# Supplementary material for: RNA-RNA Interactome Approaches Provide in vivo Evidence for a Critical Role of the Hfq Rim Face in sRNA-mRNA Pairing
Source: bioRxiv. 2025 Jun 26:2025.06.26.660752. Preprint. [Version 1] doi: 10.1101/2025.06.26.660752 (PMC12262471; doi:10.1101/2025.06.26.660752)
Supplement: Supplement 1 [file media-1.xlsx]

## Sheet: Oligos, gBlocks, probes
Oligo primers, gBlocks, probes and index primers used in this study
Name	Sequence (5’ to 3’)	Description
Oligo primers
purA-kan-KO.F	TGTGGTCTACTACATGTTGAGGAAAACGATTGGCTGAACAAAAGCCACGTTGTGTCTCAA	Construction of NM572
purA-kan-KO.R	TTACGCGTCGAACGGGTCGCGCAGAATCATGGTTTCAGTAGCGCTGAGGTCTGCCTCGTG	Construction of NM572
Probes for Northern blots
AZ1513	5'-CATCTCTGAATTCAGGGATGATGATAACAAATGCGCGTCT	MicA detection
AZ1240	5'-TGAGGGGGTCGGGATGAAACTTGCTTAAGCAAGAAGCACT	DsrA detection
AZ1376	5'-CACAACAAGACAACATCACAACCGTAAGC	GcvB detection
AZ1200	5'-GCTATTGGCCCGTCAAAGAG	ChiX detection
AZ1371	5'-GCGGTGAATGCTTGCATGGATAGA	MgrR detection
AZ1373	5'-GGGAGATTACACAGGCTAAGGAGGTGG	CyaR detection
AZ1512	5'-CGGCGCTACGGCGTTTCACTTCTG	5S detection
gBlock
P1000	GAAGCGGCAGATAACCTGGCTGCGTGGTTGGGAAGGGGTTCACTGGCTTGACAGTGAAAAACCAGAACAGGCGCGTGACGAAGTATTACAGGTTGTTGGTGCTATCGCAGGCTGAATGTGTACAATTGAGACGTATCGTGCGCAATTTTTTCAGAATCGAAAGGTTCAAAGTACAAATAAGCATATAAGGAAAAGAGAGAATGGCTAAGGGGCAATCTTTACAAGATCCGTTCCTGAACGCACTGCGTCGGGAACGTGTTCCAGTTTCTATTTATTTGGTGAATGGTATTAAGCTGCAAGGGCAAATCGAGTCTTTTGATCAGTTCGTGATCCTGTTGAAAAACACGGTCAGCCAGATGGTTTACAAGCACGCGATTTCTACTGTTGTCCCGTCTCGCC…
P1001	GAAGCGGCAGATAACCTGGCTGCGTGGTTGGGAAGGGGTTCACTGGCTTGACAGTGAAAAACCAGAACAGGCGCGTGACGAAGTATTACAGGTTGTTGGTGCTATCGCAGGCTGAATGTGTACAATTGAGACGTATCGTGCGCAATTTTTTCAGAATCGAAAGGTTCAAAGTACAAATAAGCATATAAGGAAAAGAGAGAATGGCTAAGGGGCAATCTTTACAAGCTCCGTTCCTGAACGCACTGCGTCGGGAACGTGTTCCAGTTTCTATTTATTTGGTGAATGGTATTAAGCTGCAAGGGCAAATCGAGTCTTTTGATCAGTTCGTGATCCTGTTGAAAAACACGGTCAGCCAGATGGTTTACAAGCACGCGATTTCTACTGTTGTCCCGTCTCGCC…
P1002	GAAGCGGCAGATAACCTGGCTGCGTGGTTGGGAAGGGGTTCACTGGCTTGACAGTGAAAAACCAGAACAGGCGCGTGACGAAGTATTACAGGTTGTTGGTGCTATCGCAGGCTGAATGTGTACAATTGAGACGTATCGTGCGCAATTTTTTCAGAATCGAAAGGTTCAAAGTACAAATAAGCATATAAGGAAAAGAGAGAATGGCTAAGGGGCAATCTTTACAAGATCCGTTCCTGAACGCACTGGCTCGGGAACGTGTTCCAGTTTCTATTTATTTGGTGAATGGTATTAAGCTGCAAGGGCAAATCGAGTCTTTTGATCAGTTCGTGATCCTGTTGAAAAACACGGTCAGCCAGATGGTTTACAAGCACGCGATTTCTACTGTTGTCCCGTCTCGCC…
P1003	GAAGCGGCAGATAACCTGGCTGCGTGGTTGGGAAGGGGTTCACTGGCTTGACAGTGAAAAACCAGAACAGGCGCGTGACGAAGTATTACAGGTTGTTGGTGCTATCGCAGGCTGAATGTGTACAATTGAGACGTATCGTGCGCAATTTTTTCAGAATCGAAAGGTTCAAAGTACAAATAAGCATATAAGGAAAAGAGAGAATGGCTAAGGGGCAATCTTTACAAGATCCGTTCCTGAACGCACTGCGTCGGGAACGTGTTCCAGTTTCTATTGATTTGGTGAATGGTATTAAGCTGCAAGGGCAAATCGAGTCTTTTGATCAGTTCGTGATCCTGTTGAAAAACACGGTCAGCCAGATGGTTTACAAGCACGCGATTTCTACTGTTGTCCCGTCTCGCC…
P1008	CAGAATCGAAAGGTTCAAAGTACAAATAAGCATATAAGGAAAAGAGAGAATGGCTAAGGGGCAATCTTTACAAGATCCGTTCCTGAACGCACTGCGTCGGGAACGTGTTCCAGTTTCTATTTATTTGGTGAATGGTATTAAGCTGCAAGGGCAAATCGAGTCTTTTGATCAGTTCGTGATCCTGTTGAAAAACACGGTCAGCCAGATGGTTTACAAGCACGCGATTTCTACTGTTGTCCCGTCTGACTACAAAGATGACGACGATAAATAGTAAGGTTTCGGGCTGTTTTTTTACACGGGGAGCCAGCGATCCTGCGTTCCCCGCTGATCTATTTAG
Index primer for RNA-seq
RIL-seq anti-Flag and Total RNA-seq
WT #1	5'P- AACATTATTAGATCGGAAGAGCGTCGTGTA -3'SpC
WT #2	5'P- AAAGTGTTGAGATCGGAAGAGCGTCGTGTA -3'SpC
WT-Flag #1	5'P- AAGAATTATAGATCGGAAGAGCGTCGTGTA -3'SpC
WT-Flag #2	5'P- AATATGGACAGATCGGAAGAGCGTCGTGTA -3'SpC
D9A-Flag #1	5'P- ACAACTCGCAGATCGGAAGAGCGTCGTGTA -3'SpC
D9A-Flag #2	5'P- ACCCGTCTTAGATCGGAAGAGCGTCGTGTA -3'SpC
R16A-Flag #1	5'P- ACCCTACAGAGATCGGAAGAGCGTCGTGTA -3'SpC
R16A-Flag #2	5'P- ACCCTCGGCAGATCGGAAGAGCGTCGTGTA -3'SpC
Y25D-Flag #1	5'P- ACCGGTACCAGATCGGAAGAGCGTCGTGTA -3'SpC
Y25D-Flag #2	5'P- ACGGAGGGCAGATCGGAAGAGCGTCGTGTA -3'SpC
K31A-Flag #1	5'P- AATCACTTGAGATCGGAAGAGCGTCGTGTA -3'SpC
K31A-Flag #2	5'P- ACCAAGTCGAGATCGGAAGAGCGTCGTGTA -3'SpC
RIL-seq anti-Hfq
WT #1	5'P- AGCAGCCACAGATCGGAAGAGCGTCGTGTA -3'SpC
WT #2	5'P- ATGGGAGACAGATCGGAAGAGCGTCGTGTA -3'SpC
R16A #1	5'P- AGAGATTGTAGATCGGAAGAGCGTCGTGTA -3'SpC
R16A #2	5'P- ATGAACCAGAGATCGGAAGAGCGTCGTGTA -3'SpC
WT-Flag #1	5'P- AGAGCCATCAGATCGGAAGAGCGTCGTGTA -3'SpC
WT-Flag #2	5'P- AGGCCCAAGAGATCGGAAGAGCGTCGTGTA -3'SpC
R16A-Flag #1	5'P- AGTAACTGCAGATCGGAAGAGCGTCGTGTA -3'SpC
R16A-Flag #2	5'P- AGTCTGGCGAGATCGGAAGAGCGTCGTGTA -3'SpC
RIP-seq
WT #1	5'P- AATCACTTGAGATCGGAAGAGCGTCGTGTA -3'SpC
WT #2	5'P- ACTCGGTACAGATCGGAAGAGCGTCGTGTA -3'SpC
R16A #1	5'P- ACCAAGTCGAGATCGGAAGAGCGTCGTGTA -3'SpC
R16A #2	5'P- ACGGCACTTAGATCGGAAGAGCGTCGTGTA -3'SpC
WT-Flag #1	5'P- ACAACTCGCAGATCGGAAGAGCGTCGTGTA -3'SpC
WT-Flag #2	5'P- ACTCTAACTAGATCGGAAGAGCGTCGTGTA -3'SpC
R16A-Flag #1	5'P- ACCCGTCTTAGATCGGAAGAGCGTCGTGTA -3'SpC
R16A-Flag #2	5'P- ACTGGATCGAGATCGGAAGAGCGTCGTGTA -3'SpC
Total RNA-seq
WT #1	5'P- AACATTATTAGATCGGAAGAGCGTCGTGTA -3'SpC
WT #2	5'P- ACCCTACAGAGATCGGAAGAGCGTCGTGTA -3'SpC
R16A #1	5'P- AAAGTGTTGAGATCGGAAGAGCGTCGTGTA -3'SpC
R16A #2	5'P- ACCCTCGGCAGATCGGAAGAGCGTCGTGTA -3'SpC
WT-Flag #1	5'P- AAGAATTATAGATCGGAAGAGCGTCGTGTA -3'SpC
WT-Flag #2	5'P- ACCGGTACCAGATCGGAAGAGCGTCGTGTA -3'SpC
R16A-Flag #1	5'P- AATATGGACAGATCGGAAGAGCGTCGTGTA -3'SpC
R16A-Flag #2	5'P- ACGGAGGGCAGATCGGAAGAGCGTCGTGTA -3'SpC
Hi-GRIL-seq
WT + pBAD24 #1	5'P- AACATTATTAGATCGGAAGAGCGTCGTGTA -3'SpC
WT + pBAD24 #2	5'P- ACCGGTACCAGATCGGAAGAGCGTCGTGTA -3'SpC
WT + pt4rnl1 #1	5'P- AAAGTGTTGAGATCGGAAGAGCGTCGTGTA -3'SpC
WT + pt4rnl1 #2	5'P- ACGGAGGGCAGATCGGAAGAGCGTCGTGTA -3'SpC
R16A + pBAD24 #1	5'P- AAGAATTATAGATCGGAAGAGCGTCGTGTA -3'SpC
R16A + pBAD24 #2	5'P- ACTCGGTACAGATCGGAAGAGCGTCGTGTA -3'SpC
R16A + pt4rnl1 #1	5'P- AATATGGACAGATCGGAAGAGCGTCGTGTA -3'SpC
R16A + pt4rnl1 #2	5'P- ACGGCACTTAGATCGGAAGAGCGTCGTGTA -3'SpC
iRIL-seq
WT + pBAD24 #1	5'P- ACAACTCGCAGATCGGAAGAGCGTCGTGTA -3'SpC
WT + pBAD24 #2	5'P- AGCAGCCACAGATCGGAAGAGCGTCGTGTA -3'SpC
WT + pt4rnl1 #1	5'P- ACCCGTCTTAGATCGGAAGAGCGTCGTGTA -3'SpC
WT + pt4rnl1 #2	5'P- AGAGATTGTAGATCGGAAGAGCGTCGTGTA -3'SpC
R16A + pBAD24 #1	5'P- ACCCTACAGAGATCGGAAGAGCGTCGTGTA -3'SpC
R16A + pBAD24 #2	5'P- AGAGCCATCAGATCGGAAGAGCGTCGTGTA -3'SpC
R16A + pt4rnl1 #1	5'P- ACCCTCGGCAGATCGGAAGAGCGTCGTGTA -3'SpC
R16A + pt4rnl1 #2	5'P- AGTAACTGCAGATCGGAAGAGCGTCGTGTA -3'SpC

## Sheet: DASH oligos
Sequence	Targeted rRNA
TTCTAATACGACTCACTATAGGTTTGCTGACGAGTGGCGGACGTTTTAGAGCTAGAAATAGCAAGTTAAAATAAGGCTAGTCCGTTATCAACTTGAAAAAGTGGCACCGAGTCGGTGCTTTTTTACGATGTCGCAGAGTATGCC	rrsH,rrsA,rrsB,rrsE
TTCTAATACGACTCACTATAGGCGGACGGGTGAGTAATGTCTGTTTTAGAGCTAGAAATAGCAAGTTAAAATAAGGCTAGTCCGTTATCAACTTGAAAAAGTGGCACCGAGTCGGTGCTTTTTTACGATGTCGCAGAGTATGCC	rrsH,rrsG,rrsD,rrsC,rrsA,rrsB,rrsE
TTCTAATACGACTCACTATAGGCTGGGAAACTGCCTGATGGAGTTTTAGAGCTAGAAATAGCAAGTTAAAATAAGGCTAGTCCGTTATCAACTTGAAAAAGTGGCACCGAGTCGGTGCTTTTTTACGATGTCGCAGAGTATGCC	rrsH,rrsD,rrsC,rrsA,rrsB,rrsE
TTCTAATACGACTCACTATAGGTGGGAAACTGCCTGATGGAGGTTTTAGAGCTAGAAATAGCAAGTTAAAATAAGGCTAGTCCGTTATCAACTTGAAAAAGTGGCACCGAGTCGGTGCTTTTTTACGATGTCGCAGAGTATGCC	rrsH,rrsD,rrsC,rrsA,rrsB,rrsE
TTCTAATACGACTCACTATAGGGAAACTGCCTGATGGAGGGTTTTAGAGCTAGAAATAGCAAGTTAAAATAAGGCTAGTCCGTTATCAACTTGAAAAAGTGGCACCGAGTCGGTGCTTTTTTACGATGTCGCAGAGTATGCC	rrsH,rrsD,rrsC,rrsA,rrsB,rrsE
TTCTAATACGACTCACTATAGGTAACGTCGCAAGACCAAAGAGTTTTAGAGCTAGAAATAGCAAGTTAAAATAAGGCTAGTCCGTTATCAACTTGAAAAAGTGGCACCGAGTCGGTGCTTTTTTACGATGTCGCAGAGTATGCC	rrsH,rrsD,rrsC,rrsA,rrsB,rrsE
TTCTAATACGACTCACTATAGGAACGTCGCAAGACCAAAGAGGTTTTAGAGCTAGAAATAGCAAGTTAAAATAAGGCTAGTCCGTTATCAACTTGAAAAAGTGGCACCGAGTCGGTGCTTTTTTACGATGTCGCAGAGTATGCC	rrsH,rrsD,rrsC,rrsA,rrsB,rrsE
TTCTAATACGACTCACTATAGGACGTCGCAAGACCAAAGAGGGTTTTAGAGCTAGAAATAGCAAGTTAAAATAAGGCTAGTCCGTTATCAACTTGAAAAAGTGGCACCGAGTCGGTGCTTTTTTACGATGTCGCAGAGTATGCC	rrsH,rrsD,rrsC,rrsB,rrsE
TTCTAATACGACTCACTATAGGACCAAAGAGGGGGACCTTCGTTTTAGAGCTAGAAATAGCAAGTTAAAATAAGGCTAGTCCGTTATCAACTTGAAAAAGTGGCACCGAGTCGGTGCTTTTTTACGATGTCGCAGAGTATGCC	rrsH,rrsG,rrsC,rrsB,rrsE
TTCTAATACGACTCACTATAGGCCATCGGATGTGCCCAGATGTTTTAGAGCTAGAAATAGCAAGTTAAAATAAGGCTAGTCCGTTATCAACTTGAAAAAGTGGCACCGAGTCGGTGCTTTTTTACGATGTCGCAGAGTATGCC	rrsH,rrsG,rrsD,rrsA,rrsB,rrsE
TTCTAATACGACTCACTATAGGATGGGATTAGCTAGTAGGTGTTTTAGAGCTAGAAATAGCAAGTTAAAATAAGGCTAGTCCGTTATCAACTTGAAAAAGTGGCACCGAGTCGGTGCTTTTTTACGATGTCGCAGAGTATGCC	rrsH,rrsC,rrsA,rrsB,rrsE
TTCTAATACGACTCACTATAGGATGGGATTAGCTAGTAGGTGGTTTTAGAGCTAGAAATAGCAAGTTAAAATAAGGCTAGTCCGTTATCAACTTGAAAAAGTGGCACCGAGTCGGTGCTTTTTTACGATGTCGCAGAGTATGCC	rrsH,rrsC,rrsA,rrsB,rrsE
TTCTAATACGACTCACTATAGGACACGGTCCAGACTCCTACGTTTTAGAGCTAGAAATAGCAAGTTAAAATAAGGCTAGTCCGTTATCAACTTGAAAAAGTGGCACCGAGTCGGTGCTTTTTTACGATGTCGCAGAGTATGCC	rrsH,rrsG,rrsD,rrsC,rrsA,rrsB,rrsE
TTCTAATACGACTCACTATAGGCTCCTACGGGAGGCAGCAGTGTTTTAGAGCTAGAAATAGCAAGTTAAAATAAGGCTAGTCCGTTATCAACTTGAAAAAGTGGCACCGAGTCGGTGCTTTTTTACGATGTCGCAGAGTATGCC	rrsH,rrsG,rrsD,rrsC,rrsA,rrsB,rrsE
TTCTAATACGACTCACTATAGGTCCTACGGGAGGCAGCAGTGGTTTTAGAGCTAGAAATAGCAAGTTAAAATAAGGCTAGTCCGTTATCAACTTGAAAAAGTGGCACCGAGTCGGTGCTTTTTTACGATGTCGCAGAGTATGCC	rrsH,rrsG,rrsD,rrsC,rrsA,rrsB,rrsE
TTCTAATACGACTCACTATAGGAGTGGGGAATATTGCACAATGTTTTAGAGCTAGAAATAGCAAGTTAAAATAAGGCTAGTCCGTTATCAACTTGAAAAAGTGGCACCGAGTCGGTGCTTTTTTACGATGTCGCAGAGTATGCC	rrsH,rrsG,rrsD,rrsC,rrsA,rrsB,rrsE
TTCTAATACGACTCACTATAGGCGTGTATGAAGAAGGCCTTCGTTTTAGAGCTAGAAATAGCAAGTTAAAATAAGGCTAGTCCGTTATCAACTTGAAAAAGTGGCACCGAGTCGGTGCTTTTTTACGATGTCGCAGAGTATGCC	rrsH,rrsG,rrsD,rrsC,rrsA,rrsB,rrsE
TTCTAATACGACTCACTATAGGTTGTAAAGTACTTTCAGCGTTTTAGAGCTAGAAATAGCAAGTTAAAATAAGGCTAGTCCGTTATCAACTTGAAAAAGTGGCACCGAGTCGGTGCTTTTTTACGATGTCGCAGAGTATGCC	rrsH,rrsG,rrsD,rrsC,rrsA,rrsB,rrsE
TTCTAATACGACTCACTATAGGTTGTAAAGTACTTTCAGCGGTTTTAGAGCTAGAAATAGCAAGTTAAAATAAGGCTAGTCCGTTATCAACTTGAAAAAGTGGCACCGAGTCGGTGCTTTTTTACGATGTCGCAGAGTATGCC	rrsH,rrsG,rrsD,rrsC,rrsA,rrsB,rrsE
TTCTAATACGACTCACTATAGGTACTTTCAGCGGGGAGGAAGTTTTAGAGCTAGAAATAGCAAGTTAAAATAAGGCTAGTCCGTTATCAACTTGAAAAAGTGGCACCGAGTCGGTGCTTTTTTACGATGTCGCAGAGTATGCC	rrsH,rrsG,rrsD,rrsC,rrsA,rrsB,rrsE
TTCTAATACGACTCACTATAGGAGCAGCCGCGGTAATACGGAGTTTTAGAGCTAGAAATAGCAAGTTAAAATAAGGCTAGTCCGTTATCAACTTGAAAAAGTGGCACCGAGTCGGTGCTTTTTTACGATGTCGCAGAGTATGCC	rrsH,rrsG,rrsD,rrsC,rrsA,rrsB,rrsE
TTCTAATACGACTCACTATAGGAAGCGTTAATCGGAATTACTGTTTTAGAGCTAGAAATAGCAAGTTAAAATAAGGCTAGTCCGTTATCAACTTGAAAAAGTGGCACCGAGTCGGTGCTTTTTTACGATGTCGCAGAGTATGCC	rrsH,rrsG,rrsD,rrsC,rrsA,rrsB,rrsE
TTCTAATACGACTCACTATAGGAAGTCAGATGTGAAATCCCCGTTTTAGAGCTAGAAATAGCAAGTTAAAATAAGGCTAGTCCGTTATCAACTTGAAAAAGTGGCACCGAGTCGGTGCTTTTTTACGATGTCGCAGAGTATGCC	rrsH,rrsG,rrsD,rrsC,rrsA,rrsB,rrsE
TTCTAATACGACTCACTATAGGAAATCCCCGGGCTCAACCTGTTTTAGAGCTAGAAATAGCAAGTTAAAATAAGGCTAGTCCGTTATCAACTTGAAAAAGTGGCACCGAGTCGGTGCTTTTTTACGATGTCGCAGAGTATGCC	rrsH,rrsG,rrsD,rrsC,rrsA,rrsB,rrsE
TTCTAATACGACTCACTATAGGCAAGCTTGAGTCTCGTAGAGTTTTAGAGCTAGAAATAGCAAGTTAAAATAAGGCTAGTCCGTTATCAACTTGAAAAAGTGGCACCGAGTCGGTGCTTTTTTACGATGTCGCAGAGTATGCC	rrsH,rrsG,rrsD,rrsC,rrsA,rrsB,rrsE
TTCTAATACGACTCACTATAGGCAAGCTTGAGTCTCGTAGAGGTTTTAGAGCTAGAAATAGCAAGTTAAAATAAGGCTAGTCCGTTATCAACTTGAAAAAGTGGCACCGAGTCGGTGCTTTTTTACGATGTCGCAGAGTATGCC	rrsH,rrsG,rrsD,rrsC,rrsA,rrsB,rrsE
TTCTAATACGACTCACTATAGGAAGCTTGAGTCTCGTAGAGGGTTTTAGAGCTAGAAATAGCAAGTTAAAATAAGGCTAGTCCGTTATCAACTTGAAAAAGTGGCACCGAGTCGGTGCTTTTTTACGATGTCGCAGAGTATGCC	rrsH,rrsG,rrsD,rrsC,rrsA,rrsB,rrsE
TTCTAATACGACTCACTATAGGAGCTTGAGTCTCGTAGAGGGGTTTTAGAGCTAGAAATAGCAAGTTAAAATAAGGCTAGTCCGTTATCAACTTGAAAAAGTGGCACCGAGTCGGTGCTTTTTTACGATGTCGCAGAGTATGCC	rrsH,rrsG,rrsD,rrsC,rrsA,rrsB,rrsE
TTCTAATACGACTCACTATAGGACGCTCAGGTGCGAAAGCGTGTTTTAGAGCTAGAAATAGCAAGTTAAAATAAGGCTAGTCCGTTATCAACTTGAAAAAGTGGCACCGAGTCGGTGCTTTTTTACGATGTCGCAGAGTATGCC	rrsH,rrsG,rrsD,rrsC,rrsA,rrsB,rrsE
TTCTAATACGACTCACTATAGGCGCTCAGGTGCGAAAGCGTGGTTTTAGAGCTAGAAATAGCAAGTTAAAATAAGGCTAGTCCGTTATCAACTTGAAAAAGTGGCACCGAGTCGGTGCTTTTTTACGATGTCGCAGAGTATGCC	rrsH,rrsG,rrsD,rrsC,rrsA,rrsB,rrsE
TTCTAATACGACTCACTATAGGACGCGTTAAGTCGACCGCCTGTTTTAGAGCTAGAAATAGCAAGTTAAAATAAGGCTAGTCCGTTATCAACTTGAAAAAGTGGCACCGAGTCGGTGCTTTTTTACGATGTCGCAGAGTATGCC	rrsH,rrsG,rrsD,rrsC,rrsA,rrsB,rrsE
TTCTAATACGACTCACTATAGGCGCGTTAAGTCGACCGCCTGGTTTTAGAGCTAGAAATAGCAAGTTAAAATAAGGCTAGTCCGTTATCAACTTGAAAAAGTGGCACCGAGTCGGTGCTTTTTTACGATGTCGCAGAGTATGCC	rrsH,rrsG,rrsD,rrsC,rrsA,rrsB,rrsE
TTCTAATACGACTCACTATAGGAAAACTCAAATGAATTGACGGTTTTAGAGCTAGAAATAGCAAGTTAAAATAAGGCTAGTCCGTTATCAACTTGAAAAAGTGGCACCGAGTCGGTGCTTTTTTACGATGTCGCAGAGTATGCC	rrsH,rrsG,rrsD,rrsC,rrsA,rrsB,rrsE
TTCTAATACGACTCACTATAGGAAACTCAAATGAATTGACGGGTTTTAGAGCTAGAAATAGCAAGTTAAAATAAGGCTAGTCCGTTATCAACTTGAAAAAGTGGCACCGAGTCGGTGCTTTTTTACGATGTCGCAGAGTATGCC	rrsH,rrsG,rrsD,rrsC,rrsA,rrsB,rrsE
TTCTAATACGACTCACTATAGGAGAGATGGATTGGTGCCTTCGTTTTAGAGCTAGAAATAGCAAGTTAAAATAAGGCTAGTCCGTTATCAACTTGAAAAAGTGGCACCGAGTCGGTGCTTTTTTACGATGTCGCAGAGTATGCC	rrsH
TTCTAATACGACTCACTATAGGAGCTCGTGTTGTGAAATGTTGTTTTAGAGCTAGAAATAGCAAGTTAAAATAAGGCTAGTCCGTTATCAACTTGAAAAAGTGGCACCGAGTCGGTGCTTTTTTACGATGTCGCAGAGTATGCC	rrsH,rrsG,rrsD,rrsC,rrsA,rrsB,rrsE
TTCTAATACGACTCACTATAGGTTGTTGCCAGCGGTCCGGCCGTTTTAGAGCTAGAAATAGCAAGTTAAAATAAGGCTAGTCCGTTATCAACTTGAAAAAGTGGCACCGAGTCGGTGCTTTTTTACGATGTCGCAGAGTATGCC	rrsH,rrsG,rrsD,rrsC,rrsA,rrsB,rrsE
TTCTAATACGACTCACTATAGGTGATAAACTGGAGGAAGGTGTTTTAGAGCTAGAAATAGCAAGTTAAAATAAGGCTAGTCCGTTATCAACTTGAAAAAGTGGCACCGAGTCGGTGCTTTTTTACGATGTCGCAGAGTATGCC	rrsH,rrsG,rrsD,rrsC,rrsA,rrsB,rrsE
TTCTAATACGACTCACTATAGGTGATAAACTGGAGGAAGGTGGTTTTAGAGCTAGAAATAGCAAGTTAAAATAAGGCTAGTCCGTTATCAACTTGAAAAAGTGGCACCGAGTCGGTGCTTTTTTACGATGTCGCAGAGTATGCC	rrsH,rrsG,rrsD,rrsC,rrsA,rrsB,rrsE
TTCTAATACGACTCACTATAGGCATCATGGCCCTTACGACCAGTTTTAGAGCTAGAAATAGCAAGTTAAAATAAGGCTAGTCCGTTATCAACTTGAAAAAGTGGCACCGAGTCGGTGCTTTTTTACGATGTCGCAGAGTATGCC	rrsH,rrsG,rrsD,rrsC,rrsA,rrsB,rrsE
TTCTAATACGACTCACTATAGGCCACGGTGAATACGTTCCCGTTTTAGAGCTAGAAATAGCAAGTTAAAATAAGGCTAGTCCGTTATCAACTTGAAAAAGTGGCACCGAGTCGGTGCTTTTTTACGATGTCGCAGAGTATGCC	rrsH,rrsG,rrsD,rrsC,rrsA,rrsB,rrsE
TTCTAATACGACTCACTATAGGCACACCGCCCGTCACACCATGTTTTAGAGCTAGAAATAGCAAGTTAAAATAAGGCTAGTCCGTTATCAACTTGAAAAAGTGGCACCGAGTCGGTGCTTTTTTACGATGTCGCAGAGTATGCC	rrsH,rrsG,rrsD,rrsC,rrsA,rrsB,rrsE
TTCTAATACGACTCACTATAGGCCCGTCACACCATGGGAGTGTTTTAGAGCTAGAAATAGCAAGTTAAAATAAGGCTAGTCCGTTATCAACTTGAAAAAGTGGCACCGAGTCGGTGCTTTTTTACGATGTCGCAGAGTATGCC	rrsH,rrsG,rrsD,rrsC,rrsA,rrsB,rrsE
TTCTAATACGACTCACTATAGGAAGTAGGTAGCTTAACCTTCGTTTTAGAGCTAGAAATAGCAAGTTAAAATAAGGCTAGTCCGTTATCAACTTGAAAAAGTGGCACCGAGTCGGTGCTTTTTTACGATGTCGCAGAGTATGCC	rrsH,rrsG,rrsD,rrsC,rrsA,rrsB,rrsE
TTCTAATACGACTCACTATAGGAGGTAGCTTAACCTTCGGGAGTTTTAGAGCTAGAAATAGCAAGTTAAAATAAGGCTAGTCCGTTATCAACTTGAAAAAGTGGCACCGAGTCGGTGCTTTTTTACGATGTCGCAGAGTATGCC	rrsH,rrsG,rrsD,rrsC,rrsA,rrsB,rrsE
TTCTAATACGACTCACTATAGGCCACTTTGTGATTCATGACTGTTTTAGAGCTAGAAATAGCAAGTTAAAATAAGGCTAGTCCGTTATCAACTTGAAAAAGTGGCACCGAGTCGGTGCTTTTTTACGATGTCGCAGAGTATGCC	rrsH,rrsG,rrsD,rrsC,rrsA,rrsB,rrsE
TTCTAATACGACTCACTATAGGCACTTTGTGATTCATGACTGGTTTTAGAGCTAGAAATAGCAAGTTAAAATAAGGCTAGTCCGTTATCAACTTGAAAAAGTGGCACCGAGTCGGTGCTTTTTTACGATGTCGCAGAGTATGCC	rrsH,rrsG,rrsD,rrsC,rrsA,rrsB,rrsE
TTCTAATACGACTCACTATAGGTCGTAACAAGGTAACCGTAGTTTTAGAGCTAGAAATAGCAAGTTAAAATAAGGCTAGTCCGTTATCAACTTGAAAAAGTGGCACCGAGTCGGTGCTTTTTTACGATGTCGCAGAGTATGCC	rrsH,rrsG,rrsD,rrsC,rrsA,rrsB,rrsE
TTCTAATACGACTCACTATAGGTCGTAACAAGGTAACCGTAGGTTTTAGAGCTAGAAATAGCAAGTTAAAATAAGGCTAGTCCGTTATCAACTTGAAAAAGTGGCACCGAGTCGGTGCTTTTTTACGATGTCGCAGAGTATGCC	rrsH,rrsG,rrsD,rrsC,rrsA,rrsB,rrsE
TTCTAATACGACTCACTATAGGACCCACTCCCATGGTGTGACGTTTTAGAGCTAGAAATAGCAAGTTAAAATAAGGCTAGTCCGTTATCAACTTGAAAAAGTGGCACCGAGTCGGTGCTTTTTTACGATGTCGCAGAGTATGCC	rrsH,rrsG,rrsD,rrsC,rrsA,rrsB,rrsE
TTCTAATACGACTCACTATAGGGCGGTGTGTACAAGGCCCGTTTTAGAGCTAGAAATAGCAAGTTAAAATAAGGCTAGTCCGTTATCAACTTGAAAAAGTGGCACCGAGTCGGTGCTTTTTTACGATGTCGCAGAGTATGCC	rrsH,rrsG,rrsD,rrsC,rrsA,rrsB,rrsE
TTCTAATACGACTCACTATAGGTGTGTAGCCCTGGTCGTAAGTTTTAGAGCTAGAAATAGCAAGTTAAAATAAGGCTAGTCCGTTATCAACTTGAAAAAGTGGCACCGAGTCGGTGCTTTTTTACGATGTCGCAGAGTATGCC	rrsH,rrsG,rrsD,rrsC,rrsA,rrsB,rrsE
TTCTAATACGACTCACTATAGGCCGCTGGCAACAAAAGATAAGTTTTAGAGCTAGAAATAGCAAGTTAAAATAAGGCTAGTCCGTTATCAACTTGAAAAAGTGGCACCGAGTCGGTGCTTTTTTACGATGTCGCAGAGTATGCC	rrsH
TTCTAATACGACTCACTATAGGATAAGGGTTGCGCTCGTTGCGTTTTAGAGCTAGAAATAGCAAGTTAAAATAAGGCTAGTCCGTTATCAACTTGAAAAAGTGGCACCGAGTCGGTGCTTTTTTACGATGTCGCAGAGTATGCC	rrsH,rrsG,rrsD,rrsC,rrsA,rrsB,rrsE
TTCTAATACGACTCACTATAGGACATGCTCCACCGCTTGTGCGTTTTAGAGCTAGAAATAGCAAGTTAAAATAAGGCTAGTCCGTTATCAACTTGAAAAAGTGGCACCGAGTCGGTGCTTTTTTACGATGTCGCAGAGTATGCC	rrsH,rrsG,rrsD,rrsC,rrsA,rrsB,rrsE
TTCTAATACGACTCACTATAGGCTCCGGAAGCCACGCCTCAAGTTTTAGAGCTAGAAATAGCAAGTTAAAATAAGGCTAGTCCGTTATCAACTTGAAAAAGTGGCACCGAGTCGGTGCTTTTTTACGATGTCGCAGAGTATGCC	rrsH,rrsG,rrsD,rrsC,rrsA,rrsB,rrsE
TTCTAATACGACTCACTATAGGTTTACGGCGTGGACTACCAGTTTTAGAGCTAGAAATAGCAAGTTAAAATAAGGCTAGTCCGTTATCAACTTGAAAAAGTGGCACCGAGTCGGTGCTTTTTTACGATGTCGCAGAGTATGCC	rrsH,rrsG,rrsD,rrsC,rrsA,rrsB,rrsE
TTCTAATACGACTCACTATAGGTGAGCGTCAGTCTTCGTCCAGTTTTAGAGCTAGAAATAGCAAGTTAAAATAAGGCTAGTCCGTTATCAACTTGAAAAAGTGGCACCGAGTCGGTGCTTTTTTACGATGTCGCAGAGTATGCC	rrsH,rrsG,rrsD,rrsC,rrsA,rrsB,rrsE
TTCTAATACGACTCACTATAGGAGCGTCAGTCTTCGTCCAGGTTTTAGAGCTAGAAATAGCAAGTTAAAATAAGGCTAGTCCGTTATCAACTTGAAAAAGTGGCACCGAGTCGGTGCTTTTTTACGATGTCGCAGAGTATGCC	rrsH,rrsG,rrsD,rrsC,rrsA,rrsB,rrsE
TTCTAATACGACTCACTATAGGAGCGTCAGTCTTCGTCCAGGGTTTTAGAGCTAGAAATAGCAAGTTAAAATAAGGCTAGTCCGTTATCAACTTGAAAAAGTGGCACCGAGTCGGTGCTTTTTTACGATGTCGCAGAGTATGCC	rrsH,rrsG,rrsD,rrsC,rrsA,rrsB,rrsE
TTCTAATACGACTCACTATAGGCAGTTCCCAGGTTGAGCCCGTTTTAGAGCTAGAAATAGCAAGTTAAAATAAGGCTAGTCCGTTATCAACTTGAAAAAGTGGCACCGAGTCGGTGCTTTTTTACGATGTCGCAGAGTATGCC	rrsH,rrsG,rrsD,rrsC,rrsA,rrsB,rrsE
TTCTAATACGACTCACTATAGGCAGTTCCCAGGTTGAGCCCGGTTTTAGAGCTAGAAATAGCAAGTTAAAATAAGGCTAGTCCGTTATCAACTTGAAAAAGTGGCACCGAGTCGGTGCTTTTTTACGATGTCGCAGAGTATGCC	rrsH,rrsG,rrsD,rrsC,rrsA,rrsB,rrsE
TTCTAATACGACTCACTATAGGTTAGCCGGTGCTTCTTCTGCGTTTTAGAGCTAGAAATAGCAAGTTAAAATAAGGCTAGTCCGTTATCAACTTGAAAAAGTGGCACCGAGTCGGTGCTTTTTTACGATGTCGCAGAGTATGCC	rrsH,rrsG,rrsD,rrsC,rrsA,rrsB,rrsE
TTCTAATACGACTCACTATAGGTCATCCTCTCAGACCAGCTAGTTTTAGAGCTAGAAATAGCAAGTTAAAATAAGGCTAGTCCGTTATCAACTTGAAAAAGTGGCACCGAGTCGGTGCTTTTTTACGATGTCGCAGAGTATGCC	rrsH,rrsG,rrsD,rrsC,rrsA,rrsB,rrsE
TTCTAATACGACTCACTATAGGCCTACTAGCTAATCCCATCTGTTTTAGAGCTAGAAATAGCAAGTTAAAATAAGGCTAGTCCGTTATCAACTTGAAAAAGTGGCACCGAGTCGGTGCTTTTTTACGATGTCGCAGAGTATGCC	rrsH,rrsC,rrsA,rrsB,rrsE
TTCTAATACGACTCACTATAGGTCAGATTGAACGCTGGCGGCGTTTTAGAGCTAGAAATAGCAAGTTAAAATAAGGCTAGTCCGTTATCAACTTGAAAAAGTGGCACCGAGTCGGTGCTTTTTTACGATGTCGCAGAGTATGCC	rrsH,rrsG,rrsD,rrsC,rrsA,rrsB,rrsE
TTCTAATACGACTCACTATAGGCATGCAAGTCGAACGGTAACGTTTTAGAGCTAGAAATAGCAAGTTAAAATAAGGCTAGTCCGTTATCAACTTGAAAAAGTGGCACCGAGTCGGTGCTTTTTTACGATGTCGCAGAGTATGCC	rrsH,rrsG,rrsD,rrsC,rrsA,rrsB,rrsE
TTCTAATACGACTCACTATAGGTCTGGGAAACTGCCTGATGGGTTTTAGAGCTAGAAATAGCAAGTTAAAATAAGGCTAGTCCGTTATCAACTTGAAAAAGTGGCACCGAGTCGGTGCTTTTTTACGATGTCGCAGAGTATGCC	rrsH,rrsD,rrsC,rrsA,rrsB,rrsE
TTCTAATACGACTCACTATAGGATAACGTCGCAAGACCAAAGGTTTTAGAGCTAGAAATAGCAAGTTAAAATAAGGCTAGTCCGTTATCAACTTGAAAAAGTGGCACCGAGTCGGTGCTTTTTTACGATGTCGCAGAGTATGCC	rrsH,rrsD,rrsC,rrsA,rrsB,rrsE
TTCTAATACGACTCACTATAGGCCCAGATGGGATTAGCTAGTGTTTTAGAGCTAGAAATAGCAAGTTAAAATAAGGCTAGTCCGTTATCAACTTGAAAAAGTGGCACCGAGTCGGTGCTTTTTTACGATGTCGCAGAGTATGCC	rrsH,rrsC,rrsA,rrsB,rrsE
TTCTAATACGACTCACTATAGGTGGGGTAACGGCTCACCTGTTTTAGAGCTAGAAATAGCAAGTTAAAATAAGGCTAGTCCGTTATCAACTTGAAAAAGTGGCACCGAGTCGGTGCTTTTTTACGATGTCGCAGAGTATGCC	rrsH,rrsC,rrsA,rrsB,rrsE
TTCTAATACGACTCACTATAGGCGATCCCTAGCTGGTCTGAGGTTTTAGAGCTAGAAATAGCAAGTTAAAATAAGGCTAGTCCGTTATCAACTTGAAAAAGTGGCACCGAGTCGGTGCTTTTTTACGATGTCGCAGAGTATGCC	rrsH,rrsG,rrsD,rrsC,rrsA,rrsB,rrsE
TTCTAATACGACTCACTATAGGACGGTCCAGACTCCTACGGGGTTTTAGAGCTAGAAATAGCAAGTTAAAATAAGGCTAGTCCGTTATCAACTTGAAAAAGTGGCACCGAGTCGGTGCTTTTTTACGATGTCGCAGAGTATGCC	rrsH,rrsG,rrsD,rrsC,rrsA,rrsB,rrsE
TTCTAATACGACTCACTATAGGCCATGCCGCGTGTATGAAGAGTTTTAGAGCTAGAAATAGCAAGTTAAAATAAGGCTAGTCCGTTATCAACTTGAAAAAGTGGCACCGAGTCGGTGCTTTTTTACGATGTCGCAGAGTATGCC	rrsH,rrsG,rrsD,rrsC,rrsA,rrsB,rrsE
TTCTAATACGACTCACTATAGGTAAAGTACTTTCAGCGGGGGTTTTAGAGCTAGAAATAGCAAGTTAAAATAAGGCTAGTCCGTTATCAACTTGAAAAAGTGGCACCGAGTCGGTGCTTTTTTACGATGTCGCAGAGTATGCC	rrsH,rrsG,rrsD,rrsC,rrsA,rrsB,rrsE
TTCTAATACGACTCACTATAGGAGTACTTTCAGCGGGGAGGAGTTTTAGAGCTAGAAATAGCAAGTTAAAATAAGGCTAGTCCGTTATCAACTTGAAAAAGTGGCACCGAGTCGGTGCTTTTTTACGATGTCGCAGAGTATGCC	rrsH,rrsG,rrsD,rrsC,rrsA,rrsB,rrsE
TTCTAATACGACTCACTATAGGCAGCAGCCGCGGTAATACGGGTTTTAGAGCTAGAAATAGCAAGTTAAAATAAGGCTAGTCCGTTATCAACTTGAAAAAGTGGCACCGAGTCGGTGCTTTTTTACGATGTCGCAGAGTATGCC	rrsH,rrsG,rrsD,rrsC,rrsA,rrsB,rrsE
TTCTAATACGACTCACTATAGGACTGGGCGTAAAGCGCACGCGTTTTAGAGCTAGAAATAGCAAGTTAAAATAAGGCTAGTCCGTTATCAACTTGAAAAAGTGGCACCGAGTCGGTGCTTTTTTACGATGTCGCAGAGTATGCC	rrsH,rrsG,rrsD,rrsC,rrsA,rrsB,rrsE
TTCTAATACGACTCACTATAGGCAAGCTTGAGTCTCGTAGGTTTTAGAGCTAGAAATAGCAAGTTAAAATAAGGCTAGTCCGTTATCAACTTGAAAAAGTGGCACCGAGTCGGTGCTTTTTTACGATGTCGCAGAGTATGCC	rrsH,rrsG,rrsD,rrsC,rrsA,rrsB,rrsE
TTCTAATACGACTCACTATAGGTAGAGGGGGGTAGAATTCCGTTTTAGAGCTAGAAATAGCAAGTTAAAATAAGGCTAGTCCGTTATCAACTTGAAAAAGTGGCACCGAGTCGGTGCTTTTTTACGATGTCGCAGAGTATGCC	rrsH,rrsG,rrsD,rrsC,rrsA,rrsB,rrsE
TTCTAATACGACTCACTATAGGTGGAGGAATACCGGTGGCGAGTTTTAGAGCTAGAAATAGCAAGTTAAAATAAGGCTAGTCCGTTATCAACTTGAAAAAGTGGCACCGAGTCGGTGCTTTTTTACGATGTCGCAGAGTATGCC	rrsH,rrsG,rrsD,rrsC,rrsA,rrsB,rrsE
TTCTAATACGACTCACTATAGGCTGGACGAAGACTGACGCTCGTTTTAGAGCTAGAAATAGCAAGTTAAAATAAGGCTAGTCCGTTATCAACTTGAAAAAGTGGCACCGAGTCGGTGCTTTTTTACGATGTCGCAGAGTATGCC	rrsH,rrsG,rrsD,rrsC,rrsA,rrsB,rrsE
TTCTAATACGACTCACTATAGGCGAAAGCGTGGGGAGCAAACGTTTTAGAGCTAGAAATAGCAAGTTAAAATAAGGCTAGTCCGTTATCAACTTGAAAAAGTGGCACCGAGTCGGTGCTTTTTTACGATGTCGCAGAGTATGCC	rrsH,rrsG,rrsD,rrsC,rrsA,rrsB,rrsE
TTCTAATACGACTCACTATAGGCGTAAACGATGTCGACTTGGGTTTTAGAGCTAGAAATAGCAAGTTAAAATAAGGCTAGTCCGTTATCAACTTGAAAAAGTGGCACCGAGTCGGTGCTTTTTTACGATGTCGCAGAGTATGCC	rrsH,rrsG,rrsD,rrsC,rrsA,rrsB,rrsE
TTCTAATACGACTCACTATAGGACTTGGAGGTTGTGCCCTTGGTTTTAGAGCTAGAAATAGCAAGTTAAAATAAGGCTAGTCCGTTATCAACTTGAAAAAGTGGCACCGAGTCGGTGCTTTTTTACGATGTCGCAGAGTATGCC	rrsH,rrsG,rrsD,rrsC,rrsA,rrsB,rrsE
TTCTAATACGACTCACTATAGGCCTGGGGAGTACGGCCGCAGTTTTAGAGCTAGAAATAGCAAGTTAAAATAAGGCTAGTCCGTTATCAACTTGAAAAAGTGGCACCGAGTCGGTGCTTTTTTACGATGTCGCAGAGTATGCC	rrsH,rrsG,rrsD,rrsC,rrsA,rrsB,rrsE
TTCTAATACGACTCACTATAGGCCTTCGGGAACTGTGAGACGTTTTAGAGCTAGAAATAGCAAGTTAAAATAAGGCTAGTCCGTTATCAACTTGAAAAAGTGGCACCGAGTCGGTGCTTTTTTACGATGTCGCAGAGTATGCC	rrsH
TTCTAATACGACTCACTATAGGCGGTCCGGCCGGGAACTCAAGTTTTAGAGCTAGAAATAGCAAGTTAAAATAAGGCTAGTCCGTTATCAACTTGAAAAAGTGGCACCGAGTCGGTGCTTTTTTACGATGTCGCAGAGTATGCC	rrsH,rrsG,rrsD,rrsC,rrsA,rrsB,rrsE
TTCTAATACGACTCACTATAGGACTGCCAGTGATAAACTGGGTTTTAGAGCTAGAAATAGCAAGTTAAAATAAGGCTAGTCCGTTATCAACTTGAAAAAGTGGCACCGAGTCGGTGCTTTTTTACGATGTCGCAGAGTATGCC	rrsH,rrsG,rrsD,rrsC,rrsA,rrsB,rrsE
TTCTAATACGACTCACTATAGGCCAGTGATAAACTGGAGGAGTTTTAGAGCTAGAAATAGCAAGTTAAAATAAGGCTAGTCCGTTATCAACTTGAAAAAGTGGCACCGAGTCGGTGCTTTTTTACGATGTCGCAGAGTATGCC	rrsH,rrsG,rrsD,rrsC,rrsA,rrsB,rrsE
TTCTAATACGACTCACTATAGGTCATCATGGCCCTTACGACCGTTTTAGAGCTAGAAATAGCAAGTTAAAATAAGGCTAGTCCGTTATCAACTTGAAAAAGTGGCACCGAGTCGGTGCTTTTTTACGATGTCGCAGAGTATGCC	rrsH,rrsG,rrsD,rrsC,rrsA,rrsB,rrsE
TTCTAATACGACTCACTATAGGAGTGGGTTGCAAAAGAAGTGTTTTAGAGCTAGAAATAGCAAGTTAAAATAAGGCTAGTCCGTTATCAACTTGAAAAAGTGGCACCGAGTCGGTGCTTTTTTACGATGTCGCAGAGTATGCC	rrsH,rrsG,rrsD,rrsC,rrsA,rrsB,rrsE
TTCTAATACGACTCACTATAGGTAGGTAGCTTAACCTTCGGGGTTTTAGAGCTAGAAATAGCAAGTTAAAATAAGGCTAGTCCGTTATCAACTTGAAAAAGTGGCACCGAGTCGGTGCTTTTTTACGATGTCGCAGAGTATGCC	rrsH,rrsG,rrsD,rrsC,rrsA,rrsB,rrsE
TTCTAATACGACTCACTATAGGACTGGGGTGAAGTCGTAACAGTTTTAGAGCTAGAAATAGCAAGTTAAAATAAGGCTAGTCCGTTATCAACTTGAAAAAGTGGCACCGAGTCGGTGCTTTTTTACGATGTCGCAGAGTATGCC	rrsH,rrsG,rrsD,rrsC,rrsA,rrsB,rrsE
TTCTAATACGACTCACTATAGGAGTCGTAACAAGGTAACCGTGTTTTAGAGCTAGAAATAGCAAGTTAAAATAAGGCTAGTCCGTTATCAACTTGAAAAAGTGGCACCGAGTCGGTGCTTTTTTACGATGTCGCAGAGTATGCC	rrsH,rrsG,rrsD,rrsC,rrsA,rrsB,rrsE
TTCTAATACGACTCACTATAGGTAAGGAGGTGATCCAACCGCGTTTTAGAGCTAGAAATAGCAAGTTAAAATAAGGCTAGTCCGTTATCAACTTGAAAAAGTGGCACCGAGTCGGTGCTTTTTTACGATGTCGCAGAGTATGCC	rrsH,rrsG,rrsD,rrsC,rrsA,rrsB,rrsE
TTCTAATACGACTCACTATAGGAGTGGTAAGCGCCCTCCCGAGTTTTAGAGCTAGAAATAGCAAGTTAAAATAAGGCTAGTCCGTTATCAACTTGAAAAAGTGGCACCGAGTCGGTGCTTTTTTACGATGTCGCAGAGTATGCC	rrsH,rrsG,rrsD,rrsC,rrsA,rrsB,rrsE
TTCTAATACGACTCACTATAGGTGTGACGGGCGGTGTGTACAGTTTTAGAGCTAGAAATAGCAAGTTAAAATAAGGCTAGTCCGTTATCAACTTGAAAAAGTGGCACCGAGTCGGTGCTTTTTTACGATGTCGCAGAGTATGCC	rrsH,rrsG,rrsD,rrsC,rrsA,rrsB,rrsE
TTCTAATACGACTCACTATAGGACTACGACGCACTTTATGGTTTTAGAGCTAGAAATAGCAAGTTAAAATAAGGCTAGTCCGTTATCAACTTGAAAAAGTGGCACCGAGTCGGTGCTTTTTTACGATGTCGCAGAGTATGCC	rrsH,rrsG,rrsD,rrsC,rrsA,rrsB,rrsE
TTCTAATACGACTCACTATAGGAGGTCCGCTTGCTCTCGCGGTTTTAGAGCTAGAAATAGCAAGTTAAAATAAGGCTAGTCCGTTATCAACTTGAAAAAGTGGCACCGAGTCGGTGCTTTTTTACGATGTCGCAGAGTATGCC	rrsH,rrsG,rrsD,rrsC,rrsA,rrsB,rrsE
TTCTAATACGACTCACTATAGGCGTGTGTAGCCCTGGTCGTAGTTTTAGAGCTAGAAATAGCAAGTTAAAATAAGGCTAGTCCGTTATCAACTTGAAAAAGTGGCACCGAGTCGGTGCTTTTTTACGATGTCGCAGAGTATGCC	rrsH,rrsG,rrsD,rrsC,rrsA,rrsB,rrsE
TTCTAATACGACTCACTATAGGACCGCTGGCAACAAAAGATAGTTTTAGAGCTAGAAATAGCAAGTTAAAATAAGGCTAGTCCGTTATCAACTTGAAAAAGTGGCACCGAGTCGGTGCTTTTTTACGATGTCGCAGAGTATGCC	rrsH
TTCTAATACGACTCACTATAGGACCTGTCTCACAGTTCCCGAGTTTTAGAGCTAGAAATAGCAAGTTAAAATAAGGCTAGTCCGTTATCAACTTGAAAAAGTGGCACCGAGTCGGTGCTTTTTTACGATGTCGCAGAGTATGCC	rrsH
TTCTAATACGACTCACTATAGGTTCTGTGGATGTCAAGACCGTTTTAGAGCTAGAAATAGCAAGTTAAAATAAGGCTAGTCCGTTATCAACTTGAAAAAGTGGCACCGAGTCGGTGCTTTTTTACGATGTCGCAGAGTATGCC	rrsH
TTCTAATACGACTCACTATAGGTGGATGTCAAGACCAGGTAGTTTTAGAGCTAGAAATAGCAAGTTAAAATAAGGCTAGTCCGTTATCAACTTGAAAAAGTGGCACCGAGTCGGTGCTTTTTTACGATGTCGCAGAGTATGCC	rrsH,rrsG,rrsD,rrsC,rrsA,rrsB,rrsE
TTCTAATACGACTCACTATAGGACCTTGCGGCCGTACTCCCCGTTTTAGAGCTAGAAATAGCAAGTTAAAATAAGGCTAGTCCGTTATCAACTTGAAAAAGTGGCACCGAGTCGGTGCTTTTTTACGATGTCGCAGAGTATGCC	rrsH,rrsG,rrsD,rrsC,rrsA,rrsB,rrsE
TTCTAATACGACTCACTATAGGCTCCGGAAGCCACGCCTCAGTTTTAGAGCTAGAAATAGCAAGTTAAAATAAGGCTAGTCCGTTATCAACTTGAAAAAGTGGCACCGAGTCGGTGCTTTTTTACGATGTCGCAGAGTATGCC	rrsH,rrsG,rrsD,rrsC,rrsA,rrsB,rrsE
TTCTAATACGACTCACTATAGGCGTTTACGGCGTGGACTACCGTTTTAGAGCTAGAAATAGCAAGTTAAAATAAGGCTAGTCCGTTATCAACTTGAAAAAGTGGCACCGAGTCGGTGCTTTTTTACGATGTCGCAGAGTATGCC	rrsH,rrsG,rrsD,rrsC,rrsA,rrsB,rrsE
TTCTAATACGACTCACTATAGGCTGAGCGTCAGTCTTCGTCCGTTTTAGAGCTAGAAATAGCAAGTTAAAATAAGGCTAGTCCGTTATCAACTTGAAAAAGTGGCACCGAGTCGGTGCTTTTTTACGATGTCGCAGAGTATGCC	rrsH,rrsG,rrsD,rrsC,rrsA,rrsB,rrsE
TTCTAATACGACTCACTATAGGCAGTATCAGATGCAGTTCCCGTTTTAGAGCTAGAAATAGCAAGTTAAAATAAGGCTAGTCCGTTATCAACTTGAAAAAGTGGCACCGAGTCGGTGCTTTTTTACGATGTCGCAGAGTATGCC	rrsH,rrsG,rrsD,rrsC,rrsA,rrsB,rrsE
TTCTAATACGACTCACTATAGGCGGGTAACGTCAATGAGCAAGTTTTAGAGCTAGAAATAGCAAGTTAAAATAAGGCTAGTCCGTTATCAACTTGAAAAAGTGGCACCGAGTCGGTGCTTTTTTACGATGTCGCAGAGTATGCC	rrsH,rrsG,rrsD,rrsC,rrsA,rrsB,rrsE
TTCTAATACGACTCACTATAGGAAAGTACTTTACAACCCGAGTTTTAGAGCTAGAAATAGCAAGTTAAAATAAGGCTAGTCCGTTATCAACTTGAAAAAGTGGCACCGAGTCGGTGCTTTTTTACGATGTCGCAGAGTATGCC	rrsH,rrsG,rrsD,rrsC,rrsA,rrsB,rrsE
TTCTAATACGACTCACTATAGGACACGCGGCATGGCTGCATCGTTTTAGAGCTAGAAATAGCAAGTTAAAATAAGGCTAGTCCGTTATCAACTTGAAAAAGTGGCACCGAGTCGGTGCTTTTTTACGATGTCGCAGAGTATGCC	rrsH,rrsG,rrsD,rrsC,rrsA,rrsB,rrsE
TTCTAATACGACTCACTATAGGTCCCCACTGCTGCCTCCCGTGTTTTAGAGCTAGAAATAGCAAGTTAAAATAAGGCTAGTCCGTTATCAACTTGAAAAAGTGGCACCGAGTCGGTGCTTTTTTACGATGTCGCAGAGTATGCC	rrsH,rrsG,rrsD,rrsC,rrsA,rrsB,rrsE
TTCTAATACGACTCACTATAGGTCATCCTCTCAGACCAGCTGTTTTAGAGCTAGAAATAGCAAGTTAAAATAAGGCTAGTCCGTTATCAACTTGAAAAAGTGGCACCGAGTCGGTGCTTTTTTACGATGTCGCAGAGTATGCC	rrsH,rrsG,rrsD,rrsC,rrsA,rrsB,rrsE
TTCTAATACGACTCACTATAGGCCAGCTAGGGATCGTCGCCTGTTTTAGAGCTAGAAATAGCAAGTTAAAATAAGGCTAGTCCGTTATCAACTTGAAAAAGTGGCACCGAGTCGGTGCTTTTTTACGATGTCGCAGAGTATGCC	rrsH,rrsG,rrsD,rrsC,rrsA,rrsB,rrsE
TTCTAATACGACTCACTATAGGTGGGCACATCCGATGGCAAGGTTTTAGAGCTAGAAATAGCAAGTTAAAATAAGGCTAGTCCGTTATCAACTTGAAAAAGTGGCACCGAGTCGGTGCTTTTTTACGATGTCGCAGAGTATGCC	rrsH,rrsG,rrsD,rrsA,rrsB,rrsE
TTCTAATACGACTCACTATAGGTCCGATGGCAAGAGGCCCGAGTTTTAGAGCTAGAAATAGCAAGTTAAAATAAGGCTAGTCCGTTATCAACTTGAAAAAGTGGCACCGAGTCGGTGCTTTTTTACGATGTCGCAGAGTATGCC	rrsH,rrsG,rrsD,rrsA,rrsB,rrsE
TTCTAATACGACTCACTATAGGAGTAGTTATCCCCCTCCATCGTTTTAGAGCTAGAAATAGCAAGTTAAAATAAGGCTAGTCCGTTATCAACTTGAAAAAGTGGCACCGAGTCGGTGCTTTTTTACGATGTCGCAGAGTATGCC	rrsH,rrsG,rrsD,rrsC,rrsA,rrsB,rrsE
TTCTAATACGACTCACTATAGGCCGTTCGACTTGCATGTGTTGTTTTAGAGCTAGAAATAGCAAGTTAAAATAAGGCTAGTCCGTTATCAACTTGAAAAAGTGGCACCGAGTCGGTGCTTTTTTACGATGTCGCAGAGTATGCC	rrsH,rrsG,rrsD,rrsC,rrsA,rrsB,rrsE
TTCTAATACGACTCACTATAGGTCATGGCTCAGATTGAACGCGTTTTAGAGCTAGAAATAGCAAGTTAAAATAAGGCTAGTCCGTTATCAACTTGAAAAAGTGGCACCGAGTCGGTGCTTTTTTACGATGTCGCAGAGTATGCC	rrsH,rrsG,rrsD,rrsC,rrsA,rrsB,rrsE
TTCTAATACGACTCACTATAGGCTTGCTTCTTTGCTGACGAGGTTTTAGAGCTAGAAATAGCAAGTTAAAATAAGGCTAGTCCGTTATCAACTTGAAAAAGTGGCACCGAGTCGGTGCTTTTTTACGATGTCGCAGAGTATGCC	rrsH,rrsA,rrsB,rrsE
TTCTAATACGACTCACTATAGGCGGACGGGTGAGTAATGTCGTTTTAGAGCTAGAAATAGCAAGTTAAAATAAGGCTAGTCCGTTATCAACTTGAAAAAGTGGCACCGAGTCGGTGCTTTTTTACGATGTCGCAGAGTATGCC	rrsH,rrsG,rrsD,rrsC,rrsA,rrsB,rrsE
TTCTAATACGACTCACTATAGGATGTCTGGGAAACTGCCTGAGTTTTAGAGCTAGAAATAGCAAGTTAAAATAAGGCTAGTCCGTTATCAACTTGAAAAAGTGGCACCGAGTCGGTGCTTTTTTACGATGTCGCAGAGTATGCC	rrsH,rrsD,rrsC,rrsA,rrsB,rrsE
TTCTAATACGACTCACTATAGGTGATGGAGGGGGATAACTACGTTTTAGAGCTAGAAATAGCAAGTTAAAATAAGGCTAGTCCGTTATCAACTTGAAAAAGTGGCACCGAGTCGGTGCTTTTTTACGATGTCGCAGAGTATGCC	rrsH,rrsG,rrsD,rrsC,rrsA,rrsB,rrsE
TTCTAATACGACTCACTATAGGTGCCATCGGATGTGCCCAGAGTTTTAGAGCTAGAAATAGCAAGTTAAAATAAGGCTAGTCCGTTATCAACTTGAAAAAGTGGCACCGAGTCGGTGCTTTTTTACGATGTCGCAGAGTATGCC	rrsH,rrsG,rrsD,rrsA,rrsB,rrsE
TTCTAATACGACTCACTATAGGAGATGGGATTAGCTAGTAGGGTTTTAGAGCTAGAAATAGCAAGTTAAAATAAGGCTAGTCCGTTATCAACTTGAAAAAGTGGCACCGAGTCGGTGCTTTTTTACGATGTCGCAGAGTATGCC	rrsH,rrsC,rrsA,rrsB,rrsE
TTCTAATACGACTCACTATAGGCCTAGGCGACGATCCCTAGCGTTTTAGAGCTAGAAATAGCAAGTTAAAATAAGGCTAGTCCGTTATCAACTTGAAAAAGTGGCACCGAGTCGGTGCTTTTTTACGATGTCGCAGAGTATGCC	rrsH,rrsC,rrsA,rrsB,rrsE
TTCTAATACGACTCACTATAGGAGAGGATGACCAGCCACACGTTTTAGAGCTAGAAATAGCAAGTTAAAATAAGGCTAGTCCGTTATCAACTTGAAAAAGTGGCACCGAGTCGGTGCTTTTTTACGATGTCGCAGAGTATGCC	rrsH,rrsG,rrsD,rrsC,rrsA,rrsB,rrsE
TTCTAATACGACTCACTATAGGACTCCTACGGGAGGCAGCAGGTTTTAGAGCTAGAAATAGCAAGTTAAAATAAGGCTAGTCCGTTATCAACTTGAAAAAGTGGCACCGAGTCGGTGCTTTTTTACGATGTCGCAGAGTATGCC	rrsH,rrsG,rrsD,rrsC,rrsA,rrsB,rrsE
TTCTAATACGACTCACTATAGGCAAGCGTTAATCGGAATTACGTTTTAGAGCTAGAAATAGCAAGTTAAAATAAGGCTAGTCCGTTATCAACTTGAAAAAGTGGCACCGAGTCGGTGCTTTTTTACGATGTCGCAGAGTATGCC	rrsH,rrsG,rrsD,rrsC,rrsA,rrsB,rrsE
TTCTAATACGACTCACTATAGGTGAAATCCCCGGGCTCAACCGTTTTAGAGCTAGAAATAGCAAGTTAAAATAAGGCTAGTCCGTTATCAACTTGAAAAAGTGGCACCGAGTCGGTGCTTTTTTACGATGTCGCAGAGTATGCC	rrsH,rrsG,rrsD,rrsC,rrsA,rrsB,rrsE
TTCTAATACGACTCACTATAGGCTGGGAACTGCATCTGATACGTTTTAGAGCTAGAAATAGCAAGTTAAAATAAGGCTAGTCCGTTATCAACTTGAAAAAGTGGCACCGAGTCGGTGCTTTTTTACGATGTCGCAGAGTATGCC	rrsH,rrsG,rrsD,rrsC,rrsA,rrsB,rrsE
TTCTAATACGACTCACTATAGGCGGTGAAATGCGTAGAGATCGTTTTAGAGCTAGAAATAGCAAGTTAAAATAAGGCTAGTCCGTTATCAACTTGAAAAAGTGGCACCGAGTCGGTGCTTTTTTACGATGTCGCAGAGTATGCC	rrsH,rrsG,rrsD,rrsC,rrsA,rrsB,rrsE
TTCTAATACGACTCACTATAGGAGATCTGGAGGAATACCGGGTTTTAGAGCTAGAAATAGCAAGTTAAAATAAGGCTAGTCCGTTATCAACTTGAAAAAGTGGCACCGAGTCGGTGCTTTTTTACGATGTCGCAGAGTATGCC	rrsH,rrsG,rrsD,rrsC,rrsA,rrsB,rrsE
TTCTAATACGACTCACTATAGGACGCTCAGGTGCGAAAGCGGTTTTAGAGCTAGAAATAGCAAGTTAAAATAAGGCTAGTCCGTTATCAACTTGAAAAAGTGGCACCGAGTCGGTGCTTTTTTACGATGTCGCAGAGTATGCC	rrsH,rrsG,rrsD,rrsC,rrsA,rrsB,rrsE
TTCTAATACGACTCACTATAGGCAAACAGGATTAGATACCCGTTTTAGAGCTAGAAATAGCAAGTTAAAATAAGGCTAGTCCGTTATCAACTTGAAAAAGTGGCACCGAGTCGGTGCTTTTTTACGATGTCGCAGAGTATGCC	rrsH,rrsG,rrsD,rrsC,rrsA,rrsB,rrsE
TTCTAATACGACTCACTATAGGCGCCGTAAACGATGTCGACTGTTTTAGAGCTAGAAATAGCAAGTTAAAATAAGGCTAGTCCGTTATCAACTTGAAAAAGTGGCACCGAGTCGGTGCTTTTTTACGATGTCGCAGAGTATGCC	rrsH,rrsG,rrsD,rrsC,rrsA,rrsB,rrsE
TTCTAATACGACTCACTATAGGAGGTTGTGCCCTTGAGGCGGTTTTAGAGCTAGAAATAGCAAGTTAAAATAAGGCTAGTCCGTTATCAACTTGAAAAAGTGGCACCGAGTCGGTGCTTTTTTACGATGTCGCAGAGTATGCC	rrsH,rrsG,rrsD,rrsC,rrsA,rrsB,rrsE
TTCTAATACGACTCACTATAGGAACGCGTTAAGTCGACCGCCGTTTTAGAGCTAGAAATAGCAAGTTAAAATAAGGCTAGTCCGTTATCAACTTGAAAAAGTGGCACCGAGTCGGTGCTTTTTTACGATGTCGCAGAGTATGCC	rrsH,rrsG,rrsD,rrsC,rrsA,rrsB,rrsE
TTCTAATACGACTCACTATAGGACGGGGGCCCGCACAAGCGGGTTTTAGAGCTAGAAATAGCAAGTTAAAATAAGGCTAGTCCGTTATCAACTTGAAAAAGTGGCACCGAGTCGGTGCTTTTTTACGATGTCGCAGAGTATGCC	rrsH,rrsG,rrsD,rrsC,rrsA,rrsB,rrsE
TTCTAATACGACTCACTATAGGCGCACAAGCGGTGGAGCATGGTTTTAGAGCTAGAAATAGCAAGTTAAAATAAGGCTAGTCCGTTATCAACTTGAAAAAGTGGCACCGAGTCGGTGCTTTTTTACGATGTCGCAGAGTATGCC	rrsH,rrsG,rrsD,rrsC,rrsA,rrsB,rrsE
TTCTAATACGACTCACTATAGGCAACGCGAAGAACCTTACCGTTTTAGAGCTAGAAATAGCAAGTTAAAATAAGGCTAGTCCGTTATCAACTTGAAAAAGTGGCACCGAGTCGGTGCTTTTTTACGATGTCGCAGAGTATGCC	rrsH,rrsG,rrsD,rrsC,rrsA,rrsB,rrsE
TTCTAATACGACTCACTATAGGTCCACAGAACTTTCCAGAGAGTTTTAGAGCTAGAAATAGCAAGTTAAAATAAGGCTAGTCCGTTATCAACTTGAAAAAGTGGCACCGAGTCGGTGCTTTTTTACGATGTCGCAGAGTATGCC	rrsH
TTCTAATACGACTCACTATAGGAGAACTTTCCAGAGATGGATGTTTTAGAGCTAGAAATAGCAAGTTAAAATAAGGCTAGTCCGTTATCAACTTGAAAAAGTGGCACCGAGTCGGTGCTTTTTTACGATGTCGCAGAGTATGCC	rrsH
TTCTAATACGACTCACTATAGGACTGTGAGACAGGTGCTGCAGTTTTAGAGCTAGAAATAGCAAGTTAAAATAAGGCTAGTCCGTTATCAACTTGAAAAAGTGGCACCGAGTCGGTGCTTTTTTACGATGTCGCAGAGTATGCC	rrsH
TTCTAATACGACTCACTATAGGCAGCTCGTGTTGTGAAATGTGTTTTAGAGCTAGAAATAGCAAGTTAAAATAAGGCTAGTCCGTTATCAACTTGAAAAAGTGGCACCGAGTCGGTGCTTTTTTACGATGTCGCAGAGTATGCC	rrsH,rrsG,rrsD,rrsC,rrsA,rrsB,rrsE
TTCTAATACGACTCACTATAGGAGACTGCCAGTGATAAACGTTTTAGAGCTAGAAATAGCAAGTTAAAATAAGGCTAGTCCGTTATCAACTTGAAAAAGTGGCACCGAGTCGGTGCTTTTTTACGATGTCGCAGAGTATGCC	rrsH,rrsG,rrsD,rrsC,rrsA,rrsB,rrsE
TTCTAATACGACTCACTATAGGAGTGATAAACTGGAGGAAGGGTTTTAGAGCTAGAAATAGCAAGTTAAAATAAGGCTAGTCCGTTATCAACTTGAAAAAGTGGCACCGAGTCGGTGCTTTTTTACGATGTCGCAGAGTATGCC	rrsH,rrsG,rrsD,rrsC,rrsA,rrsB,rrsE
TTCTAATACGACTCACTATAGGGATGACGTCAAGTCATCAGTTTTAGAGCTAGAAATAGCAAGTTAAAATAAGGCTAGTCCGTTATCAACTTGAAAAAGTGGCACCGAGTCGGTGCTTTTTTACGATGTCGCAGAGTATGCC	rrsH,rrsG,rrsD,rrsC,rrsA,rrsB,rrsE
TTCTAATACGACTCACTATAGGGCTACACACGTGCTACAAGTTTTAGAGCTAGAAATAGCAAGTTAAAATAAGGCTAGTCCGTTATCAACTTGAAAAAGTGGCACCGAGTCGGTGCTTTTTTACGATGTCGCAGAGTATGCC	rrsH,rrsG,rrsD,rrsC,rrsA,rrsB,rrsE
TTCTAATACGACTCACTATAGGAAGTGCGTCGTAGTCCGGATGTTTTAGAGCTAGAAATAGCAAGTTAAAATAAGGCTAGTCCGTTATCAACTTGAAAAAGTGGCACCGAGTCGGTGCTTTTTTACGATGTCGCAGAGTATGCC	rrsH,rrsG,rrsD,rrsC,rrsA,rrsB,rrsE
TTCTAATACGACTCACTATAGGTCGGAATCGCTAGTAATCGGTTTTAGAGCTAGAAATAGCAAGTTAAAATAAGGCTAGTCCGTTATCAACTTGAAAAAGTGGCACCGAGTCGGTGCTTTTTTACGATGTCGCAGAGTATGCC	rrsH,rrsG,rrsD,rrsC,rrsA,rrsB,rrsE
TTCTAATACGACTCACTATAGGACACACCGCCCGTCACACCAGTTTTAGAGCTAGAAATAGCAAGTTAAAATAAGGCTAGTCCGTTATCAACTTGAAAAAGTGGCACCGAGTCGGTGCTTTTTTACGATGTCGCAGAGTATGCC	rrsH,rrsG,rrsD,rrsC,rrsA,rrsB,rrsE
TTCTAATACGACTCACTATAGGCGCCCGTCACACCATGGGAGGTTTTAGAGCTAGAAATAGCAAGTTAAAATAAGGCTAGTCCGTTATCAACTTGAAAAAGTGGCACCGAGTCGGTGCTTTTTTACGATGTCGCAGAGTATGCC	rrsH,rrsG,rrsD,rrsC,rrsA,rrsB,rrsE
TTCTAATACGACTCACTATAGGACCACTTTGTGATTCATGACGTTTTAGAGCTAGAAATAGCAAGTTAAAATAAGGCTAGTCCGTTATCAACTTGAAAAAGTGGCACCGAGTCGGTGCTTTTTTACGATGTCGCAGAGTATGCC	rrsH,rrsG,rrsD,rrsC,rrsA,rrsB,rrsE
TTCTAATACGACTCACTATAGGACCGTAGGGGAACCTGCGGTGTTTTAGAGCTAGAAATAGCAAGTTAAAATAAGGCTAGTCCGTTATCAACTTGAAAAAGTGGCACCGAGTCGGTGCTTTTTTACGATGTCGCAGAGTATGCC	rrsH,rrsG,rrsD,rrsC,rrsA,rrsB,rrsE
TTCTAATACGACTCACTATAGGCCCAGTCATGAATCACAAAGGTTTTAGAGCTAGAAATAGCAAGTTAAAATAAGGCTAGTCCGTTATCAACTTGAAAAAGTGGCACCGAGTCGGTGCTTTTTTACGATGTCGCAGAGTATGCC	rrsH,rrsG,rrsD,rrsC,rrsA,rrsB,rrsE
TTCTAATACGACTCACTATAGGTCTTTTGCAACCCACTCCCAGTTTTAGAGCTAGAAATAGCAAGTTAAAATAAGGCTAGTCCGTTATCAACTTGAAAAAGTGGCACCGAGTCGGTGCTTTTTTACGATGTCGCAGAGTATGCC	rrsH,rrsG,rrsD,rrsC,rrsA,rrsB,rrsE
TTCTAATACGACTCACTATAGGCCCGGGAACGTATTCACCGGTTTTAGAGCTAGAAATAGCAAGTTAAAATAAGGCTAGTCCGTTATCAACTTGAAAAAGTGGCACCGAGTCGGTGCTTTTTTACGATGTCGCAGAGTATGCC	rrsH,rrsG,rrsD,rrsC,rrsA,rrsB,rrsE
TTCTAATACGACTCACTATAGGTACTAGCGATTCCGACTTCAGTTTTAGAGCTAGAAATAGCAAGTTAAAATAAGGCTAGTCCGTTATCAACTTGAAAAAGTGGCACCGAGTCGGTGCTTTTTTACGATGTCGCAGAGTATGCC	rrsH,rrsG,rrsD,rrsC,rrsA,rrsB,rrsE
TTCTAATACGACTCACTATAGGTTGTAGCACGTGTGTAGCCCGTTTTAGAGCTAGAAATAGCAAGTTAAAATAAGGCTAGTCCGTTATCAACTTGAAAAAGTGGCACCGAGTCGGTGCTTTTTTACGATGTCGCAGAGTATGCC	rrsH,rrsG,rrsD,rrsC,rrsA,rrsB,rrsE
TTCTAATACGACTCACTATAGGACCTTCCTCCAGTTTATCACGTTTTAGAGCTAGAAATAGCAAGTTAAAATAAGGCTAGTCCGTTATCAACTTGAAAAAGTGGCACCGAGTCGGTGCTTTTTTACGATGTCGCAGAGTATGCC	rrsH,rrsG,rrsD,rrsC,rrsA,rrsB,rrsE
TTCTAATACGACTCACTATAGGTGAGTTCCCGGCCGGACCGCGTTTTAGAGCTAGAAATAGCAAGTTAAAATAAGGCTAGTCCGTTATCAACTTGAAAAAGTGGCACCGAGTCGGTGCTTTTTTACGATGTCGCAGAGTATGCC	rrsH,rrsG,rrsD,rrsC,rrsA,rrsB,rrsE
TTCTAATACGACTCACTATAGGCGAAGGCACCAATCCATCTCGTTTTAGAGCTAGAAATAGCAAGTTAAAATAAGGCTAGTCCGTTATCAACTTGAAAAAGTGGCACCGAGTCGGTGCTTTTTTACGATGTCGCAGAGTATGCC	rrsH
TTCTAATACGACTCACTATAGGTCCATCTCTGGAAAGTTCTGGTTTTAGAGCTAGAAATAGCAAGTTAAAATAAGGCTAGTCCGTTATCAACTTGAAAAAGTGGCACCGAGTCGGTGCTTTTTTACGATGTCGCAGAGTATGCC	rrsH
TTCTAATACGACTCACTATAGGACGCATTTCACCGCTACACCGTTTTAGAGCTAGAAATAGCAAGTTAAAATAAGGCTAGTCCGTTATCAACTTGAAAAAGTGGCACCGAGTCGGTGCTTTTTTACGATGTCGCAGAGTATGCC	rrsH,rrsG,rrsD,rrsC,rrsA,rrsB,rrsE
TTCTAATACGACTCACTATAGGCTCCGTATTACCGCGGCTGCGTTTTAGAGCTAGAAATAGCAAGTTAAAATAAGGCTAGTCCGTTATCAACTTGAAAAAGTGGCACCGAGTCGGTGCTTTTTTACGATGTCGCAGAGTATGCC	rrsH,rrsG,rrsD,rrsC,rrsA,rrsB,rrsE
TTCTAATACGACTCACTATAGGCCTTCTTCATACACGCGGCAGTTTTAGAGCTAGAAATAGCAAGTTAAAATAAGGCTAGTCCGTTATCAACTTGAAAAAGTGGCACCGAGTCGGTGCTTTTTTACGATGTCGCAGAGTATGCC	rrsH,rrsG,rrsD,rrsC,rrsA,rrsB,rrsE
TTCTAATACGACTCACTATAGGTGCTGCCTCCCGTAGGAGTCGTTTTAGAGCTAGAAATAGCAAGTTAAAATAAGGCTAGTCCGTTATCAACTTGAAAAAGTGGCACCGAGTCGGTGCTTTTTTACGATGTCGCAGAGTATGCC	rrsH,rrsG,rrsD,rrsC,rrsA,rrsB,rrsE
TTCTAATACGACTCACTATAGGACCGTGTCTCAGTTCCAGTGGTTTTAGAGCTAGAAATAGCAAGTTAAAATAAGGCTAGTCCGTTATCAACTTGAAAAAGTGGCACCGAGTCGGTGCTTTTTTACGATGTCGCAGAGTATGCC	rrsH,rrsG,rrsD,rrsC,rrsA,rrsB,rrsE
TTCTAATACGACTCACTATAGGTGTCTCAGTTCCAGTGTGGCGTTTTAGAGCTAGAAATAGCAAGTTAAAATAAGGCTAGTCCGTTATCAACTTGAAAAAGTGGCACCGAGTCGGTGCTTTTTTACGATGTCGCAGAGTATGCC	rrsH,rrsG,rrsD,rrsC,rrsA,rrsB,rrsE
TTCTAATACGACTCACTATAGGACCTACTAGCTAATCCCATCGTTTTAGAGCTAGAAATAGCAAGTTAAAATAAGGCTAGTCCGTTATCAACTTGAAAAAGTGGCACCGAGTCGGTGCTTTTTTACGATGTCGCAGAGTATGCC	rrsH,rrsC,rrsA,rrsB,rrsE
TTCTAATACGACTCACTATAGGTCCCATCTGGGCACATCCGAGTTTTAGAGCTAGAAATAGCAAGTTAAAATAAGGCTAGTCCGTTATCAACTTGAAAAAGTGGCACCGAGTCGGTGCTTTTTTACGATGTCGCAGAGTATGCC	rrsH,rrsG,rrsD,rrsA,rrsB,rrsE
TTCTAATACGACTCACTATAGGCCCGAAGGTCCCCCTCTTGTTTTAGAGCTAGAAATAGCAAGTTAAAATAAGGCTAGTCCGTTATCAACTTGAAAAAGTGGCACCGAGTCGGTGCTTTTTTACGATGTCGCAGAGTATGCC	rrsH,rrsG,rrsC,rrsB,rrsE
TTCTAATACGACTCACTATAGGTGGCTCAGATTGAACGCTGGGTTTTAGAGCTAGAAATAGCAAGTTAAAATAAGGCTAGTCCGTTATCAACTTGAAAAAGTGGCACCGAGTCGGTGCTTTTTTACGATGTCGCAGAGTATGCC	rrsH,rrsG,rrsD,rrsC,rrsA,rrsB,rrsE
TTCTAATACGACTCACTATAGGCCTAACACATGCAAGTCGAAGTTTTAGAGCTAGAAATAGCAAGTTAAAATAAGGCTAGTCCGTTATCAACTTGAAAAAGTGGCACCGAGTCGGTGCTTTTTTACGATGTCGCAGAGTATGCC	rrsH,rrsG,rrsD,rrsC,rrsA,rrsB,rrsE
TTCTAATACGACTCACTATAGGCTTCTTTGCTGACGAGTGGGTTTTAGAGCTAGAAATAGCAAGTTAAAATAAGGCTAGTCCGTTATCAACTTGAAAAAGTGGCACCGAGTCGGTGCTTTTTTACGATGTCGCAGAGTATGCC	rrsH,rrsA,rrsB,rrsE
TTCTAATACGACTCACTATAGGCTTTGCTGACGAGTGGCGGAGTTTTAGAGCTAGAAATAGCAAGTTAAAATAAGGCTAGTCCGTTATCAACTTGAAAAAGTGGCACCGAGTCGGTGCTTTTTTACGATGTCGCAGAGTATGCC	rrsH,rrsA,rrsB,rrsE
TTCTAATACGACTCACTATAGGAGGGGGATAACTACTGGAAAGTTTTAGAGCTAGAAATAGCAAGTTAAAATAAGGCTAGTCCGTTATCAACTTGAAAAAGTGGCACCGAGTCGGTGCTTTTTTACGATGTCGCAGAGTATGCC	rrsH,rrsG,rrsD,rrsC,rrsA,rrsB,rrsE
TTCTAATACGACTCACTATAGGAGACCAAAGAGGGGGACCTTGTTTTAGAGCTAGAAATAGCAAGTTAAAATAAGGCTAGTCCGTTATCAACTTGAAAAAGTGGCACCGAGTCGGTGCTTTTTTACGATGTCGCAGAGTATGCC	rrsH,rrsG,rrsC,rrsB,rrsE
TTCTAATACGACTCACTATAGGACCTTCGGGCCTCTTGCCATGTTTTAGAGCTAGAAATAGCAAGTTAAAATAAGGCTAGTCCGTTATCAACTTGAAAAAGTGGCACCGAGTCGGTGCTTTTTTACGATGTCGCAGAGTATGCC	rrsH,rrsG,rrsA,rrsB,rrsE
TTCTAATACGACTCACTATAGGTTAGCTAGTAGGTGGGGTAAGTTTTAGAGCTAGAAATAGCAAGTTAAAATAAGGCTAGTCCGTTATCAACTTGAAAAAGTGGCACCGAGTCGGTGCTTTTTTACGATGTCGCAGAGTATGCC	rrsH,rrsC,rrsA,rrsB,rrsE
TTCTAATACGACTCACTATAGGCCACACTGGAACTGAGACAGTTTTAGAGCTAGAAATAGCAAGTTAAAATAAGGCTAGTCCGTTATCAACTTGAAAAAGTGGCACCGAGTCGGTGCTTTTTTACGATGTCGCAGAGTATGCC	rrsH,rrsG,rrsD,rrsC,rrsA,rrsB,rrsE
TTCTAATACGACTCACTATAGGAGACACGGTCCAGACTCCTAGTTTTAGAGCTAGAAATAGCAAGTTAAAATAAGGCTAGTCCGTTATCAACTTGAAAAAGTGGCACCGAGTCGGTGCTTTTTTACGATGTCGCAGAGTATGCC	rrsH,rrsG,rrsD,rrsC,rrsA,rrsB,rrsE
TTCTAATACGACTCACTATAGGCGTGTATGAAGAAGGCCTTGTTTTAGAGCTAGAAATAGCAAGTTAAAATAAGGCTAGTCCGTTATCAACTTGAAAAAGTGGCACCGAGTCGGTGCTTTTTTACGATGTCGCAGAGTATGCC	rrsH,rrsG,rrsD,rrsC,rrsA,rrsB,rrsE
TTCTAATACGACTCACTATAGGGTTGTAAAGTACTTTCAGGTTTTAGAGCTAGAAATAGCAAGTTAAAATAAGGCTAGTCCGTTATCAACTTGAAAAAGTGGCACCGAGTCGGTGCTTTTTTACGATGTCGCAGAGTATGCC	rrsH,rrsG,rrsD,rrsC,rrsA,rrsB,rrsE
TTCTAATACGACTCACTATAGGTTACCCGCAGAAGAAGCACGTTTTAGAGCTAGAAATAGCAAGTTAAAATAAGGCTAGTCCGTTATCAACTTGAAAAAGTGGCACCGAGTCGGTGCTTTTTTACGATGTCGCAGAGTATGCC	rrsH,rrsG,rrsD,rrsC,rrsA,rrsB,rrsE
TTCTAATACGACTCACTATAGGTAACTCCGTGCCAGCAGCCGGTTTTAGAGCTAGAAATAGCAAGTTAAAATAAGGCTAGTCCGTTATCAACTTGAAAAAGTGGCACCGAGTCGGTGCTTTTTTACGATGTCGCAGAGTATGCC	rrsH,rrsG,rrsD,rrsC,rrsA,rrsB,rrsE
TTCTAATACGACTCACTATAGGTGCCAGCAGCCGCGGTAATAGTTTTAGAGCTAGAAATAGCAAGTTAAAATAAGGCTAGTCCGTTATCAACTTGAAAAAGTGGCACCGAGTCGGTGCTTTTTTACGATGTCGCAGAGTATGCC	rrsH,rrsG,rrsD,rrsC,rrsA,rrsB,rrsE
TTCTAATACGACTCACTATAGGCGGAGGGTGCAAGCGTTAATGTTTTAGAGCTAGAAATAGCAAGTTAAAATAAGGCTAGTCCGTTATCAACTTGAAAAAGTGGCACCGAGTCGGTGCTTTTTTACGATGTCGCAGAGTATGCC	rrsH,rrsG,rrsD,rrsC,rrsA,rrsB,rrsE
TTCTAATACGACTCACTATAGGGCGTAAAGCGCACGCAGGGTTTTAGAGCTAGAAATAGCAAGTTAAAATAAGGCTAGTCCGTTATCAACTTGAAAAAGTGGCACCGAGTCGGTGCTTTTTTACGATGTCGCAGAGTATGCC	rrsH,rrsG,rrsD,rrsC,rrsA,rrsB,rrsE
TTCTAATACGACTCACTATAGGTAAGTCAGATGTGAAATCCCGTTTTAGAGCTAGAAATAGCAAGTTAAAATAAGGCTAGTCCGTTATCAACTTGAAAAAGTGGCACCGAGTCGGTGCTTTTTTACGATGTCGCAGAGTATGCC	rrsH,rrsG,rrsD,rrsC,rrsA,rrsB,rrsE
TTCTAATACGACTCACTATAGGGTAGAATTCCAGGTGTAGGTTTTAGAGCTAGAAATAGCAAGTTAAAATAAGGCTAGTCCGTTATCAACTTGAAAAAGTGGCACCGAGTCGGTGCTTTTTTACGATGTCGCAGAGTATGCC	rrsH,rrsG,rrsD,rrsC,rrsA,rrsB,rrsE
TTCTAATACGACTCACTATAGGTAGAGATCTGGAGGAATACGTTTTAGAGCTAGAAATAGCAAGTTAAAATAAGGCTAGTCCGTTATCAACTTGAAAAAGTGGCACCGAGTCGGTGCTTTTTTACGATGTCGCAGAGTATGCC	rrsH,rrsG,rrsD,rrsC,rrsA,rrsB,rrsE
TTCTAATACGACTCACTATAGGAGGAATACCGGTGGCGAAGGGTTTTAGAGCTAGAAATAGCAAGTTAAAATAAGGCTAGTCCGTTATCAACTTGAAAAAGTGGCACCGAGTCGGTGCTTTTTTACGATGTCGCAGAGTATGCC	rrsH,rrsG,rrsD,rrsC,rrsA,rrsB,rrsE
TTCTAATACGACTCACTATAGGTGCCCTTGAGGCGTGGCTTCGTTTTAGAGCTAGAAATAGCAAGTTAAAATAAGGCTAGTCCGTTATCAACTTGAAAAAGTGGCACCGAGTCGGTGCTTTTTTACGATGTCGCAGAGTATGCC	rrsH,rrsG,rrsD,rrsC,rrsA,rrsB,rrsE
TTCTAATACGACTCACTATAGGAGTCGACCGCCTGGGGAGTAGTTTTAGAGCTAGAAATAGCAAGTTAAAATAAGGCTAGTCCGTTATCAACTTGAAAAAGTGGCACCGAGTCGGTGCTTTTTTACGATGTCGCAGAGTATGCC	rrsH,rrsG,rrsD,rrsC,rrsA,rrsB,rrsE
TTCTAATACGACTCACTATAGGTTGACGGGGGCCCGCACAAGGTTTTAGAGCTAGAAATAGCAAGTTAAAATAAGGCTAGTCCGTTATCAACTTGAAAAAGTGGCACCGAGTCGGTGCTTTTTTACGATGTCGCAGAGTATGCC	rrsH,rrsG,rrsD,rrsC,rrsA,rrsB,rrsE
TTCTAATACGACTCACTATAGGCAGAGATGGATTGGTGCCTTGTTTTAGAGCTAGAAATAGCAAGTTAAAATAAGGCTAGTCCGTTATCAACTTGAAAAAGTGGCACCGAGTCGGTGCTTTTTTACGATGTCGCAGAGTATGCC	rrsH
TTCTAATACGACTCACTATAGGCCCTTATCTTTTGTTGCCAGGTTTTAGAGCTAGAAATAGCAAGTTAAAATAAGGCTAGTCCGTTATCAACTTGAAAAAGTGGCACCGAGTCGGTGCTTTTTTACGATGTCGCAGAGTATGCC	rrsH
TTCTAATACGACTCACTATAGGATCTTTTGTTGCCAGCGGTCGTTTTAGAGCTAGAAATAGCAAGTTAAAATAAGGCTAGTCCGTTATCAACTTGAAAAAGTGGCACCGAGTCGGTGCTTTTTTACGATGTCGCAGAGTATGCC	rrsH
TTCTAATACGACTCACTATAGGTTTGTTGCCAGCGGTCCGGCGTTTTAGAGCTAGAAATAGCAAGTTAAAATAAGGCTAGTCCGTTATCAACTTGAAAAAGTGGCACCGAGTCGGTGCTTTTTTACGATGTCGCAGAGTATGCC	rrsH,rrsG,rrsD,rrsC,rrsA,rrsB,rrsE
TTCTAATACGACTCACTATAGGAGCGACCTCGCGAGAGCAAGGTTTTAGAGCTAGAAATAGCAAGTTAAAATAAGGCTAGTCCGTTATCAACTTGAAAAAGTGGCACCGAGTCGGTGCTTTTTTACGATGTCGCAGAGTATGCC	rrsH,rrsG,rrsD,rrsC,rrsA,rrsB,rrsE
TTCTAATACGACTCACTATAGGTCATAAAGTGCGTCGTAGTCGTTTTAGAGCTAGAAATAGCAAGTTAAAATAAGGCTAGTCCGTTATCAACTTGAAAAAGTGGCACCGAGTCGGTGCTTTTTTACGATGTCGCAGAGTATGCC	rrsH,rrsG,rrsD,rrsC,rrsA,rrsB,rrsE
TTCTAATACGACTCACTATAGGCAACTCGACTCCATGAAGTGTTTTAGAGCTAGAAATAGCAAGTTAAAATAAGGCTAGTCCGTTATCAACTTGAAAAAGTGGCACCGAGTCGGTGCTTTTTTACGATGTCGCAGAGTATGCC	rrsH,rrsG,rrsD,rrsC,rrsA,rrsB,rrsE
TTCTAATACGACTCACTATAGGAATCGTGGATCAGAATGCCAGTTTTAGAGCTAGAAATAGCAAGTTAAAATAAGGCTAGTCCGTTATCAACTTGAAAAAGTGGCACCGAGTCGGTGCTTTTTTACGATGTCGCAGAGTATGCC	rrsH,rrsG,rrsD,rrsC,rrsA,rrsB,rrsE
TTCTAATACGACTCACTATAGGTGCCACGGTGAATACGTTCCGTTTTAGAGCTAGAAATAGCAAGTTAAAATAAGGCTAGTCCGTTATCAACTTGAAAAAGTGGCACCGAGTCGGTGCTTTTTTACGATGTCGCAGAGTATGCC	rrsH,rrsG,rrsD,rrsC,rrsA,rrsB,rrsE
TTCTAATACGACTCACTATAGGAAGTAGGTAGCTTAACCTTGTTTTAGAGCTAGAAATAGCAAGTTAAAATAAGGCTAGTCCGTTATCAACTTGAAAAAGTGGCACCGAGTCGGTGCTTTTTTACGATGTCGCAGAGTATGCC	rrsH,rrsG,rrsD,rrsC,rrsA,rrsB,rrsE
TTCTAATACGACTCACTATAGGTAACCGTAGGGGAACCTGGTTTTAGAGCTAGAAATAGCAAGTTAAAATAAGGCTAGTCCGTTATCAACTTGAAAAAGTGGCACCGAGTCGGTGCTTTTTTACGATGTCGCAGAGTATGCC	rrsH,rrsG,rrsD,rrsC,rrsA,rrsB,rrsE
TTCTAATACGACTCACTATAGGTCCAACCGCAGGTTCCCCTAGTTTTAGAGCTAGAAATAGCAAGTTAAAATAAGGCTAGTCCGTTATCAACTTGAAAAAGTGGCACCGAGTCGGTGCTTTTTTACGATGTCGCAGAGTATGCC	rrsH,rrsG,rrsD,rrsC,rrsA,rrsB,rrsE
TTCTAATACGACTCACTATAGGAACCCACTCCCATGGTGTGAGTTTTAGAGCTAGAAATAGCAAGTTAAAATAAGGCTAGTCCGTTATCAACTTGAAAAAGTGGCACCGAGTCGGTGCTTTTTTACGATGTCGCAGAGTATGCC	rrsH,rrsG,rrsD,rrsC,rrsA,rrsB,rrsE
TTCTAATACGACTCACTATAGGCACTCCCATGGTGTGACGGGGTTTTAGAGCTAGAAATAGCAAGTTAAAATAAGGCTAGTCCGTTATCAACTTGAAAAAGTGGCACCGAGTCGGTGCTTTTTTACGATGTCGCAGAGTATGCC	rrsH,rrsG,rrsD,rrsC,rrsA,rrsB,rrsE
TTCTAATACGACTCACTATAGGCGGGCGGTGTGTACAAGGCCGTTTTAGAGCTAGAAATAGCAAGTTAAAATAAGGCTAGTCCGTTATCAACTTGAAAAAGTGGCACCGAGTCGGTGCTTTTTTACGATGTCGCAGAGTATGCC	rrsH,rrsG,rrsD,rrsC,rrsA,rrsB,rrsE
TTCTAATACGACTCACTATAGGTCGAGTTGCAGACTCCAATCGTTTTAGAGCTAGAAATAGCAAGTTAAAATAAGGCTAGTCCGTTATCAACTTGAAAAAGTGGCACCGAGTCGGTGCTTTTTTACGATGTCGCAGAGTATGCC	rrsH,rrsG,rrsD,rrsC,rrsA,rrsB,rrsE
TTCTAATACGACTCACTATAGGCAGTCTCCTTTGAGTTCCGTTTTAGAGCTAGAAATAGCAAGTTAAAATAAGGCTAGTCCGTTATCAACTTGAAAAAGTGGCACCGAGTCGGTGCTTTTTTACGATGTCGCAGAGTATGCC	rrsH,rrsG,rrsD,rrsC,rrsA,rrsB,rrsE
TTCTAATACGACTCACTATAGGTCTCCTTTGAGTTCCCGGCGTTTTAGAGCTAGAAATAGCAAGTTAAAATAAGGCTAGTCCGTTATCAACTTGAAAAAGTGGCACCGAGTCGGTGCTTTTTTACGATGTCGCAGAGTATGCC	rrsH,rrsG,rrsD,rrsC,rrsA,rrsB,rrsE
TTCTAATACGACTCACTATAGGATAAGGGTTGCGCTCGTTGGTTTTAGAGCTAGAAATAGCAAGTTAAAATAAGGCTAGTCCGTTATCAACTTGAAAAAGTGGCACCGAGTCGGTGCTTTTTTACGATGTCGCAGAGTATGCC	rrsH,rrsG,rrsD,rrsC,rrsA,rrsB,rrsE
TTCTAATACGACTCACTATAGGCACATGCTCCACCGCTTGTGGTTTTAGAGCTAGAAATAGCAAGTTAAAATAAGGCTAGTCCGTTATCAACTTGAAAAAGTGGCACCGAGTCGGTGCTTTTTTACGATGTCGCAGAGTATGCC	rrsH,rrsG,rrsD,rrsC,rrsA,rrsB,rrsE
TTCTAATACGACTCACTATAGGTCATTTGAGTTTTAACCTTGGTTTTAGAGCTAGAAATAGCAAGTTAAAATAAGGCTAGTCCGTTATCAACTTGAAAAAGTGGCACCGAGTCGGTGCTTTTTTACGATGTCGCAGAGTATGCC	rrsH,rrsG,rrsD,rrsC,rrsA,rrsB,rrsE
TTCTAATACGACTCACTATAGGTTGCGGCCGTACTCCCCAGGGTTTTAGAGCTAGAAATAGCAAGTTAAAATAAGGCTAGTCCGTTATCAACTTGAAAAAGTGGCACCGAGTCGGTGCTTTTTTACGATGTCGCAGAGTATGCC	rrsH,rrsG,rrsD,rrsC,rrsA,rrsB,rrsE
TTCTAATACGACTCACTATAGGTCGACTTAACGCGTTAGCTCGTTTTAGAGCTAGAAATAGCAAGTTAAAATAAGGCTAGTCCGTTATCAACTTGAAAAAGTGGCACCGAGTCGGTGCTTTTTTACGATGTCGCAGAGTATGCC	rrsH,rrsG,rrsD,rrsC,rrsA,rrsB,rrsE
TTCTAATACGACTCACTATAGGCTCCAAGTCGACATCGTTTAGTTTTAGAGCTAGAAATAGCAAGTTAAAATAAGGCTAGTCCGTTATCAACTTGAAAAAGTGGCACCGAGTCGGTGCTTTTTTACGATGTCGCAGAGTATGCC	rrsH,rrsG,rrsD,rrsC,rrsA,rrsB,rrsE
TTCTAATACGACTCACTATAGGCAGGGGGCCGCCTTCGCCACGTTTTAGAGCTAGAAATAGCAAGTTAAAATAAGGCTAGTCCGTTATCAACTTGAAAAAGTGGCACCGAGTCGGTGCTTTTTTACGATGTCGCAGAGTATGCC	rrsH,rrsG,rrsD,rrsC,rrsA,rrsB,rrsE
TTCTAATACGACTCACTATAGGTGCAGTTCCCAGGTTGAGCCGTTTTAGAGCTAGAAATAGCAAGTTAAAATAAGGCTAGTCCGTTATCAACTTGAAAAAGTGGCACCGAGTCGGTGCTTTTTTACGATGTCGCAGAGTATGCC	rrsH,rrsG,rrsD,rrsC,rrsA,rrsB,rrsE
TTCTAATACGACTCACTATAGGTTGCACCCTCCGTATTACCGGTTTTAGAGCTAGAAATAGCAAGTTAAAATAAGGCTAGTCCGTTATCAACTTGAAAAAGTGGCACCGAGTCGGTGCTTTTTTACGATGTCGCAGAGTATGCC	rrsH,rrsG,rrsD,rrsC,rrsA,rrsB,rrsE
TTCTAATACGACTCACTATAGGTATTACCGCGGCTGCTGGCAGTTTTAGAGCTAGAAATAGCAAGTTAAAATAAGGCTAGTCCGTTATCAACTTGAAAAAGTGGCACCGAGTCGGTGCTTTTTTACGATGTCGCAGAGTATGCC	rrsH,rrsG,rrsD,rrsC,rrsA,rrsB,rrsE
TTCTAATACGACTCACTATAGGCTGCTGGCACGGAGTTAGCGTTTTAGAGCTAGAAATAGCAAGTTAAAATAAGGCTAGTCCGTTATCAACTTGAAAAAGTGGCACCGAGTCGGTGCTTTTTTACGATGTCGCAGAGTATGCC	rrsH,rrsG,rrsD,rrsC,rrsA,rrsB,rrsE
TTCTAATACGACTCACTATAGGTTAGCCGGTGCTTCTTCTGGTTTTAGAGCTAGAAATAGCAAGTTAAAATAAGGCTAGTCCGTTATCAACTTGAAAAAGTGGCACCGAGTCGGTGCTTTTTTACGATGTCGCAGAGTATGCC	rrsH,rrsG,rrsD,rrsC,rrsA,rrsB,rrsE
TTCTAATACGACTCACTATAGGAAGGCCTTCTTCATACACGGTTTTAGAGCTAGAAATAGCAAGTTAAAATAAGGCTAGTCCGTTATCAACTTGAAAAAGTGGCACCGAGTCGGTGCTTTTTTACGATGTCGCAGAGTATGCC	rrsH,rrsG,rrsD,rrsC,rrsA,rrsB,rrsE
TTCTAATACGACTCACTATAGGTTTGGTCTTGCGACGTTATGGTTTTAGAGCTAGAAATAGCAAGTTAAAATAAGGCTAGTCCGTTATCAACTTGAAAAAGTGGCACCGAGTCGGTGCTTTTTTACGATGTCGCAGAGTATGCC	rrsH,rrsD,rrsC,rrsA,rrsB,rrsE
TTCTAATACGACTCACTATAGGATAACCGGCGATTTCCGAATGTTTTAGAGCTAGAAATAGCAAGTTAAAATAAGGCTAGTCCGTTATCAACTTGAAAAAGTGGCACCGAGTCGGTGCTTTTTTACGATGTCGCAGAGTATGCC	rrlH,rrlG,rrlD,rrlC,rrlA,rrlB,rrlE
TTCTAATACGACTCACTATAGGTAACCGGCGATTTCCGAATGGTTTTAGAGCTAGAAATAGCAAGTTAAAATAAGGCTAGTCCGTTATCAACTTGAAAAAGTGGCACCGAGTCGGTGCTTTTTTACGATGTCGCAGAGTATGCC	rrlH,rrlG,rrlD,rrlC,rrlA,rrlB,rrlE
TTCTAATACGACTCACTATAGGATAGGTTAATGAGGCGAACCGTTTTAGAGCTAGAAATAGCAAGTTAAAATAAGGCTAGTCCGTTATCAACTTGAAAAAGTGGCACCGAGTCGGTGCTTTTTTACGATGTCGCAGAGTATGCC	rrlH,rrlG,rrlD,rrlC,rrlA,rrlB,rrlE
TTCTAATACGACTCACTATAGGTAGGTTAATGAGGCGAACCGGTTTTAGAGCTAGAAATAGCAAGTTAAAATAAGGCTAGTCCGTTATCAACTTGAAAAAGTGGCACCGAGTCGGTGCTTTTTTACGATGTCGCAGAGTATGCC	rrlH,rrlG,rrlD,rrlC,rrlA,rrlB,rrlE
TTCTAATACGACTCACTATAGGAGGTTAATGAGGCGAACCGGGTTTTAGAGCTAGAAATAGCAAGTTAAAATAAGGCTAGTCCGTTATCAACTTGAAAAAGTGGCACCGAGTCGGTGCTTTTTTACGATGTCGCAGAGTATGCC	rrlH,rrlG,rrlD,rrlC,rrlA,rrlB,rrlE
TTCTAATACGACTCACTATAGGCCCAGTAGCGGCGAGCGAACGTTTTAGAGCTAGAAATAGCAAGTTAAAATAAGGCTAGTCCGTTATCAACTTGAAAAAGTGGCACCGAGTCGGTGCTTTTTTACGATGTCGCAGAGTATGCC	rrlH,rrlG,rrlD,rrlC,rrlA,rrlB,rrlE
TTCTAATACGACTCACTATAGGCCAGTAGCGGCGAGCGAACGGTTTTAGAGCTAGAAATAGCAAGTTAAAATAAGGCTAGTCCGTTATCAACTTGAAAAAGTGGCACCGAGTCGGTGCTTTTTTACGATGTCGCAGAGTATGCC	rrlH,rrlG,rrlD,rrlC,rrlA,rrlB,rrlE
TTCTAATACGACTCACTATAGGCTGGAAAGGCGCGCGATACAGTTTTAGAGCTAGAAATAGCAAGTTAAAATAAGGCTAGTCCGTTATCAACTTGAAAAAGTGGCACCGAGTCGGTGCTTTTTTACGATGTCGCAGAGTATGCC	rrlH,rrlG,rrlD,rrlC,rrlB,rrlE
TTCTAATACGACTCACTATAGGTGCTGTGAGCTCGATGAGTAGTTTTAGAGCTAGAAATAGCAAGTTAAAATAAGGCTAGTCCGTTATCAACTTGAAAAAGTGGCACCGAGTCGGTGCTTTTTTACGATGTCGCAGAGTATGCC	rrlH,rrlG,rrlD,rrlA,rrlB,rrlE
TTCTAATACGACTCACTATAGGTGAGCTCGATGAGTAGGGCGTTTTAGAGCTAGAAATAGCAAGTTAAAATAAGGCTAGTCCGTTATCAACTTGAAAAAGTGGCACCGAGTCGGTGCTTTTTTACGATGTCGCAGAGTATGCC	rrlH,rrlG,rrlD,rrlC,rrlA,rrlB,rrlE
TTCTAATACGACTCACTATAGGTGGTATCCTGTCTGAATATGTTTTAGAGCTAGAAATAGCAAGTTAAAATAAGGCTAGTCCGTTATCAACTTGAAAAAGTGGCACCGAGTCGGTGCTTTTTTACGATGTCGCAGAGTATGCC	rrlH,rrlG,rrlD,rrlC,rrlA,rrlB,rrlE
TTCTAATACGACTCACTATAGGTGGTATCCTGTCTGAATATGGTTTTAGAGCTAGAAATAGCAAGTTAAAATAAGGCTAGTCCGTTATCAACTTGAAAAAGTGGCACCGAGTCGGTGCTTTTTTACGATGTCGCAGAGTATGCC	rrlH,rrlG,rrlD,rrlC,rrlA,rrlB,rrlE
TTCTAATACGACTCACTATAGGTATCCTGTCTGAATATGGGTTTTAGAGCTAGAAATAGCAAGTTAAAATAAGGCTAGTCCGTTATCAACTTGAAAAAGTGGCACCGAGTCGGTGCTTTTTTACGATGTCGCAGAGTATGCC	rrlH,rrlG,rrlD,rrlC,rrlA,rrlB,rrlE
TTCTAATACGACTCACTATAGGTATCCTGTCTGAATATGGGGTTTTAGAGCTAGAAATAGCAAGTTAAAATAAGGCTAGTCCGTTATCAACTTGAAAAAGTGGCACCGAGTCGGTGCTTTTTTACGATGTCGCAGAGTATGCC	rrlH,rrlG,rrlD,rrlC,rrlA,rrlB,rrlE
TTCTAATACGACTCACTATAGGATAGTGAACCAGTACCGTGAGTTTTAGAGCTAGAAATAGCAAGTTAAAATAAGGCTAGTCCGTTATCAACTTGAAAAAGTGGCACCGAGTCGGTGCTTTTTTACGATGTCGCAGAGTATGCC	rrlH,rrlG,rrlD,rrlC,rrlA,rrlB,rrlE
TTCTAATACGACTCACTATAGGCGAAAAGAACCCCGGCGAGTTTTAGAGCTAGAAATAGCAAGTTAAAATAAGGCTAGTCCGTTATCAACTTGAAAAAGTGGCACCGAGTCGGTGCTTTTTTACGATGTCGCAGAGTATGCC	rrlH,rrlG,rrlD,rrlC,rrlA,rrlB,rrlE
TTCTAATACGACTCACTATAGGCGAAAAGAACCCCGGCGAGGTTTTAGAGCTAGAAATAGCAAGTTAAAATAAGGCTAGTCCGTTATCAACTTGAAAAAGTGGCACCGAGTCGGTGCTTTTTTACGATGTCGCAGAGTATGCC	rrlH,rrlG,rrlD,rrlC,rrlA,rrlB,rrlE
TTCTAATACGACTCACTATAGGACCGTGTACGTACAAGCAGTGTTTTAGAGCTAGAAATAGCAAGTTAAAATAAGGCTAGTCCGTTATCAACTTGAAAAAGTGGCACCGAGTCGGTGCTTTTTTACGATGTCGCAGAGTATGCC	rrlH,rrlG,rrlD,rrlC,rrlA,rrlB,rrlE
TTCTAATACGACTCACTATAGGCTGCGTACCTTTTGTATAATGTTTTAGAGCTAGAAATAGCAAGTTAAAATAAGGCTAGTCCGTTATCAACTTGAAAAAGTGGCACCGAGTCGGTGCTTTTTTACGATGTCGCAGAGTATGCC	rrlH,rrlG,rrlD,rrlC,rrlA,rrlB,rrlE
TTCTAATACGACTCACTATAGGTAGCAAGGTTAACCGAATAGTTTTAGAGCTAGAAATAGCAAGTTAAAATAAGGCTAGTCCGTTATCAACTTGAAAAAGTGGCACCGAGTCGGTGCTTTTTTACGATGTCGCAGAGTATGCC	rrlH,rrlG,rrlD,rrlC,rrlA,rrlB,rrlE
TTCTAATACGACTCACTATAGGTAGCAAGGTTAACCGAATAGGTTTTAGAGCTAGAAATAGCAAGTTAAAATAAGGCTAGTCCGTTATCAACTTGAAAAAGTGGCACCGAGTCGGTGCTTTTTTACGATGTCGCAGAGTATGCC	rrlH,rrlG,rrlD,rrlC,rrlA,rrlB,rrlE
TTCTAATACGACTCACTATAGGAACCGAATAGGGGAGCCGAAGTTTTAGAGCTAGAAATAGCAAGTTAAAATAAGGCTAGTCCGTTATCAACTTGAAAAAGTGGCACCGAGTCGGTGCTTTTTTACGATGTCGCAGAGTATGCC	rrlH,rrlG,rrlD,rrlC,rrlA,rrlB,rrlE
TTCTAATACGACTCACTATAGGAGGGAAACCGAGTCTTAACTGTTTTAGAGCTAGAAATAGCAAGTTAAAATAAGGCTAGTCCGTTATCAACTTGAAAAAGTGGCACCGAGTCGGTGCTTTTTTACGATGTCGCAGAGTATGCC	rrlH,rrlG,rrlD,rrlC,rrlA,rrlB,rrlE
TTCTAATACGACTCACTATAGGTAACTGGGCGTTAAGTTGCAGTTTTAGAGCTAGAAATAGCAAGTTAAAATAAGGCTAGTCCGTTATCAACTTGAAAAAGTGGCACCGAGTCGGTGCTTTTTTACGATGTCGCAGAGTATGCC	rrlH,rrlG,rrlD,rrlC,rrlA,rrlB,rrlE
TTCTAATACGACTCACTATAGGAAACCCGGTGATCTAGCCATGTTTTAGAGCTAGAAATAGCAAGTTAAAATAAGGCTAGTCCGTTATCAACTTGAAAAAGTGGCACCGAGTCGGTGCTTTTTTACGATGTCGCAGAGTATGCC	rrlH,rrlG,rrlD,rrlC,rrlA,rrlB,rrlE
TTCTAATACGACTCACTATAGGCCATGGGCAGGTTGAAGGTTGTTTTAGAGCTAGAAATAGCAAGTTAAAATAAGGCTAGTCCGTTATCAACTTGAAAAAGTGGCACCGAGTCGGTGCTTTTTTACGATGTCGCAGAGTATGCC	rrlH,rrlG,rrlD,rrlC,rrlA,rrlB,rrlE
TTCTAATACGACTCACTATAGGTTAGCGGATGACTTGTGGCTGTTTTAGAGCTAGAAATAGCAAGTTAAAATAAGGCTAGTCCGTTATCAACTTGAAAAAGTGGCACCGAGTCGGTGCTTTTTTACGATGTCGCAGAGTATGCC	rrlH,rrlG,rrlD,rrlC,rrlA,rrlB,rrlE
TTCTAATACGACTCACTATAGGTAGCGGATGACTTGTGGCTGGTTTTAGAGCTAGAAATAGCAAGTTAAAATAAGGCTAGTCCGTTATCAACTTGAAAAAGTGGCACCGAGTCGGTGCTTTTTTACGATGTCGCAGAGTATGCC	rrlH,rrlG,rrlD,rrlC,rrlA,rrlB,rrlE
TTCTAATACGACTCACTATAGGAGCGGATGACTTGTGGCTGGGTTTTAGAGCTAGAAATAGCAAGTTAAAATAAGGCTAGTCCGTTATCAACTTGAAAAAGTGGCACCGAGTCGGTGCTTTTTTACGATGTCGCAGAGTATGCC	rrlH,rrlG,rrlD,rrlC,rrlA,rrlB,rrlE
TTCTAATACGACTCACTATAGGTGAAAGGCCAATCAAACCGTTTTAGAGCTAGAAATAGCAAGTTAAAATAAGGCTAGTCCGTTATCAACTTGAAAAAGTGGCACCGAGTCGGTGCTTTTTTACGATGTCGCAGAGTATGCC	rrlH,rrlG,rrlD,rrlC,rrlA,rrlB,rrlE
TTCTAATACGACTCACTATAGGCGCCTCGTGAACTCATCTCCGTTTTAGAGCTAGAAATAGCAAGTTAAAATAAGGCTAGTCCGTTATCAACTTGAAAAAGTGGCACCGAGTCGGTGCTTTTTTACGATGTCGCAGAGTATGCC	rrlH
TTCTAATACGACTCACTATAGGCCTCGTGAACTCATCTCCGGTTTTAGAGCTAGAAATAGCAAGTTAAAATAAGGCTAGTCCGTTATCAACTTGAAAAAGTGGCACCGAGTCGGTGCTTTTTTACGATGTCGCAGAGTATGCC	rrlH
TTCTAATACGACTCACTATAGGCCTCGTGAACTCATCTCCGGGTTTTAGAGCTAGAAATAGCAAGTTAAAATAAGGCTAGTCCGTTATCAACTTGAAAAAGTGGCACCGAGTCGGTGCTTTTTTACGATGTCGCAGAGTATGCC	rrlH
TTCTAATACGACTCACTATAGGTAGAGCACTGTTTCGGCAAGTTTTAGAGCTAGAAATAGCAAGTTAAAATAAGGCTAGTCCGTTATCAACTTGAAAAAGTGGCACCGAGTCGGTGCTTTTTTACGATGTCGCAGAGTATGCC	rrlH,rrlG,rrlD,rrlC,rrlA,rrlB,rrlE
TTCTAATACGACTCACTATAGGTAGAGCACTGTTTCGGCAAGGTTTTAGAGCTAGAAATAGCAAGTTAAAATAAGGCTAGTCCGTTATCAACTTGAAAAAGTGGCACCGAGTCGGTGCTTTTTTACGATGTCGCAGAGTATGCC	rrlH,rrlG,rrlD,rrlC,rrlA,rrlB,rrlE
TTCTAATACGACTCACTATAGGAGAGCACTGTTTCGGCAAGGGTTTTAGAGCTAGAAATAGCAAGTTAAAATAAGGCTAGTCCGTTATCAACTTGAAAAAGTGGCACCGAGTCGGTGCTTTTTTACGATGTCGCAGAGTATGCC	rrlH,rrlG,rrlD,rrlC,rrlA,rrlB,rrlE
TTCTAATACGACTCACTATAGGATACCGGAGAATGTTATCACGTTTTAGAGCTAGAAATAGCAAGTTAAAATAAGGCTAGTCCGTTATCAACTTGAAAAAGTGGCACCGAGTCGGTGCTTTTTTACGATGTCGCAGAGTATGCC	rrlH,rrlG,rrlD,rrlC,rrlA,rrlB,rrlE
TTCTAATACGACTCACTATAGGTATCACGGGAGACACACGGCGTTTTAGAGCTAGAAATAGCAAGTTAAAATAAGGCTAGTCCGTTATCAACTTGAAAAAGTGGCACCGAGTCGGTGCTTTTTTACGATGTCGCAGAGTATGCC	rrlH,rrlG,rrlD,rrlC,rrlA,rrlB,rrlE
TTCTAATACGACTCACTATAGGCTAACGTCCGTCGTGAAGAGTTTTAGAGCTAGAAATAGCAAGTTAAAATAAGGCTAGTCCGTTATCAACTTGAAAAAGTGGCACCGAGTCGGTGCTTTTTTACGATGTCGCAGAGTATGCC	rrlH,rrlG,rrlD,rrlC,rrlA,rrlB,rrlE
TTCTAATACGACTCACTATAGGTCCCAAAGTCATGGTTAAGTGTTTTAGAGCTAGAAATAGCAAGTTAAAATAAGGCTAGTCCGTTATCAACTTGAAAAAGTGGCACCGAGTCGGTGCTTTTTTACGATGTCGCAGAGTATGCC	rrlH,rrlG,rrlD,rrlC,rrlA,rrlB,rrlE
TTCTAATACGACTCACTATAGGTTAAGTGGGAAACGATGTGTTTTAGAGCTAGAAATAGCAAGTTAAAATAAGGCTAGTCCGTTATCAACTTGAAAAAGTGGCACCGAGTCGGTGCTTTTTTACGATGTCGCAGAGTATGCC	rrlH,rrlG,rrlD,rrlC,rrlA,rrlB,rrlE
TTCTAATACGACTCACTATAGGCCTGCGCGGAAGATGTAACGTTTTAGAGCTAGAAATAGCAAGTTAAAATAAGGCTAGTCCGTTATCAACTTGAAAAAGTGGCACCGAGTCGGTGCTTTTTTACGATGTCGCAGAGTATGCC	rrlH,rrlG,rrlD,rrlC,rrlA,rrlB,rrlE
TTCTAATACGACTCACTATAGGCCTGCGCGGAAGATGTAACGGTTTTAGAGCTAGAAATAGCAAGTTAAAATAAGGCTAGTCCGTTATCAACTTGAAAAAGTGGCACCGAGTCGGTGCTTTTTTACGATGTCGCAGAGTATGCC	rrlH,rrlG,rrlD,rrlC,rrlA,rrlB,rrlE
TTCTAATACGACTCACTATAGGAGCGACGCTTATGCGTTGTTGTTTTAGAGCTAGAAATAGCAAGTTAAAATAAGGCTAGTCCGTTATCAACTTGAAAAAGTGGCACCGAGTCGGTGCTTTTTTACGATGTCGCAGAGTATGCC	rrlH,rrlG,rrlD,rrlC,rrlB,rrlE
TTCTAATACGACTCACTATAGGCGCTTATGCGTTGTTGGGTAGTTTTAGAGCTAGAAATAGCAAGTTAAAATAAGGCTAGTCCGTTATCAACTTGAAAAAGTGGCACCGAGTCGGTGCTTTTTTACGATGTCGCAGAGTATGCC	rrlH,rrlG,rrlD,rrlC,rrlB,rrlE
TTCTAATACGACTCACTATAGGCTTATGCGTTGTTGGGTAGGTTTTAGAGCTAGAAATAGCAAGTTAAAATAAGGCTAGTCCGTTATCAACTTGAAAAAGTGGCACCGAGTCGGTGCTTTTTTACGATGTCGCAGAGTATGCC	rrlH,rrlG,rrlD,rrlC,rrlB,rrlE
TTCTAATACGACTCACTATAGGACATAAGTAACGATAAAGCGTTTTAGAGCTAGAAATAGCAAGTTAAAATAAGGCTAGTCCGTTATCAACTTGAAAAAGTGGCACCGAGTCGGTGCTTTTTTACGATGTCGCAGAGTATGCC	rrlH,rrlG,rrlD,rrlC,rrlA,rrlB,rrlE
TTCTAATACGACTCACTATAGGCCCGCTCGCCGGAAGACCAAGTTTTAGAGCTAGAAATAGCAAGTTAAAATAAGGCTAGTCCGTTATCAACTTGAAAAAGTGGCACCGAGTCGGTGCTTTTTTACGATGTCGCAGAGTATGCC	rrlH,rrlG,rrlD,rrlC,rrlA,rrlB,rrlE
TTCTAATACGACTCACTATAGGTTCCTGTCCAACGTTAATCGTTTTAGAGCTAGAAATAGCAAGTTAAAATAAGGCTAGTCCGTTATCAACTTGAAAAAGTGGCACCGAGTCGGTGCTTTTTTACGATGTCGCAGAGTATGCC	rrlH,rrlG,rrlD,rrlC,rrlA,rrlB,rrlE
TTCTAATACGACTCACTATAGGTTCCTGTCCAACGTTAATCGGTTTTAGAGCTAGAAATAGCAAGTTAAAATAAGGCTAGTCCGTTATCAACTTGAAAAAGTGGCACCGAGTCGGTGCTTTTTTACGATGTCGCAGAGTATGCC	rrlH,rrlG,rrlD,rrlC,rrlA,rrlB,rrlE
TTCTAATACGACTCACTATAGGTCCAACGTTAATCGGGGCAGTTTTAGAGCTAGAAATAGCAAGTTAAAATAAGGCTAGTCCGTTATCAACTTGAAAAAGTGGCACCGAGTCGGTGCTTTTTTACGATGTCGCAGAGTATGCC	rrlH,rrlG,rrlD,rrlC,rrlA,rrlB,rrlE
TTCTAATACGACTCACTATAGGCCGAAAGGCGTAGTCGATGTTTTAGAGCTAGAAATAGCAAGTTAAAATAAGGCTAGTCCGTTATCAACTTGAAAAAGTGGCACCGAGTCGGTGCTTTTTTACGATGTCGCAGAGTATGCC	rrlH,rrlG,rrlD,rrlC,rrlA,rrlB,rrlE
TTCTAATACGACTCACTATAGGTACTTGGTGTTACTGCGAAGTTTTAGAGCTAGAAATAGCAAGTTAAAATAAGGCTAGTCCGTTATCAACTTGAAAAAGTGGCACCGAGTCGGTGCTTTTTTACGATGTCGCAGAGTATGCC	rrlH,rrlG,rrlD,rrlC,rrlA,rrlB,rrlE
TTCTAATACGACTCACTATAGGTACTTGGTGTTACTGCGAAGGTTTTAGAGCTAGAAATAGCAAGTTAAAATAAGGCTAGTCCGTTATCAACTTGAAAAAGTGGCACCGAGTCGGTGCTTTTTTACGATGTCGCAGAGTATGCC	rrlH,rrlG,rrlD,rrlC,rrlA,rrlB,rrlE
TTCTAATACGACTCACTATAGGACTTGGTGTTACTGCGAAGGGTTTTAGAGCTAGAAATAGCAAGTTAAAATAAGGCTAGTCCGTTATCAACTTGAAAAAGTGGCACCGAGTCGGTGCTTTTTTACGATGTCGCAGAGTATGCC	rrlH,rrlG,rrlD,rrlC,rrlA,rrlB,rrlE
TTCTAATACGACTCACTATAGGCTTGGTGTTACTGCGAAGGGGTTTTAGAGCTAGAAATAGCAAGTTAAAATAAGGCTAGTCCGTTATCAACTTGAAAAAGTGGCACCGAGTCGGTGCTTTTTTACGATGTCGCAGAGTATGCC	rrlH,rrlG,rrlD,rrlC,rrlA,rrlB,rrlE
TTCTAATACGACTCACTATAGGCGGAGAAGGCTATGTTGGCCGTTTTAGAGCTAGAAATAGCAAGTTAAAATAAGGCTAGTCCGTTATCAACTTGAAAAAGTGGCACCGAGTCGGTGCTTTTTTACGATGTCGCAGAGTATGCC	rrlH,rrlG,rrlD,rrlC,rrlA,rrlB,rrlE
TTCTAATACGACTCACTATAGGCAAGGCGCTTGAGAGAACTCGTTTTAGAGCTAGAAATAGCAAGTTAAAATAAGGCTAGTCCGTTATCAACTTGAAAAAGTGGCACCGAGTCGGTGCTTTTTTACGATGTCGCAGAGTATGCC	rrlH,rrlG,rrlD,rrlC,rrlA,rrlB,rrlE
TTCTAATACGACTCACTATAGGCAAAATGGTGCCGTAACTTCGTTTTAGAGCTAGAAATAGCAAGTTAAAATAAGGCTAGTCCGTTATCAACTTGAAAAAGTGGCACCGAGTCGGTGCTTTTTTACGATGTCGCAGAGTATGCC	rrlH,rrlG,rrlD,rrlC,rrlA,rrlB,rrlE
TTCTAATACGACTCACTATAGGTGCCGGAAGGTTAATTGATGTTTTAGAGCTAGAAATAGCAAGTTAAAATAAGGCTAGTCCGTTATCAACTTGAAAAAGTGGCACCGAGTCGGTGCTTTTTTACGATGTCGCAGAGTATGCC	rrlH,rrlG,rrlD,rrlC,rrlA,rrlB,rrlE
TTCTAATACGACTCACTATAGGTGCCGGAAGGTTAATTGATGGTTTTAGAGCTAGAAATAGCAAGTTAAAATAAGGCTAGTCCGTTATCAACTTGAAAAAGTGGCACCGAGTCGGTGCTTTTTTACGATGTCGCAGAGTATGCC	rrlH,rrlG,rrlD,rrlC,rrlA,rrlB,rrlE
TTCTAATACGACTCACTATAGGAGGTAGCGAAATTCCTTGTCGTTTTAGAGCTAGAAATAGCAAGTTAAAATAAGGCTAGTCCGTTATCAACTTGAAAAAGTGGCACCGAGTCGGTGCTTTTTTACGATGTCGCAGAGTATGCC	rrlH,rrlG,rrlD,rrlC,rrlA,rrlB,rrlE
TTCTAATACGACTCACTATAGGCCTTGATGTGTAGGATAGGTGTTTTAGAGCTAGAAATAGCAAGTTAAAATAAGGCTAGTCCGTTATCAACTTGAAAAAGTGGCACCGAGTCGGTGCTTTTTTACGATGTCGCAGAGTATGCC	rrlH,rrlG,rrlD,rrlC,rrlA,rrlB,rrlE
TTCTAATACGACTCACTATAGGCTAACGTTGACCCGTAATCCGTTTTAGAGCTAGAAATAGCAAGTTAAAATAAGGCTAGTCCGTTATCAACTTGAAAAAGTGGCACCGAGTCGGTGCTTTTTTACGATGTCGCAGAGTATGCC	rrlH,rrlG,rrlD,rrlA,rrlB,rrlE
TTCTAATACGACTCACTATAGGTTGCGGACAGTGTCTGGTGTTTTAGAGCTAGAAATAGCAAGTTAAAATAAGGCTAGTCCGTTATCAACTTGAAAAAGTGGCACCGAGTCGGTGCTTTTTTACGATGTCGCAGAGTATGCC	rrlH,rrlG,rrlD,rrlC,rrlA,rrlB,rrlE
TTCTAATACGACTCACTATAGGTCTGGTGGGTAGTTTGACTGTTTTAGAGCTAGAAATAGCAAGTTAAAATAAGGCTAGTCCGTTATCAACTTGAAAAAGTGGCACCGAGTCGGTGCTTTTTTACGATGTCGCAGAGTATGCC	rrlH,rrlG,rrlD,rrlC,rrlA,rrlB,rrlE
TTCTAATACGACTCACTATAGGTCCGGTGGTTCTGAATGGAAGTTTTAGAGCTAGAAATAGCAAGTTAAAATAAGGCTAGTCCGTTATCAACTTGAAAAAGTGGCACCGAGTCGGTGCTTTTTTACGATGTCGCAGAGTATGCC	rrlH,rrlG,rrlD,rrlC,rrlA,rrlB,rrlE
TTCTAATACGACTCACTATAGGCAACGGATAAAAGGTACTCCGTTTTAGAGCTAGAAATAGCAAGTTAAAATAAGGCTAGTCCGTTATCAACTTGAAAAAGTGGCACCGAGTCGGTGCTTTTTTACGATGTCGCAGAGTATGCC	rrlH,rrlG,rrlD,rrlC,rrlA,rrlB,rrlE
TTCTAATACGACTCACTATAGGAACGGATAAAAGGTACTCCGGTTTTAGAGCTAGAAATAGCAAGTTAAAATAAGGCTAGTCCGTTATCAACTTGAAAAAGTGGCACCGAGTCGGTGCTTTTTTACGATGTCGCAGAGTATGCC	rrlH,rrlG,rrlD,rrlC,rrlA,rrlB,rrlE
TTCTAATACGACTCACTATAGGATGTCGGCTCATCACATCCTGTTTTAGAGCTAGAAATAGCAAGTTAAAATAAGGCTAGTCCGTTATCAACTTGAAAAAGTGGCACCGAGTCGGTGCTTTTTTACGATGTCGCAGAGTATGCC	rrlH,rrlG,rrlD,rrlA,rrlB,rrlE
TTCTAATACGACTCACTATAGGTGTCGGCTCATCACATCCTGGTTTTAGAGCTAGAAATAGCAAGTTAAAATAAGGCTAGTCCGTTATCAACTTGAAAAAGTGGCACCGAGTCGGTGCTTTTTTACGATGTCGCAGAGTATGCC	rrlH,rrlG,rrlD,rrlA,rrlB,rrlE
TTCTAATACGACTCACTATAGGGGCTGAAGTAGGTCCCAAGTTTTAGAGCTAGAAATAGCAAGTTAAAATAAGGCTAGTCCGTTATCAACTTGAAAAAGTGGCACCGAGTCGGTGCTTTTTTACGATGTCGCAGAGTATGCC	rrlH,rrlG,rrlD,rrlA,rrlB,rrlE
TTCTAATACGACTCACTATAGGTTTAAAGTGGTACGCGAGCTGTTTTAGAGCTAGAAATAGCAAGTTAAAATAAGGCTAGTCCGTTATCAACTTGAAAAAGTGGCACCGAGTCGGTGCTTTTTTACGATGTCGCAGAGTATGCC	rrlH,rrlG,rrlD,rrlC,rrlA,rrlB,rrlE
TTCTAATACGACTCACTATAGGTTCGGTCCCTATCTGCCGTGTTTTAGAGCTAGAAATAGCAAGTTAAAATAAGGCTAGTCCGTTATCAACTTGAAAAAGTGGCACCGAGTCGGTGCTTTTTTACGATGTCGCAGAGTATGCC	rrlH,rrlG,rrlD,rrlC,rrlA,rrlB,rrlE
TTCTAATACGACTCACTATAGGCGTGGGCGCTGGAGAACTGAGTTTTAGAGCTAGAAATAGCAAGTTAAAATAAGGCTAGTCCGTTATCAACTTGAAAAAGTGGCACCGAGTCGGTGCTTTTTTACGATGTCGCAGAGTATGCC	rrlH,rrlG,rrlD,rrlC,rrlA,rrlB,rrlE
TTCTAATACGACTCACTATAGGTGGGCGCTGGAGAACTGAGGTTTTAGAGCTAGAAATAGCAAGTTAAAATAAGGCTAGTCCGTTATCAACTTGAAAAAGTGGCACCGAGTCGGTGCTTTTTTACGATGTCGCAGAGTATGCC	rrlH,rrlG,rrlD,rrlC,rrlA,rrlB,rrlE
TTCTAATACGACTCACTATAGGTGGGCGCTGGAGAACTGAGGGTTTTAGAGCTAGAAATAGCAAGTTAAAATAAGGCTAGTCCGTTATCAACTTGAAAAAGTGGCACCGAGTCGGTGCTTTTTTACGATGTCGCAGAGTATGCC	rrlH,rrlG,rrlD,rrlC,rrlA,rrlB,rrlE
TTCTAATACGACTCACTATAGGGCGCTGGAGAACTGAGGGGTTTTAGAGCTAGAAATAGCAAGTTAAAATAAGGCTAGTCCGTTATCAACTTGAAAAAGTGGCACCGAGTCGGTGCTTTTTTACGATGTCGCAGAGTATGCC	rrlH,rrlG,rrlD,rrlC,rrlA,rrlB,rrlE
TTCTAATACGACTCACTATAGGTGGACGCATCACTGGTGTTCGTTTTAGAGCTAGAAATAGCAAGTTAAAATAAGGCTAGTCCGTTATCAACTTGAAAAAGTGGCACCGAGTCGGTGCTTTTTTACGATGTCGCAGAGTATGCC	rrlH,rrlG,rrlD,rrlC,rrlA,rrlB,rrlE
TTCTAATACGACTCACTATAGGACGACGACGTTGATAGGCCGTTTTAGAGCTAGAAATAGCAAGTTAAAATAAGGCTAGTCCGTTATCAACTTGAAAAAGTGGCACCGAGTCGGTGCTTTTTTACGATGTCGCAGAGTATGCC	rrlH,rrlG,rrlD,rrlC,rrlA,rrlB,rrlE
TTCTAATACGACTCACTATAGGTCAGGACTCTCAAGGAGTCAGTTTTAGAGCTAGAAATAGCAAGTTAAAATAAGGCTAGTCCGTTATCAACTTGAAAAAGTGGCACCGAGTCGGTGCTTTTTTACGATGTCGCAGAGTATGCC	rrlH,rrlC,rrlA,rrlE
TTCTAATACGACTCACTATAGGAGTCAGGGAGAACTCATCTCGTTTTAGAGCTAGAAATAGCAAGTTAAAATAAGGCTAGTCCGTTATCAACTTGAAAAAGTGGCACCGAGTCGGTGCTTTTTTACGATGTCGCAGAGTATGCC	rrlH,rrlC,rrlA,rrlE
TTCTAATACGACTCACTATAGGTCAGGGAGAACTCATCTCGGTTTTAGAGCTAGAAATAGCAAGTTAAAATAAGGCTAGTCCGTTATCAACTTGAAAAAGTGGCACCGAGTCGGTGCTTTTTTACGATGTCGCAGAGTATGCC	rrlH,rrlG,rrlD,rrlC,rrlA,rrlB,rrlE
TTCTAATACGACTCACTATAGGCTCTTCCGCATTTAGCTACCGTTTTAGAGCTAGAAATAGCAAGTTAAAATAAGGCTAGTCCGTTATCAACTTGAAAAAGTGGCACCGAGTCGGTGCTTTTTTACGATGTCGCAGAGTATGCC	rrlH,rrlG,rrlD,rrlC,rrlA,rrlB,rrlE
TTCTAATACGACTCACTATAGGTCCAGCGCCCACGGCAGATAGTTTTAGAGCTAGAAATAGCAAGTTAAAATAAGGCTAGTCCGTTATCAACTTGAAAAAGTGGCACCGAGTCGGTGCTTTTTTACGATGTCGCAGAGTATGCC	rrlH,rrlG,rrlD,rrlC,rrlA,rrlB,rrlE
TTCTAATACGACTCACTATAGGTGGCGAACAGCCATACCCTTGTTTTAGAGCTAGAAATAGCAAGTTAAAATAAGGCTAGTCCGTTATCAACTTGAAAAAGTGGCACCGAGTCGGTGCTTTTTTACGATGTCGCAGAGTATGCC	rrlH,rrlG,rrlC,rrlA,rrlB,rrlE
TTCTAATACGACTCACTATAGGCGCCGTCGATATGAACTCTTGTTTTAGAGCTAGAAATAGCAAGTTAAAATAAGGCTAGTCCGTTATCAACTTGAAAAAGTGGCACCGAGTCGGTGCTTTTTTACGATGTCGCAGAGTATGCC	rrlH,rrlG,rrlD,rrlC,rrlA,rrlB,rrlE
TTCTAATACGACTCACTATAGGCTGTCCGCAACCCGGATTACGTTTTAGAGCTAGAAATAGCAAGTTAAAATAAGGCTAGTCCGTTATCAACTTGAAAAAGTGGCACCGAGTCGGTGCTTTTTTACGATGTCGCAGAGTATGCC	rrlH,rrlG,rrlD,rrlA,rrlB,rrlE
TTCTAATACGACTCACTATAGGAAGCTATAGTAAAGGTTCACGTTTTAGAGCTAGAAATAGCAAGTTAAAATAAGGCTAGTCCGTTATCAACTTGAAAAAGTGGCACCGAGTCGGTGCTTTTTTACGATGTCGCAGAGTATGCC	rrlH,rrlG,rrlD,rrlC,rrlA,rrlB,rrlE
TTCTAATACGACTCACTATAGGAGCTATAGTAAAGGTTCACGGTTTTAGAGCTAGAAATAGCAAGTTAAAATAAGGCTAGTCCGTTATCAACTTGAAAAAGTGGCACCGAGTCGGTGCTTTTTTACGATGTCGCAGAGTATGCC	rrlH,rrlG,rrlD,rrlC,rrlA,rrlB,rrlE
TTCTAATACGACTCACTATAGGGTCTTTCCGTCTTGCCGCGTTTTAGAGCTAGAAATAGCAAGTTAAAATAAGGCTAGTCCGTTATCAACTTGAAAAAGTGGCACCGAGTCGGTGCTTTTTTACGATGTCGCAGAGTATGCC	rrlH,rrlG,rrlD,rrlC,rrlA,rrlB,rrlE
TTCTAATACGACTCACTATAGGTTCAATTTCACTGAGTCTCGTTTTAGAGCTAGAAATAGCAAGTTAAAATAAGGCTAGTCCGTTATCAACTTGAAAAAGTGGCACCGAGTCGGTGCTTTTTTACGATGTCGCAGAGTATGCC	rrlH,rrlG,rrlD,rrlC,rrlA,rrlB,rrlE
TTCTAATACGACTCACTATAGGAGTTACGGCCGCCGTTTACCGTTTTAGAGCTAGAAATAGCAAGTTAAAATAAGGCTAGTCCGTTATCAACTTGAAAAAGTGGCACCGAGTCGGTGCTTTTTTACGATGTCGCAGAGTATGCC	rrlH,rrlG,rrlD,rrlC,rrlA,rrlB,rrlE
TTCTAATACGACTCACTATAGGTTACGGCCGCCGTTTACCGGTTTTAGAGCTAGAAATAGCAAGTTAAAATAAGGCTAGTCCGTTATCAACTTGAAAAAGTGGCACCGAGTCGGTGCTTTTTTACGATGTCGCAGAGTATGCC	rrlH,rrlG,rrlD,rrlC,rrlA,rrlB,rrlE
TTCTAATACGACTCACTATAGGTCAATTAACCTTCCGGCACCGTTTTAGAGCTAGAAATAGCAAGTTAAAATAAGGCTAGTCCGTTATCAACTTGAAAAAGTGGCACCGAGTCGGTGCTTTTTTACGATGTCGCAGAGTATGCC	rrlH,rrlG,rrlD,rrlC,rrlA,rrlB,rrlE
TTCTAATACGACTCACTATAGGCTGACCACCTGTGTCGGTTTGTTTTAGAGCTAGAAATAGCAAGTTAAAATAAGGCTAGTCCGTTATCAACTTGAAAAAGTGGCACCGAGTCGGTGCTTTTTTACGATGTCGCAGAGTATGCC	rrlH,rrlG,rrlD,rrlC,rrlA,rrlB,rrlE
TTCTAATACGACTCACTATAGGTGACCACCTGTGTCGGTTTGGTTTTAGAGCTAGAAATAGCAAGTTAAAATAAGGCTAGTCCGTTATCAACTTGAAAAAGTGGCACCGAGTCGGTGCTTTTTTACGATGTCGCAGAGTATGCC	rrlH,rrlG,rrlD,rrlC,rrlA,rrlB,rrlE
TTCTAATACGACTCACTATAGGAGAGGCTTTTCCTGGAAGCAGTTTTAGAGCTAGAAATAGCAAGTTAAAATAAGGCTAGTCCGTTATCAACTTGAAAAAGTGGCACCGAGTCGGTGCTTTTTTACGATGTCGCAGAGTATGCC	rrlH,rrlG,rrlD,rrlC,rrlA,rrlB,rrlE
TTCTAATACGACTCACTATAGGCCAGCCTACACGCTTAAACCGTTTTAGAGCTAGAAATAGCAAGTTAAAATAAGGCTAGTCCGTTATCAACTTGAAAAAGTGGCACCGAGTCGGTGCTTTTTTACGATGTCGCAGAGTATGCC	rrlH,rrlG,rrlD,rrlC,rrlA,rrlB,rrlE
TTCTAATACGACTCACTATAGGCGCCTTTCGGCCTCGCCTTAGTTTTAGAGCTAGAAATAGCAAGTTAAAATAAGGCTAGTCCGTTATCAACTTGAAAAAGTGGCACCGAGTCGGTGCTTTTTTACGATGTCGCAGAGTATGCC	rrlH,rrlG,rrlD,rrlC,rrlA,rrlB,rrlE
TTCTAATACGACTCACTATAGGCCTTTCGGCCTCGCCTTAGGTTTTAGAGCTAGAAATAGCAAGTTAAAATAAGGCTAGTCCGTTATCAACTTGAAAAAGTGGCACCGAGTCGGTGCTTTTTTACGATGTCGCAGAGTATGCC	rrlH,rrlG,rrlD,rrlC,rrlA,rrlB,rrlE
TTCTAATACGACTCACTATAGGCCCTTGGTCTTCCGGCGAGCGTTTTAGAGCTAGAAATAGCAAGTTAAAATAAGGCTAGTCCGTTATCAACTTGAAAAAGTGGCACCGAGTCGGTGCTTTTTTACGATGTCGCAGAGTATGCC	rrlH,rrlG,rrlD,rrlC,rrlA,rrlB,rrlE
TTCTAATACGACTCACTATAGGAGCCAACATCCTGGCTGTCTGTTTTAGAGCTAGAAATAGCAAGTTAAAATAAGGCTAGTCCGTTATCAACTTGAAAAAGTGGCACCGAGTCGGTGCTTTTTTACGATGTCGCAGAGTATGCC	rrlH,rrlG,rrlD,rrlC,rrlA,rrlB,rrlE
TTCTAATACGACTCACTATAGGTCCCACTTAACCATGACTTTGTTTTAGAGCTAGAAATAGCAAGTTAAAATAAGGCTAGTCCGTTATCAACTTGAAAAAGTGGCACCGAGTCGGTGCTTTTTTACGATGTCGCAGAGTATGCC	rrlH,rrlG,rrlD,rrlC,rrlA,rrlB,rrlE
TTCTAATACGACTCACTATAGGGACCTTAGCTGGCGGTCTGTTTTAGAGCTAGAAATAGCAAGTTAAAATAAGGCTAGTCCGTTATCAACTTGAAAAAGTGGCACCGAGTCGGTGCTTTTTTACGATGTCGCAGAGTATGCC	rrlH,rrlG,rrlD,rrlC,rrlA,rrlB,rrlE
TTCTAATACGACTCACTATAGGCGGTATTCGCAGTTTGCATCGTTTTAGAGCTAGAAATAGCAAGTTAAAATAAGGCTAGTCCGTTATCAACTTGAAAAAGTGGCACCGAGTCGGTGCTTTTTTACGATGTCGCAGAGTATGCC	rrlH,rrlG,rrlD,rrlC,rrlA,rrlB,rrlE
TTCTAATACGACTCACTATAGGTTGCATCGGGTTGGTAAGTCGTTTTAGAGCTAGAAATAGCAAGTTAAAATAAGGCTAGTCCGTTATCAACTTGAAAAAGTGGCACCGAGTCGGTGCTTTTTTACGATGTCGCAGAGTATGCC	rrlH,rrlG,rrlD,rrlC,rrlA,rrlB,rrlE
TTCTAATACGACTCACTATAGGCGCTACCTAAATAGCTTTCGTTTTAGAGCTAGAAATAGCAAGTTAAAATAAGGCTAGTCCGTTATCAACTTGAAAAAGTGGCACCGAGTCGGTGCTTTTTTACGATGTCGCAGAGTATGCC	rrlH,rrlG,rrlD,rrlC,rrlA,rrlB,rrlE
TTCTAATACGACTCACTATAGGCGCTACCTAAATAGCTTTCGGTTTTAGAGCTAGAAATAGCAAGTTAAAATAAGGCTAGTCCGTTATCAACTTGAAAAAGTGGCACCGAGTCGGTGCTTTTTTACGATGTCGCAGAGTATGCC	rrlH,rrlG,rrlD,rrlC,rrlA,rrlB,rrlE
TTCTAATACGACTCACTATAGGCTGCCCATGGCTAGATCACCGTTTTAGAGCTAGAAATAGCAAGTTAAAATAAGGCTAGTCCGTTATCAACTTGAAAAAGTGGCACCGAGTCGGTGCTTTTTTACGATGTCGCAGAGTATGCC	rrlH,rrlG,rrlD,rrlC,rrlA,rrlB,rrlE
TTCTAATACGACTCACTATAGGTGGCTAGATCACCGGGTTTCGTTTTAGAGCTAGAAATAGCAAGTTAAAATAAGGCTAGTCCGTTATCAACTTGAAAAAGTGGCACCGAGTCGGTGCTTTTTTACGATGTCGCAGAGTATGCC	rrlH,rrlG,rrlD,rrlC,rrlA,rrlB,rrlE
TTCTAATACGACTCACTATAGGTCTTTTTCACTCCCCTCGCCGTTTTAGAGCTAGAAATAGCAAGTTAAAATAAGGCTAGTCCGTTATCAACTTGAAAAAGTGGCACCGAGTCGGTGCTTTTTTACGATGTCGCAGAGTATGCC	rrlH,rrlG,rrlD,rrlC,rrlA,rrlB,rrlE
TTCTAATACGACTCACTATAGGCTTTTTCACTCCCCTCGCCGGTTTTAGAGCTAGAAATAGCAAGTTAAAATAAGGCTAGTCCGTTATCAACTTGAAAAAGTGGCACCGAGTCGGTGCTTTTTTACGATGTCGCAGAGTATGCC	rrlH,rrlG,rrlD,rrlC,rrlA,rrlB,rrlE
TTCTAATACGACTCACTATAGGCATGTGCATTTTTGTGTACGTTTTAGAGCTAGAAATAGCAAGTTAAAATAAGGCTAGTCCGTTATCAACTTGAAAAAGTGGCACCGAGTCGGTGCTTTTTTACGATGTCGCAGAGTATGCC	rrlH,rrlG,rrlD,rrlA,rrlB,rrlE
TTCTAATACGACTCACTATAGGCATGTGCATTTTTGTGTACGGTTTTAGAGCTAGAAATAGCAAGTTAAAATAAGGCTAGTCCGTTATCAACTTGAAAAAGTGGCACCGAGTCGGTGCTTTTTTACGATGTCGCAGAGTATGCC	rrlH,rrlG,rrlD,rrlA,rrlB,rrlE
TTCTAATACGACTCACTATAGGCACACACTGATTCAGGCTCTGTTTTAGAGCTAGAAATAGCAAGTTAAAATAAGGCTAGTCCGTTATCAACTTGAAAAAGTGGCACCGAGTCGGTGCTTTTTTACGATGTCGCAGAGTATGCC	rrlH,rrlG,rrlD,rrlA,rrlB,rrlE
TTCTAATACGACTCACTATAGGCCCGTTCGCTCGCCGCTACTGTTTTAGAGCTAGAAATAGCAAGTTAAAATAAGGCTAGTCCGTTATCAACTTGAAAAAGTGGCACCGAGTCGGTGCTTTTTTACGATGTCGCAGAGTATGCC	rrlH,rrlG,rrlD,rrlC,rrlA,rrlB,rrlE
TTCTAATACGACTCACTATAGGCCGTTCGCTCGCCGCTACTGGTTTTAGAGCTAGAAATAGCAAGTTAAAATAAGGCTAGTCCGTTATCAACTTGAAAAAGTGGCACCGAGTCGGTGCTTTTTTACGATGTCGCAGAGTATGCC	rrlH,rrlG,rrlD,rrlC,rrlA,rrlB,rrlE
TTCTAATACGACTCACTATAGGCGTTCGCTCGCCGCTACTGGGTTTTAGAGCTAGAAATAGCAAGTTAAAATAAGGCTAGTCCGTTATCAACTTGAAAAAGTGGCACCGAGTCGGTGCTTTTTTACGATGTCGCAGAGTATGCC	rrlH,rrlG,rrlD,rrlC,rrlA,rrlB,rrlE
TTCTAATACGACTCACTATAGGTCGGTTGATTTCTTTTCCTCGTTTTAGAGCTAGAAATAGCAAGTTAAAATAAGGCTAGTCCGTTATCAACTTGAAAAAGTGGCACCGAGTCGGTGCTTTTTTACGATGTCGCAGAGTATGCC	rrlH,rrlG,rrlD,rrlC,rrlA,rrlB,rrlE
TTCTAATACGACTCACTATAGGCGGTTGATTTCTTTTCCTCGGTTTTAGAGCTAGAAATAGCAAGTTAAAATAAGGCTAGTCCGTTATCAACTTGAAAAAGTGGCACCGAGTCGGTGCTTTTTTACGATGTCGCAGAGTATGCC	rrlH,rrlG,rrlD,rrlC,rrlA,rrlB,rrlE
TTCTAATACGACTCACTATAGGATAGTGTGTCGAAACACACTGTTTTAGAGCTAGAAATAGCAAGTTAAAATAAGGCTAGTCCGTTATCAACTTGAAAAAGTGGCACCGAGTCGGTGCTTTTTTACGATGTCGCAGAGTATGCC	rrlH,rrlG,rrlD,rrlC,rrlA,rrlB,rrlE
TTCTAATACGACTCACTATAGGTTCATCGCCTCTGACTGCCAGTTTTAGAGCTAGAAATAGCAAGTTAAAATAAGGCTAGTCCGTTATCAACTTGAAAAAGTGGCACCGAGTCGGTGCTTTTTTACGATGTCGCAGAGTATGCC	rrlH,rrlG,rrlD,rrlC,rrlA,rrlB,rrlE
TTCTAATACGACTCACTATAGGTGGATGCCCTGGCAGTCAGGTTTTAGAGCTAGAAATAGCAAGTTAAAATAAGGCTAGTCCGTTATCAACTTGAAAAAGTGGCACCGAGTCGGTGCTTTTTTACGATGTCGCAGAGTATGCC	rrlH,rrlG,rrlD,rrlC,rrlA,rrlB,rrlE
TTCTAATACGACTCACTATAGGATCTGCGATAAGCGTCGGTAGTTTTAGAGCTAGAAATAGCAAGTTAAAATAAGGCTAGTCCGTTATCAACTTGAAAAAGTGGCACCGAGTCGGTGCTTTTTTACGATGTCGCAGAGTATGCC	rrlH,rrlG,rrlD,rrlC,rrlA,rrlB,rrlE
TTCTAATACGACTCACTATAGGCTATCATTAACTGAATCCATGTTTTAGAGCTAGAAATAGCAAGTTAAAATAAGGCTAGTCCGTTATCAACTTGAAAAAGTGGCACCGAGTCGGTGCTTTTTTACGATGTCGCAGAGTATGCC	rrlH,rrlG,rrlD,rrlC,rrlA,rrlB,rrlE
TTCTAATACGACTCACTATAGGACTGAATCCATAGGTTAATGGTTTTAGAGCTAGAAATAGCAAGTTAAAATAAGGCTAGTCCGTTATCAACTTGAAAAAGTGGCACCGAGTCGGTGCTTTTTTACGATGTCGCAGAGTATGCC	rrlH,rrlG,rrlD,rrlC,rrlA,rrlB,rrlE
TTCTAATACGACTCACTATAGGTGAAACATCTAAGTACCCCGGTTTTAGAGCTAGAAATAGCAAGTTAAAATAAGGCTAGTCCGTTATCAACTTGAAAAAGTGGCACCGAGTCGGTGCTTTTTTACGATGTCGCAGAGTATGCC	rrlH,rrlG,rrlD,rrlC,rrlA,rrlB,rrlE
TTCTAATACGACTCACTATAGGTAGCGGCGAGCGAACGGGGGTTTTAGAGCTAGAAATAGCAAGTTAAAATAAGGCTAGTCCGTTATCAACTTGAAAAAGTGGCACCGAGTCGGTGCTTTTTTACGATGTCGCAGAGTATGCC	rrlH
TTCTAATACGACTCACTATAGGTTAGTGGAAGCGTCTGGAAGTTTTAGAGCTAGAAATAGCAAGTTAAAATAAGGCTAGTCCGTTATCAACTTGAAAAAGTGGCACCGAGTCGGTGCTTTTTTACGATGTCGCAGAGTATGCC	rrlH,rrlG,rrlD,rrlC,rrlA,rrlB,rrlE
TTCTAATACGACTCACTATAGGTCTGGAAAGGCGCGCGATACGTTTTAGAGCTAGAAATAGCAAGTTAAAATAAGGCTAGTCCGTTATCAACTTGAAAAAGTGGCACCGAGTCGGTGCTTTTTTACGATGTCGCAGAGTATGCC	rrlH,rrlG,rrlD,rrlC,rrlB,rrlE
TTCTAATACGACTCACTATAGGATGCTGTGAGCTCGATGAGTGTTTTAGAGCTAGAAATAGCAAGTTAAAATAAGGCTAGTCCGTTATCAACTTGAAAAAGTGGCACCGAGTCGGTGCTTTTTTACGATGTCGCAGAGTATGCC	rrlH,rrlG,rrlD,rrlA,rrlB,rrlE
TTCTAATACGACTCACTATAGGTATGGGGGGACCATCCTCCAGTTTTAGAGCTAGAAATAGCAAGTTAAAATAAGGCTAGTCCGTTATCAACTTGAAAAAGTGGCACCGAGTCGGTGCTTTTTTACGATGTCGCAGAGTATGCC	rrlH,rrlG,rrlD,rrlC,rrlA,rrlB,rrlE
TTCTAATACGACTCACTATAGGATAGTGAACCAGTACCGTGGTTTTAGAGCTAGAAATAGCAAGTTAAAATAAGGCTAGTCCGTTATCAACTTGAAAAAGTGGCACCGAGTCGGTGCTTTTTTACGATGTCGCAGAGTATGCC	rrlH,rrlG,rrlD,rrlC,rrlA,rrlB,rrlE
TTCTAATACGACTCACTATAGGAACCAGTACCGTGAGGGAAGTTTTAGAGCTAGAAATAGCAAGTTAAAATAAGGCTAGTCCGTTATCAACTTGAAAAAGTGGCACCGAGTCGGTGCTTTTTTACGATGTCGCAGAGTATGCC	rrlH,rrlG,rrlD,rrlC,rrlA,rrlB,rrlE
TTCTAATACGACTCACTATAGGAGGCGAAAAGAACCCCGGCGGTTTTAGAGCTAGAAATAGCAAGTTAAAATAAGGCTAGTCCGTTATCAACTTGAAAAAGTGGCACCGAGTCGGTGCTTTTTTACGATGTCGCAGAGTATGCC	rrlH,rrlG,rrlD,rrlC,rrlA,rrlB,rrlE
TTCTAATACGACTCACTATAGGCAAGCAGTGGGAGCATGCTTGTTTTAGAGCTAGAAATAGCAAGTTAAAATAAGGCTAGTCCGTTATCAACTTGAAAAAGTGGCACCGAGTCGGTGCTTTTTTACGATGTCGCAGAGTATGCC	rrlH
TTCTAATACGACTCACTATAGGCGACTTATATTCTGTAGCAGTTTTAGAGCTAGAAATAGCAAGTTAAAATAAGGCTAGTCCGTTATCAACTTGAAAAAGTGGCACCGAGTCGGTGCTTTTTTACGATGTCGCAGAGTATGCC	rrlH,rrlG,rrlD,rrlC,rrlA,rrlB,rrlE
TTCTAATACGACTCACTATAGGTGTAGCAAGGTTAACCGAATGTTTTAGAGCTAGAAATAGCAAGTTAAAATAAGGCTAGTCCGTTATCAACTTGAAAAAGTGGCACCGAGTCGGTGCTTTTTTACGATGTCGCAGAGTATGCC	rrlH,rrlG,rrlD,rrlC,rrlA,rrlB,rrlE
TTCTAATACGACTCACTATAGGTAACCGAATAGGGGAGCCGAGTTTTAGAGCTAGAAATAGCAAGTTAAAATAAGGCTAGTCCGTTATCAACTTGAAAAAGTGGCACCGAGTCGGTGCTTTTTTACGATGTCGCAGAGTATGCC	rrlH,rrlG,rrlD,rrlC,rrlA,rrlB,rrlE
TTCTAATACGACTCACTATAGGTTAACTGGGCGTTAAGTTGCGTTTTAGAGCTAGAAATAGCAAGTTAAAATAAGGCTAGTCCGTTATCAACTTGAAAAAGTGGCACCGAGTCGGTGCTTTTTTACGATGTCGCAGAGTATGCC	rrlH,rrlG,rrlD,rrlC,rrlA,rrlB,rrlE
TTCTAATACGACTCACTATAGGCCGGTGATCTAGCCATGGGCGTTTTAGAGCTAGAAATAGCAAGTTAAAATAAGGCTAGTCCGTTATCAACTTGAAAAAGTGGCACCGAGTCGGTGCTTTTTTACGATGTCGCAGAGTATGCC	rrlH,rrlG,rrlD,rrlC,rrlA,rrlB,rrlE
TTCTAATACGACTCACTATAGGTCTAGCCATGGGCAGGTTGAGTTTTAGAGCTAGAAATAGCAAGTTAAAATAAGGCTAGTCCGTTATCAACTTGAAAAAGTGGCACCGAGTCGGTGCTTTTTTACGATGTCGCAGAGTATGCC	rrlH,rrlG,rrlD,rrlC,rrlA,rrlB,rrlE
TTCTAATACGACTCACTATAGGTTGGGTAACACTAACTGGGTTTTAGAGCTAGAAATAGCAAGTTAAAATAAGGCTAGTCCGTTATCAACTTGAAAAAGTGGCACCGAGTCGGTGCTTTTTTACGATGTCGCAGAGTATGCC	rrlH,rrlG,rrlD,rrlC,rrlA,rrlB,rrlE
TTCTAATACGACTCACTATAGGACTTGTGGCTGGGGGTGAAGTTTTAGAGCTAGAAATAGCAAGTTAAAATAAGGCTAGTCCGTTATCAACTTGAAAAAGTGGCACCGAGTCGGTGCTTTTTTACGATGTCGCAGAGTATGCC	rrlH,rrlG,rrlD,rrlC,rrlA,rrlB,rrlE
TTCTAATACGACTCACTATAGGTTCTCCCCGAAAGCTATTTGTTTTAGAGCTAGAAATAGCAAGTTAAAATAAGGCTAGTCCGTTATCAACTTGAAAAAGTGGCACCGAGTCGGTGCTTTTTTACGATGTCGCAGAGTATGCC	rrlH,rrlG,rrlD,rrlC,rrlA,rrlB,rrlE
TTCTAATACGACTCACTATAGGTAGAGCACTGTTTCGGCAGTTTTAGAGCTAGAAATAGCAAGTTAAAATAAGGCTAGTCCGTTATCAACTTGAAAAAGTGGCACCGAGTCGGTGCTTTTTTACGATGTCGCAGAGTATGCC	rrlH,rrlG,rrlD,rrlC,rrlA,rrlB,rrlE
TTCTAATACGACTCACTATAGGTGCTAACGTCCGTCGTGAAGGTTTTAGAGCTAGAAATAGCAAGTTAAAATAAGGCTAGTCCGTTATCAACTTGAAAAAGTGGCACCGAGTCGGTGCTTTTTTACGATGTCGCAGAGTATGCC	rrlH,rrlG,rrlD,rrlC,rrlA,rrlB,rrlE
TTCTAATACGACTCACTATAGGACAACCCAGACCGCCAGCTAGTTTTAGAGCTAGAAATAGCAAGTTAAAATAAGGCTAGTCCGTTATCAACTTGAAAAAGTGGCACCGAGTCGGTGCTTTTTTACGATGTCGCAGAGTATGCC	rrlH,rrlG,rrlD,rrlC,rrlA,rrlB,rrlE
TTCTAATACGACTCACTATAGGAAGTGGGAAACGATGTGGGAGTTTTAGAGCTAGAAATAGCAAGTTAAAATAAGGCTAGTCCGTTATCAACTTGAAAAAGTGGCACCGAGTCGGTGCTTTTTTACGATGTCGCAGAGTATGCC	rrlH,rrlG,rrlD,rrlC,rrlA,rrlB,rrlE
TTCTAATACGACTCACTATAGGTGGGAAGGCCCAGACAGCCGTTTTAGAGCTAGAAATAGCAAGTTAAAATAAGGCTAGTCCGTTATCAACTTGAAAAAGTGGCACCGAGTCGGTGCTTTTTTACGATGTCGCAGAGTATGCC	rrlH,rrlG,rrlD,rrlC,rrlA,rrlB,rrlE
TTCTAATACGACTCACTATAGGACGCTTATGCGTTGTTGGGTGTTTTAGAGCTAGAAATAGCAAGTTAAAATAAGGCTAGTCCGTTATCAACTTGAAAAAGTGGCACCGAGTCGGTGCTTTTTTACGATGTCGCAGAGTATGCC	rrlH,rrlG,rrlD,rrlC,rrlB,rrlE
TTCTAATACGACTCACTATAGGAGCGTTCTGTAAGCCTGTGAGTTTTAGAGCTAGAAATAGCAAGTTAAAATAAGGCTAGTCCGTTATCAACTTGAAAAAGTGGCACCGAGTCGGTGCTTTTTTACGATGTCGCAGAGTATGCC	rrlH,rrlA
TTCTAATACGACTCACTATAGGCCTGTGAAGGTGTACTGTGGTTTTAGAGCTAGAAATAGCAAGTTAAAATAAGGCTAGTCCGTTATCAACTTGAAAAAGTGGCACCGAGTCGGTGCTTTTTTACGATGTCGCAGAGTATGCC	rrlH
TTCTAATACGACTCACTATAGGTGTACTGTGAGGTATGCTGGGTTTTAGAGCTAGAAATAGCAAGTTAAAATAAGGCTAGTCCGTTATCAACTTGAAAAAGTGGCACCGAGTCGGTGCTTTTTTACGATGTCGCAGAGTATGCC	rrlH
TTCTAATACGACTCACTATAGGCCCGCTCGCCGGAAGACCAGTTTTAGAGCTAGAAATAGCAAGTTAAAATAAGGCTAGTCCGTTATCAACTTGAAAAAGTGGCACCGAGTCGGTGCTTTTTTACGATGTCGCAGAGTATGCC	rrlH,rrlG,rrlD,rrlC,rrlA,rrlB,rrlE
TTCTAATACGACTCACTATAGGTGTCCAACGTTAATCGGGGCGTTTTAGAGCTAGAAATAGCAAGTTAAAATAAGGCTAGTCCGTTATCAACTTGAAAAAGTGGCACCGAGTCGGTGCTTTTTTACGATGTCGCAGAGTATGCC	rrlH,rrlG,rrlD,rrlC,rrlA,rrlB,rrlE
TTCTAATACGACTCACTATAGGCAGGGTGAGTCGACCCCTAGTTTTAGAGCTAGAAATAGCAAGTTAAAATAAGGCTAGTCCGTTATCAACTTGAAAAAGTGGCACCGAGTCGGTGCTTTTTTACGATGTCGCAGAGTATGCC	rrlH,rrlG,rrlD,rrlC,rrlA,rrlB,rrlE
TTCTAATACGACTCACTATAGGTGAGTCGACCCCTAAGGCGGTTTTAGAGCTAGAAATAGCAAGTTAAAATAAGGCTAGTCCGTTATCAACTTGAAAAAGTGGCACCGAGTCGGTGCTTTTTTACGATGTCGCAGAGTATGCC	rrlH,rrlG,rrlD,rrlC,rrlA,rrlB,rrlE
TTCTAATACGACTCACTATAGGACCCCTAAGGCGAGGCCGAAGTTTTAGAGCTAGAAATAGCAAGTTAAAATAAGGCTAGTCCGTTATCAACTTGAAAAAGTGGCACCGAGTCGGTGCTTTTTTACGATGTCGCAGAGTATGCC	rrlH,rrlG,rrlD,rrlC,rrlA,rrlB,rrlE
TTCTAATACGACTCACTATAGGAGGCGTAGTCGATGGGAAACGTTTTAGAGCTAGAAATAGCAAGTTAAAATAAGGCTAGTCCGTTATCAACTTGAAAAAGTGGCACCGAGTCGGTGCTTTTTTACGATGTCGCAGAGTATGCC	rrlH,rrlG,rrlD,rrlC,rrlA,rrlB,rrlE
TTCTAATACGACTCACTATAGGTGTACTTGGTGTTACTGCGAGTTTTAGAGCTAGAAATAGCAAGTTAAAATAAGGCTAGTCCGTTATCAACTTGAAAAAGTGGCACCGAGTCGGTGCTTTTTTACGATGTCGCAGAGTATGCC	rrlH,rrlG,rrlD,rrlC,rrlA,rrlB,rrlE
TTCTAATACGACTCACTATAGGCTGCGAAGGGGGGACGGAGAGTTTTAGAGCTAGAAATAGCAAGTTAAAATAAGGCTAGTCCGTTATCAACTTGAAAAAGTGGCACCGAGTCGGTGCTTTTTTACGATGTCGCAGAGTATGCC	rrlH,rrlG,rrlD,rrlC,rrlA,rrlB,rrlE
TTCTAATACGACTCACTATAGGTTGTCCCGGTTTAAGCGTGTGTTTTAGAGCTAGAAATAGCAAGTTAAAATAAGGCTAGTCCGTTATCAACTTGAAAAAGTGGCACCGAGTCGGTGCTTTTTTACGATGTCGCAGAGTATGCC	rrlH,rrlG,rrlD,rrlC,rrlA,rrlB,rrlE
TTCTAATACGACTCACTATAGGAGCGTGTAGGCTGGTTTTCCGTTTTAGAGCTAGAAATAGCAAGTTAAAATAAGGCTAGTCCGTTATCAACTTGAAAAAGTGGCACCGAGTCGGTGCTTTTTTACGATGTCGCAGAGTATGCC	rrlH,rrlG,rrlD,rrlC,rrlA,rrlB,rrlE
TTCTAATACGACTCACTATAGGCAGGCAAATCCGGAAAATCAGTTTTAGAGCTAGAAATAGCAAGTTAAAATAAGGCTAGTCCGTTATCAACTTGAAAAAGTGGCACCGAGTCGGTGCTTTTTTACGATGTCGCAGAGTATGCC	rrlH,rrlG,rrlD,rrlC,rrlA,rrlB,rrlE
TTCTAATACGACTCACTATAGGAATCCGGAAAATCAAGGCTGGTTTTAGAGCTAGAAATAGCAAGTTAAAATAAGGCTAGTCCGTTATCAACTTGAAAAAGTGGCACCGAGTCGGTGCTTTTTTACGATGTCGCAGAGTATGCC	rrlH,rrlG,rrlD,rrlC,rrlA,rrlB,rrlE
TTCTAATACGACTCACTATAGGAAGGCTGAGGCGTGATGACGGTTTTAGAGCTAGAAATAGCAAGTTAAAATAAGGCTAGTCCGTTATCAACTTGAAAAAGTGGCACCGAGTCGGTGCTTTTTTACGATGTCGCAGAGTATGCC	rrlH,rrlG,rrlD,rrlC,rrlA,rrlB,rrlE
TTCTAATACGACTCACTATAGGCAACAAATGCCCTGCTTCCGTTTTAGAGCTAGAAATAGCAAGTTAAAATAAGGCTAGTCCGTTATCAACTTGAAAAAGTGGCACCGAGTCGGTGCTTTTTTACGATGTCGCAGAGTATGCC	rrlH,rrlG,rrlD,rrlC,rrlA,rrlB,rrlE
TTCTAATACGACTCACTATAGGAGGAAAAGCCTCTAAGCATCGTTTTAGAGCTAGAAATAGCAAGTTAAAATAAGGCTAGTCCGTTATCAACTTGAAAAAGTGGCACCGAGTCGGTGCTTTTTTACGATGTCGCAGAGTATGCC	rrlH,rrlG,rrlD,rrlC,rrlA,rrlB,rrlE
TTCTAATACGACTCACTATAGGATCGTACCCCAAACCGACACGTTTTAGAGCTAGAAATAGCAAGTTAAAATAAGGCTAGTCCGTTATCAACTTGAAAAAGTGGCACCGAGTCGGTGCTTTTTTACGATGTCGCAGAGTATGCC	rrlH,rrlG,rrlD,rrlC,rrlA,rrlB,rrlE
TTCTAATACGACTCACTATAGGCCAAACCGACACAGGTGGTCGTTTTAGAGCTAGAAATAGCAAGTTAAAATAAGGCTAGTCCGTTATCAACTTGAAAAAGTGGCACCGAGTCGGTGCTTTTTTACGATGTCGCAGAGTATGCC	rrlH,rrlG,rrlD,rrlC,rrlA,rrlB,rrlE
TTCTAATACGACTCACTATAGGTGGTCAGGTAGAGAATACCAGTTTTAGAGCTAGAAATAGCAAGTTAAAATAAGGCTAGTCCGTTATCAACTTGAAAAAGTGGCACCGAGTCGGTGCTTTTTTACGATGTCGCAGAGTATGCC	rrlH,rrlG,rrlD,rrlC,rrlA,rrlB,rrlE
TTCTAATACGACTCACTATAGGCTTGAGAGAACTCGGGTGAGTTTTAGAGCTAGAAATAGCAAGTTAAAATAAGGCTAGTCCGTTATCAACTTGAAAAAGTGGCACCGAGTCGGTGCTTTTTTACGATGTCGCAGAGTATGCC	rrlH,rrlG,rrlD,rrlC,rrlA,rrlB,rrlE
TTCTAATACGACTCACTATAGGAGAACTCGGGTGAAGGAACTGTTTTAGAGCTAGAAATAGCAAGTTAAAATAAGGCTAGTCCGTTATCAACTTGAAAAAGTGGCACCGAGTCGGTGCTTTTTTACGATGTCGCAGAGTATGCC	rrlH,rrlG,rrlD,rrlC,rrlA,rrlB,rrlE
TTCTAATACGACTCACTATAGGTGCCGTAACTTCGGGAGAGTTTTAGAGCTAGAAATAGCAAGTTAAAATAAGGCTAGTCCGTTATCAACTTGAAAAAGTGGCACCGAGTCGGTGCTTTTTTACGATGTCGCAGAGTATGCC	rrlH,rrlG,rrlD,rrlC,rrlA,rrlB,rrlE
TTCTAATACGACTCACTATAGGAGAAGGCACGCTGATATGTGTTTTAGAGCTAGAAATAGCAAGTTAAAATAAGGCTAGTCCGTTATCAACTTGAAAAAGTGGCACCGAGTCGGTGCTTTTTTACGATGTCGCAGAGTATGCC	rrlH,rrlG,rrlD,rrlC,rrlA,rrlB,rrlE
TTCTAATACGACTCACTATAGGACGCCTGCCCGGTGCCGGAGTTTTAGAGCTAGAAATAGCAAGTTAAAATAAGGCTAGTCCGTTATCAACTTGAAAAAGTGGCACCGAGTCGGTGCTTTTTTACGATGTCGCAGAGTATGCC	rrlH,rrlG,rrlD,rrlC,rrlA,rrlB,rrlE
TTCTAATACGACTCACTATAGGCCGTAACTATAACGGTCCTAGTTTTAGAGCTAGAAATAGCAAGTTAAAATAAGGCTAGTCCGTTATCAACTTGAAAAAGTGGCACCGAGTCGGTGCTTTTTTACGATGTCGCAGAGTATGCC	rrlH,rrlG,rrlD,rrlC,rrlA,rrlB,rrlE
TTCTAATACGACTCACTATAGGCGAATGGCGTAATGATGGCCGTTTTAGAGCTAGAAATAGCAAGTTAAAATAAGGCTAGTCCGTTATCAACTTGAAAAAGTGGCACCGAGTCGGTGCTTTTTTACGATGTCGCAGAGTATGCC	rrlH,rrlG,rrlD,rrlC,rrlA,rrlB,rrlE
TTCTAATACGACTCACTATAGGAACATTGAGCCTTGATGTGTGTTTTAGAGCTAGAAATAGCAAGTTAAAATAAGGCTAGTCCGTTATCAACTTGAAAAAGTGGCACCGAGTCGGTGCTTTTTTACGATGTCGCAGAGTATGCC	rrlH,rrlG,rrlD,rrlC,rrlA,rrlB,rrlE
TTCTAATACGACTCACTATAGGTGAGCCTTGATGTGTAGGATGTTTTAGAGCTAGAAATAGCAAGTTAAAATAAGGCTAGTCCGTTATCAACTTGAAAAAGTGGCACCGAGTCGGTGCTTTTTTACGATGTCGCAGAGTATGCC	rrlH,rrlG,rrlD,rrlC,rrlA,rrlB,rrlE
TTCTAATACGACTCACTATAGGTGATGTGTAGGATAGGTGGGGTTTTAGAGCTAGAAATAGCAAGTTAAAATAAGGCTAGTCCGTTATCAACTTGAAAAAGTGGCACCGAGTCGGTGCTTTTTTACGATGTCGCAGAGTATGCC	rrlH,rrlG,rrlD,rrlC,rrlA,rrlB,rrlE
TTCTAATACGACTCACTATAGGCTCCTCCTAAAGAGTAACGGGTTTTAGAGCTAGAAATAGCAAGTTAAAATAAGGCTAGTCCGTTATCAACTTGAAAAAGTGGCACCGAGTCGGTGCTTTTTTACGATGTCGCAGAGTATGCC	rrlH,rrlG,rrlD,rrlC,rrlA,rrlB,rrlE
TTCTAATACGACTCACTATAGGAGAGTAACGGAGGAGCACGAGTTTTAGAGCTAGAAATAGCAAGTTAAAATAAGGCTAGTCCGTTATCAACTTGAAAAAGTGGCACCGAGTCGGTGCTTTTTTACGATGTCGCAGAGTATGCC	rrlH,rrlG,rrlD,rrlC,rrlA,rrlB,rrlE
TTCTAATACGACTCACTATAGGCTAATCCTGGTCGGACATCGTTTTAGAGCTAGAAATAGCAAGTTAAAATAAGGCTAGTCCGTTATCAACTTGAAAAAGTGGCACCGAGTCGGTGCTTTTTTACGATGTCGCAGAGTATGCC	rrlH,rrlG,rrlD,rrlC,rrlA,rrlB,rrlE
TTCTAATACGACTCACTATAGGAATCCTGGTCGGACATCAGGGTTTTAGAGCTAGAAATAGCAAGTTAAAATAAGGCTAGTCCGTTATCAACTTGAAAAAGTGGCACCGAGTCGGTGCTTTTTTACGATGTCGCAGAGTATGCC	rrlH,rrlG,rrlD,rrlC,rrlA,rrlB,rrlE
TTCTAATACGACTCACTATAGGCGCGAGCAGGTGCGAAAGCGTTTTAGAGCTAGAAATAGCAAGTTAAAATAAGGCTAGTCCGTTATCAACTTGAAAAAGTGGCACCGAGTCGGTGCTTTTTTACGATGTCGCAGAGTATGCC	rrlH,rrlG,rrlD,rrlC,rrlA,rrlB,rrlE
TTCTAATACGACTCACTATAGGATCCGGTGGTTCTGAATGGAGTTTTAGAGCTAGAAATAGCAAGTTAAAATAAGGCTAGTCCGTTATCAACTTGAAAAAGTGGCACCGAGTCGGTGCTTTTTTACGATGTCGCAGAGTATGCC	rrlH,rrlG,rrlD,rrlC,rrlA,rrlB,rrlE
TTCTAATACGACTCACTATAGGCCATCGCTCAACGGATAAAGTTTTAGAGCTAGAAATAGCAAGTTAAAATAAGGCTAGTCCGTTATCAACTTGAAAAAGTGGCACCGAGTCGGTGCTTTTTTACGATGTCGCAGAGTATGCC	rrlH,rrlG,rrlD,rrlC,rrlA,rrlB,rrlE
TTCTAATACGACTCACTATAGGAAAGGTACTCCGGGGATAACGTTTTAGAGCTAGAAATAGCAAGTTAAAATAAGGCTAGTCCGTTATCAACTTGAAAAAGTGGCACCGAGTCGGTGCTTTTTTACGATGTCGCAGAGTATGCC	rrlH,rrlG,rrlD,rrlC,rrlA,rrlB,rrlE
TTCTAATACGACTCACTATAGGTCACATCCTGGGGCTGAAGTGTTTTAGAGCTAGAAATAGCAAGTTAAAATAAGGCTAGTCCGTTATCAACTTGAAAAAGTGGCACCGAGTCGGTGCTTTTTTACGATGTCGCAGAGTATGCC	rrlH,rrlG,rrlD,rrlA,rrlB,rrlE
TTCTAATACGACTCACTATAGGTGGGGCTGAAGTAGGTCCCAGTTTTAGAGCTAGAAATAGCAAGTTAAAATAAGGCTAGTCCGTTATCAACTTGAAAAAGTGGCACCGAGTCGGTGCTTTTTTACGATGTCGCAGAGTATGCC	rrlH,rrlG,rrlD,rrlA,rrlB,rrlE
TTCTAATACGACTCACTATAGGCCGTGGGCGCTGGAGAACTGGTTTTAGAGCTAGAAATAGCAAGTTAAAATAAGGCTAGTCCGTTATCAACTTGAAAAAGTGGCACCGAGTCGGTGCTTTTTTACGATGTCGCAGAGTATGCC	rrlH,rrlG,rrlD,rrlC,rrlA,rrlB,rrlE
TTCTAATACGACTCACTATAGGGGCTGCTCCTAGTACGAGGTTTTAGAGCTAGAAATAGCAAGTTAAAATAAGGCTAGTCCGTTATCAACTTGAAAAAGTGGCACCGAGTCGGTGCTTTTTTACGATGTCGCAGAGTATGCC	rrlH,rrlG,rrlD,rrlC,rrlA,rrlB,rrlE
TTCTAATACGACTCACTATAGGTGACTCCTTGAGAGTCCTGAGTTTTAGAGCTAGAAATAGCAAGTTAAAATAAGGCTAGTCCGTTATCAACTTGAAAAAGTGGCACCGAGTCGGTGCTTTTTTACGATGTCGCAGAGTATGCC	rrlH,rrlC,rrlA,rrlE
TTCTAATACGACTCACTATAGGTTGAAGACGACGACGTTGATGTTTTAGAGCTAGAAATAGCAAGTTAAAATAAGGCTAGTCCGTTATCAACTTGAAAAAGTGGCACCGAGTCGGTGCTTTTTTACGATGTCGCAGAGTATGCC	rrlH,rrlG,rrlD,rrlC,rrlA,rrlB,rrlE
TTCTAATACGACTCACTATAGGACCGGTACTAATGAACCGTGGTTTTAGAGCTAGAAATAGCAAGTTAAAATAAGGCTAGTCCGTTATCAACTTGAAAAAGTGGCACCGAGTCGGTGCTTTTTTACGATGTCGCAGAGTATGCC	rrlH,rrlG,rrlD,rrlC,rrlA,rrlB,rrlE
TTCTAATACGACTCACTATAGGTCGTCTTCAACGTTCCTTCGTTTTAGAGCTAGAAATAGCAAGTTAAAATAAGGCTAGTCCGTTATCAACTTGAAAAAGTGGCACCGAGTCGGTGCTTTTTTACGATGTCGCAGAGTATGCC	rrlH,rrlG,rrlD,rrlC,rrlA,rrlB,rrlE
TTCTAATACGACTCACTATAGGACGTTCCTTCAGGACTCTCAGTTTTAGAGCTAGAAATAGCAAGTTAAAATAAGGCTAGTCCGTTATCAACTTGAAAAAGTGGCACCGAGTCGGTGCTTTTTTACGATGTCGCAGAGTATGCC	rrlH,rrlC,rrlA,rrlE
TTCTAATACGACTCACTATAGGTTCAGGACTCTCAAGGAGTCGTTTTAGAGCTAGAAATAGCAAGTTAAAATAAGGCTAGTCCGTTATCAACTTGAAAAAGTGGCACCGAGTCGGTGCTTTTTTACGATGTCGCAGAGTATGCC	rrlH,rrlC,rrlA,rrlE
TTCTAATACGACTCACTATAGGCACTCCGGTCCTCTCGTACTGTTTTAGAGCTAGAAATAGCAAGTTAAAATAAGGCTAGTCCGTTATCAACTTGAAAAAGTGGCACCGAGTCGGTGCTTTTTTACGATGTCGCAGAGTATGCC	rrlH,rrlG,rrlD,rrlC,rrlA,rrlB,rrlE
TTCTAATACGACTCACTATAGGCTCCAGCGCCCACGGCAGATGTTTTAGAGCTAGAAATAGCAAGTTAAAATAAGGCTAGTCCGTTATCAACTTGAAAAAGTGGCACCGAGTCGGTGCTTTTTTACGATGTCGCAGAGTATGCC	rrlH,rrlG,rrlD,rrlC,rrlA,rrlB,rrlE
TTCTAATACGACTCACTATAGGTTGGGACCTACTTCAGCCCCGTTTTAGAGCTAGAAATAGCAAGTTAAAATAAGGCTAGTCCGTTATCAACTTGAAAAAGTGGCACCGAGTCGGTGCTTTTTTACGATGTCGCAGAGTATGCC	rrlH,rrlG,rrlD,rrlA,rrlB,rrlE
TTCTAATACGACTCACTATAGGATGTGATGAGCCGACATCGGTTTTAGAGCTAGAAATAGCAAGTTAAAATAAGGCTAGTCCGTTATCAACTTGAAAAAGTGGCACCGAGTCGGTGCTTTTTTACGATGTCGCAGAGTATGCC	rrlH,rrlG,rrlD,rrlC,rrlA,rrlB,rrlE
TTCTAATACGACTCACTATAGGTAACCTCCTGATGTCCGACCGTTTTAGAGCTAGAAATAGCAAGTTAAAATAAGGCTAGTCCGTTATCAACTTGAAAAAGTGGCACCGAGTCGGTGCTTTTTTACGATGTCGCAGAGTATGCC	rrlH,rrlG,rrlD,rrlC,rrlA,rrlB,rrlE
TTCTAATACGACTCACTATAGGTGCTCCTCCGTTACTCTTTGTTTTAGAGCTAGAAATAGCAAGTTAAAATAAGGCTAGTCCGTTATCAACTTGAAAAAGTGGCACCGAGTCGGTGCTTTTTTACGATGTCGCAGAGTATGCC	rrlH,rrlG,rrlD,rrlC,rrlA,rrlB,rrlE
TTCTAATACGACTCACTATAGGCTCCTCCGTTACTCTTTAGGGTTTTAGAGCTAGAAATAGCAAGTTAAAATAAGGCTAGTCCGTTATCAACTTGAAAAAGTGGCACCGAGTCGGTGCTTTTTTACGATGTCGCAGAGTATGCC	rrlH,rrlG,rrlD,rrlC,rrlA,rrlB,rrlE
TTCTAATACGACTCACTATAGGCATTAAAGGGTGGTATTTCAGTTTTAGAGCTAGAAATAGCAAGTTAAAATAAGGCTAGTCCGTTATCAACTTGAAAAAGTGGCACCGAGTCGGTGCTTTTTTACGATGTCGCAGAGTATGCC	rrlH,rrlG,rrlD,rrlC,rrlA,rrlB,rrlE
TTCTAATACGACTCACTATAGGCCCACCTATCCTACACATCAGTTTTAGAGCTAGAAATAGCAAGTTAAAATAAGGCTAGTCCGTTATCAACTTGAAAAAGTGGCACCGAGTCGGTGCTTTTTTACGATGTCGCAGAGTATGCC	rrlH,rrlG,rrlD,rrlC,rrlA,rrlB,rrlE
TTCTAATACGACTCACTATAGGTCAGTGTCAAGCTATAGTAAGTTTTAGAGCTAGAAATAGCAAGTTAAAATAAGGCTAGTCCGTTATCAACTTGAAAAAGTGGCACCGAGTCGGTGCTTTTTTACGATGTCGCAGAGTATGCC	rrlH,rrlG,rrlD,rrlC,rrlA,rrlB,rrlE
TTCTAATACGACTCACTATAGGCATCATTACGCCATTCGTGCGTTTTAGAGCTAGAAATAGCAAGTTAAAATAAGGCTAGTCCGTTATCAACTTGAAAAAGTGGCACCGAGTCGGTGCTTTTTTACGATGTCGCAGAGTATGCC	rrlH,rrlG,rrlD,rrlC,rrlA,rrlB,rrlE
TTCTAATACGACTCACTATAGGAGGTCGGAACTTACCCGACAGTTTTAGAGCTAGAAATAGCAAGTTAAAATAAGGCTAGTCCGTTATCAACTTGAAAAAGTGGCACCGAGTCGGTGCTTTTTTACGATGTCGCAGAGTATGCC	rrlH,rrlG,rrlD,rrlC,rrlA,rrlB,rrlE
TTCTAATACGACTCACTATAGGACAAGGAATTTCGCTACCTTGTTTTAGAGCTAGAAATAGCAAGTTAAAATAAGGCTAGTCCGTTATCAACTTGAAAAAGTGGCACCGAGTCGGTGCTTTTTTACGATGTCGCAGAGTATGCC	rrlH,rrlG,rrlD,rrlC,rrlA,rrlB,rrlE
TTCTAATACGACTCACTATAGGTTAACCTTCCGGCACCGGGCGTTTTAGAGCTAGAAATAGCAAGTTAAAATAAGGCTAGTCCGTTATCAACTTGAAAAAGTGGCACCGAGTCGGTGCTTTTTTACGATGTCGCAGAGTATGCC	rrlH,rrlG,rrlD,rrlC,rrlA,rrlB,rrlE
TTCTAATACGACTCACTATAGGTGATGTTACCTGATGCTTAGGTTTTAGAGCTAGAAATAGCAAGTTAAAATAAGGCTAGTCCGTTATCAACTTGAAAAAGTGGCACCGAGTCGGTGCTTTTTTACGATGTCGCAGAGTATGCC	rrlH,rrlG,rrlD,rrlC,rrlA,rrlB,rrlE
TTCTAATACGACTCACTATAGGTAGAGGCTTTTCCTGGAAGCGTTTTAGAGCTAGAAATAGCAAGTTAAAATAAGGCTAGTCCGTTATCAACTTGAAAAAGTGGCACCGAGTCGGTGCTTTTTTACGATGTCGCAGAGTATGCC	rrlH,rrlG,rrlD,rrlC,rrlA,rrlB,rrlE
TTCTAATACGACTCACTATAGGTTCGCAGTAACACCAAGTACGTTTTAGAGCTAGAAATAGCAAGTTAAAATAAGGCTAGTCCGTTATCAACTTGAAAAAGTGGCACCGAGTCGGTGCTTTTTTACGATGTCGCAGAGTATGCC	rrlH,rrlG,rrlD,rrlC,rrlA,rrlB,rrlE
TTCTAATACGACTCACTATAGGACGCCTTTCGGCCTCGCCTTGTTTTAGAGCTAGAAATAGCAAGTTAAAATAAGGCTAGTCCGTTATCAACTTGAAAAAGTGGCACCGAGTCGGTGCTTTTTTACGATGTCGCAGAGTATGCC	rrlH,rrlG,rrlD,rrlC,rrlA,rrlB,rrlE
TTCTAATACGACTCACTATAGGACCTCACAGTACACCTTCACGTTTTAGAGCTAGAAATAGCAAGTTAAAATAAGGCTAGTCCGTTATCAACTTGAAAAAGTGGCACCGAGTCGGTGCTTTTTTACGATGTCGCAGAGTATGCC	rrlH
TTCTAATACGACTCACTATAGGCCCCGTTACATCTTCCGCGCGTTTTAGAGCTAGAAATAGCAAGTTAAAATAAGGCTAGTCCGTTATCAACTTGAAAAAGTGGCACCGAGTCGGTGCTTTTTTACGATGTCGCAGAGTATGCC	rrlH,rrlG,rrlD,rrlC,rrlA,rrlB,rrlE
TTCTAATACGACTCACTATAGGCCCCCGGAGATGAGTTCACGGTTTTAGAGCTAGAAATAGCAAGTTAAAATAAGGCTAGTCCGTTATCAACTTGAAAAAGTGGCACCGAGTCGGTGCTTTTTTACGATGTCGCAGAGTATGCC	rrlH
TTCTAATACGACTCACTATAGGTCGCTGACCCATTATACAAAGTTTTAGAGCTAGAAATAGCAAGTTAAAATAAGGCTAGTCCGTTATCAACTTGAAAAAGTGGCACCGAGTCGGTGCTTTTTTACGATGTCGCAGAGTATGCC	rrlH,rrlG,rrlD,rrlC,rrlA,rrlB,rrlE
TTCTAATACGACTCACTATAGGCTTGTACGTACACGGTTTCGTTTTAGAGCTAGAAATAGCAAGTTAAAATAAGGCTAGTCCGTTATCAACTTGAAAAAGTGGCACCGAGTCGGTGCTTTTTTACGATGTCGCAGAGTATGCC	rrlH,rrlG,rrlD,rrlC,rrlA,rrlB,rrlE
TTCTAATACGACTCACTATAGGTGGTTCACTATCGGTCAGTCGTTTTAGAGCTAGAAATAGCAAGTTAAAATAAGGCTAGTCCGTTATCAACTTGAAAAAGTGGCACCGAGTCGGTGCTTTTTTACGATGTCGCAGAGTATGCC	rrlH,rrlG,rrlD,rrlC,rrlA,rrlB,rrlE
TTCTAATACGACTCACTATAGGTCAGGAGTATTTAGCCTTGGGTTTTAGAGCTAGAAATAGCAAGTTAAAATAAGGCTAGTCCGTTATCAACTTGAAAAAGTGGCACCGAGTCGGTGCTTTTTTACGATGTCGCAGAGTATGCC	rrlH,rrlG,rrlD,rrlC,rrlA,rrlB,rrlE
TTCTAATACGACTCACTATAGGTGGTCCCCCCATATTCAGACGTTTTAGAGCTAGAAATAGCAAGTTAAAATAAGGCTAGTCCGTTATCAACTTGAAAAAGTGGCACCGAGTCGGTGCTTTTTTACGATGTCGCAGAGTATGCC	rrlH,rrlG,rrlD,rrlC,rrlA,rrlB,rrlE
TTCTAATACGACTCACTATAGGACTAACACACACACTGATTCGTTTTAGAGCTAGAAATAGCAAGTTAAAATAAGGCTAGTCCGTTATCAACTTGAAAAAGTGGCACCGAGTCGGTGCTTTTTTACGATGTCGCAGAGTATGCC	rrlH,rrlG,rrlD,rrlA,rrlB,rrlE
TTCTAATACGACTCACTATAGGCTTCATCGCCTCTGACTGCCGTTTTAGAGCTAGAAATAGCAAGTTAAAATAAGGCTAGTCCGTTATCAACTTGAAAAAGTGGCACCGAGTCGGTGCTTTTTTACGATGTCGCAGAGTATGCC	rrlH,rrlG,rrlD,rrlC,rrlA,rrlB,rrlE
TTCTAATACGACTCACTATAGGAAGCGACTAAGCGTACACGGGTTTTAGAGCTAGAAATAGCAAGTTAAAATAAGGCTAGTCCGTTATCAACTTGAAAAAGTGGCACCGAGTCGGTGCTTTTTTACGATGTCGCAGAGTATGCC	rrlH,rrlG,rrlD,rrlC,rrlA,rrlB,rrlE
TTCTAATACGACTCACTATAGGAGCGTACACGGTGGATGCCCGTTTTAGAGCTAGAAATAGCAAGTTAAAATAAGGCTAGTCCGTTATCAACTTGAAAAAGTGGCACCGAGTCGGTGCTTTTTTACGATGTCGCAGAGTATGCC	rrlH,rrlG,rrlD,rrlC,rrlA,rrlB,rrlE
TTCTAATACGACTCACTATAGGTATAACCGGCGATTTCCGAAGTTTTAGAGCTAGAAATAGCAAGTTAAAATAAGGCTAGTCCGTTATCAACTTGAAAAAGTGGCACCGAGTCGGTGCTTTTTTACGATGTCGCAGAGTATGCC	rrlH,rrlG,rrlD,rrlC,rrlA,rrlB,rrlE
TTCTAATACGACTCACTATAGGTGAATCAGTGTGTGTGTTAGGTTTTAGAGCTAGAAATAGCAAGTTAAAATAAGGCTAGTCCGTTATCAACTTGAAAAAGTGGCACCGAGTCGGTGCTTTTTTACGATGTCGCAGAGTATGCC	rrlH,rrlG,rrlD,rrlA,rrlB,rrlE
TTCTAATACGACTCACTATAGGTGTGTGTTAGTGGAAGCGTCGTTTTAGAGCTAGAAATAGCAAGTTAAAATAAGGCTAGTCCGTTATCAACTTGAAAAAGTGGCACCGAGTCGGTGCTTTTTTACGATGTCGCAGAGTATGCC	rrlH,rrlG,rrlD,rrlC,rrlA,rrlB,rrlE
TTCTAATACGACTCACTATAGGATGAGTAGGGCGGGACACGGTTTTAGAGCTAGAAATAGCAAGTTAAAATAAGGCTAGTCCGTTATCAACTTGAAAAAGTGGCACCGAGTCGGTGCTTTTTTACGATGTCGCAGAGTATGCC	rrlH,rrlG,rrlD,rrlC,rrlA,rrlB,rrlE
TTCTAATACGACTCACTATAGGCGTGGTATCCTGTCTGAATAGTTTTAGAGCTAGAAATAGCAAGTTAAAATAAGGCTAGTCCGTTATCAACTTGAAAAAGTGGCACCGAGTCGGTGCTTTTTTACGATGTCGCAGAGTATGCC	rrlH,rrlG,rrlD,rrlC,rrlA,rrlB,rrlE
TTCTAATACGACTCACTATAGGAACCGTGTACGTACAAGCAGGTTTTAGAGCTAGAAATAGCAAGTTAAAATAAGGCTAGTCCGTTATCAACTTGAAAAAGTGGCACCGAGTCGGTGCTTTTTTACGATGTCGCAGAGTATGCC	rrlH,rrlG,rrlD,rrlC,rrlA,rrlB,rrlE
TTCTAATACGACTCACTATAGGACTGCGTACCTTTTGTATAAGTTTTAGAGCTAGAAATAGCAAGTTAAAATAAGGCTAGTCCGTTATCAACTTGAAAAAGTGGCACCGAGTCGGTGCTTTTTTACGATGTCGCAGAGTATGCC	rrlH,rrlG,rrlD,rrlC,rrlA,rrlB,rrlE
TTCTAATACGACTCACTATAGGAAGGGAAACCGAGTCTTAACGTTTTAGAGCTAGAAATAGCAAGTTAAAATAAGGCTAGTCCGTTATCAACTTGAAAAAGTGGCACCGAGTCGGTGCTTTTTTACGATGTCGCAGAGTATGCC	rrlH,rrlG,rrlD,rrlC,rrlA,rrlB,rrlE
TTCTAATACGACTCACTATAGGAAACCCGGTGATCTAGCCAGTTTTAGAGCTAGAAATAGCAAGTTAAAATAAGGCTAGTCCGTTATCAACTTGAAAAAGTGGCACCGAGTCGGTGCTTTTTTACGATGTCGCAGAGTATGCC	rrlH,rrlG,rrlD,rrlC,rrlA,rrlB,rrlE
TTCTAATACGACTCACTATAGGCCATGGGCAGGTTGAAGGTGTTTTAGAGCTAGAAATAGCAAGTTAAAATAAGGCTAGTCCGTTATCAACTTGAAAAAGTGGCACCGAGTCGGTGCTTTTTTACGATGTCGCAGAGTATGCC	rrlH,rrlG,rrlD,rrlC,rrlA,rrlB,rrlE
TTCTAATACGACTCACTATAGGAAGGTTGGGTAACACTAACGTTTTAGAGCTAGAAATAGCAAGTTAAAATAAGGCTAGTCCGTTATCAACTTGAAAAAGTGGCACCGAGTCGGTGCTTTTTTACGATGTCGCAGAGTATGCC	rrlH,rrlG,rrlD,rrlC,rrlA,rrlB,rrlE
TTCTAATACGACTCACTATAGGAAAAATTAGCGGATGACTTGGTTTTAGAGCTAGAAATAGCAAGTTAAAATAAGGCTAGTCCGTTATCAACTTGAAAAAGTGGCACCGAGTCGGTGCTTTTTTACGATGTCGCAGAGTATGCC	rrlH,rrlG,rrlD,rrlC,rrlA,rrlB,rrlE
TTCTAATACGACTCACTATAGGATTAGCGGATGACTTGTGGCGTTTTAGAGCTAGAAATAGCAAGTTAAAATAAGGCTAGTCCGTTATCAACTTGAAAAAGTGGCACCGAGTCGGTGCTTTTTTACGATGTCGCAGAGTATGCC	rrlH,rrlG,rrlD,rrlC,rrlA,rrlB,rrlE
TTCTAATACGACTCACTATAGGCAATCAAACCGGGAGATAGCGTTTTAGAGCTAGAAATAGCAAGTTAAAATAAGGCTAGTCCGTTATCAACTTGAAAAAGTGGCACCGAGTCGGTGCTTTTTTACGATGTCGCAGAGTATGCC	rrlH,rrlG,rrlD,rrlC,rrlA,rrlB,rrlE
TTCTAATACGACTCACTATAGGCAGCTAAGGTCCCAAAGTCAGTTTTAGAGCTAGAAATAGCAAGTTAAAATAAGGCTAGTCCGTTATCAACTTGAAAAAGTGGCACCGAGTCGGTGCTTTTTTACGATGTCGCAGAGTATGCC	rrlH,rrlG,rrlD,rrlC,rrlA,rrlB,rrlE
TTCTAATACGACTCACTATAGGTCCCAAAGTCATGGTTAAGGTTTTAGAGCTAGAAATAGCAAGTTAAAATAAGGCTAGTCCGTTATCAACTTGAAAAAGTGGCACCGAGTCGGTGCTTTTTTACGATGTCGCAGAGTATGCC	rrlH,rrlG,rrlD,rrlC,rrlA,rrlB,rrlE
TTCTAATACGACTCACTATAGGTGGTTAAGTGGGAAACGATGGTTTTAGAGCTAGAAATAGCAAGTTAAAATAAGGCTAGTCCGTTATCAACTTGAAAAAGTGGCACCGAGTCGGTGCTTTTTTACGATGTCGCAGAGTATGCC	rrlH,rrlG,rrlD,rrlC,rrlA,rrlB,rrlE
TTCTAATACGACTCACTATAGGCCCAGACAGCCAGGATGTGTTTTAGAGCTAGAAATAGCAAGTTAAAATAAGGCTAGTCCGTTATCAACTTGAAAAAGTGGCACCGAGTCGGTGCTTTTTTACGATGTCGCAGAGTATGCC	rrlH,rrlG,rrlD,rrlC,rrlA,rrlB,rrlE
TTCTAATACGACTCACTATAGGCAGCGACGCTTATGCGTTGTGTTTTAGAGCTAGAAATAGCAAGTTAAAATAAGGCTAGTCCGTTATCAACTTGAAAAAGTGGCACCGAGTCGGTGCTTTTTTACGATGTCGCAGAGTATGCC	rrlH,rrlG,rrlD,rrlC,rrlB,rrlE
TTCTAATACGACTCACTATAGGAGGTGTACTGTGAGGTATGCGTTTTAGAGCTAGAAATAGCAAGTTAAAATAAGGCTAGTCCGTTATCAACTTGAAAAAGTGGCACCGAGTCGGTGCTTTTTTACGATGTCGCAGAGTATGCC	rrlH
TTCTAATACGACTCACTATAGGAGGCCGAAAGGCGTAGTCGAGTTTTAGAGCTAGAAATAGCAAGTTAAAATAAGGCTAGTCCGTTATCAACTTGAAAAAGTGGCACCGAGTCGGTGCTTTTTTACGATGTCGCAGAGTATGCC	rrlH,rrlG,rrlD,rrlC,rrlA,rrlB,rrlE
TTCTAATACGACTCACTATAGGCAGGTTAATATTCCTGTACTGTTTTAGAGCTAGAAATAGCAAGTTAAAATAAGGCTAGTCCGTTATCAACTTGAAAAAGTGGCACCGAGTCGGTGCTTTTTTACGATGTCGCAGAGTATGCC	rrlH,rrlG,rrlD,rrlC,rrlA,rrlB,rrlE
TTCTAATACGACTCACTATAGGGGACGGAGAAGGCTATGTGTTTTAGAGCTAGAAATAGCAAGTTAAAATAAGGCTAGTCCGTTATCAACTTGAAAAAGTGGCACCGAGTCGGTGCTTTTTTACGATGTCGCAGAGTATGCC	rrlH,rrlG,rrlD,rrlC,rrlA,rrlB,rrlE
TTCTAATACGACTCACTATAGGCCCGGTTTAAGCGTGTAGGCGTTTTAGAGCTAGAAATAGCAAGTTAAAATAAGGCTAGTCCGTTATCAACTTGAAAAAGTGGCACCGAGTCGGTGCTTTTTTACGATGTCGCAGAGTATGCC	rrlH,rrlG,rrlD,rrlC,rrlA,rrlB,rrlE
TTCTAATACGACTCACTATAGGTACCCCAAACCGACACAGGGTTTTAGAGCTAGAAATAGCAAGTTAAAATAAGGCTAGTCCGTTATCAACTTGAAAAAGTGGCACCGAGTCGGTGCTTTTTTACGATGTCGCAGAGTATGCC	rrlH,rrlG,rrlD,rrlC,rrlA,rrlB,rrlE
TTCTAATACGACTCACTATAGGTGAAGGAACTAGGCAAAAGTTTTAGAGCTAGAAATAGCAAGTTAAAATAAGGCTAGTCCGTTATCAACTTGAAAAAGTGGCACCGAGTCGGTGCTTTTTTACGATGTCGCAGAGTATGCC	rrlH,rrlG,rrlD,rrlC,rrlA,rrlB,rrlE
TTCTAATACGACTCACTATAGGTAGGTGAAGCGACTTGCTCGGTTTTAGAGCTAGAAATAGCAAGTTAAAATAAGGCTAGTCCGTTATCAACTTGAAAAAGTGGCACCGAGTCGGTGCTTTTTTACGATGTCGCAGAGTATGCC	rrlH,rrlD,rrlC,rrlA
TTCTAATACGACTCACTATAGGAATCAGTCGAAGATACCAGCGTTTTAGAGCTAGAAATAGCAAGTTAAAATAAGGCTAGTCCGTTATCAACTTGAAAAAGTGGCACCGAGTCGGTGCTTTTTTACGATGTCGCAGAGTATGCC	rrlH,rrlG,rrlD,rrlC,rrlA,rrlB,rrlE
TTCTAATACGACTCACTATAGGCACTGTGCAAACACGAAAGGTTTTAGAGCTAGAAATAGCAAGTTAAAATAAGGCTAGTCCGTTATCAACTTGAAAAAGTGGCACCGAGTCGGTGCTTTTTTACGATGTCGCAGAGTATGCC	rrlH,rrlG,rrlD,rrlC,rrlA,rrlB,rrlE
TTCTAATACGACTCACTATAGGTGCCGGAAGGTTAATTGAGTTTTAGAGCTAGAAATAGCAAGTTAAAATAAGGCTAGTCCGTTATCAACTTGAAAAAGTGGCACCGAGTCGGTGCTTTTTTACGATGTCGCAGAGTATGCC	rrlH,rrlG,rrlD,rrlC,rrlA,rrlB,rrlE
TTCTAATACGACTCACTATAGGTAAGTTCCGACCTGCACGAAGTTTTAGAGCTAGAAATAGCAAGTTAAAATAAGGCTAGTCCGTTATCAACTTGAAAAAGTGGCACCGAGTCGGTGCTTTTTTACGATGTCGCAGAGTATGCC	rrlH,rrlG,rrlD,rrlC,rrlA,rrlB,rrlE
TTCTAATACGACTCACTATAGGCTGCACGAATGGCGTAATGAGTTTTAGAGCTAGAAATAGCAAGTTAAAATAAGGCTAGTCCGTTATCAACTTGAAAAAGTGGCACCGAGTCGGTGCTTTTTTACGATGTCGCAGAGTATGCC	rrlH,rrlG,rrlD,rrlC,rrlA,rrlB,rrlE
TTCTAATACGACTCACTATAGGCCTTGATGTGTAGGATAGGGTTTTAGAGCTAGAAATAGCAAGTTAAAATAAGGCTAGTCCGTTATCAACTTGAAAAAGTGGCACCGAGTCGGTGCTTTTTTACGATGTCGCAGAGTATGCC	rrlH,rrlG,rrlD,rrlC,rrlA,rrlB,rrlE
TTCTAATACGACTCACTATAGGAGGTGGGAGGCTTTGAAGTGGTTTTAGAGCTAGAAATAGCAAGTTAAAATAAGGCTAGTCCGTTATCAACTTGAAAAAGTGGCACCGAGTCGGTGCTTTTTTACGATGTCGCAGAGTATGCC	rrlH,rrlG,rrlC,rrlA,rrlB,rrlE
TTCTAATACGACTCACTATAGGAGTGTGGACGCCAGTCTGCAGTTTTAGAGCTAGAAATAGCAAGTTAAAATAAGGCTAGTCCGTTATCAACTTGAAAAAGTGGCACCGAGTCGGTGCTTTTTTACGATGTCGCAGAGTATGCC	rrlH,rrlG,rrlD,rrlC,rrlA,rrlB,rrlE
TTCTAATACGACTCACTATAGGTCCGGGTTGCGGACAGTGTCGTTTTAGAGCTAGAAATAGCAAGTTAAAATAAGGCTAGTCCGTTATCAACTTGAAAAAGTGGCACCGAGTCGGTGCTTTTTTACGATGTCGCAGAGTATGCC	rrlH,rrlG,rrlD,rrlC,rrlA,rrlB,rrlE
TTCTAATACGACTCACTATAGGGTTGCGGACAGTGTCTGGGTTTTAGAGCTAGAAATAGCAAGTTAAAATAAGGCTAGTCCGTTATCAACTTGAAAAAGTGGCACCGAGTCGGTGCTTTTTTACGATGTCGCAGAGTATGCC	rrlH,rrlG,rrlD,rrlC,rrlA,rrlB,rrlE
TTCTAATACGACTCACTATAGGTGTCTGGTGGGTAGTTTGACGTTTTAGAGCTAGAAATAGCAAGTTAAAATAAGGCTAGTCCGTTATCAACTTGAAAAAGTGGCACCGAGTCGGTGCTTTTTTACGATGTCGCAGAGTATGCC	rrlH,rrlG,rrlD,rrlC,rrlA,rrlB,rrlE
TTCTAATACGACTCACTATAGGTAACGGAGGAGCACGAAGGTGTTTTAGAGCTAGAAATAGCAAGTTAAAATAAGGCTAGTCCGTTATCAACTTGAAAAAGTGGCACCGAGTCGGTGCTTTTTTACGATGTCGCAGAGTATGCC	rrlH,rrlG,rrlD,rrlC,rrlA,rrlB,rrlE
TTCTAATACGACTCACTATAGGCACGAAGGTTGGCTAATCCGTTTTAGAGCTAGAAATAGCAAGTTAAAATAAGGCTAGTCCGTTATCAACTTGAAAAAGTGGCACCGAGTCGGTGCTTTTTTACGATGTCGCAGAGTATGCC	rrlH,rrlG,rrlD,rrlC,rrlA,rrlB,rrlE
TTCTAATACGACTCACTATAGGACATCAGGAGGTTAGTGCAAGTTTTAGAGCTAGAAATAGCAAGTTAAAATAAGGCTAGTCCGTTATCAACTTGAAAAAGTGGCACCGAGTCGGTGCTTTTTTACGATGTCGCAGAGTATGCC	rrlH,rrlG,rrlD,rrlC,rrlA,rrlB,rrlE
TTCTAATACGACTCACTATAGGAGCAGGTCATAGTGATCCGGGTTTTAGAGCTAGAAATAGCAAGTTAAAATAAGGCTAGTCCGTTATCAACTTGAAAAAGTGGCACCGAGTCGGTGCTTTTTTACGATGTCGCAGAGTATGCC	rrlH,rrlG,rrlD,rrlC,rrlA,rrlB,rrlE
TTCTAATACGACTCACTATAGGAGTGATCCGGTGGTTCTGAAGTTTTAGAGCTAGAAATAGCAAGTTAAAATAAGGCTAGTCCGTTATCAACTTGAAAAAGTGGCACCGAGTCGGTGCTTTTTTACGATGTCGCAGAGTATGCC	rrlH,rrlG,rrlD,rrlC,rrlA,rrlB,rrlE
TTCTAATACGACTCACTATAGGTTCATATCGACGGCGGTGTTGTTTTAGAGCTAGAAATAGCAAGTTAAAATAAGGCTAGTCCGTTATCAACTTGAAAAAGTGGCACCGAGTCGGTGCTTTTTTACGATGTCGCAGAGTATGCC	rrlH,rrlG,rrlD,rrlC,rrlA,rrlB,rrlE
TTCTAATACGACTCACTATAGGATGTCGGCTCATCACATCCGTTTTAGAGCTAGAAATAGCAAGTTAAAATAAGGCTAGTCCGTTATCAACTTGAAAAAGTGGCACCGAGTCGGTGCTTTTTTACGATGTCGCAGAGTATGCC	rrlH,rrlG,rrlD,rrlC,rrlA,rrlB,rrlE
TTCTAATACGACTCACTATAGGTGAAGTAGGTCCCAAGGGTAGTTTTAGAGCTAGAAATAGCAAGTTAAAATAAGGCTAGTCCGTTATCAACTTGAAAAAGTGGCACCGAGTCGGTGCTTTTTTACGATGTCGCAGAGTATGCC	rrlH,rrlG,rrlC,rrlA,rrlB,rrlE
TTCTAATACGACTCACTATAGGTGGCTGTTCGCCATTTAAAGGTTTTAGAGCTAGAAATAGCAAGTTAAAATAAGGCTAGTCCGTTATCAACTTGAAAAAGTGGCACCGAGTCGGTGCTTTTTTACGATGTCGCAGAGTATGCC	rrlH,rrlG,rrlC,rrlA,rrlB,rrlE
TTCTAATACGACTCACTATAGGATTTAAAGTGGTACGCGAGCGTTTTAGAGCTAGAAATAGCAAGTTAAAATAAGGCTAGTCCGTTATCAACTTGAAAAAGTGGCACCGAGTCGGTGCTTTTTTACGATGTCGCAGAGTATGCC	rrlH,rrlG,rrlD,rrlC,rrlA,rrlB,rrlE
TTCTAATACGACTCACTATAGGAGTTCGGTCCCTATCTGCCGGTTTTAGAGCTAGAAATAGCAAGTTAAAATAAGGCTAGTCCGTTATCAACTTGAAAAAGTGGCACCGAGTCGGTGCTTTTTTACGATGTCGCAGAGTATGCC	rrlH,rrlG,rrlD,rrlC,rrlA,rrlB,rrlE
TTCTAATACGACTCACTATAGGTCCCTATCTGCCGTGGGCGCGTTTTAGAGCTAGAAATAGCAAGTTAAAATAAGGCTAGTCCGTTATCAACTTGAAAAAGTGGCACCGAGTCGGTGCTTTTTTACGATGTCGCAGAGTATGCC	rrlH,rrlG,rrlD,rrlC,rrlA,rrlB,rrlE
TTCTAATACGACTCACTATAGGCTAGTACGAGAGGACCGGAGGTTTTAGAGCTAGAAATAGCAAGTTAAAATAAGGCTAGTCCGTTATCAACTTGAAAAAGTGGCACCGAGTCGGTGCTTTTTTACGATGTCGCAGAGTATGCC	rrlH,rrlG,rrlD,rrlC,rrlA,rrlB,rrlE
TTCTAATACGACTCACTATAGGACCGGAGTGGACGCATCACGTTTTAGAGCTAGAAATAGCAAGTTAAAATAAGGCTAGTCCGTTATCAACTTGAAAAAGTGGCACCGAGTCGGTGCTTTTTTACGATGTCGCAGAGTATGCC	rrlH,rrlG,rrlD,rrlC,rrlA,rrlB,rrlE
TTCTAATACGACTCACTATAGGTGTTCGGGTTGTCATGCCAAGTTTTAGAGCTAGAAATAGCAAGTTAAAATAAGGCTAGTCCGTTATCAACTTGAAAAAGTGGCACCGAGTCGGTGCTTTTTTACGATGTCGCAGAGTATGCC	rrlH,rrlG,rrlD,rrlC,rrlA,rrlB,rrlE
TTCTAATACGACTCACTATAGGTAGCTACCGGGCAGTGCCATGTTTTAGAGCTAGAAATAGCAAGTTAAAATAAGGCTAGTCCGTTATCAACTTGAAAAAGTGGCACCGAGTCGGTGCTTTTTTACGATGTCGCAGAGTATGCC	rrlH,rrlG,rrlD,rrlC,rrlA,rrlB,rrlE
TTCTAATACGACTCACTATAGGAGCTCGCGTACCACTTTAAAGTTTTAGAGCTAGAAATAGCAAGTTAAAATAAGGCTAGTCCGTTATCAACTTGAAAAAGTGGCACCGAGTCGGTGCTTTTTTACGATGTCGCAGAGTATGCC	rrlH,rrlG,rrlD,rrlC,rrlA,rrlB,rrlE
TTCTAATACGACTCACTATAGGATGGCGAACAGCCATACCCTGTTTTAGAGCTAGAAATAGCAAGTTAAAATAAGGCTAGTCCGTTATCAACTTGAAAAAGTGGCACCGAGTCGGTGCTTTTTTACGATGTCGCAGAGTATGCC	rrlH,rrlG,rrlC,rrlA,rrlB,rrlE
TTCTAATACGACTCACTATAGGCCGCCGTCGATATGAACTCTGTTTTAGAGCTAGAAATAGCAAGTTAAAATAAGGCTAGTCCGTTATCAACTTGAAAAAGTGGCACCGAGTCGGTGCTTTTTTACGATGTCGCAGAGTATGCC	rrlH,rrlG,rrlD,rrlC,rrlA,rrlB,rrlE
TTCTAATACGACTCACTATAGGACCTTTTATCCGTTGAGCGAGTTTTAGAGCTAGAAATAGCAAGTTAAAATAAGGCTAGTCCGTTATCAACTTGAAAAAGTGGCACCGAGTCGGTGCTTTTTTACGATGTCGCAGAGTATGCC	rrlH,rrlG,rrlD,rrlC,rrlA,rrlB,rrlE
TTCTAATACGACTCACTATAGGCGTCACGCTCGCAGTCAAGCGTTTTAGAGCTAGAAATAGCAAGTTAAAATAAGGCTAGTCCGTTATCAACTTGAAAAAGTGGCACCGAGTCGGTGCTTTTTTACGATGTCGCAGAGTATGCC	rrlH,rrlG,rrlD,rrlC,rrlA,rrlB,rrlE
TTCTAATACGACTCACTATAGGAACATCAAACATTAAAGGGGTTTTAGAGCTAGAAATAGCAAGTTAAAATAAGGCTAGTCCGTTATCAACTTGAAAAAGTGGCACCGAGTCGGTGCTTTTTTACGATGTCGCAGAGTATGCC	rrlH,rrlG,rrlD,rrlC,rrlA,rrlB,rrlE
TTCTAATACGACTCACTATAGGAAGGTCGGCTCCATGCAGACGTTTTAGAGCTAGAAATAGCAAGTTAAAATAAGGCTAGTCCGTTATCAACTTGAAAAAGTGGCACCGAGTCGGTGCTTTTTTACGATGTCGCAGAGTATGCC	rrlH,rrlG,rrlD,rrlC,rrlA,rrlB,rrlE
TTCTAATACGACTCACTATAGGCAATTTCACTGAGTCTCGGGGTTTTAGAGCTAGAAATAGCAAGTTAAAATAAGGCTAGTCCGTTATCAACTTGAAAAAGTGGCACCGAGTCGGTGCTTTTTTACGATGTCGCAGAGTATGCC	rrlH,rrlG,rrlD,rrlC,rrlA,rrlB,rrlE
TTCTAATACGACTCACTATAGGAGTCTCGGGTGGAGACAGCCGTTTTAGAGCTAGAAATAGCAAGTTAAAATAAGGCTAGTCCGTTATCAACTTGAAAAAGTGGCACCGAGTCGGTGCTTTTTTACGATGTCGCAGAGTATGCC	rrlH,rrlG,rrlD,rrlC,rrlA,rrlB,rrlE
TTCTAATACGACTCACTATAGGAATAAACAGTTGCAGCCAGCGTTTTAGAGCTAGAAATAGCAAGTTAAAATAAGGCTAGTCCGTTATCAACTTGAAAAAGTGGCACCGAGTCGGTGCTTTTTTACGATGTCGCAGAGTATGCC	rrlH,rrlG,rrlD,rrlC,rrlA,rrlB,rrlE
TTCTAATACGACTCACTATAGGCCGAGTTCTCTCAAGCGCCTGTTTTAGAGCTAGAAATAGCAAGTTAAAATAAGGCTAGTCCGTTATCAACTTGAAAAAGTGGCACCGAGTCGGTGCTTTTTTACGATGTCGCAGAGTATGCC	rrlH,rrlG,rrlD,rrlC,rrlA,rrlB,rrlE
TTCTAATACGACTCACTATAGGCCTGACCACCTGTGTCGGTTGTTTTAGAGCTAGAAATAGCAAGTTAAAATAAGGCTAGTCCGTTATCAACTTGAAAAAGTGGCACCGAGTCGGTGCTTTTTTACGATGTCGCAGAGTATGCC	rrlH,rrlG,rrlD,rrlC,rrlA,rrlB,rrlE
TTCTAATACGACTCACTATAGGTGATGCTTAGAGGCTTTTCCGTTTTAGAGCTAGAAATAGCAAGTTAAAATAAGGCTAGTCCGTTATCAACTTGAAAAAGTGGCACCGAGTCGGTGCTTTTTTACGATGTCGCAGAGTATGCC	rrlH,rrlG,rrlD,rrlC,rrlA,rrlB,rrlE
TTCTAATACGACTCACTATAGGCTTGATTTTCCGGATTTGCCGTTTTAGAGCTAGAAATAGCAAGTTAAAATAAGGCTAGTCCGTTATCAACTTGAAAAAGTGGCACCGAGTCGGTGCTTTTTTACGATGTCGCAGAGTATGCC	rrlH,rrlG,rrlD,rrlC,rrlA,rrlB,rrlE
TTCTAATACGACTCACTATAGGCACCCTGCCCCGATTAACGTGTTTTAGAGCTAGAAATAGCAAGTTAAAATAAGGCTAGTCCGTTATCAACTTGAAAAAGTGGCACCGAGTCGGTGCTTTTTTACGATGTCGCAGAGTATGCC	rrlH,rrlG,rrlD,rrlC,rrlA,rrlB,rrlE
TTCTAATACGACTCACTATAGGTAACGTTGGACAGGAACCCTGTTTTAGAGCTAGAAATAGCAAGTTAAAATAAGGCTAGTCCGTTATCAACTTGAAAAAGTGGCACCGAGTCGGTGCTTTTTTACGATGTCGCAGAGTATGCC	rrlH,rrlG,rrlD,rrlC,rrlA,rrlB,rrlE
TTCTAATACGACTCACTATAGGCTGCCGCAGCTTCGGTGCAGTTTTAGAGCTAGAAATAGCAAGTTAAAATAAGGCTAGTCCGTTATCAACTTGAAAAAGTGGCACCGAGTCGGTGCTTTTTTACGATGTCGCAGAGTATGCC	rrlH,rrlG,rrlD,rrlC,rrlA,rrlB,rrlE
TTCTAATACGACTCACTATAGGCTGCTTCTAAGCCAACATCCGTTTTAGAGCTAGAAATAGCAAGTTAAAATAAGGCTAGTCCGTTATCAACTTGAAAAAGTGGCACCGAGTCGGTGCTTTTTTACGATGTCGCAGAGTATGCC	rrlH,rrlG,rrlD,rrlC,rrlA,rrlB,rrlE
TTCTAATACGACTCACTATAGGAAGCCAACATCCTGGCTGTCGTTTTAGAGCTAGAAATAGCAAGTTAAAATAAGGCTAGTCCGTTATCAACTTGAAAAAGTGGCACCGAGTCGGTGCTTTTTTACGATGTCGCAGAGTATGCC	rrlH,rrlG,rrlD,rrlC,rrlA,rrlB,rrlE
TTCTAATACGACTCACTATAGGTTCCCACTTAACCATGACTTGTTTTAGAGCTAGAAATAGCAAGTTAAAATAAGGCTAGTCCGTTATCAACTTGAAAAAGTGGCACCGAGTCGGTGCTTTTTTACGATGTCGCAGAGTATGCC	rrlH,rrlG,rrlD,rrlC,rrlA,rrlB,rrlE
TTCTAATACGACTCACTATAGGCATGACTTTGGGACCTTAGCGTTTTAGAGCTAGAAATAGCAAGTTAAAATAAGGCTAGTCCGTTATCAACTTGAAAAAGTGGCACCGAGTCGGTGCTTTTTTACGATGTCGCAGAGTATGCC	rrlH,rrlG,rrlD,rrlC,rrlA,rrlB,rrlE
TTCTAATACGACTCACTATAGGTGGGACCTTAGCTGGCGGTCGTTTTAGAGCTAGAAATAGCAAGTTAAAATAAGGCTAGTCCGTTATCAACTTGAAAAAGTGGCACCGAGTCGGTGCTTTTTTACGATGTCGCAGAGTATGCC	rrlH,rrlG,rrlD,rrlC,rrlA,rrlB,rrlE
TTCTAATACGACTCACTATAGGATTCGCAGTTTGCATCGGGTGTTTTAGAGCTAGAAATAGCAAGTTAAAATAAGGCTAGTCCGTTATCAACTTGAAAAAGTGGCACCGAGTCGGTGCTTTTTTACGATGTCGCAGAGTATGCC	rrlH,rrlG,rrlD,rrlC,rrlA,rrlB,rrlE
TTCTAATACGACTCACTATAGGCAGCTATCTCCCGGTTTGATGTTTTAGAGCTAGAAATAGCAAGTTAAAATAAGGCTAGTCCGTTATCAACTTGAAAAAGTGGCACCGAGTCGGTGCTTTTTTACGATGTCGCAGAGTATGCC	rrlH,rrlG,rrlD,rrlC,rrlA,rrlB,rrlE
TTCTAATACGACTCACTATAGGCCCAACCTTCAACCTGCCCAGTTTTAGAGCTAGAAATAGCAAGTTAAAATAAGGCTAGTCCGTTATCAACTTGAAAAAGTGGCACCGAGTCGGTGCTTTTTTACGATGTCGCAGAGTATGCC	rrlH,rrlG,rrlD,rrlC,rrlA,rrlB,rrlE
TTCTAATACGACTCACTATAGGTCGCCTTTCCCTCACGGTACGTTTTAGAGCTAGAAATAGCAAGTTAAAATAAGGCTAGTCCGTTATCAACTTGAAAAAGTGGCACCGAGTCGGTGCTTTTTTACGATGTCGCAGAGTATGCC	rrlH,rrlG,rrlD,rrlC,rrlA,rrlB,rrlE
TTCTAATACGACTCACTATAGGCAGTCAGGAGTATTTAGCCTGTTTTAGAGCTAGAAATAGCAAGTTAAAATAAGGCTAGTCCGTTATCAACTTGAAAAAGTGGCACCGAGTCGGTGCTTTTTTACGATGTCGCAGAGTATGCC	rrlH,rrlG,rrlD,rrlC,rrlA,rrlB,rrlE
TTCTAATACGACTCACTATAGGAGTATTTAGCCTTGGAGGAGTTTTAGAGCTAGAAATAGCAAGTTAAAATAAGGCTAGTCCGTTATCAACTTGAAAAAGTGGCACCGAGTCGGTGCTTTTTTACGATGTCGCAGAGTATGCC	rrlH,rrlG,rrlD,rrlC,rrlA,rrlB,rrlE
TTCTAATACGACTCACTATAGGACACACACTGATTCAGGCTCGTTTTAGAGCTAGAAATAGCAAGTTAAAATAAGGCTAGTCCGTTATCAACTTGAAAAAGTGGCACCGAGTCGGTGCTTTTTTACGATGTCGCAGAGTATGCC	rrlH,rrlG,rrlD,rrlA,rrlB,rrlE
TTCTAATACGACTCACTATAGGCCCCGTTCGCTCGCCGCTACGTTTTAGAGCTAGAAATAGCAAGTTAAAATAAGGCTAGTCCGTTATCAACTTGAAAAAGTGGCACCGAGTCGGTGCTTTTTTACGATGTCGCAGAGTATGCC	rrlH,rrlG,rrlD,rrlC,rrlA,rrlB,rrlE
TTCTAATACGACTCACTATAGGCGGTTCGCCTCATTAACCTAGTTTTAGAGCTAGAAATAGCAAGTTAAAATAAGGCTAGTCCGTTATCAACTTGAAAAAGTGGCACCGAGTCGGTGCTTTTTTACGATGTCGCAGAGTATGCC	rrlH,rrlG,rrlD,rrlC,rrlA,rrlB,rrlE
TTCTAATACGACTCACTATAGGATAGTGTGTCGAAACACACGTTTTAGAGCTAGAAATAGCAAGTTAAAATAAGGCTAGTCCGTTATCAACTTGAAAAAGTGGCACCGAGTCGGTGCTTTTTTACGATGTCGCAGAGTATGCC	rrlH,rrlG,rrlD,rrlC,rrlA,rrlB,rrlE
TTCTAATACGACTCACTATAGGTTAAGCGACTAAGCGTACAGTTTTAGAGCTAGAAATAGCAAGTTAAAATAAGGCTAGTCCGTTATCAACTTGAAAAAGTGGCACCGAGTCGGTGCTTTTTTACGATGTCGCAGAGTATGCC	rrlH,rrlG,rrlD,rrlC,rrlA,rrlB,rrlE
TTCTAATACGACTCACTATAGGTGCTAATCTGCGATAAGCGTGTTTTAGAGCTAGAAATAGCAAGTTAAAATAAGGCTAGTCCGTTATCAACTTGAAAAAGTGGCACCGAGTCGGTGCTTTTTTACGATGTCGCAGAGTATGCC	rrlH,rrlG,rrlD,rrlC,rrlA,rrlB,rrlE
TTCTAATACGACTCACTATAGGTGATATGAACCGTTATAACGTTTTAGAGCTAGAAATAGCAAGTTAAAATAAGGCTAGTCCGTTATCAACTTGAAAAAGTGGCACCGAGTCGGTGCTTTTTTACGATGTCGCAGAGTATGCC	rrlH,rrlG,rrlD,rrlC,rrlA,rrlB,rrlE
TTCTAATACGACTCACTATAGGCATAGGTTAATGAGGCGAACGTTTTAGAGCTAGAAATAGCAAGTTAAAATAAGGCTAGTCCGTTATCAACTTGAAAAAGTGGCACCGAGTCGGTGCTTTTTTACGATGTCGCAGAGTATGCC	rrlH,rrlG,rrlD,rrlC,rrlA,rrlB,rrlE
TTCTAATACGACTCACTATAGGAACCGAGATTCCCCCAGTAGGTTTTAGAGCTAGAAATAGCAAGTTAAAATAAGGCTAGTCCGTTATCAACTTGAAAAAGTGGCACCGAGTCGGTGCTTTTTTACGATGTCGCAGAGTATGCC	rrlH,rrlG,rrlD,rrlC,rrlA,rrlB,rrlE
TTCTAATACGACTCACTATAGGCCCCAGTAGCGGCGAGCGAAGTTTTAGAGCTAGAAATAGCAAGTTAAAATAAGGCTAGTCCGTTATCAACTTGAAAAAGTGGCACCGAGTCGGTGCTTTTTTACGATGTCGCAGAGTATGCC	rrlH,rrlG,rrlD,rrlC,rrlA,rrlB,rrlE
TTCTAATACGACTCACTATAGGTGTGAGCTCGATGAGTAGGGGTTTTAGAGCTAGAAATAGCAAGTTAAAATAAGGCTAGTCCGTTATCAACTTGAAAAAGTGGCACCGAGTCGGTGCTTTTTTACGATGTCGCAGAGTATGCC	rrlH,rrlG,rrlD,rrlC,rrlA,rrlB,rrlE
TTCTAATACGACTCACTATAGGGAAAGGCGAAAAGAACCCGTTTTAGAGCTAGAAATAGCAAGTTAAAATAAGGCTAGTCCGTTATCAACTTGAAAAAGTGGCACCGAGTCGGTGCTTTTTTACGATGTCGCAGAGTATGCC	rrlH,rrlG,rrlD,rrlC,rrlA,rrlB,rrlE
TTCTAATACGACTCACTATAGGCAGGGTATAGACCCGAAACCGTTTTAGAGCTAGAAATAGCAAGTTAAAATAAGGCTAGTCCGTTATCAACTTGAAAAAGTGGCACCGAGTCGGTGCTTTTTTACGATGTCGCAGAGTATGCC	rrlH,rrlG,rrlD,rrlC,rrlA,rrlB,rrlE
TTCTAATACGACTCACTATAGGGTGAAAGGCCAATCAAACGTTTTAGAGCTAGAAATAGCAAGTTAAAATAAGGCTAGTCCGTTATCAACTTGAAAAAGTGGCACCGAGTCGGTGCTTTTTTACGATGTCGCAGAGTATGCC	rrlH,rrlG,rrlD,rrlC,rrlA,rrlB,rrlE
TTCTAATACGACTCACTATAGGCGCCTCGTGAACTCATCTCGTTTTAGAGCTAGAAATAGCAAGTTAAAATAAGGCTAGTCCGTTATCAACTTGAAAAAGTGGCACCGAGTCGGTGCTTTTTTACGATGTCGCAGAGTATGCC	rrlH
TTCTAATACGACTCACTATAGGCCGGGGGTAGAGCACTGTTTGTTTTAGAGCTAGAAATAGCAAGTTAAAATAAGGCTAGTCCGTTATCAACTTGAAAAAGTGGCACCGAGTCGGTGCTTTTTTACGATGTCGCAGAGTATGCC	rrlH,rrlG,rrlD,rrlC,rrlA,rrlB,rrlE
TTCTAATACGACTCACTATAGGCCGATGCAAACTGCGAATACGTTTTAGAGCTAGAAATAGCAAGTTAAAATAAGGCTAGTCCGTTATCAACTTGAAAAAGTGGCACCGAGTCGGTGCTTTTTTACGATGTCGCAGAGTATGCC	rrlH,rrlG,rrlD,rrlC,rrlA,rrlB,rrlE
TTCTAATACGACTCACTATAGGAATACCGGAGAATGTTATCAGTTTTAGAGCTAGAAATAGCAAGTTAAAATAAGGCTAGTCCGTTATCAACTTGAAAAAGTGGCACCGAGTCGGTGCTTTTTTACGATGTCGCAGAGTATGCC	rrlH,rrlG,rrlD,rrlC,rrlA,rrlB,rrlE
TTCTAATACGACTCACTATAGGATGTTATCACGGGAGACACAGTTTTAGAGCTAGAAATAGCAAGTTAAAATAAGGCTAGTCCGTTATCAACTTGAAAAAGTGGCACCGAGTCGGTGCTTTTTTACGATGTCGCAGAGTATGCC	rrlH,rrlG,rrlD,rrlC,rrlA,rrlB,rrlE
TTCTAATACGACTCACTATAGGTTATCACGGGAGACACACGGGTTTTAGAGCTAGAAATAGCAAGTTAAAATAAGGCTAGTCCGTTATCAACTTGAAAAAGTGGCACCGAGTCGGTGCTTTTTTACGATGTCGCAGAGTATGCC	rrlH,rrlG,rrlD,rrlC,rrlA,rrlB,rrlE
TTCTAATACGACTCACTATAGGTAATAGCTCACTGGTCGAGTGTTTTAGAGCTAGAAATAGCAAGTTAAAATAAGGCTAGTCCGTTATCAACTTGAAAAAGTGGCACCGAGTCGGTGCTTTTTTACGATGTCGCAGAGTATGCC	rrlH,rrlG,rrlD,rrlC,rrlA,rrlB,rrlE
TTCTAATACGACTCACTATAGGACTGGTCGAGTCGGCCTGCGGTTTTAGAGCTAGAAATAGCAAGTTAAAATAAGGCTAGTCCGTTATCAACTTGAAAAAGTGGCACCGAGTCGGTGCTTTTTTACGATGTCGCAGAGTATGCC	rrlH,rrlG,rrlD,rrlC,rrlA,rrlB,rrlE
TTCTAATACGACTCACTATAGGCCTGCGCGGAAGATGTAAGTTTTAGAGCTAGAAATAGCAAGTTAAAATAAGGCTAGTCCGTTATCAACTTGAAAAAGTGGCACCGAGTCGGTGCTTTTTTACGATGTCGCAGAGTATGCC	rrlH,rrlG,rrlD,rrlC,rrlA,rrlB,rrlE
TTCTAATACGACTCACTATAGGTGACATAAGTAACGATAAAGGTTTTAGAGCTAGAAATAGCAAGTTAAAATAAGGCTAGTCCGTTATCAACTTGAAAAAGTGGCACCGAGTCGGTGCTTTTTTACGATGTCGCAGAGTATGCC	rrlH,rrlG,rrlD,rrlC,rrlA,rrlB,rrlE
TTCTAATACGACTCACTATAGGCGGGTGAAAAGCCCGCTCGCGTTTTAGAGCTAGAAATAGCAAGTTAAAATAAGGCTAGTCCGTTATCAACTTGAAAAAGTGGCACCGAGTCGGTGCTTTTTTACGATGTCGCAGAGTATGCC	rrlH,rrlG,rrlD,rrlC,rrlA,rrlB,rrlE
TTCTAATACGACTCACTATAGGTTCCTGTCCAACGTTAATGTTTTAGAGCTAGAAATAGCAAGTTAAAATAAGGCTAGTCCGTTATCAACTTGAAAAAGTGGCACCGAGTCGGTGCTTTTTTACGATGTCGCAGAGTATGCC	rrlH,rrlG,rrlD,rrlC,rrlA,rrlB,rrlE
TTCTAATACGACTCACTATAGGTGTTACTGCGAAGGGGGGAGTTTTAGAGCTAGAAATAGCAAGTTAAAATAAGGCTAGTCCGTTATCAACTTGAAAAAGTGGCACCGAGTCGGTGCTTTTTTACGATGTCGCAGAGTATGCC	rrlH,rrlG,rrlD,rrlC,rrlA,rrlB,rrlE
TTCTAATACGACTCACTATAGGACGGAGAAGGCTATGTTGGCGTTTTAGAGCTAGAAATAGCAAGTTAAAATAAGGCTAGTCCGTTATCAACTTGAAAAAGTGGCACCGAGTCGGTGCTTTTTTACGATGTCGCAGAGTATGCC	rrlH,rrlG,rrlD,rrlC,rrlA,rrlB,rrlE
TTCTAATACGACTCACTATAGGAGGCTATGTTGGCCGGGCGAGTTTTAGAGCTAGAAATAGCAAGTTAAAATAAGGCTAGTCCGTTATCAACTTGAAAAAGTGGCACCGAGTCGGTGCTTTTTTACGATGTCGCAGAGTATGCC	rrlH,rrlG,rrlD,rrlC,rrlA,rrlB,rrlE
TTCTAATACGACTCACTATAGGCTGGTTTTCCAGGCAAATCGTTTTAGAGCTAGAAATAGCAAGTTAAAATAAGGCTAGTCCGTTATCAACTTGAAAAAGTGGCACCGAGTCGGTGCTTTTTTACGATGTCGCAGAGTATGCC	rrlH,rrlG,rrlD,rrlC,rrlA,rrlB,rrlE
TTCTAATACGACTCACTATAGGCGTGATGACGAGGCACTAGTTTTAGAGCTAGAAATAGCAAGTTAAAATAAGGCTAGTCCGTTATCAACTTGAAAAAGTGGCACCGAGTCGGTGCTTTTTTACGATGTCGCAGAGTATGCC	rrlH,rrlG,rrlD,rrlC,rrlA,rrlB,rrlE
TTCTAATACGACTCACTATAGGCCAAGGCGCTTGAGAGAACTGTTTTAGAGCTAGAAATAGCAAGTTAAAATAAGGCTAGTCCGTTATCAACTTGAAAAAGTGGCACCGAGTCGGTGCTTTTTTACGATGTCGCAGAGTATGCC	rrlH,rrlG,rrlD,rrlC,rrlA,rrlB,rrlE
TTCTAATACGACTCACTATAGGCAAAATGGTGCCGTAACTTGTTTTAGAGCTAGAAATAGCAAGTTAAAATAAGGCTAGTCCGTTATCAACTTGAAAAAGTGGCACCGAGTCGGTGCTTTTTTACGATGTCGCAGAGTATGCC	rrlH,rrlG,rrlD,rrlC,rrlA,rrlB,rrlE
TTCTAATACGACTCACTATAGGAACACGAAAGTGGACGTATAGTTTTAGAGCTAGAAATAGCAAGTTAAAATAAGGCTAGTCCGTTATCAACTTGAAAAAGTGGCACCGAGTCGGTGCTTTTTTACGATGTCGCAGAGTATGCC	rrlH,rrlG,rrlD,rrlC,rrlA,rrlB,rrlE
TTCTAATACGACTCACTATAGGTATACGGTGTGACGCCTGCCGTTTTAGAGCTAGAAATAGCAAGTTAAAATAAGGCTAGTCCGTTATCAACTTGAAAAAGTGGCACCGAGTCGGTGCTTTTTTACGATGTCGCAGAGTATGCC	rrlH,rrlG,rrlD,rrlC,rrlA,rrlB,rrlE
TTCTAATACGACTCACTATAGGAAGCTCTTGATCGAAGCCCGTTTTAGAGCTAGAAATAGCAAGTTAAAATAAGGCTAGTCCGTTATCAACTTGAAAAAGTGGCACCGAGTCGGTGCTTTTTTACGATGTCGCAGAGTATGCC	rrlH,rrlG,rrlD,rrlC,rrlA,rrlB,rrlE
TTCTAATACGACTCACTATAGGTTGATCGAAGCCCCGGTAAAGTTTTAGAGCTAGAAATAGCAAGTTAAAATAAGGCTAGTCCGTTATCAACTTGAAAAAGTGGCACCGAGTCGGTGCTTTTTTACGATGTCGCAGAGTATGCC	rrlH,rrlG,rrlD,rrlC,rrlA,rrlB,rrlE
TTCTAATACGACTCACTATAGGATCGAAGCCCCGGTAAACGGGTTTTAGAGCTAGAAATAGCAAGTTAAAATAAGGCTAGTCCGTTATCAACTTGAAAAAGTGGCACCGAGTCGGTGCTTTTTTACGATGTCGCAGAGTATGCC	rrlH,rrlG,rrlD,rrlC,rrlA,rrlB,rrlE
TTCTAATACGACTCACTATAGGAACGGCGGCCGTAACTATAAGTTTTAGAGCTAGAAATAGCAAGTTAAAATAAGGCTAGTCCGTTATCAACTTGAAAAAGTGGCACCGAGTCGGTGCTTTTTTACGATGTCGCAGAGTATGCC	rrlH,rrlG,rrlD,rrlC,rrlA,rrlB,rrlE
TTCTAATACGACTCACTATAGGAAGGTAGCGAAATTCCTTGTGTTTTAGAGCTAGAAATAGCAAGTTAAAATAAGGCTAGTCCGTTATCAACTTGAAAAAGTGGCACCGAGTCGGTGCTTTTTTACGATGTCGCAGAGTATGCC	rrlH,rrlG,rrlD,rrlC,rrlA,rrlB,rrlE
TTCTAATACGACTCACTATAGGTGAAGATGCAGTGTACCCGGTTTTAGAGCTAGAAATAGCAAGTTAAAATAAGGCTAGTCCGTTATCAACTTGAAAAAGTGGCACCGAGTCGGTGCTTTTTTACGATGTCGCAGAGTATGCC	rrlH,rrlG,rrlD,rrlC,rrlA,rrlB,rrlE
TTCTAATACGACTCACTATAGGCAGTGTACCCGCGGCAAGAGTTTTAGAGCTAGAAATAGCAAGTTAAAATAAGGCTAGTCCGTTATCAACTTGAAAAAGTGGCACCGAGTCGGTGCTTTTTTACGATGTCGCAGAGTATGCC	rrlH,rrlG,rrlD,rrlC,rrlA,rrlB,rrlE
TTCTAATACGACTCACTATAGGTCTAACGTTGACCCGTAATCGTTTTAGAGCTAGAAATAGCAAGTTAAAATAAGGCTAGTCCGTTATCAACTTGAAAAAGTGGCACCGAGTCGGTGCTTTTTTACGATGTCGCAGAGTATGCC	rrlH,rrlG,rrlD,rrlA,rrlB,rrlE
TTCTAATACGACTCACTATAGGTTGACCCGTAATCCGGGTTGGTTTTAGAGCTAGAAATAGCAAGTTAAAATAAGGCTAGTCCGTTATCAACTTGAAAAAGTGGCACCGAGTCGGTGCTTTTTTACGATGTCGCAGAGTATGCC	rrlH,rrlG,rrlD,rrlA,rrlB,rrlE
TTCTAATACGACTCACTATAGGTGGGTAGTTTGACTGGGGGTTTTAGAGCTAGAAATAGCAAGTTAAAATAAGGCTAGTCCGTTATCAACTTGAAAAAGTGGCACCGAGTCGGTGCTTTTTTACGATGTCGCAGAGTATGCC	rrlH,rrlG,rrlD,rrlC,rrlA,rrlB,rrlE
TTCTAATACGACTCACTATAGGTCTCCTCCTAAAGAGTAAGTTTTAGAGCTAGAAATAGCAAGTTAAAATAAGGCTAGTCCGTTATCAACTTGAAAAAGTGGCACCGAGTCGGTGCTTTTTTACGATGTCGCAGAGTATGCC	rrlH,rrlG,rrlD,rrlC,rrlA,rrlB,rrlE
TTCTAATACGACTCACTATAGGAAGGTTGGCTAATCCTGGTGTTTTAGAGCTAGAAATAGCAAGTTAAAATAAGGCTAGTCCGTTATCAACTTGAAAAAGTGGCACCGAGTCGGTGCTTTTTTACGATGTCGCAGAGTATGCC	rrlH,rrlG,rrlD,rrlC,rrlA,rrlB,rrlE
TTCTAATACGACTCACTATAGGCAGCTTGACTGCGAGCGTGAGTTTTAGAGCTAGAAATAGCAAGTTAAAATAAGGCTAGTCCGTTATCAACTTGAAAAAGTGGCACCGAGTCGGTGCTTTTTTACGATGTCGCAGAGTATGCC	rrlH,rrlG,rrlD,rrlC,rrlA,rrlB,rrlE
TTCTAATACGACTCACTATAGGAAAGCAGGTCATAGTGATCGTTTTAGAGCTAGAAATAGCAAGTTAAAATAAGGCTAGTCCGTTATCAACTTGAAAAAGTGGCACCGAGTCGGTGCTTTTTTACGATGTCGCAGAGTATGCC	rrlH,rrlG,rrlD,rrlC,rrlA,rrlB,rrlE
TTCTAATACGACTCACTATAGGATGGAAGGGCCATCGCTCAAGTTTTAGAGCTAGAAATAGCAAGTTAAAATAAGGCTAGTCCGTTATCAACTTGAAAAAGTGGCACCGAGTCGGTGCTTTTTTACGATGTCGCAGAGTATGCC	rrlH,rrlG,rrlD,rrlC,rrlA,rrlB,rrlE
TTCTAATACGACTCACTATAGGTCAACGGATAAAAGGTACTCGTTTTAGAGCTAGAAATAGCAAGTTAAAATAAGGCTAGTCCGTTATCAACTTGAAAAAGTGGCACCGAGTCGGTGCTTTTTTACGATGTCGCAGAGTATGCC	rrlH,rrlG,rrlD,rrlC,rrlA,rrlB,rrlE
TTCTAATACGACTCACTATAGGCGCCCAAGAGTTCATATCGAGTTTTAGAGCTAGAAATAGCAAGTTAAAATAAGGCTAGTCCGTTATCAACTTGAAAAAGTGGCACCGAGTCGGTGCTTTTTTACGATGTCGCAGAGTATGCC	rrlH,rrlG,rrlD,rrlC,rrlA,rrlB,rrlE
TTCTAATACGACTCACTATAGGCCAAGAGTTCATATCGACGGGTTTTAGAGCTAGAAATAGCAAGTTAAAATAAGGCTAGTCCGTTATCAACTTGAAAAAGTGGCACCGAGTCGGTGCTTTTTTACGATGTCGCAGAGTATGCC	rrlH,rrlG,rrlD,rrlC,rrlA,rrlB,rrlE
TTCTAATACGACTCACTATAGGTGTTTGGCACCTCGATGTGTTTTAGAGCTAGAAATAGCAAGTTAAAATAAGGCTAGTCCGTTATCAACTTGAAAAAGTGGCACCGAGTCGGTGCTTTTTTACGATGTCGCAGAGTATGCC	rrlH,rrlG,rrlD,rrlC,rrlA,rrlB,rrlE
TTCTAATACGACTCACTATAGGTAGAACGTCGTGAGACAGTTGTTTTAGAGCTAGAAATAGCAAGTTAAAATAAGGCTAGTCCGTTATCAACTTGAAAAAGTGGCACCGAGTCGGTGCTTTTTTACGATGTCGCAGAGTATGCC	rrlH,rrlG,rrlD,rrlC,rrlA,rrlB,rrlE
TTCTAATACGACTCACTATAGGTGCTCCTAGTACGAGAGGACGTTTTAGAGCTAGAAATAGCAAGTTAAAATAAGGCTAGTCCGTTATCAACTTGAAAAAGTGGCACCGAGTCGGTGCTTTTTTACGATGTCGCAGAGTATGCC	rrlH,rrlG,rrlD,rrlC,rrlA,rrlB,rrlE
TTCTAATACGACTCACTATAGGTGGACGCATCACTGGTGTTGTTTTAGAGCTAGAAATAGCAAGTTAAAATAAGGCTAGTCCGTTATCAACTTGAAAAAGTGGCACCGAGTCGGTGCTTTTTTACGATGTCGCAGAGTATGCC	rrlH,rrlG,rrlD,rrlC,rrlA,rrlB,rrlE
TTCTAATACGACTCACTATAGGTCATGCCAATGGCACTGCCGTTTTAGAGCTAGAAATAGCAAGTTAAAATAAGGCTAGTCCGTTATCAACTTGAAAAAGTGGCACCGAGTCGGTGCTTTTTTACGATGTCGCAGAGTATGCC	rrlH,rrlG,rrlD,rrlC,rrlA,rrlB,rrlE
TTCTAATACGACTCACTATAGGCACTGCCCGGTAGCTAAATGGTTTTAGAGCTAGAAATAGCAAGTTAAAATAAGGCTAGTCCGTTATCAACTTGAAAAAGTGGCACCGAGTCGGTGCTTTTTTACGATGTCGCAGAGTATGCC	rrlH,rrlG,rrlD,rrlC,rrlA,rrlB,rrlE
TTCTAATACGACTCACTATAGGAGACGACGACGTTGATAGGCGTTTTAGAGCTAGAAATAGCAAGTTAAAATAAGGCTAGTCCGTTATCAACTTGAAAAAGTGGCACCGAGTCGGTGCTTTTTTACGATGTCGCAGAGTATGCC	rrlH,rrlG,rrlD,rrlC,rrlA,rrlB,rrlE
TTCTAATACGACTCACTATAGGCCTCACGGTTCATTAGTACGTTTTAGAGCTAGAAATAGCAAGTTAAAATAAGGCTAGTCCGTTATCAACTTGAAAAAGTGGCACCGAGTCGGTGCTTTTTTACGATGTCGCAGAGTATGCC	rrlH,rrlG,rrlD,rrlC,rrlA,rrlB,rrlE
TTCTAATACGACTCACTATAGGCATCGCTGCGCTTACACACCGTTTTAGAGCTAGAAATAGCAAGTTAAAATAAGGCTAGTCCGTTATCAACTTGAAAAAGTGGCACCGAGTCGGTGCTTTTTTACGATGTCGCAGAGTATGCC	rrlH,rrlG,rrlD,rrlC,rrlA,rrlB,rrlE
TTCTAATACGACTCACTATAGGAGTCAGGGAGAACTCATCTGTTTTAGAGCTAGAAATAGCAAGTTAAAATAAGGCTAGTCCGTTATCAACTTGAAAAAGTGGCACCGAGTCGGTGCTTTTTTACGATGTCGCAGAGTATGCC	rrlH,rrlC,rrlA,rrlE
TTCTAATACGACTCACTATAGGTCTCTTCCGCATTTAGCTACGTTTTAGAGCTAGAAATAGCAAGTTAAAATAAGGCTAGTCCGTTATCAACTTGAAAAAGTGGCACCGAGTCGGTGCTTTTTTACGATGTCGCAGAGTATGCC	rrlH,rrlG,rrlD,rrlC,rrlA,rrlB,rrlE
TTCTAATACGACTCACTATAGGCACCAGTGATGCGTCCACTCGTTTTAGAGCTAGAAATAGCAAGTTAAAATAAGGCTAGTCCGTTATCAACTTGAAAAAGTGGCACCGAGTCGGTGCTTTTTTACGATGTCGCAGAGTATGCC	rrlH,rrlG,rrlD,rrlC,rrlA,rrlB,rrlE
TTCTAATACGACTCACTATAGGCCTCAGTTCTCCAGCGCCCAGTTTTAGAGCTAGAAATAGCAAGTTAAAATAAGGCTAGTCCGTTATCAACTTGAAAAAGTGGCACCGAGTCGGTGCTTTTTTACGATGTCGCAGAGTATGCC	rrlH,rrlG,rrlD,rrlC,rrlA,rrlB,rrlE
TTCTAATACGACTCACTATAGGCGTCGATATGAACTCTTGGGGTTTTAGAGCTAGAAATAGCAAGTTAAAATAAGGCTAGTCCGTTATCAACTTGAAAAAGTGGCACCGAGTCGGTGCTTTTTTACGATGTCGCAGAGTATGCC	rrlH,rrlG,rrlD,rrlC,rrlA,rrlB,rrlE
TTCTAATACGACTCACTATAGGCGGTATCAGCCTGTTATCCCGTTTTAGAGCTAGAAATAGCAAGTTAAAATAAGGCTAGTCCGTTATCAACTTGAAAAAGTGGCACCGAGTCGGTGCTTTTTTACGATGTCGCAGAGTATGCC	rrlH,rrlG,rrlD,rrlC,rrlA,rrlB,rrlE
TTCTAATACGACTCACTATAGGCCCTTCCATTCAGAACCACGTTTTAGAGCTAGAAATAGCAAGTTAAAATAAGGCTAGTCCGTTATCAACTTGAAAAAGTGGCACCGAGTCGGTGCTTTTTTACGATGTCGCAGAGTATGCC	rrlH,rrlG,rrlD,rrlC,rrlA,rrlB,rrlE
TTCTAATACGACTCACTATAGGACCAGACACTGTCCGCAACCGTTTTAGAGCTAGAAATAGCAAGTTAAAATAAGGCTAGTCCGTTATCAACTTGAAAAAGTGGCACCGAGTCGGTGCTTTTTTACGATGTCGCAGAGTATGCC	rrlH,rrlG,rrlD,rrlC,rrlA,rrlB,rrlE
TTCTAATACGACTCACTATAGGACTGTCCGCAACCCGGATTAGTTTTAGAGCTAGAAATAGCAAGTTAAAATAAGGCTAGTCCGTTATCAACTTGAAAAAGTGGCACCGAGTCGGTGCTTTTTTACGATGTCGCAGAGTATGCC	rrlH,rrlG,rrlD,rrlA,rrlB,rrlE
TTCTAATACGACTCACTATAGGAAAGGGTGGTATTTCAAGGTGTTTTAGAGCTAGAAATAGCAAGTTAAAATAAGGCTAGTCCGTTATCAACTTGAAAAAGTGGCACCGAGTCGGTGCTTTTTTACGATGTCGCAGAGTATGCC	rrlH,rrlG,rrlD,rrlC,rrlA,rrlB,rrlE
TTCTAATACGACTCACTATAGGCAAGCTATAGTAAAGGTTCAGTTTTAGAGCTAGAAATAGCAAGTTAAAATAAGGCTAGTCCGTTATCAACTTGAAAAAGTGGCACCGAGTCGGTGCTTTTTTACGATGTCGCAGAGTATGCC	rrlH,rrlG,rrlD,rrlC,rrlA,rrlB,rrlE
TTCTAATACGACTCACTATAGGGGTCTTTCCGTCTTGCCGGTTTTAGAGCTAGAAATAGCAAGTTAAAATAAGGCTAGTCCGTTATCAACTTGAAAAAGTGGCACCGAGTCGGTGCTTTTTTACGATGTCGCAGAGTATGCC	rrlH,rrlG,rrlD,rrlC,rrlA,rrlB,rrlE
TTCTAATACGACTCACTATAGGAGTTCAATTTCACTGAGTCTGTTTTAGAGCTAGAAATAGCAAGTTAAAATAAGGCTAGTCCGTTATCAACTTGAAAAAGTGGCACCGAGTCGGTGCTTTTTTACGATGTCGCAGAGTATGCC	rrlH,rrlG,rrlD,rrlC,rrlA,rrlB,rrlE
TTCTAATACGACTCACTATAGGATTACGCCATTCGTGCAGGTGTTTTAGAGCTAGAAATAGCAAGTTAAAATAAGGCTAGTCCGTTATCAACTTGAAAAAGTGGCACCGAGTCGGTGCTTTTTTACGATGTCGCAGAGTATGCC	rrlH,rrlG,rrlD,rrlC,rrlA,rrlB,rrlE
TTCTAATACGACTCACTATAGGCCTTAGGACCGTTATAGTTAGTTTTAGAGCTAGAAATAGCAAGTTAAAATAAGGCTAGTCCGTTATCAACTTGAAAAAGTGGCACCGAGTCGGTGCTTTTTTACGATGTCGCAGAGTATGCC	rrlH,rrlG,rrlD,rrlC,rrlA,rrlB,rrlE
TTCTAATACGACTCACTATAGGTAGTTACGGCCGCCGTTTACGTTTTAGAGCTAGAAATAGCAAGTTAAAATAAGGCTAGTCCGTTATCAACTTGAAAAAGTGGCACCGAGTCGGTGCTTTTTTACGATGTCGCAGAGTATGCC	rrlH,rrlG,rrlD,rrlC,rrlA,rrlB,rrlE
TTCTAATACGACTCACTATAGGAACCCCATCAATTAACCTTCGTTTTAGAGCTAGAAATAGCAAGTTAAAATAAGGCTAGTCCGTTATCAACTTGAAAAAGTGGCACCGAGTCGGTGCTTTTTTACGATGTCGCAGAGTATGCC	rrlH,rrlG,rrlD,rrlA,rrlB,rrlE
TTCTAATACGACTCACTATAGGATCAATTAACCTTCCGGCACGTTTTAGAGCTAGAAATAGCAAGTTAAAATAAGGCTAGTCCGTTATCAACTTGAAAAAGTGGCACCGAGTCGGTGCTTTTTTACGATGTCGCAGAGTATGCC	rrlH,rrlG,rrlD,rrlC,rrlA,rrlB,rrlE
TTCTAATACGACTCACTATAGGCGTGCCTTCTCCCGAAGTTAGTTTTAGAGCTAGAAATAGCAAGTTAAAATAAGGCTAGTCCGTTATCAACTTGAAAAAGTGGCACCGAGTCGGTGCTTTTTTACGATGTCGCAGAGTATGCC	rrlH,rrlG,rrlD,rrlC,rrlA,rrlB,rrlE
TTCTAATACGACTCACTATAGGCTCTACCTGACCACCTGTGTGTTTTAGAGCTAGAAATAGCAAGTTAAAATAAGGCTAGTCCGTTATCAACTTGAAAAAGTGGCACCGAGTCGGTGCTTTTTTACGATGTCGCAGAGTATGCC	rrlH,rrlG,rrlD,rrlC,rrlA,rrlB,rrlE
TTCTAATACGACTCACTATAGGACGCCTCAGCCTTGATTTTCGTTTTAGAGCTAGAAATAGCAAGTTAAAATAAGGCTAGTCCGTTATCAACTTGAAAAAGTGGCACCGAGTCGGTGCTTTTTTACGATGTCGCAGAGTATGCC	rrlH,rrlG,rrlD,rrlC,rrlA,rrlB,rrlE
TTCTAATACGACTCACTATAGGACCAGCCTACACGCTTAAACGTTTTAGAGCTAGAAATAGCAAGTTAAAATAAGGCTAGTCCGTTATCAACTTGAAAAAGTGGCACCGAGTCGGTGCTTTTTTACGATGTCGCAGAGTATGCC	rrlH,rrlG,rrlD,rrlC,rrlA,rrlB,rrlE
TTCTAATACGACTCACTATAGGAAACCGGGACAACCGTCGCCGTTTTAGAGCTAGAAATAGCAAGTTAAAATAAGGCTAGTCCGTTATCAACTTGAAAAAGTGGCACCGAGTCGGTGCTTTTTTACGATGTCGCAGAGTATGCC	rrlH,rrlG,rrlD,rrlC,rrlA,rrlB,rrlE
TTCTAATACGACTCACTATAGGTTCCCATCGACTACGCCTTTGTTTTAGAGCTAGAAATAGCAAGTTAAAATAAGGCTAGTCCGTTATCAACTTGAAAAAGTGGCACCGAGTCGGTGCTTTTTTACGATGTCGCAGAGTATGCC	rrlH,rrlG,rrlD,rrlC,rrlA,rrlB,rrlE
TTCTAATACGACTCACTATAGGACAGGAACCCTTGGTCTTCGTTTTAGAGCTAGAAATAGCAAGTTAAAATAAGGCTAGTCCGTTATCAACTTGAAAAAGTGGCACCGAGTCGGTGCTTTTTTACGATGTCGCAGAGTATGCC	rrlH,rrlG,rrlD,rrlC,rrlA,rrlB,rrlE
TTCTAATACGACTCACTATAGGACCCTTGGTCTTCCGGCGAGGTTTTAGAGCTAGAAATAGCAAGTTAAAATAAGGCTAGTCCGTTATCAACTTGAAAAAGTGGCACCGAGTCGGTGCTTTTTTACGATGTCGCAGAGTATGCC	rrlH,rrlG,rrlD,rrlC,rrlA,rrlB,rrlE
TTCTAATACGACTCACTATAGGAAGCGTCGCTGCCGCAGCTTGTTTTAGAGCTAGAAATAGCAAGTTAAAATAAGGCTAGTCCGTTATCAACTTGAAAAAGTGGCACCGAGTCGGTGCTTTTTTACGATGTCGCAGAGTATGCC	rrlH,rrlG,rrlD,rrlC,rrlB,rrlE
TTCTAATACGACTCACTATAGGACTTTGGGACCTTAGCTGGGTTTTAGAGCTAGAAATAGCAAGTTAAAATAAGGCTAGTCCGTTATCAACTTGAAAAAGTGGCACCGAGTCGGTGCTTTTTTACGATGTCGCAGAGTATGCC	rrlH,rrlG,rrlD,rrlC,rrlA,rrlB,rrlE
TTCTAATACGACTCACTATAGGTTGTTTCCCTCTTCACGAGTTTTAGAGCTAGAAATAGCAAGTTAAAATAAGGCTAGTCCGTTATCAACTTGAAAAAGTGGCACCGAGTCGGTGCTTTTTTACGATGTCGCAGAGTATGCC	rrlH,rrlG,rrlD,rrlC,rrlA,rrlB,rrlE
TTCTAATACGACTCACTATAGGTCTCCCGTGATAACATTCTCGTTTTAGAGCTAGAAATAGCAAGTTAAAATAAGGCTAGTCCGTTATCAACTTGAAAAAGTGGCACCGAGTCGGTGCTTTTTTACGATGTCGCAGAGTATGCC	rrlH,rrlG,rrlD,rrlC,rrlA,rrlB,rrlE
TTCTAATACGACTCACTATAGGCCGGTATTCGCAGTTTGCATGTTTTAGAGCTAGAAATAGCAAGTTAAAATAAGGCTAGTCCGTTATCAACTTGAAAAAGTGGCACCGAGTCGGTGCTTTTTTACGATGTCGCAGAGTATGCC	rrlH,rrlG,rrlD,rrlC,rrlA,rrlB,rrlE
TTCTAATACGACTCACTATAGGTTTGCATCGGGTTGGTAAGTGTTTTAGAGCTAGAAATAGCAAGTTAAAATAAGGCTAGTCCGTTATCAACTTGAAAAAGTGGCACCGAGTCGGTGCTTTTTTACGATGTCGCAGAGTATGCC	rrlH,rrlG,rrlD,rrlC,rrlA,rrlB,rrlE
TTCTAATACGACTCACTATAGGCCGAAACAGTGCTCTACCCCGTTTTAGAGCTAGAAATAGCAAGTTAAAATAAGGCTAGTCCGTTATCAACTTGAAAAAGTGGCACCGAGTCGGTGCTTTTTTACGATGTCGCAGAGTATGCC	rrlH,rrlG,rrlD,rrlC,rrlA,rrlB,rrlE
TTCTAATACGACTCACTATAGGCGCTACCTAAATAGCTTTGTTTTAGAGCTAGAAATAGCAAGTTAAAATAAGGCTAGTCCGTTATCAACTTGAAAAAGTGGCACCGAGTCGGTGCTTTTTTACGATGTCGCAGAGTATGCC	rrlH,rrlG,rrlD,rrlC,rrlA,rrlB,rrlE
TTCTAATACGACTCACTATAGGGGAGAACCAGCTATCTCCGTTTTAGAGCTAGAAATAGCAAGTTAAAATAAGGCTAGTCCGTTATCAACTTGAAAAAGTGGCACCGAGTCGGTGCTTTTTTACGATGTCGCAGAGTATGCC	rrlH,rrlG,rrlD,rrlC,rrlA,rrlB,rrlE
TTCTAATACGACTCACTATAGGTTTTTCAACATTAGTCGGTTGTTTTAGAGCTAGAAATAGCAAGTTAAAATAAGGCTAGTCCGTTATCAACTTGAAAAAGTGGCACCGAGTCGGTGCTTTTTTACGATGTCGCAGAGTATGCC	rrlH,rrlG,rrlD,rrlC,rrlA,rrlB,rrlE
TTCTAATACGACTCACTATAGGCCTGCCCATGGCTAGATCACGTTTTAGAGCTAGAAATAGCAAGTTAAAATAAGGCTAGTCCGTTATCAACTTGAAAAAGTGGCACCGAGTCGGTGCTTTTTTACGATGTCGCAGAGTATGCC	rrlH,rrlG,rrlD,rrlC,rrlA,rrlB,rrlE
TTCTAATACGACTCACTATAGGATGGCTAGATCACCGGGTTTGTTTTAGAGCTAGAAATAGCAAGTTAAAATAAGGCTAGTCCGTTATCAACTTGAAAAAGTGGCACCGAGTCGGTGCTTTTTTACGATGTCGCAGAGTATGCC	rrlH,rrlG,rrlD,rrlC,rrlA,rrlB,rrlE
TTCTAATACGACTCACTATAGGCTTAACGCCCAGTTAAGACTGTTTTAGAGCTAGAAATAGCAAGTTAAAATAAGGCTAGTCCGTTATCAACTTGAAAAAGTGGCACCGAGTCGGTGCTTTTTTACGATGTCGCAGAGTATGCC	rrlH,rrlG,rrlD,rrlC,rrlA,rrlB,rrlE
TTCTAATACGACTCACTATAGGTTAAGACTCGGTTTCCCTTGTTTTAGAGCTAGAAATAGCAAGTTAAAATAAGGCTAGTCCGTTATCAACTTGAAAAAGTGGCACCGAGTCGGTGCTTTTTTACGATGTCGCAGAGTATGCC	rrlH,rrlG,rrlD,rrlC,rrlA,rrlB,rrlE
TTCTAATACGACTCACTATAGGTTCCCTTCGGCTCCCCTATTGTTTTAGAGCTAGAAATAGCAAGTTAAAATAAGGCTAGTCCGTTATCAACTTGAAAAAGTGGCACCGAGTCGGTGCTTTTTTACGATGTCGCAGAGTATGCC	rrlH,rrlG,rrlD,rrlC,rrlA,rrlB,rrlE
TTCTAATACGACTCACTATAGGTCCCACTGCTTGTACGTACAGTTTTAGAGCTAGAAATAGCAAGTTAAAATAAGGCTAGTCCGTTATCAACTTGAAAAAGTGGCACCGAGTCGGTGCTTTTTTACGATGTCGCAGAGTATGCC	rrlH,rrlG,rrlD,rrlC,rrlA,rrlB,rrlE
TTCTAATACGACTCACTATAGGTTCTTTTTCACTCCCCTCGCGTTTTAGAGCTAGAAATAGCAAGTTAAAATAAGGCTAGTCCGTTATCAACTTGAAAAAGTGGCACCGAGTCGGTGCTTTTTTACGATGTCGCAGAGTATGCC	rrlH,rrlG,rrlD,rrlC,rrlA,rrlB,rrlE
TTCTAATACGACTCACTATAGGTTCTTTTCGCCTTTCCCTCAGTTTTAGAGCTAGAAATAGCAAGTTAAAATAAGGCTAGTCCGTTATCAACTTGAAAAAGTGGCACCGAGTCGGTGCTTTTTTACGATGTCGCAGAGTATGCC	rrlH,rrlG,rrlD,rrlC,rrlA,rrlB,rrlE
TTCTAATACGACTCACTATAGGTCACGGTACTGGTTCACTATGTTTTAGAGCTAGAAATAGCAAGTTAAAATAAGGCTAGTCCGTTATCAACTTGAAAAAGTGGCACCGAGTCGGTGCTTTTTTACGATGTCGCAGAGTATGCC	rrlH,rrlG,rrlD,rrlC,rrlA,rrlB,rrlE
TTCTAATACGACTCACTATAGGAGCATGTGCATTTTTGTGTAGTTTTAGAGCTAGAAATAGCAAGTTAAAATAAGGCTAGTCCGTTATCAACTTGAAAAAGTGGCACCGAGTCGGTGCTTTTTTACGATGTCGCAGAGTATGCC	rrlH,rrlG,rrlD,rrlA,rrlB,rrlE
TTCTAATACGACTCACTATAGGCGCCGCTACTGGGGGAATCTGTTTTAGAGCTAGAAATAGCAAGTTAAAATAAGGCTAGTCCGTTATCAACTTGAAAAAGTGGCACCGAGTCGGTGCTTTTTTACGATGTCGCAGAGTATGCC	rrlH,rrlG,rrlD,rrlC,rrlA,rrlB,rrlE
TTCTAATACGACTCACTATAGGCTCGGTTGATTTCTTTTCCTGTTTTAGAGCTAGAAATAGCAAGTTAAAATAAGGCTAGTCCGTTATCAACTTGAAAAAGTGGCACCGAGTCGGTGCTTTTTTACGATGTCGCAGAGTATGCC	rrlH,rrlG,rrlD,rrlC,rrlA,rrlB,rrlE
TTCTAATACGACTCACTATAGGCTTAGATGTTTCAGTTCCCCGTTTTAGAGCTAGAAATAGCAAGTTAAAATAAGGCTAGTCCGTTATCAACTTGAAAAAGTGGCACCGAGTCGGTGCTTTTTTACGATGTCGCAGAGTATGCC	rrlH,rrlG,rrlD,rrlC,rrlA,rrlB,rrlE
TTCTAATACGACTCACTATAGGACACACTGGGTTTCCCCATTGTTTTAGAGCTAGAAATAGCAAGTTAAAATAAGGCTAGTCCGTTATCAACTTGAAAAAGTGGCACCGAGTCGGTGCTTTTTTACGATGTCGCAGAGTATGCC	rrlH,rrlG,rrlD,rrlC,rrlA,rrlB,rrlE
TTCTAATACGACTCACTATAGGTTTCCCCATTCGGAAATCGCGTTTTAGAGCTAGAAATAGCAAGTTAAAATAAGGCTAGTCCGTTATCAACTTGAAAAAGTGGCACCGAGTCGGTGCTTTTTTACGATGTCGCAGAGTATGCC	rrlH,rrlG,rrlD,rrlC,rrlA,rrlB,rrlE
TTCTAATACGACTCACTATAGGTCGGAAATCGCCGGTTATAAGTTTTAGAGCTAGAAATAGCAAGTTAAAATAAGGCTAGTCCGTTATCAACTTGAAAAAGTGGCACCGAGTCGGTGCTTTTTTACGATGTCGCAGAGTATGCC	rrlH,rrlG,rrlD,rrlC,rrlA,rrlB,rrlE
TTCTAATACGACTCACTATAGGCGTAGCGCCGATGGTAGTGTGTTTTAGAGCTAGAAATAGCAAGTTAAAATAAGGCTAGTCCGTTATCAACTTGAAAAAGTGGCACCGAGTCGGTGCTTTTTTACGATGTCGCAGAGTATGCC	rrfH,rrfG,rrfF,rrfD,rrfC,rrfA,rrfB,rrfE
TTCTAATACGACTCACTATAGGTAGCGCCGATGGTAGTGTGGTTTTAGAGCTAGAAATAGCAAGTTAAAATAAGGCTAGTCCGTTATCAACTTGAAAAAGTGGCACCGAGTCGGTGCTTTTTTACGATGTCGCAGAGTATGCC	rrfH,rrfG,rrfF,rrfD,rrfC,rrfA,rrfB,rrfE
TTCTAATACGACTCACTATAGGTCTCCCCATGCGAGAGTAGTTTTAGAGCTAGAAATAGCAAGTTAAAATAAGGCTAGTCCGTTATCAACTTGAAAAAGTGGCACCGAGTCGGTGCTTTTTTACGATGTCGCAGAGTATGCC	rrfH,rrfG,rrfF,rrfD,rrfC,rrfB,rrfE
TTCTAATACGACTCACTATAGGCAGTTCCCTACTCTCGCATGTTTTAGAGCTAGAAATAGCAAGTTAAAATAAGGCTAGTCCGTTATCAACTTGAAAAAGTGGCACCGAGTCGGTGCTTTTTTACGATGTCGCAGAGTATGCC	rrfH,rrfG,rrfF,rrfD,rrfC,rrfB,rrfE
TTCTAATACGACTCACTATAGGCAGTTCCCTACTCTCGCATGGTTTTAGAGCTAGAAATAGCAAGTTAAAATAAGGCTAGTCCGTTATCAACTTGAAAAAGTGGCACCGAGTCGGTGCTTTTTTACGATGTCGCAGAGTATGCC	rrfH,rrfG,rrfF,rrfD,rrfC,rrfA,rrfB,rrfE
TTCTAATACGACTCACTATAGGTTCACTTCTGAGTTCGGCATGTTTTAGAGCTAGAAATAGCAAGTTAAAATAAGGCTAGTCCGTTATCAACTTGAAAAAGTGGCACCGAGTCGGTGCTTTTTTACGATGTCGCAGAGTATGCC	rrfH,rrfG,rrfF,rrfD,rrfC,rrfA,rrfB,rrfE
TTCTAATACGACTCACTATAGGTCACTTCTGAGTTCGGCATGGTTTTAGAGCTAGAAATAGCAAGTTAAAATAAGGCTAGTCCGTTATCAACTTGAAAAAGTGGCACCGAGTCGGTGCTTTTTTACGATGTCGCAGAGTATGCC	rrfH,rrfG,rrfF,rrfD,rrfC,rrfA,rrfB,rrfE
TTCTAATACGACTCACTATAGGAGTTCGGCATGGGGTCAGGTGTTTTAGAGCTAGAAATAGCAAGTTAAAATAAGGCTAGTCCGTTATCAACTTGAAAAAGTGGCACCGAGTCGGTGCTTTTTTACGATGTCGCAGAGTATGCC	rrfH,rrfG,rrfF,rrfD,rrfC,rrfA,rrfB,rrfE
TTCTAATACGACTCACTATAGGGTCTCCCCATGCGAGAGTGTTTTAGAGCTAGAAATAGCAAGTTAAAATAAGGCTAGTCCGTTATCAACTTGAAAAAGTGGCACCGAGTCGGTGCTTTTTTACGATGTCGCAGAGTATGCC	rrfH,rrfG,rrfF,rrfD,rrfC,rrfB,rrfE
TTCTAATACGACTCACTATAGGTGCGAGAGTAGGGAACTGCCGTTTTAGAGCTAGAAATAGCAAGTTAAAATAAGGCTAGTCCGTTATCAACTTGAAAAAGTGGCACCGAGTCGGTGCTTTTTTACGATGTCGCAGAGTATGCC	rrfH,rrfG,rrfD,rrfC,rrfA,rrfB,rrfE
TTCTAATACGACTCACTATAGGTCTGAGTTCGGCATGGGGTCGTTTTAGAGCTAGAAATAGCAAGTTAAAATAAGGCTAGTCCGTTATCAACTTGAAAAAGTGGCACCGAGTCGGTGCTTTTTTACGATGTCGCAGAGTATGCC	rrfH,rrfG,rrfF,rrfD,rrfC,rrfA,rrfB,rrfE
TTCTAATACGACTCACTATAGGACCACCGCGCTACGGCCGCCGTTTTAGAGCTAGAAATAGCAAGTTAAAATAAGGCTAGTCCGTTATCAACTTGAAAAAGTGGCACCGAGTCGGTGCTTTTTTACGATGTCGCAGAGTATGCC	rrfH,rrfG,rrfD,rrfC
TTCTAATACGACTCACTATAGGTGAAACGCCGTAGCGCCGAGTTTTAGAGCTAGAAATAGCAAGTTAAAATAAGGCTAGTCCGTTATCAACTTGAAAAAGTGGCACCGAGTCGGTGCTTTTTTACGATGTCGCAGAGTATGCC	rrfH,rrfG,rrfF,rrfD,rrfC,rrfA,rrfB,rrfE
TTCTAATACGACTCACTATAGGCCGTAGCGCCGATGGTAGTGGTTTTAGAGCTAGAAATAGCAAGTTAAAATAAGGCTAGTCCGTTATCAACTTGAAAAAGTGGCACCGAGTCGGTGCTTTTTTACGATGTCGCAGAGTATGCC	rrfH,rrfG,rrfF,rrfD,rrfC,rrfA,rrfB,rrfE
TTCTAATACGACTCACTATAGGCAGTTCCCTACTCTCGCAGTTTTAGAGCTAGAAATAGCAAGTTAAAATAAGGCTAGTCCGTTATCAACTTGAAAAAGTGGCACCGAGTCGGTGCTTTTTTACGATGTCGCAGAGTATGCC	rrfH,rrfG,rrfF,rrfD,rrfC,rrfB,rrfE
TTCTAATACGACTCACTATAGGTTTCACTTCTGAGTTCGGCAGTTTTAGAGCTAGAAATAGCAAGTTAAAATAAGGCTAGTCCGTTATCAACTTGAAAAAGTGGCACCGAGTCGGTGCTTTTTTACGATGTCGCAGAGTATGCC	rrfH,rrfG,rrfF,rrfD,rrfC,rrfA,rrfB,rrfE
TTCTAATACGACTCACTATAGGAGTTCGGCATGGGGTCAGGGTTTTAGAGCTAGAAATAGCAAGTTAAAATAAGGCTAGTCCGTTATCAACTTGAAAAAGTGGCACCGAGTCGGTGCTTTTTTACGATGTCGCAGAGTATGCC	rrfH,rrfG,rrfF,rrfD,rrfC,rrfA,rrfB,rrfE
TTCTAATACGACTCACTATAGGGAGACCCCACACTACCATGTTTTAGAGCTAGAAATAGCAAGTTAAAATAAGGCTAGTCCGTTATCAACTTGAAAAAGTGGCACCGAGTCGGTGCTTTTTTACGATGTCGCAGAGTATGCC	rrfH,rrfG,rrfF,rrfD,rrfC,rrfB,rrfE
TTCTAATACGACTCACTATAGGCCACACTACCATCGGCGCTAGTTTTAGAGCTAGAAATAGCAAGTTAAAATAAGGCTAGTCCGTTATCAACTTGAAAAAGTGGCACCGAGTCGGTGCTTTTTTACGATGTCGCAGAGTATGCC	rrfH,rrfG,rrfF,rrfD,rrfC,rrfA,rrfB,rrfE
TTCTAATACGACTCACTATAGGCGGCGTTTCACTTCTGAGTTGTTTTAGAGCTAGAAATAGCAAGTTAAAATAAGGCTAGTCCGTTATCAACTTGAAAAAGTGGCACCGAGTCGGTGCTTTTTTACGATGTCGCAGAGTATGCC	rrfH,rrfG,rrfF,rrfD,rrfC,rrfA,rrfB,rrfE
TTCTAATACGACTCACTATAGGCAGGTGGGACCACCGCGCTAGTTTTAGAGCTAGAAATAGCAAGTTAAAATAAGGCTAGTCCGTTATCAACTTGAAAAAGTGGCACCGAGTCGGTGCTTTTTTACGATGTCGCAGAGTATGCC	rrfH,rrfG,rrfD,rrfC
TTCTAATACGACTCACTATAGGTTCCTTCAGGACCCTTAAAGTTTTAGAGCTAGAAATAGCAAGTTAAAATAAGGCTAGTCCGTTATCAACTTGAAAAAGTGGCACCGAGTCGGTGCTTTTTTACGATGTCGCAGAGTATGCC	rrlG,rrlD,rrlB
TTCTAATACGACTCACTATAGGTCAGGACCCTTAAAGGGTCAGTTTTAGAGCTAGAAATAGCAAGTTAAAATAAGGCTAGTCCGTTATCAACTTGAAAAAGTGGCACCGAGTCGGTGCTTTTTTACGATGTCGCAGAGTATGCC	rrlG,rrlD,rrlB
TTCTAATACGACTCACTATAGGTCAGGGAGAACTCATCTCGTTTTAGAGCTAGAAATAGCAAGTTAAAATAAGGCTAGTCCGTTATCAACTTGAAAAAGTGGCACCGAGTCGGTGCTTTTTTACGATGTCGCAGAGTATGCC	rrlG,rrlD,rrlB
TTCTAATACGACTCACTATAGGATTTCAGCTCCATCCGCGAGTTTTAGAGCTAGAAATAGCAAGTTAAAATAAGGCTAGTCCGTTATCAACTTGAAAAAGTGGCACCGAGTCGGTGCTTTTTTACGATGTCGCAGAGTATGCC	rrlG,rrlB,rrlE
TTCTAATACGACTCACTATAGGCGCCTCGTGAATTCATCTCCGTTTTAGAGCTAGAAATAGCAAGTTAAAATAAGGCTAGTCCGTTATCAACTTGAAAAAGTGGCACCGAGTCGGTGCTTTTTTACGATGTCGCAGAGTATGCC	rrlG,rrlD,rrlC,rrlA,rrlB,rrlE
TTCTAATACGACTCACTATAGGCCTCGTGAATTCATCTCCGGTTTTAGAGCTAGAAATAGCAAGTTAAAATAAGGCTAGTCCGTTATCAACTTGAAAAAGTGGCACCGAGTCGGTGCTTTTTTACGATGTCGCAGAGTATGCC	rrlG,rrlD,rrlC,rrlA,rrlB,rrlE
TTCTAATACGACTCACTATAGGCCTCGTGAATTCATCTCCGGGTTTTAGAGCTAGAAATAGCAAGTTAAAATAAGGCTAGTCCGTTATCAACTTGAAAAAGTGGCACCGAGTCGGTGCTTTTTTACGATGTCGCAGAGTATGCC	rrlG,rrlD,rrlC,rrlA,rrlB,rrlE
TTCTAATACGACTCACTATAGGAGTTCTCCCTGACCCTTTAAGTTTTAGAGCTAGAAATAGCAAGTTAAAATAAGGCTAGTCCGTTATCAACTTGAAAAAGTGGCACCGAGTCGGTGCTTTTTTACGATGTCGCAGAGTATGCC	rrlG,rrlD,rrlB
TTCTAATACGACTCACTATAGGCGTTCCTTCAGGACCCTTAAGTTTTAGAGCTAGAAATAGCAAGTTAAAATAAGGCTAGTCCGTTATCAACTTGAAAAAGTGGCACCGAGTCGGTGCTTTTTTACGATGTCGCAGAGTATGCC	rrlG,rrlD,rrlB
TTCTAATACGACTCACTATAGGTTCAGGACCCTTAAAGGGTCGTTTTAGAGCTAGAAATAGCAAGTTAAAATAAGGCTAGTCCGTTATCAACTTGAAAAAGTGGCACCGAGTCGGTGCTTTTTTACGATGTCGCAGAGTATGCC	rrlG,rrlD,rrlB
TTCTAATACGACTCACTATAGGTGATTTCAGCTCCATCCGCGGTTTTAGAGCTAGAAATAGCAAGTTAAAATAAGGCTAGTCCGTTATCAACTTGAAAAAGTGGCACCGAGTCGGTGCTTTTTTACGATGTCGCAGAGTATGCC	rrlG,rrlB,rrlE
TTCTAATACGACTCACTATAGGCCTCACAGCACACCTTCGCGTTTTAGAGCTAGAAATAGCAAGTTAAAATAAGGCTAGTCCGTTATCAACTTGAAAAAGTGGCACCGAGTCGGTGCTTTTTTACGATGTCGCAGAGTATGCC	rrlG,rrlD,rrlC,rrlB,rrlE
TTCTAATACGACTCACTATAGGCCCCCGGAGATGAATTCACGGTTTTAGAGCTAGAAATAGCAAGTTAAAATAAGGCTAGTCCGTTATCAACTTGAAAAAGTGGCACCGAGTCGGTGCTTTTTTACGATGTCGCAGAGTATGCC	rrlG,rrlD,rrlC,rrlA,rrlB,rrlE
TTCTAATACGACTCACTATAGGCAAGCAGTGGGAGCACGCTTGTTTTAGAGCTAGAAATAGCAAGTTAAAATAAGGCTAGTCCGTTATCAACTTGAAAAAGTGGCACCGAGTCGGTGCTTTTTTACGATGTCGCAGAGTATGCC	rrlG,rrlD,rrlC,rrlA,rrlB,rrlE
TTCTAATACGACTCACTATAGGAGCGTTCTGTAAGCCTGCGAGTTTTAGAGCTAGAAATAGCAAGTTAAAATAAGGCTAGTCCGTTATCAACTTGAAAAAGTGGCACCGAGTCGGTGCTTTTTTACGATGTCGCAGAGTATGCC	rrlG,rrlD,rrlC,rrlB,rrlE
TTCTAATACGACTCACTATAGGCCTGCGAAGGTGTGCTGTGGTTTTAGAGCTAGAAATAGCAAGTTAAAATAAGGCTAGTCCGTTATCAACTTGAAAAAGTGGCACCGAGTCGGTGCTTTTTTACGATGTCGCAGAGTATGCC	rrlG,rrlD,rrlC,rrlB,rrlE
TTCTAATACGACTCACTATAGGTGTGCTGTGAGGCATGCTGGGTTTTAGAGCTAGAAATAGCAAGTTAAAATAAGGCTAGTCCGTTATCAACTTGAAAAAGTGGCACCGAGTCGGTGCTTTTTTACGATGTCGCAGAGTATGCC	rrlG,rrlD,rrlC,rrlA,rrlB,rrlE
TTCTAATACGACTCACTATAGGCACGCTGATATGTAGGTGGTTTTAGAGCTAGAAATAGCAAGTTAAAATAAGGCTAGTCCGTTATCAACTTGAAAAAGTGGCACCGAGTCGGTGCTTTTTTACGATGTCGCAGAGTATGCC	rrlG,rrlB,rrlE
TTCTAATACGACTCACTATAGGAGTTCTCCCTGACCCTTTAGTTTTAGAGCTAGAAATAGCAAGTTAAAATAAGGCTAGTCCGTTATCAACTTGAAAAAGTGGCACCGAGTCGGTGCTTTTTTACGATGTCGCAGAGTATGCC	rrlG,rrlD,rrlB
TTCTAATACGACTCACTATAGGTGACCCTTTAAGGGTCCTGAGTTTTAGAGCTAGAAATAGCAAGTTAAAATAAGGCTAGTCCGTTATCAACTTGAAAAAGTGGCACCGAGTCGGTGCTTTTTTACGATGTCGCAGAGTATGCC	rrlG,rrlD,rrlB
TTCTAATACGACTCACTATAGGAGGTGTGCTGTGAGGCATGCGTTTTAGAGCTAGAAATAGCAAGTTAAAATAAGGCTAGTCCGTTATCAACTTGAAAAAGTGGCACCGAGTCGGTGCTTTTTTACGATGTCGCAGAGTATGCC	rrlG,rrlD,rrlC,rrlA,rrlB,rrlE
TTCTAATACGACTCACTATAGGTAGGTGAGGTCCCTCGCGGAGTTTTAGAGCTAGAAATAGCAAGTTAAAATAAGGCTAGTCCGTTATCAACTTGAAAAAGTGGCACCGAGTCGGTGCTTTTTTACGATGTCGCAGAGTATGCC	rrlG,rrlB,rrlE
TTCTAATACGACTCACTATAGGGTCAGGGAGAACTCATCTGTTTTAGAGCTAGAAATAGCAAGTTAAAATAAGGCTAGTCCGTTATCAACTTGAAAAAGTGGCACCGAGTCGGTGCTTTTTTACGATGTCGCAGAGTATGCC	rrlG,rrlD,rrlB
TTCTAATACGACTCACTATAGGCGCCTCGTGAATTCATCTCGTTTTAGAGCTAGAAATAGCAAGTTAAAATAAGGCTAGTCCGTTATCAACTTGAAAAAGTGGCACCGAGTCGGTGCTTTTTTACGATGTCGCAGAGTATGCC	rrlG,rrlD,rrlC,rrlA,rrlB,rrlE
TTCTAATACGACTCACTATAGGTATGTAGGTGAGGTCCCTCGGTTTTAGAGCTAGAAATAGCAAGTTAAAATAAGGCTAGTCCGTTATCAACTTGAAAAAGTGGCACCGAGTCGGTGCTTTTTTACGATGTCGCAGAGTATGCC	rrlG,rrlB,rrlE
TTCTAATACGACTCACTATAGGCCGCTGGCAACAAAGGATAAGTTTTAGAGCTAGAAATAGCAAGTTAAAATAAGGCTAGTCCGTTATCAACTTGAAAAAGTGGCACCGAGTCGGTGCTTTTTTACGATGTCGCAGAGTATGCC	rrsG,rrsD,rrsC,rrsA,rrsB,rrsE
TTCTAATACGACTCACTATAGGCCAACAAGCTAATCCCATCTGTTTTAGAGCTAGAAATAGCAAGTTAAAATAAGGCTAGTCCGTTATCAACTTGAAAAAGTGGCACCGAGTCGGTGCTTTTTTACGATGTCGCAGAGTATGCC	rrsG,rrsD
TTCTAATACGACTCACTATAGGTTCGCTGACGAGTGGCGGACGTTTTAGAGCTAGAAATAGCAAGTTAAAATAAGGCTAGTCCGTTATCAACTTGAAAAAGTGGCACCGAGTCGGTGCTTTTTTACGATGTCGCAGAGTATGCC	rrsG,rrsD,rrsC
TTCTAATACGACTCACTATAGGCTGGGAAGCTGCCTGATGGAGTTTTAGAGCTAGAAATAGCAAGTTAAAATAAGGCTAGTCCGTTATCAACTTGAAAAAGTGGCACCGAGTCGGTGCTTTTTTACGATGTCGCAGAGTATGCC	rrsG
TTCTAATACGACTCACTATAGGTGGGAAGCTGCCTGATGGAGGTTTTAGAGCTAGAAATAGCAAGTTAAAATAAGGCTAGTCCGTTATCAACTTGAAAAAGTGGCACCGAGTCGGTGCTTTTTTACGATGTCGCAGAGTATGCC	rrsG
TTCTAATACGACTCACTATAGGGAAGCTGCCTGATGGAGGGTTTTAGAGCTAGAAATAGCAAGTTAAAATAAGGCTAGTCCGTTATCAACTTGAAAAAGTGGCACCGAGTCGGTGCTTTTTTACGATGTCGCAGAGTATGCC	rrsG
TTCTAATACGACTCACTATAGGTAATGTCGCAAGACCAAAGAGTTTTAGAGCTAGAAATAGCAAGTTAAAATAAGGCTAGTCCGTTATCAACTTGAAAAAGTGGCACCGAGTCGGTGCTTTTTTACGATGTCGCAGAGTATGCC	rrsG
TTCTAATACGACTCACTATAGGAATGTCGCAAGACCAAAGAGGTTTTAGAGCTAGAAATAGCAAGTTAAAATAAGGCTAGTCCGTTATCAACTTGAAAAAGTGGCACCGAGTCGGTGCTTTTTTACGATGTCGCAGAGTATGCC	rrsG
TTCTAATACGACTCACTATAGGATGTCGCAAGACCAAAGAGGGTTTTAGAGCTAGAAATAGCAAGTTAAAATAAGGCTAGTCCGTTATCAACTTGAAAAAGTGGCACCGAGTCGGTGCTTTTTTACGATGTCGCAGAGTATGCC	rrsG
TTCTAATACGACTCACTATAGGATGGGATTAGCTTGTTGGTGTTTTAGAGCTAGAAATAGCAAGTTAAAATAAGGCTAGTCCGTTATCAACTTGAAAAAGTGGCACCGAGTCGGTGCTTTTTTACGATGTCGCAGAGTATGCC	rrsG,rrsD
TTCTAATACGACTCACTATAGGATGGGATTAGCTTGTTGGTGGTTTTAGAGCTAGAAATAGCAAGTTAAAATAAGGCTAGTCCGTTATCAACTTGAAAAAGTGGCACCGAGTCGGTGCTTTTTTACGATGTCGCAGAGTATGCC	rrsG,rrsD
TTCTAATACGACTCACTATAGGAGAGATGAGAATGTGCCTTCGTTTTAGAGCTAGAAATAGCAAGTTAAAATAAGGCTAGTCCGTTATCAACTTGAAAAAGTGGCACCGAGTCGGTGCTTTTTTACGATGTCGCAGAGTATGCC	rrsG,rrsD,rrsC,rrsA,rrsB,rrsE
TTCTAATACGACTCACTATAGGCCGGACCGCTGGCAACAAGTTTTAGAGCTAGAAATAGCAAGTTAAAATAAGGCTAGTCCGTTATCAACTTGAAAAAGTGGCACCGAGTCGGTGCTTTTTTACGATGTCGCAGAGTATGCC	rrsG,rrsD,rrsC,rrsA,rrsB,rrsE
TTCTAATACGACTCACTATAGGACCGCTGGCAACAAAGGATAGTTTTAGAGCTAGAAATAGCAAGTTAAAATAAGGCTAGTCCGTTATCAACTTGAAAAAGTGGCACCGAGTCGGTGCTTTTTTACGATGTCGCAGAGTATGCC	rrsG,rrsD,rrsC,rrsA,rrsB,rrsE
TTCTAATACGACTCACTATAGGACCTGTCTCACGGTTCCCGAGTTTTAGAGCTAGAAATAGCAAGTTAAAATAAGGCTAGTCCGTTATCAACTTGAAAAAGTGGCACCGAGTCGGTGCTTTTTTACGATGTCGCAGAGTATGCC	rrsG,rrsD,rrsC,rrsA,rrsB,rrsE
TTCTAATACGACTCACTATAGGCTTCCGTGGATGTCAAGACCGTTTTAGAGCTAGAAATAGCAAGTTAAAATAAGGCTAGTCCGTTATCAACTTGAAAAAGTGGCACCGAGTCGGTGCTTTTTTACGATGTCGCAGAGTATGCC	rrsG,rrsD,rrsC,rrsA,rrsB,rrsE
TTCTAATACGACTCACTATAGGTCTGGGAAGCTGCCTGATGGGTTTTAGAGCTAGAAATAGCAAGTTAAAATAAGGCTAGTCCGTTATCAACTTGAAAAAGTGGCACCGAGTCGGTGCTTTTTTACGATGTCGCAGAGTATGCC	rrsG
TTCTAATACGACTCACTATAGGATAATGTCGCAAGACCAAAGGTTTTAGAGCTAGAAATAGCAAGTTAAAATAAGGCTAGTCCGTTATCAACTTGAAAAAGTGGCACCGAGTCGGTGCTTTTTTACGATGTCGCAGAGTATGCC	rrsG
TTCTAATACGACTCACTATAGGTGGGGTAACGGCTCACCAGTTTTAGAGCTAGAAATAGCAAGTTAAAATAAGGCTAGTCCGTTATCAACTTGAAAAAGTGGCACCGAGTCGGTGCTTTTTTACGATGTCGCAGAGTATGCC	rrsG,rrsD
TTCTAATACGACTCACTATAGGCCTTCGGGAACCGTGAGACGTTTTAGAGCTAGAAATAGCAAGTTAAAATAAGGCTAGTCCGTTATCAACTTGAAAAAGTGGCACCGAGTCGGTGCTTTTTTACGATGTCGCAGAGTATGCC	rrsG,rrsD,rrsC,rrsA,rrsB,rrsE
TTCTAATACGACTCACTATAGGCTCATCTCTGAAAACTTCCGGTTTTAGAGCTAGAAATAGCAAGTTAAAATAAGGCTAGTCCGTTATCAACTTGAAAAAGTGGCACCGAGTCGGTGCTTTTTTACGATGTCGCAGAGTATGCC	rrsG,rrsD,rrsC,rrsA,rrsB,rrsE
TTCTAATACGACTCACTATAGGACCAACAAGCTAATCCCATCGTTTTAGAGCTAGAAATAGCAAGTTAAAATAAGGCTAGTCCGTTATCAACTTGAAAAAGTGGCACCGAGTCGGTGCTTTTTTACGATGTCGCAGAGTATGCC	rrsG,rrsD
TTCTAATACGACTCACTATAGGCTTGCTGCTTCGCTGACGAGGTTTTAGAGCTAGAAATAGCAAGTTAAAATAAGGCTAGTCCGTTATCAACTTGAAAAAGTGGCACCGAGTCGGTGCTTTTTTACGATGTCGCAGAGTATGCC	rrsG
TTCTAATACGACTCACTATAGGATGTCTGGGAAGCTGCCTGAGTTTTAGAGCTAGAAATAGCAAGTTAAAATAAGGCTAGTCCGTTATCAACTTGAAAAAGTGGCACCGAGTCGGTGCTTTTTTACGATGTCGCAGAGTATGCC	rrsG
TTCTAATACGACTCACTATAGGCCCAGATGGGATTAGCTTGTGTTTTAGAGCTAGAAATAGCAAGTTAAAATAAGGCTAGTCCGTTATCAACTTGAAAAAGTGGCACCGAGTCGGTGCTTTTTTACGATGTCGCAGAGTATGCC	rrsG,rrsD
TTCTAATACGACTCACTATAGGAGATGGGATTAGCTTGTTGGGTTTTAGAGCTAGAAATAGCAAGTTAAAATAAGGCTAGTCCGTTATCAACTTGAAAAAGTGGCACCGAGTCGGTGCTTTTTTACGATGTCGCAGAGTATGCC	rrsG,rrsD
TTCTAATACGACTCACTATAGGCCAAGGCGACGATCCCTAGCGTTTTAGAGCTAGAAATAGCAAGTTAAAATAAGGCTAGTCCGTTATCAACTTGAAAAAGTGGCACCGAGTCGGTGCTTTTTTACGATGTCGCAGAGTATGCC	rrsG,rrsD
TTCTAATACGACTCACTATAGGACCGTGAGACAGGTGCTGCAGTTTTAGAGCTAGAAATAGCAAGTTAAAATAAGGCTAGTCCGTTATCAACTTGAAAAAGTGGCACCGAGTCGGTGCTTTTTTACGATGTCGCAGAGTATGCC	rrsG,rrsD,rrsC,rrsA,rrsB,rrsE
TTCTAATACGACTCACTATAGGCCATGCAGCACCTGTCTCAGTTTTAGAGCTAGAAATAGCAAGTTAAAATAAGGCTAGTCCGTTATCAACTTGAAAAAGTGGCACCGAGTCGGTGCTTTTTTACGATGTCGCAGAGTATGCC	rrsG,rrsD,rrsC,rrsA,rrsB,rrsE
TTCTAATACGACTCACTATAGGTTTGGTCTTGCGACATTATGGTTTTAGAGCTAGAAATAGCAAGTTAAAATAAGGCTAGTCCGTTATCAACTTGAAAAAGTGGCACCGAGTCGGTGCTTTTTTACGATGTCGCAGAGTATGCC	rrsG
TTCTAATACGACTCACTATAGGCTGCTTCGCTGACGAGTGGGTTTTAGAGCTAGAAATAGCAAGTTAAAATAAGGCTAGTCCGTTATCAACTTGAAAAAGTGGCACCGAGTCGGTGCTTTTTTACGATGTCGCAGAGTATGCC	rrsG
TTCTAATACGACTCACTATAGGCTTCGCTGACGAGTGGCGGAGTTTTAGAGCTAGAAATAGCAAGTTAAAATAAGGCTAGTCCGTTATCAACTTGAAAAAGTGGCACCGAGTCGGTGCTTTTTTACGATGTCGCAGAGTATGCC	rrsG
TTCTAATACGACTCACTATAGGTTAGCTTGTTGGTGGGGTAAGTTTTAGAGCTAGAAATAGCAAGTTAAAATAAGGCTAGTCCGTTATCAACTTGAAAAAGTGGCACCGAGTCGGTGCTTTTTTACGATGTCGCAGAGTATGCC	rrsG,rrsD
TTCTAATACGACTCACTATAGGTTACCTGGTCTTGACATCCAGTTTTAGAGCTAGAAATAGCAAGTTAAAATAAGGCTAGTCCGTTATCAACTTGAAAAAGTGGCACCGAGTCGGTGCTTTTTTACGATGTCGCAGAGTATGCC	rrsG,rrsD,rrsC,rrsA,rrsB,rrsE
TTCTAATACGACTCACTATAGGCAGAGATGAGAATGTGCCTTGTTTTAGAGCTAGAAATAGCAAGTTAAAATAAGGCTAGTCCGTTATCAACTTGAAAAAGTGGCACCGAGTCGGTGCTTTTTTACGATGTCGCAGAGTATGCC	rrsG,rrsD,rrsC,rrsA,rrsB,rrsE
TTCTAATACGACTCACTATAGGCCCTTATCCTTTGTTGCCAGGTTTTAGAGCTAGAAATAGCAAGTTAAAATAAGGCTAGTCCGTTATCAACTTGAAAAAGTGGCACCGAGTCGGTGCTTTTTTACGATGTCGCAGAGTATGCC	rrsG,rrsD,rrsC,rrsA,rrsB,rrsE
TTCTAATACGACTCACTATAGGATCCTTTGTTGCCAGCGGTCGTTTTAGAGCTAGAAATAGCAAGTTAAAATAAGGCTAGTCCGTTATCAACTTGAAAAAGTGGCACCGAGTCGGTGCTTTTTTACGATGTCGCAGAGTATGCC	rrsG,rrsD,rrsC,rrsA,rrsB,rrsE
TTCTAATACGACTCACTATAGGTCTCTGAGATGTTCGCAAGCGTTTTAGAGCTAGAAATAGCAAGTTAAAATAAGGCTAGTCCGTTATCAACTTGAAAAAGTGGCACCGAGTCGGTGCTTTTTTACGATGTCGCAGAGTATGCC	ssrS
TTCTAATACGACTCACTATAGGACACATTCACCTTGAACCAAGTTTTAGAGCTAGAAATAGCAAGTTAAAATAAGGCTAGTCCGTTATCAACTTGAAAAAGTGGCACCGAGTCGGTGCTTTTTTACGATGTCGCAGAGTATGCC	ssrS
TTCTAATACGACTCACTATAGGACCTTGAACCAAGGGTTCAAGTTTTAGAGCTAGAAATAGCAAGTTAAAATAAGGCTAGTCCGTTATCAACTTGAAAAAGTGGCACCGAGTCGGTGCTTTTTTACGATGTCGCAGAGTATGCC	ssrS
TTCTAATACGACTCACTATAGGTGGTATGAAATATCGGCTCAGTTTTAGAGCTAGAAATAGCAAGTTAAAATAAGGCTAGTCCGTTATCAACTTGAAAAAGTGGCACCGAGTCGGTGCTTTTTTACGATGTCGCAGAGTATGCC	ssrS
TTCTAATACGACTCACTATAGGTATGAAATATCGGCTCAGGTTTTAGAGCTAGAAATAGCAAGTTAAAATAAGGCTAGTCCGTTATCAACTTGAAAAAGTGGCACCGAGTCGGTGCTTTTTTACGATGTCGCAGAGTATGCC	ssrS
TTCTAATACGACTCACTATAGGACACATTCACCTTGAACCAGTTTTAGAGCTAGAAATAGCAAGTTAAAATAAGGCTAGTCCGTTATCAACTTGAAAAAGTGGCACCGAGTCGGTGCTTTTTTACGATGTCGCAGAGTATGCC	ssrS
TTCTAATACGACTCACTATAGGCACCTTGAACCAAGGGTTCAGTTTTAGAGCTAGAAATAGCAAGTTAAAATAAGGCTAGTCCGTTATCAACTTGAAAAAGTGGCACCGAGTCGGTGCTTTTTTACGATGTCGCAGAGTATGCC	ssrS
TTCTAATACGACTCACTATAGGAATCTCCGAGATGCCGCCGCGTTTTAGAGCTAGAAATAGCAAGTTAAAATAAGGCTAGTCCGTTATCAACTTGAAAAAGTGGCACCGAGTCGGTGCTTTTTTACGATGTCGCAGAGTATGCC	ssrS
TTCTAATACGACTCACTATAGGACCCTTGAACCCTTGGTTCAGTTTTAGAGCTAGAAATAGCAAGTTAAAATAAGGCTAGTCCGTTATCAACTTGAAAAAGTGGCACCGAGTCGGTGCTTTTTTACGATGTCGCAGAGTATGCC	ssrS
TTCTAATACGACTCACTATAGGAATGTGTCGTCGCAGTTTTAGTTTTAGAGCTAGAAATAGCAAGTTAAAATAAGGCTAGTCCGTTATCAACTTGAAAAAGTGGCACCGAGTCGGTGCTTTTTTACGATGTCGCAGAGTATGCC	ssrS
TTCTAATACGACTCACTATAGGTGGTATGAAATATCGGCTCGTTTTAGAGCTAGAAATAGCAAGTTAAAATAAGGCTAGTCCGTTATCAACTTGAAAAAGTGGCACCGAGTCGGTGCTTTTTTACGATGTCGCAGAGTATGCC	ssrS
TTCTAATACGACTCACTATAGGTATTTCATACCACAAGAATGGTTTTAGAGCTAGAAATAGCAAGTTAAAATAAGGCTAGTCCGTTATCAACTTGAAAAAGTGGCACCGAGTCGGTGCTTTTTTACGATGTCGCAGAGTATGCC	ssrS
TTCTAATACGACTCACTATAGGAGAATGTGGCGCTCCGCGGTGTTTTAGAGCTAGAAATAGCAAGTTAAAATAAGGCTAGTCCGTTATCAACTTGAAAAAGTGGCACCGAGTCGGTGCTTTTTTACGATGTCGCAGAGTATGCC	ssrS
TTCTAATACGACTCACTATAGGCTGTAACCCTTGAACCCTGTTTTAGAGCTAGAAATAGCAAGTTAAAATAAGGCTAGTCCGTTATCAACTTGAAAAAGTGGCACCGAGTCGGTGCTTTTTTACGATGTCGCAGAGTATGCC	ssrS
TTCTAATACGACTCACTATAGGCGCGGAGCGCCACATTCTTGGTTTTAGAGCTAGAAATAGCAAGTTAAAATAAGGCTAGTCCGTTATCAACTTGAAAAAGTGGCACCGAGTCGGTGCTTTTTTACGATGTCGCAGAGTATGCC	ssrS
TTCTAATACGACTCACTATAGGAAATATCGGCTCAGGGGACGTTTTAGAGCTAGAAATAGCAAGTTAAAATAAGGCTAGTCCGTTATCAACTTGAAAAAGTGGCACCGAGTCGGTGCTTTTTTACGATGTCGCAGAGTATGCC	ssrS
TTCTAATACGACTCACTATAGGTTCTCTGAGATGTTCGCAAGGTTTTAGAGCTAGAAATAGCAAGTTAAAATAAGGCTAGTCCGTTATCAACTTGAAAAAGTGGCACCGAGTCGGTGCTTTTTTACGATGTCGCAGAGTATGCC	ssrS
TTCTAATACGACTCACTATAGGCACAAGAATGTGGCGCTCCGGTTTTAGAGCTAGAAATAGCAAGTTAAAATAAGGCTAGTCCGTTATCAACTTGAAAAAGTGGCACCGAGTCGGTGCTTTTTTACGATGTCGCAGAGTATGCC	ssrS
TTCTAATACGACTCACTATAGGCCGCGGTTGGTGAGCATGCTGTTTTAGAGCTAGAAATAGCAAGTTAAAATAAGGCTAGTCCGTTATCAACTTGAAAAAGTGGCACCGAGTCGGTGCTTTTTTACGATGTCGCAGAGTATGCC	ssrS
TTCTAATACGACTCACTATAGGTTCAAGGGTTACAGCCTGGTTTTAGAGCTAGAAATAGCAAGTTAAAATAAGGCTAGTCCGTTATCAACTTGAAAAAGTGGCACCGAGTCGGTGCTTTTTTACGATGTCGCAGAGTATGCC	ssrS
TTCTAATACGACTCACTATAGGTCAAGGGTTACAGCCTGCGGGTTTTAGAGCTAGAAATAGCAAGTTAAAATAAGGCTAGTCCGTTATCAACTTGAAAAAGTGGCACCGAGTCGGTGCTTTTTTACGATGTCGCAGAGTATGCC	ssrS
TTCTAATACGACTCACTATAGGTACAGCCTGCGGCGGCATCTGTTTTAGAGCTAGAAATAGCAAGTTAAAATAAGGCTAGTCCGTTATCAACTTGAAAAAGTGGCACCGAGTCGGTGCTTTTTTACGATGTCGCAGAGTATGCC	ssrS
TTCTAATACGACTCACTATAGGTCGCAGTTTTAAGGCTTCTGTTTTAGAGCTAGAAATAGCAAGTTAAAATAAGGCTAGTCCGTTATCAACTTGAAAAAGTGGCACCGAGTCGGTGCTTTTTTACGATGTCGCAGAGTATGCC	ssrS
TTCTAATACGACTCACTATAGGCAGTTTTAAGGCTTCTCGGAGTTTTAGAGCTAGAAATAGCAAGTTAAAATAAGGCTAGTCCGTTATCAACTTGAAAAAGTGGCACCGAGTCGGTGCTTTTTTACGATGTCGCAGAGTATGCC	ssrS
TTCTAATACGACTCACTATAGGCCGAGCATGCTCACCAACCGGTTTTAGAGCTAGAAATAGCAAGTTAAAATAAGGCTAGTCCGTTATCAACTTGAAAAAGTGGCACCGAGTCGGTGCTTTTTTACGATGTCGCAGAGTATGCC	ssrS
TTCTAATACGACTCACTATAGGTCTGGCGGCAGTAGCGCGGGTTTTAGAGCTAGAAATAGCAAGTTAAAATAAGGCTAGTCCGTTATCAACTTGAAAAAGTGGCACCGAGTCGGTGCTTTTTTACGATGTCGCAGAGTATGCC	rrfF
TTCTAATACGACTCACTATAGGTGGCGAACAGCATCACCCTTGTTTTAGAGCTAGAAATAGCAAGTTAAAATAAGGCTAGTCCGTTATCAACTTGAAAAAGTGGCACCGAGTCGGTGCTTTTTTACGATGTCGCAGAGTATGCC	rrlD
TTCTAATACGACTCACTATAGGATGGCGAACAGCATCACCCTGTTTTAGAGCTAGAAATAGCAAGTTAAAATAAGGCTAGTCCGTTATCAACTTGAAAAAGTGGCACCGAGTCGGTGCTTTTTTACGATGTCGCAGAGTATGCC	rrlD
TTCTAATACGACTCACTATAGGAGGTGGGAGGCTTAGAAGTGGTTTTAGAGCTAGAAATAGCAAGTTAAAATAAGGCTAGTCCGTTATCAACTTGAAAAAGTGGCACCGAGTCGGTGCTTTTTTACGATGTCGCAGAGTATGCC	rrlD
TTCTAATACGACTCACTATAGGATGCTGTTCGCCATTTAAAGGTTTTAGAGCTAGAAATAGCAAGTTAAAATAAGGCTAGTCCGTTATCAACTTGAAAAAGTGGCACCGAGTCGGTGCTTTTTTACGATGTCGCAGAGTATGCC	rrlD
TTCTAATACGACTCACTATAGGACCAAAGAGGGGGACCCTCGTTTTAGAGCTAGAAATAGCAAGTTAAAATAAGGCTAGTCCGTTATCAACTTGAAAAAGTGGCACCGAGTCGGTGCTTTTTTACGATGTCGCAGAGTATGCC	rrsD
TTCTAATACGACTCACTATAGGATCCGATGGCAAGAGGCCCGGTTTTAGAGCTAGAAATAGCAAGTTAAAATAAGGCTAGTCCGTTATCAACTTGAAAAAGTGGCACCGAGTCGGTGCTTTTTTACGATGTCGCAGAGTATGCC	rrsD
TTCTAATACGACTCACTATAGGCCCGAGGGTCCCCCTCTTGTTTTAGAGCTAGAAATAGCAAGTTAAAATAAGGCTAGTCCGTTATCAACTTGAAAAAGTGGCACCGAGTCGGTGCTTTTTTACGATGTCGCAGAGTATGCC	rrsD
TTCTAATACGACTCACTATAGGCTTGCTGTTTCGCTGACGAGGTTTTAGAGCTAGAAATAGCAAGTTAAAATAAGGCTAGTCCGTTATCAACTTGAAAAAGTGGCACCGAGTCGGTGCTTTTTTACGATGTCGCAGAGTATGCC	rrsD,rrsC
TTCTAATACGACTCACTATAGGCTGTTTCGCTGACGAGTGGGTTTTAGAGCTAGAAATAGCAAGTTAAAATAAGGCTAGTCCGTTATCAACTTGAAAAAGTGGCACCGAGTCGGTGCTTTTTTACGATGTCGCAGAGTATGCC	rrsD,rrsC
TTCTAATACGACTCACTATAGGTTTCGCTGACGAGTGGCGGAGTTTTAGAGCTAGAAATAGCAAGTTAAAATAAGGCTAGTCCGTTATCAACTTGAAAAAGTGGCACCGAGTCGGTGCTTTTTTACGATGTCGCAGAGTATGCC	rrsD,rrsC
TTCTAATACGACTCACTATAGGAGACCAAAGAGGGGGACCCTGTTTTAGAGCTAGAAATAGCAAGTTAAAATAAGGCTAGTCCGTTATCAACTTGAAAAAGTGGCACCGAGTCGGTGCTTTTTTACGATGTCGCAGAGTATGCC	rrsD
TTCTAATACGACTCACTATAGGACCCTCGGGCCTCTTGCCATGTTTTAGAGCTAGAAATAGCAAGTTAAAATAAGGCTAGTCCGTTATCAACTTGAAAAAGTGGCACCGAGTCGGTGCTTTTTTACGATGTCGCAGAGTATGCC	rrsD
TTCTAATACGACTCACTATAGGCCATCAGATGTGCCCAGATGTTTTAGAGCTAGAAATAGCAAGTTAAAATAAGGCTAGTCCGTTATCAACTTGAAAAAGTGGCACCGAGTCGGTGCTTTTTTACGATGTCGCAGAGTATGCC	rrsC
TTCTAATACGACTCACTATAGGTGGGCACATCTGATGGCAAGGTTTTAGAGCTAGAAATAGCAAGTTAAAATAAGGCTAGTCCGTTATCAACTTGAAAAAGTGGCACCGAGTCGGTGCTTTTTTACGATGTCGCAGAGTATGCC	rrsC
TTCTAATACGACTCACTATAGGTCTGATGGCAAGAGGCCCGAGTTTTAGAGCTAGAAATAGCAAGTTAAAATAAGGCTAGTCCGTTATCAACTTGAAAAAGTGGCACCGAGTCGGTGCTTTTTTACGATGTCGCAGAGTATGCC	rrsC
TTCTAATACGACTCACTATAGGTGCCATCAGATGTGCCCAGAGTTTTAGAGCTAGAAATAGCAAGTTAAAATAAGGCTAGTCCGTTATCAACTTGAAAAAGTGGCACCGAGTCGGTGCTTTTTTACGATGTCGCAGAGTATGCC	rrsC
TTCTAATACGACTCACTATAGGTCCCATCTGGGCACATCTGAGTTTTAGAGCTAGAAATAGCAAGTTAAAATAAGGCTAGTCCGTTATCAACTTGAAAAAGTGGCACCGAGTCGGTGCTTTTTTACGATGTCGCAGAGTATGCC	rrsC
TTCTAATACGACTCACTATAGGTATTGTGAGCTCGATGAGTAGTTTTAGAGCTAGAAATAGCAAGTTAAAATAAGGCTAGTCCGTTATCAACTTGAAAAAGTGGCACCGAGTCGGTGCTTTTTTACGATGTCGCAGAGTATGCC	rrlC
TTCTAATACGACTCACTATAGGCTAACGTGGACCCGTGATCCGTTTTAGAGCTAGAAATAGCAAGTTAAAATAAGGCTAGTCCGTTATCAACTTGAAAAAGTGGCACCGAGTCGGTGCTTTTTTACGATGTCGCAGAGTATGCC	rrlC
TTCTAATACGACTCACTATAGGAGCTGAAGTAGGTCCCAAGTTTTAGAGCTAGAAATAGCAAGTTAAAATAAGGCTAGTCCGTTATCAACTTGAAAAAGTGGCACCGAGTCGGTGCTTTTTTACGATGTCGCAGAGTATGCC	rrlC
TTCTAATACGACTCACTATAGGCTGTCCGCAACCCGGATCACGTTTTAGAGCTAGAAATAGCAAGTTAAAATAAGGCTAGTCCGTTATCAACTTGAAAAAGTGGCACCGAGTCGGTGCTTTTTTACGATGTCGCAGAGTATGCC	rrlC
TTCTAATACGACTCACTATAGGATATGTGCATTTTTGTGTACGTTTTAGAGCTAGAAATAGCAAGTTAAAATAAGGCTAGTCCGTTATCAACTTGAAAAAGTGGCACCGAGTCGGTGCTTTTTTACGATGTCGCAGAGTATGCC	rrlC
TTCTAATACGACTCACTATAGGTATGTGCATTTTTGTGTACGGTTTTAGAGCTAGAAATAGCAAGTTAAAATAAGGCTAGTCCGTTATCAACTTGAAAAAGTGGCACCGAGTCGGTGCTTTTTTACGATGTCGCAGAGTATGCC	rrlC
TTCTAATACGACTCACTATAGGCACATACTGATTCAGGCTCTGTTTTAGAGCTAGAAATAGCAAGTTAAAATAAGGCTAGTCCGTTATCAACTTGAAAAAGTGGCACCGAGTCGGTGCTTTTTTACGATGTCGCAGAGTATGCC	rrlC
TTCTAATACGACTCACTATAGGATATTGTGAGCTCGATGAGTGTTTTAGAGCTAGAAATAGCAAGTTAAAATAAGGCTAGTCCGTTATCAACTTGAAAAAGTGGCACCGAGTCGGTGCTTTTTTACGATGTCGCAGAGTATGCC	rrlC
TTCTAATACGACTCACTATAGGTCACATCCTGGAGCTGAAGTGTTTTAGAGCTAGAAATAGCAAGTTAAAATAAGGCTAGTCCGTTATCAACTTGAAAAAGTGGCACCGAGTCGGTGCTTTTTTACGATGTCGCAGAGTATGCC	rrlC
TTCTAATACGACTCACTATAGGTGGAGCTGAAGTAGGTCCCAGTTTTAGAGCTAGAAATAGCAAGTTAAAATAAGGCTAGTCCGTTATCAACTTGAAAAAGTGGCACCGAGTCGGTGCTTTTTTACGATGTCGCAGAGTATGCC	rrlC
TTCTAATACGACTCACTATAGGTTGGGACCTACTTCAGCTCCGTTTTAGAGCTAGAAATAGCAAGTTAAAATAAGGCTAGTCCGTTATCAACTTGAAAAAGTGGCACCGAGTCGGTGCTTTTTTACGATGTCGCAGAGTATGCC	rrlC
TTCTAATACGACTCACTATAGGTGAATCAGTATGTGTGTTAGGTTTTAGAGCTAGAAATAGCAAGTTAAAATAAGGCTAGTCCGTTATCAACTTGAAAAAGTGGCACCGAGTCGGTGCTTTTTTACGATGTCGCAGAGTATGCC	rrlC
TTCTAATACGACTCACTATAGGTAATGTTTGATGTTCTAACGGTTTTAGAGCTAGAAATAGCAAGTTAAAATAAGGCTAGTCCGTTATCAACTTGAAAAAGTGGCACCGAGTCGGTGCTTTTTTACGATGTCGCAGAGTATGCC	rrlC
TTCTAATACGACTCACTATAGGACACATACTGATTCAGGCTCGTTTTAGAGCTAGAAATAGCAAGTTAAAATAAGGCTAGTCCGTTATCAACTTGAAAAAGTGGCACCGAGTCGGTGCTTTTTTACGATGTCGCAGAGTATGCC	rrlC
TTCTAATACGACTCACTATAGGTCTAACGTGGACCCGTGATCGTTTTAGAGCTAGAAATAGCAAGTTAAAATAAGGCTAGTCCGTTATCAACTTGAAAAAGTGGCACCGAGTCGGTGCTTTTTTACGATGTCGCAGAGTATGCC	rrlC
TTCTAATACGACTCACTATAGGTGGACCCGTGATCCGGGTTGGTTTTAGAGCTAGAAATAGCAAGTTAAAATAAGGCTAGTCCGTTATCAACTTGAAAAAGTGGCACCGAGTCGGTGCTTTTTTACGATGTCGCAGAGTATGCC	rrlC
TTCTAATACGACTCACTATAGGACTGTCCGCAACCCGGATCAGTTTTAGAGCTAGAAATAGCAAGTTAAAATAAGGCTAGTCCGTTATCAACTTGAAAAAGTGGCACCGAGTCGGTGCTTTTTTACGATGTCGCAGAGTATGCC	rrlC
TTCTAATACGACTCACTATAGGACCCCATCAATTAACCTTCGTTTTAGAGCTAGAAATAGCAAGTTAAAATAAGGCTAGTCCGTTATCAACTTGAAAAAGTGGCACCGAGTCGGTGCTTTTTTACGATGTCGCAGAGTATGCC	rrlC
TTCTAATACGACTCACTATAGGACCAAAGAGGGGTACCTTCGTTTTAGAGCTAGAAATAGCAAGTTAAAATAAGGCTAGTCCGTTATCAACTTGAAAAAGTGGCACCGAGTCGGTGCTTTTTTACGATGTCGCAGAGTATGCC	rrsA
TTCTAATACGACTCACTATAGGCCCGAAGGTACCCCTCTTGTTTTAGAGCTAGAAATAGCAAGTTAAAATAAGGCTAGTCCGTTATCAACTTGAAAAAGTGGCACCGAGTCGGTGCTTTTTTACGATGTCGCAGAGTATGCC	rrsA
TTCTAATACGACTCACTATAGGAGACCAAAGAGGGGTACCTTGTTTTAGAGCTAGAAATAGCAAGTTAAAATAAGGCTAGTCCGTTATCAACTTGAAAAAGTGGCACCGAGTCGGTGCTTTTTTACGATGTCGCAGAGTATGCC	rrsA
TTCTAATACGACTCACTATAGGCTGGAAAGGCGTGCGATACAGTTTTAGAGCTAGAAATAGCAAGTTAAAATAAGGCTAGTCCGTTATCAACTTGAAAAAGTGGCACCGAGTCGGTGCTTTTTTACGATGTCGCAGAGTATGCC	rrlA
TTCTAATACGACTCACTATAGGCAGCGACACTATGTGTTGTTGTTTTAGAGCTAGAAATAGCAAGTTAAAATAAGGCTAGTCCGTTATCAACTTGAAAAAGTGGCACCGAGTCGGTGCTTTTTTACGATGTCGCAGAGTATGCC	rrlA
TTCTAATACGACTCACTATAGGACACTATGTGTTGTTGGGTAGTTTTAGAGCTAGAAATAGCAAGTTAAAATAAGGCTAGTCCGTTATCAACTTGAAAAAGTGGCACCGAGTCGGTGCTTTTTTACGATGTCGCAGAGTATGCC	rrlA
TTCTAATACGACTCACTATAGGCACTATGTGTTGTTGGGTAGGTTTTAGAGCTAGAAATAGCAAGTTAAAATAAGGCTAGTCCGTTATCAACTTGAAAAAGTGGCACCGAGTCGGTGCTTTTTTACGATGTCGCAGAGTATGCC	rrlA
TTCTAATACGACTCACTATAGGTCTGGAAAGGCGTGCGATACGTTTTAGAGCTAGAAATAGCAAGTTAAAATAAGGCTAGTCCGTTATCAACTTGAAAAAGTGGCACCGAGTCGGTGCTTTTTTACGATGTCGCAGAGTATGCC	rrlA
TTCTAATACGACTCACTATAGGACACTATGTGTTGTTGGGTGTTTTAGAGCTAGAAATAGCAAGTTAAAATAAGGCTAGTCCGTTATCAACTTGAAAAAGTGGCACCGAGTCGGTGCTTTTTTACGATGTCGCAGAGTATGCC	rrlA
TTCTAATACGACTCACTATAGGCCTGTGAAGGTGTGCTGTGGTTTTAGAGCTAGAAATAGCAAGTTAAAATAAGGCTAGTCCGTTATCAACTTGAAAAAGTGGCACCGAGTCGGTGCTTTTTTACGATGTCGCAGAGTATGCC	rrlA
TTCTAATACGACTCACTATAGGAATTGATGGGGTTAGCCGCAGTTTTAGAGCTAGAAATAGCAAGTTAAAATAAGGCTAGTCCGTTATCAACTTGAAAAAGTGGCACCGAGTCGGTGCTTTTTTACGATGTCGCAGAGTATGCC	rrlA
TTCTAATACGACTCACTATAGGCCTCACAGCACACCTTCACGTTTTAGAGCTAGAAATAGCAAGTTAAAATAAGGCTAGTCCGTTATCAACTTGAAAAAGTGGCACCGAGTCGGTGCTTTTTTACGATGTCGCAGAGTATGCC	rrlA
TTCTAATACGACTCACTATAGGCAGCGACACTATGTGTTGTGTTTTAGAGCTAGAAATAGCAAGTTAAAATAAGGCTAGTCCGTTATCAACTTGAAAAAGTGGCACCGAGTCGGTGCTTTTTTACGATGTCGCAGAGTATGCC	rrlA
TTCTAATACGACTCACTATAGGCGATCAAGAGCTTCGCCTTGGTTTTAGAGCTAGAAATAGCAAGTTAAAATAAGGCTAGTCCGTTATCAACTTGAAAAAGTGGCACCGAGTCGGTGCTTTTTTACGATGTCGCAGAGTATGCC	rrlA
TTCTAATACGACTCACTATAGGTAGTGTCGCTGCCGCAGCTTGTTTTAGAGCTAGAAATAGCAAGTTAAAATAAGGCTAGTCCGTTATCAACTTGAAAAAGTGGCACCGAGTCGGTGCTTTTTTACGATGTCGCAGAGTATGCC	rrlA
TTCTAATACGACTCACTATAGGTCTCCTCATGCGAGAGTAGTTTTAGAGCTAGAAATAGCAAGTTAAAATAAGGCTAGTCCGTTATCAACTTGAAAAAGTGGCACCGAGTCGGTGCTTTTTTACGATGTCGCAGAGTATGCC	rrfA
TTCTAATACGACTCACTATAGGGTCTCCTCATGCGAGAGTGTTTTAGAGCTAGAAATAGCAAGTTAAAATAAGGCTAGTCCGTTATCAACTTGAAAAAGTGGCACCGAGTCGGTGCTTTTTTACGATGTCGCAGAGTATGCC	rrfA
TTCTAATACGACTCACTATAGGACCACCGCGCTACTGCCGCCGTTTTAGAGCTAGAAATAGCAAGTTAAAATAAGGCTAGTCCGTTATCAACTTGAAAAAGTGGCACCGAGTCGGTGCTTTTTTACGATGTCGCAGAGTATGCC	rrfA,rrfB,rrfE
TTCTAATACGACTCACTATAGGCCTGGCGGCAGTAGCGCGGGTTTTAGAGCTAGAAATAGCAAGTTAAAATAAGGCTAGTCCGTTATCAACTTGAAAAAGTGGCACCGAGTCGGTGCTTTTTTACGATGTCGCAGAGTATGCC	rrfA,rrfB,rrfE
TTCTAATACGACTCACTATAGGAGGAGACCCCACACTACCATGTTTTAGAGCTAGAAATAGCAAGTTAAAATAAGGCTAGTCCGTTATCAACTTGAAAAAGTGGCACCGAGTCGGTGCTTTTTTACGATGTCGCAGAGTATGCC	rrfA
