# Supplementary material for: RNA-RNA Interactome Approaches Provide in vivo Evidence for a Critical Role of the Hfq Rim Face in sRNA-mRNA Pairing
Source: bioRxiv. 2025 Jun 26:2025.06.26.660752. Preprint. [Version 1] doi: 10.1101/2025.06.26.660752 (PMC12262471; doi:10.1101/2025.06.26.660752)
Supplement: Supplement 2 [file media-2.xlsx]

## Sheet: Legend
Table S4. Statistically significant chimeric fragments identified by RIL-seq (anti-Flag) for each Hfq mutant (related to Figures 1, 2, and 3). Cells—including WT-Flag (FDM1004), D9A-Flag (FDM1005), R16A-Flag (FDM1006), Y25D-Flag (FDM1007), K31A-Flag (FDM1009), and untagged native hfq (MG1655)—were cultured in LB (Lennox) at 37 °C with agitation. Samples were collected at OD₆₀₀ = 1.0, followed by …
ID (Column A): Experimental condition, Hfq mutant name and the replicate number (1 or 2).
RNA Name (Columns F and G): Names of the RNA fragments identified, based on the custom annotation file NC_000913-3_all_feature.gff. These names reflect features such as predicted UTRs (defined as 100 nucleotides upstream of start codons and downstream of stop codons, or shorter if overlapping another transcript), antisense regions (AS; opposite strand of coding regions), intergenic regions (IGRs;…
RNA EcoCyc ID (Column B and C): Accession numbers for genes as listed in the EcoCyc database. For RNA fragments mapped outside of coding sequences (CDSs), the entry matches the corresponding feature name as described in Columns F and G.
RNA type (Column D and E): The type(s) of RNA features associated with each fragment. If a fragment overlaps multiple feature types, all are listed and separated by colons.
RNA description (Column H and I): Description of the gene products taken from RefSeq.
RNA from (Column J and M): Position of the first nt of the most 5´ chimera mapped to.
RNA to (Column K and N): Position of the first nt of the most 3´ chimera mapped to.
Strand (Column L and O): The genome strand the sequence was mapped to.
Interactions (Column P): Number of chimeras supporting the interaction.
Other interactions of RNA1 (Column Q): Number of fragments in which the first RNA appears as first, including single fragments.
Other interactions of RNA2 (Column R): Number of fragments in which the second RNA appears as second, including single fragments.
Total other interactions (Column S): Number of fragments in the experiment excluding the above.
Odds Ratio (Column T): (K/L)/(M/N), where K= Number of chimeric fragments of RNA1-RNA2, L=number of other fragments involving RNA2, M=number of other fragments involving RNA1, N=number of all other fragments (that do not involve RNA1 and RNA2).
Fisher's exact test p-value: p-value for observing at least this number of chimeric fragments given their background frequencies on Hfq. The Odds Ratio provides the effect size of the test.

## Sheet: WT_Untagged_Hfq_1
ID	RNA1_EcoCyc_ID	RNA2_EcoCyc_ID	RNA1_type	RNA2_type	RNA1_name	RNA2_name	RNA1_description	RNA2_description	RNA1_from	RNA1_to	RNA1.strand	RNA2_from	RNA2_to	RNA2.strand	Interactions	Other_interactions_of_RNA1	Other_interactions_of_RNA2	Total_other_interactions	Odds_ratio	Fisher's_exact_test_pvalue

## Sheet: WT_Untagged_Hfq_2
ID	RNA1_EcoCyc_ID	RNA2_EcoCyc_ID	RNA1_type	RNA2_type	RNA1_name	RNA2_name	RNA1_description	RNA2_description	RNA1_from	RNA1_to	RNA1.strand	RNA2_from	RNA2_to	RNA2.strand	Interactions	Other_interactions_of_RNA1	Other_interactions_of_RNA2	Total_other_interactions	Odds_ratio	Fisher's_exact_test_pvalue
WT_Untagged_Hfq_2	G0-10592	EG30024	sRNA	tRNA	rydC	aspU	small regulatory RNA RydC	tRNA-Asp(GUC)	1491488	1491506	-	228998	229004	+	95	430	232930	2492682	2.36427	8.37618e-08
WT_Untagged_Hfq_2	uhpT.EST3UTR:G0-17104:EG11054	EG30102	3UTR:sRNA:mRNA	tRNA	uhpT.EST3UTR:uhpU:uhpT	thrU	hexose-6-phosphate:phosphate antiporter:small RNA UhpU:hexose-6-phosphate:phosphate antiporter	tRNA-Thr(UGU)	3845773	3845778	-	4175459	4175463	+	10	51	24343	2701733	21.762	4.71778e-06
WT_Untagged_Hfq_2	rrlH.AS	EG30024	AS	tRNA	rrlH.AS	aspU	23S ribosomal RNA	tRNA-Asp(GUC)	228078	228092	-	229002	229004	+	9	1	220495	2505632	102.273	3.3693e-05
WT_Untagged_Hfq_2	chiP.5UTR:G0-17083	G0-9382	5UTR:mRNA	sRNA	chiP.5UTR:chiZ	chiX	chitooligosaccharide outer membrane channel:small regulatory RNA ChiZ	small regulatory RNA ChiX	708245	708278	+	507279	507288	+	8	31	352	2725746	1998.35	1.28568e-19
WT_Untagged_Hfq_2	rrlH.AS	EG30045:EG30010	AS	tRNA:tRNA	rrlH.AS	ileV:alaV	23S ribosomal RNA	tRNA-Ile(GAU):tRNA-Ala(UGC)	228151	228447	-	225457	225575	+	11	12	127822	2598292	18.6335	4.72e-05
WT_Untagged_Hfq_2	rrsH.AS	EG30096	AS	tRNA	rrsH.AS	serW	16S ribosomal RNA	tRNA-Ser(GGA)	223886	223938	-	925884	925926	-	9	4	147842	2578282	39.2387	5.82701e-05
WT_Untagged_Hfq_2	G7665	EG11005	mRNA	mRNA	lptA	tnaA	lipopolysaccharide transport system protein LptA	tryptophanase	3343844	3343844	+	3889027	3889027	+	5	14	1706	2724412	570.342	2.74104e-08

## Sheet: Hfq-FLAG_1
ID	RNA1_EcoCyc_ID	RNA2_EcoCyc_ID	RNA1_type	RNA2_type	RNA1_name	RNA2_name	RNA1_description	RNA2_description	RNA1_from	RNA1_to	RNA1.strand	RNA2_from	RNA2_to	RNA2.strand	Interactions	Other_interactions_of_RNA1	Other_interactions_of_RNA2	Total_other_interactions	Odds_ratio	Fisher's_exact_test_pvalue
Hfq-FLAG_1	ytfK.EST3UTR	G0-10677	3UTR	sRNA	ytfK.EST3UTR	fnrS	stringent response modulator YtfK	small regulatory RNA FnrS	4439412	4439899	+	1409152	1409250	+	112573	83095	426380	15509692	49.2794	0
Hfq-FLAG_1	glnS.chiP.IGR:chiP.5UTR:G0-17083:G6370	G0-9382	IGR:5UTR:mRNA:mRNA	sRNA	glnS.chiP.IGR:chiP.5UTR:chiZ:chiP	chiX	glutamine&mdash;tRNA ligase:chitooligosaccharide outer membrane channel:chitooligosaccharide outer membrane channel:small regulatory RNA ChiZ:chitooligosaccharide outer membrane channel	small regulatory RNA ChiX	708188	708578	+	507225	507289	+	46504	14572	2763463	13307201	15.3675	0
Hfq-FLAG_1	ubiX.argT.IGR	G0-8867	IGR	sRNA	ubiX.argT.IGR	gcvB	flavin prenyltransferase:lysine/arginine/ornithine ABC transporter periplasmic binding protein	small regulatory RNA GcvB	2427509	2427938	-	2942718	2942903	+	38189	1204	982944	15109403	487.563	0
Hfq-FLAG_1	dmsA.5UTR	G0-8872	5UTR	sRNA	dmsA.5UTR	ryhB	dimethyl sulfoxide reductase subunit A	small regulatory RNA RyhB	940821	941243	+	3580919	3581002	-	35912	35551	5523	16054754	2936.41	0
Hfq-FLAG_1	sstT.5UTR	G0-8867	5UTR	sRNA	sstT.5UTR	gcvB	serine/threonine:Na+ symporter	small regulatory RNA GcvB	3239853	3240299	+	2942717	2942902	+	30872	61781	990261	15048826	7.59386	0
Hfq-FLAG_1	G7001	G0-8878	mRNA	sRNA	yebO	cyaR	uncharacterized protein YebO	small regulatory RNA CyaR	1908252	1908699	-	2167140	2167202	+	23072	2692	493364	15612612	271.218	0
Hfq-FLAG_1	EG10321	G0-17102	mRNA	sRNA	fliC	fliX	flagellar filament structural protein	small RNA FliX	2003201	2003678	-	2001910	2002399	-	19317	309988	378118	15424317	2.54199	0
Hfq-FLAG_1	dppA.5UTR	G0-8867	5UTR	sRNA	dppA.5UTR	gcvB	dipeptide ABC transporter periplasmic binding protein	small regulatory RNA GcvB	3707410	3707870	-	2942715	2942902	+	16873	10154	1004260	15100453	24.9861	0
Hfq-FLAG_1	eptB.5UTR	G0-17021.AS:G0-10671	5UTR	AS:sRNA	eptB.5UTR	mgtT.AS:mgrR	phosphoethanolamine transferase EptB	protein MgtT:small regulatory RNA MgrR	3710129	3710584	-	1622816	1622894	-	15937	16918	33210	16065675	455.709	0
Hfq-FLAG_1	glmS.glmU.TU	glmZ.hemY.IGR	TU	IGR	glmS.glmU.TU	glmZ.hemY.IGR	L-glutamine&mdash;D-fructose-6-phosphate aminotransferase:fused N-acetylglucosamine-1-phosphate uridyltransferase and glucosamine-1-phosphate acetyltransferase	small regulatory RNA GlmZ:protein HemY	3913507	3914000	-	3986456	3986707	+	14510	6149	16389	16094692	2317.36	0
Hfq-FLAG_1	EG10595:miaA.hfq.TU:EG10438	G0-8878	mRNA:TU:mRNA	sRNA	miaA:miaA.hfq.TU:hfq	cyaR	tRNA dimethylallyltransferase:tRNA dimethylallyltransferase:RNA-binding protein Hfq:RNA-binding protein Hfq	small regulatory RNA CyaR	4399901	4400400	+	2167132	2167202	+	13349	48753	503087	15566551	8.47221	0
Hfq-FLAG_1	G0-8871	G0-8888	sRNA	mRNA	arcZ	ypfM	small regulatory RNA ArcZ	uncharacterized protein YpfM	3350576	3350658	+	2590712	2590946	-	10471	135225	12108	15973936	102.158	0
Hfq-FLAG_1	EG10321	G0-17021.AS:G0-10671	mRNA	AS:sRNA	fliC	mgtT.AS:mgrR	flagellar filament structural protein	protein MgtT:small regulatory RNA MgrR	2003201	2003679	-	1622816	1622886	-	8604	320701	40543	15761892	10.4302	0
Hfq-FLAG_1	EG10787	G0-8878	mRNA	sRNA	ptsG	cyaR	EIIBC<sup>glc</sup> - phosphorylated // glucose-specific PTS enzyme IIBC component	small regulatory RNA CyaR	1158806	1159282	+	2167129	2167201	+	8400	8316	508036	15606988	31.0305	0
Hfq-FLAG_1	EG10991	G0-8878	mRNA	sRNA	tdcC	cyaR	threonine/serine:H<sup>+</sup> symporter	small regulatory RNA CyaR	3264302	3264799	-	2167130	2167202	+	8061	33896	508375	15581408	7.28892	0
Hfq-FLAG_1	EG10817	G0-8871	mRNA	sRNA	rbsD	arcZ	D-ribose pyranase	small regulatory RNA ArcZ	3933309	3933774	+	3350611	3350698	+	7800	7370	190514	15926056	88.4725	0
Hfq-FLAG_1	EG11276	G0-8871	mRNA	sRNA	tnaC	arcZ	<i>tnaAB</i> operon leader peptide	small regulatory RNA ArcZ	3888411	3888893	+	3350659	3350698	+	6896	6995	191418	15926431	82.0248	0
Hfq-FLAG_1	EG10989	G0-9382	mRNA	sRNA	tdcA	chiX	DNA-binding transcriptional activator TdcA	small regulatory RNA ChiX	3266601	3266800	-	507228	507290	+	6808	16982	2803159	13304791	1.90279	0
Hfq-FLAG_1	EG12068	G0-8871	mRNA	sRNA	napF	arcZ	ferredoxin-type protein	small regulatory RNA ArcZ	2303114	2303563	-	3350642	3350698	+	6698	15951	191616	15917475	34.8819	0
Hfq-FLAG_1	acrD.AS:ypfM.EST3UTR:G0-8888:ypfM.5UTR:yffB.ypfM.IGR	G0-8871	AS:3UTR:mRNA:5UTR:IGR	sRNA	acrD.AS:ypfM.EST3UTR:ypfM:ypfM.5UTR:yffB.ypfM.IGR	arcZ	multidrug efflux pump RND permease AcrD:uncharacterized protein YpfM:uncharacterized protein YpfM:uncharacterized protein YpfM:putative reductase YffB:uncharacterized protein YpfM	small regulatory RNA ArcZ	2590706	2590972	-	3350616	3350698	+	6176	16488	192138	15916938	31.0303	0
Hfq-FLAG_1	EG12111	G7047	mRNA	sRNA	nlpD	dsrA	murein hydrolase activator NlpD	small regulatory RNA DsrA	2867418	2867900	-	2025221	2025287	-	5471	26184	9265	16090820	362.88	0
Hfq-FLAG_1	ansB.5UTR	G0-8878	5UTR	sRNA	ansB.5UTR	cyaR	L-asparaginase 2	small regulatory RNA CyaR	3100318	3100784	-	2167136	2167201	+	4910	28399	511526	15586905	5.2683	0
Hfq-FLAG_1	G6347:dcuC.5UTR	G0-8878	mRNA:5UTR	sRNA	dcuC:dcuC.5UTR	cyaR	anaerobic C4-dicarboxylate transporter DcuC:anaerobic C4-dicarboxylate transporter DcuC	small regulatory RNA CyaR	655606	656024	-	2167137	2167201	+	4849	5793	511587	15609511	25.5399	0
Hfq-FLAG_1	ompX.5UTR:EG12117	G0-8878	5UTR:mRNA	sRNA	ompX.5UTR:ompX	cyaR	outer membrane protein X:outer membrane protein X	small regulatory RNA CyaR	850402	850900	+	2167136	2167201	+	4816	9297	511620	15606007	15.8011	0
Hfq-FLAG_1	G6833	G0-10677	mRNA	sRNA	flxA	fnrS	Qin prophage; PF14282 family protein FlxA	small regulatory RNA FnrS	1646362	1646769	+	1409152	1409250	+	4697	40047	534256	15552740	3.41435	0
Hfq-FLAG_1	EG10321	uhpT.EST3UTR:G0-17104:EG11054	mRNA	3UTR:sRNA:mRNA	fliC	uhpT.EST3UTR:uhpU:uhpT	flagellar filament structural protein	hexose-6-phosphate:phosphate antiporter:small RNA UhpU:hexose-6-phosphate:phosphate antiporter	2003201	2003677	-	3845729	3846032	-	4592	324713	89132	15713303	2.49308	0
Hfq-FLAG_1	EG11151	G0-17102	mRNA	sRNA	raiA	fliX	ribosome-associated inhibitor A	small RNA FliX	2737123	2737485	+	2001901	2002399	-	4513	36731	392922	15697574	4.90861	0
Hfq-FLAG_1	ompA.5UTR	G0-8866:micA.gshA.IGR	5UTR	sRNA:IGR	ompA.5UTR	micA:micA.gshA.IGR	outer membrane protein A	small regulatory RNA MicA:small regulatory RNA MicA:glutamate&mdash;cysteine ligase	1019748	1020199	-	2814822	2814880	+	4055	33013	58159	16036513	33.8687	0
Hfq-FLAG_1	EG10789	malG.3UTR	mRNA	sRNA	ptsI	malG.3UTR	PTS enzyme I	maltose ABC transporter membrane subunit MalG	2533907	2534399	+	4242526	4242848	-	4011	10021	75284	16042424	85.2921	0
Hfq-FLAG_1	EG11858:fdoG.EST5UTR:fdhD.fdoG.IGR	EG10982:sucD.EST3UTR:G0-17009:sdhX.mngR.IGR	mRNA:5UTR:IGR	mRNA:3UTR:sRNA:IGR	fdoG:fdoG.EST5UTR:fdhD.fdoG.IGR	sucD:sucD.EST3UTR:sdhX:sdhX.mngR.IGR	formate dehydrogenase O subunit &alpha;:formate dehydrogenase O subunit &alpha;:sulfurtransferase for molybdenum cofactor sulfuration:formate dehydrogenase O subunit &alpha;	succinyl-CoA synthetase subunit &alpha;:succinyl-CoA synthetase subunit &alpha;:small regulatory RNA SdhX:small regulatory RNA SdhX:DNA-binding transcriptional repressor MngR	4085501	4085966	-	764839	765151	+	3894	9073	51732	16067041	133.297	0
Hfq-FLAG_1	nrfA.5UTR	cpxP.3UTR:G0-16649:fieF.EST5UTR	5UTR	3UTR:sRNA:5UTR	nrfA.5UTR	cpxP.3UTR:cpxQ:fieF.EST5UTR	cytochrome <i>c</i><sub>552</sub> nitrite reductase	periplasmic protein CpxP:small regulatory RNA CpxQ:Zn<sup>2+</sup>/Fe<sup>2+</sup>/Cd<sup>2+</sup> exporter	4287301	4287780	+	4106349	4106388	+	3604	3033	63601	16061502	300.078	0
Hfq-FLAG_1	EG10669:ompA.5UTR	malG.3UTR	mRNA:5UTR	sRNA	ompA:ompA.5UTR	malG.3UTR	outer membrane protein A:outer membrane protein A	maltose ABC transporter membrane subunit MalG	1019705	1020188	-	4242529	4242992	-	3599	33469	78789	16015883	21.8587	0
Hfq-FLAG_1	EG10989:tdcA.5UTR:tdcR.tdcA.IGR	G0-9382	mRNA:5UTR:IGR	sRNA	tdcA:tdcA.5UTR:tdcR.tdcA.IGR	chiX	DNA-binding transcriptional activator TdcA:DNA-binding transcriptional activator TdcA:DNA-binding transcriptional activator TdcR:DNA-binding transcriptional activator TdcA	small regulatory RNA ChiX	3267001	3267161	-	507195	507288	+	3380	12643	2806615	13309102	1.26775	2.28469e-26
Hfq-FLAG_1	EG10989	G0-8878	mRNA	sRNA	tdcA	cyaR	DNA-binding transcriptional activator TdcA	small regulatory RNA CyaR	3266604	3267095	-	2167139	2167202	+	3329	43257	513107	15572047	2.33558	0
Hfq-FLAG_1	tcyJ.fliZ.TU	G0-8867	TU	sRNA	tcyJ.fliZ.TU	gcvB	cystine ABC transporter periplasmic binding protein:DNA-binding transcriptional regulator FliZ	small regulatory RNA GcvB	2000201	2000700	-	2942717	2942902	+	3312	14761	1017821	15095846	3.32783	0
Hfq-FLAG_1	lpp.5UTR:EG10544:lpp.EST3UTR	G0-8878	5UTR:mRNA:3UTR	sRNA	lpp.5UTR:lpp:lpp.EST3UTR	cyaR	murein lipoprotein:murein lipoprotein:murein lipoprotein	small regulatory RNA CyaR	1757382	1757666	+	2167137	2167201	+	3251	17820	513185	15597484	5.54485	0
Hfq-FLAG_1	alaA.lrhA.IGR	G0-8899	IGR	sRNA	alaA.lrhA.IGR	mcaS	glutamate&mdash;pyruvate aminotransferase AlaA:DNA-binding transcriptional dual regulator LrhA	small regulatory RNA McaS	2406302	2406783	-	1405656	1405744	-	3251	6438	104576	16017475	77.3442	0
Hfq-FLAG_1	EG10401	G0-8878	mRNA	sRNA	glpT	cyaR	sn-glycerol 3-phosphate:phosphate antiporter	small regulatory RNA CyaR	2351603	2352099	-	2167137	2167201	+	3240	43320	513196	15571984	2.26943	0
Hfq-FLAG_1	G7036	G0-8878	mRNA	sRNA	yecH	cyaR	DUF2492 domain-containing protein YecH	small regulatory RNA CyaR	1989113	1989509	-	2167136	2167204	+	3191	5935	513245	15609369	16.3518	0
Hfq-FLAG_1	G7240	G0-8878	mRNA	sRNA	yfdY	cyaR	DUF2545 domain-containing protein YfdY	small regulatory RNA CyaR	2494914	2495335	-	2167143	2167201	+	3003	1243	513433	15614061	73.4711	0
Hfq-FLAG_1	EG10393	G0-8867	mRNA	sRNA	glpC	gcvB	anaerobic glycerol-3-phosphate dehydrogenase subunit C	small regulatory RNA GcvB	2355607	2356093	+	2942724	2942902	+	2919	12204	1018214	15098403	3.5467	0
Hfq-FLAG_1	hupB.5UTR	G0-10677	5UTR	sRNA	hupB.5UTR	fnrS	DNA-binding protein HU-&beta;	small regulatory RNA FnrS	461211	461500	+	1409201	1409250	+	2896	58781	471513	15598550	1.62987	8.77054e-119
Hfq-FLAG_1	EG10321	G0-8878	mRNA	sRNA	fliC	cyaR	flagellar filament structural protein	small regulatory RNA CyaR	2002801	2002999	-	2167136	2167200	+	2895	38834	510143	15579868	2.27671	0
Hfq-FLAG_1	EG10558	uhpT.EST3UTR:G0-17104:EG11054	mRNA	3UTR:sRNA:mRNA	malK	uhpT.EST3UTR:uhpU:uhpT	maltose ABC transporter ATP binding subunit	hexose-6-phosphate:phosphate antiporter:small RNA UhpU:hexose-6-phosphate:phosphate antiporter	4247733	4248196	+	3845730	3845959	-	2775	72553	90889	15965523	6.71861	0
Hfq-FLAG_1	EG10982:sucD.EST3UTR:G0-17009	EG11858:fdoG.EST5UTR:fdhD.fdoG.IGR	mRNA:3UTR:sRNA	mRNA:5UTR:IGR	sucD:sucD.EST3UTR:sdhX	fdoG:fdoG.EST5UTR:fdhD.fdoG.IGR	succinyl-CoA synthetase subunit &alpha;:succinyl-CoA synthetase subunit &alpha;:small regulatory RNA SdhX	formate dehydrogenase O subunit &alpha;:formate dehydrogenase O subunit &alpha;:sulfurtransferase for molybdenum cofactor sulfuration:formate dehydrogenase O subunit &alpha;	764800	765114	+	4085506	4085940	-	2650	52665	7247	16069178	111.573	0
Hfq-FLAG_1	G7352:raiA.5UTR:EG11151	G0-8867	mRNA:5UTR:mRNA	sRNA	bamD:raiA.5UTR:raiA	gcvB	outer membrane protein assembly factor BamD:ribosome-associated inhibitor A:ribosome-associated inhibitor A	small regulatory RNA GcvB	2736802	2737290	+	2942719	2942902	+	2568	15519	1018645	15095008	2.45212	0
Hfq-FLAG_1	EG12760	G0-8878	mRNA	sRNA	garP	cyaR	galactarate/D-glucarate transporter GarP	small regulatory RNA CyaR	3273403	3273876	-	2167140	2167201	+	2464	6137	513972	15609167	12.1934	0
Hfq-FLAG_1	EG12027	G0-8878	mRNA	sRNA	yeiH	cyaR	PF03601 family inner membrane protein YeiH	small regulatory RNA CyaR	2249731	2249912	+	2167170	2167201	+	2416	240	514020	15615064	305.808	0
Hfq-FLAG_1	treC.treB.TU	malG.3UTR	TU	sRNA	treC.treB.TU	malG.3UTR	trehalose-6-phosphate hydrolase:trehalose-specific PTS enzyme IIBC component	maltose ABC transporter membrane subunit MalG	4464458	4464891	-	4242527	4242969	-	2399	5149	79989	16044203	93.4534	0
Hfq-FLAG_1	lamB.malM.TU	EG10559:malM.3UTR:malM.EST3UTR	TU	mRNA:sRNA:3UTR	lamB.malM.TU	malM:malM.3UTR:malM.EST3UTR	maltose outer membrane channel / phage lambda receptor protein:maltose regulon periplasmic protein	maltose regulon periplasmic protein:maltose regulon periplasmic protein:maltose regulon periplasmic protein	4249001	4249500	+	4250111	4250535	+	2339	26979	27333	16075089	50.9883	0
Hfq-FLAG_1	EG10669	G0-8878	mRNA	sRNA	ompA	cyaR	outer membrane protein A	small regulatory RNA CyaR	1019604	1020098	-	2167137	2167201	+	2272	22070	514164	15593234	3.12205	0
Hfq-FLAG_1	EG10487	G0-8871	mRNA	sRNA	hypE	arcZ	HypE-S-carboxamide // carbamoyl dehydratase HypE	small regulatory RNA ArcZ	2853889	2854262	+	3350656	3350698	+	2271	5912	196043	15927514	31.209	0
Hfq-FLAG_1	G0-10677	dinI.EST3UTR	sRNA	3UTR	fnrS	dinI.EST3UTR	small regulatory RNA FnrS	DNA damage-inducible protein I	1409127	1409207	+	1121194	1121407	-	2172	359036	3914	15766618	24.3691	0
Hfq-FLAG_1	tdcB.tdcA.TU	EG30098	TU	sRNA	tdcB.tdcA.TU	spf	catabolic threonine dehydratase:DNA-binding transcriptional activator TdcA	small regulatory RNA Spot 42	3265825	3266288	-	4049913	4050008	+	1970	31306	52798	16045666	19.124	0
Hfq-FLAG_1	lon.EST3UTR:hupB.5UTR:EG10467:hupB.3UTR	G7816:cpxP.3UTR:G0-16649:fieF.EST5UTR	3UTR:5UTR:mRNA:3UTR	mRNA:3UTR:sRNA:5UTR	lon.EST3UTR:hupB.5UTR:hupB:hupB.3UTR	cpxP:cpxP.3UTR:cpxQ:fieF.EST5UTR	Lon protease:DNA-binding protein HU-&beta;:DNA-binding protein HU-&beta;:DNA-binding protein HU-&beta;	periplasmic protein CpxP:periplasmic protein CpxP:small regulatory RNA CpxQ:Zn<sup>2+</sup>/Fe<sup>2+</sup>/Cd<sup>2+</sup> exporter	461302	461751	+	4106088	4106388	+	1926	91660	65470	15972684	5.12639	0
Hfq-FLAG_1	yifK.EST5UTR	G0-8867	5UTR	sRNA	yifK.EST5UTR	gcvB	putative transporter YifK	small regulatory RNA GcvB	3980768	3981136	+	2942722	2942901	+	1915	262	1019218	15110345	108.361	0
Hfq-FLAG_1	EG11246	G0-8878	mRNA	sRNA	uspE	cyaR	universal stress protein E	small regulatory RNA CyaR	1397810	1398300	-	2167140	2167201	+	1900	7659	514536	15607645	7.52494	0
Hfq-FLAG_1	EG10671	EG30063	mRNA	sRNA	ompF	micF	outer membrane porin F	small regulatory RNA MicF	986666	987093	-	2313118	2313178	+	1878	41224	2909	16085729	251.908	0
Hfq-FLAG_1	EG10990:tdcB.tdcA.TU:EG10989	G0-8878	mRNA:TU:mRNA	sRNA	tdcB:tdcB.tdcA.TU:tdcA	cyaR	catabolic threonine dehydratase:catabolic threonine dehydratase:DNA-binding transcriptional activator TdcA:DNA-binding transcriptional activator TdcA	small regulatory RNA CyaR	3265804	3266298	-	2167140	2167201	+	1869	31407	514567	15583897	1.80226	2.36487e-107
Hfq-FLAG_1	EG10321	motA.5UTR:G0-17103:EG10319	mRNA	5UTR:sRNA:mRNA	fliC	motA.5UTR:motR:flhC	flagellar filament structural protein	motility protein A:small RNA MotR:DNA-binding transcriptional dual regulator FlhC	2003211	2003677	-	1977207	1977672	-	1849	327456	21636	15780799	4.11847	0
Hfq-FLAG_1	EG10710	cpxP.3UTR:G0-16649:fieF.EST5UTR	mRNA	3UTR:sRNA:5UTR	pheT	cpxP.3UTR:cpxQ:fieF.EST5UTR	phenylalanine&mdash;tRNA ligase subunit &beta;	periplasmic protein CpxP:small regulatory RNA CpxQ:Zn<sup>2+</sup>/Fe<sup>2+</sup>/Cd<sup>2+</sup> exporter	1795331	1795723	-	4106351	4106388	+	1760	3029	65445	16061506	142.601	0
Hfq-FLAG_1	EG10816	G0-8878	mRNA	sRNA	rbsC	cyaR	ribose ABC transporter membrane subunit	small regulatory RNA CyaR	3935714	3936198	+	2167136	2167201	+	1755	3399	514681	15611905	15.6619	0
Hfq-FLAG_1	ilvB.ivbL.TU	G0-8867	TU	sRNA	ilvB.ivbL.TU	gcvB	acetohydroxy acid synthase I subunit IlvB:<i>ilvBN</i> operon leader peptide	small regulatory RNA GcvB	3852402	3852900	-	2942718	2942900	+	1722	11952	943466	15174600	2.31731	1.11924e-182
Hfq-FLAG_1	EG11697	G0-8878	mRNA	sRNA	yidI	cyaR	putative inner membrane protein YidI	small regulatory RNA CyaR	3856641	3856894	+	2167132	2167201	+	1717	577	514719	15614727	90.2732	0
Hfq-FLAG_1	EG10321	tdcG.EST3UTR:tdcG.3UTR:G7624	mRNA	3UTR:sRNA:mRNA	fliC	tdcG.EST3UTR:tdcG.3UTR:tdcG	flagellar filament structural protein	L-serine deaminase III:L-serine deaminase III:L-serine deaminase III	2003203	2003677	-	3258223	3258674	-	1651	327654	15058	15787377	5.28292	0
Hfq-FLAG_1	EG10671	G0-8871	mRNA	sRNA	ompF	arcZ	outer membrane porin F	small regulatory RNA ArcZ	986618	987093	-	3350608	3350698	+	1642	41460	196672	15891966	3.20021	0
Hfq-FLAG_1	G0-8871	EG10401	sRNA	mRNA	arcZ	glpT	small regulatory RNA ArcZ	sn-glycerol 3-phosphate:phosphate antiporter	3350576	3350655	+	2351904	2352386	-	1633	144063	49271	15936773	3.66642	0
Hfq-FLAG_1	dmsA.5UTR:EG10232	G0-10677	5UTR:mRNA	sRNA	dmsA.5UTR:dmsA	fnrS	dimethyl sulfoxide reductase subunit A:dimethyl sulfoxide reductase subunit A	small regulatory RNA FnrS	940901	941400	+	1409150	1409250	+	1543	29637	537410	15563150	1.50773	9.49074e-43
Hfq-FLAG_1	G6562	G0-8867	mRNA	sRNA	flgN	gcvB	flagellar biosynthesis protein FlgN	small regulatory RNA GcvB	1129507	1129899	-	2942801	2942902	+	1540	8040	911310	15210850	3.19707	1.43921e-285
Hfq-FLAG_1	EG10699	G0-8878	mRNA	sRNA	pfkA	cyaR	6-phosphofructokinase 1	small regulatory RNA CyaR	4107601	4108100	+	2167140	2167201	+	1536	10834	514900	15604470	4.29664	0
Hfq-FLAG_1	G7495	G0-8871	mRNA	sRNA	yqeC	arcZ	uncharacterized protein YqeC	small regulatory RNA ArcZ	3014422	3014883	-	3350616	3350698	+	1516	2061	196798	15931365	59.5461	0
Hfq-FLAG_1	EG10321	G0-8899	mRNA	sRNA	fliC	mcaS	flagellar filament structural protein	small regulatory RNA McaS	2003201	2003300	-	1405656	1405726	-	1506	61420	106321	15962493	3.68126	0
Hfq-FLAG_1	chbC.chbB.TU	G0-9382	TU	sRNA	chbC.chbB.TU	chiX	<i>N,N'</i>-diacetylchitobiose-specific PTS enzyme IIC component:<I>N,N'</I>-diacetylchitobiose-specific PTS enzyme IIB component	small regulatory RNA ChiX	1821158	1821600	-	507231	507288	+	1503	1767	2808464	13320006	4.03421	0
Hfq-FLAG_1	EG11947	G0-8878	mRNA	sRNA	nrfD	cyaR	putative menaquinol-cytochrome <i>c</i> reductase subunit NrfD	small regulatory RNA CyaR	4291102	4291592	+	2167136	2167201	+	1499	2904	514937	15612400	15.6502	0
Hfq-FLAG_1	EG10670	G0-8871	mRNA	sRNA	ompC	arcZ	outer membrane porin C	small regulatory RNA ArcZ	2312105	2312600	-	3350605	3350755	+	1486	21037	196995	15912222	5.70572	0
Hfq-FLAG_1	malE.malK.IGR:malK.5UTR:EG10558	G0-8878	IGR:5UTR:mRNA	sRNA	malE.malK.IGR:malK.5UTR:malK	cyaR	maltose ABC transporter periplasmic binding protein:maltose ABC transporter ATP binding subunit:maltose ABC transporter ATP binding subunit:maltose ABC transporter ATP binding subunit	small regulatory RNA CyaR	4246735	4247200	+	2167136	2167201	+	1460	11616	514976	15603688	3.80835	0
Hfq-FLAG_1	lpp.5UTR:EG10544	G0-16601	5UTR:mRNA	sRNA	lpp.5UTR:lpp	micL	murein lipoprotein:murein lipoprotein	small regulatory RNA MicL-S	1757382	1757616	+	1958440	1958537	-	1433	19638	31472	16079197	37.2811	0
Hfq-FLAG_1	EG10990	uhpT.EST3UTR:G0-17104:EG11054	mRNA	3UTR:sRNA:mRNA	tdcB	uhpT.EST3UTR:uhpU:uhpT	catabolic threonine dehydratase	hexose-6-phosphate:phosphate antiporter:small RNA UhpU:hexose-6-phosphate:phosphate antiporter	3264701	3265200	-	3845731	3845917	-	1426	33099	92238	16004977	7.47566	0
Hfq-FLAG_1	EG10371:gcvH.gcvT.TU:EG11442	G0-8878	mRNA:TU:mRNA	sRNA	gcvH:gcvH.gcvT.TU:gcvT	cyaR	lipoyl-GcvH-protein // glycine cleavage system H protein:lipoyl-GcvH-protein // glycine cleavage system H protein:aminomethyltransferase:aminomethyltransferase	small regulatory RNA CyaR	3049202	3049700	-	2167135	2167200	+	1418	16466	511612	15602244	2.62624	8.74271e-199
Hfq-FLAG_1	fabG.acpP.TU:acpP.5UTR:EG50003	G0-16601	TU:5UTR:mRNA	sRNA	fabG.acpP.TU:acpP.5UTR:acpP	micL	3-oxoacyl-[acyl-carrier-protein] reductase FabG:octanoyl-ACP // lipoyl-ACP // <i>cis</i>-&Delta;<sup>5</sup>-dodecenoyl-ACP // <i>trans</i>-&Delta;<sup>2</sup>-cis-&Delta;<sup>5</sup>-dodecenoyl-ACP // succinyl-ACP // <i>cis</i>-&Delta;<SUP>3</SUP>-decenoyl-ACP // 3-oxo-<i>cis</i>-&Delta;<sup>5</sup>-dodecenoyl-ACP // (3<i>R</i>)-hydroxy <i>cis</i> &Delta;<sup>5</sup>-dodecenoyl-ACP // (3<i>R</i>…	small regulatory RNA MicL-S	1151560	1151844	+	1958439	1958522	-	1412	27590	31493	16071245	26.1167	0
Hfq-FLAG_1	G6085:G0-10535:G6086:insA-1.EST5UTR	G0-8878	mRNA:mRNA:mRNA:5UTR	sRNA	insB-1:insAB-1:insA-1:insA-1.EST5UTR	cyaR	:::	small regulatory RNA CyaR	20116	20558	-	2167136	2167200	+	1367	1534	511663	15617176	27.1995	0
Hfq-FLAG_1	G6881	G0-8878	mRNA	sRNA	slyB	cyaR	outer membrane lipoprotein SlyB	small regulatory RNA CyaR	1719870	1720300	+	2167137	2167201	+	1338	1525	515098	15613779	26.5953	0
Hfq-FLAG_1	EG10321	G0-8867	mRNA	sRNA	fliC	gcvB	flagellar filament structural protein	small regulatory RNA GcvB	2002801	2002900	-	2942801	2942902	+	1323	17698	911527	15201192	1.24665	3.45903e-07
Hfq-FLAG_1	EG12631	G0-8878	mRNA	sRNA	gntU	cyaR	low-affinity gluconate transporter	small regulatory RNA CyaR	3576621	3577055	-	2167143	2167201	+	1288	486	515148	15614818	80.3312	0
Hfq-FLAG_1	EG10321	G0-8867	mRNA	sRNA	fliC	gcvB	flagellar filament structural protein	small regulatory RNA GcvB	2002901	2003400	-	2942901	2942936	+	1280	168353	74665	15887442	1.6178	1.82068e-49
Hfq-FLAG_1	EG50004	G0-8867	mRNA	sRNA	rmf	gcvB	ribosome modulation factor	small regulatory RNA GcvB	1015701	1015896	+	2942802	2942902	+	1265	7603	911585	15211287	2.77635	9.83899e-188
Hfq-FLAG_1	pck.5UTR	micA.gshA.IGR	5UTR	IGR	pck.5UTR	micA.gshA.IGR	phosphoenolpyruvate carboxykinase (ATP)	small regulatory RNA MicA:glutamate&mdash;cysteine ligase	3532775	3533162	+	2814824	2814879	+	1257	3856	60957	16065670	85.9159	0
Hfq-FLAG_1	EG10398	cpxP.3UTR:G0-16649:fieF.EST5UTR	mRNA	3UTR:sRNA:5UTR	glpK	cpxP.3UTR:cpxQ:fieF.EST5UTR	glycerol kinase	periplasmic protein CpxP:small regulatory RNA CpxQ:Zn<sup>2+</sup>/Fe<sup>2+</sup>/Cd<sup>2+</sup> exporter	4116115	4116595	-	4106353	4106388	+	1226	12850	65979	16051685	23.2114	0
Hfq-FLAG_1	EG10528	EG10558:malK.lamB.TU:EG10528	mRNA	mRNA:TU:mRNA	lamB	malK:malK.lamB.TU:lamB	maltose outer membrane channel / phage lambda receptor protein	maltose ABC transporter ATP binding subunit:maltose ABC transporter ATP binding subunit:maltose outer membrane channel / phage lambda receptor protein:maltose outer membrane channel / phage lambda receptor protein	4248807	4249300	+	4247502	4247992	+	1215	27243	50405	16052877	14.2037	0
Hfq-FLAG_1	G6464	G0-8878	mRNA	sRNA	ftsK	cyaR	cell division DNA translocase FtsK	small regulatory RNA CyaR	936705	937184	+	2167140	2167201	+	1201	1753	515235	15613551	20.7614	0
Hfq-FLAG_1	EG10042	G0-8878	mRNA	sRNA	ampE	cyaR	protein AmpE	small regulatory RNA CyaR	119655	120062	+	2167139	2167201	+	1190	369	515246	15614935	97.7341	0
Hfq-FLAG_1	uspA.5UTR	cpxP.3UTR:G0-16649:fieF.EST5UTR:EG11873	5UTR	3UTR:sRNA:5UTR:mRNA	uspA.5UTR	cpxP.3UTR:cpxQ:fieF.EST5UTR:fieF	universal stress protein A	periplasmic protein CpxP:small regulatory RNA CpxQ:Zn<sup>2+</sup>/Fe<sup>2+</sup>/Cd<sup>2+</sup> exporter:Zn<sup>2+</sup>/Fe<sup>2+</sup>/Cd<sup>2+</sup> exporter	3639959	3640380	+	4106351	4106613	+	1175	10650	66198	16053717	26.7559	0
Hfq-FLAG_1	oppX:oppA.5UTR:EG10674	G0-8867	sRNA:5UTR:mRNA	sRNA	oppX:oppA.5UTR:oppA	gcvB	:oligopeptide ABC transporter periplasmic binding protein:oligopeptide ABC transporter periplasmic binding protein	small regulatory RNA GcvB	1301105	1301296	+	2942717	2942902	+	1175	3669	1019958	15106938	4.74334	0
Hfq-FLAG_1	EG10095	G0-8871	mRNA	sRNA	aspA	arcZ	aspartate ammonia-lyase	small regulatory RNA ArcZ	4367903	4368396	-	3350613	3350698	+	1173	7500	197141	15925926	12.6347	0
Hfq-FLAG_1	EG10567	G0-9941	mRNA	sRNA	manX	sgrS	mannose-specific PTS enzyme IIAB component	small regulatory RNA SgrS	1901935	1902397	+	77391	77594	+	1171	5607	5389	16119573	624.7	0
Hfq-FLAG_1	EG10671	uhpT.EST3UTR:G0-17104:EG11054	mRNA	3UTR:sRNA:mRNA	ompF	uhpT.EST3UTR:uhpU:uhpT	outer membrane porin F	hexose-6-phosphate:phosphate antiporter:small RNA UhpU:hexose-6-phosphate:phosphate antiporter	985873	986299	-	3845730	3845878	-	1158	36346	91685	16002551	5.56087	0
Hfq-FLAG_1	EG12865	G0-8878	mRNA	sRNA	ydcH	cyaR	DUF465 domain-containing protein YdcH	small regulatory RNA CyaR	1498616	1499072	+	2167140	2167201	+	1144	4049	515292	15611255	8.55978	0
Hfq-FLAG_1	EG10671	G0-8867	mRNA	sRNA	ompF	gcvB	outer membrane porin F	small regulatory RNA GcvB	986201	986300	-	2942718	2942900	+	1143	11468	944045	15175084	1.60213	2.35569e-39
Hfq-FLAG_1	EG10319:EG10320:flhD.5UTR	G0-8899	mRNA:mRNA:5UTR	sRNA	flhC:flhD:flhD.5UTR	mcaS	DNA-binding transcriptional dual regulator FlhC:DNA-binding transcriptional dual regulator FlhD:DNA-binding transcriptional dual regulator FlhD	small regulatory RNA McaS	1977801	1978300	-	1405654	1405723	-	1139	6426	106688	16017487	26.611	0
Hfq-FLAG_1	EG10394	G0-10677	mRNA	sRNA	glpD	fnrS	aerobic glycerol 3-phosphate dehydrogenase	small regulatory RNA FnrS	3562201	3562699	+	1409170	1409250	+	1135	7752	537869	15584984	4.2424	0
Hfq-FLAG_1	ysgA.5UTR	G0-8867	5UTR	sRNA	ysgA.5UTR	gcvB	putative dienelactone hydrolase	small regulatory RNA GcvB	4015868	4016281	-	2942719	2942901	+	1124	1688	1020009	15108919	9.86332	0
Hfq-FLAG_1	EG11317:fabD.fabG.TU:EG11318	G0-9382	mRNA:TU:mRNA	sRNA	fabD:fabD.fabG.TU:fabG	chiX	[acyl-carrier-protein] <i>S</i>-malonyltransferase:[acyl-carrier-protein] <i>S</i>-malonyltransferase:3-oxoacyl-[acyl-carrier-protein] reductase FabG:3-oxoacyl-[acyl-carrier-protein] reductase FabG	small regulatory RNA ChiX	1150515	1150700	+	507237	507288	+	1121	2694	2808846	13319079	1.97312	9.401e-67
Hfq-FLAG_1	EG10556	G0-8871	mRNA	sRNA	malG	arcZ	maltose ABC transporter membrane subunit MalG	small regulatory RNA ArcZ	4243031	4243474	-	3350662	3350698	+	1101	16339	197213	15917087	5.43863	0
Hfq-FLAG_1	EG10075:aroC.prmB.TU:EG12449	G0-8867	mRNA:TU:mRNA	sRNA	aroC:aroC.prmB.TU:prmB	gcvB	chorismate synthase:chorismate synthase:ribosomal protein L3 <i>N</i><sup>5</sup>-glutamine methyltransferase:ribosomal protein L3 <i>N</i><sup>5</sup>-glutamine methyltransferase	small regulatory RNA GcvB	2447227	2447630	-	2942716	2942902	+	1098	2778	1020035	15107829	5.85406	0
Hfq-FLAG_1	EG10454	cpxP.3UTR:G0-16649:fieF.EST5UTR	mRNA	3UTR:sRNA:5UTR	truA	cpxP.3UTR:cpxQ:fieF.EST5UTR	tRNA pseudouridine<sup>38-40</sup> synthase	periplasmic protein CpxP:small regulatory RNA CpxQ:Zn<sup>2+</sup>/Fe<sup>2+</sup>/Cd<sup>2+</sup> exporter	2434817	2435272	-	4106348	4106388	+	1093	10252	66112	16054283	25.8894	0
Hfq-FLAG_1	EG10046:ansB.5UTR	EG31116	mRNA:5UTR	sRNA	ansB:ansB.5UTR	oxyS	L-asparaginase 2:L-asparaginase 2	small regulatory RNA OxyS	3100302	3100752	-	4158278	4158373	-	1085	32224	5463	16092968	99.1871	0
Hfq-FLAG_1	uspB.uspA.IGR:uspA.5UTR:EG11390	G0-8871	IGR:5UTR:mRNA	sRNA	uspB.uspA.IGR:uspA.5UTR:uspA	arcZ	universal stress protein B:universal stress protein A:universal stress protein A:universal stress protein A	small regulatory RNA ArcZ	3639937	3640388	+	3350662	3350698	+	1073	10752	197241	15922674	8.05618	0
Hfq-FLAG_1	EG10988	G0-8871	mRNA	sRNA	tar	arcZ	methyl-accepting chemotaxis protein Tar	small regulatory RNA ArcZ	1972013	1972500	-	3350616	3350698	+	1054	17149	197260	15916277	4.95912	0
Hfq-FLAG_1	EG10558	EG10528	mRNA	mRNA	malK	lamB	maltose ABC transporter ATP binding subunit	maltose outer membrane channel / phage lambda receptor protein	4247503	4247970	+	4248801	4249300	+	1049	67328	21370	16041993	11.6959	0
Hfq-FLAG_1	EG10671	G0-8878	mRNA	sRNA	ompF	cyaR	outer membrane porin F	small regulatory RNA CyaR	986405	986600	-	2167137	2167201	+	1045	9032	515391	15606272	3.50344	2.53888e-227
Hfq-FLAG_1	EG10321	uhpT.EST3UTR:G0-17104:EG11054	mRNA	3UTR:sRNA:mRNA	fliC	uhpT.EST3UTR:uhpU:uhpT	flagellar filament structural protein	hexose-6-phosphate:phosphate antiporter:small RNA UhpU:hexose-6-phosphate:phosphate antiporter	2002803	2003200	-	3845731	3845793	-	1041	74495	84896	15971308	2.62892	1.56539e-150
Hfq-FLAG_1	G0-10677	ytfK.EST3UTR	sRNA	3UTR	fnrS	ytfK.EST3UTR	small regulatory RNA FnrS	stringent response modulator YtfK	1409125	1409200	+	4439802	4439898	+	1038	258813	15270	15856619	4.16469	5.02066e-287
Hfq-FLAG_1	G0-8867	EG11151	sRNA	mRNA	gcvB	raiA	small regulatory RNA GcvB	ribosome-associated inhibitor A	2942693	2942799	+	2737149	2737298	+	991	729084	7214	15394451	2.90058	7.51065e-160
Hfq-FLAG_1	EG10528	G0-8867	mRNA	sRNA	lamB	gcvB	maltose outer membrane channel / phage lambda receptor protein	small regulatory RNA GcvB	4248706	4248900	+	2942801	2942902	+	987	10022	911863	15208868	1.64259	3.2275e-37
Hfq-FLAG_1	EG10990:tdcB.tdcA.TU:EG10989	uhpT.EST3UTR:G0-17104:EG11054	mRNA:TU:mRNA	3UTR:sRNA:mRNA	tdcB:tdcB.tdcA.TU:tdcA	uhpT.EST3UTR:uhpU:uhpT	catabolic threonine dehydratase:catabolic threonine dehydratase:DNA-binding transcriptional activator TdcA:DNA-binding transcriptional activator TdcA	hexose-6-phosphate:phosphate antiporter:small RNA UhpU:hexose-6-phosphate:phosphate antiporter	3265909	3266361	-	3845731	3845885	-	975	21939	91868	16016958	7.74825	0
Hfq-FLAG_1	G0-8867	dppA.5UTR	sRNA	5UTR	gcvB	dppA.5UTR	small regulatory RNA GcvB	dipeptide ABC transporter periplasmic binding protein	2942695	2942800	+	3707602	3707796	-	951	729124	5398	15396267	3.72016	4.32275e-218
Hfq-FLAG_1	G0-10671	EG12267:eptB.5UTR	sRNA	mRNA:5UTR	mgrR	eptB:eptB.5UTR	small regulatory RNA MgrR	phosphoethanolamine transferase EptB:phosphoethanolamine transferase EptB	1622853	1622915	-	3710191	3710540	-	939	14395	16862	16099544	62.2814	0
Hfq-FLAG_1	cycA.5UTR	G0-8867	5UTR	sRNA	cycA.5UTR	gcvB	D-serine/alanine/glycine:H<sup>+</sup>symporter	small regulatory RNA GcvB	4429768	4430186	+	2942724	2942902	+	913	724	1020220	15109883	18.6767	0
Hfq-FLAG_1	sstT.5UTR	uhpT.EST3UTR:G0-17104:EG11054	5UTR	3UTR:sRNA:mRNA	sstT.5UTR	uhpT.EST3UTR:uhpU:uhpT	serine/threonine:Na+ symporter	hexose-6-phosphate:phosphate antiporter:small RNA UhpU:hexose-6-phosphate:phosphate antiporter	3239860	3239973	+	3845731	3845793	-	895	89310	85042	15956493	1.8803	6.88464e-58
Hfq-FLAG_1	EG11008	micA.gshA.IGR	mRNA	IGR	tolB	micA.gshA.IGR	Tol-Pal system periplasmic protein TolB	small regulatory RNA MicA:glutamate&mdash;cysteine ligase	778822	779222	+	2814822	2814879	+	865	23264	61349	16046262	9.72519	0
Hfq-FLAG_1	EG10391:EG10392	G0-8878	mRNA:mRNA	sRNA	glpA:glpB	cyaR	anaerobic glycerol-3-phosphate dehydrogenase subunit A:anaerobic glycerol-3-phosphate dehydrogenase subunit B	small regulatory RNA CyaR	2354202	2354396	+	2167139	2167201	+	864	5372	515572	15609932	4.86956	2.18909e-273
Hfq-FLAG_1	gdhA.5UTR	G0-8867	5UTR	sRNA	gdhA.5UTR	gcvB	glutamate dehydrogenase	small regulatory RNA GcvB	1842306	1842673	+	2942723	2942903	+	860	697	1020273	15109910	18.2731	0
Hfq-FLAG_1	EG11246	uhpT.EST3UTR:G0-17104:EG11054	mRNA	3UTR:sRNA:mRNA	uspE	uhpT.EST3UTR:uhpU:uhpT	universal stress protein E	hexose-6-phosphate:phosphate antiporter:small RNA UhpU:hexose-6-phosphate:phosphate antiporter	1398002	1398498	-	3845731	3845892	-	848	8440	91995	16030457	17.5079	0
Hfq-FLAG_1	EG11819:purU.EST5UTR:ychJ.EST3UTR:EG12119	G0-8867	mRNA:5UTR:3UTR:mRNA	sRNA	purU:purU.EST5UTR:ychJ.EST3UTR:ychJ	gcvB	formyltetrahydrofolate deformylase:formyltetrahydrofolate deformylase:NTF2-like domain-containing protein YchJ:NTF2-like domain-containing protein YchJ	small regulatory RNA GcvB	1288304	1288786	-	2942719	2942901	+	838	1863	1020295	15108744	6.66091	0
Hfq-FLAG_1	EG10367	G0-8878	mRNA	sRNA	gapA	cyaR	glyceraldehyde-3-phosphate dehydrogenase A	small regulatory RNA CyaR	1863406	1863691	+	2167136	2167201	+	832	4294	515614	15611000	5.86634	0
Hfq-FLAG_1	EG10671	G7816:cpxP.3UTR:G0-16649:fieF.EST5UTR	mRNA	mRNA:3UTR:sRNA:5UTR	ompF	cpxP:cpxP.3UTR:cpxQ:fieF.EST5UTR	outer membrane porin F	periplasmic protein CpxP:periplasmic protein CpxP:small regulatory RNA CpxQ:Zn<sup>2+</sup>/Fe<sup>2+</sup>/Cd<sup>2+</sup> exporter	986716	987093	-	4106277	4106388	+	829	36075	66541	16028295	5.53536	0
Hfq-FLAG_1	EG10401	cpxP.3UTR:G0-16649:fieF.EST5UTR	mRNA	3UTR:sRNA:5UTR	glpT	cpxP.3UTR:cpxQ:fieF.EST5UTR	sn-glycerol 3-phosphate:phosphate antiporter	periplasmic protein CpxP:small regulatory RNA CpxQ:Zn<sup>2+</sup>/Fe<sup>2+</sup>/Cd<sup>2+</sup> exporter	2351901	2352400	-	4106329	4106388	+	820	57880	66385	16006655	3.41598	9.99223e-179
Hfq-FLAG_1	ytfQ.ytfR.TU	G0-8871	TU	sRNA	ytfQ.ytfR.TU	arcZ	galactofuranose ABC transporter periplasmic binding protein:galactofuranose ABC transporter putative ATP binding subunit	small regulatory RNA ArcZ	4450845	4451147	+	3350665	3350698	+	817	907	197497	15932519	72.6672	0
Hfq-FLAG_1	G7128	G0-9382	mRNA	sRNA	gatZ	chiX	putative tagatose-1,6-bisphosphate aldolase 2 chaperone	small regulatory RNA ChiX	2175101	2175198	-	507231	507288	+	786	1953	2809181	13319820	1.90827	4.38015e-41
Hfq-FLAG_1	EG10670:ompC.5UTR	malG.3UTR	mRNA:5UTR	sRNA	ompC:ompC.5UTR	malG.3UTR	outer membrane porin C:outer membrane porin C	maltose ABC transporter membrane subunit MalG	2312421	2312849	-	4242529	4242979	-	778	15418	81610	16033934	9.91399	0
Hfq-FLAG_1	G0-8873	glmS.glmU.TU	sRNA	TU	glmZ	glmS.glmU.TU	small regulatory RNA GlmZ	L-glutamine&mdash;D-fructose-6-phosphate aminotransferase:fused N-acetylglucosamine-1-phosphate uridyltransferase and glucosamine-1-phosphate acetyltransferase	3986431	3986593	+	3913404	3913888	-	775	15377	4207	16111381	193.015	0
Hfq-FLAG_1	sbcC.EST3UTR	G0-8878	3UTR	sRNA	sbcC.EST3UTR	cyaR	ATP-dependent structure-specific DNA nuclease - SbcC subunit	small regulatory RNA CyaR	412203	412685	-	2167137	2167201	+	774	917	515662	15614387	25.5583	0
Hfq-FLAG_1	EG10394	G0-8878	mRNA	sRNA	glpD	cyaR	aerobic glycerol 3-phosphate dehydrogenase	small regulatory RNA CyaR	3561970	3562198	+	2167136	2167200	+	759	4325	512271	15614385	5.3491	2.34239e-262
Hfq-FLAG_1	EG12427	G0-17102	mRNA	sRNA	modA	fliX	molybdate ABC transporter periplasmic binding protein	small RNA FliX	795024	795480	+	2001911	2002275	-	755	3253	378356	15749376	9.66108	0
Hfq-FLAG_1	G0-10671	G7872	sRNA	mRNA	mgrR	ytfK	small regulatory RNA MgrR	stringent response modulator YtfK	1622855	1622915	-	4439481	4439872	+	754	14580	71433	16044973	11.6159	0
Hfq-FLAG_1	EG10916	G0-17102	mRNA	sRNA	rpsQ	fliX	30S ribosomal subunit protein S17	small RNA FliX	3448308	3448773	-	2001910	2002389	-	749	1572	396686	15732733	18.8967	0
Hfq-FLAG_1	EG11442	G0-10677	mRNA	sRNA	gcvT	fnrS	aminomethyltransferase	small regulatory RNA FnrS	3050603	3050696	-	1409172	1409250	+	722	5768	538231	15587019	3.62499	2.11954e-162
Hfq-FLAG_1	EG12409	G0-8871	mRNA	sRNA	aegA	arcZ	putative oxidoreductase AegA	small regulatory RNA ArcZ	2585433	2585567	-	3350662	3350698	+	718	1464	197596	15931962	39.5434	0
Hfq-FLAG_1	G0-10677	G7014	sRNA	mRNA	fnrS	yobA	small regulatory RNA FnrS	copper-binding protein	1409125	1409209	+	1924521	1924999	-	716	360492	3381	15767151	9.26244	0
Hfq-FLAG_1	yncL.EST3UTR:G0-8887:yncL.EST5UTR	G0-8899	3UTR:mRNA:5UTR	sRNA	yncL.EST3UTR:yncL:yncL.EST5UTR	mcaS	uncharacterized protein YncL:uncharacterized protein YncL:uncharacterized protein YncL	small regulatory RNA McaS	1517072	1517210	-	1405656	1405710	-	716	1010	107111	16022903	106.047	0
Hfq-FLAG_1	EG10671:ompF.5UTR:asnS.ompF.IGR	malG.3UTR	mRNA:5UTR:IGR	sRNA	ompF:ompF.5UTR:asnS.ompF.IGR	malG.3UTR	outer membrane porin F:outer membrane porin F:asparagine&mdash;tRNA ligase:outer membrane porin F	maltose ABC transporter membrane subunit MalG	986703	987166	-	4242528	4242789	-	712	36234	72017	16022777	4.37186	1.95231e-210
Hfq-FLAG_1	EG10554	G0-8867	mRNA	sRNA	malE	gcvB	maltose ABC transporter periplasmic binding protein	small regulatory RNA GcvB	4245704	4245800	-	2942717	2942900	+	708	3257	944480	15183295	3.49453	2.93861e-145
Hfq-FLAG_1	EG11733	G0-10677	mRNA	sRNA	yieP	fnrS	DNA-binding transcriptional dual regulator YieP	small regulatory RNA FnrS	3941105	3941298	-	1409201	1409250	+	703	6059	473706	15651272	3.8335	9.24026e-171
Hfq-FLAG_1	cfa.5UTR	G0-8867	5UTR	sRNA	cfa.5UTR	gcvB	cyclopropane fatty acyl phospholipid synthase	small regulatory RNA GcvB	1741201	1741294	+	2942827	2942902	+	696	3159	912154	15215731	3.67523	6.92335e-153
Hfq-FLAG_1	G0-16635:G0-17026:ryeG.EST5UTR	G0-8878	other-ncRNA:mRNA:5UTR	sRNA	ryeG:yodE:ryeG.EST5UTR	cyaR	small RNA RyeG:CPS-53 (KpLE1) prophage; toxic protein YodE:small RNA RyeG	small regulatory RNA CyaR	2470500	2470713	-	2167155	2167202	+	694	726	515742	15614578	28.9415	0
Hfq-FLAG_1	EG11852	G0-8878	mRNA	sRNA	dtd	cyaR	D-aminoacyl-tRNA deacylase	small regulatory RNA CyaR	4077002	4077497	+	2167140	2167201	+	693	7282	515743	15608022	2.88003	2.16621e-111
Hfq-FLAG_1	EG10401:glpT.5UTR:glpA.glpT.IGR	G0-8871	mRNA:5UTR:IGR	sRNA	glpT:glpT.5UTR:glpA.glpT.IGR	arcZ	sn-glycerol 3-phosphate:phosphate antiporter:sn-glycerol 3-phosphate:phosphate antiporter:anaerobic glycerol-3-phosphate dehydrogenase subunit A:sn-glycerol 3-phosphate:phosphate antiporter	small regulatory RNA ArcZ	2352301	2352452	-	3350660	3350698	+	691	9385	197623	15924041	5.9328	1.56821e-272
Hfq-FLAG_1	EG10339:ftsA.ftsZ.TU:EG10347	malG.3UTR	mRNA:TU:mRNA	sRNA	ftsA:ftsA.ftsZ.TU:ftsZ	malG.3UTR	cell division protein FtsA:cell division protein FtsA:cell division protein FtsZ:cell division protein FtsZ	maltose ABC transporter membrane subunit MalG	105203	105698	+	4242528	4242836	-	689	5504	78606	16046941	25.5551	0
Hfq-FLAG_1	G7459	G0-8878	mRNA	sRNA	rppH	cyaR	RNA pyrophosphohydrolase	small regulatory RNA CyaR	2968615	2968800	-	2167140	2167201	+	687	4429	515749	15610875	4.69505	1.45336e-208
Hfq-FLAG_1	EG10558	EG10559	mRNA	mRNA	malK	malM	maltose ABC transporter ATP binding subunit	maltose regulon periplasmic protein	4247738	4248199	+	4250001	4250499	+	674	74654	18966	16037446	7.63425	0
Hfq-FLAG_1	EG10174	G0-8878	mRNA	sRNA	cydB	cyaR	cytochrome <i>bd</i>-I subunit 2	small regulatory RNA CyaR	773713	774099	+	2167135	2167201	+	673	2647	515765	15612655	7.69637	0
Hfq-FLAG_1	smpB.EST3UTR	G0-17101:flgL.EST3UTR	3UTR	sRNA:3UTR	smpB.EST3UTR	flgO:flgL.EST3UTR	SsrA-binding protein	small RNA FlgO:flagellar hook-filament junction protein 2	2755306	2755414	+	1141017	1141064	+	672	1422	1164564	14965082	6.07275	5.53832e-238
Hfq-FLAG_1	EG12277	uhpT.EST3UTR:G0-17104:EG11054	mRNA	3UTR:sRNA:mRNA	ysaA	uhpT.EST3UTR:uhpU:uhpT	putative electron transport protein YsaA	hexose-6-phosphate:phosphate antiporter:small RNA UhpU:hexose-6-phosphate:phosphate antiporter	3741211	3741605	-	3845731	3845959	-	669	2708	92995	16035368	42.5987	0
Hfq-FLAG_1	EG10501	G0-8867	mRNA	sRNA	ilvM	gcvB	acetolactate synthase II subunit IlvM	small regulatory RNA GcvB	3952333	3952782	+	2942719	2942901	+	662	1025	1020471	15109582	9.56282	0
Hfq-FLAG_1	EG10990	G0-17021.AS:G0-10671	mRNA	AS:sRNA	tdcB	mgtT.AS:mgrR	catabolic threonine dehydratase	protein MgtT:small regulatory RNA MgrR	3265616	3266100	-	1622817	1622881	-	656	28296	48491	16054297	7.67554	0
Hfq-FLAG_1	EG10333	G0-8878	mRNA	sRNA	frdD	cyaR	fumarate reductase membrane protein FrdD	small regulatory RNA CyaR	4379042	4379297	-	2167139	2167201	+	656	3699	515780	15611605	5.36788	9.20935e-227
Hfq-FLAG_1	hupB.5UTR:EG10467	luxS.micA.IGR:G0-8866:micA.gshA.IGR	5UTR:mRNA	IGR:sRNA:IGR	hupB.5UTR:hupB	luxS.micA.IGR:micA:micA.gshA.IGR	DNA-binding protein HU-&beta;:DNA-binding protein HU-&beta;	<i>S</i>-ribosylhomocysteine lyase:small regulatory RNA MicA:small regulatory RNA MicA:small regulatory RNA MicA:glutamate&mdash;cysteine ligase	461328	461596	+	2814757	2814880	+	652	71445	61571	15998072	2.37119	3.959e-75
Hfq-FLAG_1	treC.EST3UTR	G0-9382	3UTR	sRNA	treC.EST3UTR	chiX	trehalose-6-phosphate hydrolase	small regulatory RNA ChiX	4462929	4462996	-	507236	507288	+	644	615	2809323	13321158	4.96536	2.26338e-156
Hfq-FLAG_1	EG10321	G0-17102	mRNA	sRNA	fliC	fliX	flagellar filament structural protein	small RNA FliX	2003102	2003200	-	2001911	2002109	-	641	16987	352223	15761889	1.68862	4.52629e-27
Hfq-FLAG_1	bamA.skp.TU	cpxP.3UTR:G0-16649:fieF.EST5UTR	TU	3UTR:sRNA:5UTR	bamA.skp.TU	cpxP.3UTR:cpxQ:fieF.EST5UTR	outer membrane protein assembly factor BamA:periplasmic chaperone Skp	periplasmic protein CpxP:small regulatory RNA CpxQ:Zn<sup>2+</sup>/Fe<sup>2+</sup>/Cd<sup>2+</sup> exporter	200305	200782	+	4106363	4106387	+	634	2557	66571	16061978	59.8236	0
Hfq-FLAG_1	EG10232	G0-8878	mRNA	sRNA	dmsA	cyaR	dimethyl sulfoxide reductase subunit A	small regulatory RNA CyaR	941001	941197	+	2167140	2167201	+	633	6623	515803	15608681	2.89222	4.79127e-102
Hfq-FLAG_1	EG12111	malG.3UTR	mRNA	sRNA	nlpD	malG.3UTR	murein hydrolase activator NlpD	maltose ABC transporter membrane subunit MalG	2867408	2867700	-	4242530	4242676	-	626	18766	68882	16043466	7.76954	0
Hfq-FLAG_1	fliC.5UTR	malG.3UTR	5UTR	sRNA	fliC.5UTR	malG.3UTR	flagellar filament structural protein	maltose ABC transporter membrane subunit MalG	2003602	2003677	-	4242529	4242595	-	625	28050	63487	16039578	5.62931	2.3374e-238
Hfq-FLAG_1	iscR.5UTR	G0-10677	5UTR	sRNA	iscR.5UTR	fnrS	DNA-binding transcriptional dual regulator IscR	small regulatory RNA FnrS	2661854	2662300	-	1409164	1409250	+	621	836	538332	15591951	21.5147	0
Hfq-FLAG_1	G6851:ynfK.mlc.TU	G0-8878	mRNA:TU	sRNA	ynfK:ynfK.mlc.TU	cyaR	:DNA-binding transcriptional repressor Mlc	small regulatory RNA CyaR	1667042	1667268	-	2167138	2167201	+	618	2186	515818	15613118	8.5572	0
Hfq-FLAG_1	EG10401	G0-8871	mRNA	sRNA	glpT	arcZ	sn-glycerol 3-phosphate:phosphate antiporter	small regulatory RNA ArcZ	2351801	2352000	-	3350659	3350698	+	601	20904	197713	15912522	2.31392	9.05317e-65
Hfq-FLAG_1	G8210	cpxP.3UTR:G0-16649:fieF.EST5UTR	mRNA	3UTR:sRNA:5UTR	srlA	cpxP.3UTR:cpxQ:fieF.EST5UTR	sorbitol-specific PTS enzyme IIC<sub>2</sub> component	periplasmic protein CpxP:small regulatory RNA CpxQ:Zn<sup>2+</sup>/Fe<sup>2+</sup>/Cd<sup>2+</sup> exporter	2825789	2826148	+	4106354	4106388	+	591	9273	66614	16055262	15.361	0
Hfq-FLAG_1	EG11694:EG11695	G0-8867	mRNA:mRNA	sRNA	yidF:yidG	gcvB	uncharacterized protein YidF:inner membrane protein YidG	small regulatory RNA GcvB	3855512	3855700	-	2942770	2942902	+	584	800	1020674	15109682	10.8067	0
Hfq-FLAG_1	EG12062	G0-17021.AS:G0-10671	mRNA	AS:sRNA	napH	mgtT.AS:mgrR	ferredoxin-type protein NapH	protein MgtT:small regulatory RNA MgrR	2298611	2299099	-	1622817	1622893	-	579	9311	48568	16073282	20.5796	0
Hfq-FLAG_1	EG10699	G0-8878	mRNA	sRNA	pfkA	cyaR	6-phosphofructokinase 1	small regulatory RNA CyaR	4108101	4108555	+	2167140	2167200	+	576	4366	512454	15614344	4.01983	3.84262e-147
Hfq-FLAG_1	rpmI.infC.TU:EG10506	uhpT.EST3UTR:G0-17104:EG11054	TU:mRNA	3UTR:sRNA:mRNA	rpmI.infC.TU:infC	uhpT.EST3UTR:uhpU:uhpT	50S ribosomal subunit protein L35:translation initiation factor IF-3:translation initiation factor IF-3	hexose-6-phosphate:phosphate antiporter:small RNA UhpU:hexose-6-phosphate:phosphate antiporter	1800012	1800486	-	3845731	3845778	-	572	9295	85365	16036508	11.5605	0
Hfq-FLAG_1	EG11442	G0-17021.AS:G0-10671	mRNA	AS:sRNA	gcvT	mgtT.AS:mgrR	aminomethyltransferase	protein MgtT:small regulatory RNA MgrR	3050497	3050761	-	1622816	1622873	-	570	11612	48577	16070981	16.2398	0
Hfq-FLAG_1	EG10319	G0-8899	mRNA	sRNA	flhC	mcaS	DNA-binding transcriptional dual regulator FlhC	small regulatory RNA McaS	1977302	1977800	-	1405656	1405723	-	569	6107	107258	16017806	13.9142	0
Hfq-FLAG_1	hfq.hflX.TU:EG10437	G0-8878	TU:mRNA	sRNA	hfq.hflX.TU:hflX	cyaR	RNA-binding protein Hfq:ribosome rescue factor HflX:ribosome rescue factor HflX	small regulatory RNA CyaR	4400602	4400693	+	2167149	2167201	+	567	1818	515869	15613486	9.43951	1.05699e-300
Hfq-FLAG_1	nuoA.5UTR	G0-10677	5UTR	sRNA	nuoA.5UTR	fnrS	NADH:quinone oxidoreductase subunit A	small regulatory RNA FnrS	2405052	2405197	-	1409159	1409199	+	538	25221	64006	16041975	5.34635	6.78226e-195
Hfq-FLAG_1	ucpA.cysP.IGR:ucpA.EST3UTR:EG12133	uhpT.EST3UTR:G0-17104:EG11054	IGR:3UTR:mRNA	3UTR:sRNA:mRNA	ucpA.cysP.IGR:ucpA.EST3UTR:ucpA	uhpT.EST3UTR:uhpU:uhpT	oxidoreductase UcpA:thiosulfate/sulfate ABC transporter periplasmic binding protein CysP:oxidoreductase UcpA:oxidoreductase UcpA	hexose-6-phosphate:phosphate antiporter:small RNA UhpU:hexose-6-phosphate:phosphate antiporter	2543641	2544100	-	3845731	3845864	-	538	4504	92305	16034393	20.7497	0
Hfq-FLAG_1	EG12522	G0-8878	mRNA	sRNA	garD	cyaR	GarD	small regulatory RNA CyaR	3276201	3276700	+	2167140	2167201	+	537	6275	515899	15609029	2.58924	2.14654e-70
Hfq-FLAG_1	sdhB.sucA.TU	glnA.3UTR:glnZ:EG10383	TU	3UTR:sRNA:mRNA	sdhB.sucA.TU	glnA.3UTR:glnZ:glnA	succinate:quinone oxidoreductase, iron-sulfur cluster binding protein:subunit of E1(0) component of 2-oxoglutarate dehydrogenase	adenylyl-[glutamine synthetase] // glutamine synthetase:small regulatory RNA GlnZ:adenylyl-[glutamine synthetase] // glutamine synthetase	758564	758998	+	4056425	4056627	-	537	433	189775	15940995	104.175	0
Hfq-FLAG_1	EG10522	G0-8878	mRNA	sRNA	kgtP	cyaR	&alpha;-ketoglutarate:H<sup>+</sup> symporter	small regulatory RNA CyaR	2724376	2724737	-	2167136	2167201	+	534	1336	515902	15613968	12.0971	0
Hfq-FLAG_1	G7571:G7572:mqsR.5UTR	G0-8871	mRNA:mRNA:5UTR	sRNA	mqsA:mqsR:mqsR.5UTR	arcZ	antitoxin of the MqsRA toxin-antitoxin system / DNA-binding transcriptional repressor MqsA:mRNA interferase toxin MqsR:mRNA interferase toxin MqsR	small regulatory RNA ArcZ	3168104	3168563	-	3350662	3350698	+	529	726	197785	15932700	58.6969	0
Hfq-FLAG_1	EG10528	malG.3UTR	mRNA	sRNA	lamB	malG.3UTR	maltose outer membrane channel / phage lambda receptor protein	maltose ABC transporter membrane subunit MalG	4248809	4249100	+	4242529	4242600	-	528	22528	63584	16045100	5.91433	5.71111e-210
Hfq-FLAG_1	EG10993	G0-8878	mRNA	sRNA	tdh	cyaR	threonine dehydrogenase	small regulatory RNA CyaR	3790804	3790987	-	2167140	2167200	+	528	3896	512502	15614814	4.12911	2.47137e-138
Hfq-FLAG_1	alaA.lrhA.IGR	G0-8863	IGR	sRNA	alaA.lrhA.IGR	rprA	glutamate&mdash;pyruvate aminotransferase AlaA:DNA-binding transcriptional dual regulator LrhA	small regulatory RNA RprA	2406316	2406780	-	1770453	1770478	+	526	9163	5923	16116128	156.195	0
Hfq-FLAG_1	G0-8867	EG10674	sRNA	mRNA	gcvB	oppA	small regulatory RNA GcvB	oligopeptide ABC transporter periplasmic binding protein	2942689	2942861	+	1301113	1301299	+	525	860671	3375	15267169	2.75935	1.08965e-74
Hfq-FLAG_1	dtpB.EST5UTR	G7816:cpxP.3UTR:G0-16649:fieF.EST5UTR	5UTR	mRNA:3UTR:sRNA:5UTR	dtpB.EST5UTR	cpxP:cpxP.3UTR:cpxQ:fieF.EST5UTR	dipeptide/tripeptide:H<sup>+</sup> symporter DtpB	periplasmic protein CpxP:periplasmic protein CpxP:small regulatory RNA CpxQ:Zn<sup>2+</sup>/Fe<sup>2+</sup>/Cd<sup>2+</sup> exporter	3640769	3641199	+	4106268	4106387	+	525	5178	66768	16059269	24.3868	0
Hfq-FLAG_1	nadE.5UTR	G0-8878	5UTR	sRNA	nadE.5UTR	cyaR	NH<sub>3</sub>-dependent NAD<sup>+</sup> synthetase	small regulatory RNA CyaR	1822402	1822875	+	2167146	2167201	+	523	1105	515913	15614199	14.3246	0
Hfq-FLAG_1	exuT.5UTR	glnA.3UTR:glnZ	5UTR	3UTR:sRNA	exuT.5UTR	glnA.3UTR:glnZ	hexuronate transporter	adenylyl-[glutamine synthetase] // glutamine synthetase:small regulatory RNA GlnZ	3245003	3245100	+	4056426	4056599	-	521	24175	189077	15917967	1.81435	7.50075e-28
Hfq-FLAG_1	EG20091	G0-8871	mRNA	sRNA	gpsA	arcZ	glycerol-3-phosphate dehydrogenase	small regulatory RNA ArcZ	3782623	3783041	-	3350612	3350698	+	520	3286	197794	15930140	12.7451	0
Hfq-FLAG_1	yzcX.AS	G0-9382	AS	sRNA	yzcX.AS	chiX	protein YzcX	small regulatory RNA ChiX	3994219	3994458	-	507234	507288	+	506	186	2809461	13321587	12.8994	8.8459e-220
Hfq-FLAG_1	EG10670	malG.3UTR	mRNA	sRNA	ompC	malG.3UTR	outer membrane porin C	maltose ABC transporter membrane subunit MalG	2311917	2312394	-	4242529	4242899	-	504	19885	78791	16032560	5.1574	5.14218e-176
Hfq-FLAG_1	maeA.EST5UTR	G0-10677	5UTR	sRNA	maeA.EST5UTR	fnrS	malate dehydrogenase (oxaloacetate-decarboxylating)	small regulatory RNA FnrS	1555617	1555798	-	1409156	1409250	+	493	1254	538460	15591533	11.3837	2.9414e-290
Hfq-FLAG_1	uspA.5UTR	G0-10677	5UTR	sRNA	uspA.5UTR	fnrS	universal stress protein A	small regulatory RNA FnrS	3640001	3640095	+	1409159	1409250	+	491	4628	538462	15588159	3.07134	7.19033e-86
Hfq-FLAG_1	proQ.EST5UTR	G0-9382	5UTR	sRNA	proQ.EST5UTR	chiX	RNA chaperone ProQ	small regulatory RNA ChiX	1915502	1915594	-	507231	507288	+	489	1030	2809478	13320743	2.25099	1.99203e-37
Hfq-FLAG_1	nirD.nirC.TU	EG10642	TU	mRNA	nirD.nirC.TU	narK	nitrite reductase (NADH) small subunit:nitrite transporter NirC	nitrate:nitrite antiporter NarK	3496619	3497057	+	1279182	1279521	+	488	16000	15114	16100138	32.49	0
Hfq-FLAG_1	G7460	G0-8878	mRNA	sRNA	ygdQ	cyaR	PF03741 family inner membrane protein YgdQ	small regulatory RNA CyaR	2970504	2970888	+	2167136	2167201	+	488	808	515948	15614496	18.2781	0
Hfq-FLAG_1	G0-8867	EG10554	sRNA	mRNA	gcvB	malE	small regulatory RNA GcvB	maltose ABC transporter periplasmic binding protein	2942695	2942798	+	4245618	4245791	-	487	729588	7414	15394251	1.38598	0.000148474
Hfq-FLAG_1	EG12605	G0-8878	mRNA	sRNA	yacL	cyaR	PF06062 family protein YacL	small regulatory RNA CyaR	134338	134789	+	2167143	2167200	+	487	1815	512543	15616895	8.17555	2.31502e-234
Hfq-FLAG_1	EG10331:EG10330	G0-8878	mRNA:mRNA	sRNA	frdB:frdA	cyaR	fumarate reductase iron-sulfur protein:fumarate reductase flavoprotein subunit	small regulatory RNA CyaR	4380204	4380688	-	2167140	2167201	+	482	3595	515954	15611709	4.05684	3.10437e-123
Hfq-FLAG_1	G7013	G0-17021.AS:G0-10671	mRNA	AS:sRNA	yebZ	mgtT.AS:mgrR	CopD family protein	protein MgtT:small regulatory RNA MgrR	1923653	1923914	-	1622817	1622870	-	480	661	48667	16081932	239.963	0
Hfq-FLAG_1	mltB.srlA.IGR:srlA.5UTR:G8210	EG30098	IGR:5UTR:mRNA	sRNA	mltB.srlA.IGR:srlA.5UTR:srlA	spf	membrane-bound lytic murein transglycosylase B:sorbitol-specific PTS enzyme IIC<sub>2</sub> component:sorbitol-specific PTS enzyme IIC<sub>2</sub> component:sorbitol-specific PTS enzyme IIC<sub>2</sub> component	small regulatory RNA Spot 42	2825789	2826127	+	4049895	4050008	+	479	9385	54915	16066961	14.9329	0
Hfq-FLAG_1	EG11005	insA-1.EST5UTR	mRNA	5UTR	tnaA	insA-1.EST5UTR	tryptophanase		3889436	3889869	+	20171	20539	-	472	7366	1022	16122880	1010.89	0
Hfq-FLAG_1	uspA.5UTR	G0-8867	5UTR	sRNA	uspA.5UTR	gcvB	universal stress protein A	small regulatory RNA GcvB	3640001	3640097	+	2942808	2942902	+	471	4648	912379	15214242	1.68978	2.82981e-17
Hfq-FLAG_1	grcA.5UTR	G0-8871	5UTR	sRNA	grcA.5UTR	arcZ	stress-induced alternate pyruvate formate-lyase subunit	small regulatory RNA ArcZ	2716403	2716522	-	3350616	3350698	+	470	9977	197844	15923449	3.79151	1.9758e-114
Hfq-FLAG_1	EG11018	G0-8878	mRNA	sRNA	trg	cyaR	methyl-accepting chemotaxis protein Trg	small regulatory RNA CyaR	1493701	1493800	+	2167149	2167200	+	470	1356	512560	15617354	10.5609	4.62103e-266
Hfq-FLAG_1	thrA.AS	G0-9382	AS	sRNA	thrA.AS	chiX	fused aspartate kinase/homoserine dehydrogenase 1	small regulatory RNA ChiX	2101	2199	-	507240	507288	+	470	170	2809497	13321603	13.1092	3.87984e-205
Hfq-FLAG_1	EG12111	G0-17021.AS:G0-10671	mRNA	AS:sRNA	nlpD	mgtT.AS:mgrR	murein hydrolase activator NlpD	protein MgtT:small regulatory RNA MgrR	2867702	2868100	-	1622817	1622869	-	459	14624	48688	16067969	10.3582	4.55883e-278
Hfq-FLAG_1	EG10909	motA.5UTR:G0-17103:EG10319	mRNA	5UTR:sRNA:mRNA	rpsJ	motA.5UTR:motR:flhC	30S ribosomal subunit protein S10	motility protein A:small RNA MotR:DNA-binding transcriptional dual regulator FlhC	3453010	3453433	-	1977207	1977277	-	456	5126	18946	16107212	75.6291	0
Hfq-FLAG_1	EG10321	G0-8899	mRNA	sRNA	fliC	mcaS	flagellar filament structural protein	small regulatory RNA McaS	2003301	2003400	-	1405657	1405727	-	455	49737	107372	15974176	1.361	0.000864588
Hfq-FLAG_1	G0-8871	EG12068	sRNA	mRNA	arcZ	napF	small regulatory RNA ArcZ	ferredoxin-type protein	3350617	3350663	+	2303101	2303300	-	453	134370	5836	15991081	9.23758	3.16674e-251
Hfq-FLAG_1	EG10399	EG10401	mRNA	mRNA	glpQ	glpT	glycerophosphoryl diester phosphodiesterase GlpQ	sn-glycerol 3-phosphate:phosphate antiporter	2350704	2351039	-	2351907	2352400	-	449	10500	50455	16070336	13.62	0
Hfq-FLAG_1	EG12230	G0-8878	mRNA	sRNA	pitA	cyaR	metal phosphate:H<sup>+</sup> symporter PitA	small regulatory RNA CyaR	3637715	3638086	+	2167136	2167201	+	449	1927	515987	15613377	7.05055	1.4097e-193
Hfq-FLAG_1	G7627	G0-8871	mRNA	sRNA	tdcE	arcZ	activated 2-ketobutyrate formate-lyase / pyruvate formate-lyase 4 // 2-ketobutyrate formate-lyase/pyruvate formate-lyase 4	small regulatory RNA ArcZ	3261917	3262195	-	3350621	3350698	+	447	2098	197867	15931328	17.1546	0
Hfq-FLAG_1	EG10402	G0-10677	mRNA	sRNA	gltA	fnrS	citrate synthase	small regulatory RNA FnrS	753407	753700	-	1409155	1409249	+	440	3854	538513	15588933	3.30492	2.0322e-85
Hfq-FLAG_1	EG10559	EG10558:malK.lamB.TU:EG10528	mRNA	mRNA:TU:mRNA	malM	malK:malK.lamB.TU:lamB	maltose regulon periplasmic protein	maltose ABC transporter ATP binding subunit:maltose ABC transporter ATP binding subunit:maltose outer membrane channel / phage lambda receptor protein:maltose outer membrane channel / phage lambda receptor protein	4249606	4250100	+	4247801	4248296	+	437	11604	59936	16059763	10.0908	9.68931e-260
Hfq-FLAG_1	G7823	G0-8878	mRNA	sRNA	yjcZ	cyaR		small regulatory RNA CyaR	4329501	4329991	+	2167139	2167201	+	436	7972	516000	15607332	1.65424	1.07909e-14
Hfq-FLAG_1	EG10558	malK.5UTR	mRNA	5UTR	malK	malK.5UTR	maltose ABC transporter ATP binding subunit	maltose ABC transporter ATP binding subunit	4247744	4248198	+	4246758	4247068	+	431	74897	5617	16050795	16.4439	0
Hfq-FLAG_1	EG11967	EG11545:G0-17101:flgL.EST3UTR	mRNA	mRNA:sRNA:3UTR	flgK	flgL:flgO:flgL.EST3UTR	flagellar hook-filament junction protein 1	flagellar hook-filament junction protein 2:small RNA FlgO:flagellar hook-filament junction protein 2	1139601	1139797	+	1140656	1141065	+	430	3503	1197785	14930022	1.53007	1.84768e-08
Hfq-FLAG_1	EG12738	G0-8878	mRNA	sRNA	exuT	cyaR	hexuronate transporter	small regulatory RNA CyaR	3246303	3246497	+	2167149	2167201	+	430	862	516006	15614442	15.095	2.36622e-293
Hfq-FLAG_1	EG10554	uhpT.EST3UTR:G0-17104:EG11054	mRNA	3UTR:sRNA:mRNA	malE	uhpT.EST3UTR:uhpU:uhpT	maltose ABC transporter periplasmic binding protein	hexose-6-phosphate:phosphate antiporter:small RNA UhpU:hexose-6-phosphate:phosphate antiporter	4246204	4246300	-	3845731	3845783	-	429	11212	85508	16034591	7.17506	2.94323e-199
Hfq-FLAG_1	G0-9382	chbC.chbB.TU	sRNA	TU	chiX	chbC.chbB.TU	small regulatory RNA ChiX	<i>N,N'</i>-diacetylchitobiose-specific PTS enzyme IIC component:<I>N,N'</I>-diacetylchitobiose-specific PTS enzyme IIB component	507201	507254	+	1821203	1821293	-	425	2491854	740	13638721	3.14346	6.98647e-62
Hfq-FLAG_1	EG11387	G0-8878	mRNA	sRNA	amyA	cyaR	alpha-amylase	small regulatory RNA CyaR	2007401	2007684	+	2167140	2167201	+	418	1161	516018	15614143	10.8943	2.88378e-240
Hfq-FLAG_1	EG10321	G7047	mRNA	sRNA	fliC	dsrA	flagellar filament structural protein	small regulatory RNA DsrA	2003519	2003677	-	2025222	2025280	-	415	171808	14321	15945196	2.68944	3.0034e-59
Hfq-FLAG_1	EG10398	uhpT.EST3UTR:G0-17104:EG11054	mRNA	3UTR:sRNA:mRNA	glpK	uhpT.EST3UTR:uhpU:uhpT	glycerol kinase	hexose-6-phosphate:phosphate antiporter:small RNA UhpU:hexose-6-phosphate:phosphate antiporter	4115561	4115975	-	3845731	3845793	-	415	8702	85522	16037101	8.94287	1.62222e-226
Hfq-FLAG_1	G0-10677	EG11385:ahpF.EST3UTR:uspG.AS	sRNA	mRNA:3UTR:AS	fnrS	ahpF:ahpF.EST3UTR:uspG.AS	small regulatory RNA FnrS	alkyl hydroperoxide reductase, AhpF component:alkyl hydroperoxide reductase, AhpF component:universal stress protein G	1409127	1409195	+	641112	641443	+	411	259440	7169	15864720	3.50573	5.10859e-89
Hfq-FLAG_1	G7321	G0-17102	mRNA	sRNA	yfgM	fliX	ancillary SecYEG translocon subunit	small RNA FliX	2639008	2639461	-	2001911	2001929	-	411	1185	213333	15916811	25.8775	0
Hfq-FLAG_1	EG11402:treC.treB.TU:EG12127	G0-8899	mRNA:TU:mRNA	sRNA	treC:treC.treB.TU:treB	mcaS	trehalose-6-phosphate hydrolase:trehalose-6-phosphate hydrolase:trehalose-specific PTS enzyme IIBC component:trehalose-specific PTS enzyme IIBC component	small regulatory RNA McaS	4464701	4464799	-	1405657	1405712	-	410	3707	107417	16020206	16.4952	0
Hfq-FLAG_1	EG10556	uhpT.EST3UTR:G0-17104:EG11054	mRNA	3UTR:sRNA:mRNA	malG	uhpT.EST3UTR:uhpU:uhpT	maltose ABC transporter membrane subunit MalG	hexose-6-phosphate:phosphate antiporter:small RNA UhpU:hexose-6-phosphate:phosphate antiporter	4242602	4242898	-	3845731	3845793	-	408	21529	85529	16024274	3.5506	1.796e-91
Hfq-FLAG_1	EG12169:EG12057	G0-8878	mRNA:mRNA	sRNA	ccmD:ccmC	cyaR	cytochrome <i>c</i> maturation protein D:cytochrome <i>c</i> maturation protein C	small regulatory RNA CyaR	2295407	2295895	-	2167135	2167201	+	404	2090	516032	15613214	5.84858	5.51691e-149
Hfq-FLAG_1	EG12230	G0-17021.AS:G0-10671	mRNA	AS:sRNA	pitA	mgtT.AS:mgrR	metal phosphate:H<sup>+</sup> symporter PitA	protein MgtT:small regulatory RNA MgrR	3637612	3638100	+	1622817	1622885	-	403	2350	48744	16080243	56.5729	0
Hfq-FLAG_1	G0-10677	G7698:tsaC.yrdD.TU:G7699	sRNA	mRNA:TU:mRNA	fnrS	tsaC:tsaC.yrdD.TU:yrdD	small regulatory RNA FnrS	L-threonylcarbamoyladenylate synthase:L-threonylcarbamoyladenylate synthase:putative DNA topoisomerase:putative DNA topoisomerase	1409127	1409198	+	3431302	3431499	-	400	259451	1410	15870479	17.353	1.9209e-307
Hfq-FLAG_1	EG10988	uhpT.EST3UTR:G0-17104	mRNA	3UTR:sRNA	tar	uhpT.EST3UTR:uhpU	methyl-accepting chemotaxis protein Tar	hexose-6-phosphate:phosphate antiporter:small RNA UhpU	1972303	1972715	-	3845731	3845774	-	391	38617	85546	16007186	1.89458	3.56325e-23
Hfq-FLAG_1	EG10670	G0-8867	mRNA	sRNA	ompC	gcvB	outer membrane porin C	small regulatory RNA GcvB	2312001	2312097	-	2942718	2942900	+	390	3464	944798	15183088	1.80929	5.67764e-18
Hfq-FLAG_1	EG11385	G0-10677	mRNA	sRNA	ahpF	fnrS	alkyl hydroperoxide reductase, AhpF component	small regulatory RNA FnrS	641209	641299	+	1409193	1409250	+	389	3478	538564	15589309	3.2375	1.07798e-72
Hfq-FLAG_1	EG11545	EG11967	mRNA	mRNA	flgL	flgK	flagellar hook-filament junction protein 2	flagellar hook-filament junction protein 1	1140406	1140898	+	1139301	1139791	+	388	46856	8517	16075979	15.6299	5.0391e-297
Hfq-FLAG_1	EG10817	motA.5UTR:G0-17103	mRNA	5UTR:sRNA	rbsD	motA.5UTR:motR	D-ribose pyranase	motility protein A:small RNA MotR	3933329	3933617	+	1977207	1977264	-	387	14624	19015	16097714	22.4033	0
Hfq-FLAG_1	insH21.oppX.IGR:oppX:oppA.5UTR	G0-8867	IGR:sRNA:5UTR	sRNA	insH21.oppX.IGR:oppX:oppA.5UTR	gcvB	IS<i>5</i> transposase and trans-activator::oligopeptide ABC transporter periplasmic binding protein	small regulatory RNA GcvB	1300904	1301094	+	2942802	2942902	+	386	4580	912464	15214310	1.40527	0.00163579
Hfq-FLAG_1	EG10993	EG10512	mRNA	mRNA	tdh	kbl	threonine dehydrogenase	2-amino-3-ketobutyrate CoA ligase	3790903	3791378	-	3792101	3792555	-	384	16613	9716	16105027	38.314	0
Hfq-FLAG_1	EG11545	uhpT.EST3UTR:G0-17104:EG11054	mRNA	3UTR:sRNA:mRNA	flgL	uhpT.EST3UTR:uhpU:uhpT	flagellar hook-filament junction protein 2	hexose-6-phosphate:phosphate antiporter:small RNA UhpU:hexose-6-phosphate:phosphate antiporter	1140309	1140797	+	3845730	3845780	-	383	42609	85554	16003194	1.68137	6.79925e-14
Hfq-FLAG_1	EG11124	G0-8878	mRNA	sRNA	ompW	cyaR	outer membrane protein W	small regulatory RNA CyaR	1314101	1314193	+	2167136	2167200	+	383	2091	512647	15616619	5.57973	3.1741e-135
Hfq-FLAG_1	G0-10677	EG10671	sRNA	mRNA	fnrS	ompF	small regulatory RNA FnrS	outer membrane porin F	1409128	1409194	+	986902	986991	-	379	259472	9879	15862010	2.34528	4.9776e-40
Hfq-FLAG_1	EG12395	cpxP.3UTR:G0-16649:fieF.EST5UTR	mRNA	3UTR:sRNA:5UTR	ybgE	cpxP.3UTR:cpxQ:fieF.EST5UTR	PF09600 family protein YbgE	periplasmic protein CpxP:small regulatory RNA CpxQ:Zn<sup>2+</sup>/Fe<sup>2+</sup>/Cd<sup>2+</sup> exporter	774206	774596	+	4106351	4106388	+	378	5172	67033	16059157	17.5092	0
Hfq-FLAG_1	EG10944:serA.5UTR	G0-8867	mRNA:5UTR	sRNA	serA:serA.5UTR	gcvB	phosphoglycerate dehydrogenase:phosphoglycerate dehydrogenase	small regulatory RNA GcvB	3058210	3058481	-	2942722	2942902	+	375	2511	1020758	15108096	2.2104	8.32697e-32
Hfq-FLAG_1	G0-8867	tcyJ.fliZ.TU	sRNA	TU	gcvB	tcyJ.fliZ.TU	small regulatory RNA GcvB	cystine ABC transporter periplasmic binding protein:DNA-binding transcriptional regulator FliZ	2942695	2942700	+	2000308	2000500	-	373	323752	6712	15800903	2.71223	8.06662e-53
Hfq-FLAG_1	G0-8866	EG11008	sRNA	mRNA	micA	tolB	small regulatory RNA MicA	Tol-Pal system periplasmic protein TolB	2814800	2814836	+	778802	778997	+	373	54166	9791	16067410	11.3006	1.49186e-237
Hfq-FLAG_1	rplK.5UTR	G0-9382	5UTR	sRNA	rplK.5UTR	chiX	50S ribosomal subunit protein L11	small regulatory RNA ChiX	4178312	4178499	+	507228	507288	+	373	424	2809594	13321349	4.17107	2.55244e-74
Hfq-FLAG_1	EG10554	G0-8867	mRNA	sRNA	malE	gcvB	maltose ABC transporter periplasmic binding protein	small regulatory RNA GcvB	4245801	4245898	-	2942801	2942901	+	369	4347	912481	15214543	1.41538	0.00183066
Hfq-FLAG_1	G0-8866	EG10467	sRNA	mRNA	micA	hupB	small regulatory RNA MicA	DNA-binding protein HU-&beta;	2814801	2814838	+	461377	461699	+	368	53901	46869	16030602	2.33515	5.68435e-39
Hfq-FLAG_1	EG10321	malG.3UTR	mRNA	sRNA	fliC	malG.3UTR	flagellar filament structural protein	maltose ABC transporter membrane subunit MalG	2002807	2003000	-	4242529	4242589	-	367	41362	63745	16026266	2.23075	9.07522e-35
Hfq-FLAG_1	EG10399	EG10401	mRNA	mRNA	glpQ	glpT	glycerophosphoryl diester phosphodiesterase GlpQ	sn-glycerol 3-phosphate:phosphate antiporter	2350004	2350496	-	2351307	2351770	-	366	8292	27863	16095219	25.4971	0
Hfq-FLAG_1	EG10815:G0-17077:rbsB.rbsK.TU	G0-10677	mRNA:sRNA:TU	sRNA	rbsB:rbsZ:rbsB.rbsK.TU	fnrS	ribose ABC transporter periplasmic binding protein:small regulatory RNA RbsZ:ribose ABC transporter periplasmic binding protein:ribokinase	small regulatory RNA FnrS	3937101	3937195	+	1409157	1409249	+	366	914	538587	15591873	11.5925	1.98429e-216
Hfq-FLAG_1	yggX.mltC.TU:G7533	G0-8867	TU:mRNA	sRNA	yggX.mltC.TU:mltC	gcvB	putative Fe<sup>2+</sup>-trafficking protein:membrane-bound lytic murein transglycosylase C:membrane-bound lytic murein transglycosylase C	small regulatory RNA GcvB	3104401	3104893	+	2942719	2942900	+	364	2381	944824	15184171	2.45687	4.1041e-40
Hfq-FLAG_1	G7532	G0-8867	mRNA	sRNA	yggX	gcvB	putative Fe<sup>2+</sup>-trafficking protein	small regulatory RNA GcvB	3104306	3104400	+	2942720	2942893	+	358	495	944830	15186057	11.6244	2.06713e-197
Hfq-FLAG_1	G0-10677	EG10948:maeA.EST5UTR:sra.EST3UTR:EG11508	sRNA	mRNA:5UTR:3UTR:mRNA	fnrS	maeA:maeA.EST5UTR:sra.EST3UTR:sra	small regulatory RNA FnrS	malate dehydrogenase (oxaloacetate-decarboxylating):malate dehydrogenase (oxaloacetate-decarboxylating):ribosome-associated protein Sra:ribosome-associated protein Sra	1409128	1409176	+	1555603	1555937	-	357	259494	902	15870987	24.2069	0
Hfq-FLAG_1	EG10990	G0-8871	mRNA	sRNA	tdcB	arcZ	catabolic threonine dehydratase	small regulatory RNA ArcZ	3265501	3265599	-	3350657	3350698	+	354	15300	197960	15918126	1.86049	4.97696e-19
Hfq-FLAG_1	dpiA.AS	G0-9382	AS	sRNA	dpiA.AS	chiX	DNA-binding transcriptional dual regulator DpiA-phosphorylated // DNA-binding transcriptional dual regulator DpiA	small regulatory RNA ChiX	654315	654397	-	507242	507289	+	354	278	2809613	13321495	6.03761	1.05875e-98
Hfq-FLAG_1	EG11225	G0-8878	mRNA	sRNA	dcuA	cyaR	C4-dicarboxylate transporter DcuA	small regulatory RNA CyaR	4366604	4366786	-	2167149	2167201	+	353	1721	516083	15613583	6.2055	2.30228e-136
Hfq-FLAG_1	EG11545	cpxP.3UTR:G0-16649:fieF.EST5UTR	mRNA	3UTR:sRNA:5UTR	flgL	cpxP.3UTR:cpxQ:fieF.EST5UTR	flagellar hook-filament junction protein 2	periplasmic protein CpxP:small regulatory RNA CpxQ:Zn<sup>2+</sup>/Fe<sup>2+</sup>/Cd<sup>2+</sup> exporter	1140424	1140898	+	4106349	4106387	+	352	46892	66853	16017643	1.79855	9.6512e-17
Hfq-FLAG_1	EG11873:fieF.EST3UTR:fieF.pfkA.IGR:pfkA.5UTR:EG10699	G0-8878	mRNA:3UTR:IGR:5UTR:mRNA	sRNA	fieF:fieF.EST3UTR:fieF.pfkA.IGR:pfkA.5UTR:pfkA	cyaR	Zn<sup>2+</sup>/Fe<sup>2+</sup>/Cd<sup>2+</sup> exporter:Zn<sup>2+</sup>/Fe<sup>2+</sup>/Cd<sup>2+</sup> exporter:Zn<sup>2+</sup>/Fe<sup>2+</sup>/Cd<sup>2+</sup> exporter:6-phosphofructokinase 1:6-phosphofructokinase 1:6-phosphofructokinase 1	small regulatory RNA CyaR	4107205	4107600	+	2167137	2167200	+	349	3407	512681	15615303	3.12001	9.09984e-62
Hfq-FLAG_1	EG11005	G0-8871	mRNA	sRNA	tnaA	arcZ	tryptophanase	small regulatory RNA ArcZ	3888904	3889091	+	3350666	3350698	+	349	1912	197965	15931514	14.6895	3.01457e-250
Hfq-FLAG_1	EG10993	G0-10677	mRNA	sRNA	tdh	fnrS	threonine dehydrogenase	small regulatory RNA FnrS	3791018	3791100	-	1409201	1409250	+	347	1660	474062	15655671	6.90332	5.64504e-147
Hfq-FLAG_1	EG11035	G0-8878	mRNA	sRNA	tsx	cyaR	nucleoside-specific channel-forming protein Tsx	small regulatory RNA CyaR	431142	431300	-	2167136	2167201	+	346	403	516090	15614901	25.9768	1.22961e-293
Hfq-FLAG_1	EG10321	cueO.EST3UTR	mRNA	3UTR	fliC	cueO.EST3UTR	flagellar filament structural protein	multicopper oxidase CueO	2003112	2003594	-	138722	138727	+	345	317913	782	15812700	21.9437	7.17305e-289
Hfq-FLAG_1	EG10558:malK.lamB.TU:EG10528	EG10559	mRNA:TU:mRNA	mRNA	malK:malK.lamB.TU:lamB	malM	maltose ABC transporter ATP binding subunit:maltose ABC transporter ATP binding subunit:maltose outer membrane channel / phage lambda receptor protein:maltose outer membrane channel / phage lambda receptor protein	maltose regulon periplasmic protein	4247734	4248197	+	4249603	4250000	+	345	74983	8149	16048263	9.06108	8.91878e-190
Hfq-FLAG_1	G6833	cpxP.3UTR:G0-16649:fieF.EST5UTR	mRNA	3UTR:sRNA:5UTR	flxA	cpxP.3UTR:cpxQ:fieF.EST5UTR	Qin prophage; PF14282 family protein FlxA	periplasmic protein CpxP:small regulatory RNA CpxQ:Zn<sup>2+</sup>/Fe<sup>2+</sup>/Cd<sup>2+</sup> exporter	1646384	1646742	+	4106358	4106388	+	345	44399	66860	16020136	1.86185	1.17555e-18
Hfq-FLAG_1	G7816:cpxP.3UTR:G0-16649	G0-8899	mRNA:3UTR:sRNA	sRNA	cpxP:cpxP.3UTR:cpxQ	mcaS	periplasmic protein CpxP:periplasmic protein CpxP:small regulatory RNA CpxQ	small regulatory RNA McaS	4106308	4106356	+	1405657	1405700	-	344	26230	105975	15999191	1.97995	6.32e-23
Hfq-FLAG_1	G7128	EG12419	mRNA	mRNA	gatZ	gatY	putative tagatose-1,6-bisphosphate aldolase 2 chaperone	tagatose-1,6-bisphosphate aldolase 2	2175501	2175978	-	2176702	2177194	-	343	25716	12340	16093341	17.3949	9.36238e-278
Hfq-FLAG_1	G8210	uhpT.EST3UTR:G0-17104	mRNA	3UTR:sRNA	srlA	uhpT.EST3UTR:uhpU	sorbitol-specific PTS enzyme IIC<sub>2</sub> component	hexose-6-phosphate:phosphate antiporter:small RNA UhpU	2825901	2826093	+	3845731	3845772	-	343	4698	85594	16041105	13.6827	3.34355e-242
Hfq-FLAG_1	uhpT.EST3UTR:G0-17104:EG11054	malG.3UTR	3UTR:sRNA:mRNA	sRNA	uhpT.EST3UTR:uhpU:uhpT	malG.3UTR	hexose-6-phosphate:phosphate antiporter:small RNA UhpU:hexose-6-phosphate:phosphate antiporter	maltose ABC transporter membrane subunit MalG	3845771	3845995	-	4242530	4242684	-	342	33514	69147	16028737	2.36552	5.96264e-37
Hfq-FLAG_1	EG10528	EG10559	mRNA	mRNA	lamB	malM	maltose outer membrane channel / phage lambda receptor protein	maltose regulon periplasmic protein	4248523	4249000	+	4250002	4250499	+	342	28241	19298	16083859	10.0931	1.2669e-203
Hfq-FLAG_1	EG12232	G0-8878	mRNA	sRNA	dtpB	cyaR	dipeptide/tripeptide:H<sup>+</sup> symporter DtpB	small regulatory RNA CyaR	3642004	3642200	+	2167140	2167201	+	342	1233	516094	15614071	8.39171	5.02227e-166
Hfq-FLAG_1	EG10906	uhpT.EST3UTR:G0-17104:EG11054	mRNA	3UTR:sRNA:mRNA	rpsG	uhpT.EST3UTR:uhpU:uhpT	30S ribosomal subunit protein S7	hexose-6-phosphate:phosphate antiporter:small RNA UhpU:hexose-6-phosphate:phosphate antiporter	3473604	3474100	-	3845730	3845878	-	341	1165	92502	16037732	50.7482	0
Hfq-FLAG_1	EG11275:ivbL.5UTR	G0-8867	mRNA:5UTR	sRNA	ivbL:ivbL.5UTR	gcvB	<i>ilvBN</i> operon leader peptide:<i>ilvBN</i> operon leader peptide	small regulatory RNA GcvB	3852902	3853018	-	2942716	2942799	+	340	29071	107943	15994386	1.73297	4.58995e-14
Hfq-FLAG_1	cfa.5UTR	cpxP.3UTR:G0-16649:fieF.EST5UTR	5UTR	3UTR:sRNA:5UTR	cfa.5UTR	cpxP.3UTR:cpxQ:fieF.EST5UTR	cyclopropane fatty acyl phospholipid synthase	periplasmic protein CpxP:small regulatory RNA CpxQ:Zn<sup>2+</sup>/Fe<sup>2+</sup>/Cd<sup>2+</sup> exporter	1741200	1741274	+	4106352	4106388	+	339	3537	66866	16060998	23.0214	0
Hfq-FLAG_1	alaA.lrhA.IGR	G0-8871	IGR	sRNA	alaA.lrhA.IGR	arcZ	glutamate&mdash;pyruvate aminotransferase AlaA:DNA-binding transcriptional dual regulator LrhA	small regulatory RNA ArcZ	2406704	2406798	-	3350619	3350698	+	338	5939	197976	15927487	4.57866	2.45009e-101
Hfq-FLAG_1	yfbV.ackA.IGR	sucD.EST3UTR:G0-17009	IGR	3UTR:sRNA	yfbV.ackA.IGR	sucD.EST3UTR:sdhX	PF04217 family membrane protein YfbV:acetate kinase	succinyl-CoA synthetase subunit &alpha;:small regulatory RNA SdhX	2413344	2413770	+	765083	765150	+	338	4167	53957	16073278	24.1629	0
Hfq-FLAG_1	ariR.ymgC.TU	G0-8863	TU	sRNA	ariR.ymgC.TU	rprA	putative two-component system connector protein AriR:protein YmgC	small regulatory RNA RprA	1216648	1216695	+	1770453	1770478	+	338	20	6111	16125271	44594.5	0
Hfq-FLAG_1	EG10401	EG10399	mRNA	mRNA	glpT	glpQ	sn-glycerol 3-phosphate:phosphate antiporter	glycerophosphoryl diester phosphodiesterase GlpQ	2351403	2351899	-	2350023	2350496	-	337	33510	7404	16090489	21.8554	1.66212e-303
Hfq-FLAG_1	tdcA.5UTR	EG11151:G0-17078:raiA.EST3UTR	5UTR	mRNA:sRNA:3UTR	tdcA.5UTR	raiA:raiZ:raiA.EST3UTR	DNA-binding transcriptional activator TdcA	ribosome-associated inhibitor A:small RNA RaiZ:ribosome-associated inhibitor A	3267003	3267098	-	2737434	2737544	+	337	15651	22315	16093437	15.5289	1.55868e-257
Hfq-FLAG_1	malE.5UTR	G0-8868:G0-8882	5UTR	sRNA:sRNA	malE.5UTR	omrA:omrB	maltose ABC transporter periplasmic binding protein	small regulatory RNA OmrA:small regulatory RNA OmrB	4246421	4246466	-	2976102	2976361	-	334	2423	59378	16069605	37.3055	0
Hfq-FLAG_1	G7494	cpxP.3UTR:G0-16649:fieF.EST5UTR	mRNA	3UTR:sRNA:5UTR	yqeB	cpxP.3UTR:cpxQ:fieF.EST5UTR	XdhC-CoxI family protein YqeB	periplasmic protein CpxP:small regulatory RNA CpxQ:Zn<sup>2+</sup>/Fe<sup>2+</sup>/Cd<sup>2+</sup> exporter	3012591	3012960	-	4106358	4106388	+	334	2161	66871	16062374	37.1248	0
Hfq-FLAG_1	EG10106	G0-8878	mRNA	sRNA	atpI	cyaR	ATP synthase accessory factor AtpI	small regulatory RNA CyaR	3922102	3922299	-	2167149	2167201	+	334	392	516102	15614912	25.7789	1.59667e-282
Hfq-FLAG_1	EG12419	G7128	mRNA	mRNA	gatY	gatZ	tagatose-1,6-bisphosphate aldolase 2	putative tagatose-1,6-bisphosphate aldolase 2 chaperone	2176703	2177200	-	2175502	2175994	-	333	16746	23683	16090978	13.5107	2.31419e-236
Hfq-FLAG_1	G361	cpxP.3UTR:G0-16649:fieF.EST5UTR	mRNA	3UTR:sRNA:5UTR	flgE	cpxP.3UTR:cpxQ:fieF.EST5UTR	flagellar hook protein FlgE	periplasmic protein CpxP:small regulatory RNA CpxQ:Zn<sup>2+</sup>/Fe<sup>2+</sup>/Cd<sup>2+</sup> exporter	1132804	1133279	+	4106354	4106388	+	330	1879	66875	16062656	42.1833	0
Hfq-FLAG_1	insH21.oppX.IGR	G0-10677	IGR	sRNA	insH21.oppX.IGR	fnrS	IS<i>5</i> transposase and trans-activator	small regulatory RNA FnrS	1300901	1300999	+	1409206	1409250	+	330	1796	474079	15655535	6.06771	1.83389e-125
Hfq-FLAG_1	luxS.micA.IGR:G0-8866	EG10669	IGR:sRNA	mRNA	luxS.micA.IGR:micA	ompA	<i>S</i>-ribosylhomocysteine lyase:small regulatory RNA MicA:small regulatory RNA MicA	outer membrane protein A	2814798	2814837	+	1020001	1020098	-	329	54210	9723	16067478	10.0291	7.43207e-194
Hfq-FLAG_1	ycjF.tyrR.TU:EG11042	G0-8878	TU:mRNA	sRNA	ycjF.tyrR.TU:tyrR	cyaR	DUF697 domain-containing inner membrane protein YcjF:DNA-binding transcriptional dual regulator TyrR:DNA-binding transcriptional dual regulator TyrR	small regulatory RNA CyaR	1386641	1386974	+	2167137	2167201	+	326	2888	516110	15612416	3.41467	3.38073e-65
Hfq-FLAG_1	EG10345	G0-8878	mRNA	sRNA	ftsX	cyaR	cell division protein FtsX	small regulatory RNA CyaR	3601504	3601699	-	2167148	2167201	+	326	542	516110	15614762	18.1975	9.62331e-241
Hfq-FLAG_1	EG11967	EG11545	mRNA	mRNA	flgK	flgL	flagellar hook-filament junction protein 1	flagellar hook-filament junction protein 2	1139115	1139598	+	1140501	1141000	+	325	7716	37005	16086694	18.3104	3.03855e-269
Hfq-FLAG_1	EG11079	G0-10592	mRNA	sRNA	ribF	rydC	bifunctional riboflavin kinase / FMN adenylyltransferase	small regulatory RNA RydC	22020	22159	+	1491441	1491489	-	325	1709	855559	15274147	3.39507	4.33569e-62
Hfq-FLAG_1	EG11748	G0-8867	mRNA	sRNA	yadD	gcvB		small regulatory RNA GcvB	147333	147798	+	2942807	2942902	+	323	2605	912527	15216285	2.06756	2.07262e-22
Hfq-FLAG_1	EG10031	G0-10677	mRNA	sRNA	adhE	fnrS	fused acetaldehyde-CoA dehydrogenase and iron-dependent alcohol dehydrogenasealdehyde/alcohol dehydrogenase AdhE	small regulatory RNA FnrS	1298003	1298095	-	1409167	1409250	+	322	2457	538631	15590330	3.79328	4.94496e-74
Hfq-FLAG_1	EG10025	fliX.fliA.IGR:G0-17102:fliC.EST3UTR:EG10321	mRNA	IGR:sRNA:3UTR:mRNA	aceF	fliX.fliA.IGR:fliX:fliC.EST3UTR:fliC	AceF-dihydrolipoate // AceF-S-acetyldihydrolipoate // AceF-lipoate // pyruvate dehydrogenase, E2 subunit	small RNA FliX:RNA polymerase sigma factor FliA:small RNA FliX:flagellar filament structural protein:flagellar filament structural protein	127502	127650	+	2001911	2002399	-	321	335	397114	15733970	37.965	0
Hfq-FLAG_1	dcuC.5UTR	G0-17102	5UTR	sRNA	dcuC.5UTR	fliX	anaerobic C4-dicarboxylate transporter DcuC	small RNA FliX	655820	656015	-	2001911	2001945	-	313	7547	213431	15910449	3.09168	2.21227e-55
Hfq-FLAG_1	EG10597	ykgH.EST3UTR	mRNA	3UTR	minD	ykgH.EST3UTR	Z-ring positioning protein MinD	uncharacterized protein YkgH	1225179	1225367	-	324602	324631	-	311	1340	7862	16122227	475.935	0
Hfq-FLAG_1	G7459	G0-8867	mRNA	sRNA	rppH	gcvB	RNA pyrophosphohydrolase	small regulatory RNA GcvB	2968612	2968700	-	2942718	2942900	+	310	1773	944878	15184779	2.80987	4.24723e-43
Hfq-FLAG_1	G7698	G0-10677	mRNA	sRNA	tsaC	fnrS	L-threonylcarbamoyladenylate synthase	small regulatory RNA FnrS	3431008	3431200	-	1409201	1409249	+	310	941	474099	15656390	10.8791	4.18842e-178
Hfq-FLAG_1	ompW.5UTR:EG11124	malG.3UTR	5UTR:mRNA	sRNA	ompW.5UTR:ompW	malG.3UTR	outer membrane protein W:outer membrane protein W	maltose ABC transporter membrane subunit MalG	1313991	1314100	+	4242530	4242924	-	309	2086	82079	16047266	28.961	0
Hfq-FLAG_1	G0-8871	EG11175	sRNA	mRNA	arcZ	garK	small regulatory RNA ArcZ	glycerate 2-kinase 1	3350619	3350655	+	3271507	3271670	-	307	134516	2798	15994119	13.046	1.44275e-208
Hfq-FLAG_1	EG10988	cpxP.3UTR:G0-16649:fieF.EST5UTR	mRNA	3UTR:sRNA:5UTR	tar	cpxP.3UTR:cpxQ:fieF.EST5UTR	methyl-accepting chemotaxis protein Tar	periplasmic protein CpxP:small regulatory RNA CpxQ:Zn<sup>2+</sup>/Fe<sup>2+</sup>/Cd<sup>2+</sup> exporter	1972218	1972595	-	4106326	4106388	+	306	31103	66899	16033432	2.3579	2.66975e-32
Hfq-FLAG_1	kgtP.EST5UTR	G0-8867	5UTR	sRNA	kgtP.EST5UTR	gcvB	&alpha;-ketoglutarate:H<sup>+</sup> symporter	small regulatory RNA GcvB	2725704	2725802	-	2942734	2942902	+	306	1470	1020827	15109137	3.081	2.73566e-49
Hfq-FLAG_1	G6085:G0-10535	G0-8878	mRNA:mRNA	sRNA	insB-1:insAB-1	cyaR	:	small regulatory RNA CyaR	19839	20094	-	2167155	2167201	+	306	423	516130	15614881	21.8857	1.67014e-243
Hfq-FLAG_1	EG11733	cpxP.3UTR:G0-16649:fieF.EST5UTR	mRNA	3UTR:sRNA:5UTR	yieP	cpxP.3UTR:cpxQ:fieF.EST5UTR	DNA-binding transcriptional dual regulator YieP	periplasmic protein CpxP:small regulatory RNA CpxQ:Zn<sup>2+</sup>/Fe<sup>2+</sup>/Cd<sup>2+</sup> exporter	3940803	3941299	-	4106353	4106388	+	305	11056	66900	16053479	6.6198	1.04304e-131
Hfq-FLAG_1	EG11086	malG.3UTR	mRNA	sRNA	ftsL	malG.3UTR	cell division protein FtsL	maltose ABC transporter membrane subunit MalG	91236	91697	+	4242529	4242595	-	305	2322	63807	16065306	33.0718	0
Hfq-FLAG_1	EG10392	G0-8878	mRNA	sRNA	glpB	cyaR	anaerobic glycerol-3-phosphate dehydrogenase subunit B	small regulatory RNA CyaR	2355201	2355300	+	2167136	2167201	+	305	2162	516131	15613142	4.26751	6.933e-81
Hfq-FLAG_1	EG10554	malG.xylE.IGR:malG.3UTR:EG10556	mRNA	IGR:sRNA:mRNA	malE	malG.xylE.IGR:malG.3UTR:malG	maltose ABC transporter periplasmic binding protein	maltose ABC transporter membrane subunit MalG:D-xylose:H<sup>+</sup> symporter:maltose ABC transporter membrane subunit MalG:maltose ABC transporter membrane subunit MalG	4246201	4246399	-	4242529	4242996	-	304	17212	82084	16032140	3.44965	2.87347e-64
Hfq-FLAG_1	EG10371:gcvH.gcvT.TU:EG11442	G0-8871	mRNA:TU:mRNA	sRNA	gcvH:gcvH.gcvT.TU:gcvT	arcZ	lipoyl-GcvH-protein // glycine cleavage system H protein:lipoyl-GcvH-protein // glycine cleavage system H protein:aminomethyltransferase:aminomethyltransferase	small regulatory RNA ArcZ	3049507	3049600	-	3350613	3350698	+	304	6736	198010	15926690	3.63003	3.18957e-68
Hfq-FLAG_1	EG10391	cpxP.3UTR:G0-16649:fieF.EST5UTR	mRNA	3UTR:sRNA:5UTR	glpA	cpxP.3UTR:cpxQ:fieF.EST5UTR	anaerobic glycerol-3-phosphate dehydrogenase subunit A	periplasmic protein CpxP:small regulatory RNA CpxQ:Zn<sup>2+</sup>/Fe<sup>2+</sup>/Cd<sup>2+</sup> exporter	2354105	2354286	+	4106353	4106387	+	304	5811	66901	16058724	12.5574	8.81849e-205
Hfq-FLAG_1	EG12179	malG.3UTR	mRNA	sRNA	cspE	malG.3UTR	transcription antiterminator and regulator of RNA stability CspE	maltose ABC transporter membrane subunit MalG	656953	657395	+	4242529	4242595	-	304	4068	63808	16063560	18.8131	3.38234e-253
Hfq-FLAG_1	EG10545	sucD.EST3UTR:G0-17009	mRNA	3UTR:sRNA	lpxA	sucD.EST3UTR:sdhX	acyl-[acyl-carrier-protein]&mdash;UDP-<i>N</i>-acetylglucosamine <i>O</i>-acyltransferase	succinyl-CoA synthetase subunit &alpha;:small regulatory RNA SdhX	202505	202999	+	765084	765150	+	304	1585	53991	16075860	57.108	0
Hfq-FLAG_1	EG12415	G0-8878	mRNA	sRNA	gatB	cyaR	galactitol-specific PTS enzyme IIB component	small regulatory RNA CyaR	2174302	2174398	-	2167140	2167200	+	304	1336	512726	15617374	6.9309	7.66725e-128
Hfq-FLAG_1	EG11851	G0-8867	mRNA	sRNA	yihY	gcvB	PF03631 family membrane protein YihY	small regulatory RNA GcvB	4076901	4077000	+	2942728	2942900	+	303	2138	944885	15184414	2.27748	6.52974e-27
Hfq-FLAG_1	EG10669	G0-8867	mRNA	sRNA	ompA	gcvB	outer membrane protein A	small regulatory RNA GcvB	1019704	1019790	-	2942801	2942898	+	302	3595	836603	15291240	1.53543	8.45741e-05
Hfq-FLAG_1	ytfJ.ytfK.IGR:ytfK.5UTR:G7872	uhpT.EST3UTR:G0-17104:EG11054	IGR:5UTR:mRNA	3UTR:sRNA:mRNA	ytfJ.ytfK.IGR:ytfK.5UTR:ytfK	uhpT.EST3UTR:uhpU:uhpT	PF09695 family protein YtfJ:stringent response modulator YtfK:stringent response modulator YtfK:stringent response modulator YtfK	hexose-6-phosphate:phosphate antiporter:small RNA UhpU:hexose-6-phosphate:phosphate antiporter	4439282	4439600	+	3845731	3845793	-	301	25580	85636	16020223	2.20129	1.216e-26
Hfq-FLAG_1	EG10164	G0-8871	mRNA	sRNA	crp	arcZ	DNA-binding transcriptional dual regulator CRP	small regulatory RNA ArcZ	3486101	3486298	+	3350616	3350698	+	300	1843	198014	15931583	13.0966	1.58654e-201
Hfq-FLAG_1	rne.5UTR	G0-17102	5UTR	sRNA	rne.5UTR	fliX	ribonuclease E	small RNA FliX	1144523	1144686	-	2001912	2001948	-	300	740	213444	15917256	30.2325	1.15473e-291
Hfq-FLAG_1	dcuA.5UTR:G0-17100:aspA.3UTR:EG10095	G0-10677	5UTR:sRNA:3UTR:mRNA	sRNA	dcuA.5UTR:aspX:aspA.3UTR:aspA	fnrS	C4-dicarboxylate transporter DcuA:small regulatory RNA AspX:aspartate ammonia-lyase:aspartate ammonia-lyase	small regulatory RNA FnrS	4366801	4366896	-	1409201	1409250	+	300	693	474109	15656638	14.2958	1.48969e-199
Hfq-FLAG_1	EG10383:glnA.5UTR	glnA.3UTR:glnZ:EG10383	mRNA:5UTR	3UTR:sRNA:mRNA	glnA:glnA.5UTR	glnA.3UTR:glnZ:glnA	adenylyl-[glutamine synthetase] // glutamine synthetase:adenylyl-[glutamine synthetase] // glutamine synthetase	adenylyl-[glutamine synthetase] // glutamine synthetase:small regulatory RNA GlnZ:adenylyl-[glutamine synthetase] // glutamine synthetase	4057621	4058098	-	4056425	4056880	-	300	685	191111	15939644	36.5278	0
Hfq-FLAG_1	G6938:ves.5UTR	G0-8878	mRNA:5UTR	sRNA	ves:ves.5UTR	cyaR	HutD family protein Ves:HutD family protein Ves	small regulatory RNA CyaR	1824522	1824983	-	2167144	2167293	+	296	2597	516140	15612707	3.44771	1.46972e-59
Hfq-FLAG_1	EG10624:mutH.EST3UTR:ygdQ.EST5UTR:G7460	G0-17021.AS:G0-10671	mRNA:3UTR:5UTR:mRNA	AS:sRNA	mutH:mutH.EST3UTR:ygdQ.EST5UTR:ygdQ	mgtT.AS:mgrR	DNA mismatch repair protein MutH:DNA mismatch repair protein MutH:PF03741 family inner membrane protein YgdQ:PF03741 family inner membrane protein YgdQ	protein MgtT:small regulatory RNA MgrR	2970205	2970560	+	1622817	1622887	-	296	1948	48851	16080645	50.0187	0
Hfq-FLAG_1	G7039	G0-8867	mRNA	sRNA	tcyJ	gcvB	cystine ABC transporter periplasmic binding protein	small regulatory RNA GcvB	2000001	2000099	-	2942718	2942900	+	294	1019	944894	15185533	4.63682	3.52421e-81
Hfq-FLAG_1	yjjJ.AS	G0-9382	AS	sRNA	yjjJ.AS	chiX	toxin YjjJ	small regulatory RNA ChiX	4622302	4622399	-	507240	507288	+	294	167	2809673	13321606	8.34702	4.64666e-101
Hfq-FLAG_1	G0-8871	EG10095	sRNA	mRNA	arcZ	aspA	small regulatory RNA ArcZ	aspartate ammonia-lyase	3350614	3350657	+	4368202	4368286	-	292	134531	2681	15994236	12.9487	2.57486e-197
Hfq-FLAG_1	mepH.EST3UTR:sodB.5UTR	G0-10677	3UTR:5UTR	sRNA	mepH.EST3UTR:sodB.5UTR	fnrS	peptidoglycan endopeptidase/peptidoglycan L,D-carboxypeptidase MepH:superoxide dismutase (Fe)	small regulatory RNA FnrS	1735324	1735366	+	1409153	1409250	+	290	1120	538663	15591667	7.49472	1.00496e-128
Hfq-FLAG_1	EG10669	tdcG.EST3UTR:tdcG.3UTR	mRNA	3UTR:sRNA	ompA	tdcG.EST3UTR:tdcG.3UTR	outer membrane protein A	L-serine deaminase III:L-serine deaminase III	1019915	1020090	-	3258233	3258281	-	289	16050	14108	16101293	20.5503	3.47651e-253
Hfq-FLAG_1	yjtD.thrL.IGR:thrL.5UTR:EG11277	G0-8867	IGR:5UTR:mRNA	sRNA	yjtD.thrL.IGR:thrL.5UTR:thrL	gcvB	putative tRNA/rRNA methyltransferase YjtD:<i>thr</i> operon leader peptide:<i>thr</i> operon leader peptide:<i>thr</i> operon leader peptide	small regulatory RNA GcvB	109	244	+	2942719	2942902	+	287	1197	1020846	15109410	3.54875	1.12247e-56
Hfq-FLAG_1	sulA.EST3UTR	dinI.EST3UTR	3UTR	3UTR	sulA.EST3UTR	dinI.EST3UTR	cell division inhibitor SulA	DNA damage-inducible protein I	1020297	1020630	-	1121199	1121286	-	287	199	5577	16125677	4170.1	0
Hfq-FLAG_1	EG10401	uhpT.EST3UTR:G0-17104	mRNA	3UTR:sRNA	glpT	uhpT.EST3UTR:uhpU	sn-glycerol 3-phosphate:phosphate antiporter	hexose-6-phosphate:phosphate antiporter:small RNA UhpU	2351525	2351700	-	3845731	3845774	-	286	8003	85651	16037800	6.69153	5.00055e-124
Hfq-FLAG_1	EG12416	G0-17101:flgL.EST3UTR	mRNA	sRNA:3UTR	gatC	flgO:flgL.EST3UTR	galactitol-specific PTS enzyme IIC component	small RNA FlgO:flagellar hook-filament junction protein 2	2173028	2173100	-	1141026	1141064	+	285	1079	1164951	14965425	3.39316	5.90833e-52
Hfq-FLAG_1	EG10401	cpxP.3UTR:G0-16649:fieF.EST5UTR	mRNA	3UTR:sRNA:5UTR	glpT	cpxP.3UTR:cpxQ:fieF.EST5UTR	sn-glycerol 3-phosphate:phosphate antiporter	periplasmic protein CpxP:small regulatory RNA CpxQ:Zn<sup>2+</sup>/Fe<sup>2+</sup>/Cd<sup>2+</sup> exporter	2351101	2351298	-	4106351	4106389	+	283	5534	66922	16059001	12.2715	8.81772e-188
Hfq-FLAG_1	EG11369	G0-8878	mRNA	sRNA	ubiC	cyaR	chorismate lyase	small regulatory RNA CyaR	4252703	4252800	+	2167149	2167201	+	280	136	516165	15615159	62.2841	0
Hfq-FLAG_1	EG10671	G0-8863	mRNA	sRNA	ompF	rprA	outer membrane porin F	small regulatory RNA RprA	986429	986712	-	1770456	1770478	+	279	20783	6194	16104484	34.9037	0
Hfq-FLAG_1	EG10670	uhpT.EST3UTR:G0-17104:EG11054	mRNA	3UTR:sRNA:mRNA	ompC	uhpT.EST3UTR:uhpU:uhpT	outer membrane porin C	hexose-6-phosphate:phosphate antiporter:small RNA UhpU:hexose-6-phosphate:phosphate antiporter	2311648	2311997	-	3845730	3845787	-	279	2821	85658	16042982	18.5233	4.78214e-229
Hfq-FLAG_1	EG10438	G0-17101:flgL.EST3UTR	mRNA	sRNA:3UTR	hfq	flgO:flgL.EST3UTR	RNA-binding protein Hfq	small RNA FlgO:flagellar hook-filament junction protein 2	4400404	4400496	+	1141028	1141064	+	279	1878	1164957	14964626	1.90838	8.38785e-14
Hfq-FLAG_1	asd.EST5UTR	G0-8899	5UTR	sRNA	asd.EST5UTR	mcaS	aspartate-semialdehyde dehydrogenase	small regulatory RNA McaS	3574902	3574974	-	1405657	1405710	-	279	1157	107548	16022756	35.9257	1.42505e-298
Hfq-FLAG_1	EG11688	G0-8878	mRNA	sRNA	yicL	cyaR	putative transporter YicL	small regulatory RNA CyaR	3838835	3838984	+	2167157	2167201	+	279	229	516157	15615075	36.8579	1.28926e-263
Hfq-FLAG_1	G7624	EG12754:tdcG.yhaO.IGR:tdcG.EST3UTR:tdcG.3UTR	mRNA	mRNA:IGR:3UTR:sRNA	tdcG	yhaO:tdcG.yhaO.IGR:tdcG.EST3UTR:tdcG.3UTR	L-serine deaminase III	:L-serine deaminase III:L-serine deaminase III:L-serine deaminase III	3259222	3259681	-	3257808	3258279	-	278	4342	15467	16111653	66.6943	0
Hfq-FLAG_1	EG10396	EG31116	mRNA	sRNA	glpF	oxyS	glycerol facilitator	small regulatory RNA OxyS	4117403	4117892	-	4158278	4158330	-	276	4432	6272	16120760	160.062	0
Hfq-FLAG_1	EG11225	G0-17102	mRNA	sRNA	dcuA	fliX	C4-dicarboxylate transporter DcuA	small RNA FliX	4366602	4366696	-	2001911	2001930	-	276	728	213468	15917268	28.2692	1.98821e-261
Hfq-FLAG_1	EG10652	G0-8878	mRNA	sRNA	nhaA	cyaR	Na<sup>+</sup>:H<sup>+</sup> antiporter NhaA	small regulatory RNA CyaR	18406	18599	+	2167158	2167201	+	275	280	516161	15615024	29.712	3.63237e-243
Hfq-FLAG_1	G7162	uhpT.EST3UTR:G0-17104:EG11054	mRNA	3UTR:sRNA:mRNA	yfaY	uhpT.EST3UTR:uhpU:uhpT	IPR008135 CinA family protein YfaY	hexose-6-phosphate:phosphate antiporter:small RNA UhpU:hexose-6-phosphate:phosphate antiporter	2363326	2363614	-	3845731	3845818	-	273	785	92570	16038112	60.2526	0
Hfq-FLAG_1	EG10167	G0-8878	mRNA	sRNA	cstA	cyaR	pyruvate transporter CstA	small regulatory RNA CyaR	631605	631999	+	2167140	2167201	+	273	723	516163	15614581	11.4227	1.64269e-159
Hfq-FLAG_1	G7128	EG12414	mRNA	mRNA	gatZ	gatA	putative tagatose-1,6-bisphosphate aldolase 2 chaperone	galactitol-specific PTS enzyme IIA component	2175812	2176298	-	2174627	2175056	-	272	26882	10101	16094485	16.122	4.8096e-211
Hfq-FLAG_1	EG11878	G0-8878	mRNA	sRNA	zapB	cyaR	cell division factor ZapB	small regulatory RNA CyaR	4118429	4118594	+	2167137	2167201	+	272	2141	516164	15613163	3.84287	5.62563e-63
Hfq-FLAG_1	EG10671	G0-8871	mRNA	sRNA	ompF	arcZ	outer membrane porin F	small regulatory RNA ArcZ	986116	986196	-	3350608	3350697	+	271	10038	198043	15923388	2.17069	2.299e-22
Hfq-FLAG_1	G7297	G0-9382	mRNA	sRNA	tmcA	chiX	tRNA<sup>Met</sup> cytidine acetyltransferase	small regulatory RNA ChiX	2593897	2593976	-	507238	507288	+	271	183	2809696	13321590	7.02126	4.59289e-83
Hfq-FLAG_1	EG10991	EG10990	mRNA	mRNA	tdcC	tdcB	threonine/serine:H<sup>+</sup> symporter	catabolic threonine dehydratase	3263904	3264400	-	3265114	3265588	-	270	15739	37977	16077754	7.26259	1.24799e-125
Hfq-FLAG_1	luxS.micA.IGR:G0-8866	EG10671	IGR:sRNA	mRNA	luxS.micA.IGR:micA	ompF	<i>S</i>-ribosylhomocysteine lyase:small regulatory RNA MicA:small regulatory RNA MicA	outer membrane porin F	2814797	2814834	+	986601	986691	-	269	54270	5995	16071206	13.2878	4.75306e-187
Hfq-FLAG_1	EG12419	G7128	mRNA	mRNA	gatY	gatZ	tagatose-1,6-bisphosphate aldolase 2	putative tagatose-1,6-bisphosphate aldolase 2 chaperone	2176321	2176798	-	2175002	2175495	-	269	14130	11066	16106275	27.7086	1.34078e-268
Hfq-FLAG_1	G7039	G0-8878	mRNA	sRNA	tcyJ	cyaR	cystine ABC transporter periplasmic binding protein	small regulatory RNA CyaR	2000120	2000300	-	2167144	2167201	+	269	2853	516167	15612451	2.85188	1.62761e-39
Hfq-FLAG_1	hisQ.hisJ.TU:EG12124	G0-8867	TU:mRNA	sRNA	hisQ.hisJ.TU:hisJ	gcvB	lysine/arginine/ornithine ABC transporter / histidine ABC transporter, membrane subunit HisQ:histidine ABC transporter periplasmic binding protein:histidine ABC transporter periplasmic binding protein	small regulatory RNA GcvB	2425924	2426071	-	2942811	2942902	+	269	625	912581	15218265	7.17738	4.22275e-109
Hfq-FLAG_1	EG11151	uhpT.EST3UTR:G0-17104:EG11054	mRNA	3UTR:sRNA:mRNA	raiA	uhpT.EST3UTR:uhpU:uhpT	ribosome-associated inhibitor A	hexose-6-phosphate:phosphate antiporter:small RNA UhpU:hexose-6-phosphate:phosphate antiporter	2737124	2737398	+	3845731	3845795	-	268	27041	85669	16018762	1.85318	4.33531e-13
Hfq-FLAG_1	gltB.5UTR:EG10403	G0-10677	5UTR:mRNA	sRNA	gltB.5UTR:gltB	fnrS	glutamate synthase subunit GltB:glutamate synthase subunit GltB	small regulatory RNA FnrS	3354510	3354799	+	1409201	1409250	+	268	1904	474141	15655427	4.64756	5.94084e-78
Hfq-FLAG_1	EG11005	uhpT.EST3UTR:G0-17104:EG11054	mRNA	3UTR:sRNA:mRNA	tnaA	uhpT.EST3UTR:uhpU:uhpT	tryptophanase	hexose-6-phosphate:phosphate antiporter:small RNA UhpU:hexose-6-phosphate:phosphate antiporter	3889009	3889488	+	3845731	3845793	-	267	6274	85670	16039529	7.96764	1.46799e-132
Hfq-FLAG_1	EG12376	G0-9382	mRNA	sRNA	yfeH	chiX	putative solute:Na<sup>+</sup> symporter	small regulatory RNA ChiX	2527241	2527300	+	507237	507288	+	265	618	2809702	13321155	2.03301	3.33201e-13
Hfq-FLAG_1	EG10918	G0-17102	mRNA	sRNA	rpsS	fliX	30S ribosomal subunit protein S19	small RNA FliX	3450202	3450400	-	2001912	2001929	-	263	1564	213481	15916432	12.5373	2.61587e-171
Hfq-FLAG_1	G7039	G0-8867	mRNA	sRNA	tcyJ	gcvB	cystine ABC transporter periplasmic binding protein	small regulatory RNA GcvB	1999501	1999699	-	2942717	2942899	+	263	1367	944925	15185185	3.09179	2.81931e-42
Hfq-FLAG_1	G6418	G0-8878	mRNA	sRNA	opgE	cyaR	phosphoethanolamine transferase OpgE	small regulatory RNA CyaR	852036	852382	-	2167154	2167201	+	263	86	516182	15615209	92.5129	0
Hfq-FLAG_1	G6833	uhpT.EST3UTR:G0-17104:EG11054	mRNA	3UTR:sRNA:mRNA	flxA	uhpT.EST3UTR:uhpU:uhpT	Qin prophage; PF14282 family protein FlxA	hexose-6-phosphate:phosphate antiporter:small RNA UhpU:hexose-6-phosphate:phosphate antiporter	1646603	1647090	+	3845731	3845786	-	262	19757	85675	16026046	2.48058	2.8805e-30
Hfq-FLAG_1	EG10938	G0-8871	mRNA	sRNA	secD	arcZ	Sec translocon accessory complex subunit SecD	small regulatory RNA ArcZ	427812	428067	+	3350662	3350698	+	262	709	198052	15932717	29.728	8.90522e-254
Hfq-FLAG_1	EG12111	G0-8863	mRNA	sRNA	nlpD	rprA	murein hydrolase activator NlpD	small regulatory RNA RprA	2867611	2867800	-	1770414	1770478	+	261	22292	6188	16102999	30.4683	3.60755e-270
Hfq-FLAG_1	EG10993	EG10512	mRNA	mRNA	tdh	kbl	threonine dehydrogenase	2-amino-3-ketobutyrate CoA ligase	3790317	3790797	-	3792110	3792554	-	261	8089	9839	16113551	52.8428	0
Hfq-FLAG_1	grxD.5UTR	G0-10677	5UTR	sRNA	grxD.5UTR	fnrS	glutaredoxin 4	small regulatory RNA FnrS	1734103	1734189	-	1409157	1409250	+	260	428	538693	15592359	17.5833	2.95142e-187
Hfq-FLAG_1	G372	G0-8871	mRNA	sRNA	yaeP	arcZ	PF06786 family protein YaeP	small regulatory RNA ArcZ	214006	214164	-	3350618	3350698	+	258	931	198056	15932495	22.2929	4.07071e-223
Hfq-FLAG_1	dcuB.5UTR	G0-8867	5UTR	sRNA	dcuB.5UTR	gcvB	anaerobic C4-dicarboxylate transporter DcuB	small regulatory RNA GcvB	4349001	4349091	-	2942722	2942900	+	258	617	944930	15185935	6.72011	7.55344e-99
Hfq-FLAG_1	EG10321	G0-17078:raiA.EST3UTR	mRNA	sRNA:3UTR	fliC	raiZ:raiA.EST3UTR	flagellar filament structural protein	small RNA RaiZ:ribosome-associated inhibitor A	2003103	2003496	-	2737501	2737545	+	257	174453	15827	15941203	1.48381	0.0146473
Hfq-FLAG_1	EG10392	EG10391	mRNA	mRNA	glpB	glpA	anaerobic glycerol-3-phosphate dehydrogenase subunit B	anaerobic glycerol-3-phosphate dehydrogenase subunit A	2355104	2355592	+	2353805	2354285	+	257	12827	12953	16105703	24.9125	4.8213e-245
Hfq-FLAG_1	EG10555	G0-10677	mRNA	sRNA	malF	fnrS	maltose ABC transporter membrane subunit MalF	small regulatory RNA FnrS	4243501	4243697	-	1409167	1409250	+	257	4306	538696	15588481	1.72711	2.08588e-08
Hfq-FLAG_1	G6562	uhpT.EST3UTR:G0-17104:EG11054	mRNA	3UTR:sRNA:mRNA	flgN	uhpT.EST3UTR:uhpU:uhpT	flagellar biosynthesis protein FlgN	hexose-6-phosphate:phosphate antiporter:small RNA UhpU:hexose-6-phosphate:phosphate antiporter	1129605	1129788	-	3845731	3845786	-	256	4871	85681	16040932	9.83936	3.54619e-147
Hfq-FLAG_1	EG11442	G0-8871	mRNA	sRNA	gcvT	arcZ	aminomethyltransferase	small regulatory RNA ArcZ	3050414	3050586	-	3350611	3350698	+	256	4735	198058	15928691	4.34818	2.98647e-71
Hfq-FLAG_1	EG10919:rpsT.5UTR	G0-8878	mRNA:5UTR	sRNA	rpsT:rpsT.5UTR	cyaR	30S ribosomal subunit protein S20:30S ribosomal subunit protein S20	small regulatory RNA CyaR	20890	21181	-	2167136	2167200	+	255	919	512775	15617791	8.45118	3.31613e-123
Hfq-FLAG_1	tnaC.5UTR:EG11276:tnaC.tnaA.TU:EG11005	uhpT.EST3UTR:G0-17104:EG11054	5UTR:mRNA:TU:mRNA	3UTR:sRNA:mRNA	tnaC.5UTR:tnaC:tnaC.tnaA.TU:tnaA	uhpT.EST3UTR:uhpU:uhpT	<i>tnaAB</i> operon leader peptide:<i>tnaAB</i> operon leader peptide:<i>tnaAB</i> operon leader peptide:tryptophanase:tryptophanase	hexose-6-phosphate:phosphate antiporter:small RNA UhpU:hexose-6-phosphate:phosphate antiporter	3888411	3888894	+	3845731	3845793	-	254	13637	85683	16032166	3.48508	1.14087e-53
Hfq-FLAG_1	ucpA.EST3UTR:EG12133	EG31116	3UTR:mRNA	sRNA	ucpA.EST3UTR:ucpA	oxyS	oxidoreductase UcpA:oxidoreductase UcpA	small regulatory RNA OxyS	2543745	2544200	-	4158278	4158329	-	254	5547	6294	16119645	117.275	0
Hfq-FLAG_1	EG10989	G0-10677	mRNA	sRNA	tdcA	fnrS	DNA-binding transcriptional activator TdcA	small regulatory RNA FnrS	3266513	3266599	-	1409201	1409250	+	254	4315	474155	15653016	1.94326	4.93842e-14
Hfq-FLAG_1	EG31116	tdcB.tdcA.TU	sRNA	TU	oxyS	tdcB.tdcA.TU	small regulatory RNA OxyS	catabolic threonine dehydratase:DNA-binding transcriptional activator TdcA	4158320	4158415	-	3265726	3266147	-	254	3509	18573	16109404	62.7838	0
Hfq-FLAG_1	G0-8871	ydfW.flxA.IGR	sRNA	IGR	arcZ	ydfW.flxA.IGR	small regulatory RNA ArcZ	Qin prophage; protein YdfW:Qin prophage; PF14282 family protein FlxA	3350627	3350656	+	1647049	1647087	-	253	134570	198	15996719	151.893	0
Hfq-FLAG_1	EG11533	G0-8899	mRNA	sRNA	ychH	mcaS	stress-induced protein	small regulatory RNA McaS	1258803	1258957	+	1405657	1405705	-	253	904	107574	16023009	41.6859	2.12966e-284
Hfq-FLAG_1	EG11005	G7908	mRNA	mRNA	tnaA	insA-7	tryptophanase		3889409	3889871	+	4518496	4518852	+	251	7587	647	16123255	824.427	0
Hfq-FLAG_1	EG10489	G0-8867	mRNA	sRNA	icd	gcvB	isocitrate dehydrogenase	small regulatory RNA GcvB	1195102	1195195	+	2942732	2942900	+	251	1108	944937	15185444	3.64048	3.96986e-51
Hfq-FLAG_1	G0-10677	EG10232	sRNA	mRNA	fnrS	dmsA	small regulatory RNA FnrS	dimethyl sulfoxide reductase subunit A	1409127	1409199	+	941001	941299	+	250	259601	8229	15863660	1.85648	9.64552e-12	185127
Hfq-FLAG_1	EG10321	tdcG.EST3UTR:tdcG.3UTR	mRNA	3UTR:sRNA	fliC	tdcG.EST3UTR:tdcG.3UTR	flagellar filament structural protein	L-serine deaminase III:L-serine deaminase III	2002905	2003098	-	3258235	3258284	-	249	38638	14148	16078705	7.32387	1.72837e-116
Hfq-FLAG_1	EG12111	G0-8871	mRNA	sRNA	nlpD	arcZ	murein hydrolase activator NlpD	small regulatory RNA ArcZ	2867603	2867700	-	3350613	3350698	+	249	11872	198065	15921554	1.68598	2.96854e-07
Hfq-FLAG_1	EG10512	EG10993	mRNA	mRNA	kbl	tdh	2-amino-3-ketobutyrate CoA ligase	threonine dehydrogenase	3792108	3792596	-	3790805	3791291	-	249	11448	13414	16106629	26.1166	3.86754e-242
Hfq-FLAG_1	EG10528	glnA.3UTR:glnZ	mRNA	3UTR:sRNA	lamB	glnA.3UTR:glnZ	maltose outer membrane channel / phage lambda receptor protein	adenylyl-[glutamine synthetase] // glutamine synthetase:small regulatory RNA GlnZ	4248008	4248099	+	4056426	4056592	-	249	5163	189349	15936979	4.0592	9.78865e-64
Hfq-FLAG_1	mdh.5UTR	G0-8878	5UTR	sRNA	mdh.5UTR	cyaR	malate dehydrogenase	small regulatory RNA CyaR	3384306	3384481	-	2167149	2167201	+	249	2211	516187	15613093	3.40638	1.91224e-48
Hfq-FLAG_1	EG10949	G0-8871	mRNA	sRNA	sfsA	arcZ	sugar fermentation stimulation protein A	small regulatory RNA ArcZ	161301	161433	-	3350615	3350698	+	249	412	198065	15933014	48.6175	5.00144e-283
Hfq-FLAG_1	EG11784	G0-8871	mRNA	sRNA	grcA	arcZ	stress-induced alternate pyruvate formate-lyase subunit	small regulatory RNA ArcZ	2716201	2716397	-	3350662	3350698	+	248	11473	198066	15921953	1.73765	9.0185e-09
Hfq-FLAG_1	EG10654	G0-17102	mRNA	sRNA	nirC	fliX	nitrite transporter NirC	small RNA FliX	3497004	3497091	+	2001912	2002094	-	248	617	318046	15812829	19.9842	2.39665e-198
Hfq-FLAG_1	G0-8867	G7804	sRNA	mRNA	gcvB	ysgA	small regulatory RNA GcvB	putative dienelactone hydrolase	2942695	2942770	+	4016103	4016182	-	247	729828	336	15401329	15.513	1.75658e-161
Hfq-FLAG_1	EG10533	G0-8867	mRNA	sRNA	lexA	gcvB	DNA-binding transcriptional repressor LexA	small regulatory RNA GcvB	4257087	4257394	+	2942807	2942902	+	247	2709	912603	15216181	1.52024	0.0146119
Hfq-FLAG_1	G7443	G0-10677	mRNA	sRNA	queE	fnrS	putative 7-carboxy-7-deazaguanine synthase QueE	small regulatory RNA FnrS	2905253	2905442	-	1409201	1409250	+	247	2071	474162	15655260	3.93777	8.03909e-59
Hfq-FLAG_1	ftnA.5UTR	EG10982:sucD.EST3UTR:G0-17009	5UTR	mRNA:3UTR:sRNA	ftnA.5UTR	sucD:sucD.EST3UTR:sdhX	ferritin iron storage protein	succinyl-CoA synthetase subunit &alpha;:succinyl-CoA synthetase subunit &alpha;:small regulatory RNA SdhX	1988505	1988792	+	764889	765150	+	247	629	55379	16075485	113.99	0
Hfq-FLAG_1	G6517	G0-8878	mRNA	sRNA	rutG	cyaR	pyrimidine:H<sup>+</sup> symporter	small regulatory RNA CyaR	1068618	1068686	-	2167156	2167201	+	247	60	516189	15615244	124.533	3.51355e-299
Hfq-FLAG_1	hypE.3UTR	EG31116	3UTR	sRNA	hypE.3UTR	oxyS	HypE-S-carboxamide // carbamoyl dehydratase HypE	small regulatory RNA OxyS	2854006	2854338	+	4158278	4158295	-	245	7147	5707	16118641	96.8195	0
Hfq-FLAG_1	ptsG.5UTR	G0-9941	5UTR	sRNA	ptsG.5UTR	sgrS	EIIBC<sup>glc</sup> - phosphorylated // glucose-specific PTS enzyme IIBC component	small regulatory RNA SgrS	1157765	1158033	+	77403	77594	+	245	4542	6253	16120700	139.064	0
Hfq-FLAG_1	EG11045	G0-8878	mRNA	sRNA	udp	cyaR	uridine phosphorylase	small regulatory RNA CyaR	4016411	4016689	+	2167143	2167200	+	245	3701	512785	15615009	2.01583	3.77501e-15
Hfq-FLAG_1	G6901	G0-8878	mRNA	sRNA	ydhV	cyaR	putative oxidoreductase YdhV	small regulatory RNA CyaR	1753403	1753576	-	2167143	2167200	+	245	1142	512785	15617568	6.53398	2.55921e-97
Hfq-FLAG_1	EG11221	G0-8878	mRNA	sRNA	zwf	cyaR	NADP+-dependent glucose-6-phosphate dehydrogenase	small regulatory RNA CyaR	1934812	1935083	-	2167149	2167200	+	242	904	512788	15617806	8.15322	8.78112e-114
Hfq-FLAG_1	hycB.hycA.TU	cpxP.3UTR:G0-16649:fieF.EST5UTR	TU	3UTR:sRNA:5UTR	hycB.hycA.TU	cpxP.3UTR:cpxQ:fieF.EST5UTR	hydrogenase 3 iron-sulfur protein HycB:regulator of the transcriptional regulator FhlA	periplasmic protein CpxP:small regulatory RNA CpxQ:Zn<sup>2+</sup>/Fe<sup>2+</sup>/Cd<sup>2+</sup> exporter	2849914	2850181	-	4106365	4106388	+	242	64	66963	16064471	907.125	0
Hfq-FLAG_1	EG11733	G0-8878	mRNA	sRNA	yieP	cyaR	DNA-binding transcriptional dual regulator YieP	small regulatory RNA CyaR	3941201	3941606	-	2167140	2167200	+	241	4180	512789	15614530	1.75562	2.7287e-08
Hfq-FLAG_1	G6832:ydfV.EST3UTR:ydfV.flxA.IGR:flxA.5UTR	G0-8871	mRNA:3UTR:IGR:5UTR	sRNA	ydfV:ydfV.EST3UTR:ydfV.flxA.IGR:flxA.5UTR	arcZ	Qin prophage; protein YdfV:Qin prophage; protein YdfV:Qin prophage; protein YdfV:Qin prophage; PF14282 family protein FlxA:Qin prophage; PF14282 family protein FlxA	small regulatory RNA ArcZ	1646125	1646399	+	3350673	3350698	+	241	1349	198073	15932077	14.3698	3.3708e-169
Hfq-FLAG_1	lacY.lacZ.TU:EG10527	cpxP.3UTR:G0-16649:fieF.EST5UTR	TU:mRNA	3UTR:sRNA:5UTR	lacY.lacZ.TU:lacZ	cpxP.3UTR:cpxQ:fieF.EST5UTR	lactose permease:&beta;-galactosidase:&beta;-galactosidase	periplasmic protein CpxP:small regulatory RNA CpxQ:Zn<sup>2+</sup>/Fe<sup>2+</sup>/Cd<sup>2+</sup> exporter	363204	363393	-	4106353	4106387	+	240	3115	66965	16061420	18.4795	4.66315e-197
Hfq-FLAG_1	EG11356	G0-17102	mRNA	sRNA	fliZ	fliX	DNA-binding transcriptional regulator FliZ	small RNA FliX	2000834	2000900	-	2001911	2001948	-	240	2035	213504	15915961	8.79172	8.1269e-125
Hfq-FLAG_1	G6229	G0-8878	mRNA	sRNA	yaiZ	cyaR	DUF2754 domain-containing protein YaiZ	small regulatory RNA CyaR	399633	399698	+	2167154	2167201	+	240	92	516196	15615212	78.9145	5.28261e-270
Hfq-FLAG_1	EG11355	uhpT.EST3UTR:G0-17104:EG11054	mRNA	3UTR:sRNA:mRNA	fliA	uhpT.EST3UTR:uhpU:uhpT	RNA polymerase sigma factor FliA	hexose-6-phosphate:phosphate antiporter:small RNA UhpU:hexose-6-phosphate:phosphate antiporter	2001103	2001399	-	3845731	3845793	-	236	5039	85701	16040764	8.76611	5.09016e-125
Hfq-FLAG_1	EG10510	G0-8878	mRNA	sRNA	rpoS	cyaR	RNA polymerase sigma factor RpoS	small regulatory RNA CyaR	2867112	2867300	-	2167147	2167200	+	236	4582	512794	15614128	1.56831	0.00153014
Hfq-FLAG_1	EG10987	EG10988	mRNA	mRNA	tap	tar	methyl-accepting chemotaxis protein Tap	methyl-accepting chemotaxis protein Tar	1969503	1969994	-	1971018	1971486	-	234	9302	8274	16113930	48.992	1.12364e-288
Hfq-FLAG_1	EG10399	EG10401	mRNA	mRNA	glpQ	glpT	glycerophosphoryl diester phosphodiesterase GlpQ	sn-glycerol 3-phosphate:phosphate antiporter	2350006	2350496	-	2352001	2352418	-	233	8425	43217	16079865	10.29	1.67493e-138
Hfq-FLAG_1	G6463	G0-8878	mRNA	sRNA	clpS	cyaR	specificity factor for ClpA-ClpP chaperone-protease complex	small regulatory RNA CyaR	923102	923200	+	2167146	2167201	+	231	884	516205	15614420	7.9043	5.98963e-106
Hfq-FLAG_1	EG10990	EG10991	mRNA	mRNA	tdcB	tdcC	catabolic threonine dehydratase	threonine/serine:H<sup>+</sup> symporter	3265726	3266097	-	3264606	3264978	-	230	23942	25223	16082345	6.1252	4.64372e-92
Hfq-FLAG_1	EG11318	G0-8878	mRNA	sRNA	fabG	cyaR	3-oxoacyl-[acyl-carrier-protein] reductase FabG	small regulatory RNA CyaR	1151110	1151290	+	2167136	2167201	+	229	1771	516207	15613533	3.91106	1.96599e-53
Hfq-FLAG_1	G0-10585	G0-8867	mRNA	sRNA	ylcI	gcvB	DLP12 prophage; DUF3950 domain-containing protein YlcI	small regulatory RNA GcvB	580414	580472	-	2942734	2942880	+	229	50	944959	15186502	73.6055	1.8061e-221
Hfq-FLAG_1	G0-10677	uspA.5UTR:EG11390	sRNA	5UTR:mRNA	fnrS	uspA.5UTR:uspA	small regulatory RNA FnrS	universal stress protein A:universal stress protein A	1409128	1409200	+	3640024	3640178	+	228	259623	2950	15868939	4.72408	1.40549e-68
Hfq-FLAG_1	EG12119	G0-8878	mRNA	sRNA	ychJ	cyaR	NTF2-like domain-containing protein YchJ	small regulatory RNA CyaR	1288701	1288893	-	2167149	2167201	+	228	1356	516208	15613948	5.08585	1.05302e-71
Hfq-FLAG_1	EG10991:EG10990	EG11172	mRNA:mRNA	mRNA	tdcC:tdcB	tdcD	threonine/serine:H<sup>+</sup> symporter:catabolic threonine dehydratase	propionate kinase	3264707	3265200	-	3263222	3263676	-	226	34299	7537	16089678	14.0662	4.50389e-162
Hfq-FLAG_1	EG10990	EG10991	mRNA	mRNA	tdcB	tdcC	catabolic threonine dehydratase	threonine/serine:H<sup>+</sup> symporter	3265205	3265693	-	3264011	3264393	-	225	38983	14308	16078224	6.48584	1.46626e-94
Hfq-FLAG_1	G6833	malG.3UTR	mRNA	sRNA	flxA	malG.3UTR	Qin prophage; PF14282 family protein FlxA	maltose ABC transporter membrane subunit MalG	1646384	1646594	+	4242530	4242591	-	225	24588	63887	16043040	2.29791	5.41404e-21
Hfq-FLAG_1	EG10988	EG10987	mRNA	mRNA	tar	tap	methyl-accepting chemotaxis protein Tar	methyl-accepting chemotaxis protein Tap	1971015	1971452	-	1969406	1969849	-	225	10807	7482	16113226	44.8376	4.8909e-269
Hfq-FLAG_1	EG10788	G0-17101:flgL.EST3UTR	mRNA	sRNA:3UTR	ptsH	flgO:flgL.EST3UTR	phosphocarrier HPr-<i>N</i><sup>&pi;</sup>-phospho-L-histidine // phosphocarrier protein HPr	small RNA FlgO:flagellar hook-filament junction protein 2	2533713	2533800	+	1141009	1141064	+	225	1220	1165011	14965284	2.36907	3.67832e-20
Hfq-FLAG_1	EG11384	G0-17102	mRNA	sRNA	ahpC	fliX	alkyl hydroperoxide reductase, AhpC component	small RNA FliX	639001	639091	+	2001911	2001930	-	225	316	213519	15917680	53.0809	4.54727e-260
Hfq-FLAG_1	EG12417	G0-8878	mRNA	sRNA	gatD	cyaR	galactitol-1-phosphate 5-dehydrogenase	small regulatory RNA CyaR	2172515	2172899	-	2167140	2167201	+	224	2343	516212	15612961	2.89156	6.95591e-33
Hfq-FLAG_1	EG11873	G0-8878	mRNA	sRNA	fieF	cyaR	Zn<sup>2+</sup>/Fe<sup>2+</sup>/Cd<sup>2+</sup> exporter	small regulatory RNA CyaR	4106502	4106998	+	2167140	2167200	+	224	363	512806	15618347	18.7942	2.26712e-166
Hfq-FLAG_1	EG10528	G0-8867	mRNA	sRNA	lamB	gcvB	maltose outer membrane channel / phage lambda receptor protein	small regulatory RNA GcvB	4247902	4248097	+	2942901	2942902	+	223	17793	75722	16038002	2.65451	5.12218e-29
Hfq-FLAG_1	G7445	G0-8878	mRNA	sRNA	gudD	cyaR	<i>D</i>-glucarate dehydratase	small regulatory RNA CyaR	2919017	2919292	-	2167149	2167201	+	223	1331	516213	15613973	5.0677	9.07171e-70
Hfq-FLAG_1	EG11015	G0-10677	mRNA	sRNA	tpiA	fnrS	triose-phosphate isomerase	small regulatory RNA FnrS	4111202	4111498	-	1409158	1409250	+	222	2883	538731	15589904	2.22833	4.4436e-18
Hfq-FLAG_1	G6140	G0-8871	mRNA	sRNA	yagE	arcZ	CP4-6 prophage; putative 2-dehydro-3-deoxygluconate aldolase	small regulatory RNA ArcZ	282328	282520	+	3350662	3350698	+	222	86	198092	15933340	207.632	0
Hfq-FLAG_1	EG11008	cpxP.3UTR:G0-16649:fieF.EST5UTR:EG11873	mRNA	3UTR:sRNA:5UTR:mRNA	tolB	cpxP.3UTR:cpxQ:fieF.EST5UTR:fieF	Tol-Pal system periplasmic protein TolB	periplasmic protein CpxP:small regulatory RNA CpxQ:Zn<sup>2+</sup>/Fe<sup>2+</sup>/Cd<sup>2+</sup> exporter:Zn<sup>2+</sup>/Fe<sup>2+</sup>/Cd<sup>2+</sup> exporter	778822	779069	+	4106353	4106686	+	221	20505	67152	16043862	2.57503	6.15451e-27
Hfq-FLAG_1	G0-8785	cpxP.3UTR:G0-16649:fieF.EST5UTR	other-ncRNA	3UTR:sRNA:5UTR	csrB	cpxP.3UTR:cpxQ:fieF.EST5UTR	small regulatory RNA CsrB	periplasmic protein CpxP:small regulatory RNA CpxQ:Zn<sup>2+</sup>/Fe<sup>2+</sup>/Cd<sup>2+</sup> exporter	2924202	2924400	-	4106365	4106388	+	221	4155	66984	16060380	12.7528	6.609e-149
Hfq-FLAG_1	EG11502	sucD.EST3UTR:G0-17009	mRNA	3UTR:sRNA	rcsF	sucD.EST3UTR:sdhX	sensor lipoprotein RcsF	succinyl-CoA synthetase subunit &alpha;:small regulatory RNA SdhX	219811	220073	-	765084	765149	+	221	254	54074	16077191	258.69	0
Hfq-FLAG_1	G7128	EG12416	mRNA	mRNA	gatZ	gatC	putative tagatose-1,6-bisphosphate aldolase 2 chaperone	galactitol-specific PTS enzyme IIC component	2175601	2176091	-	2173807	2174293	-	219	27290	6670	16097561	19.3676	3.11681e-185
Hfq-FLAG_1	EG10095	G0-8872	mRNA	sRNA	aspA	ryhB	aspartate ammonia-lyase	small regulatory RNA RyhB	4367002	4367115	-	3580922	3580928	-	219	3283	41210	16087028	26.0403	9.20528e-211
Hfq-FLAG_1	EG11356	G0-8863	mRNA	sRNA	fliZ	rprA	DNA-binding transcriptional regulator FliZ	small regulatory RNA RprA	2000617	2001072	-	1770456	1770478	+	217	7594	6232	16117697	73.9034	0
Hfq-FLAG_1	EG10866	G0-17102	mRNA	sRNA	rplC	fliX	50S ribosomal subunit protein L3	small RNA FliX	3452615	3452785	-	2001910	2001945	-	216	698	213528	15917298	23.0682	7.02795e-188
Hfq-FLAG_1	EG12427	G0-8878	mRNA	sRNA	modA	cyaR	molybdate ABC transporter periplasmic binding protein	small regulatory RNA CyaR	795214	795397	+	2167137	2167200	+	215	1559	512815	15617151	4.19985	1.62273e-54
Hfq-FLAG_1	G7606	G0-8878	mRNA	sRNA	ygjR	cyaR	putative oxidoreductase YgjR	small regulatory RNA CyaR	3237804	3237987	+	2167149	2167201	+	215	769	516221	15614535	8.45679	4.32381e-103
Hfq-FLAG_1	EG10659	malG.3UTR	mRNA	sRNA	nmpC	malG.3UTR	DLP12 prophage; putative outer membrane porin NmpC	maltose ABC transporter membrane subunit MalG	576706	576869	-	4242529	4242692	-	214	1381	69275	16060870	35.9263	3.47745e-231
Hfq-FLAG_1	EG12017	G0-8878	mRNA	sRNA	yohD	cyaR	DedA family protein YohD	small regulatory RNA CyaR	2226208	2226563	+	2167140	2167201	+	214	124	516222	15615180	52.2039	3.06265e-220
Hfq-FLAG_1	G0-10677	EG10402	sRNA	mRNA	fnrS	gltA	small regulatory RNA FnrS	citrate synthase	1409127	1409200	+	753309	753592	-	213	259638	3337	15868552	3.90115	1.04947e-50
Hfq-FLAG_1	EG10602	EG10601	mRNA	mRNA	motB	motA	motility protein B	motility protein A	1975605	1976086	-	1976835	1977192	-	213	12021	3823	16115683	74.6936	8.73067e-300
Hfq-FLAG_1	mtfA.EST5UTR	G0-8878	5UTR	sRNA	mtfA.EST5UTR	cyaR	Mlc titration factor	small regulatory RNA CyaR	2043601	2043690	+	2167139	2167201	+	212	505	516224	15614799	12.6982	3.65195e-130
Hfq-FLAG_1	folM.EST3UTR	G0-8871	3UTR	sRNA	folM.EST3UTR	arcZ	dihydromonapterin reductase	small regulatory RNA ArcZ	1681726	1681796	+	3350668	3350698	+	212	29	198102	15933397	587.973	0
Hfq-FLAG_1	EG11442	EG10371	mRNA	mRNA	gcvT	gcvH	aminomethyltransferase	lipoyl-GcvH-protein // glycine cleavage system H protein	3050304	3050773	-	3048928	3049397	-	211	13296	8056	16110177	31.7353	1.41105e-221
Hfq-FLAG_1	G6887	G0-8878	mRNA	sRNA	ydhF	cyaR	putative oxidoreductase YdhF	small regulatory RNA CyaR	1725404	1725594	-	2167149	2167201	+	211	2223	516225	15613081	2.87073	2.84569e-30
Hfq-FLAG_1	G6718	EG30098	mRNA	sRNA	paaJ	spf	&beta;-ketoadipyl-CoA thiolase	small regulatory RNA Spot 42	1461405	1461574	+	4049935	4050008	+	211	928	54557	16076044	66.9982	1.00383e-280
Hfq-FLAG_1	EG11258	G0-8899	mRNA	sRNA	focA	mcaS	formate channel FocA	small regulatory RNA McaS	954201	954492	-	1405657	1405712	-	210	1980	107617	16021933	15.7902	2.43724e-157
Hfq-FLAG_1	EG12111	G0-8878	mRNA	sRNA	nlpD	cyaR	murein hydrolase activator NlpD	small regulatory RNA CyaR	2868501	2868796	-	2167149	2167201	+	210	440	516226	15614864	14.4366	1.05473e-137
Hfq-FLAG_1	yqjA.5UTR:G0-17033	G0-8871	5UTR:mRNA	sRNA	yqjA.5UTR:yqiM	arcZ	DedA family protein YqjA:protein YqiM	small regulatory RNA ArcZ	3247612	3247762	+	3350660	3350698	+	208	1087	198106	15932339	15.3892	1.2678e-150
Hfq-FLAG_1	EG11858	EG10982:sucD.EST3UTR:G0-17009	mRNA	mRNA:3UTR:sRNA	fdoG	sucD:sucD.EST3UTR:sdhX	formate dehydrogenase O subunit &alpha;	succinyl-CoA synthetase subunit &alpha;:succinyl-CoA synthetase subunit &alpha;:small regulatory RNA SdhX	4085001	4085500	-	764767	765149	+	208	1002	55865	16074665	59.7307	1.78145e-267
Hfq-FLAG_1	EG11782	G0-8878	mRNA	sRNA	smpB	cyaR	SsrA-binding protein	small regulatory RNA CyaR	2754831	2754985	+	2167140	2167201	+	208	657	516228	15614647	9.5761	3.5816e-108
Hfq-FLAG_1	G0-10700	G0-8871	other-ncRNA	sRNA	G0-10700	arcZ		small regulatory RNA ArcZ	2278214	2278396	-	3350662	3350697	+	208	587	198106	15932839	28.4984	2.47813e-197
Hfq-FLAG_1	EG10031	G0-8878	mRNA	sRNA	adhE	cyaR	fused acetaldehyde-CoA dehydrogenase and iron-dependent alcohol dehydrogenasealdehyde/alcohol dehydrogenase AdhE	small regulatory RNA CyaR	1296803	1296896	-	2167180	2167201	+	207	970	516229	15614334	6.45475	1.39306e-80
Hfq-FLAG_1	dmsA.5UTR	glpX.fpr.IGR	5UTR	IGR	dmsA.5UTR	glpX.fpr.IGR	dimethyl sulfoxide reductase subunit A	fructose-1,6-bisphosphatase 2:flavodoxin/ferredoxin-NADP<sup>+</sup> reductase	940840	940993	+	4114519	4114578	-	206	63361	15078	16053095	3.46147	3.00196e-42
Hfq-FLAG_1	EG10559	EG10528	mRNA	mRNA	malM	lamB	maltose regulon periplasmic protein	maltose outer membrane channel / phage lambda receptor protein	4249437	4249900	+	4248304	4248769	+	206	25447	26043	16080044	4.99835	2.69772e-67
Hfq-FLAG_1	EG10554	EG10555	mRNA	mRNA	malE	malF	maltose ABC transporter periplasmic binding protein	maltose ABC transporter membrane subunit MalF	4245234	4245690	-	4243807	4244299	-	206	17586	10172	16103776	18.5448	1.2725e-170
Hfq-FLAG_1	EG10991	EG10990:tdcB.tdcA.TU:EG10989	mRNA	mRNA:TU:mRNA	tdcC	tdcB:tdcB.tdcA.TU:tdcA	threonine/serine:H<sup>+</sup> symporter	catabolic threonine dehydratase:catabolic threonine dehydratase:DNA-binding transcriptional activator TdcA:DNA-binding transcriptional activator TdcA	3264703	3265199	-	3265804	3266299	-	204	34321	15988	16081227	5.97854	2.64262e-79
Hfq-FLAG_1	EG10559	EG10528	mRNA	mRNA	malM	lamB	maltose regulon periplasmic protein	maltose outer membrane channel / phage lambda receptor protein	4250016	4250481	+	4248905	4249340	+	204	24570	18198	16088768	7.34047	6.66871e-95
Hfq-FLAG_1	EG10987	EG10147:EG10148	mRNA	mRNA:mRNA	tap	cheB:cheR	methyl-accepting chemotaxis protein Tap	CheB-P<SUP>asp</SUP> // protein-glutamate methylesterase/protein glutamine deamidase:chemotaxis protein methyltransferase	1969601	1970094	-	1968201	1968696	-	203	8654	3319	16119564	113.927	0
Hfq-FLAG_1	G6473	G0-8871	mRNA	sRNA	ycbJ	arcZ	putative phosphotransferase YcbJ	small regulatory RNA ArcZ	971730	972000	+	3350611	3350698	+	203	6271	198111	15927155	2.60249	1.39385e-24
Hfq-FLAG_1	G0-8871	G6833	sRNA	mRNA	arcZ	flxA	small regulatory RNA ArcZ	Qin prophage; PF14282 family protein FlxA	3350608	3350653	+	1646412	1646471	+	199	134624	2502	15994415	9.44956	2.36626e-109
Hfq-FLAG_1	G0-8871	EG11442	sRNA	mRNA	arcZ	gcvT	small regulatory RNA ArcZ	aminomethyltransferase	3350619	3350658	+	3050415	3050499	-	199	134624	3467	15993450	6.81897	1.42365e-85
Hfq-FLAG_1	EG10554	EG10555	mRNA	mRNA	malE	malF	maltose ABC transporter periplasmic binding protein	maltose ABC transporter membrane subunit MalF	4245912	4246378	-	4244504	4244984	-	199	34031	5080	16092430	18.5241	4.51848e-164
Hfq-FLAG_1	ptsH.5UTR:EG10788	malG.3UTR	5UTR:mRNA	sRNA	ptsH.5UTR:ptsH	malG.3UTR	phosphocarrier HPr-<i>N</i><sup>&pi;</sup>-phospho-L-histidine // phosphocarrier protein HPr:phosphocarrier HPr-<i>N</i><sup>&pi;</sup>-phospho-L-histidine // phosphocarrier protein HPr	maltose ABC transporter membrane subunit MalG	2533607	2533800	+	4242529	4242560	-	199	2534	63913	16065094	19.7397	4.06244e-168
Hfq-FLAG_1	G7128	G0-10677	mRNA	sRNA	gatZ	fnrS	putative tagatose-1,6-bisphosphate aldolase 2 chaperone	small regulatory RNA FnrS	2175703	2175798	-	1409201	1409250	+	199	2472	474210	15654859	2.65756	2.36981e-24
Hfq-FLAG_1	mgtL.5UTR:G0-10689:mgtL.mgtA.TU	G0-8878	5UTR:mRNA:TU	sRNA	mgtL.5UTR:mgtL:mgtL.mgtA.TU	cyaR	leader peptide MgtL:leader peptide MgtL:leader peptide MgtL:Mg<sup>2+</sup> importing P-type ATPase	small regulatory RNA CyaR	4467412	4467554	+	2167135	2167201	+	199	1594	516237	15613710	3.77591	1.09972e-43
Hfq-FLAG_1	alaA.lrhA.IGR	glpX.fpr.IGR	IGR	IGR	alaA.lrhA.IGR	glpX.fpr.IGR	glutamate&mdash;pyruvate aminotransferase AlaA:DNA-binding transcriptional dual regulator LrhA	fructose-1,6-bisphosphatase 2:flavodoxin/ferredoxin-NADP<sup>+</sup> reductase	2406701	2406780	-	4114519	4114571	-	198	6079	15086	16110377	34.7828	4.0749e-215
Hfq-FLAG_1	EG12415:gatB.gatA.TU:EG12414	cpxP.3UTR:G0-16649:fieF.EST5UTR	mRNA:TU:mRNA	3UTR:sRNA:5UTR	gatB:gatB.gatA.TU:gatA	cpxP.3UTR:cpxQ:fieF.EST5UTR	galactitol-specific PTS enzyme IIB component:galactitol-specific PTS enzyme IIB component:galactitol-specific PTS enzyme IIA component:galactitol-specific PTS enzyme IIA component	periplasmic protein CpxP:small regulatory RNA CpxQ:Zn<sup>2+</sup>/Fe<sup>2+</sup>/Cd<sup>2+</sup> exporter	2174302	2174800	-	4106347	4106387	+	197	8917	67008	16055618	5.29356	1.08221e-67
Hfq-FLAG_1	EG11978	G0-8878	mRNA	sRNA	rfbA	cyaR	glucose-1-phosphate thymidylyltransferase 1	small regulatory RNA CyaR	2110978	2111073	-	2167139	2167200	+	197	162	512833	15618548	37.0353	4.30192e-185
Hfq-FLAG_1	lrp.5UTR	G0-8867	5UTR	sRNA	lrp.5UTR	gcvB	DNA-binding transcriptional dual regulator Lrp	small regulatory RNA GcvB	932501	932600	+	2942801	2942902	+	196	1215	912654	15217675	2.68981	2.46055e-23
Hfq-FLAG_1	G363	G0-8878	mRNA	sRNA	flgG	cyaR	flagellar basal-body rod protein FlgG	small regulatory RNA CyaR	1135004	1135099	+	2167160	2167201	+	196	727	516240	15614577	8.15455	3.62222e-91
Hfq-FLAG_1	G0-8871	G6833	sRNA	mRNA	arcZ	flxA	small regulatory RNA ArcZ	Qin prophage; PF14282 family protein FlxA	3350609	3350658	+	1646522	1646599	+	195	134628	11967	15984950	1.93475	2.90233e-10
Hfq-FLAG_1	G0-8867	EG11275	sRNA	mRNA	gcvB	ivbL	small regulatory RNA GcvB	<i>ilvBN</i> operon leader peptide	2942695	2942796	+	3852901	3852994	-	194	729881	1377	15400288	2.97266	1.52431e-28
Hfq-FLAG_1	EG30098	tdcB.tdcA.TU	sRNA	TU	spf	tdcB.tdcA.TU	small regulatory RNA Spot 42	catabolic threonine dehydratase:DNA-binding transcriptional activator TdcA	4049827	4049962	+	3266023	3266089	-	194	46154	4323	16081069	15.6359	2.85939e-146
Hfq-FLAG_1	EG10699	exuT.5UTR	mRNA	5UTR	pfkA	exuT.5UTR	6-phosphofructokinase 1	hexuronate transporter	4107504	4108000	+	3245040	3245137	+	194	12138	24748	16094660	10.3943	1.51896e-115
Hfq-FLAG_1	hypD_AS:hypD.AS	G0-17101:flgL.EST3UTR	mRNA:AS	sRNA:3UTR	hypD_AS:hypD.AS	flgO:flgL.EST3UTR	:Fe-(CN)<sub>2</sub>CO cofactor assembly scaffold protein HypD	small RNA FlgO:flagellar hook-filament junction protein 2	2852502	2852585	-	1141015	1141064	+	194	453	1165042	14966051	5.50135	1.10008e-59
Hfq-FLAG_1	G7456:tcdA.EST5UTR	G0-8878	mRNA:5UTR	sRNA	tcdA:tcdA.EST5UTR	cyaR	tRNA threonylcarbamoyladenosine dehydratase:tRNA threonylcarbamoyladenosine dehydratase	small regulatory RNA CyaR	2945507	2945892	-	2167140	2167200	+	194	441	512836	15618269	13.3973	3.51782e-122
Hfq-FLAG_1	EG11172	EG10991	mRNA	mRNA	tdcD	tdcC	propionate kinase	threonine/serine:H<sup>+</sup> symporter	3262608	3263099	-	3263803	3264293	-	193	8037	13816	16109694	28.0007	2.78446e-192
Hfq-FLAG_1	EG11085	G0-8878	mRNA	sRNA	rsmH	cyaR	16S rRNA m<sup>4</sup>C1402 methyltransferase	small regulatory RNA CyaR	90803	90900	+	2167156	2167201	+	193	757	516243	15614547	7.71146	4.07112e-86
Hfq-FLAG_1	flxA.5UTR:G6833	G0-8871	5UTR:mRNA	sRNA	flxA.5UTR:flxA	arcZ	Qin prophage; PF14282 family protein FlxA:Qin prophage; PF14282 family protein FlxA	small regulatory RNA ArcZ	1646401	1646495	+	3350662	3350697	+	192	8005	198122	15925421	1.92796	8.02871e-10
Hfq-FLAG_1	EG10653	EG10655:nirD.nirC.TU	mRNA	mRNA:TU	nirB	nirD:nirD.nirC.TU	nitrite reductase (NADH) large subunit	nitrite reductase (NADH) small subunit:nitrite reductase (NADH) small subunit:nitrite transporter NirC	3495419	3495896	+	3496615	3496959	+	192	3140	17911	16110497	54.9997	1.0214e-244
Hfq-FLAG_1	EG10669	malG.3UTR	mRNA	sRNA	ompA	malG.3UTR	outer membrane protein A	maltose ABC transporter membrane subunit MalG	1019305	1019680	-	4242529	4242797	-	191	12139	72538	16046872	3.48077	2.53076e-39
Hfq-FLAG_1	EG10512	EG10993	mRNA	mRNA	kbl	tdh	2-amino-3-ketobutyrate CoA ligase	threonine dehydrogenase	3792107	3792577	-	3790303	3790793	-	191	11506	8912	16111131	30.0096	5.32251e-196
Hfq-FLAG_1	EG10671	EG10671:ompF.5UTR	mRNA	mRNA:5UTR	ompF	ompF:ompF.5UTR	outer membrane porin F	outer membrane porin F:outer membrane porin F	985873	985988	-	986856	987069	-	191	10263	18686	16102600	16.0376	1.28074e-146
Hfq-FLAG_1	EG10232	xylB.xylA.TU	mRNA	TU	dmsA	xylB.xylA.TU	dimethyl sulfoxide reductase subunit A	xylulokinase:xylose isomerase	941001	941372	+	3729385	3729414	-	191	8823	1385	16121341	251.981	0
Hfq-FLAG_1	EG10642	G0-8878	mRNA	sRNA	narK	cyaR	nitrate:nitrite antiporter NarK	small regulatory RNA CyaR	1278903	1279199	+	2167149	2167200	+	191	1708	512839	15617002	3.40535	5.57498e-36
Hfq-FLAG_1	EG10947	G0-10677	mRNA	sRNA	serS	fnrS	serine&mdash;tRNA ligase	small regulatory RNA FnrS	940508	940598	+	1409201	1409250	+	191	517	474218	15656814	12.1974	3.47796e-115
Hfq-FLAG_1	G0-8871	EG12068	sRNA	mRNA	arcZ	napF	small regulatory RNA ArcZ	ferredoxin-type protein	3350622	3350656	+	2303301	2303547	-	190	134633	8390	15988527	2.68936	5.59896e-25
Hfq-FLAG_1	EG10401	EG10391	mRNA	mRNA	glpT	glpA	sn-glycerol 3-phosphate:phosphate antiporter	anaerobic glycerol-3-phosphate dehydrogenase subunit A	2351701	2352200	-	2352708	2353186	+	190	58315	9233	16064002	5.66871	9.57183e-70
Hfq-FLAG_1	EG10671	ybiC.AS:ybiE.ybiC.IGR	mRNA	AS:IGR	ompF	ybiC.AS:ybiE.ybiC.IGR	outer membrane porin F	:protein YbiE	986648	987093	-	837435	837489	-	189	42913	861	16087777	82.2936	8.62914e-268
Hfq-FLAG_1	EG10391	EG10401	mRNA	mRNA	glpA	glpT	anaerobic glycerol-3-phosphate dehydrogenase subunit A	sn-glycerol 3-phosphate:phosphate antiporter	2352622	2353099	+	2351701	2352198	-	189	10684	54618	16066249	5.20363	1.04462e-63
Hfq-FLAG_1	EG10438	G0-8878	mRNA	sRNA	hfq	cyaR	RNA-binding protein Hfq	small regulatory RNA CyaR	4400401	4400496	+	2167149	2167201	+	189	1968	516247	15613336	2.90452	4.73852e-28
Hfq-FLAG_1	G0-10677	G7652	sRNA	mRNA	fnrS	yhbU	small regulatory RNA FnrS		1409128	1409187	+	3301469	3301677	+	188	259663	370	15871519	31.0574	4.69954e-180
Hfq-FLAG_1	EG11897:G0-16690:rpoE.5UTR:nadB.rpoE.IGR	G0-8878	mRNA:mRNA:5UTR:IGR	sRNA	rpoE:rseD:rpoE.5UTR:nadB.rpoE.IGR	cyaR	RNA polymerase sigma factor RpoE:<i>rpoE</i> leader peptide:RNA polymerase sigma factor RpoE:L-aspartate oxidase:RNA polymerase sigma factor RpoE	small regulatory RNA CyaR	2710002	2710330	-	2167137	2167201	+	188	2330	516248	15612974	2.44022	1.34724e-18
Hfq-FLAG_1	EG11879	G0-8878	mRNA	sRNA	rraA	cyaR	ribonuclease E inhibitor protein A	small regulatory RNA CyaR	4119103	4119289	-	2167140	2167201	+	188	787	516248	15614517	7.22526	1.05577e-79
Hfq-FLAG_1	G0-16690:rpoE.5UTR:nadB.rpoE.IGR	G0-16601	mRNA:5UTR:IGR	sRNA	rseD:rpoE.5UTR:nadB.rpoE.IGR	micL	<i>rpoE</i> leader peptide:RNA polymerase sigma factor RpoE:L-aspartate oxidase:RNA polymerase sigma factor RpoE	small regulatory RNA MicL-S	2710015	2710196	-	1958440	1958477	-	187	2286	31977	16097290	41.1794	1.15335e-214
Hfq-FLAG_1	sbmA.5UTR	G0-8899	5UTR	sRNA	sbmA.5UTR	mcaS	peptide antibiotic/peptide nucleic acid transporter	small regulatory RNA McaS	396433	396690	+	1405657	1405710	-	187	1662	107640	16022251	16.7479	8.14787e-144
Hfq-FLAG_1	EG10528	uhpT.EST3UTR:G0-17104:EG11054	mRNA	3UTR:sRNA:mRNA	lamB	uhpT.EST3UTR:uhpU:uhpT	maltose outer membrane channel / phage lambda receptor protein	hexose-6-phosphate:phosphate antiporter:small RNA UhpU:hexose-6-phosphate:phosphate antiporter	4248901	4249292	+	3845731	3845780	-	186	19842	85751	16025961	1.75191	1.831e-05
Hfq-FLAG_1	ydaN.EST3UTR:G0-10677	yhaO.EST5UTR	3UTR:sRNA	5UTR	ydaN.EST3UTR:fnrS	yhaO.EST5UTR	:small regulatory RNA FnrS		1409128	1409140	+	3258002	3258160	-	185	259666	556	15871333	20.3374	5.32826e-150
Hfq-FLAG_1	EG10989	cpxP.3UTR:G0-16649:fieF.EST5UTR	mRNA	3UTR:sRNA:5UTR	tdcA	cpxP.3UTR:cpxQ:fieF.EST5UTR	DNA-binding transcriptional activator TdcA	periplasmic protein CpxP:small regulatory RNA CpxQ:Zn<sup>2+</sup>/Fe<sup>2+</sup>/Cd<sup>2+</sup> exporter	3266701	3266880	-	4106357	4106388	+	185	16472	67020	16048063	2.68933	4.22162e-24
Hfq-FLAG_1	flhD.5UTR	G0-8871	5UTR	sRNA	flhD.5UTR	arcZ	DNA-binding transcriptional dual regulator FlhD	small regulatory RNA ArcZ	1978211	1978300	-	3350662	3350699	+	185	1437	198129	15931989	10.3523	2.28688e-106
Hfq-FLAG_1	EG10060	cpxP.3UTR:G0-16649:fieF.EST5UTR	mRNA	3UTR:sRNA:5UTR	araJ	cpxP.3UTR:cpxQ:fieF.EST5UTR	putative transport protein AraJ	periplasmic protein CpxP:small regulatory RNA CpxQ:Zn<sup>2+</sup>/Fe<sup>2+</sup>/Cd<sup>2+</sup> exporter	412413	412488	-	4106357	4106387	+	184	467	67021	16064068	94.4377	8.63825e-266
Hfq-FLAG_1	EG10401	EG10399	mRNA	mRNA	glpT	glpQ	sn-glycerol 3-phosphate:phosphate antiporter	glycerophosphoryl diester phosphodiesterase GlpQ	2351605	2352094	-	2350503	2350896	-	183	46377	9726	16075454	6.52195	2.10687e-76
Hfq-FLAG_1	G0-8871	EG10669	sRNA	mRNA	arcZ	ompA	small regulatory RNA ArcZ	outer membrane protein A	3350618	3350646	+	1019130	1019283	-	182	134641	4512	15992405	4.79114	1.85923e-55
Hfq-FLAG_1	EG11442	G0-10677	mRNA	sRNA	gcvT	fnrS	aminomethyltransferase	small regulatory RNA FnrS	3050503	3050600	-	1409201	1409249	+	182	3767	474227	15653564	1.59479	0.0173548
Hfq-FLAG_1	EG10347	G0-8878	mRNA	sRNA	ftsZ	cyaR	cell division protein FtsZ	small regulatory RNA CyaR	105502	105700	+	2167155	2167201	+	182	1337	516254	15613967	4.11708	2.99395e-44
Hfq-FLAG_1	nuoA.5UTR	G0-16601	5UTR	sRNA	nuoA.5UTR	micL	NADH:quinone oxidoreductase subunit A	small regulatory RNA MicL-S	2405115	2405200	-	1958440	1958499	-	181	23592	31983	16075984	3.85631	9.73296e-43
Hfq-FLAG_1	EG10524	G0-8871	mRNA	sRNA	lacA	arcZ	galactoside <i>O</i>-acetyltransferase	small regulatory RNA ArcZ	361417	361500	-	3350617	3350698	+	181	1596	198133	15931830	9.11915	1.44704e-95
Hfq-FLAG_1	G6833	G0-8871	mRNA	sRNA	flxA	arcZ	Qin prophage; PF14282 family protein FlxA	small regulatory RNA ArcZ	1646702	1646761	+	3350651	3350698	+	181	1386	198133	15932040	10.501	5.27697e-105
Hfq-FLAG_1	EG10554	uhpT.EST3UTR:G0-17104:EG11054	mRNA	3UTR:sRNA:mRNA	malE	uhpT.EST3UTR:uhpU:uhpT	maltose ABC transporter periplasmic binding protein	hexose-6-phosphate:phosphate antiporter:small RNA UhpU:hexose-6-phosphate:phosphate antiporter	4245802	4246198	-	3845731	3845793	-	179	21251	85758	16024552	1.57393	0.0346366
Hfq-FLAG_1	EG11347	G0-8871	mRNA	sRNA	fliF	arcZ	flagellar basal-body MS-ring and collar protein	small regulatory RNA ArcZ	2013806	2013879	+	3350665	3350698	+	179	371	198135	15933055	38.7987	1.86042e-188
Hfq-FLAG_1	G0-8871	EG11390	sRNA	mRNA	arcZ	uspA	small regulatory RNA ArcZ	universal stress protein A	3350607	3350662	+	3640107	3640351	+	178	134645	5446	15991471	3.88187	6.86755e-42
Hfq-FLAG_1	EG10401	EG10399	mRNA	mRNA	glpT	glpQ	sn-glycerol 3-phosphate:phosphate antiporter	glycerophosphoryl diester phosphodiesterase GlpQ	2351903	2352400	-	2349813	2350295	-	178	58522	5740	16067300	8.51396	5.07828e-92
Hfq-FLAG_1	G7039	cpxP.3UTR:G0-16649:fieF.EST5UTR	mRNA	3UTR:sRNA:5UTR	tcyJ	cpxP.3UTR:cpxQ:fieF.EST5UTR	cystine ABC transporter periplasmic binding protein	periplasmic protein CpxP:small regulatory RNA CpxQ:Zn<sup>2+</sup>/Fe<sup>2+</sup>/Cd<sup>2+</sup> exporter	2000220	2000399	-	4106346	4106387	+	178	5989	67027	16058546	7.12069	1.3565e-79
Hfq-FLAG_1	pdeH.5UTR	G0-8867	5UTR	sRNA	pdeH.5UTR	gcvB	c-di-GMP phosphodiesterase PdeH	small regulatory RNA GcvB	3679201	3679229	-	2942804	2942902	+	178	1033	912672	15217857	2.87315	1.14978e-23
Hfq-FLAG_1	G7872:ytfK.EST3UTR:ytfL.AS	ahpF.EST3UTR	mRNA:3UTR:AS	3UTR	ytfK:ytfK.EST3UTR:ytfL.AS	ahpF.EST3UTR	stringent response modulator YtfK:stringent response modulator YtfK:	alkyl hydroperoxide reductase, AhpF component	4439705	4440017	+	641303	641379	+	177	132024	6391	15993148	3.35495	1.14935e-33
Hfq-FLAG_1	G6083	G0-9382	mRNA	sRNA	insL-1	chiX		small regulatory RNA ChiX	15392	15590	+	507269	507288	+	177	110	2809790	13321663	7.62896	1.58777e-55
Hfq-FLAG_1	EG10991	EG11172	mRNA	mRNA	tdcC	tdcD	threonine/serine:H<sup>+</sup> symporter	propionate kinase	3264006	3264468	-	3262501	3262998	-	176	19019	7651	16104894	19.4789	1.34713e-148
Hfq-FLAG_1	EG10559	EG10528	mRNA	mRNA	malM	lamB	maltose regulon periplasmic protein	maltose outer membrane channel / phage lambda receptor protein	4249905	4250290	+	4248402	4248900	+	176	10832	23467	16097265	11.1455	2.49508e-109
Hfq-FLAG_1	G7266	G0-8878	mRNA	sRNA	yfeX	cyaR	porphyrinogen peroxidase	small regulatory RNA CyaR	2550403	2550591	-	2167139	2167200	+	176	1826	512854	15616884	2.93503	1.85024e-25
Hfq-FLAG_1	G0-8899	ibpB.EST3UTR:EG11535	sRNA	3UTR:mRNA	mcaS	ibpB.EST3UTR:ibpB	small regulatory RNA McaS	small heat shock protein IbpB:small heat shock protein IbpB	1405694	1405752	-	3866426	3866500	-	175	81015	1967	16048583	17.624	1.2638e-138
Hfq-FLAG_1	G7662	cpxP.3UTR:G0-16649:fieF.EST5UTR	mRNA	3UTR:sRNA:5UTR	kdsD	cpxP.3UTR:cpxQ:fieF.EST5UTR	D-arabinose 5-phosphate isomerase KdsD	periplasmic protein CpxP:small regulatory RNA CpxQ:Zn<sup>2+</sup>/Fe<sup>2+</sup>/Cd<sup>2+</sup> exporter	3341360	3341451	+	4106357	4106387	+	175	136	67030	16064399	308.386	0
Hfq-FLAG_1	gudD.EST3UTR	G0-10677	3UTR	sRNA	gudD.EST3UTR	fnrS	<i>D</i>-glucarate dehydratase	small regulatory RNA FnrS	2917930	2917990	-	1409217	1409249	+	175	50	474234	15657281	115.556	7.29308e-212
Hfq-FLAG_1	G0-16601	EG50003	sRNA	mRNA	micL	acpP	small regulatory RNA MicL-S	octanoyl-ACP // lipoyl-ACP // <i>cis</i>-&Delta;<sup>5</sup>-dodecenoyl-ACP // <i>trans</i>-&Delta;<sup>2</sup>-cis-&Delta;<sup>5</sup>-dodecenoyl-ACP // succinyl-ACP // <i>cis</i>-&Delta;<SUP>3</SUP>-decenoyl-ACP // 3-oxo-<i>cis</i>-&Delta;<sup>5</sup>-dodecenoyl-ACP // (3<i>R</i>)-hydroxy <i>cis</i> &Delta;<sup>5</sup>-dodecenoyl-ACP // (3<i>R</i>)-3-hydroxybutanoyl-ACP // <i>trans</i> oct-2-en…	1958484	1958558	-	1151602	1151685	+	174	23363	5819	16102384	20.6093	1.00243e-150
Hfq-FLAG_1	EG10371:gcvH.gcvT.TU:EG11442	G0-8899	mRNA:TU:mRNA	sRNA	gcvH:gcvH.gcvT.TU:gcvT	mcaS	lipoyl-GcvH-protein // glycine cleavage system H protein:lipoyl-GcvH-protein // glycine cleavage system H protein:aminomethyltransferase:aminomethyltransferase	small regulatory RNA McaS	3049508	3049698	-	1405657	1405699	-	174	10381	106145	16015040	2.52894	3.15375e-19
Hfq-FLAG_1	EG11784	G0-10677	mRNA	sRNA	grcA	fnrS	stress-induced alternate pyruvate formate-lyase subunit	small regulatory RNA FnrS	2716301	2716400	-	1409201	1409250	+	174	2889	474235	15654442	1.98813	8.63057e-09
Hfq-FLAG_1	EG12127	G0-8878	mRNA	sRNA	treB	cyaR	trehalose-specific PTS enzyme IIBC component	small regulatory RNA CyaR	4465906	4466093	-	2167148	2167201	+	174	1981	516262	15613323	2.65638	1.5815e-20
Hfq-FLAG_1	EG12076	G0-8878	mRNA	sRNA	nikB	cyaR	Ni(2+) ABC transporter membrane subunit NikB	small regulatory RNA CyaR	3616030	3616084	+	2167165	2167201	+	173	124	516263	15615180	42.1988	9.01819e-168
Hfq-FLAG_1	G7667	G0-10592	mRNA	sRNA	yrbL	rydC	protein kinase-like domain-containing protein YrbL	small regulatory RNA RydC	3348425	3348482	+	1491441	1491479	-	172	300	855712	15275556	10.2347	3.95082e-87
Hfq-FLAG_1	G0-8867	G0-9383	sRNA	other-ncRNA	gcvB	sroC	small regulatory RNA GcvB	small regulatory RNA SroC	2942695	2942700	+	686801	686892	-	171	323954	3581	15804034	2.32957	7.16204e-15
Hfq-FLAG_1	G7816:cpxP.3UTR:G0-16649	hupB.5UTR	mRNA:3UTR:sRNA	5UTR	cpxP:cpxP.3UTR:cpxQ	hupB.5UTR	periplasmic protein CpxP:periplasmic protein CpxP:small regulatory RNA CpxQ	DNA-binding protein HU-&beta;	4106316	4106345	+	461305	461400	+	171	26403	969	16104197	107.636	8.28951e-263
Hfq-FLAG_1	EG10528	EG10559	mRNA	mRNA	lamB	malM	maltose outer membrane channel / phage lambda receptor protein	maltose regulon periplasmic protein	4248201	4248486	+	4249604	4250097	+	171	17959	10916	16102694	14.0459	2.20336e-122
Hfq-FLAG_1	G7459	malG.3UTR	mRNA	sRNA	rppH	malG.3UTR	RNA pyrophosphohydrolase	maltose ABC transporter membrane subunit MalG	2968507	2968997	-	4242529	4242788	-	171	13328	72558	16045683	2.83729	3.34379e-24
Hfq-FLAG_1	lpp.5UTR:EG10544	G7816:cpxP.3UTR:G0-16649:fieF.EST5UTR	5UTR:mRNA	mRNA:3UTR:sRNA:5UTR	lpp.5UTR:lpp	cpxP:cpxP.3UTR:cpxQ:fieF.EST5UTR	murein lipoprotein:murein lipoprotein	periplasmic protein CpxP:periplasmic protein CpxP:small regulatory RNA CpxQ:Zn<sup>2+</sup>/Fe<sup>2+</sup>/Cd<sup>2+</sup> exporter	1757401	1757479	+	4106129	4106387	+	170	12418	67190	16051962	3.27055	4.72817e-31
Hfq-FLAG_1	EG10555	malG.3UTR	mRNA	sRNA	malF	malG.3UTR	maltose ABC transporter membrane subunit MalF	maltose ABC transporter membrane subunit MalG	4243558	4243971	-	4242529	4242795	-	170	7742	72559	16051269	4.85751	1.15528e-52
Hfq-FLAG_1	EG10989	cpxP.3UTR:G0-16649:fieF.EST5UTR	mRNA	3UTR:sRNA:5UTR	tdcA	cpxP.3UTR:cpxQ:fieF.EST5UTR	DNA-binding transcriptional activator TdcA	periplasmic protein CpxP:small regulatory RNA CpxQ:Zn<sup>2+</sup>/Fe<sup>2+</sup>/Cd<sup>2+</sup> exporter	3266916	3266983	-	4106355	4106387	+	170	2553	67035	16061982	15.955	2.50931e-128
Hfq-FLAG_1	EG10990	G0-8899	mRNA	sRNA	tdcB	mcaS	catabolic threonine dehydratase	small regulatory RNA McaS	3265011	3265198	-	1405657	1405716	-	169	6794	107658	16017119	3.70083	4.27901e-37
Hfq-FLAG_1	ycaM.EST5UTR	cpxP.3UTR:G0-16649:fieF.EST5UTR	5UTR	3UTR:sRNA:5UTR	ycaM.EST5UTR	cpxP.3UTR:cpxQ:fieF.EST5UTR	putative transporter YcaM	periplasmic protein CpxP:small regulatory RNA CpxQ:Zn<sup>2+</sup>/Fe<sup>2+</sup>/Cd<sup>2+</sup> exporter	947188	947216	+	4106353	4106387	+	169	72	67036	16064463	562.487	0
Hfq-FLAG_1	EG10321	EG11151:G0-17078:raiA.EST3UTR	mRNA	mRNA:sRNA:3UTR	fliC	raiA:raiZ:raiA.EST3UTR	flagellar filament structural protein	ribosome-associated inhibitor A:small RNA RaiZ:ribosome-associated inhibitor A	2003510	2003598	-	2737404	2737500	+	168	143380	6400	15981792	2.92595	5.82661e-25
Hfq-FLAG_1	hupB.5UTR:EG10467:hupB.3UTR	tdcG.EST3UTR:tdcG.3UTR	5UTR:mRNA:3UTR	3UTR:sRNA	hupB.5UTR:hupB:hupB.3UTR	tdcG.EST3UTR:tdcG.3UTR	DNA-binding protein HU-&beta;:DNA-binding protein HU-&beta;:DNA-binding protein HU-&beta;	L-serine deaminase III:L-serine deaminase III	461415	461738	+	3258235	3258284	-	168	84668	14229	16032675	2.23574	3.11793e-13
Hfq-FLAG_1	EG12419	G7128	mRNA	mRNA	gatY	gatZ	tagatose-1,6-bisphosphate aldolase 2	putative tagatose-1,6-bisphosphate aldolase 2 chaperone	2176818	2177227	-	2175002	2175499	-	168	13713	11167	16106692	17.6704	1.44657e-135
Hfq-FLAG_1	yobA.EST5UTR	G0-10677	5UTR	sRNA	yobA.EST5UTR	fnrS	copper-binding protein	small regulatory RNA FnrS	1924926	1925019	-	1409167	1409250	+	168	2379	538785	15590408	2.04342	3.33081e-09
Hfq-FLAG_1	EG10671	G0-10677	mRNA	sRNA	ompF	fnrS	outer membrane porin F	small regulatory RNA FnrS	986056	986196	-	1409164	1409200	+	167	14272	64377	16052924	2.9178	7.4693e-25
Hfq-FLAG_1	G6674	G0-8878	mRNA	sRNA	ydaN	cyaR		small regulatory RNA CyaR	1408803	1408982	+	2167160	2167200	+	167	79	512863	15618631	64.377	3.7106e-179
Hfq-FLAG_1	ypfM.EST3UTR	G0-10677	3UTR	sRNA	ypfM.EST3UTR	fnrS	uncharacterized protein YpfM	small regulatory RNA FnrS	2590755	2590800	-	1409183	1409249	+	166	2870	538787	15589917	1.6736	0.0119301
Hfq-FLAG_1	EG11175	G0-8871	mRNA	sRNA	garK	arcZ	glycerate 2-kinase 1	small regulatory RNA ArcZ	3271610	3271698	-	3350618	3350698	+	165	1914	198149	15931512	6.93118	2.18369e-70
Hfq-FLAG_1	G6902	G0-8878	mRNA	sRNA	ydhY	cyaR	putative 4Fe-4S ferredoxin-like protein YdhY	small regulatory RNA CyaR	1754011	1754184	-	2167140	2167200	+	165	1174	512865	15617536	4.27982	1.29508e-41
Hfq-FLAG_1	dksA.sfsA.TU	micA.gshA.IGR	TU	IGR	dksA.sfsA.TU	micA.gshA.IGR	RNA polymerase-binding transcription factor DksA:sugar fermentation stimulation protein A	small regulatory RNA MicA:glutamate&mdash;cysteine ligase	160604	160696	-	2814828	2814879	+	165	717	62049	16068809	59.5955	3.60801e-210
Hfq-FLAG_1	EG50003	uhpT.EST3UTR:G0-17104	mRNA	3UTR:sRNA	acpP	uhpT.EST3UTR:uhpU	octanoyl-ACP // lipoyl-ACP // <i>cis</i>-&Delta;<sup>5</sup>-dodecenoyl-ACP // <i>trans</i>-&Delta;<sup>2</sup>-cis-&Delta;<sup>5</sup>-dodecenoyl-ACP // succinyl-ACP // <i>cis</i>-&Delta;<SUP>3</SUP>-decenoyl-ACP // 3-oxo-<i>cis</i>-&Delta;<sup>5</sup>-dodecenoyl-ACP // (3<i>R</i>)-hydroxy <i>cis</i> &Delta;<sup>5</sup>-dodecenoyl-ACP // (3<i>R</i>)-3-hydroxybutanoyl-ACP // <i>trans</i> oct-2-en…	hexose-6-phosphate:phosphate antiporter:small RNA UhpU	1151702	1151909	+	3845731	3845765	-	164	14705	85773	16031098	2.08445	4.09866e-10
Hfq-FLAG_1	insL-1.AS	G0-8878	AS	sRNA	insL-1.AS	cyaR		small regulatory RNA CyaR	16177	16268	-	2167148	2167201	+	164	963	516272	15614341	5.15066	8.01779e-51
Hfq-FLAG_1	aroP.5UTR	G0-8867	5UTR	sRNA	aroP.5UTR	gcvB	aromatic amino acid:H<sup>+</sup> symporter AroP	small regulatory RNA GcvB	121535	121677	-	2942722	2942900	+	164	142	945024	15186410	18.5596	4.204e-109
Hfq-FLAG_1	EG10991	opgC.EST3UTR	mRNA	3UTR	tdcC	opgC.EST3UTR	threonine/serine:H<sup>+</sup> symporter	osmoregulated periplasmic glucans (OPG) biosynthesis protein C	3264746	3264796	-	1107695	1107761	-	163	10389	794	16120394	318.544	0
Hfq-FLAG_1	G0-8867	gltI.5UTR	sRNA	5UTR	gcvB	gltI.5UTR	small regulatory RNA GcvB	glutamate/aspartate ABC transporter periplasmic binding protein	2942695	2942795	+	687725	687800	-	162	729913	159	15401506	21.4986	1.91332e-119
Hfq-FLAG_1	EG10554	EG11151:G0-17078:raiA.EST3UTR	mRNA	mRNA:sRNA:3UTR	malE	raiA:raiZ:raiA.EST3UTR	maltose ABC transporter periplasmic binding protein	ribosome-associated inhibitor A:small RNA RaiZ:ribosome-associated inhibitor A	4246104	4246200	-	2737465	2737543	+	162	5007	22490	16104081	23.1678	9.20837e-148
Hfq-FLAG_1	EG11124	G0-8867	mRNA	sRNA	ompW	gcvB	outer membrane protein W	small regulatory RNA GcvB	1314511	1314600	+	2942732	2942900	+	162	1346	945026	15185206	1.93396	1.94642e-06
Hfq-FLAG_1	EG11111	G0-8871	mRNA	sRNA	cspD	arcZ	DNA replication inhibitor CspD	small regulatory RNA ArcZ	922438	922500	-	3350666	3350698	+	162	372	198152	15933054	35.0165	2.42293e-164
Hfq-FLAG_1	EG10398	glpX.fpr.IGR:glpX.3UTR:EG11517	mRNA	IGR:3UTR:mRNA	glpK	glpX.fpr.IGR:glpX.3UTR:glpX	glycerol kinase	fructose-1,6-bisphosphatase 2:flavodoxin/ferredoxin-NADP<sup>+</sup> reductase:fructose-1,6-bisphosphatase 2:fructose-1,6-bisphosphatase 2	4115801	4116299	-	4114519	4114964	-	161	11252	18193	16102134	12.6641	1.19828e-107
Hfq-FLAG_1	EG12760	uhpT.EST3UTR:G0-17104:EG11054	mRNA	3UTR:sRNA:mRNA	garP	uhpT.EST3UTR:uhpU:uhpT	galactarate/D-glucarate transporter GarP	hexose-6-phosphate:phosphate antiporter:small RNA UhpU:hexose-6-phosphate:phosphate antiporter	3274807	3274982	-	3845730	3845800	-	161	2776	85776	16043027	10.8474	9.97792e-97
Hfq-FLAG_1	G6463	G0-8871	mRNA	sRNA	clpS	arcZ	specificity factor for ClpA-ClpP chaperone-protease complex	small regulatory RNA ArcZ	923028	923190	+	3350662	3350698	+	161	1925	198153	15931501	6.72436	7.82386e-67
Hfq-FLAG_1	EG11680	G0-8871	mRNA	sRNA	lptB	arcZ	lipopolysaccharide transport system ATP binding protein LptB	small regulatory RNA ArcZ	3343924	3344093	+	3350637	3350698	+	161	1412	198153	15932014	9.16772	9.14071e-85
Hfq-FLAG_1	G7739	G0-8867	mRNA	sRNA	hofM	gcvB	DNA utilization protein HofM	small regulatory RNA GcvB	3522468	3522796	-	2942718	2942900	+	161	717	945027	15185835	3.60829	1.42002e-30
Hfq-FLAG_1	EG10001	G0-8878	mRNA	sRNA	alr	cyaR	alanine racemase 1	small regulatory RNA CyaR	4266318	4266644	+	2167139	2167200	+	161	378	512869	15618332	12.9707	7.90691e-99
Hfq-FLAG_1	EG11821	G0-8878	mRNA	sRNA	amtB	cyaR	ammonium transporter	small regulatory RNA CyaR	473103	473262	+	2167140	2167201	+	161	34	516275	15615270	143.224	8.06001e-197
Hfq-FLAG_1	G0-8867	lpp.EST3UTR	sRNA	3UTR	gcvB	lpp.EST3UTR	small regulatory RNA GcvB	murein lipoprotein	2942701	2942799	+	1757701	1757706	+	160	405790	3349	15722441	1.85107	2.06287e-05
Hfq-FLAG_1	EG10528	malK.5UTR:EG10558	mRNA	5UTR:mRNA	lamB	malK.5UTR:malK	maltose outer membrane channel / phage lambda receptor protein	maltose ABC transporter ATP binding subunit:maltose ABC transporter ATP binding subunit	4248211	4248700	+	4246758	4247195	+	159	28725	7763	16095093	11.4763	4.90493e-100
Hfq-FLAG_1	EG10669	uhpT.EST3UTR:G0-17104	mRNA	3UTR:sRNA	ompA	uhpT.EST3UTR:uhpU	outer membrane protein A	hexose-6-phosphate:phosphate antiporter:small RNA UhpU	1019804	1020091	-	3845731	3845761	-	159	17570	85778	16028233	1.69097	0.00723328
Hfq-FLAG_1	EG11176	G0-8878	mRNA	sRNA	garR	cyaR	tartronate semialdehyde reductase	small regulatory RNA CyaR	3272501	3272790	-	2167140	2167200	+	158	2689	512872	15616021	1.78907	0.000364075
Hfq-FLAG_1	EG10562	G0-8871	mRNA	sRNA	malT	arcZ	DNA-binding transcriptional activator MalT	small regulatory RNA ArcZ	3554002	3554095	+	3350662	3350698	+	158	1171	198156	15932255	10.8485	7.84649e-93
Hfq-FLAG_1	EG12092	G0-8878	mRNA	sRNA	nuoL	cyaR	NADH:quinone oxidoreductase subunit L	small regulatory RNA CyaR	2394624	2394899	-	2167155	2167201	+	158	685	516278	15614619	6.97613	2.38667e-64
Hfq-FLAG_1	EG11018	malG.3UTR	mRNA	sRNA	trg	malG.3UTR	methyl-accepting chemotaxis protein Trg	maltose ABC transporter membrane subunit MalG	1492603	1492789	+	4242529	4242588	-	158	404	63954	16067224	98.2537	2.7373e-230
Hfq-FLAG_1	EG12055	cpxP.3UTR:G0-16649:fieF.EST5UTR	mRNA	3UTR:sRNA:5UTR	ccmE	cpxP.3UTR:cpxQ:fieF.EST5UTR	periplasmic heme chaperone	periplasmic protein CpxP:small regulatory RNA CpxQ:Zn<sup>2+</sup>/Fe<sup>2+</sup>/Cd<sup>2+</sup> exporter	2294830	2295231	-	4106354	4106388	+	157	2238	67048	16062297	16.8059	2.38918e-121
Hfq-FLAG_1	EG10841	G0-10677	mRNA	sRNA	fliD	fnrS	flagellar filament capping protein	small regulatory RNA FnrS	2005208	2005298	+	1409153	1409250	+	157	1137	538796	15591650	3.99583	5.97884e-36
Hfq-FLAG_1	EG10705	G0-8878	mRNA	sRNA	pgpB	cyaR	phosphatidylglycerophosphatase B	small regulatory RNA CyaR	1339401	1339583	+	2167146	2167201	+	157	271	516279	15615033	17.5222	1.84313e-111
Hfq-FLAG_1	G6081	cpxP.3UTR:G0-16649:fieF.EST5UTR	mRNA	3UTR:sRNA:5UTR	yaaX	cpxP.3UTR:cpxQ:fieF.EST5UTR	DUF2502 domain-containing protein YaaX	periplasmic protein CpxP:small regulatory RNA CpxQ:Zn<sup>2+</sup>/Fe<sup>2+</sup>/Cd<sup>2+</sup> exporter	5246	5382	+	4106354	4106387	+	157	117	67048	16064418	321.509	7.51419e-288
Hfq-FLAG_1	EG10534	G0-8871	mRNA	sRNA	ligA	arcZ	DNA ligase	small regulatory RNA ArcZ	2529724	2529797	-	3350659	3350698	+	157	57	198157	15933369	221.474	2.38195e-241
Hfq-FLAG_1	G357	G0-10677	mRNA	sRNA	flgA	fnrS	flagellar basal body P-ring formation protein FlgA	small regulatory RNA FnrS	1130507	1130855	-	1409163	1409250	+	156	2424	538797	15590363	1.86219	3.2443e-05
Hfq-FLAG_1	EG10928	G0-8878	mRNA	sRNA	sbmA	cyaR	peptide antibiotic/peptide nucleic acid transporter	small regulatory RNA CyaR	396603	396777	+	2167136	2167201	+	156	1518	516280	15613786	3.10796	2.04122e-24
Hfq-FLAG_1	EG10988:tar.5UTR	G0-8899	mRNA:5UTR	sRNA	tar:tar.5UTR	mcaS	methyl-accepting chemotaxis protein Tar:methyl-accepting chemotaxis protein Tar	small regulatory RNA McaS	1972601	1972716	-	1405657	1405710	-	155	10037	107672	16013876	2.29679	8.67584e-13
Hfq-FLAG_1	EG10987	G0-8878	mRNA	sRNA	tap	cyaR	methyl-accepting chemotaxis protein Tap	small regulatory RNA CyaR	1970402	1970599	-	2167146	2167201	+	155	2358	516281	15612946	1.98786	3.29323e-07
Hfq-FLAG_1	malK.5UTR	G0-10677	5UTR	sRNA	malK.5UTR	fnrS	maltose ABC transporter ATP binding subunit	small regulatory RNA FnrS	4246737	4246784	+	1409179	1409250	+	155	2273	538798	15590514	1.97318	6.0078e-07
Hfq-FLAG_1	EG12331	G0-8878	mRNA	sRNA	clcA	cyaR	chloride:H<sup>+</sup> antiporter ClcA	small regulatory RNA CyaR	175317	175496	+	2167137	2167201	+	155	287	516281	15615017	16.3345	1.67659e-106
Hfq-FLAG_1	G0-10671	EG12062	sRNA	mRNA	mgrR	napH	small regulatory RNA MgrR	ferredoxin-type protein NapH	1622854	1622915	-	2298758	2299088	-	154	15180	8811	16107595	18.5462	1.97112e-126
Hfq-FLAG_1	EG10554	G0-8871	mRNA	sRNA	malE	arcZ	maltose ABC transporter periplasmic binding protein	small regulatory RNA ArcZ	4245401	4245495	-	3350659	3350697	+	154	5844	198160	15927582	2.11809	1.30535e-09
Hfq-FLAG_1	pth.ychH.IGR:ychH.5UTR:EG11533:ychH.EST3UTR	G0-10677	IGR:5UTR:mRNA:3UTR	sRNA	pth.ychH.IGR:ychH.5UTR:ychH:ychH.EST3UTR	fnrS	peptidyl-tRNA hydrolase:stress-induced protein:stress-induced protein:stress-induced protein:stress-induced protein	small regulatory RNA FnrS	1258737	1259167	+	1409167	1409249	+	154	2486	538799	15590301	1.79245	0.000583492
Hfq-FLAG_1	EG10230	G0-8878	mRNA	sRNA	dksA	cyaR	RNA polymerase-binding transcription factor DksA	small regulatory RNA CyaR	160513	160600	-	2167175	2167201	+	154	431	516282	15614873	10.8067	5.73714e-85
Hfq-FLAG_1	cstA.5UTR	G0-8867	5UTR	sRNA	cstA.5UTR	gcvB	pyruvate transporter CstA	small regulatory RNA GcvB	629855	629899	+	2942815	2942902	+	154	369	912696	15218521	6.9589	7.35381e-59
Hfq-FLAG_1	G0-8871	EG12409	sRNA	mRNA	arcZ	aegA	small regulatory RNA ArcZ	putative oxidoreductase AegA	3350619	3350652	+	2585391	2585517	-	153	134670	1381	15995536	13.1591	5.5124e-102
Hfq-FLAG_1	G0-8871	ucpA.EST3UTR	sRNA	3UTR	arcZ	ucpA.EST3UTR	small regulatory RNA ArcZ	oxidoreductase UcpA	3350629	3350653	+	2543763	2543792	-	153	134670	2495	15994422	7.28314	2.83017e-68
Hfq-FLAG_1	malG.3UTR:EG10556	EG10671	sRNA:mRNA	mRNA	malG.3UTR:malG	ompF	maltose ABC transporter membrane subunit MalG:maltose ABC transporter membrane subunit MalG	outer membrane porin F	4242604	4242880	-	986716	987059	-	153	21784	22618	16087185	4.99551	1.36236e-48
Hfq-FLAG_1	EG10398	G0-8871	mRNA	sRNA	glpK	arcZ	glycerol kinase	small regulatory RNA ArcZ	4117203	4117300	-	3350662	3350697	+	153	1429	198161	15931997	8.60818	8.41284e-77
Hfq-FLAG_1	G0-8867	yggX.mltC.TU:G7533	sRNA	TU:mRNA	gcvB	yggX.mltC.TU:mltC	small regulatory RNA GcvB	putative Fe<sup>2+</sup>-trafficking protein:membrane-bound lytic murein transglycosylase C:membrane-bound lytic murein transglycosylase C	2942695	2942790	+	3104401	3104494	+	152	729923	1311	15400354	2.44621	9.09256e-14
Hfq-FLAG_1	EG10554	EG10555	mRNA	mRNA	malE	malF	maltose ABC transporter periplasmic binding protein	maltose ABC transporter membrane subunit MalF	4245910	4246392	-	4243802	4244296	-	152	34078	10226	16087284	7.01692	8.17136e-67
Hfq-FLAG_1	G6638	G0-8871	mRNA	sRNA	yciT	arcZ	DNA-binding transcriptional dual regulator YciT	small regulatory RNA ArcZ	1344230	1344365	-	3350662	3350697	+	152	470	198162	15932956	26.0029	7.13178e-138
Hfq-FLAG_1	EG10987	EG10148	mRNA	mRNA	tap	cheR	methyl-accepting chemotaxis protein Tap	chemotaxis protein methyltransferase	1970402	1970890	-	1968903	1969380	-	151	10340	8326	16112923	28.2614	3.96504e-150
Hfq-FLAG_1	EG12123	uhpT.EST3UTR:G0-17104:EG11054	mRNA	3UTR:sRNA:mRNA	lrhA	uhpT.EST3UTR:uhpU:uhpT	DNA-binding transcriptional dual regulator LrhA	hexose-6-phosphate:phosphate antiporter:small RNA UhpU:hexose-6-phosphate:phosphate antiporter	2406332	2406693	-	3845731	3845788	-	151	3261	85786	16042542	8.6593	1.59324e-77
Hfq-FLAG_1	EG10459	G0-8867	mRNA	sRNA	hsdR	gcvB	type I restriction enzyme EcoKI endonuclease subunit	small regulatory RNA GcvB	4586609	4586859	-	2942814	2942902	+	151	1002	912699	15217888	2.51267	2.72118e-14
Hfq-FLAG_1	G0-8867	EG12419	sRNA	mRNA	gcvB	gatY	small regulatory RNA GcvB	tagatose-1,6-bisphosphate aldolase 2	2942695	2942847	+	2177101	2177205	-	150	861046	1472	15269072	1.80705	0.00103606
Hfq-FLAG_1	G0-8867	EG10489	sRNA	mRNA	gcvB	icd	small regulatory RNA GcvB	isocitrate dehydrogenase	2942695	2942699	+	1195018	1195264	+	150	323975	1384	15806231	5.28776	1.42065e-48
Hfq-FLAG_1	EG10321	uhpT.EST3UTR:G0-17104:EG11054	mRNA	3UTR:sRNA:mRNA	fliC	uhpT.EST3UTR:uhpU:uhpT	flagellar filament structural protein	hexose-6-phosphate:phosphate antiporter:small RNA UhpU:hexose-6-phosphate:phosphate antiporter	2002501	2002584	-	3845731	3845785	-	150	14132	85787	16031671	1.98356	2.97121e-07
Hfq-FLAG_1	EG10817	G7047	mRNA	sRNA	rbsD	dsrA	D-ribose pyranase	small regulatory RNA DsrA	3933409	3933706	+	2025223	2025280	-	150	10232	14586	16106772	16.1884	9.3009e-115
Hfq-FLAG_1	EG12522	cpxP.3UTR:G0-16649:fieF.EST5UTR	mRNA	3UTR:sRNA:5UTR	garD	cpxP.3UTR:cpxQ:fieF.EST5UTR	GarD	periplasmic protein CpxP:small regulatory RNA CpxQ:Zn<sup>2+</sup>/Fe<sup>2+</sup>/Cd<sup>2+</sup> exporter	3276109	3276596	+	4106353	4106387	+	150	7360	67055	16057175	4.88036	3.78273e-46
Hfq-FLAG_1	EG10371:gcvH.gcvT.TU:EG11442	G0-16601	mRNA:TU:mRNA	sRNA	gcvH:gcvH.gcvT.TU:gcvT	micL	lipoyl-GcvH-protein // glycine cleavage system H protein:lipoyl-GcvH-protein // glycine cleavage system H protein:aminomethyltransferase:aminomethyltransferase	small regulatory RNA MicL-S	3049503	3049606	-	1958440	1958544	-	149	10406	32756	16088429	7.03275	1.94908e-65
Hfq-FLAG_1	EG10016	EG12760	mRNA	mRNA	garL	garP	&alpha;-dehydro-&beta;-deoxy-<i>D</i>-glucarate aldolase	galactarate/D-glucarate transporter GarP	3272916	3273395	-	3274202	3274700	-	149	3835	6811	16120945	91.9603	6.8306e-222
Hfq-FLAG_1	EG10684	G0-8867	mRNA	sRNA	pal	gcvB	peptidoglycan-associated outer membrane lipoprotein Pal	small regulatory RNA GcvB	779201	779300	+	2942718	2942900	+	149	1264	945039	15185288	1.89414	6.74705e-05
Hfq-FLAG_1	G0-8867	EG10522	sRNA	mRNA	gcvB	kgtP	small regulatory RNA GcvB	&alpha;-ketoglutarate:H<sup>+</sup> symporter	2942695	2942842	+	2725601	2725778	-	148	861048	766	15269778	3.4264	7.33202e-26
Hfq-FLAG_1	G0-10677	EG10454	sRNA	mRNA	fnrS	truA	small regulatory RNA FnrS	tRNA pseudouridine<sup>38-40</sup> synthase	1409128	1409190	+	2434904	2434998	-	148	259703	2725	15869164	3.31873	1.96818e-26
Hfq-FLAG_1	G7128	EG12419	mRNA	mRNA	gatZ	gatY	putative tagatose-1,6-bisphosphate aldolase 2 chaperone	tagatose-1,6-bisphosphate aldolase 2	2175006	2175491	-	2176705	2177193	-	148	10975	12535	16108082	17.3291	2.17417e-117
Hfq-FLAG_1	EG10866:rplC.rpsJ.TU:EG10909:rpsJ.5UTR	G0-17102	mRNA:TU:mRNA:5UTR	sRNA	rplC:rplC.rpsJ.TU:rpsJ:rpsJ.5UTR	fliX	50S ribosomal subunit protein L3:50S ribosomal subunit protein L3:30S ribosomal subunit protein S10:30S ribosomal subunit protein S10:30S ribosomal subunit protein S10	small RNA FliX	3452814	3453296	-	2001911	2001953	-	148	4503	213596	15913493	2.44868	3.58084e-14
Hfq-FLAG_1	pmbA.nrdG.IGR	G0-10677	IGR	sRNA	pmbA.nrdG.IGR	fnrS	anaerobic ribonucleoside-triphosphate reductase activating protein	small regulatory RNA FnrS	4459410	4459570	+	1409175	1409252	+	148	489	538805	15592298	8.75853	7.46136e-71
Hfq-FLAG_1	EG10817	EG10371	mRNA	mRNA	rbsD	gcvH	D-ribose pyranase	lipoyl-GcvH-protein // glycine cleavage system H protein	3933321	3933623	+	3049508	3049577	-	147	14864	3652	16113077	43.6344	2.20179e-172
Hfq-FLAG_1	EG10334	G0-8871	mRNA	sRNA	fre	arcZ	NAD(P)H-flavin reductase	small regulatory RNA ArcZ	4026717	4026869	+	3350670	3350698	+	147	2233	198167	15931193	5.29231	2.2527e-48
Hfq-FLAG_1	EG11553	G0-10677	mRNA	sRNA	glmM	fnrS	phosphoglucosamine mutase	small regulatory RNA FnrS	3323902	3324175	-	1409187	1409250	+	147	961	538806	15591826	4.42648	6.44303e-38
Hfq-FLAG_1	yidE.ibpB.IGR	G0-10677	IGR	sRNA	yidE.ibpB.IGR	fnrS	putative transport protein YidE:small heat shock protein IbpB	small regulatory RNA FnrS	3866383	3866499	+	1409183	1409250	+	147	82	538806	15592705	51.8791	2.42495e-148
Hfq-FLAG_1	G6833	G0-16601	mRNA	sRNA	flxA	micL	Qin prophage; PF14282 family protein FlxA	small regulatory RNA MicL-S	1646405	1646596	+	1958440	1958495	-	146	23159	32018	16076417	3.1654	1.34727e-24
Hfq-FLAG_1	G7128	EG12419	mRNA	mRNA	gatZ	gatY	putative tagatose-1,6-bisphosphate aldolase 2 chaperone	tagatose-1,6-bisphosphate aldolase 2	2175101	2175596	-	2176336	2176699	-	146	11821	11435	16108338	17.3986	2.48788e-116
Hfq-FLAG_1	EG10671:ompF.5UTR	ompF.EST3UTR	mRNA:5UTR	3UTR	ompF:ompF.5UTR	ompF.EST3UTR	outer membrane porin F:outer membrane porin F	outer membrane porin F	986906	987000	-	985837	985893	-	146	9886	8249	16113459	28.8483	3.14477e-146
Hfq-FLAG_1	EG10393	EG10392	mRNA	mRNA	glpC	glpB	anaerobic glycerol-3-phosphate dehydrogenase subunit C	anaerobic glycerol-3-phosphate dehydrogenase subunit B	2356112	2356591	+	2354933	2355384	+	146	5480	8412	16117702	51.0477	4.35247e-181
Hfq-FLAG_1	EG10148	EG10987	mRNA	mRNA	cheR	tap	chemotaxis protein methyltransferase	methyl-accepting chemotaxis protein Tap	1968417	1968895	-	1969601	1970087	-	146	4097	6018	16121479	95.464	1.08078e-219
Hfq-FLAG_1	EG10642	G0-8878	mRNA	sRNA	narK	cyaR	nitrate:nitrite antiporter NarK	small regulatory RNA CyaR	1278113	1278490	+	2167140	2167201	+	146	920	516290	15614384	4.7995	2.01837e-41
Hfq-FLAG_1	EG11179:tRNAnn129:rimP.metY.TU	G0-8878	mRNA:3UTR:TU	sRNA	rimP:metY.3UTR:rimP.metY.TU	cyaR	ribosome maturation factor RimP:tRNA-initiator Met(CAU):ribosome maturation factor RimP:tRNA-initiator Met(CAU)	small regulatory RNA CyaR	3318003	3318072	-	2167140	2167201	+	146	142	516290	15615162	31.0969	1.27889e-128
Hfq-FLAG_1	EG10398	EG10396	mRNA	mRNA	glpK	glpF	glycerol kinase	glycerol facilitator	4115613	4116094	-	4117101	4117596	-	145	11776	5884	16113935	33.7209	1.44611e-154
Hfq-FLAG_1	EG10391	EG10392	mRNA	mRNA	glpA	glpB	anaerobic glycerol-3-phosphate dehydrogenase subunit A	anaerobic glycerol-3-phosphate dehydrogenase subunit B	2353433	2353899	+	2354903	2355353	+	145	10013	8413	16113169	27.7354	7.93032e-143
Hfq-FLAG_1	EG10234	G0-8878	mRNA	sRNA	dmsC	cyaR	dimethyl sulfoxide reductase subunit C	small regulatory RNA CyaR	944273	944493	+	2167148	2167200	+	145	1997	512885	15616713	2.21085	8.92202e-10
Hfq-FLAG_1	EG11699	G0-8878	mRNA	sRNA	gpmA	cyaR	2,3-bisphosphoglycerate-dependent phosphoglycerate mutase	small regulatory RNA CyaR	787303	787597	-	2167136	2167200	+	145	1885	512885	15616825	2.34223	9.9728e-12
Hfq-FLAG_1	G6851	G0-8871	mRNA	sRNA	ynfK	arcZ		small regulatory RNA ArcZ	1667109	1667200	-	3350618	3350698	+	145	1018	198169	15932408	11.4516	1.14484e-87
Hfq-FLAG_1	EG12404	G0-8878	mRNA	sRNA	ychN	cyaR	DsrE/F sulfur relay family protein YchN	small regulatory RNA CyaR	1273301	1273597	-	2167146	2167200	+	145	954	512885	15617756	4.62827	1.80941e-39
Hfq-FLAG_1	EG10339	G0-8878	mRNA	sRNA	ftsA	cyaR	cell division protein FtsA	small regulatory RNA CyaR	104520	104592	+	2167169	2167200	+	145	391	512885	15618319	11.2929	7.16002e-82
Hfq-FLAG_1	EG30090	G0-8867	rRNA	sRNA	rrsH	gcvB	16S ribosomal RNA	small regulatory RNA GcvB	224639	224690	+	2942839	2942902	+	145	180	912705	15218710	13.4321	1.79718e-83
Hfq-FLAG_1	EG10670	G0-8873:glmZ.hemY.IGR	mRNA	sRNA:IGR	ompC	glmZ:glmZ.hemY.IGR	outer membrane porin C	small regulatory RNA GlmZ:small regulatory RNA GlmZ:protein HemY	2312401	2312694	-	3986457	3986639	+	144	9932	30746	16090918	7.58784	3.69429e-67
Hfq-FLAG_1	manX.5UTR:EG10567	malG.3UTR	5UTR:mRNA	sRNA	manX.5UTR:manX	malG.3UTR	mannose-specific PTS enzyme IIAB component:mannose-specific PTS enzyme IIAB component	maltose ABC transporter membrane subunit MalG	1902002	1902098	+	4242530	4242579	-	144	3944	63968	16063684	9.1687	4.41847e-77
Hfq-FLAG_1	EG10522:kgtP.EST5UTR	cpxP.3UTR:G0-16649:fieF.EST5UTR	mRNA:5UTR	3UTR:sRNA:5UTR	kgtP:kgtP.EST5UTR	cpxP.3UTR:cpxQ:fieF.EST5UTR	&alpha;-ketoglutarate:H<sup>+</sup> symporter:&alpha;-ketoglutarate:H<sup>+</sup> symporter	periplasmic protein CpxP:small regulatory RNA CpxQ:Zn<sup>2+</sup>/Fe<sup>2+</sup>/Cd<sup>2+</sup> exporter	2725304	2725800	-	4106353	4106388	+	144	3093	67061	16061442	11.1506	8.00781e-88
Hfq-FLAG_1	EG10988	EG10148	mRNA	mRNA	tar	cheR	methyl-accepting chemotaxis protein Tar	chemotaxis protein methyltransferase	1971008	1971442	-	1968815	1969300	-	143	10889	6469	16114239	32.713	1.09877e-150
Hfq-FLAG_1	EG12414	G7128	mRNA	mRNA	gatA	gatZ	galactitol-specific PTS enzyme IIA component	putative tagatose-1,6-bisphosphate aldolase 2 chaperone	2174607	2175081	-	2175909	2176287	-	143	9911	13818	16107868	16.8194	1.97047e-111
Hfq-FLAG_1	EG11172	EG10991:tdcC.tdcB.TU:EG10990	mRNA	mRNA:TU:mRNA	tdcD	tdcC:tdcC.tdcB.TU:tdcB	propionate kinase	threonine/serine:H<sup>+</sup> symporter:threonine/serine:H<sup>+</sup> symporter:catabolic threonine dehydratase:catabolic threonine dehydratase	3263306	3263693	-	3264704	3265166	-	143	5462	25228	16100907	16.7091	7.594e-111
Hfq-FLAG_1	G6887	uhpT.EST3UTR:G0-17104:EG11054	mRNA	3UTR:sRNA:mRNA	ydhF	uhpT.EST3UTR:uhpU:uhpT	putative oxidoreductase YdhF	hexose-6-phosphate:phosphate antiporter:small RNA UhpU:hexose-6-phosphate:phosphate antiporter	1725111	1725394	-	3845731	3845777	-	143	5265	85794	16040538	5.07808	1.3335e-45
Hfq-FLAG_1	hns.5UTR	G7047	5UTR	sRNA	hns.5UTR	dsrA	DNA-binding transcriptional dual regulator H-NS	small regulatory RNA DsrA	1292909	1292960	-	2025222	2025292	-	143	1132	14593	16115872	139.508	3.28958e-236
Hfq-FLAG_1	EG10989	G0-8868:omrB.omrA.IGR:G0-8882	mRNA	sRNA:IGR:sRNA	tdcA	omrA:omrB.omrA.IGR:omrB	DNA-binding transcriptional activator TdcA	small regulatory RNA OmrA:small regulatory RNA OmrB:small regulatory RNA OmrA:small regulatory RNA OmrB	3266208	3266352	-	2976102	2976346	-	142	7073	59570	16064955	5.41423	1.45482e-48
Hfq-FLAG_1	EG11748	cpxP.3UTR:G0-16649:fieF.EST5UTR	mRNA	3UTR:sRNA:5UTR	yadD	cpxP.3UTR:cpxQ:fieF.EST5UTR		periplasmic protein CpxP:small regulatory RNA CpxQ:Zn<sup>2+</sup>/Fe<sup>2+</sup>/Cd<sup>2+</sup> exporter	147633	147789	+	4106342	4106387	+	142	2738	67063	16061797	12.4213	1.81122e-92
Hfq-FLAG_1	EG11193:dinD.EST3UTR:yicG.EST5UTR:EG11683	G0-8867	mRNA:3UTR:5UTR:mRNA	sRNA	dinD:dinD.EST3UTR:yicG.EST5UTR:yicG	gcvB	DNA damage-inducible protein D:DNA damage-inducible protein D:PF03458 family inner membrane protein YicG:PF03458 family inner membrane protein YicG	small regulatory RNA GcvB	3818501	3818919	+	2942729	2942900	+	142	970	945046	15185582	2.35231	6.81664e-11
Hfq-FLAG_1	EG10672:ompR.5UTR	G0-17102	mRNA:5UTR	sRNA	ompR:ompR.5UTR	fliX	OmpR-Phosphorylated // DNA-binding transcriptional dual regulator OmpR:OmpR-Phosphorylated // DNA-binding transcriptional dual regulator OmpR	small RNA FliX	3536506	3536680	-	2001911	2001959	-	142	893	213602	15917103	11.8494	2.8764e-87
Hfq-FLAG_1	G6408	G0-8878	mRNA	sRNA	ybhQ	cyaR	inner membrane protein YbhQ	small regulatory RNA CyaR	824701	824871	+	2167140	2167200	+	142	844	512888	15617866	5.12324	4.22736e-43
Hfq-FLAG_1	EG10321	motA.5UTR:G0-17103:EG10319	mRNA	5UTR:sRNA:mRNA	fliC	motA.5UTR:motR:flhC	flagellar filament structural protein	motility protein A:small RNA MotR:DNA-binding transcriptional dual regulator FlhC	2002201	2002300	-	1977206	1977277	-	141	32548	19261	16079790	3.61657	2.56607e-29
Hfq-FLAG_1	EG10780	adeD.AS:uhpT.EST3UTR:G0-17104:EG11054	mRNA	AS:3UTR:sRNA:mRNA	pspE	adeD.AS:uhpT.EST3UTR:uhpU:uhpT	thiosulfate sulfurtransferase PspE	adenine deaminase:hexose-6-phosphate:phosphate antiporter:small RNA UhpU:hexose-6-phosphate:phosphate antiporter	1369703	1369995	+	3845661	3845786	-	141	9535	85816	16036248	2.76333	5.3772e-18
Hfq-FLAG_1	EG10993	EG10512	mRNA	mRNA	tdh	kbl	threonine dehydrogenase	2-amino-3-ketobutyrate CoA ligase	3790321	3790779	-	3791417	3791887	-	141	8209	8917	16114473	31.0403	2.29415e-145
Hfq-FLAG_1	EG10220:deoB.deoD.TU:EG10222	malG.3UTR	mRNA:TU:mRNA	sRNA	deoB:deoB.deoD.TU:deoD	malG.3UTR	phosphopentomutase:phosphopentomutase:purine nucleoside phosphorylase:purine nucleoside phosphorylase	maltose ABC transporter membrane subunit MalG	4620734	4620898	+	4242530	4242560	-	141	425	63971	16067203	83.3273	1.77679e-196
Hfq-FLAG_1	EG10148	EG10987	mRNA	mRNA	cheR	tap	chemotaxis protein methyltransferase	methyl-accepting chemotaxis protein Tap	1968902	1969392	-	1970206	1970699	-	140	7576	9555	16114469	31.1654	1.52341e-144
Hfq-FLAG_1	G6901	G0-8878	mRNA	sRNA	ydhV	cyaR	putative oxidoreductase YdhV	small regulatory RNA CyaR	1752402	1752798	-	2167149	2167201	+	140	875	516296	15614429	4.83891	7.19239e-40
Hfq-FLAG_1	EG10558	uhpT.EST3UTR:G0-17104:EG11054	mRNA	3UTR:sRNA:mRNA	malK	uhpT.EST3UTR:uhpU:uhpT	maltose ABC transporter ATP binding subunit	hexose-6-phosphate:phosphate antiporter:small RNA UhpU:hexose-6-phosphate:phosphate antiporter	4247229	4247697	+	3845731	3845900	-	139	9969	92704	16028928	2.41084	1.25141e-12
Hfq-FLAG_1	EG10674	cpxP.3UTR:G0-16649:fieF.EST5UTR	mRNA	3UTR:sRNA:5UTR	oppA	cpxP.3UTR:cpxQ:fieF.EST5UTR	oligopeptide ABC transporter periplasmic binding protein	periplasmic protein CpxP:small regulatory RNA CpxQ:Zn<sup>2+</sup>/Fe<sup>2+</sup>/Cd<sup>2+</sup> exporter	1301151	1301282	+	4106364	4106388	+	139	4705	67066	16059830	7.07447	9.88619e-61
Hfq-FLAG_1	G7545:glcD.5UTR:glcC.glcD.IGR	G0-8867	mRNA:5UTR:IGR	sRNA	glcD:glcD.5UTR:glcC.glcD.IGR	gcvB	glycolate dehydrogenase, putative FAD-linked subunit:glycolate dehydrogenase, putative FAD-linked subunit:DNA-binding transcriptional dual regulator GlcC:glycolate dehydrogenase, putative FAD-linked subunit	small regulatory RNA GcvB	3128008	3128107	-	2942719	2942900	+	139	999	945049	15185553	2.23576	5.74637e-09
Hfq-FLAG_1	EG12253	sucD.EST3UTR:G0-17009	mRNA	3UTR:sRNA	kdgK	sucD.EST3UTR:sdhX	2-dehydro-3-deoxygluconokinase	succinyl-CoA synthetase subunit &alpha;:small regulatory RNA SdhX	3679602	3679698	+	765083	765149	+	139	575	54156	16076870	71.7632	5.67847e-187
Hfq-FLAG_1	EG10550	G0-8878	mRNA	sRNA	lysC	cyaR	aspartate kinase III	small regulatory RNA CyaR	4231964	4232225	-	2167175	2167200	+	139	85	512891	15618625	49.7982	8.65791e-140
Hfq-FLAG_1	EG12082:nuoA.5UTR:lrhA.nuoA.IGR	EG12084:nuoC.nuoB.TU:EG12083	mRNA:5UTR:IGR	mRNA:TU:mRNA	nuoA:nuoA.5UTR:lrhA.nuoA.IGR	nuoC:nuoC.nuoB.TU:nuoB	NADH:quinone oxidoreductase subunit A:NADH:quinone oxidoreductase subunit A:DNA-binding transcriptional dual regulator LrhA:NADH:quinone oxidoreductase subunit A	NADH:quinone oxidoreductase subunit CD:NADH:quinone oxidoreductase subunit CD:NADH:quinone oxidoreductase subunit B:NADH:quinone oxidoreductase subunit B	2404962	2405377	-	2403601	2404089	-	138	36993	2930	16091679	20.4877	8.1757e-118
Hfq-FLAG_1	EG10031	G0-8878	mRNA	sRNA	adhE	cyaR	fused acetaldehyde-CoA dehydrogenase and iron-dependent alcohol dehydrogenasealdehyde/alcohol dehydrogenase AdhE	small regulatory RNA CyaR	1296501	1296600	-	2167135	2167200	+	138	1392	512892	15617318	3.0187	5.31495e-20
Hfq-FLAG_1	EG10435	G0-9382	mRNA	sRNA	hflC	chiX	regulator of FtsH protease	small regulatory RNA ChiX	4403310	4403398	+	507244	507288	+	138	253	2809829	13321520	2.58602	1.92817e-10
Hfq-FLAG_1	G0-10677	yjbB.5UTR	sRNA	5UTR	fnrS	yjbB.5UTR	small regulatory RNA FnrS	putative inorganic phosphate export protein YjbB	1409128	1409172	+	4227624	4227697	+	137	259714	376	15871513	22.2667	3.79753e-114
Hfq-FLAG_1	EG10392	EG10393	mRNA	mRNA	glpB	glpC	anaerobic glycerol-3-phosphate dehydrogenase subunit B	anaerobic glycerol-3-phosphate dehydrogenase subunit C	2354901	2355390	+	2356204	2356697	+	137	12123	4627	16114853	39.3584	1.36945e-154
Hfq-FLAG_1	G6134	EG10659	mRNA	mRNA	insH-1	nmpC		DLP12 prophage; putative outer membrane porin NmpC	274508	274993	-	576402	576827	-	137	9182	1919	16120502	125.339	3.86608e-221
Hfq-FLAG_1	EG10437	G0-10677	mRNA	sRNA	hflX	fnrS	ribosome rescue factor HflX	small regulatory RNA FnrS	4401802	4401999	+	1409158	1409200	+	137	2030	64407	16065166	16.8336	2.04936e-105
Hfq-FLAG_1	EG11258	G0-8863	mRNA	sRNA	focA	rprA	formate channel FocA	small regulatory RNA RprA	954304	954392	-	1770452	1770478	+	137	920	6312	16124371	380.407	1.68816e-284
Hfq-FLAG_1	EG10910	G0-8878	mRNA	sRNA	rpsK	cyaR	30S ribosomal subunit protein S11	small regulatory RNA CyaR	3441810	3442078	-	2167140	2167200	+	137	856	512893	15617854	4.8735	3.12654e-39
Hfq-FLAG_1	EG11528	G0-10677	mRNA	sRNA	fabI	fnrS	enoyl-[acyl-carrier-protein] reductase	small regulatory RNA FnrS	1350653	1350899	-	1409201	1409249	+	137	631	474272	15656700	7.16744	1.03339e-56
Hfq-FLAG_1	G7511	G0-17021.AS:G0-10671	mRNA	AS:sRNA	ygfZ	mgtT.AS:mgrR	folate-binding protein	protein MgtT:small regulatory RNA MgrR	3041279	3041585	+	1622817	1622863	-	137	612	49010	16081981	73.4554	5.13047e-186
Hfq-FLAG_1	G7871	G0-10677	mRNA	sRNA	ytfJ	fnrS	PF09695 family protein YtfJ	small regulatory RNA FnrS	4438903	4439188	-	1409191	1409249	+	137	523	538816	15592264	7.58032	1.13251e-58
Hfq-FLAG_1	yghZ.EST5UTR	G0-8878	5UTR	sRNA	yghZ.EST5UTR	cyaR		small regulatory RNA CyaR	3147802	3147997	+	2167146	2167201	+	137	379	516299	15614925	10.9325	1.49246e-75
Hfq-FLAG_1	EG11340	G0-8867	mRNA	sRNA	waaP	gcvB	lipopolysaccharide core heptose (I) kinase	small regulatory RNA GcvB	3805141	3805286	-	2942771	2942900	+	137	242	945051	15186310	9.09708	1.53699e-62
Hfq-FLAG_1	EG10344	G0-8878	mRNA	sRNA	ftsW	cyaR	peptidoglycan glycosyltransferase FtsW	small regulatory RNA CyaR	98921	99198	+	2167173	2167201	+	137	226	516299	15615078	18.3339	1.40837e-98
Hfq-FLAG_1	G7195	G0-10677	mRNA	sRNA	folX	fnrS	dihydroneopterin triphosphate 2'-epimerase	small regulatory RNA FnrS	2421300	2421399	+	1409162	1409250	+	137	157	538816	15592630	25.2522	2.04852e-111
Hfq-FLAG_1	ahpC.5UTR	EG31116	5UTR	sRNA	ahpC.5UTR	oxyS	alkyl hydroperoxide reductase, AhpC component	small regulatory RNA OxyS	638713	638893	+	4158278	4158307	-	136	1035	6412	16124157	330.432	1.39338e-274
Hfq-FLAG_1	G7554	G0-8872	mRNA	sRNA	hybO	ryhB	hydrogenase 2 small subunit	small regulatory RNA RyhB	3146207	3146294	-	3580922	3580960	-	135	1219	41294	16089092	43.1494	1.46526e-155
Hfq-FLAG_1	EG11883	cpxP.3UTR:G0-16649:fieF.EST5UTR	mRNA	3UTR:sRNA:5UTR	tehA	cpxP.3UTR:cpxQ:fieF.EST5UTR	tellurite resistance protein	periplasmic protein CpxP:small regulatory RNA CpxQ:Zn<sup>2+</sup>/Fe<sup>2+</sup>/Cd<sup>2+</sup> exporter	1500542	1500883	+	4106357	4106387	+	135	759	67070	16063776	42.6002	3.8106e-153
Hfq-FLAG_1	EG11800	G0-8878	mRNA	sRNA	hybB	cyaR	hydrogenase 2 membrane subunit	small regulatory RNA CyaR	3143701	3143790	-	2167155	2167200	+	135	359	512895	15618351	11.4511	1.69979e-76
Hfq-FLAG_1	G0-8871	G6463	sRNA	mRNA	arcZ	clpS	small regulatory RNA ArcZ	specificity factor for ClpA-ClpP chaperone-protease complex	3350576	3350663	+	923108	923200	+	134	145562	1024	15985020	14.3704	5.98782e-93
Hfq-FLAG_1	EG10555	EG10554	mRNA	mRNA	malF	malE	maltose ABC transporter membrane subunit MalF	maltose ABC transporter periplasmic binding protein	4244605	4245093	-	4245907	4246400	-	134	5760	23611	16102235	15.8655	8.7795e-101
Hfq-FLAG_1	EG12296	G0-8878	mRNA	sRNA	gpmM	cyaR	2,3-bisphosphoglycerate-independent phosphoglycerate mutase	small regulatory RNA CyaR	3785239	3785396	+	2167146	2167200	+	134	1615	512896	15617095	2.52641	6.44693e-13
Hfq-FLAG_1	EG11571	G0-8878	mRNA	sRNA	yabI	cyaR	DedA family protein YabI	small regulatory RNA CyaR	71737	72095	+	2167143	2167201	+	134	459	516302	15614845	8.82929	2.8638e-64
Hfq-FLAG_1	fliC.5UTR	EG10321	5UTR	mRNA	fliC.5UTR	fliC	flagellar filament structural protein	flagellar filament structural protein	2003639	2003678	-	2002402	2002599	-	133	28542	18827	16084238	3.98095	1.14348e-31
Hfq-FLAG_1	EG10671	malG.3UTR	mRNA	sRNA	ompF	malG.3UTR	outer membrane porin F	maltose ABC transporter membrane subunit MalG	986221	986299	-	4242529	4242790	-	133	12478	72596	16046533	2.356	4.10378e-11
Hfq-FLAG_1	EG11784:grcA.5UTR	uhpT.EST3UTR:G0-17104:EG11054	mRNA:5UTR	3UTR:sRNA:mRNA	grcA:grcA.5UTR	uhpT.EST3UTR:uhpU:uhpT	stress-induced alternate pyruvate formate-lyase subunit:stress-induced alternate pyruvate formate-lyase subunit	hexose-6-phosphate:phosphate antiporter:small RNA UhpU:hexose-6-phosphate:phosphate antiporter	2716309	2716499	-	3845731	3845789	-	133	12345	85804	16033458	2.01317	3.53451e-06
Hfq-FLAG_1	EG11005	tnaC.tnaA.TU	mRNA	TU	tnaA	tnaC.tnaA.TU	tryptophanase	<i>tnaAB</i> operon leader peptide:tryptophanase	3889506	3889848	+	3888434	3888751	+	133	5807	3925	16121875	94.0753	6.18929e-199
Hfq-FLAG_1	EG11781	G0-8868	mRNA	sRNA	nrfA	omrA	cytochrome <i>c</i><sub>552</sub> nitrite reductase	small regulatory RNA OmrA	4287819	4287979	+	2976102	2976361	-	133	4190	59579	16067838	8.56055	2.08153e-67
Hfq-FLAG_1	G7405	G0-8878	mRNA	sRNA	ygaZ	cyaR	L-valine exporter, YgaZ component	small regulatory RNA CyaR	2809904	2809995	+	2167140	2167201	+	133	480	516303	15614824	8.37998	1.9272e-61
Hfq-FLAG_1	EG10528	EG10559	mRNA	mRNA	lamB	malM	maltose outer membrane channel / phage lambda receptor protein	maltose regulon periplasmic protein	4248522	4248782	+	4249606	4249988	+	132	13201	8362	16110045	19.2643	1.84617e-110
Hfq-FLAG_1	insA-7.EST5UTR:G7908:insA-7.EST3UTR:insA-7.yjhU.IGR	EG11005	5UTR:mRNA:3UTR:IGR	mRNA	insA-7.EST5UTR:insA-7:insA-7.EST3UTR:insA-7.yjhU.IGR	tnaA	:::KpLE2 phage-like element; putative DNA-binding transcriptional regulator YjhU	tryptophanase	4518502	4518991	+	3889415	3889887	+	132	1198	6230	16124180	285.172	1.65019e-258
Hfq-FLAG_1	EG10576	G0-8878	mRNA	sRNA	mdh	cyaR	malate dehydrogenase	small regulatory RNA CyaR	3383905	3384098	-	2167148	2167200	+	132	921	512898	15617789	4.36418	3.69765e-33
Hfq-FLAG_1	yqfA.EST5UTR	G0-10677	5UTR	sRNA	yqfA.EST5UTR	fnrS		small regulatory RNA FnrS	3043107	3043185	-	1409150	1409249	+	132	268	538821	15592519	14.2532	9.74142e-84
Hfq-FLAG_1	EG10952	G0-8871	mRNA	sRNA	bamE	arcZ	outer membrane protein assembly factor BamE	small regulatory RNA ArcZ	2753601	2753689	+	3350608	3350698	+	132	103	198182	15933323	103.034	8.38361e-178
Hfq-FLAG_1	EG10789	uhpT.EST3UTR:G0-17104	mRNA	3UTR:sRNA	ptsI	uhpT.EST3UTR:uhpU	PTS enzyme I	hexose-6-phosphate:phosphate antiporter:small RNA UhpU	2533808	2534297	+	3845731	3845755	-	131	12560	85806	16033243	1.94888	4.3711e-05
Hfq-FLAG_1	EG10401	G7816:cpxP.3UTR:G0-16649:fieF.EST5UTR	mRNA	mRNA:3UTR:sRNA:5UTR	glpT	cpxP:cpxP.3UTR:cpxQ:fieF.EST5UTR	sn-glycerol 3-phosphate:phosphate antiporter	periplasmic protein CpxP:periplasmic protein CpxP:small regulatory RNA CpxQ:Zn<sup>2+</sup>/Fe<sup>2+</sup>/Cd<sup>2+</sup> exporter	2351801	2351900	-	4106318	4106388	+	131	10598	67074	16053937	2.95852	2.21577e-19
Hfq-FLAG_1	EG10232	motA.5UTR:G0-17103:EG10319	mRNA	5UTR:sRNA:mRNA	dmsA	motA.5UTR:motR:flhC	dimethyl sulfoxide reductase subunit A	motility protein A:small RNA MotR:DNA-binding transcriptional dual regulator FlhC	941004	941285	+	1977208	1977271	-	131	7765	19271	16104573	14.0986	2.77935e-92
Hfq-FLAG_1	EG10265	G0-8871	mRNA	sRNA	lpxC	arcZ	UDP-3-O-acyl-N-acetylglucosamine deacetylase	small regulatory RNA ArcZ	106554	106700	+	3350661	3350697	+	131	600	198183	15932826	17.5528	2.29006e-99
Hfq-FLAG_1	tRNAnn108:argQ.argZ.TU:EG30019:tRNAnn110:argZ.argY.TU:tRNAnn112:argY.argV.TU	G0-8871	IGR:TU:tRNA:IGR:TU:IGR:TU	sRNA	argZ.argQ.IGR:argQ.argZ.TU:argZ:argY.argZ.IGR:argZ.argY.TU:argV.argY.IGR:argY.argV.TU	arcZ	tRNA-Arg(ACG):tRNA-Arg(ACG):tRNA-Arg(ACG):tRNA-Arg(ACG):tRNA-Arg(ACG):tRNA-Arg(ACG):tRNA-Arg(ACG):tRNA-Arg(ACG):tRNA-Arg(ACG):tRNA-Arg(ACG):tRNA-Arg(ACG):tRNA-Arg(ACG):tRNA-Arg(ACG)	small regulatory RNA ArcZ	2818030	2818472	-	3350613	3350698	+	131	311	198183	15933115	33.8645	2.12706e-130
Hfq-FLAG_1	G7310	G0-8878	mRNA	sRNA	yfgO	cyaR	putative transporter YfgO	small regulatory RNA CyaR	2615521	2615795	-	2167137	2167200	+	131	282	512899	15618428	14.1458	3.47675e-83
Hfq-FLAG_1	ydaN.AS	G0-8871	AS	sRNA	ydaN.AS	arcZ		small regulatory RNA ArcZ	1408949	1409360	-	3350674	3350698	+	131	85	198183	15933341	123.906	7.4278e-183
Hfq-FLAG_1	EG11172	EG10991	mRNA	mRNA	tdcD	tdcC	propionate kinase	threonine/serine:H<sup>+</sup> symporter	3262713	3263195	-	3264608	3265087	-	130	9698	29598	16092314	7.28815	2.01642e-58
Hfq-FLAG_1	EG10988	EG10987	mRNA	mRNA	tar	tap	methyl-accepting chemotaxis protein Tar	methyl-accepting chemotaxis protein Tap	1971566	1971993	-	1970216	1970699	-	130	5070	9565	16116975	43.205	1.21633e-151
Hfq-FLAG_1	EG11442	G0-8878	mRNA	sRNA	gcvT	cyaR	aminomethyltransferase	small regulatory RNA CyaR	3049806	3049898	-	2167144	2167200	+	130	1235	512900	15617475	3.2052	7.81025e-21
Hfq-FLAG_1	EG20110	EG10982:sucD.EST3UTR:G0-17009	mRNA	mRNA:3UTR:sRNA	kefB	sucD:sucD.EST3UTR:sdhX	K+ : H+ antiporter KefB	succinyl-CoA synthetase subunit &alpha;:succinyl-CoA synthetase subunit &alpha;:small regulatory RNA SdhX	3478842	3479082	-	765035	765149	+	130	707	54165	16076738	54.5762	8.9097e-161
Hfq-FLAG_1	G7663	G0-8871	mRNA	sRNA	kdsC	arcZ	3-deoxy-D-<i>manno</i>-octulosonate 8-phosphate phosphatase KdsC	small regulatory RNA ArcZ	3342451	3342521	+	3350665	3350697	+	130	212	198184	15933214	49.2995	5.89391e-146
Hfq-FLAG_1	EG10602	uhpT.EST3UTR:G0-17104	mRNA	3UTR:sRNA	motB	uhpT.EST3UTR:uhpU	motility protein B	hexose-6-phosphate:phosphate antiporter:small RNA UhpU	1975903	1975993	-	3845731	3845768	-	129	4901	85808	16040902	4.92046	3.01364e-39
Hfq-FLAG_1	EG12188	G7459	mRNA	mRNA	ptsP	rppH	PtsP-<i>N</i>-phospho-L-histidine // phosphoenolpyruvate-protein phosphotransferase PtsP	RNA pyrophosphohydrolase	2967127	2967597	-	2968503	2968977	-	129	2363	10305	16118943	85.3915	3.62558e-187
Hfq-FLAG_1	EG11556	malG.3UTR	mRNA	sRNA	talB	malG.3UTR	transaldolase B	maltose ABC transporter membrane subunit MalG	8327	8598	+	4242530	4242989	-	129	1921	82259	16047431	13.1004	6.1062e-86
Hfq-FLAG_1	EG10671:ompF.5UTR	EG10026:G0-17105	mRNA:5UTR	mRNA:sRNA	ompF:ompF.5UTR	aceK:aceK-int	outer membrane porin F:outer membrane porin F	isocitrate dehydrogenase kinase/phosphatase:small RNA AceK-int	986924	986998	-	4218875	4218963	+	128	9904	98639	16023069	2.09941	6.12919e-07
Hfq-FLAG_1	EG11139	G0-8878	mRNA	sRNA	yecA	cyaR	uncharacterized iron-binding protein YecA	small regulatory RNA CyaR	1991303	1991598	-	2167164	2167200	+	128	852	512902	15617858	4.57465	8.94753e-34
Hfq-FLAG_1	G0-8867	EG12232	sRNA	mRNA	gcvB	dtpB	small regulatory RNA GcvB	dipeptide/tripeptide:H<sup>+</sup> symporter DtpB	2942695	2942798	+	3640835	3640987	+	127	729948	1247	15400418	2.14871	7.28877e-07
Hfq-FLAG_1	EG12232	uhpT.EST3UTR:G0-17104:EG11054	mRNA	3UTR:sRNA:mRNA	dtpB	uhpT.EST3UTR:uhpU:uhpT	dipeptide/tripeptide:H<sup>+</sup> symporter DtpB	hexose-6-phosphate:phosphate antiporter:small RNA UhpU:hexose-6-phosphate:phosphate antiporter	3641232	3641386	+	3845731	3845783	-	127	1514	85810	16044289	15.6841	2.4215e-93
Hfq-FLAG_1	EG10378	G0-8878	mRNA	sRNA	glgB	cyaR	1,4-alpha-glucan branching enzyme	small regulatory RNA CyaR	3572709	3572888	-	2167172	2167200	+	127	779	512903	15617931	4.96426	9.81329e-37
Hfq-FLAG_1	EG11096	G0-8878	mRNA	sRNA	yajC	cyaR	Sec translocon accessory complex subunit YajC	small regulatory RNA CyaR	427305	427491	+	2167149	2167201	+	127	687	516309	15614617	5.59073	1.5256e-41
Hfq-FLAG_1	nagE.5UTR	cof.EST3UTR	5UTR	3UTR	nagE.5UTR	cof.EST3UTR	N-acetylglucosamine-specific PTS enzyme IIABC component	HMP-PP phosphatase	703859	703900	+	468201	468271	+	127	319	22983	16108311	279.033	6.0973e-241
Hfq-FLAG_1	G7459	EG12188	mRNA	mRNA	rppH	ptsP	RNA pyrophosphohydrolase	PtsP-<i>N</i>-phospho-L-histidine // phosphoenolpyruvate-protein phosphotransferase PtsP	2968538	2968995	-	2967309	2967791	-	126	13373	3256	16114985	46.6323	1.20611e-150
Hfq-FLAG_1	EG10885	G0-8867	mRNA	sRNA	rplY	gcvB	50S ribosomal subunit protein L25	small regulatory RNA GcvB	2282501	2282762	+	2942801	2942901	+	126	956	912724	15217934	2.1975	3.41492e-07
Hfq-FLAG_1	EG12054	G0-8878	mRNA	sRNA	ccmF	cyaR	holocytochrome <I>c</I> synthase CcmF component	small regulatory RNA CyaR	2294204	2294391	-	2167140	2167201	+	126	524	516310	15614780	7.27218	5.16562e-52
Hfq-FLAG_1	G0-10700	G0-8868:G0-8882	other-ncRNA	sRNA:sRNA	G0-10700	omrA:omrB		small regulatory RNA OmrA:small regulatory RNA OmrB	2278224	2278279	-	2976102	2976346	-	126	371	59586	16071657	91.6037	5.72615e-180
Hfq-FLAG_1	G0-8871	tnaC.tnaA.TU	sRNA	TU	arcZ	tnaC.tnaA.TU	small regulatory RNA ArcZ	<i>tnaAB</i> operon leader peptide:tryptophanase	3350615	3350662	+	3888510	3888581	+	125	134698	2084	15994833	7.12247	7.57945e-54
Hfq-FLAG_1	insH-2.ipeX.IGR	EG30098	IGR	sRNA	insH-2.ipeX.IGR	spf	small RNA IpeX	small regulatory RNA Spot 42	574519	574597	-	4049948	4050008	+	125	19194	54643	16057778	1.9138	0.000378053
Hfq-FLAG_1	EG11347	G0-8871	mRNA	sRNA	fliF	arcZ	flagellar basal-body MS-ring and collar protein	small regulatory RNA ArcZ	2014803	2014846	+	3350668	3350697	+	125	1025	198189	15932401	9.80365	9.57987e-68
Hfq-FLAG_1	yjjI.EST5UTR	uhpT.EST3UTR:G0-17104	5UTR	3UTR:sRNA	yjjI.EST5UTR	uhpT.EST3UTR:uhpU	DUF3029 domain-containing protein YjjI	hexose-6-phosphate:phosphate antiporter:small RNA UhpU	4616954	4617093	-	3845731	3845774	-	125	704	85812	16045099	33.1995	2.46709e-128
Hfq-FLAG_1	EG10658	G0-8878	mRNA	sRNA	bamC	cyaR	outer membrane protein assembly factor BamC	small regulatory RNA CyaR	2598410	2598697	-	2167136	2167201	+	125	518	516311	15614786	7.29802	1.04704e-51
Hfq-FLAG_1	EG10033	G0-8878	mRNA	sRNA	agp	cyaR	glucose-1-phosphatase	small regulatory RNA CyaR	1066234	1066393	+	2167157	2167201	+	125	389	516311	15614915	9.71826	1.3402e-63
Hfq-FLAG_1	G0-10677	EG11435:marR.marA.TU:EG11434	sRNA	mRNA:TU:mRNA	fnrS	marR:marR.marA.TU:marA	small regulatory RNA FnrS	DNA-binding transcriptional repressor MarR:DNA-binding transcriptional repressor MarR:DNA-binding transcriptional dual regulator MarA:DNA-binding transcriptional dual regulator MarA	1409128	1409195	+	1619439	1619700	+	124	259727	481	15871408	15.7534	1.37996e-87
Hfq-FLAG_1	EG11402	malG.3UTR	mRNA	sRNA	treC	malG.3UTR	trehalose-6-phosphate hydrolase	maltose ABC transporter membrane subunit MalG	4464006	4464391	-	4242528	4242586	-	124	5117	63988	16062511	6.08305	4.38976e-47
Hfq-FLAG_1	aspA.5UTR	malG.3UTR	5UTR	sRNA	aspA.5UTR	malG.3UTR	aspartate ammonia-lyase	maltose ABC transporter membrane subunit MalG	4368303	4368432	-	4242530	4242684	-	124	4868	69365	16057383	5.89665	1.89212e-45
Hfq-FLAG_1	EG10555	G0-8878	mRNA	sRNA	malF	cyaR	maltose ABC transporter membrane subunit MalF	small regulatory RNA CyaR	4244135	4244200	-	2167147	2167200	+	124	1698	512906	15617012	2.22354	9.25239e-08
Hfq-FLAG_1	waaL.AS:G0-17041	G0-10677	AS:mRNA	sRNA	waaL.AS:yibX	fnrS	O-antigen ligase:protein YibX-S // protein YibX	small regulatory RNA FnrS	3797808	3797879	-	1409163	1409250	+	124	264	538829	15592523	13.592	1.90574e-76
Hfq-FLAG_1	EG10336	G0-8878	mRNA	sRNA	fruA	cyaR	fructose-specific PTS multiphosphoryl transfer protein FruA	small regulatory RNA CyaR	2260403	2260692	-	2167146	2167201	+	124	230	516312	15615074	16.3052	4.15117e-84
Hfq-FLAG_1	EG10085	G0-8878	mRNA	sRNA	ascB	cyaR	6-phospho-&beta;-glucosidase AscB	small regulatory RNA CyaR	2840986	2841170	+	2167160	2167200	+	124	92	512906	15618618	41.043	5.23344e-118
Hfq-FLAG_1	EG10991	EG10990:tdcB.tdcA.TU:EG10989	mRNA	mRNA:TU:mRNA	tdcC	tdcB:tdcB.tdcA.TU:tdcA	threonine/serine:H<sup>+</sup> symporter	catabolic threonine dehydratase:catabolic threonine dehydratase:DNA-binding transcriptional activator TdcA:DNA-binding transcriptional activator TdcA	3264010	3264400	-	3265726	3266188	-	123	14322	18704	16098591	7.39188	1.17708e-55
Hfq-FLAG_1	EG11545	G0-8899	mRNA	sRNA	flgL	mcaS	flagellar hook-filament junction protein 2	small regulatory RNA McaS	1140508	1140599	+	1405657	1405700	-	123	9877	106196	16015544	1.87808	0.00173703
Hfq-FLAG_1	EG10989	uhpT.EST3UTR:G0-17104:EG11054	mRNA	3UTR:sRNA:mRNA	tdcA	uhpT.EST3UTR:uhpU:uhpT	DNA-binding transcriptional activator TdcA	hexose-6-phosphate:phosphate antiporter:small RNA UhpU:hexose-6-phosphate:phosphate antiporter	3266420	3266599	-	3845731	3845860	-	123	4608	92720	16034289	4.61603	1.02564e-34
Hfq-FLAG_1	EG11517:glpX.glpK.TU:EG10398	glpX.fpr.IGR	mRNA:TU:mRNA	IGR	glpX:glpX.glpK.TU:glpK	glpX.fpr.IGR	fructose-1,6-bisphosphatase 2:fructose-1,6-bisphosphatase 2:glycerol kinase:glycerol kinase	fructose-1,6-bisphosphatase 2:flavodoxin/ferredoxin-NADP<sup>+</sup> reductase	4115547	4115772	-	4114520	4114656	-	123	3617	15823	16112177	34.6276	1.31033e-131
Hfq-FLAG_1	EG10703	G0-10677	mRNA	sRNA	pgk	fnrS	phosphoglycerate kinase	small regulatory RNA FnrS	3072512	3072685	-	1409229	1409249	+	123	2207	474286	15655124	1.83958	0.00978708
Hfq-FLAG_1	EG10919	G0-8867	mRNA	sRNA	rpsT	gcvB	30S ribosomal subunit protein S20	small regulatory RNA GcvB	21019	21096	-	2942719	2942900	+	123	518	945065	15186034	3.81556	4.76563e-24
Hfq-FLAG_1	EG11934	G0-8871	mRNA	sRNA	aphA	arcZ	acid phosphatase / phosphotransferase	small regulatory RNA ArcZ	4269818	4269913	+	3350677	3350697	+	123	255	198191	15933171	38.7778	6.83152e-128
Hfq-FLAG_1	zapE.EST5UTR	G0-8867	5UTR	sRNA	zapE.EST5UTR	gcvB	cell division protein ZapE	small regulatory RNA GcvB	3380004	3380082	-	2942727	2942894	+	123	163	945065	15186389	12.1258	5.3632e-66
Hfq-FLAG_1	G0-8871	EG10398	sRNA	mRNA	arcZ	glpK	small regulatory RNA ArcZ	glycerol kinase	3350616	3350652	+	4117003	4117100	-	122	134701	2098	15994819	6.90499	4.55565e-51
Hfq-FLAG_1	EG10559	adeD.AS:uhpT.EST3UTR:G0-17104	mRNA	AS:3UTR:sRNA	malM	adeD.AS:uhpT.EST3UTR:uhpU	maltose regulon periplasmic protein	adenine deaminase:hexose-6-phosphate:phosphate antiporter:small RNA UhpU	4249605	4250095	+	3845624	3845763	-	122	11919	85835	16033864	1.91203	0.000701799
Hfq-FLAG_1	EG10371:gcvH.gcvT.TU:EG11442	tdcG.EST3UTR:tdcG.3UTR	mRNA:TU:mRNA	3UTR:sRNA	gcvH:gcvH.gcvT.TU:gcvT	tdcG.EST3UTR:tdcG.3UTR	lipoyl-GcvH-protein // glycine cleavage system H protein:lipoyl-GcvH-protein // glycine cleavage system H protein:aminomethyltransferase:aminomethyltransferase	L-serine deaminase III:L-serine deaminase III	3049509	3049605	-	3258234	3258270	-	122	10433	14275	16106910	13.1943	2.01727e-82
Hfq-FLAG_1	EG10559	EG10558:malK.lamB.TU:EG10528	mRNA	mRNA:TU:mRNA	malM	malK:malK.lamB.TU:lamB	maltose regulon periplasmic protein	maltose ABC transporter ATP binding subunit:maltose ABC transporter ATP binding subunit:maltose outer membrane channel / phage lambda receptor protein:maltose outer membrane channel / phage lambda receptor protein	4250101	4250299	+	4247720	4248175	+	122	5512	59924	16066182	5.9342	3.43321e-45
Hfq-FLAG_1	EG12416	EG12414	mRNA	mRNA	gatC	gatA	galactitol-specific PTS enzyme IIC component	galactitol-specific PTS enzyme IIA component	2173307	2173794	-	2174612	2175100	-	121	7355	10252	16114012	25.8582	6.75516e-115
Hfq-FLAG_1	EG11289:preA.EST3UTR:preA.mglC.IGR	G0-8878	mRNA:3UTR:IGR	sRNA	preA:preA.EST3UTR:preA.mglC.IGR	cyaR	dihydropyrimidine dehydrogenase (NAD<sup>+</sup>) subunit PreA:dihydropyrimidine dehydrogenase (NAD<sup>+</sup>) subunit PreA:dihydropyrimidine dehydrogenase (NAD<sup>+</sup>) subunit PreA:D-galactose/methyl-galactoside ABC transporter membrane subunit	small regulatory RNA CyaR	2236407	2236621	+	2167157	2167200	+	121	995	512909	15617715	3.70288	7.27827e-24
Hfq-FLAG_1	EG10222	EG11545:G0-17101:flgL.EST3UTR	mRNA	mRNA:sRNA:3UTR	deoD	flgL:flgO:flgL.EST3UTR	purine nucleoside phosphorylase	flagellar hook-filament junction protein 2:small RNA FlgO:flagellar hook-filament junction protein 2	4620831	4620996	+	1140852	1141064	+	121	742	1185897	14944980	2.05509	9.87163e-05
Hfq-FLAG_1	EG11182	G0-8878	mRNA	sRNA	yhfA	cyaR	OsmC family protein YhfA	small regulatory RNA CyaR	3485717	3485953	-	2167140	2167201	+	120	593	516316	15614711	6.11991	1.72139e-42
Hfq-FLAG_1	EG11773	G0-8871	mRNA	sRNA	nuoM	arcZ	NADH:quinone oxidoreductase subunit M	small regulatory RNA ArcZ	2392937	2393025	-	3350662	3350697	+	120	203	198194	15933223	47.5224	7.03413e-133
Hfq-FLAG_1	gltI.5UTR	G0-8867	5UTR	sRNA	gltI.5UTR	gcvB	glutamate/aspartate ABC transporter periplasmic binding protein	small regulatory RNA GcvB	687804	687864	-	2942722	2942900	+	120	164	945068	15186388	11.7579	3.42006e-63
Hfq-FLAG_1	G7128	EG12416	mRNA	mRNA	gatZ	gatC	putative tagatose-1,6-bisphosphate aldolase 2 chaperone	galactitol-specific PTS enzyme IIC component	2175404	2175898	-	2173110	2173599	-	119	17308	7227	16107086	15.3235	2.20627e-87
Hfq-FLAG_1	EG12123:alaA.lrhA.IGR	malG.3UTR	mRNA:IGR	sRNA	lrhA:alaA.lrhA.IGR	malG.3UTR	DNA-binding transcriptional dual regulator LrhA:glutamate&mdash;pyruvate aminotransferase AlaA:DNA-binding transcriptional dual regulator LrhA	maltose ABC transporter membrane subunit MalG	2406459	2406783	-	4242530	4242589	-	119	9306	63993	16058322	3.20887	1.56828e-19
Hfq-FLAG_1	EG10146:cheA.motB.TU:EG10602	EG10601	mRNA:TU:mRNA	mRNA	cheA:cheA.motB.TU:motB	motA	chemotaxis protein CheA // chemotaxis protein CheA(S):chemotaxis protein CheA // chemotaxis protein CheA(S):motility protein B:motility protein B	motility protein A	1975201	1975677	-	1976344	1976800	-	119	4758	8522	16118341	47.3044	3.6609e-143
Hfq-FLAG_1	EG10669	G0-8871	mRNA	sRNA	ompA	arcZ	outer membrane protein A	small regulatory RNA ArcZ	1019112	1019299	-	3350608	3350698	+	119	3844	198195	15929582	2.48814	7.04886e-11
Hfq-FLAG_1	EG10512	G0-8878	mRNA	sRNA	kbl	cyaR	2-amino-3-ketobutyrate CoA ligase	small regulatory RNA CyaR	3791819	3792000	-	2167156	2167200	+	119	1991	512911	15616719	1.8198	0.0335138
Hfq-FLAG_1	ychH.5UTR	G0-8878	5UTR	sRNA	ychH.5UTR	cyaR	stress-induced protein	small regulatory RNA CyaR	1258737	1258898	+	2167138	2167201	+	119	1275	516317	15614029	2.82251	2.77688e-14
Hfq-FLAG_1	EG10669:ompA.5UTR	G0-10677	mRNA:5UTR	sRNA	ompA:ompA.5UTR	fnrS	outer membrane protein A:outer membrane protein A	small regulatory RNA FnrS	1020001	1020088	-	1409165	1409200	+	118	13204	64426	16053992	2.22689	1.20643e-07
Hfq-FLAG_1	EG10659	G6134	mRNA	mRNA	nmpC	insH-1	DLP12 prophage; putative outer membrane porin NmpC		576305	576793	-	274411	274900	-	118	2927	7784	16120911	83.4922	6.37104e-170
Hfq-FLAG_1	gpmM.5UTR	G0-10677	5UTR	sRNA	gpmM.5UTR	fnrS	2,3-bisphosphoglycerate-independent phosphoglycerate mutase	small regulatory RNA FnrS	3785231	3785291	+	1409201	1409250	+	118	615	474291	15656716	6.33378	2.70541e-43
Hfq-FLAG_1	tisB.AS:ysdE.tisB.IGR:G0-17044:emrD.ysdE.IGR	G0-8871	AS:IGR:mRNA:IGR	sRNA	tisB.AS:ysdE.tisB.IGR:ysdE:emrD.ysdE.IGR	arcZ	membrane-depolarizing toxin TisB:protein YsdE:membrane-depolarizing toxin TisB:protein YsdE:multidrug efflux pump EmrD:protein YsdE	small regulatory RNA ArcZ	3853639	3853906	-	3350666	3350698	+	118	394	198196	15933032	24.0763	1.26293e-102
Hfq-FLAG_1	EG11198	G0-8878	mRNA	sRNA	glmU	cyaR	fused N-acetylglucosamine-1-phosphate uridyltransferase and glucosamine-1-phosphate acetyltransferase	small regulatory RNA CyaR	3914003	3914087	-	2167149	2167201	+	118	247	516318	15615057	14.4481	3.50978e-75
Hfq-FLAG_1	EG10671	G0-8899	mRNA	sRNA	ompF	mcaS	outer membrane porin F	small regulatory RNA McaS	986612	986700	-	1405648	1405720	-	117	6081	107710	16017832	2.86127	3.79468e-15
Hfq-FLAG_1	G7010	G0-8878	mRNA	sRNA	yebW	cyaR	DUF1482 domain-containing protein YebW	small regulatory RNA CyaR	1922102	1922267	+	2167147	2167200	+	117	149	512913	15618561	23.911	4.07488e-93
Hfq-FLAG_1	EG10988	EG10987	mRNA	mRNA	tar	tap	methyl-accepting chemotaxis protein Tar	methyl-accepting chemotaxis protein Tap	1972204	1972694	-	1970512	1970981	-	116	39809	11186	16080629	4.18895	1.09812e-28
Hfq-FLAG_1	EG10555	malG.xylE.IGR:malG.3UTR:EG10556	mRNA	IGR:sRNA:mRNA	malF	malG.xylE.IGR:malG.3UTR:malG	maltose ABC transporter membrane subunit MalF	maltose ABC transporter membrane subunit MalG:D-xylose:H<sup>+</sup> symporter:maltose ABC transporter membrane subunit MalG:maltose ABC transporter membrane subunit MalG	4244205	4244643	-	4242518	4242998	-	116	11646	82272	16037706	1.94165	0.00066611
Hfq-FLAG_1	EG11784	G0-8899	mRNA	sRNA	grcA	mcaS	stress-induced alternate pyruvate formate-lyase subunit	small regulatory RNA McaS	2715996	2716189	-	1405657	1405700	-	116	8159	106203	16017262	2.14424	2.37233e-06
Hfq-FLAG_1	G6093:bamA.skp.TU:EG10455	malG.3UTR	mRNA:TU:mRNA	sRNA	bamA:bamA.skp.TU:skp	malG.3UTR	outer membrane protein assembly factor BamA:outer membrane protein assembly factor BamA:periplasmic chaperone Skp:periplasmic chaperone Skp	maltose ABC transporter membrane subunit MalG	200305	200684	+	4242530	4242705	-	116	2716	72613	16056295	9.44407	2.51604e-62
Hfq-FLAG_1	EG10697	G0-8871	mRNA	sRNA	pepP	arcZ	Xaa-Pro aminopeptidase	small regulatory RNA ArcZ	3054739	3054863	-	3350662	3350698	+	116	1399	198198	15932027	6.66518	2.2519e-46
Hfq-FLAG_1	EG11225	cpxP.3UTR:G0-16649:fieF.EST5UTR	mRNA	3UTR:sRNA:5UTR	dcuA	cpxP.3UTR:cpxQ:fieF.EST5UTR	C4-dicarboxylate transporter DcuA	periplasmic protein CpxP:small regulatory RNA CpxQ:Zn<sup>2+</sup>/Fe<sup>2+</sup>/Cd<sup>2+</sup> exporter	4366708	4366786	-	4106349	4106388	+	116	954	67089	16063581	29.1139	1.48773e-113
Hfq-FLAG_1	EG12800	G0-8878	mRNA	sRNA	mlaE	cyaR	intermembrane phospholipid transport system, integral membrane subunit MlaE	small regulatory RNA CyaR	3338512	3338792	-	2167156	2167201	+	116	544	516320	15614760	6.44875	6.89583e-43
Hfq-FLAG_1	G0-8867	EG10075:aroC.prmB.TU	sRNA	mRNA:TU	gcvB	aroC:aroC.prmB.TU	small regulatory RNA GcvB	chorismate synthase:chorismate synthase:ribosomal protein L3 <i>N</i><sup>5</sup>-glutamine methyltransferase	2942695	2942797	+	2447412	2447498	-	115	729960	548	15401117	4.42762	8.02077e-28
Hfq-FLAG_1	EG11784:grcA.5UTR	EG30098	mRNA:5UTR	sRNA	grcA:grcA.5UTR	spf	stress-induced alternate pyruvate formate-lyase subunit:stress-induced alternate pyruvate formate-lyase subunit	small regulatory RNA Spot 42	2716095	2716490	-	4049923	4050000	+	115	29272	10956	16091397	5.77015	4.20639e-41
Hfq-FLAG_1	G6347	uhpT.EST3UTR:G0-17104	mRNA	3UTR:sRNA	dcuC	uhpT.EST3UTR:uhpU	anaerobic C4-dicarboxylate transporter DcuC	hexose-6-phosphate:phosphate antiporter:small RNA UhpU	655215	655692	-	3845731	3845772	-	115	11563	85822	16034240	1.85813	0.0112822
Hfq-FLAG_1	G7128	G0-8871	mRNA	sRNA	gatZ	arcZ	putative tagatose-1,6-bisphosphate aldolase 2 chaperone	small regulatory RNA ArcZ	2175124	2175185	-	3350670	3350697	+	115	2624	198199	15930802	3.52266	1.3382e-21
Hfq-FLAG_1	EG10949	uhpT.EST3UTR:G0-17104:EG11054	mRNA	3UTR:sRNA:mRNA	sfsA	uhpT.EST3UTR:uhpU:uhpT	sugar fermentation stimulation protein A	hexose-6-phosphate:phosphate antiporter:small RNA UhpU:hexose-6-phosphate:phosphate antiporter	160726	161190	-	3845731	3845823	-	115	1022	92728	16037875	19.4618	1.46944e-93
Hfq-FLAG_1	EG12251	EG12252	mRNA	mRNA	yhjG	pdeH	AsmA family protein YhjG	c-di-GMP phosphodiesterase PdeH	3677412	3677890	-	3678626	3679076	-	115	952	8481	16122192	229.635	9.73811e-214
Hfq-FLAG_1	EG10149	G0-8878	mRNA	sRNA	cheW	cyaR	chemotaxis protein CheW	small regulatory RNA CyaR	1973010	1973192	-	2167146	2167201	+	115	932	516321	15614372	3.73153	1.12244e-22
Hfq-FLAG_1	G0-8867	gdhA.5UTR	sRNA	5UTR	gcvB	gdhA.5UTR	small regulatory RNA GcvB	glutamate dehydrogenase	2942695	2942857	+	1842331	1842400	+	114	861082	59	15270485	34.2658	3.32559e-93
Hfq-FLAG_1	EG10371	EG11442	mRNA	mRNA	gcvH	gcvT	lipoyl-GcvH-protein // glycine cleavage system H protein	aminomethyltransferase	3049106	3049577	-	3050305	3050719	-	114	15241	9501	16106884	12.6804	6.9011e-75
Hfq-FLAG_1	EG11545	G0-8867	mRNA	sRNA	flgL	gcvB	flagellar hook-filament junction protein 2	small regulatory RNA GcvB	1140510	1140595	+	2942901	2942902	+	114	9886	75831	16045909	2.44007	8.68417e-10
Hfq-FLAG_1	EG12416:gatC.gatB.TU:EG12415	G7128	mRNA:TU:mRNA	mRNA	gatC:gatC.gatB.TU:gatB	gatZ	galactitol-specific PTS enzyme IIC component:galactitol-specific PTS enzyme IIC component:galactitol-specific PTS enzyme IIB component:galactitol-specific PTS enzyme IIB component	putative tagatose-1,6-bisphosphate aldolase 2 chaperone	2173918	2174393	-	2175401	2175875	-	114	6383	21865	16103378	13.1537	1.74577e-76
Hfq-FLAG_1	G6823	uhpT.EST3UTR:G0-17104	mRNA	3UTR:sRNA	gnsB	uhpT.EST3UTR:uhpU	Qin prophage; protein GnsB	hexose-6-phosphate:phosphate antiporter:small RNA UhpU	1637664	1637784	-	3845731	3845739	-	114	1508	85823	16044295	14.1325	1.18122e-78
Hfq-FLAG_1	G0-17077:rbsB.rbsK.TU	G0-8867	sRNA:TU	sRNA	rbsZ:rbsB.rbsK.TU	gcvB	small regulatory RNA RbsZ:ribose ABC transporter periplasmic binding protein:ribokinase	small regulatory RNA GcvB	3937201	3937289	+	2942811	2942902	+	114	480	912736	15218410	3.95993	3.35957e-23
Hfq-FLAG_1	EG11609	G0-8867	mRNA	sRNA	evgA	gcvB	DNA-binding transcriptional activator EvgA-phosphorylated // DNA-binding transcriptional activator EvgA	small regulatory RNA GcvB	2484234	2484380	+	2942723	2942900	+	114	193	945074	15186359	9.49151	1.30238e-52
Hfq-FLAG_1	G0-10677	yaiE.EST3UTR	sRNA	3UTR	fnrS	yaiE.EST3UTR	small regulatory RNA FnrS		1409128	1409200	+	408414	408498	+	113	259738	942	15870947	7.32985	2.26838e-48
Hfq-FLAG_1	EG10991	EG11151:G0-17078:raiA.EST3UTR	mRNA	mRNA:sRNA:3UTR	tdcC	raiA:raiZ:raiA.EST3UTR	threonine/serine:H<sup>+</sup> symporter	ribosome-associated inhibitor A:small RNA RaiZ:ribosome-associated inhibitor A	3264302	3264797	-	2737408	2737543	+	113	41844	22539	16067244	1.92509	0.00219345
Hfq-FLAG_1	EG10528	malM.3UTR:malM.EST3UTR	mRNA	sRNA:3UTR	lamB	malM.3UTR:malM.EST3UTR	maltose outer membrane channel / phage lambda receptor protein	maltose regulon periplasmic protein:maltose regulon periplasmic protein	4248525	4248998	+	4250501	4250535	+	113	28470	12512	16090645	5.10432	2.27716e-36
Hfq-FLAG_1	EG10969	EG10970:EG10971	mRNA	mRNA:mRNA	srlE	srlB:srlD	sorbitol-specific PTS enzyme IIBC<sub>1</sub> component	sorbitol-specific PTS enzyme IIA component:sorbitol-6-phosphate 2-dehydrogenase	2826303	2826785	+	2827608	2828099	+	113	5783	4637	16121207	67.9338	8.45058e-153
Hfq-FLAG_1	malE.5UTR	glnA.3UTR:glnZ	5UTR	3UTR:sRNA	malE.5UTR	glnA.3UTR:glnZ	maltose ABC transporter periplasmic binding protein	adenylyl-[glutamine synthetase] // glutamine synthetase:small regulatory RNA GlnZ	4246405	4246465	-	4056425	4056591	-	113	2644	189485	15939498	3.59515	7.34077e-22
Hfq-FLAG_1	EG11001	G0-8878	mRNA	sRNA	thrS	cyaR	threonine&mdash;tRNA ligase	small regulatory RNA CyaR	1800703	1800873	-	2167140	2167201	+	113	1715	516323	15613589	1.99249	0.000714451
Hfq-FLAG_1	EG11556	G0-8878	mRNA	sRNA	talB	cyaR	transaldolase B	small regulatory RNA CyaR	8640	8800	+	2167150	2167201	+	113	1421	516323	15613883	2.40477	1.08349e-08
Hfq-FLAG_1	fdoG.EST5UTR:fdhD.fdoG.IGR	G0-8863	5UTR:IGR	sRNA	fdoG.EST5UTR:fdhD.fdoG.IGR	rprA	formate dehydrogenase O subunit &alpha;:sulfurtransferase for molybdenum cofactor sulfuration:formate dehydrogenase O subunit &alpha;	small regulatory RNA RprA	4085840	4085965	-	1770453	1770478	+	112	7727	6337	16117564	36.8657	1.45424e-122
Hfq-FLAG_1	EG10601	EG10602	mRNA	mRNA	motA	motB	motility protein A	motility protein B	1976704	1977182	-	1975502	1975992	-	112	5556	9166	16116906	35.4452	1.05795e-120
Hfq-FLAG_1	EG10817	uhpT.EST3UTR:G0-17104	mRNA	3UTR:sRNA	rbsD	uhpT.EST3UTR:uhpU	D-ribose pyranase	hexose-6-phosphate:phosphate antiporter:small RNA UhpU	3933409	3933599	+	3845731	3845768	-	112	2742	85825	16043061	7.63526	5.92582e-51
Hfq-FLAG_1	EG11203	G0-8878	mRNA	sRNA	yihA	cyaR	GTP-binding protein YihA	small regulatory RNA CyaR	4050512	4050592	-	2167156	2167200	+	112	210	512918	15618500	16.2402	2.20174e-75
Hfq-FLAG_1	uxuA.5UTR	G0-9382	5UTR	sRNA	uxuA.5UTR	chiX	D-mannonate dehydratase	small regulatory RNA ChiX	4551524	4551683	+	507242	507288	+	112	107	2809855	13321666	4.9626	6.31425e-23
Hfq-FLAG_1	EG12252	cpxP.3UTR:G0-16649:fieF.EST5UTR	mRNA	3UTR:sRNA:5UTR	pdeH	cpxP.3UTR:cpxQ:fieF.EST5UTR	c-di-GMP phosphodiesterase PdeH	periplasmic protein CpxP:small regulatory RNA CpxQ:Zn<sup>2+</sup>/Fe<sup>2+</sup>/Cd<sup>2+</sup> exporter	3678339	3678800	-	4106357	4106388	+	111	7019	67094	16057516	3.7848	1.65289e-23
Hfq-FLAG_1	EG10526	uhpT.EST3UTR:G0-17104:EG11054	mRNA	3UTR:sRNA:mRNA	lacY	uhpT.EST3UTR:uhpU:uhpT	lactose permease	hexose-6-phosphate:phosphate antiporter:small RNA UhpU:hexose-6-phosphate:phosphate antiporter	362515	362993	-	3845731	3845776	-	111	5130	85826	16040673	4.04398	8.25354e-26
Hfq-FLAG_1	EG11355	G0-8872	mRNA	sRNA	fliA	ryhB	RNA polymerase sigma factor FliA	small regulatory RNA RyhB	2001501	2001587	-	3580922	3580992	-	111	1854	41318	16088457	23.3125	1.86934e-99
Hfq-FLAG_1	tRNAnn70.AS	malG.3UTR	AS	sRNA	serU.3UTR.AS	malG.3UTR	tRNA-Ser(CGA)	maltose ABC transporter membrane subunit MalG	2043414	2043573	+	4242530	4242559	-	111	1832	64001	16065796	15.2094	4.98436e-80
Hfq-FLAG_1	cspD.5UTR	G0-8878	5UTR	sRNA	cspD.5UTR	cyaR	DNA replication inhibitor CspD	small regulatory RNA CyaR	922538	922660	-	2167176	2167200	+	111	767	512919	15617943	4.40659	2.59052e-27
Hfq-FLAG_1	EG10561	G0-8867	mRNA	sRNA	malQ	gcvB	4-&alpha;-glucanotransferase	small regulatory RNA GcvB	3547934	3548097	-	2942813	2942902	+	111	644	912739	15218246	2.87379	8.355e-13
Hfq-FLAG_1	G6094	G0-9382	mRNA	sRNA	ldcC	chiX	lysine decarboxylase 2	small regulatory RNA ChiX	210060	210122	+	507269	507288	+	111	122	2809856	13321651	4.31357	2.7692e-19
Hfq-FLAG_1	G6945	G0-9382	mRNA	sRNA	ydjX	chiX	DedA family protein YdjX	small regulatory RNA ChiX	1833553	1833600	+	507239	507288	+	111	75	2809856	13321698	7.01677	6.31467e-31
Hfq-FLAG_1	EG11982	G0-8878	mRNA	sRNA	wbbH	cyaR	putative O-antigen polymerase	small regulatory RNA CyaR	2106531	2106584	-	2167162	2167200	+	111	33	512919	15618677	102.425	6.92932e-128
Hfq-FLAG_1	G0-8867	cfa.5UTR	sRNA	5UTR	gcvB	cfa.5UTR	small regulatory RNA GcvB	cyclopropane fatty acyl phospholipid synthase	2942824	2942849	+	1741250	1741300	+	110	131011	567	16000052	23.6932	1.42519e-96
Hfq-FLAG_1	EG10490	G0-8871	mRNA	sRNA	argP	arcZ	DNA-binding transcriptional dual regulator ArgP	small regulatory RNA ArcZ	3059728	3060166	+	3350661	3350698	+	110	2031	198204	15931395	4.35336	9.09935e-28
Hfq-FLAG_1	EG10844	G0-8867	mRNA	sRNA	rhlB	gcvB	ATP-dependent RNA helicase RhlB	small regulatory RNA GcvB	3965524	3965663	-	2942722	2942900	+	110	613	945078	15185939	2.88341	1.11357e-12
Hfq-FLAG_1	G7000	G0-10677	mRNA	sRNA	yobF	fnrS	DUF2527 domain-containing protein YobF	small regulatory RNA FnrS	1907516	1907596	-	1409206	1409250	+	110	529	474299	15656802	6.86417	6.08913e-43
Hfq-FLAG_1	EG10321	tdcG.EST3UTR:tdcG.3UTR	mRNA	3UTR:sRNA	fliC	tdcG.EST3UTR:tdcG.3UTR	flagellar filament structural protein	L-serine deaminase III:L-serine deaminase III	2002205	2002300	-	3258235	3258279	-	109	32580	14288	16084763	3.76633	6.63871e-23
Hfq-FLAG_1	G0-10671	EG10321	sRNA	mRNA	mgrR	fliC	small regulatory RNA MgrR	flagellar filament structural protein	1622903	1622915	-	2003516	2003597	-	109	10340	36729	16084562	4.61643	3.39733e-30
Hfq-FLAG_1	EG11389	G0-10677	mRNA	sRNA	fliT	fnrS	flagellar biosynthesis protein FliT	small regulatory RNA FnrS	2005808	2005898	+	1409162	1409200	+	109	3051	64435	16064145	8.90677	6.38209e-56
Hfq-FLAG_1	G0-8865	G0-17102	other-ncRNA	sRNA	ryeA	fliX	small antisense RNA RyeA	small RNA FliX	1923065	1923234	+	2001911	2002100	-	109	984	318185	15812462	5.50492	2.17446e-35
Hfq-FLAG_1	G7938	cpxP.3UTR:G0-16649:fieF.EST5UTR	mRNA	3UTR:sRNA:5UTR	yjiT	cpxP.3UTR:cpxQ:fieF.EST5UTR	putative uncharacterized protein YjiT	periplasmic protein CpxP:small regulatory RNA CpxQ:Zn<sup>2+</sup>/Fe<sup>2+</sup>/Cd<sup>2+</sup> exporter	4572380	4572480	+	4106367	4106387	+	109	227	67096	16064308	114.965	4.9663e-163
Hfq-FLAG_1	EG11355	G0-8899	mRNA	sRNA	fliA	mcaS	RNA polymerase sigma factor FliA	small regulatory RNA McaS	2001307	2001668	-	1405657	1405705	-	108	5511	107719	16018402	2.91421	3.86003e-14
Hfq-FLAG_1	EG11033	G0-17102	mRNA	sRNA	tsf	fliX	protein chain elongation factor EF-Ts	small RNA FliX	191025	191475	+	2001911	2001929	-	108	1355	213636	15916641	5.93829	2.28153e-38
Hfq-FLAG_1	EG11018	G0-8878	mRNA	sRNA	trg	cyaR	methyl-accepting chemotaxis protein Trg	small regulatory RNA CyaR	1493510	1493700	+	2167146	2167201	+	108	1239	516328	15614065	2.63598	9.01089e-11
Hfq-FLAG_1	zitB.EST5UTR	G0-8867	5UTR	sRNA	zitB.EST5UTR	gcvB	Zn<sup>2+</sup>/Cd<sup>2+</sup>/Ni<sup>2+</sup>/Cu<sup>2+</sup> exporter	small regulatory RNA GcvB	784810	784866	-	2942736	2942895	+	108	85	945080	15186467	20.4171	8.96744e-73
Hfq-FLAG_1	EG12123	G0-8899	mRNA	sRNA	lrhA	mcaS	DNA-binding transcriptional dual regulator LrhA	small regulatory RNA McaS	2406219	2406298	-	1405657	1405700	-	108	52	106211	16025369	313.371	2.58628e-187
Hfq-FLAG_1	G0-8867	lrp.5UTR:EG10547	sRNA	5UTR:mRNA	gcvB	lrp.5UTR:lrp	small regulatory RNA GcvB	DNA-binding transcriptional dual regulator Lrp:DNA-binding transcriptional dual regulator Lrp	2942702	2942846	+	932394	932699	+	107	536964	1570	15593099	1.97912	0.00322547
Hfq-FLAG_1	EG10991	EG11172	mRNA	mRNA	tdcC	tdcD	threonine/serine:H<sup>+</sup> symporter	propionate kinase	3264707	3265198	-	3262720	3263200	-	107	34418	9183	16088032	5.44649	2.68358e-36
Hfq-FLAG_1	EG10558	EG10528	mRNA	mRNA	malK	lamB	maltose ABC transporter ATP binding subunit	maltose outer membrane channel / phage lambda receptor protein	4246803	4247297	+	4248106	4248600	+	107	13315	24879	16093439	5.19827	5.75272e-34
Hfq-FLAG_1	EG10398	uhpT.EST3UTR:G0-17104:EG11054	mRNA	3UTR:sRNA:mRNA	glpK	uhpT.EST3UTR:uhpU:uhpT	glycerol kinase	hexose-6-phosphate:phosphate antiporter:small RNA UhpU:hexose-6-phosphate:phosphate antiporter	4116916	4117399	-	3845731	3845787	-	107	9625	85830	16036178	2.07704	0.000111033
Hfq-FLAG_1	EG10989	sucD.EST3UTR:G0-17009	mRNA	3UTR:sRNA	tdcA	sucD.EST3UTR:sdhX	DNA-binding transcriptional activator TdcA	succinyl-CoA synthetase subunit &alpha;:small regulatory RNA SdhX	3266504	3266599	-	765083	765149	+	107	4462	54188	16072983	7.11291	6.8681e-46
Hfq-FLAG_1	yncL.EST3UTR:G0-8887	G0-8863	3UTR:mRNA	sRNA	yncL.EST3UTR:yncL	rprA	uncharacterized protein YncL:uncharacterized protein YncL	small regulatory RNA RprA	1517080	1517142	-	1770448	1770477	+	107	1606	6342	16123685	169.386	1.46213e-185
Hfq-FLAG_1	EG12120	G0-8878	mRNA	sRNA	rssA	cyaR	putative patatin-like phospholipase RssA	small regulatory RNA CyaR	1289213	1289280	+	2167176	2167201	+	107	603	516329	15614701	5.36628	8.84491e-33
Hfq-FLAG_1	G6993	G0-8867	mRNA	sRNA	yoaB	gcvB	RutC family protein YoaB	small regulatory RNA GcvB	1893327	1893500	+	2942726	2942900	+	107	503	945081	15186049	3.41815	5.41562e-17
Hfq-FLAG_1	EG11851	G0-8878	mRNA	sRNA	yihY	cyaR	PF03631 family membrane protein YihY	small regulatory RNA CyaR	4076633	4076696	+	2167150	2167201	+	107	409	516329	15614895	7.91176	2.05368e-46
Hfq-FLAG_1	EG12321	G0-8878	mRNA	sRNA	yadH	cyaR	putative ABC transporter membrane subunit YadH	small regulatory RNA CyaR	144326	144478	+	2167155	2167201	+	107	375	516329	15614929	8.62911	1.80431e-49
Hfq-FLAG_1	csgD.5UTR	G0-8899	5UTR	sRNA	csgD.5UTR	mcaS	DNA-binding transcriptional dual regulator CsgD	small regulatory RNA McaS	1103224	1103326	-	1405657	1405705	-	107	362	107720	16023551	43.9681	1.62682e-119
Hfq-FLAG_1	G6130:G6131	G0-8867	mRNA:mRNA	sRNA	insN-1:insI-1	gcvB	:	small regulatory RNA GcvB	270303	270699	+	2942722	2942902	+	107	216	1021026	15110391	7.3311	2.56084e-40
Hfq-FLAG_1	EG10556	EG10670:ompC.5UTR	mRNA	mRNA:5UTR	malG	ompC:ompC.5UTR	maltose ABC transporter membrane subunit MalG	outer membrane porin C:outer membrane porin C	4242601	4242978	-	2312407	2312801	-	106	27855	9676	16094103	6.32956	4.93404e-41
Hfq-FLAG_1	EG10527	EG10526	mRNA	mRNA	lacZ	lacY	&beta;-galactosidase	lactose permease	363407	363844	-	362105	362600	-	106	4694	5576	16121364	65.2893	2.84324e-141
Hfq-FLAG_1	EG10593	G0-17102	mRNA	sRNA	mglB	fliX	D-galactose/methyl-galactoside ABC transporter periplasmic binding protein	small RNA FliX	2240120	2240379	-	2001911	2001930	-	106	1470	213638	15916526	5.37228	6.37844e-34
Hfq-FLAG_1	EG20044	G0-8878	mRNA	sRNA	dctA	cyaR	C4 dicarboxylate/orotate:H<sup>+</sup> symporter	small regulatory RNA CyaR	3682751	3682890	-	2167137	2167201	+	106	420	516330	15614884	7.63252	1.22338e-44
Hfq-FLAG_1	EG10596	G0-9382	mRNA	sRNA	minC	chiX	Z-ring positioning protein MinC	small regulatory RNA ChiX	1225401	1225500	-	507238	507288	+	106	228	2809861	13321545	2.20415	0.0013636
Hfq-FLAG_1	EG10990	EG11172:EG10991	mRNA	mRNA:mRNA	tdcB	tdcD:tdcC	catabolic threonine dehydratase	propionate kinase:threonine/serine:H<sup>+</sup> symporter	3265205	3265693	-	3263527	3263999	-	105	39103	11979	16080553	3.60462	1.55661e-20
Hfq-FLAG_1	G7128	EG12416	mRNA	mRNA	gatZ	gatC	putative tagatose-1,6-bisphosphate aldolase 2 chaperone	galactitol-specific PTS enzyme IIC component	2175114	2175598	-	2173904	2174400	-	105	11862	6140	16113633	23.2304	1.53959e-94
Hfq-FLAG_1	EG10148	EG10988	mRNA	mRNA	cheR	tar	chemotaxis protein methyltransferase	methyl-accepting chemotaxis protein Tar	1968901	1969395	-	1971009	1971495	-	105	7611	8403	16115621	26.4582	4.41561e-100
Hfq-FLAG_1	ubiE.EST5UTR:EG11473	G0-8878	5UTR:mRNA	sRNA	ubiE.EST5UTR:ubiE	cyaR	bifunctional 2-octaprenyl-6-methoxy-1,4-benzoquinol methylase and demethylmenaquinone methyltransferase:bifunctional 2-octaprenyl-6-methoxy-1,4-benzoquinol methylase and demethylmenaquinone methyltransferase	small regulatory RNA CyaR	4018814	4019092	+	2167143	2167200	+	105	1579	512925	15617131	2.02467	0.00140656
Hfq-FLAG_1	G7147	G0-8878	mRNA	sRNA	mepS	cyaR	peptidoglycan endopeptidase/peptidoglycan L,D-carboxypeptidase	small regulatory RNA CyaR	2270470	2270819	+	2167140	2167200	+	105	393	512925	15618317	8.13537	2.03015e-46
Hfq-FLAG_1	EG12054	G0-8878	mRNA	sRNA	ccmF	cyaR	holocytochrome <I>c</I> synthase CcmF component	small regulatory RNA CyaR	2293611	2294000	-	2167143	2167201	+	105	373	516331	15614931	8.51319	5.61857e-48
Hfq-FLAG_1	ykgR.5UTR	G0-8878	5UTR	sRNA	ykgR.5UTR	cyaR	uncharacterized membrane protein YkgR	small regulatory RNA CyaR	313240	313285	-	2167140	2167200	+	105	97	512925	15618613	32.9614	7.34947e-93
Hfq-FLAG_1	EG10512	EG10993	mRNA	mRNA	kbl	tdh	2-amino-3-ketobutyrate CoA ligase	threonine dehydrogenase	3791623	3792094	-	3790502	3790976	-	104	11365	8880	16111391	16.6029	1.20086e-79
Hfq-FLAG_1	EG10528	cpxP.3UTR:G0-16649:fieF.EST5UTR	mRNA	3UTR:sRNA:5UTR	lamB	cpxP.3UTR:cpxQ:fieF.EST5UTR	maltose outer membrane channel / phage lambda receptor protein	periplasmic protein CpxP:small regulatory RNA CpxQ:Zn<sup>2+</sup>/Fe<sup>2+</sup>/Cd<sup>2+</sup> exporter	4248013	4248188	+	4106325	4106387	+	104	10542	67101	16053993	2.36028	1.34286e-07
Hfq-FLAG_1	nrfA.5UTR	motA.5UTR:G0-17103:EG10319	5UTR	5UTR:sRNA:mRNA	nrfA.5UTR	motA.5UTR:motR:flhC	cytochrome <i>c</i><sub>552</sub> nitrite reductase	motility protein A:small RNA MotR:DNA-binding transcriptional dual regulator FlhC	4287716	4287780	+	1977208	1977277	-	104	5684	19298	16106654	15.2712	1.40865e-75
Hfq-FLAG_1	EG10987	EG10988	mRNA	mRNA	tap	tar	methyl-accepting chemotaxis protein Tap	methyl-accepting chemotaxis protein Tar	1970002	1970398	-	1971025	1971456	-	104	5120	8404	16118112	38.9575	2.43919e-116
Hfq-FLAG_1	EG10146	malG.3UTR	mRNA	sRNA	cheA	malG.3UTR	chemotaxis protein CheA // chemotaxis protein CheA(S)	maltose ABC transporter membrane subunit MalG	1974936	1975297	-	4242529	4242548	-	104	3816	64008	16063812	6.83974	6.71526e-43
Hfq-FLAG_1	cspG.EST5UTR	G0-10677	5UTR	sRNA	cspG.EST5UTR	fnrS	cold shock protein CspG	small regulatory RNA FnrS	1051343	1051488	+	1409159	1409249	+	104	433	538849	15592354	6.95008	2.46735e-40
Hfq-FLAG_1	mepH.AS	G0-8878	AS	sRNA	mepH.AS	cyaR	peptidoglycan endopeptidase/peptidoglycan L,D-carboxypeptidase MepH	small regulatory RNA CyaR	1734473	1734765	-	2167161	2167200	+	104	383	512926	15618327	8.26826	1.73089e-46
Hfq-FLAG_1	G6513	G0-8878	mRNA	sRNA	yccM	cyaR	putative electron transport protein YccM	small regulatory RNA CyaR	1052680	1052792	-	2167181	2167200	+	104	203	512926	15618507	15.5999	2.77569e-68
Hfq-FLAG_1	EG10702	G0-8871	mRNA	sRNA	pgi	arcZ	glucose-6-phosphate isomerase	small regulatory RNA ArcZ	4234824	4234923	+	3350659	3350698	+	104	121	198210	15933305	69.0921	6.6378e-127
Hfq-FLAG_1	G0-8871	blr.EST3UTR	sRNA	3UTR	arcZ	blr.EST3UTR	small regulatory RNA ArcZ	&beta;-lactam resistance protein	3350641	3350650	+	1704622	1704752	+	103	134720	678	15996239	18.0382	2.36646e-79
Hfq-FLAG_1	cpxP.3UTR:G0-16649	G8210	3UTR:sRNA	mRNA	cpxP.3UTR:cpxQ	srlA	periplasmic protein CpxP:small regulatory RNA CpxQ	sorbitol-specific PTS enzyme IIC<sub>2</sub> component	4106329	4106347	+	2825912	2825987	+	103	26471	2524	16102642	24.8242	5.75484e-95
Hfq-FLAG_1	G7128	EG12416	mRNA	mRNA	gatZ	gatC	putative tagatose-1,6-bisphosphate aldolase 2 chaperone	galactitol-specific PTS enzyme IIC component	2176103	2176597	-	2173620	2174099	-	103	16525	6982	16108130	14.3801	1.43321e-72
Hfq-FLAG_1	EG12414	EG12416	mRNA	mRNA	gatA	gatC	galactitol-specific PTS enzyme IIA component	galactitol-specific PTS enzyme IIC component	2174607	2175094	-	2173101	2173599	-	103	9951	7243	16114443	23.0286	3.69199e-92
Hfq-FLAG_1	EG10393	uhpT.EST3UTR:G0-17104:EG11054	mRNA	3UTR:sRNA:mRNA	glpC	uhpT.EST3UTR:uhpU:uhpT	anaerobic glycerol-3-phosphate dehydrogenase subunit C	hexose-6-phosphate:phosphate antiporter:small RNA UhpU:hexose-6-phosphate:phosphate antiporter	2355405	2355791	+	3845731	3845792	-	103	8011	85834	16037792	2.40235	6.46914e-08
Hfq-FLAG_1	G0-10698	G0-17102	other-ncRNA	sRNA	G0-10698	fliX		small RNA FliX	1670976	1671085	-	2001911	2001932	-	103	1586	213641	15916410	4.83832	3.43734e-29
Hfq-FLAG_1	EG11295	G0-9382	mRNA	sRNA	wzzE	chiX	enterobacterial common antigen polysaccharide co-polymerase	small regulatory RNA ChiX	3969103	3969196	+	507258	507288	+	103	230	2809864	13321543	2.12314	0.011931
Hfq-FLAG_1	EG10139	G0-8878	mRNA	sRNA	cdsA	cyaR	CDP-diglyceride synthetase	small regulatory RNA CyaR	196423	196596	+	2167156	2167200	+	103	214	512927	15618496	14.6557	1.70924e-65
Hfq-FLAG_1	EG12051	G0-8878	mRNA	sRNA	yejO	cyaR	adhesin-like autotransporter YejO	small regulatory RNA CyaR	2288805	2288876	-	2167156	2167201	+	103	67	516333	15615237	46.4923	2.41569e-100
Hfq-FLAG_1	EG10671	EG10670:ompC.5UTR	mRNA	mRNA:5UTR	ompF	ompC:ompC.5UTR	outer membrane porin F	outer membrane porin C:outer membrane porin C	985892	985954	-	2312614	2312764	-	102	10352	4605	16116681	34.4843	2.67706e-108
Hfq-FLAG_1	EG10987	EG10988	mRNA	mRNA	tap	tar	methyl-accepting chemotaxis protein Tap	methyl-accepting chemotaxis protein Tar	1970302	1970800	-	1971606	1972091	-	102	9622	5656	16116360	30.2059	1.04902e-102
Hfq-FLAG_1	G7039	EG11356:fliZ.fliA.TU:EG11355	mRNA	mRNA:TU:mRNA	tcyJ	fliZ:fliZ.fliA.TU:fliA	cystine ABC transporter periplasmic binding protein	DNA-binding transcriptional regulator FliZ:DNA-binding transcriptional regulator FliZ:RNA polymerase sigma factor FliA:RNA polymerase sigma factor FliA	1999623	2000096	-	2000827	2001300	-	102	7598	6414	16117626	33.7344	2.07605e-107
Hfq-FLAG_1	EG11124	malG.3UTR	mRNA	sRNA	ompW	malG.3UTR	outer membrane protein W	maltose ABC transporter membrane subunit MalG	1314101	1314583	+	4242530	4242924	-	102	7159	82286	16042193	2.7777	3.29896e-12
Hfq-FLAG_1	EG10989	EG31115:dicF.dicB.IGR	mRNA	sRNA:IGR	tdcA	dicF:dicF.dicB.IGR	DNA-binding transcriptional activator TdcA	Qin prophage; small regulatory RNA DicF:Qin prophage; small regulatory RNA DicF:Qin prophage; cell division inhibition protein DicB	3266318	3266355	-	1649405	1649440	+	102	1279	6458	16123901	199.114	1.60505e-183
Hfq-FLAG_1	cydA.5UTR	cpxP.3UTR:G0-16649:fieF.EST5UTR	5UTR	3UTR:sRNA:5UTR	cydA.5UTR	cpxP.3UTR:cpxQ:fieF.EST5UTR	cytochrome <i>bd</i>-I subunit 1	periplasmic protein CpxP:small regulatory RNA CpxQ:Zn<sup>2+</sup>/Fe<sup>2+</sup>/Cd<sup>2+</sup> exporter	771311	771439	+	4106357	4106387	+	102	966	67103	16063569	25.2769	1.53398e-93
Hfq-FLAG_1	EG12345	G0-10677	mRNA	sRNA	ydfG	fnrS	3-hydroxy acid dehydrogenase YdfG	small regulatory RNA FnrS	1627906	1627991	+	1409204	1409250	+	102	410	474307	15656921	8.21227	1.46326e-45
Hfq-FLAG_1	EG12167	G0-8878	mRNA	sRNA	cmoM	cyaR	tRNA <b>cmo</b><sup>5</sup>U34 methyltransferase	small regulatory RNA CyaR	973929	974171	+	2167149	2167200	+	102	327	512928	15618383	9.498	3.33147e-50
Hfq-FLAG_1	G0-10677	malK.5UTR:EG10558	sRNA	5UTR:mRNA	fnrS	malK.5UTR:malK	small regulatory RNA FnrS	maltose ABC transporter ATP binding subunit:maltose ABC transporter ATP binding subunit	1409128	1409193	+	4246762	4246897	+	101	259750	2152	15869737	2.86743	3.56221e-12
Hfq-FLAG_1	cpxP.3UTR:G0-16649	insL-1.AS	3UTR:sRNA	AS	cpxP.3UTR:cpxQ	insL-1.AS	periplasmic protein CpxP:small regulatory RNA CpxQ		4106328	4106349	+	16148	16186	-	101	26473	1456	16103710	42.1971	5.78639e-115
Hfq-FLAG_1	EG10510	dicF.dicB.IGR	mRNA	IGR	rpoS	dicF.dicB.IGR	RNA polymerase sigma factor RpoS	Qin prophage; small regulatory RNA DicF:Qin prophage; cell division inhibition protein DicB	2867501	2867551	-	1649411	1649439	+	101	2733	6459	16122447	92.246	4.28245e-149
Hfq-FLAG_1	EG10095	G0-17021.AS:G0-10671	mRNA	AS:sRNA	aspA	mgtT.AS:mgrR	aspartate ammonia-lyase	protein MgtT:small regulatory RNA MgrR	4368003	4368193	-	1622817	1622873	-	101	2668	49046	16079925	12.4113	1.58075e-64
Hfq-FLAG_1	EG11015	G0-10677	mRNA	sRNA	tpiA	fnrS	triose-phosphate isomerase	small regulatory RNA FnrS	4110748	4110897	-	1409167	1409250	+	101	1090	538852	15591697	2.68114	5.77447e-10
Hfq-FLAG_1	ppc.5UTR	G0-8867	5UTR	sRNA	ppc.5UTR	gcvB	phosphoenolpyruvate carboxylase	small regulatory RNA GcvB	4153120	4153404	-	2942826	2942902	+	101	325	912749	15218565	5.18156	7.11137e-28
Hfq-FLAG_1	gshB.EST3UTR	glnA.3UTR:glnZ	3UTR	3UTR:sRNA	gshB.EST3UTR	glnA.3UTR:glnZ	glutathione synthetase	adenylyl-[glutamine synthetase] // glutamine synthetase:small regulatory RNA GlnZ	3092818	3092888	+	4056425	4056580	-	101	124	189497	15942018	68.5237	2.31125e-123
Hfq-FLAG_1	EG11957	G0-8878	mRNA	sRNA	alsE	cyaR	D-allulose-6-phosphate 3-epimerase	small regulatory RNA CyaR	4307842	4308079	-	2167177	2167200	+	101	88	512929	15618622	34.9481	9.08797e-91
Hfq-FLAG_1	lamB.malM.TU	EG10528	TU	mRNA	lamB.malM.TU	lamB	maltose outer membrane channel / phage lambda receptor protein:maltose regulon periplasmic protein	maltose outer membrane channel / phage lambda receptor protein	4249315	4249592	+	4247905	4248298	+	100	19541	34365	16077734	2.39421	4.2928e-08
Hfq-FLAG_1	EG10988	EG10987	mRNA	mRNA	tar	tap	methyl-accepting chemotaxis protein Tar	methyl-accepting chemotaxis protein Tap	1971020	1971486	-	1969902	1970289	-	100	10932	4335	16116373	34.0078	5.8098e-106
Hfq-FLAG_1	EG10841	uhpT.EST3UTR:G0-17104:EG11054	mRNA	3UTR:sRNA:mRNA	fliD	uhpT.EST3UTR:uhpU:uhpT	flagellar filament capping protein	hexose-6-phosphate:phosphate antiporter:small RNA UhpU:hexose-6-phosphate:phosphate antiporter	2004008	2004459	+	3845731	3845860	-	100	3579	92743	16035318	4.83097	1.27477e-28
Hfq-FLAG_1	EG11415	G0-8899	mRNA	sRNA	dps	mcaS	DNA protection during starvation protein	small regulatory RNA McaS	848470	848895	-	1405657	1405710	-	100	2119	107727	16021794	7.01868	1.04286e-41
Hfq-FLAG_1	mgtL.mgtA.TU	ykgH.EST3UTR	TU	3UTR	mgtL.mgtA.TU	ykgH.EST3UTR	leader peptide MgtL:Mg<sup>2+</sup> importing P-type ATPase	uncharacterized protein YkgH	4467451	4467551	+	324602	324641	-	100	1693	8073	16121874	117.957	9.54616e-158
Hfq-FLAG_1	EG11045	uhpT.EST3UTR:G0-17104:EG11054	mRNA	3UTR:sRNA:mRNA	udp	uhpT.EST3UTR:uhpU:uhpT	uridine phosphorylase	hexose-6-phosphate:phosphate antiporter:small RNA UhpU:hexose-6-phosphate:phosphate antiporter	4016412	4016498	+	3845731	3845954	-	100	1649	93564	16036427	10.3939	1.86866e-56
Hfq-FLAG_1	EG10533	G0-8899	mRNA	sRNA	lexA	mcaS	DNA-binding transcriptional repressor LexA	small regulatory RNA McaS	4257402	4257562	+	1405657	1405704	-	100	593	107727	16023320	25.0826	3.88772e-90
Hfq-FLAG_1	EG11415	G0-10677	mRNA	sRNA	dps	fnrS	DNA protection during starvation protein	small regulatory RNA FnrS	848609	848700	-	1409201	1409249	+	100	452	474309	15656879	7.30307	1.23377e-40
Hfq-FLAG_1	EG10673	G0-8871	mRNA	sRNA	ompT	arcZ	DLP12 prophage; omptin family outer membrane protease OmpT	small regulatory RNA ArcZ	584942	585051	-	3350661	3350698	+	100	413	198214	15933013	19.4632	1.92305e-78
Hfq-FLAG_1	G6913	sucD.EST3UTR:G0-17009	mRNA	3UTR:sRNA	ydiJ	sucD.EST3UTR:sdhX	D-2-hydroxyglutarate dehydrogenase	succinyl-CoA synthetase subunit &alpha;:small regulatory RNA SdhX	1768550	1768683	-	765082	765149	+	100	179	54195	16077266	165.73	1.38371e-163
Hfq-FLAG_1	EG11732	G0-8878	mRNA	sRNA	hsrA	cyaR	putative transporter HsrA	small regulatory RNA CyaR	3940154	3940200	-	2167164	2167200	+	100	161	512930	15618549	18.9128	1.34142e-71
Hfq-FLAG_1	EG10987	EG10148	mRNA	mRNA	tap	cheR	methyl-accepting chemotaxis protein Tap	chemotaxis protein methyltransferase	1969905	1970393	-	1968705	1969168	-	99	5984	6016	16119641	44.3293	1.26098e-115
Hfq-FLAG_1	G6207	G0-8878	mRNA	sRNA	yaiL	cyaR	DUF2058 domain-containing protein YaiL	small regulatory RNA CyaR	376756	376939	+	2167138	2167201	+	99	868	516337	15614436	3.44912	1.61956e-16
Hfq-FLAG_1	cstA.5UTR	G0-8871	5UTR	sRNA	cstA.5UTR	arcZ	pyruvate transporter CstA	small regulatory RNA ArcZ	629826	629887	+	3350668	3350698	+	99	424	198215	15933002	18.7685	2.75117e-76
Hfq-FLAG_1	osmB.EST3UTR	G0-8863	3UTR	sRNA	osmB.EST3UTR	rprA	osmotically-inducible lipoprotein OsmB	small regulatory RNA RprA	1343038	1343365	-	1770456	1770478	+	99	36	6350	16125255	6983.38	1.27708e-297
Hfq-FLAG_1	glpT.5UTR	EG10399:glpQ.glpT.TU:EG10401	5UTR	mRNA:TU:mRNA	glpT.5UTR	glpQ:glpQ.glpT.TU:glpT	sn-glycerol 3-phosphate:phosphate antiporter	glycerophosphoryl diester phosphodiesterase GlpQ:glycerophosphoryl diester phosphodiesterase GlpQ:sn-glycerol 3-phosphate:phosphate antiporter:sn-glycerol 3-phosphate:phosphate antiporter	2352302	2352452	-	2350805	2351279	-	98	9978	12464	16109200	12.694	7.80718e-64
Hfq-FLAG_1	EG10971	EG10969	mRNA	mRNA	srlD	srlE	sorbitol-6-phosphate 2-dehydrogenase	sorbitol-specific PTS enzyme IIBC<sub>1</sub> component	2828003	2828499	+	2826817	2827293	+	98	2578	5789	16123275	105.875	2.67251e-150
Hfq-FLAG_1	insH-7.gnd.IGR	G0-10677	IGR	sRNA	insH-7.gnd.IGR	fnrS	6-phosphogluconate dehydrogenase, decarboxylating	small regulatory RNA FnrS	2101429	2101720	-	1409204	1409250	+	98	1183	474311	15656148	2.73441	4.46638e-10
Hfq-FLAG_1	secB.grxC.TU	sucD.EST3UTR:G0-17009	TU	3UTR:sRNA	secB.grxC.TU	sucD.EST3UTR:sdhX	protein export chaperone SecB:oxidized glutaredoxin 3 // reduced glutaredoxin 3	succinyl-CoA synthetase subunit &alpha;:small regulatory RNA SdhX	3784123	3784175	-	765081	765150	+	98	595	54197	16076850	48.8579	1.03609e-115
Hfq-FLAG_1	G7533	G0-8878	mRNA	sRNA	mltC	cyaR	membrane-bound lytic murein transglycosylase C	small regulatory RNA CyaR	3104502	3104587	+	2167176	2167201	+	98	313	516338	15614991	9.46868	6.67064e-48
Hfq-FLAG_1	G0-8867	cycA.5UTR	sRNA	5UTR	gcvB	cycA.5UTR	small regulatory RNA GcvB	D-serine/alanine/glycine:H<sup>+</sup>symporter	2942695	2942798	+	4429813	4429879	+	97	729978	192	15401473	10.6592	3.43929e-49
Hfq-FLAG_1	G0-8867	EG12026	sRNA	mRNA	gcvB	yeiG	small regulatory RNA GcvB	<i>S</i>-formylglutathione hydrolase / <i>S</i>-lactoylglutathione hydrolase	2942696	2942772	+	2243904	2243999	+	97	729978	565	15401100	3.62214	5.90475e-17
Hfq-FLAG_1	EG10544	EG11151:G0-17078:raiA.EST3UTR	mRNA	mRNA:sRNA:3UTR	lpp	raiA:raiZ:raiA.EST3UTR	murein lipoprotein	ribosome-associated inhibitor A:small RNA RaiZ:ribosome-associated inhibitor A	1757383	1757659	+	2737403	2737544	+	97	20974	22555	16088114	3.29878	7.98288e-16
Hfq-FLAG_1	EG11005	G0-17021.AS:G0-10671	mRNA	AS:sRNA	tnaA	mgtT.AS:mgrR	tryptophanase	protein MgtT:small regulatory RNA MgrR	3889403	3889868	+	1622817	1622849	-	97	7741	49050	16074852	4.1066	1.72151e-22
Hfq-FLAG_1	G6473	cpxP.3UTR:G0-16649:fieF.EST5UTR	mRNA	3UTR:sRNA:5UTR	ycbJ	cpxP.3UTR:cpxQ:fieF.EST5UTR	putative phosphotransferase YcbJ	periplasmic protein CpxP:small regulatory RNA CpxQ:Zn<sup>2+</sup>/Fe<sup>2+</sup>/Cd<sup>2+</sup> exporter	971806	972064	+	4106352	4106387	+	97	6849	67108	16057686	3.38886	1.49419e-16
Hfq-FLAG_1	EG12083	G0-8878	mRNA	sRNA	nuoB	cyaR	NADH:quinone oxidoreductase subunit B	small regulatory RNA CyaR	2404203	2404400	-	2167136	2167200	+	97	1066	512933	15617644	2.77057	3.13717e-10
Hfq-FLAG_1	EG11612	cpxP.3UTR:G0-16649:fieF.EST5UTR	mRNA	3UTR:sRNA:5UTR	proP	cpxP.3UTR:cpxQ:fieF.EST5UTR	osmolyte:H<sup>+</sup> symporter ProP	periplasmic protein CpxP:small regulatory RNA CpxQ:Zn<sup>2+</sup>/Fe<sup>2+</sup>/Cd<sup>2+</sup> exporter	4330552	4330620	+	4106360	4106387	+	97	1057	67108	16063478	21.9666	2.56301e-83
Hfq-FLAG_1	G7834	cpxP.3UTR:G0-16649:fieF.EST5UTR	mRNA	3UTR:sRNA:5UTR	yjeI	cpxP.3UTR:cpxQ:fieF.EST5UTR	DUF4156 domain-containing lipoprotein YjeI	periplasmic protein CpxP:small regulatory RNA CpxQ:Zn<sup>2+</sup>/Fe<sup>2+</sup>/Cd<sup>2+</sup> exporter	4372763	4373081	+	4106357	4106387	+	97	861	67108	16063674	26.9674	3.43681e-91
Hfq-FLAG_1	yffL.AS	G0-17021.AS:G0-10671	AS	AS:sRNA	yffL.AS	mgtT.AS:mgrR	CPZ-55 prophage; uncharacterized protein YffL	protein MgtT:small regulatory RNA MgrR	2560137	2560372	-	1622818	1622848	-	97	345	49050	16082248	92.185	1.20939e-138
Hfq-FLAG_1	EG10623	G0-8878	mRNA	sRNA	murG	cyaR	N-acetylglucosaminyl transferase	small regulatory RNA CyaR	100013	100195	+	2167162	2167200	+	97	146	512933	15618564	20.2302	2.44006e-71
Hfq-FLAG_1	EG10558:malK.lamB.TU:EG10528	lamB.malM.TU:EG10559	mRNA:TU:mRNA	TU:mRNA	malK:malK.lamB.TU:lamB	lamB.malM.TU:malM	maltose ABC transporter ATP binding subunit:maltose ABC transporter ATP binding subunit:maltose outer membrane channel / phage lambda receptor protein:maltose outer membrane channel / phage lambda receptor protein	maltose outer membrane channel / phage lambda receptor protein:maltose regulon periplasmic protein:maltose regulon periplasmic protein	4247809	4248296	+	4249502	4249600	+	96	54300	11200	16066144	2.53609	1.41936e-09
Hfq-FLAG_1	EG10787	ptsG.5UTR	mRNA	5UTR	ptsG	ptsG.5UTR	EIIBC<sup>glc</sup> - phosphorylated // glucose-specific PTS enzyme IIBC component	EIIBC<sup>glc</sup> - phosphorylated // glucose-specific PTS enzyme IIBC component	1158816	1159298	+	1157791	1157883	+	96	16620	757	16114267	122.957	9.17306e-152
Hfq-FLAG_1	EG10512	EG10993	mRNA	mRNA	kbl	tdh	2-amino-3-ketobutyrate CoA ligase	threonine dehydrogenase	3791326	3791795	-	3790287	3790500	-	96	15873	3449	16112322	28.2538	1.41623e-93
Hfq-FLAG_1	EG10391	EG10401	mRNA	mRNA	glpA	glpT	anaerobic glycerol-3-phosphate dehydrogenase subunit A	sn-glycerol 3-phosphate:phosphate antiporter	2352623	2353096	+	2351202	2351700	-	96	10777	21883	16098984	6.55337	2.11848e-38
Hfq-FLAG_1	EG11001	G0-8899	mRNA	sRNA	thrS	mcaS	threonine&mdash;tRNA ligase	small regulatory RNA McaS	1800630	1800873	-	1405657	1405712	-	96	2403	107731	16021510	5.94128	4.26723e-34
Hfq-FLAG_1	trmJ.EST5UTR	G0-10677	5UTR	sRNA	trmJ.EST5UTR	fnrS	tRNA Cm32/Um32 methyltransferase	small regulatory RNA FnrS	2663307	2663348	-	1409206	1409249	+	96	312	474313	15657019	10.1569	1.92527e-49
Hfq-FLAG_1	G0-8871	EG11005	sRNA	mRNA	arcZ	tnaA	small regulatory RNA ArcZ	tryptophanase	3350614	3350662	+	3889007	3889076	+	95	134728	899	15996018	12.5464	1.09256e-59
Hfq-FLAG_1	EG10554	G0-17078:raiA.EST3UTR	mRNA	sRNA:3UTR	malE	raiZ:raiA.EST3UTR	maltose ABC transporter periplasmic binding protein	small RNA RaiZ:ribosome-associated inhibitor A	4246213	4246456	-	2737503	2737544	+	95	20178	15989	16095478	4.73945	5.07135e-27
Hfq-FLAG_1	EG10391	EG10392	mRNA	mRNA	glpA	glpB	anaerobic glycerol-3-phosphate dehydrogenase subunit A	anaerobic glycerol-3-phosphate dehydrogenase subunit B	2352908	2353398	+	2354302	2354799	+	95	8456	7348	16115841	24.6401	2.75966e-87
Hfq-FLAG_1	EG12414	EG12419	mRNA	mRNA	gatA	gatY	galactitol-specific PTS enzyme IIA component	tagatose-1,6-bisphosphate aldolase 2	2174625	2174997	-	2176305	2176796	-	95	8016	14515	16109114	13.1529	5.35096e-63
Hfq-FLAG_1	G0-8873	motA.5UTR:G0-17103	sRNA	5UTR:sRNA	glmZ	motA.5UTR:motR	small regulatory RNA GlmZ	motility protein A:small RNA MotR	3986510	3986591	+	1977208	1977262	-	95	6737	19307	16105601	11.763	1.00923e-58
Hfq-FLAG_1	ypfM.5UTR	uhpT.EST3UTR:G0-17104	5UTR	3UTR:sRNA	ypfM.5UTR	uhpT.EST3UTR:uhpU	uncharacterized protein YpfM	hexose-6-phosphate:phosphate antiporter:small RNA UhpU	2590904	2590971	-	3845731	3845751	-	95	4559	85842	16041244	3.89397	3.45141e-20
Hfq-FLAG_1	EG10527	G0-8871	mRNA	sRNA	lacZ	arcZ	&beta;-galactosidase	small regulatory RNA ArcZ	363750	363843	-	3350674	3350698	+	95	1166	198219	15932260	6.54873	1.85025e-36
Hfq-FLAG_1	EG10494	G0-8878	mRNA	sRNA	ilvB	cyaR	acetohydroxy acid synthase I subunit IlvB	small regulatory RNA CyaR	3852716	3852785	-	2167153	2167200	+	95	873	512935	15617837	3.31335	1.49972e-14
Hfq-FLAG_1	EG12712:luxS.5UTR	G0-8878	mRNA:5UTR	sRNA	luxS:luxS.5UTR	cyaR	<i>S</i>-ribosylhomocysteine lyase:<i>S</i>-ribosylhomocysteine lyase	small regulatory RNA CyaR	2814408	2814800	-	2167149	2167200	+	95	865	512935	15617845	3.344	8.44014e-15
Hfq-FLAG_1	EG12111:nlpD.5UTR:pcm.EST3UTR:EG10689	uhpT.EST3UTR:G0-17104	mRNA:5UTR:3UTR:mRNA	3UTR:sRNA	nlpD:nlpD.5UTR:pcm.EST3UTR:pcm	uhpT.EST3UTR:uhpU	murein hydrolase activator NlpD:murein hydrolase activator NlpD:protein-L-isoaspartate <i>O</i>-methyltransferase:protein-L-isoaspartate <i>O</i>-methyltransferase	hexose-6-phosphate:phosphate antiporter:small RNA UhpU	2868715	2868985	-	3845731	3845765	-	95	598	85842	16045205	29.6939	3.28588e-92
Hfq-FLAG_1	EG10393	EG10391	mRNA	mRNA	glpC	glpA	anaerobic glycerol-3-phosphate dehydrogenase subunit C	anaerobic glycerol-3-phosphate dehydrogenase subunit A	2355612	2356083	+	2353812	2354285	+	94	15029	13116	16103501	7.67921	4.63294e-43
Hfq-FLAG_1	EG10392	EG10391	mRNA	mRNA	glpB	glpA	anaerobic glycerol-3-phosphate dehydrogenase subunit B	anaerobic glycerol-3-phosphate dehydrogenase subunit A	2354308	2354777	+	2353101	2353589	+	94	8137	6960	16116549	26.7502	1.61541e-89
Hfq-FLAG_1	EG10991	G0-8899	mRNA	sRNA	tdcC	mcaS	threonine/serine:H<sup>+</sup> symporter	small regulatory RNA McaS	3264117	3264256	-	1405657	1405711	-	94	3766	107733	16020147	3.71164	1.94598e-18
Hfq-FLAG_1	G0-10698	tdcG.EST3UTR:tdcG.3UTR	other-ncRNA	3UTR:sRNA	G0-10698	tdcG.EST3UTR:tdcG.3UTR		L-serine deaminase III:L-serine deaminase III	1670976	1671093	-	3258235	3258268	-	94	1595	14303	16115748	66.4034	6.35408e-125
Hfq-FLAG_1	EG12123	G0-10677	mRNA	sRNA	lrhA	fnrS	DNA-binding transcriptional dual regulator LrhA	small regulatory RNA FnrS	2405690	2405886	-	1409153	1409249	+	94	462	538859	15592325	5.88737	7.11603e-31
Hfq-FLAG_1	G0-8871	yciF.AS	sRNA	AS	arcZ	yciF.AS	small regulatory RNA ArcZ	DUF892 domain-containing protein YciF	3350622	3350653	+	1315302	1315419	+	93	134730	236	15996681	46.7882	4.27874e-104
Hfq-FLAG_1	EG10558	EG10528:lamB.malM.TU	mRNA	mRNA:TU	malK	lamB:lamB.malM.TU	maltose ABC transporter ATP binding subunit	maltose outer membrane channel / phage lambda receptor protein:maltose outer membrane channel / phage lambda receptor protein:maltose regulon periplasmic protein	4247683	4248076	+	4249301	4249494	+	93	72073	2147	16057427	9.6506	1.98626e-50
Hfq-FLAG_1	EG10554	EG10556:malG.malF.TU:EG10555	mRNA	mRNA:TU:mRNA	malE	malG:malG.malF.TU:malF	maltose ABC transporter periplasmic binding protein	maltose ABC transporter membrane subunit MalG:maltose ABC transporter membrane subunit MalG:maltose ABC transporter membrane subunit MalF:maltose ABC transporter membrane subunit MalF	4245240	4245691	-	4243312	4243781	-	93	17699	10589	16103359	7.9909	1.35351e-43
Hfq-FLAG_1	EG10671	mdtK.EST5UTR	mRNA	5UTR	ompF	mdtK.EST5UTR	outer membrane porin F	multidrug efflux pump MdtK	986792	986892	-	1743398	1743422	+	93	17498	182	16113967	470.571	2.50888e-194
Hfq-FLAG_1	G8210	EG10969	mRNA	mRNA	srlA	srlE	sorbitol-specific PTS enzyme IIC<sub>2</sub> component	sorbitol-specific PTS enzyme IIBC<sub>1</sub> component	2825790	2826182	+	2827010	2827479	+	93	9771	7089	16114787	21.6363	2.3879e-80
Hfq-FLAG_1	G7627:tdcE.tdcD.TU:EG11172	EG10991	mRNA:TU:mRNA	mRNA	tdcE:tdcE.tdcD.TU:tdcD	tdcC	activated 2-ketobutyrate formate-lyase / pyruvate formate-lyase 4 // 2-ketobutyrate formate-lyase/pyruvate formate-lyase 4:activated 2-ketobutyrate formate-lyase / pyruvate formate-lyase 4 // 2-ketobutyrate formate-lyase/pyruvate formate-lyase 4:propionate kinase:propionate kinase	threonine/serine:H<sup>+</sup> symporter	3262208	3262696	-	3264303	3264774	-	93	6549	38614	16086484	5.91595	5.1407e-34
Hfq-FLAG_1	G7087	G0-8871	mRNA	sRNA	yeeX	arcZ		small regulatory RNA ArcZ	2079107	2079276	-	3350662	3350697	+	93	2252	198221	15931174	3.31904	8.30118e-15
Hfq-FLAG_1	EG12277	G0-10677	mRNA	sRNA	ysaA	fnrS	putative electron transport protein YsaA	small regulatory RNA FnrS	3741223	3741298	-	1409201	1409250	+	93	498	474316	15656833	6.16438	3.38567e-32
Hfq-FLAG_1	EG10359	G0-8899	mRNA	sRNA	fur	mcaS	DNA-binding transcriptional dual regulator Fur	small regulatory RNA McaS	710221	710471	-	1405658	1405719	-	93	297	107734	16023616	46.573	3.48463e-105
Hfq-FLAG_1	G0-10677	ghrA.EST5UTR:G6539	sRNA	5UTR:mRNA	fnrS	ghrA.EST5UTR:ghrA	small regulatory RNA FnrS	glyoxylate/hydroxypyruvate reductase A:glyoxylate/hydroxypyruvate reductase A	1409128	1409178	+	1097831	1097945	+	92	259759	362	15871527	15.5284	3.46395e-63
Hfq-FLAG_1	EG10528	EG10559	mRNA	mRNA	lamB	malM	maltose outer membrane channel / phage lambda receptor protein	maltose regulon periplasmic protein	4248204	4248474	+	4250111	4250499	+	92	18038	16955	16096655	4.84214	5.95644e-27
Hfq-FLAG_1	EG10989	EG10982:sucD.EST3UTR:G0-17009	mRNA	mRNA:3UTR:sRNA	tdcA	sucD:sucD.EST3UTR:sdhX	DNA-binding transcriptional activator TdcA	succinyl-CoA synthetase subunit &alpha;:succinyl-CoA synthetase subunit &alpha;:small regulatory RNA SdhX	3266602	3266694	-	764854	765149	+	92	11126	55534	16064988	2.39205	6.56003e-07
Hfq-FLAG_1	EG50004	malG.3UTR	mRNA	sRNA	rmf	malG.3UTR	ribosome modulation factor	maltose ABC transporter membrane subunit MalG	1015665	1015894	+	4242530	4242597	-	92	10044	64020	16057584	2.29745	1.70384e-05
Hfq-FLAG_1	G369	uhpT.EST3UTR:G0-17104:EG11054	mRNA	3UTR:sRNA:mRNA	flgM	uhpT.EST3UTR:uhpU:uhpT	anti-sigma factor for FliA (&sigma;<sup>28</sup>)	hexose-6-phosphate:phosphate antiporter:small RNA UhpU:hexose-6-phosphate:phosphate antiporter	1130025	1130491	-	3845731	3845793	-	92	3931	85845	16041872	4.37346	5.76761e-23
Hfq-FLAG_1	EG10787	uhpT.EST3UTR:G0-17104:EG11054	mRNA	3UTR:sRNA:mRNA	ptsG	uhpT.EST3UTR:uhpU:uhpT	EIIBC<sup>glc</sup> - phosphorylated // glucose-specific PTS enzyme IIBC component	hexose-6-phosphate:phosphate antiporter:small RNA UhpU:hexose-6-phosphate:phosphate antiporter	1157914	1158098	+	3845731	3845900	-	92	1993	92751	16036904	7.98146	2.10312e-42
Hfq-FLAG_1	EG11394	G0-10677	mRNA	sRNA	fabR	fnrS	DNA-binding transcriptional repressor FabR	small regulatory RNA FnrS	4161073	4161100	+	1409164	1409250	+	92	577	538861	15592210	4.61363	5.61322e-23
Hfq-FLAG_1	EG11259	G0-10677	mRNA	sRNA	rnr	fnrS	RNase R	small regulatory RNA FnrS	4406727	4406881	+	1409201	1409250	+	92	513	474317	15656818	5.91978	1.4304e-30
Hfq-FLAG_1	G7611	uhpT.EST3UTR:G0-17104	mRNA	3UTR:sRNA	yqjC	uhpT.EST3UTR:uhpU	DUF1090 domain-containing protein YqjC	hexose-6-phosphate:phosphate antiporter:small RNA UhpU	3248922	3249099	+	3845730	3845750	-	92	154	85845	16045649	111.663	6.01739e-134
Hfq-FLAG_1	EG10991	G7627:tdcE.tdcD.TU:EG11172	mRNA	mRNA:TU:mRNA	tdcC	tdcE:tdcE.tdcD.TU:tdcD	threonine/serine:H<sup>+</sup> symporter	activated 2-ketobutyrate formate-lyase / pyruvate formate-lyase 4 // 2-ketobutyrate formate-lyase/pyruvate formate-lyase 4:activated 2-ketobutyrate formate-lyase / pyruvate formate-lyase 4 // 2-ketobutyrate formate-lyase/pyruvate formate-lyase 4:propionate kinase:propionate kinase	3264001	3264467	-	3262001	3262491	-	91	19104	5652	16106893	13.5746	1.08716e-61
Hfq-FLAG_1	G6134	uhpT.EST3UTR:G0-17104:EG11054	mRNA	3UTR:sRNA:mRNA	insH-1	uhpT.EST3UTR:uhpU:uhpT		hexose-6-phosphate:phosphate antiporter:small RNA UhpU:hexose-6-phosphate:phosphate antiporter	274707	275145	-	3845731	3845793	-	91	8363	85846	16037440	2.0328	0.00964217
Hfq-FLAG_1	EG11035	uhpT.EST3UTR:G0-17104:EG11054	mRNA	3UTR:sRNA:mRNA	tsx	uhpT.EST3UTR:uhpU:uhpT	nucleoside-specific channel-forming protein Tsx	hexose-6-phosphate:phosphate antiporter:small RNA UhpU:hexose-6-phosphate:phosphate antiporter	431545	431994	-	3845731	3845780	-	91	2501	85846	16043302	6.79988	1.41386e-36
Hfq-FLAG_1	EG50001	G0-8878	mRNA	sRNA	rplU	cyaR	50S ribosomal subunit protein L21	small regulatory RNA CyaR	3333012	3333454	-	2167143	2167200	+	91	1138	512939	15617572	2.43471	3.02142e-06
Hfq-FLAG_1	EG10944	G0-8867	mRNA	sRNA	serA	gcvB	phosphoglycerate dehydrogenase	small regulatory RNA GcvB	3057501	3057699	-	2942746	2942900	+	91	499	945097	15186053	2.93028	5.91724e-10
Hfq-FLAG_1	EG12062	G0-8878	mRNA	sRNA	napH	cyaR	ferredoxin-type protein NapH	small regulatory RNA CyaR	2299101	2299198	-	2167173	2167201	+	91	418	516345	15614886	6.58361	3.78077e-33
Hfq-FLAG_1	EG10371:gcvH.gcvT.TU:EG11442	EG10817	mRNA:TU:mRNA	mRNA	gcvH:gcvH.gcvT.TU:gcvT	rbsD	lipoyl-GcvH-protein // glycine cleavage system H protein:lipoyl-GcvH-protein // glycine cleavage system H protein:aminomethyltransferase:aminomethyltransferase	D-ribose pyranase	3049424	3049605	-	3933371	3933681	+	90	14590	4839	16112221	20.5394	1.28305e-75
Hfq-FLAG_1	G6347	dpiA.AS:dcuC.EST3UTR:G6347	mRNA	AS:3UTR:mRNA	dcuC	dpiA.AS:dcuC.EST3UTR:dcuC	anaerobic C4-dicarboxylate transporter DcuC	DNA-binding transcriptional dual regulator DpiA-phosphorylated // DNA-binding transcriptional dual regulator DpiA:anaerobic C4-dicarboxylate transporter DcuC:anaerobic C4-dicarboxylate transporter DcuC	655501	655999	-	654131	654589	-	90	14309	1635	16115706	61.9962	7.93033e-117
Hfq-FLAG_1	G7627	EG11172	mRNA	mRNA	tdcE	tdcD	activated 2-ketobutyrate formate-lyase / pyruvate formate-lyase 4 // 2-ketobutyrate formate-lyase/pyruvate formate-lyase 4	propionate kinase	3261408	3261863	-	3262701	3263198	-	90	9206	9200	16113244	17.1225	5.56791e-69
Hfq-FLAG_1	EG10987	EG10988	mRNA	mRNA	tap	tar	methyl-accepting chemotaxis protein Tap	methyl-accepting chemotaxis protein Tar	1969608	1970088	-	1971603	1972080	-	90	8767	5668	16117215	29.1912	8.48637e-89
Hfq-FLAG_1	EG10554	uhpT.EST3UTR:G0-17104:EG11054	mRNA	3UTR:sRNA:mRNA	malE	uhpT.EST3UTR:uhpU:uhpT	maltose ABC transporter periplasmic binding protein	hexose-6-phosphate:phosphate antiporter:small RNA UhpU:hexose-6-phosphate:phosphate antiporter	4246301	4246466	-	3845732	3845793	-	90	8542	85847	16037261	1.96829	0.0171465
Hfq-FLAG_1	EG10987	EG10988	mRNA	mRNA	tap	tar	methyl-accepting chemotaxis protein Tap	methyl-accepting chemotaxis protein Tar	1970024	1970485	-	1972105	1972598	-	90	6235	35135	16090280	6.61043	1.82009e-35
Hfq-FLAG_1	EG11289	G7145	mRNA	mRNA	preA	preT	dihydropyrimidine dehydrogenase (NAD<sup>+</sup>) subunit PreA	dihydropyrimidine dehydrogenase (NAD<sup>+</sup>) subunit PreT	2235302	2235765	+	2234015	2234489	+	90	4149	1510	16125991	231.659	1.75908e-167
Hfq-FLAG_1	G6134	malG.3UTR	mRNA	sRNA	insH-1	malG.3UTR		maltose ABC transporter membrane subunit MalG	273979	274296	-	4242530	4242587	-	90	3958	64022	16063670	5.70535	1.48264e-30
Hfq-FLAG_1	G6901	uhpT.EST3UTR:G0-17104:EG11054	mRNA	3UTR:sRNA:mRNA	ydhV	uhpT.EST3UTR:uhpU:uhpT	putative oxidoreductase YdhV	hexose-6-phosphate:phosphate antiporter:small RNA UhpU:hexose-6-phosphate:phosphate antiporter	1753401	1753598	-	3845731	3845787	-	90	1297	85847	16044506	12.9689	4.99406e-58
Hfq-FLAG_1	G0-8871	EG10670	sRNA	mRNA	arcZ	ompC	small regulatory RNA ArcZ	outer membrane porin C	3350608	3350655	+	2312201	2312299	-	89	134734	4798	15992119	2.2017	0.000361567
Hfq-FLAG_1	EG10671	G0-8873:glmZ.hemY.IGR	mRNA	sRNA:IGR	ompF	glmZ:glmZ.hemY.IGR	outer membrane porin F	small regulatory RNA GlmZ:small regulatory RNA GlmZ:protein HemY	986310	986600	-	3986510	3986638	+	89	17319	30250	16084082	2.73236	3.23549e-09
Hfq-FLAG_1	EG10565	uhpT.EST3UTR:G0-17104	mRNA	3UTR:sRNA	malZ	uhpT.EST3UTR:uhpU	maltodextrin glucosidase	hexose-6-phosphate:phosphate antiporter:small RNA UhpU	422562	422683	+	3845731	3845749	-	89	4829	85848	16040974	3.44376	3.70045e-15
Hfq-FLAG_1	EG12084:nuoC.nuoB.TU:EG12083	EG12082	mRNA:TU:mRNA	mRNA	nuoC:nuoC.nuoB.TU:nuoB	nuoA	NADH:quinone oxidoreductase subunit CD:NADH:quinone oxidoreductase subunit CD:NADH:quinone oxidoreductase subunit B:NADH:quinone oxidoreductase subunit B	NADH:quinone oxidoreductase subunit A	2403603	2404098	-	2404815	2405098	-	89	3040	21793	16106818	21.6376	1.73122e-76
Hfq-FLAG_1	EG10674	uhpT.EST3UTR:G0-17104:EG11054	mRNA	3UTR:sRNA:mRNA	oppA	uhpT.EST3UTR:uhpU:uhpT	oligopeptide ABC transporter periplasmic binding protein	hexose-6-phosphate:phosphate antiporter:small RNA UhpU:hexose-6-phosphate:phosphate antiporter	1301424	1301877	+	3845731	3845780	-	89	2650	85848	16043153	6.2763	4.40268e-33
Hfq-FLAG_1	G7580	G0-8878	mRNA	sRNA	yqiB	cyaR	DUF1249 domain-containing protein YqiB	small regulatory RNA CyaR	3176901	3177000	-	2167140	2167200	+	89	602	512941	15618108	4.50147	1.85765e-21
Hfq-FLAG_1	G7609	G0-8878	mRNA	sRNA	yqjA	cyaR	DedA family protein YqjA	small regulatory RNA CyaR	3248213	3248383	+	2167156	2167200	+	89	411	512941	15618299	6.59348	2.28536e-32
Hfq-FLAG_1	EG10426	G0-8878	mRNA	sRNA	helD	cyaR	DNA helicase IV	small regulatory RNA CyaR	1025929	1025988	+	2167146	2167200	+	89	84	512941	15618626	32.2616	2.24785e-77
Hfq-FLAG_1	EG10990	EG10991	mRNA	mRNA	tdcB	tdcC	catabolic threonine dehydratase	threonine/serine:H<sup>+</sup> symporter	3265726	3266194	-	3264018	3264297	-	88	29108	8334	16094210	5.8383	7.04398e-31
Hfq-FLAG_1	G7816:cpxP.3UTR:G0-16649:EG11873	hupB.5UTR:EG10467	mRNA:3UTR:sRNA:mRNA	5UTR:mRNA	cpxP:cpxP.3UTR:cpxQ:fieF	hupB.5UTR:hupB	periplasmic protein CpxP:periplasmic protein CpxP:small regulatory RNA CpxQ:Zn<sup>2+</sup>/Fe<sup>2+</sup>/Cd<sup>2+</sup> exporter	DNA-binding protein HU-&beta;:DNA-binding protein HU-&beta;	4106304	4106652	+	461402	461497	+	88	26765	18302	16086585	2.88989	6.41338e-11
Hfq-FLAG_1	EG12419	EG12414	mRNA	mRNA	gatY	gatA	tagatose-1,6-bisphosphate aldolase 2	galactitol-specific PTS enzyme IIA component	2176701	2177200	-	2174632	2174998	-	88	16991	7735	16106926	10.7849	2.94753e-51
Hfq-FLAG_1	uhpT.EST3UTR:G0-17104:EG11054	EG10558	3UTR:sRNA:mRNA	mRNA	uhpT.EST3UTR:uhpU:uhpT	malK	hexose-6-phosphate:phosphate antiporter:small RNA UhpU:hexose-6-phosphate:phosphate antiporter	maltose ABC transporter ATP binding subunit	3845771	3845800	-	4247767	4247897	+	88	16288	29984	16085380	2.89839	1.63039e-10
Hfq-FLAG_1	EG50004	cpxP.3UTR:G0-16649:fieF.EST5UTR	mRNA	3UTR:sRNA:5UTR	rmf	cpxP.3UTR:cpxQ:fieF.EST5UTR	ribosome modulation factor	periplasmic protein CpxP:small regulatory RNA CpxQ:Zn<sup>2+</sup>/Fe<sup>2+</sup>/Cd<sup>2+</sup> exporter	1015688	1015884	+	4106333	4106387	+	88	10048	67117	16054487	2.09492	0.00436901
Hfq-FLAG_1	EG10392	EG10393	mRNA	mRNA	glpB	glpC	anaerobic glycerol-3-phosphate dehydrogenase subunit B	anaerobic glycerol-3-phosphate dehydrogenase subunit C	2354309	2354777	+	2355605	2356100	+	88	8143	13060	16110449	13.331	1.88189e-58
Hfq-FLAG_1	EG10173	G0-8878	mRNA	sRNA	cydA	cyaR	cytochrome <i>bd</i>-I subunit 1	small regulatory RNA CyaR	772326	772395	+	2167149	2167200	+	88	890	512942	15617820	3.01054	9.89279e-11
Hfq-FLAG_1	EG11179	G0-8878	mRNA	sRNA	rimP	cyaR	ribosome maturation factor RimP	small regulatory RNA CyaR	3317735	3318000	-	2167140	2167200	+	88	843	512942	15617867	3.1784	3.74478e-12
Hfq-FLAG_1	G7512	G0-8878	mRNA	sRNA	yqfA	cyaR		small regulatory RNA CyaR	3042601	3043092	-	2167149	2167201	+	88	560	516348	15614744	4.75212	1.22461e-22
Hfq-FLAG_1	cspD.5UTR	cpxP.3UTR:G0-16649:fieF.EST5UTR	5UTR	3UTR:sRNA:5UTR	cspD.5UTR	cpxP.3UTR:cpxQ:fieF.EST5UTR	DNA replication inhibitor CspD	periplasmic protein CpxP:small regulatory RNA CpxQ:Zn<sup>2+</sup>/Fe<sup>2+</sup>/Cd<sup>2+</sup> exporter	922606	922677	-	4106361	4106387	+	88	546	67117	16063989	38.5754	1.17204e-94
Hfq-FLAG_1	waaL.AS:G0-17041	G0-8871	AS:mRNA	sRNA	waaL.AS:yibX	arcZ	O-antigen ligase:protein YibX-S // protein YibX	small regulatory RNA ArcZ	3797814	3797898	-	3350658	3350697	+	88	300	198226	15933126	23.5777	1.45355e-74
Hfq-FLAG_1	G436	G0-8878	mRNA	sRNA	nanT	cyaR	<i>N</i>-acetylneuraminate:H<sup>+</sup> symporter	small regulatory RNA CyaR	3371969	3372182	-	2167168	2167200	+	88	181	512942	15618529	14.8039	1.73217e-55
Hfq-FLAG_1	EG10391	EG10392	mRNA	mRNA	glpA	glpB	anaerobic glycerol-3-phosphate dehydrogenase subunit A	anaerobic glycerol-3-phosphate dehydrogenase subunit B	2352635	2353099	+	2354801	2355297	+	87	10786	8358	16112509	15.5496	3.78023e-63
Hfq-FLAG_1	EG10510	micA.gshA.IGR	mRNA	IGR	rpoS	micA.gshA.IGR	RNA polymerase sigma factor RpoS	small regulatory RNA MicA:glutamate&mdash;cysteine ligase	2867159	2867398	-	2814825	2814879	+	87	10163	62127	16059363	2.21282	0.000410755
Hfq-FLAG_1	tdcB.tdcA.TU	dinI.EST3UTR	TU	3UTR	tdcB.tdcA.TU	dinI.EST3UTR	catabolic threonine dehydratase:DNA-binding transcriptional activator TdcA	DNA damage-inducible protein I	3266042	3266100	-	1121200	1121241	-	87	8299	5777	16117577	29.2476	1.03015e-85
Hfq-FLAG_1	EG11748	G0-8871	mRNA	sRNA	yadD	arcZ		small regulatory RNA ArcZ	147634	147943	+	3350668	3350786	+	87	2843	198394	15930416	2.4572	2.96316e-06
Hfq-FLAG_1	G0-8874	G0-8867	other-ncRNA	sRNA	csrC	gcvB	small regulatory RNA CsrC	small regulatory RNA GcvB	4051102	4051227	+	2942730	2942901	+	87	542	1021046	15110065	2.37542	9.5594e-05
Hfq-FLAG_1	G7510:sdhE.5UTR:ygfZ.sdhE.IGR	G0-8867	mRNA:5UTR:IGR	sRNA	sdhE:sdhE.5UTR:ygfZ.sdhE.IGR	gcvB	FAD assembly factor:FAD assembly factor:folate-binding protein:FAD assembly factor	small regulatory RNA GcvB	3041054	3041133	-	2942804	2942902	+	87	182	912763	15218708	7.97017	1.43863e-34
Hfq-FLAG_1	EG11850	G0-10677	mRNA	sRNA	yihX	fnrS	&alpha;-D-glucose-1-phosphate phosphatase YihX	small regulatory RNA FnrS	4076110	4076190	+	1409204	1409249	+	87	139	474322	15657192	20.6607	1.23818e-64
Hfq-FLAG_1	G6501	G0-8871	mRNA	sRNA	rlmI	arcZ	23S rRNA m<sup>5</sup>C1962 methyltransferase	small regulatory RNA ArcZ	1029847	1029929	-	3350675	3350698	+	87	78	198227	15933348	89.6538	5.10254e-112
Hfq-FLAG_1	EG10604	G0-8878	mRNA	sRNA	mraY	cyaR	phospho-N-acetylmuramoyl-pentapeptide-transferase	small regulatory RNA CyaR	96212	96296	+	2167170	2167200	+	87	71	512943	15618639	37.3108	5.16115e-79
Hfq-FLAG_1	EG10991	G7627:tdcE.tdcD.TU:EG11172	mRNA	mRNA:TU:mRNA	tdcC	tdcE:tdcE.tdcD.TU:tdcD	threonine/serine:H<sup>+</sup> symporter	activated 2-ketobutyrate formate-lyase / pyruvate formate-lyase 4 // 2-ketobutyrate formate-lyase/pyruvate formate-lyase 4:activated 2-ketobutyrate formate-lyase / pyruvate formate-lyase 4 // 2-ketobutyrate formate-lyase/pyruvate formate-lyase 4:propionate kinase:propionate kinase	3264707	3265195	-	3262212	3262699	-	86	34439	5434	16091781	7.3949	2.50722e-37
Hfq-FLAG_1	exuT.5UTR	lgoD.EST3UTR	5UTR	3UTR	exuT.5UTR	lgoD.EST3UTR	hexuronate transporter	L-galactonate oxidoreductase	3245004	3245131	+	4597069	4597074	+	86	25273	2300	16104081	23.8259	4.76745e-77
Hfq-FLAG_1	EG12760	cpxP.3UTR:G0-16649:fieF.EST5UTR	mRNA	3UTR:sRNA:5UTR	garP	cpxP.3UTR:cpxQ:fieF.EST5UTR	galactarate/D-glucarate transporter GarP	periplasmic protein CpxP:small regulatory RNA CpxQ:Zn<sup>2+</sup>/Fe<sup>2+</sup>/Cd<sup>2+</sup> exporter	3273627	3274072	-	4106357	4106387	+	86	8706	67119	16055829	2.36302	2.16152e-05
Hfq-FLAG_1	G7240	cpxP.3UTR:G0-16649:fieF.EST5UTR	mRNA	3UTR:sRNA:5UTR	yfdY	cpxP.3UTR:cpxQ:fieF.EST5UTR	DUF2545 domain-containing protein YfdY	periplasmic protein CpxP:small regulatory RNA CpxQ:Zn<sup>2+</sup>/Fe<sup>2+</sup>/Cd<sup>2+</sup> exporter	2495001	2495187	-	4106355	4106387	+	86	3861	67119	16060674	5.32987	6.77116e-27
Hfq-FLAG_1	EG31116	EG10396	sRNA	mRNA	oxyS	glpF	small regulatory RNA OxyS	glycerol facilitator	4158318	4158395	-	4117701	4117870	-	86	3667	1512	16126475	250.135	1.11173e-162
Hfq-FLAG_1	EG11387	uhpT.EST3UTR:G0-17104	mRNA	3UTR:sRNA	amyA	uhpT.EST3UTR:uhpU	alpha-amylase	hexose-6-phosphate:phosphate antiporter:small RNA UhpU	2006112	2006200	+	3845731	3845752	-	86	796	85851	16045007	20.192	4.7279e-70
Hfq-FLAG_1	EG11026	G0-8867	mRNA	sRNA	trpC	gcvB	fused indole-3-glycerol phosphate synthase/phosphoribosylanthranilate isomerase	small regulatory RNA GcvB	1319701	1319883	-	2942806	2942902	+	86	318	912764	15218572	4.50907	1.95635e-19
Hfq-FLAG_1	G7162	cpxP.3UTR:G0-16649:fieF.EST5UTR	mRNA	3UTR:sRNA:5UTR	yfaY	cpxP.3UTR:cpxQ:fieF.EST5UTR	IPR008135 CinA family protein YfaY	periplasmic protein CpxP:small regulatory RNA CpxQ:Zn<sup>2+</sup>/Fe<sup>2+</sup>/Cd<sup>2+</sup> exporter	2363610	2363656	-	4106362	4106388	+	86	163	67119	16064372	126.278	2.38773e-130
Hfq-FLAG_1	G0-8871	EG11784:grcA.5UTR	sRNA	mRNA:5UTR	arcZ	grcA:grcA.5UTR	small regulatory RNA ArcZ	stress-induced alternate pyruvate formate-lyase subunit:stress-induced alternate pyruvate formate-lyase subunit	3350576	3350656	+	2716407	2716485	-	85	145611	2079	15983965	4.48802	2.77192e-21
Hfq-FLAG_1	G358	uhpT.EST3UTR:G0-17104:EG11054	mRNA	3UTR:sRNA:mRNA	flgB	uhpT.EST3UTR:uhpU:uhpT	flagellar basal-body rod protein FlgB	hexose-6-phosphate:phosphate antiporter:small RNA UhpU:hexose-6-phosphate:phosphate antiporter	1131001	1131487	+	3845731	3845787	-	85	4030	85852	16041773	3.94109	7.63693e-18
Hfq-FLAG_1	rmuC.EST3UTR:ubiE.EST5UTR:EG11473	malG.3UTR	3UTR:5UTR:mRNA	sRNA	rmuC.EST3UTR:ubiE.EST5UTR:ubiE	malG.3UTR	putative recombination limiting protein RmuC:bifunctional 2-octaprenyl-6-methoxy-1,4-benzoquinol methylase and demethylmenaquinone methyltransferase:bifunctional 2-octaprenyl-6-methoxy-1,4-benzoquinol methylase and demethylmenaquinone methyltransferase	maltose ABC transporter membrane subunit MalG	4018801	4019258	+	4242530	4242673	-	85	2245	69404	16060006	8.7612	6.4465e-42
Hfq-FLAG_1	G6358	uhpT.EST3UTR:G0-17104:EG11054	mRNA	3UTR:sRNA:mRNA	rihA	uhpT.EST3UTR:uhpU:uhpT	pyrimidine-specific ribonucleoside hydrolase RihA	hexose-6-phosphate:phosphate antiporter:small RNA UhpU:hexose-6-phosphate:phosphate antiporter	684004	684430	-	3845731	3845800	-	85	1803	85852	16044000	8.81019	5.70162e-42
Hfq-FLAG_1	tRNAnn97:rrfG.rrlG.TU	tRNAnn7:alaV.rrlH.TU	IGR:TU	IGR:TU	rrlG.rrfG.IGR:rrfG.rrlG.TU	alaV.rrlH.IGR:alaV.rrlH.TU	23S ribosomal RNA:5S ribosomal RNA:5S ribosomal RNA:23S ribosomal RNA	tRNA-Ala(UGC):23S ribosomal RNA:tRNA-Ala(UGC):23S ribosomal RNA	2726256	2726273	-	225670	225718	+	85	106	802	16130747	16128.5	6.94945e-302
Hfq-FLAG_1	G0-8867	purU.EST5UTR	sRNA	5UTR	gcvB	purU.EST5UTR	small regulatory RNA GcvB	formyltetrahydrofolate deformylase	2942695	2942700	+	1288617	1288699	-	84	324041	1031	15806584	3.97428	3.28975e-17
Hfq-FLAG_1	EG11008	motA.5UTR:G0-17103:EG10319	mRNA	5UTR:sRNA:mRNA	tolB	motA.5UTR:motR:flhC	Tol-Pal system periplasmic protein TolB	motility protein A:small RNA MotR:DNA-binding transcriptional dual regulator FlhC	778823	779200	+	1977208	1977277	-	84	22632	19318	16089706	3.09131	2.25439e-11
Hfq-FLAG_1	uhpT.EST3UTR:G0-17104:EG11054	ompF.EST3UTR	3UTR:sRNA:mRNA	3UTR	uhpT.EST3UTR:uhpU:uhpT	ompF.EST3UTR	hexose-6-phosphate:phosphate antiporter:small RNA UhpU:hexose-6-phosphate:phosphate antiporter	outer membrane porin F	3845771	3845799	-	985838	986095	-	84	16292	15208	16100156	5.45837	5.1603e-27
Hfq-FLAG_1	EG10991	EG10990	mRNA	mRNA	tdcC	tdcB	threonine/serine:H<sup>+</sup> symporter	catabolic threonine dehydratase	3264401	3264569	-	3265504	3265990	-	84	9914	25651	16096091	5.31675	9.86816e-27
Hfq-FLAG_1	EG10555	EG10554	mRNA	mRNA	malF	malE	maltose ABC transporter membrane subunit MalF	maltose ABC transporter periplasmic binding protein	4244301	4244775	-	4245414	4245896	-	84	8749	19308	16103599	8.00768	2.61773e-39
Hfq-FLAG_1	EG10671	G0-16601	mRNA	sRNA	ompF	micL	outer membrane porin F	small regulatory RNA MicL-S	986301	986387	-	1958440	1958545	-	84	7247	32821	16091588	5.68288	3.53261e-28
Hfq-FLAG_1	EG10988	EG10987	mRNA	mRNA	tar	tap	methyl-accepting chemotaxis protein Tar	methyl-accepting chemotaxis protein Tap	1971509	1971993	-	1969510	1969996	-	84	5116	6972	16119568	37.9616	8.75714e-92
Hfq-FLAG_1	rpsF.5UTR:EG10905	motA.5UTR:G0-17103:EG10319	5UTR:mRNA	5UTR:sRNA:mRNA	rpsF.5UTR:rpsF	motA.5UTR:motR:flhC	30S ribosomal subunit protein S6:30S ribosomal subunit protein S6	motility protein A:small RNA MotR:DNA-binding transcriptional dual regulator FlhC	4425025	4425395	+	1977208	1977279	-	84	3586	19318	16108752	19.533	1.90489e-68
Hfq-FLAG_1	EG12522	uhpT.EST3UTR:G0-17104	mRNA	3UTR:sRNA	garD	uhpT.EST3UTR:uhpU	GarD	hexose-6-phosphate:phosphate antiporter:small RNA UhpU	3276701	3276762	+	3845731	3845749	-	84	1583	85853	16044220	9.91657	3.59368e-45
Hfq-FLAG_1	EG11034	G0-8878	mRNA	sRNA	tsr	cyaR	methyl-accepting chemotaxis protein Tsr	small regulatory RNA CyaR	4592107	4592385	+	2167149	2167200	+	84	1091	512946	15617619	2.34422	0.000138716
Hfq-FLAG_1	EG12801	uhpT.EST3UTR:G0-17104	mRNA	3UTR:sRNA	mlaF	uhpT.EST3UTR:uhpU	intermembrane phospholipid transport system, ATP binding subunit MlaF	hexose-6-phosphate:phosphate antiporter:small RNA UhpU	3339265	3339342	-	3845730	3845774	-	84	366	85853	16045437	42.8938	7.89797e-93
Hfq-FLAG_1	eutB.AS	malG.3UTR	AS	sRNA	eutB.AS	malG.3UTR	ethanolamine ammonia-lyase subunit &alpha;	maltose ABC transporter membrane subunit MalG	2557437	2557653	+	4242530	4242538	-	84	258	64028	16067370	81.7023	2.21235e-114
Hfq-FLAG_1	sucD.EST3UTR:G0-17009	EG10545	3UTR:sRNA	mRNA	sucD.EST3UTR:sdhX	lpxA	succinyl-CoA synthetase subunit &alpha;:small regulatory RNA SdhX	acyl-[acyl-carrier-protein]&mdash;UDP-<i>N</i>-acetylglucosamine <i>O</i>-acyltransferase	765050	765111	+	202616	203093	+	83	52102	1400	16078155	18.295	8.17638e-65
Hfq-FLAG_1	EG11356	uhpT.EST3UTR:G0-17104:EG11054	mRNA	3UTR:sRNA:mRNA	fliZ	uhpT.EST3UTR:uhpU:uhpT	DNA-binding transcriptional regulator FliZ	hexose-6-phosphate:phosphate antiporter:small RNA UhpU:hexose-6-phosphate:phosphate antiporter	2000609	2001098	-	3845732	3845800	-	83	7728	85854	16038075	2.00633	0.0289517
Hfq-FLAG_1	EG10367	uhpT.EST3UTR:G0-17104	mRNA	3UTR:sRNA	gapA	uhpT.EST3UTR:uhpU	glyceraldehyde-3-phosphate dehydrogenase A	hexose-6-phosphate:phosphate antiporter:small RNA UhpU	1863607	1863713	+	3845732	3845761	-	83	3618	85854	16042185	4.2866	1.42525e-19
Hfq-FLAG_1	G7624	sucD.EST3UTR:G0-17009	mRNA	3UTR:sRNA	tdcG	sucD.EST3UTR:sdhX	L-serine deaminase III	succinyl-CoA synthetase subunit &alpha;:small regulatory RNA SdhX	3259164	3259284	-	765085	765149	+	83	3189	54212	16074256	7.71719	5.84763e-37
Hfq-FLAG_1	EG11258	G0-8878	mRNA	sRNA	focA	cyaR	formate channel FocA	small regulatory RNA CyaR	953949	953994	-	2167158	2167200	+	83	572	512947	15618138	4.41813	3.54672e-19
Hfq-FLAG_1	G7399	G0-8878	mRNA	sRNA	alaE	cyaR	AlaE	small regulatory RNA CyaR	2799403	2799572	+	2167161	2167201	+	83	105	516353	15615199	23.905	1.76767e-64
Hfq-FLAG_1	G0-8871	EG10164	sRNA	mRNA	arcZ	crp	small regulatory RNA ArcZ	DNA-binding transcriptional dual regulator CRP	3350609	3350657	+	3486207	3486287	+	82	134741	770	15996147	12.6427	4.6982e-51
Hfq-FLAG_1	EG10982:sucD.EST3UTR:G0-17009	EG10027	mRNA:3UTR:sRNA	mRNA	sucD:sucD.EST3UTR:sdhX	ackA	succinyl-CoA synthetase subunit &alpha;:succinyl-CoA synthetase subunit &alpha;:small regulatory RNA SdhX	acetate kinase	764993	765111	+	2413338	2413600	+	82	53594	1700	16076364	14.4689	2.54857e-56
Hfq-FLAG_1	G6846	G0-17021.AS:G0-10671	mRNA	AS:sRNA	ynfF	mgtT.AS:mgrR	putative selenate reductase YnfF	protein MgtT:small regulatory RNA MgrR	1660544	1660745	+	1622818	1622844	-	82	851	49065	16081742	31.5824	5.80539e-82
Hfq-FLAG_1	dksA.sfsA.TU	G0-8878	TU	sRNA	dksA.sfsA.TU	cyaR	RNA polymerase-binding transcription factor DksA:sugar fermentation stimulation protein A	small regulatory RNA CyaR	160601	160699	-	2167157	2167200	+	82	800	512948	15617910	3.12085	6.22322e-11
Hfq-FLAG_1	EG10673	G0-8878	mRNA	sRNA	ompT	cyaR	DLP12 prophage; omptin family outer membrane protease OmpT	small regulatory RNA CyaR	585103	585398	-	2167139	2167201	+	82	627	516354	15614677	3.95487	4.27644e-16
Hfq-FLAG_1	EG10427	malG.3UTR	mRNA	sRNA	hemA	malG.3UTR	glutamyl-tRNA reductase	maltose ABC transporter membrane subunit MalG	1264121	1264292	+	4242529	4242548	-	82	370	64030	16067258	55.6122	1.25777e-99
Hfq-FLAG_1	EG11693	G0-8878	mRNA	sRNA	emrD	cyaR	multidrug efflux pump EmrD	small regulatory RNA CyaR	3854201	3854485	+	2167135	2167200	+	82	326	512948	15618384	7.65877	1.80202e-33
Hfq-FLAG_1	EG10671	glpX.fpr.IGR	mRNA	IGR	ompF	glpX.fpr.IGR	outer membrane porin F	fructose-1,6-bisphosphatase 2:flavodoxin/ferredoxin-NADP<sup>+</sup> reductase	986537	986798	-	4114519	4114575	-	81	16570	15203	16099886	5.17674	2.35843e-24
Hfq-FLAG_1	EG10146	EG10601:motA.5UTR:G0-17103:EG10319	mRNA	mRNA:5UTR:sRNA:mRNA	cheA	motA:motA.5UTR:motR:flhC	chemotaxis protein CheA // chemotaxis protein CheA(S)	motility protein A:motility protein A:small RNA MotR:DNA-binding transcriptional dual regulator FlhC	1975006	1975489	-	1976801	1977279	-	81	4497	23357	16103805	12.4186	4.02237e-51
Hfq-FLAG_1	EG11018	cpxP.3UTR:G0-16649:fieF.EST5UTR	mRNA	3UTR:sRNA:5UTR	trg	cpxP.3UTR:cpxQ:fieF.EST5UTR	methyl-accepting chemotaxis protein Trg	periplasmic protein CpxP:small regulatory RNA CpxQ:Zn<sup>2+</sup>/Fe<sup>2+</sup>/Cd<sup>2+</sup> exporter	1493702	1493781	+	4106364	4106387	+	81	1745	67124	16062790	11.1079	4.62226e-47
Hfq-FLAG_1	EG11555	G0-8899	mRNA	sRNA	yaaJ	mcaS	putative transporter YaaJ	small regulatory RNA McaS	7853	7884	-	1405657	1405679	-	81	669	106238	16024752	18.2629	3.68175e-62
Hfq-FLAG_1	EG10346	G0-8878	mRNA	sRNA	ftsY	cyaR	signal recognition particle receptor	small regulatory RNA CyaR	3603701	3603800	-	2167162	2167200	+	81	657	512949	15618053	3.75381	1.4107e-14
Hfq-FLAG_1	EG10671	motA.5UTR:G0-17103:EG10319	mRNA	5UTR:sRNA:mRNA	ompF	motA.5UTR:motR:flhC	outer membrane porin F	motility protein A:small RNA MotR:DNA-binding transcriptional dual regulator FlhC	986050	986190	-	1977208	1977270	-	80	14359	19322	16097979	4.64179	5.67313e-21
Hfq-FLAG_1	EG11289	G7145	mRNA	mRNA	preA	preT	dihydropyrimidine dehydrogenase (NAD<sup>+</sup>) subunit PreA	dihydropyrimidine dehydrogenase (NAD<sup>+</sup>) subunit PreT	2236103	2236584	+	2234012	2234489	+	80	3297	1520	16126843	257.44	5.00844e-152
Hfq-FLAG_1	EG11415	G0-10677	mRNA	sRNA	dps	fnrS	DNA protection during starvation protein	small regulatory RNA FnrS	848701	848894	-	1409201	1409249	+	80	1246	474329	15656085	2.11922	0.00955481
Hfq-FLAG_1	EG12427	G0-8878	mRNA	sRNA	modA	cyaR	molybdate ABC transporter periplasmic binding protein	small regulatory RNA CyaR	795615	795775	+	2167148	2167200	+	80	801	512950	15617909	3.04092	1.58723e-09
Hfq-FLAG_1	G6147:yagJ.EST3UTR:yagK.AS	G0-8867	mRNA:3UTR:AS	sRNA	yagJ:yagJ.EST3UTR:yagK.AS	gcvB	CP4-6 prophage; protein YagJ:CP4-6 prophage; protein YagJ:CP4-6 prophage; uncharacterized protein YagK	small regulatory RNA GcvB	292118	292500	+	2942801	2942900	+	80	560	836825	15294275	2.61094	6.59791e-06
Hfq-FLAG_1	G7408	G0-8878	mRNA	sRNA	yqaB	cyaR	fructose-1-phosphate phosphatase YqaB	small regulatory RNA CyaR	2817432	2817528	-	2167145	2167200	+	80	271	512950	15618439	8.98842	8.69918e-37
Hfq-FLAG_1	yejL.EST5UTR	uhpT.EST3UTR:G0-17104	5UTR	3UTR:sRNA	yejL.EST5UTR	uhpT.EST3UTR:uhpU	DUF1414 domain-containing protein YejL	hexose-6-phosphate:phosphate antiporter:small RNA UhpU	2284005	2284205	+	3845731	3845762	-	80	165	85857	16045638	90.6123	4.43249e-110
Hfq-FLAG_1	EG10601	EG10146	mRNA	mRNA	motA	cheA	motility protein A	chemotaxis protein CheA // chemotaxis protein CheA(S)	1976318	1976755	-	1974903	1975398	-	79	10650	3414	16117597	35.0198	2.7852e-83
Hfq-FLAG_1	EG12252	EG12251	mRNA	mRNA	pdeH	yhjG	c-di-GMP phosphodiesterase PdeH	AsmA family protein YhjG	3678508	3678998	-	3677319	3677794	-	79	9101	860	16121700	162.724	4.98853e-134
Hfq-FLAG_1	EG12416	G7128	mRNA	mRNA	gatC	gatZ	galactitol-specific PTS enzyme IIC component	putative tagatose-1,6-bisphosphate aldolase 2 chaperone	2173207	2173690	-	2175203	2175694	-	79	8146	14045	16109470	11.1235	2.13323e-46
Hfq-FLAG_1	G6562	malG.3UTR	mRNA	sRNA	flgN	malG.3UTR	flagellar biosynthesis protein FlgN	maltose ABC transporter membrane subunit MalG	1129635	1129785	-	4242529	4242563	-	79	5048	64033	16062580	3.92572	3.64869e-16
Hfq-FLAG_1	EG10031	uhpT.EST3UTR:G0-17104:EG11054	mRNA	3UTR:sRNA:mRNA	adhE	uhpT.EST3UTR:uhpU:uhpT	fused acetaldehyde-CoA dehydrogenase and iron-dependent alcohol dehydrogenasealdehyde/alcohol dehydrogenase AdhE	hexose-6-phosphate:phosphate antiporter:small RNA UhpU:hexose-6-phosphate:phosphate antiporter	1297712	1297895	-	3845731	3845916	-	79	3762	93585	16034314	3.59793	6.389e-14
Hfq-FLAG_1	EG10147	EG10987	mRNA	mRNA	cheB	tap	CheB-P<SUP>asp</SUP> // protein-glutamate methylesterase/protein glutamine deamidase	methyl-accepting chemotaxis protein Tap	1967931	1968390	-	1969303	1969794	-	79	1910	10238	16119513	65.1224	8.4512e-104
Hfq-FLAG_1	EG11730	glnA.3UTR:glnZ	mRNA	3UTR:sRNA	viaA	glnA.3UTR:glnZ	protein ViaA	adenylyl-[glutamine synthetase] // glutamine synthetase:small regulatory RNA GlnZ	3929125	3929297	-	4056426	4056592	-	79	1861	189519	15940281	3.57046	1.51471e-13
Hfq-FLAG_1	ybfA.EST5UTR	G0-10677	5UTR	sRNA	ybfA.EST5UTR	fnrS	DUF2517 domain-containing protein YbfA	small regulatory RNA FnrS	729071	729186	+	1409169	1409249	+	79	360	538874	15592427	6.34967	4.69506e-27
Hfq-FLAG_1	EG10844	G0-8867	mRNA	sRNA	rhlB	gcvB	ATP-dependent RNA helicase RhlB	small regulatory RNA GcvB	3964903	3964976	-	2942845	2942901	+	79	314	912771	15218576	4.19478	9.04394e-16
Hfq-FLAG_1	ybiA.EST3UTR	G0-17102	3UTR	sRNA	ybiA.EST3UTR	fliX	<i>N</i>-glycosidase YbiA	small RNA FliX	832409	832478	-	2001912	2001929	-	79	164	213665	15917832	35.8867	9.44809e-78
Hfq-FLAG_1	cysJ.5UTR	G0-8867	5UTR	sRNA	cysJ.5UTR	gcvB	sulfite reductase, flavoprotein subunit	small regulatory RNA GcvB	2891906	2891986	-	2942755	2942902	+	79	65	1021054	15110542	17.9864	2.16977e-48
Hfq-FLAG_1	G6668	G0-17102	mRNA	sRNA	ynaJ	fliX	DUF2534 domain-containing protein YnaJ	small RNA FliX	1397522	1397628	+	2001912	2002026	-	79	48	318215	15813398	81.7882	2.03146e-93
Hfq-FLAG_1	yhjE.EST5UTR	G0-8867	5UTR	sRNA	yhjE.EST5UTR	gcvB	putative transporter YhjE	small regulatory RNA GcvB	3674750	3674796	+	2942735	2942867	+	79	16	945109	15186536	79.3385	9.06756e-74
Hfq-FLAG_1	EG10321	EG10311	mRNA	mRNA	fliC	fimD	flagellar filament structural protein	type I fimbriae usher protein	2003324	2003676	-	4545169	4545176	+	78	266301	866	15864495	5.36575	2.27616e-23
Hfq-FLAG_1	EG10991	EG11172	mRNA	mRNA	tdcC	tdcD	threonine/serine:H<sup>+</sup> symporter	propionate kinase	3264124	3264571	-	3263001	3263293	-	78	19122	4185	16108355	15.7006	1.53308e-56
Hfq-FLAG_1	uhpT.EST3UTR:G0-17104:EG11054	EG10787	3UTR:sRNA:mRNA	mRNA	uhpT.EST3UTR:uhpU:uhpT	ptsG	hexose-6-phosphate:phosphate antiporter:small RNA UhpU:hexose-6-phosphate:phosphate antiporter	EIIBC<sup>glc</sup> - phosphorylated // glucose-specific PTS enzyme IIBC component	3845771	3845800	-	1157907	1158198	+	78	16298	2947	16112417	26.1662	1.35487e-72
Hfq-FLAG_1	EG10987:EG10988	EG10148	mRNA:mRNA	mRNA	tap:tar	cheR	methyl-accepting chemotaxis protein Tap:methyl-accepting chemotaxis protein Tar	chemotaxis protein methyltransferase	1970721	1971187	-	1968329	1968800	-	78	11027	4001	16116634	28.4933	1.14331e-75
Hfq-FLAG_1	EG10555	EG10556	mRNA	mRNA	malF	malG	maltose ABC transporter membrane subunit MalF	maltose ABC transporter membrane subunit MalG	4244413	4244872	-	4243009	4243497	-	78	7473	12984	16111205	12.9515	2.30646e-50
Hfq-FLAG_1	G7627	EG11172	mRNA	mRNA	tdcE	tdcD	activated 2-ketobutyrate formate-lyase / pyruvate formate-lyase 4 // 2-ketobutyrate formate-lyase/pyruvate formate-lyase 4	propionate kinase	3260217	3260697	-	3263101	3263580	-	78	4659	6707	16120296	40.2389	9.30001e-87
Hfq-FLAG_1	EG10971	G8210:EG10969	mRNA	mRNA:mRNA	srlD	srlA:srlE	sorbitol-6-phosphate 2-dehydrogenase	sorbitol-specific PTS enzyme IIC<sub>2</sub> component:sorbitol-specific PTS enzyme IIBC<sub>1</sub> component	2827724	2828155	+	2826204	2826697	+	78	3926	6004	16121732	53.3477	5.00224e-96
Hfq-FLAG_1	ptsG.5UTR	EG10787:ptsG.EST3UTR	5UTR	mRNA:3UTR	ptsG.5UTR	ptsG:ptsG.EST3UTR	EIIBC<sup>glc</sup> - phosphorylated // glucose-specific PTS enzyme IIBC component	EIIBC<sup>glc</sup> - phosphorylated // glucose-specific PTS enzyme IIBC component:EIIBC<sup>glc</sup> - phosphorylated // glucose-specific PTS enzyme IIBC component	1157766	1157897	+	1158907	1159357	+	78	2624	6814	16122224	70.3321	4.25208e-105
Hfq-FLAG_1	EG10459	uhpT.EST3UTR:G0-17104:EG11054	mRNA	3UTR:sRNA:mRNA	hsdR	uhpT.EST3UTR:uhpU:uhpT	type I restriction enzyme EcoKI endonuclease subunit	hexose-6-phosphate:phosphate antiporter:small RNA UhpU:hexose-6-phosphate:phosphate antiporter	4586431	4586790	-	3845731	3845800	-	78	1602	85859	16044201	9.09839	4.92137e-39
Hfq-FLAG_1	EG12171	G0-8878	mRNA	sRNA	yjjI	cyaR	DUF3029 domain-containing protein YjjI	small regulatory RNA CyaR	4616108	4616198	-	2167158	2167200	+	78	549	512952	15618161	4.32589	3.3891e-17
Hfq-FLAG_1	EG11018	G0-8878	mRNA	sRNA	trg	cyaR	methyl-accepting chemotaxis protein Trg	small regulatory RNA CyaR	1492434	1492599	+	2167161	2167200	+	78	537	512952	15618173	4.42256	9.92666e-18
Hfq-FLAG_1	EG10316	G0-8878	mRNA	sRNA	lpxD	cyaR	UDP-3-<i>O</i>-(3-hydroxymyristoyl)glucosamine <i>N</i>-acyltransferase	small regulatory RNA CyaR	201509	201577	+	2167162	2167201	+	78	441	516358	15614863	5.34864	2.10833e-22
Hfq-FLAG_1	EG11981:glf.EST5UTR:rfbX.EST3UTR:EG11980	G0-10677	mRNA:5UTR:3UTR:mRNA	sRNA	glf:glf.EST5UTR:rfbX.EST3UTR:rfbX	fnrS	UDP-galactopyranose mutase:UDP-galactopyranose mutase:polyisoprenol-linked O16-antigen repeat unit flippase:polyisoprenol-linked O16-antigen repeat unit flippase	small regulatory RNA FnrS	2108204	2108390	-	1409206	1409250	+	78	353	474331	15656978	7.29367	1.61155e-30
Hfq-FLAG_1	EG10188	G0-8878	mRNA	sRNA	cysG	cyaR	siroheme synthase	small regulatory RNA CyaR	3498706	3498968	+	2167177	2167200	+	78	287	512952	15618423	8.2751	1.37008e-33
Hfq-FLAG_1	G6557	G0-8867	mRNA	sRNA	bssS	gcvB	regulator of biofilm formation	small regulatory RNA GcvB	1120813	1120883	-	2942841	2942901	+	78	227	912772	15218663	5.72905	1.1243e-22
Hfq-FLAG_1	EG10179	G0-8878	mRNA	sRNA	cyoB	cyaR	cytochrome <i>bo</i><sub>3</sub> subunit 1	small regulatory RNA CyaR	450282	450357	-	2167160	2167201	+	78	102	516358	15615202	23.1255	1.69625e-59
Hfq-FLAG_1	EG10321	G0-8899	mRNA	sRNA	fliC	mcaS	flagellar filament structural protein	small regulatory RNA McaS	2003401	2003583	-	1405701	1405725	-	77	187435	1431	15942797	4.57683	2.15966e-19
Hfq-FLAG_1	EG10982:sucD.EST3UTR:G0-17009	EG11858	mRNA:3UTR:sRNA	mRNA	sucD:sucD.EST3UTR:sdhX	fdoG	succinyl-CoA synthetase subunit &alpha;:succinyl-CoA synthetase subunit &alpha;:small regulatory RNA SdhX	formate dehydrogenase O subunit &alpha;	765049	765101	+	4085036	4085500	-	77	52108	1552	16078003	15.3083	1.57354e-54
Hfq-FLAG_1	EG10398	glpX.fpr.IGR:glpX.3UTR:EG11517	mRNA	IGR:3UTR:mRNA	glpK	glpX.fpr.IGR:glpX.3UTR:glpX	glycerol kinase	fructose-1,6-bisphosphatase 2:flavodoxin/ferredoxin-NADP<sup>+</sup> reductase:fructose-1,6-bisphosphatase 2:fructose-1,6-bisphosphatase 2	4116315	4116799	-	4114520	4114912	-	77	15987	18277	16097399	4.24204	9.35273e-18
Hfq-FLAG_1	EG10398	EG10396	mRNA	mRNA	glpK	glpF	glycerol kinase	glycerol facilitator	4116218	4116633	-	4117404	4117895	-	77	14206	3851	16113606	22.6797	3.34929e-67
Hfq-FLAG_1	EG10148	EG10987	mRNA	mRNA	cheR	tap	chemotaxis protein methyltransferase	methyl-accepting chemotaxis protein Tap	1968405	1968897	-	1970203	1970699	-	77	4166	9618	16117879	30.9738	8.25733e-78
Hfq-FLAG_1	EG10031	G0-17021.AS:G0-10671	mRNA	AS:sRNA	adhE	mgtT.AS:mgrR	fused acetaldehyde-CoA dehydrogenase and iron-dependent alcohol dehydrogenasealdehyde/alcohol dehydrogenase AdhE	protein MgtT:small regulatory RNA MgrR	1295713	1295800	-	1622818	1622836	-	77	1960	49070	16080633	12.8742	4.3632e-49
Hfq-FLAG_1	EG10937:secB.grxC.TU	G0-8871	mRNA:TU	sRNA	secB:secB.grxC.TU	arcZ	protein export chaperone SecB:protein export chaperone SecB:oxidized glutaredoxin 3 // reduced glutaredoxin 3	small regulatory RNA ArcZ	3784009	3784181	-	3350642	3350697	+	77	1765	198237	15931661	3.50608	1.25995e-12
Hfq-FLAG_1	EG10928	yhcN.EST3UTR	mRNA	3UTR	sbmA	yhcN.EST3UTR	peptide antibiotic/peptide nucleic acid transporter	DUF1471 domain-containing stress-induced protein YhcN	396649	396707	+	3385825	3385853	+	77	1597	315	16129751	2468.9	2.95538e-218
Hfq-FLAG_1	nmpC.5UTR	G0-10677	5UTR	sRNA	nmpC.5UTR	fnrS	DLP12 prophage; putative outer membrane porin NmpC	small regulatory RNA FnrS	576805	576867	-	1409204	1409250	+	77	519	474332	15656812	4.89716	5.17975e-20
Hfq-FLAG_1	EG10881:rplT.rpmI.TU	malG.3UTR	mRNA:TU	sRNA	rplT:rplT.rpmI.TU	malG.3UTR	50S ribosomal subunit protein L20:50S ribosomal subunit protein L20:50S ribosomal subunit protein L35	maltose ABC transporter membrane subunit MalG	1799718	1799783	-	4242530	4242538	-	77	469	64035	16067159	41.1945	2.83777e-84
Hfq-FLAG_1	EG10232	glnA.3UTR:glnZ	mRNA	3UTR:sRNA	dmsA	glnA.3UTR:glnZ	dimethyl sulfoxide reductase subunit A	adenylyl-[glutamine synthetase] // glutamine synthetase:small regulatory RNA GlnZ	941508	941584	+	4056426	4056591	-	77	415	189521	15941727	15.607	4.5356e-53
Hfq-FLAG_1	EG12005	sucD.EST3UTR:G0-17009	mRNA	3UTR:sRNA	yehS	sucD.EST3UTR:sdhX	DUF1456 domain-containing protein YehS	succinyl-CoA synthetase subunit &alpha;:small regulatory RNA SdhX	2212046	2212170	-	765085	765150	+	77	384	54218	16077061	59.4597	9.98822e-96
Hfq-FLAG_1	G6900	G0-17021.AS:G0-10671	mRNA	AS:sRNA	ydhW	mgtT.AS:mgrR	uncharacterized protein YdhW	protein MgtT:small regulatory RNA MgrR	1751001	1751123	-	1622818	1622879	-	77	378	49070	16082215	66.7619	1.76705e-99
Hfq-FLAG_1	EG12194	G0-8878	mRNA	sRNA	cbpM	cyaR	chaperone modulator CbpM	small regulatory RNA CyaR	1062703	1062825	-	2167173	2167200	+	77	119	512953	15618591	19.7019	6.44287e-55
Hfq-FLAG_1	G0-10677	EG11733	sRNA	mRNA	fnrS	yieP	small regulatory RNA FnrS	DNA-binding transcriptional dual regulator YieP	1409128	1409169	+	3941301	3941329	-	76	259775	250	15871639	18.5737	3.65858e-56
Hfq-FLAG_1	EG10556	EG10555	mRNA	mRNA	malG	malF	maltose ABC transporter membrane subunit MalG	maltose ABC transporter membrane subunit MalF	4242915	4243400	-	4244201	4244690	-	76	19050	8177	16104437	7.85724	4.21208e-34
Hfq-FLAG_1	EG11355	G7039	mRNA	mRNA	fliA	tcyJ	RNA polymerase sigma factor FliA	cystine ABC transporter periplasmic binding protein	2001101	2001600	-	1999603	2000091	-	76	8439	6024	16117201	24.095	3.90219e-68
Hfq-FLAG_1	EG11347	uhpT.EST3UTR:G0-17104:EG11054	mRNA	3UTR:sRNA:mRNA	fliF	uhpT.EST3UTR:uhpU:uhpT	flagellar basal-body MS-ring and collar protein	hexose-6-phosphate:phosphate antiporter:small RNA UhpU:hexose-6-phosphate:phosphate antiporter	2014704	2014871	+	3845731	3845896	-	76	2711	92767	16036186	4.84609	1.37551e-20
Hfq-FLAG_1	EG10031	uhpT.EST3UTR:G0-17104:EG11054	mRNA	3UTR:sRNA:mRNA	adhE	uhpT.EST3UTR:uhpU:uhpT	fused acetaldehyde-CoA dehydrogenase and iron-dependent alcohol dehydrogenasealdehyde/alcohol dehydrogenase AdhE	hexose-6-phosphate:phosphate antiporter:small RNA UhpU:hexose-6-phosphate:phosphate antiporter	1296104	1296292	-	3845732	3845861	-	76	1965	92767	16036932	6.68619	3.38575e-29
Hfq-FLAG_1	EG11018	G0-8871	mRNA	sRNA	trg	arcZ	methyl-accepting chemotaxis protein Trg	small regulatory RNA ArcZ	1493202	1493300	+	3350608	3350698	+	76	1056	198238	15932370	5.7842	7.75002e-25
Hfq-FLAG_1	tRNAnn131	G0-8878	5UTR	sRNA	metY.5UTR	cyaR	tRNA-initiator Met(CAU)	small regulatory RNA CyaR	3318213	3318375	-	2167140	2167201	+	76	488	516360	15614816	4.70954	1.01654e-18
Hfq-FLAG_1	crfC.5UTR	G0-8899	5UTR	sRNA	crfC.5UTR	mcaS		small regulatory RNA McaS	4327054	4327198	+	1405657	1405683	-	76	453	106243	16024968	25.3053	1.45788e-67
Hfq-FLAG_1	EG30083:tRNAnn9:rrlH.rrfH.TU:tRNAnn11	tRNAnn7:alaV.rrlH.TU:EG30083	rRNA:IGR:TU:IGR	IGR:TU:rRNA	rrlH:rrlH.rrfH.IGR:rrlH.rrfH.TU:rrfH.aspU.IGR	alaV.rrlH.IGR:alaV.rrlH.TU:rrlH	23S ribosomal RNA:23S ribosomal RNA:5S ribosomal RNA:23S ribosomal RNA:5S ribosomal RNA:5S ribosomal RNA:tRNA-Asp(GUC)	tRNA-Ala(UGC):23S ribosomal RNA:tRNA-Ala(UGC):23S ribosomal RNA:23S ribosomal RNA	228634	228877	+	225670	225774	+	76	385	811	16130468	3926.26	1.27762e-230
Hfq-FLAG_1	secM.EST5UTR	malG.3UTR	5UTR	sRNA	secM.EST5UTR	malG.3UTR	SecA translation regulator	maltose ABC transporter membrane subunit MalG	107559	107698	+	4242530	4242560	-	76	373	64036	16067255	51.1237	1.69871e-89
Hfq-FLAG_1	EG12057	G0-8878	mRNA	sRNA	ccmC	cyaR	cytochrome <i>c</i> maturation protein C	small regulatory RNA CyaR	2295905	2295999	-	2167152	2167200	+	76	281	512954	15618429	8.23505	5.9912e-33
Hfq-FLAG_1	EG11948	G0-8878	mRNA	sRNA	nrfE	cyaR	putative cytochrome c-type biogenesis protein NrfE	small regulatory RNA CyaR	4292607	4292671	+	2167174	2167200	+	76	242	512954	15618468	9.56221	2.97589e-36
Hfq-FLAG_1	G7875	cpxP.3UTR:G0-16649:fieF.EST5UTR	mRNA	3UTR:sRNA:5UTR	tamB	cpxP.3UTR:cpxQ:fieF.EST5UTR	translocation and assembly module subunit TamB	periplasmic protein CpxP:small regulatory RNA CpxQ:Zn<sup>2+</sup>/Fe<sup>2+</sup>/Cd<sup>2+</sup> exporter	4444154	4444165	+	4106356	4106387	+	76	216	67129	16064319	84.2	1.258e-103
Hfq-FLAG_1	EG10039	G0-17021.AS:G0-10671	mRNA	AS:sRNA	amn	mgtT.AS:mgrR	AMP nucleosidase	protein MgtT:small regulatory RNA MgrR	2055639	2055809	+	1622818	1622848	-	76	189	49071	16082404	131.789	1.48057e-117
Hfq-FLAG_1	talA.AS	G0-8878	AS	sRNA	talA.AS	cyaR	transaldolase A	small regulatory RNA CyaR	2578612	2578900	-	2167162	2167200	+	76	173	512954	15618537	13.3761	1.07373e-44
Hfq-FLAG_1	EG12134	G0-8878	mRNA	sRNA	rhtA	cyaR	L-threonine/L-homoserine exporter	small regulatory RNA CyaR	849658	850086	-	2167158	2167200	+	76	141	512954	15618569	16.4118	9.73588e-50
Hfq-FLAG_1	EG10393	EG10392	mRNA	mRNA	glpC	glpB	anaerobic glycerol-3-phosphate dehydrogenase subunit C	anaerobic glycerol-3-phosphate dehydrogenase subunit B	2355612	2356095	+	2354407	2354900	+	75	15048	6646	16109971	12.0814	3.29392e-46
Hfq-FLAG_1	EG10391	EG10392	mRNA	mRNA	glpA	glpB	anaerobic glycerol-3-phosphate dehydrogenase subunit A	anaerobic glycerol-3-phosphate dehydrogenase subunit B	2353901	2354182	+	2355112	2355577	+	75	6088	10649	16114928	18.6426	2.42057e-59
Hfq-FLAG_1	EG10987	EG10148	mRNA	mRNA	tap	cheR	methyl-accepting chemotaxis protein Tap	chemotaxis protein methyltransferase	1970105	1970497	-	1968233	1968693	-	75	4971	3447	16123247	70.5714	5.46215e-102
Hfq-FLAG_1	EG11175	EG11176	mRNA	mRNA	garK	garR	glycerate 2-kinase 1	tartronate semialdehyde reductase	3270572	3270966	-	3271818	3272289	-	75	4340	4062	16123263	68.5938	3.85918e-100
Hfq-FLAG_1	EG11347	G0-8866:micA.gshA.IGR	mRNA	sRNA:IGR	fliF	micA:micA.gshA.IGR	flagellar basal-body MS-ring and collar protein	small regulatory RNA MicA:small regulatory RNA MicA:glutamate&mdash;cysteine ligase	2014748	2014929	+	2814825	2814878	+	75	3272	62139	16066254	5.9265	1.2705e-25
Hfq-FLAG_1	G359	G0-8878	mRNA	sRNA	flgC	cyaR	flagellar basal-body rod protein FlgC	small regulatory RNA CyaR	1131418	1131591	+	2167156	2167201	+	75	985	516361	15614319	2.30247	0.00339759
Hfq-FLAG_1	EG12082	G0-8878	mRNA	sRNA	nuoA	cyaR	NADH:quinone oxidoreductase subunit A	small regulatory RNA CyaR	2404716	2404800	-	2167148	2167201	+	75	790	516361	15614514	2.87084	2.16599e-07
Hfq-FLAG_1	dcyD.5UTR:tcyJ.dcyD.IGR	uhpT.EST3UTR:G0-17104	5UTR:IGR	3UTR:sRNA	dcyD.5UTR:tcyJ.dcyD.IGR	uhpT.EST3UTR:uhpU	D-cysteine desulfhydrase:cystine ABC transporter periplasmic binding protein:D-cysteine desulfhydrase	hexose-6-phosphate:phosphate antiporter:small RNA UhpU	1999491	1999536	-	3845731	3845770	-	75	380	85862	16045423	36.8831	5.3242e-78
Hfq-FLAG_1	EG11065	G0-10677	mRNA	sRNA	uxaB	fnrS	tagaturonate reductase	small regulatory RNA FnrS	1609229	1609383	-	1409204	1409250	+	75	353	474334	15656978	7.0131	3.66159e-28
Hfq-FLAG_1	EG11883	G0-8878	mRNA	sRNA	tehA	cyaR	tellurite resistance protein	small regulatory RNA CyaR	1500816	1500876	+	2167158	2167200	+	75	292	512955	15618418	7.82053	1.09223e-30
Hfq-FLAG_1	EG12023	G0-8878	mRNA	sRNA	yohJ	cyaR	putative 3-hydroxypropanoate export protein YohJ	small regulatory RNA CyaR	2230803	2230998	+	2167157	2167200	+	75	160	512955	15618550	14.2726	1.25416e-45
Hfq-FLAG_1	G7128	EG12416	mRNA	mRNA	gatZ	gatC	putative tagatose-1,6-bisphosphate aldolase 2 chaperone	galactitol-specific PTS enzyme IIC component	2175901	2176399	-	2173101	2173582	-	74	25520	7272	16098874	6.41937	5.39356e-28
Hfq-FLAG_1	EG10148:cheR.tap.TU:EG10987	EG10147	mRNA:TU:mRNA	mRNA	cheR:cheR.tap.TU:tap	cheB	chemotaxis protein methyltransferase:chemotaxis protein methyltransferase:methyl-accepting chemotaxis protein Tap:methyl-accepting chemotaxis protein Tap	CheB-P<SUP>asp</SUP> // protein-glutamate methylesterase/protein glutamine deamidase	1969106	1969600	-	1967902	1968386	-	74	8938	2086	16120642	63.9822	1.79071e-96
Hfq-FLAG_1	EG12416	G7128	mRNA	mRNA	gatC	gatZ	galactitol-specific PTS enzyme IIC component	putative tagatose-1,6-bisphosphate aldolase 2 chaperone	2173302	2173792	-	2175912	2176397	-	74	7402	16697	16107567	9.64438	6.95795e-39
Hfq-FLAG_1	EG11967:flgK.flgL.TU:EG11545	uhpT.EST3UTR:G0-17104:EG11054	mRNA:TU:mRNA	3UTR:sRNA:mRNA	flgK:flgK.flgL.TU:flgL	uhpT.EST3UTR:uhpU:uhpT	flagellar hook-filament junction protein 1:flagellar hook-filament junction protein 1:flagellar hook-filament junction protein 2:flagellar hook-filament junction protein 2	hexose-6-phosphate:phosphate antiporter:small RNA UhpU:hexose-6-phosphate:phosphate antiporter	1139907	1140293	+	3845731	3845786	-	74	6668	85863	16039135	2.07306	0.0497124
Hfq-FLAG_1	EG12419	G0-8867	mRNA	sRNA	gatY	gcvB	tagatose-1,6-bisphosphate aldolase 2	small regulatory RNA GcvB	2177127	2177200	-	2942717	2942799	+	74	4151	108209	16019306	2.63912	5.35775e-06
Hfq-FLAG_1	EG11015	G0-8899	mRNA	sRNA	tpiA	mcaS	triose-phosphate isomerase	small regulatory RNA McaS	4110803	4110974	-	1405658	1405698	-	74	1396	106245	16024025	7.99483	4.60039e-33
Hfq-FLAG_1	EG10653	EG10655:nirD.nirC.TU:EG10654	mRNA	mRNA:TU:mRNA	nirB	nirD:nirD.nirC.TU:nirC	nitrite reductase (NADH) large subunit	nitrite reductase (NADH) small subunit:nitrite reductase (NADH) small subunit:nitrite transporter NirC:nitrite transporter NirC	3494927	3495388	+	3496617	3497077	+	74	1295	18303	16112068	50.3027	8.82992e-89
Hfq-FLAG_1	EG11394	EG30098	mRNA	sRNA	fabR	spf	DNA-binding transcriptional repressor FabR	small regulatory RNA Spot 42	4161710	4161783	+	4049937	4050007	+	74	408	54694	16076564	53.312	1.25213e-88
Hfq-FLAG_1	EG11536	G0-17021.AS:G0-10671	mRNA	AS:sRNA	yidE	mgtT.AS:mgrR	putative transport protein YidE	protein MgtT:small regulatory RNA MgrR	3866205	3866259	-	1622817	1622856	-	74	334	49073	16082259	72.6089	8.29147e-98
Hfq-FLAG_1	EG12095:secG.5UTR:tRNAnn134:glmM.leuU.IGR	G0-8878	mRNA:5UTR:5UTR:IGR	sRNA	secG:secG.5UTR:leuU.5UTR:glmM.leuU.IGR	cyaR	Sec translocon subunit SecG:Sec translocon subunit SecG:tRNA-Leu(GAG):phosphoglucosamine mutase:tRNA-Leu(GAG)	small regulatory RNA CyaR	3322223	3322631	-	2167163	2167201	+	74	319	516362	15614985	7.01501	1.57782e-27
Hfq-FLAG_1	G7323	G0-8867	mRNA	sRNA	yfhM	gcvB	&alpha;<sub>2</sub>-macroglobulin	small regulatory RNA GcvB	2651803	2651895	-	2942722	2942899	+	74	178	945114	15186374	6.68008	1.54508e-24
Hfq-FLAG_1	EG11740	G0-8871	mRNA	sRNA	nfrA	arcZ	exopolysaccharide secretion system outer membrane protein NfrA	small regulatory RNA ArcZ	588666	588774	-	3350662	3350698	+	74	39	198240	15933387	152.505	8.21538e-105
Hfq-FLAG_1	G0-8871	EG10334	sRNA	mRNA	arcZ	fre	small regulatory RNA ArcZ	NAD(P)H-flavin reductase	3350615	3350648	+	4026846	4026894	+	73	134750	1327	15995590	6.53015	5.00573e-27
Hfq-FLAG_1	G0-8880:ybjL.EST3UTR	G0-17077:rbsB.rbsK.TU	sRNA:3UTR	sRNA:TU	rybB:ybjL.EST3UTR	rbsZ:rbsB.rbsK.TU	small regulatory RNA RybB:putative transport protein YbjL	small regulatory RNA RbsZ:ribose ABC transporter periplasmic binding protein:ribokinase	888020	888091	-	3937213	3937283	+	73	81093	1286	16049288	11.2345	4.22827e-42
Hfq-FLAG_1	G0-8899	alaA.lrhA.IGR	sRNA	IGR	mcaS	alaA.lrhA.IGR	small regulatory RNA McaS	glutamate&mdash;pyruvate aminotransferase AlaA:DNA-binding transcriptional dual regulator LrhA	1405702	1405752	-	2406610	2406738	-	73	80625	1665	16049377	8.72765	4.30682e-35
Hfq-FLAG_1	EG11172:tdcD.tdcC.TU:EG10991	EG10990	mRNA:TU:mRNA	mRNA	tdcD:tdcD.tdcC.TU:tdcC	tdcB	propionate kinase:propionate kinase:threonine/serine:H<sup>+</sup> symporter:threonine/serine:H<sup>+</sup> symporter	catabolic threonine dehydratase	3263402	3263879	-	3265206	3265588	-	73	8921	36106	16086640	3.64582	3.86887e-13
Hfq-FLAG_1	EG12127	EG11402	mRNA	mRNA	treB	treC	trehalose-specific PTS enzyme IIBC component	trehalose-6-phosphate hydrolase	4465111	4465598	-	4463942	4464348	-	73	6993	4870	16119804	34.5533	3.26011e-76
Hfq-FLAG_1	EG10555	EG10554	mRNA	mRNA	malF	malE	maltose ABC transporter membrane subunit MalF	maltose ABC transporter periplasmic binding protein	4243707	4244196	-	4245167	4245553	-	73	6158	13879	16111630	13.7615	1.53542e-48
Hfq-FLAG_1	sgrR.sgrS.IGR:G0-9941:G0-10617	ptsG.5UTR	IGR:sRNA:mRNA	5UTR	sgrR.sgrS.IGR:sgrS:sgrT	ptsG.5UTR	DNA-binding transcriptional dual regulator SgrR:small regulatory RNA SgrS:small regulatory RNA SgrS:PtsG glucose transporter inhibitor	EIIBC<sup>glc</sup> - phosphorylated // glucose-specific PTS enzyme IIBC component	77366	77550	+	1157792	1157880	+	73	4250	780	16126637	355.127	6.32989e-148
Hfq-FLAG_1	EG10528	G0-8899	mRNA	sRNA	lamB	mcaS	maltose outer membrane channel / phage lambda receptor protein	small regulatory RNA McaS	4248401	4248493	+	1405657	1405710	-	73	3681	107754	16020232	2.94844	4.28174e-08
Hfq-FLAG_1	G7087	uhpT.EST3UTR:G0-17104:EG11054	mRNA	3UTR:sRNA:mRNA	yeeX	uhpT.EST3UTR:uhpU:uhpT		hexose-6-phosphate:phosphate antiporter:small RNA UhpU:hexose-6-phosphate:phosphate antiporter	2079110	2079379	-	3845731	3845917	-	73	3344	93591	16034732	3.74011	2.3681e-13
Hfq-FLAG_1	malK.5UTR	cpxP.3UTR:G0-16649:fieF.EST5UTR	5UTR	3UTR:sRNA:5UTR	malK.5UTR	cpxP.3UTR:cpxQ:fieF.EST5UTR	maltose ABC transporter ATP binding subunit	periplasmic protein CpxP:small regulatory RNA CpxQ:Zn<sup>2+</sup>/Fe<sup>2+</sup>/Cd<sup>2+</sup> exporter	4246735	4246798	+	4106349	4106388	+	73	2355	67132	16062180	7.41663	9.75099e-31
Hfq-FLAG_1	EG11967	G0-10677	mRNA	sRNA	flgK	fnrS	flagellar hook-filament junction protein 1	small regulatory RNA FnrS	1140003	1140091	+	1409201	1409250	+	73	1013	474336	15656318	2.37858	0.00143686
Hfq-FLAG_1	EG11225	G0-8871	mRNA	sRNA	dcuA	arcZ	C4-dicarboxylate transporter DcuA	small regulatory RNA ArcZ	4366704	4366787	-	3350662	3350697	+	73	997	198241	15932429	5.88459	4.37244e-24
Hfq-FLAG_1	EG10659	G0-8878	mRNA	sRNA	nmpC	cyaR	DLP12 prophage; putative outer membrane porin NmpC	small regulatory RNA CyaR	576338	576347	-	2167158	2167200	+	73	379	512957	15618331	5.86459	8.18347e-23
Hfq-FLAG_1	EG10184	G0-8867	mRNA	sRNA	cysB	gcvB	DNA-binding transcriptional dual regulator CysB	small regulatory RNA GcvB	1333808	1333993	+	2942727	2942901	+	73	185	1021060	15110422	5.83951	6.15374e-21
Hfq-FLAG_1	ybjD.EST5UTR	G0-8878	5UTR	sRNA	ybjD.EST5UTR	cyaR	DUF2813 domain-containing protein YbjD	small regulatory RNA CyaR	916305	916500	+	2167174	2167200	+	73	169	512957	15618541	13.1521	2.54721e-42
Hfq-FLAG_1	EG11337	G0-8878	mRNA	sRNA	lysP	cyaR	lysine:H+ symporter	small regulatory RNA CyaR	2248204	2248494	-	2167164	2167201	+	73	116	516363	15615188	19.0308	5.88358e-51
Hfq-FLAG_1	EG10915	G0-17102	mRNA	sRNA	rpsP	fliX	30S ribosomal subunit protein S16	small RNA FliX	2745986	2745995	-	2001912	2001929	-	73	73	213671	15917923	74.4973	1.74043e-88
Hfq-FLAG_1	G6833	tdcG.yhaO.IGR:tdcG.EST3UTR:tdcG.3UTR	mRNA	IGR:3UTR:sRNA	flxA	tdcG.yhaO.IGR:tdcG.EST3UTR:tdcG.3UTR	Qin prophage; PF14282 family protein FlxA	L-serine deaminase III:L-serine deaminase III:L-serine deaminase III	1646502	1646730	+	3258118	3258275	-	72	34967	14381	16082320	2.30268	0.00338115
Hfq-FLAG_1	EG10554	EG10555	mRNA	mRNA	malE	malF	maltose ABC transporter periplasmic binding protein	maltose ABC transporter membrane subunit MalF	4245913	4246399	-	4243409	4243777	-	72	34158	7763	16089747	4.36878	2.45979e-17
Hfq-FLAG_1	uhpT.EST3UTR:G0-17104:EG11054	treC.treB.TU:EG12127	3UTR:sRNA:mRNA	TU:mRNA	uhpT.EST3UTR:uhpU:uhpT	treC.treB.TU:treB	hexose-6-phosphate:phosphate antiporter:small RNA UhpU:hexose-6-phosphate:phosphate antiporter	trehalose-6-phosphate hydrolase:trehalose-specific PTS enzyme IIBC component:trehalose-specific PTS enzyme IIBC component	3845774	3845995	-	4464717	4464886	-	72	33784	3525	16094359	9.73052	7.70025e-38
Hfq-FLAG_1	EG10559	EG10558	mRNA	mRNA	malM	malK	maltose regulon periplasmic protein	maltose ABC transporter ATP binding subunit	4249611	4250097	+	4247321	4247799	+	72	11969	12307	16107392	7.87313	4.6338e-33
Hfq-FLAG_1	EG10399	EG10401	mRNA	mRNA	glpQ	glpT	glycerophosphoryl diester phosphodiesterase GlpQ	sn-glycerol 3-phosphate:phosphate antiporter	2350509	2350798	-	2351604	2351899	-	72	7800	24801	16099067	5.99197	2.33455e-25
Hfq-FLAG_1	EG12760	EG10016	mRNA	mRNA	garP	garL	galactarate/D-glucarate transporter GarP	&alpha;-dehydro-&beta;-deoxy-<i>D</i>-glucarate aldolase	3274118	3274576	-	3272726	3273195	-	72	6451	3389	16121828	53.0943	4.17171e-88
Hfq-FLAG_1	EG10988	G0-8867	mRNA	sRNA	tar	gcvB	methyl-accepting chemotaxis protein Tar	small regulatory RNA GcvB	1971101	1971165	-	2942717	2942800	+	72	2521	108211	16020936	4.2284	6.56067e-16
Hfq-FLAG_1	EG10789	malG.3UTR	mRNA	sRNA	ptsI	malG.3UTR	PTS enzyme I	maltose ABC transporter membrane subunit MalG	2534401	2534891	+	4242529	4242763	-	72	2001	72657	16057010	7.95193	1.47964e-32
Hfq-FLAG_1	EG10746	G0-8878	mRNA	sRNA	polA	cyaR	DNA polymerase I	small regulatory RNA CyaR	4049601	4049695	+	2167140	2167200	+	72	669	512958	15618041	3.27681	1.59816e-09
Hfq-FLAG_1	EG10430	uhpT.EST3UTR:G0-17104	mRNA	3UTR:sRNA	hemD	uhpT.EST3UTR:uhpU	uroporphyrinogen-III synthase	hexose-6-phosphate:phosphate antiporter:small RNA UhpU	3989141	3989400	-	3845731	3845754	-	72	369	85865	16045434	36.4621	2.34864e-74
Hfq-FLAG_1	EG11180	G0-8878	mRNA	sRNA	mscL	cyaR	large conductance mechanosensitive channel	small regulatory RNA CyaR	3438000	3438193	+	2167155	2167200	+	72	178	512958	15618532	12.316	4.10135e-40
Hfq-FLAG_1	EG10655	EG10653	mRNA	mRNA	nirD	nirB	nitrite reductase (NADH) small subunit	nitrite reductase (NADH) large subunit	3496557	3496849	+	3495226	3495687	+	71	16210	1153	16114306	61.215	1.24995e-90
Hfq-FLAG_1	EG10046	EG31116	mRNA	sRNA	ansB	oxyS	L-asparaginase 2	small regulatory RNA OxyS	3099806	3100296	-	4158278	4158298	-	71	13120	5881	16112668	14.8266	3.35076e-49
Hfq-FLAG_1	EG10512:kbl.5UTR:htrL.kbl.IGR:EG11188	uhpT.EST3UTR:G0-17104	mRNA:5UTR:IGR:mRNA	3UTR:sRNA	kbl:kbl.5UTR:htrL.kbl.IGR:htrL	uhpT.EST3UTR:uhpU	2-amino-3-ketobutyrate CoA ligase:2-amino-3-ketobutyrate CoA ligase:protein HtrL:2-amino-3-ketobutyrate CoA ligase:protein HtrL	hexose-6-phosphate:phosphate antiporter:small RNA UhpU	3792504	3792858	-	3845731	3845751	-	71	3578	85866	16042225	3.70733	1.16739e-12
Hfq-FLAG_1	EG10815:G0-17077:rbsB.rbsK.TU	cpxP.3UTR:G0-16649:fieF.EST5UTR	mRNA:sRNA:TU	3UTR:sRNA:5UTR	rbsB:rbsZ:rbsB.rbsK.TU	cpxP.3UTR:cpxQ:fieF.EST5UTR	ribose ABC transporter periplasmic binding protein:small regulatory RNA RbsZ:ribose ABC transporter periplasmic binding protein:ribokinase	periplasmic protein CpxP:small regulatory RNA CpxQ:Zn<sup>2+</sup>/Fe<sup>2+</sup>/Cd<sup>2+</sup> exporter	3936909	3937279	+	4106364	4106387	+	71	3246	67134	16061289	5.23296	7.62887e-21
Hfq-FLAG_1	EG10392	uhpT.EST3UTR:G0-17104:EG11054	mRNA	3UTR:sRNA:mRNA	glpB	uhpT.EST3UTR:uhpU:uhpT	anaerobic glycerol-3-phosphate dehydrogenase subunit B	hexose-6-phosphate:phosphate antiporter:small RNA UhpU:hexose-6-phosphate:phosphate antiporter	2354908	2355084	+	3845731	3845804	-	71	2795	92772	16036102	4.39095	1.552e-16
Hfq-FLAG_1	G6823	G0-8871	mRNA	sRNA	gnsB	arcZ	Qin prophage; protein GnsB	small regulatory RNA ArcZ	1637626	1637831	-	3350604	3350697	+	71	1845	198243	15931581	3.09259	1.38161e-08
Hfq-FLAG_1	EG10882	G0-17102	mRNA	sRNA	rplV	fliX	50S ribosomal subunit protein L22	small RNA FliX	3449724	3450190	-	2001912	2001927	-	71	1539	213673	15916457	3.4365	7.1624e-11
Hfq-FLAG_1	EG10339	G0-8878	mRNA	sRNA	ftsA	cyaR	cell division protein FtsA	small regulatory RNA CyaR	104702	105059	+	2167135	2167201	+	71	660	516365	15614644	3.25304	2.91361e-09
Hfq-FLAG_1	EG11981	G0-8878	mRNA	sRNA	glf	cyaR	UDP-galactopyranose mutase	small regulatory RNA CyaR	2107902	2108379	-	2167146	2167201	+	71	498	516365	15614806	4.31131	4.24304e-15
Hfq-FLAG_1	EG11612	G0-8878	mRNA	sRNA	proP	cyaR	osmolyte:H<sup>+</sup> symporter ProP	small regulatory RNA CyaR	4330902	4331079	+	2167158	2167201	+	71	445	516365	15614859	4.8248	1.36379e-17
Hfq-FLAG_1	EG11871	G0-17102	mRNA	sRNA	gph	fliX	phosphoglycolate phosphatase	small RNA FliX	3514076	3514139	-	2001911	2001948	-	71	79	213673	15917917	66.9527	1.17116e-83
Hfq-FLAG_1	G0-8871	G0-9383	sRNA	other-ncRNA	arcZ	sroC	small regulatory RNA ArcZ	small regulatory RNA SroC	3350613	3350651	+	686801	686854	-	70	134753	3682	15993235	2.25638	0.015118
Hfq-FLAG_1	EG10671	G0-8883	mRNA	sRNA	ompF	sdsR	outer membrane porin F	small regulatory RNA SdsR	986602	986998	-	1923103	1923455	-	70	33751	3842	16094077	8.68801	1.3283e-33
Hfq-FLAG_1	EG10554	EG10555	mRNA	mRNA	malE	malF	maltose ABC transporter periplasmic binding protein	maltose ABC transporter membrane subunit MalF	4245425	4245893	-	4244309	4244760	-	70	21711	5733	16104226	9.05683	2.92702e-35
Hfq-FLAG_1	EG10555	EG10554	mRNA	mRNA	malF	malE	maltose ABC transporter membrane subunit MalF	maltose ABC transporter periplasmic binding protein	4244108	4244600	-	4246026	4246437	-	70	11821	19443	16100406	4.90363	1.35259e-19
Hfq-FLAG_1	EG11355	G7039:tcyJ.fliZ.TU:EG11356	mRNA	mRNA:TU:mRNA	fliA	tcyJ:tcyJ.fliZ.TU:fliZ	RNA polymerase sigma factor FliA	cystine ABC transporter periplasmic binding protein:cystine ABC transporter periplasmic binding protein:DNA-binding transcriptional regulator FliZ:DNA-binding transcriptional regulator FliZ	2001418	2001809	-	2000201	2000692	-	70	5826	13131	16112713	14.7434	1.68521e-48
Hfq-FLAG_1	EG11402	EG12127	mRNA	mRNA	treC	treB	trehalose-6-phosphate hydrolase	trehalose-specific PTS enzyme IIBC component	4464004	4464483	-	4465311	4465791	-	70	5634	7579	16118457	26.4236	4.84303e-65
Hfq-FLAG_1	G7047	EG12111	sRNA	mRNA	dsrA	nlpD	small regulatory RNA DsrA	murein hydrolase activator NlpD	2025264	2025313	-	2867520	2867784	-	70	5533	14282	16111855	14.2723	2.34631e-47
Hfq-FLAG_1	EG10396	EG10398	mRNA	mRNA	glpF	glpK	glycerol facilitator	glycerol kinase	4117401	4117760	-	4116101	4116597	-	70	3706	12663	16115301	24.0378	3.05792e-62
Hfq-FLAG_1	EG20091	EG10937	mRNA	mRNA	gpsA	secB	glycerol-3-phosphate dehydrogenase	protein export chaperone SecB	3782564	3782989	-	3783718	3784161	-	70	3260	2721	16125689	127.254	1.57981e-111
Hfq-FLAG_1	EG10401	EG11151:G0-17078:raiA.EST3UTR	mRNA	mRNA:sRNA:3UTR	glpT	raiA:raiZ:raiA.EST3UTR	sn-glycerol 3-phosphate:phosphate antiporter	ribosome-associated inhibitor A:small RNA RaiZ:ribosome-associated inhibitor A	2351102	2351197	-	2737377	2737543	+	70	2112	28473	16101085	18.7424	6.93522e-55
Hfq-FLAG_1	csrA.EST3UTR:EG11447:csrA.5UTR	uhpT.EST3UTR:G0-17104	3UTR:mRNA:5UTR	3UTR:sRNA	csrA.EST3UTR:csrA:csrA.5UTR	uhpT.EST3UTR:uhpU	carbon storage regulator:carbon storage regulator:carbon storage regulator	hexose-6-phosphate:phosphate antiporter:small RNA UhpU	2818903	2819199	-	3845731	3845751	-	70	1057	85867	16044746	12.3746	1.01522e-42
Hfq-FLAG_1	EG11124	G0-8878	mRNA	sRNA	ompW	cyaR	outer membrane protein W	small regulatory RNA CyaR	1314404	1314494	+	2167156	2167200	+	70	801	512960	15617909	2.66076	3.07541e-05
Hfq-FLAG_1	EG10816	micA.gshA.IGR	mRNA	IGR	rbsC	micA.gshA.IGR	ribose ABC transporter membrane subunit	small regulatory RNA MicA:glutamate&mdash;cysteine ligase	3935954	3935983	+	2814825	2814878	+	70	428	62144	16069098	42.2909	6.28869e-77
Hfq-FLAG_1	G6620	G0-8878	mRNA	sRNA	cvrA	cyaR	putative K<sup>+</sup>:H<sup>+</sup> antiporter	small regulatory RNA CyaR	1240920	1241357	-	2167140	2167201	+	70	327	516366	15614977	6.47342	6.61575e-24
Hfq-FLAG_1	G379	G0-8867	mRNA	sRNA	fliK	gcvB	flagellar hook-length control protein	small regulatory RNA GcvB	2018809	2018900	+	2942763	2942899	+	70	184	945118	15186368	6.11291	4.60524e-21
Hfq-FLAG_1	EG10551	G0-8871	mRNA	sRNA	lysR	arcZ	DNA-binding transcriptional dual regulator LysR	small regulatory RNA ArcZ	2979111	2979278	+	3350662	3350697	+	70	183	198244	15933243	30.7433	6.7201e-65
Hfq-FLAG_1	yidZ.AS	G0-9382	AS	sRNA	yidZ.AS	chiX	DNA-binding transcriptional dual regulator YidZ	small regulatory RNA ChiX	3893516	3893737	-	507269	507288	+	70	53	2809897	13321720	6.2617	7.70633e-16
Hfq-FLAG_1	EG12376	G0-8878	mRNA	sRNA	yfeH	cyaR	putative solute:Na<sup>+</sup> symporter	small regulatory RNA CyaR	2527510	2527554	+	2167164	2167201	+	70	38	516366	15615266	55.7065	1.37871e-69
Hfq-FLAG_1	G0-8867	G7545:glcD.5UTR	sRNA	mRNA:5UTR	gcvB	glcD:glcD.5UTR	small regulatory RNA GcvB	glycolate dehydrogenase, putative FAD-linked subunit:glycolate dehydrogenase, putative FAD-linked subunit	2942695	2942753	+	3128009	3128037	-	69	730006	121	15401544	12.031	4.58028e-36
Hfq-FLAG_1	G0-8867	EG10560	sRNA	mRNA	gcvB	malP	small regulatory RNA GcvB	maltodextrin phosphorylase	2942695	2942797	+	3552402	3552478	-	69	730006	490	15401175	2.97085	9.28132e-07
Hfq-FLAG_1	G0-8867	yjtD.EST3UTR:yjtD.thrL.IGR:thrL.5UTR:EG11277	sRNA	3UTR:IGR:5UTR:mRNA	gcvB	yjtD.EST3UTR:yjtD.thrL.IGR:thrL.5UTR:thrL	small regulatory RNA GcvB	putative tRNA/rRNA methyltransferase YjtD:putative tRNA/rRNA methyltransferase YjtD:<i>thr</i> operon leader peptide:<i>thr</i> operon leader peptide:<i>thr</i> operon leader peptide	2942695	2942800	+	29	198	+	69	730006	571	15401094	2.5494	0.000478388
Hfq-FLAG_1	EG10371:gcvH.gcvT.TU:EG11442	ycfJ.EST3UTR	mRNA:TU:mRNA	3UTR	gcvH:gcvH.gcvT.TU:gcvT	ycfJ.EST3UTR	lipoyl-GcvH-protein // glycine cleavage system H protein:lipoyl-GcvH-protein // glycine cleavage system H protein:aminomethyltransferase:aminomethyltransferase	PF05433 family protein YcfJ	3049304	3049605	-	1168148	1168195	+	69	16517	541	16114613	124.434	5.28855e-108
Hfq-FLAG_1	EG10148:cheR.tap.TU:EG10987	EG10988	mRNA:TU:mRNA	mRNA	cheR:cheR.tap.TU:tap	tar	chemotaxis protein methyltransferase:chemotaxis protein methyltransferase:methyl-accepting chemotaxis protein Tap:methyl-accepting chemotaxis protein Tap	methyl-accepting chemotaxis protein Tar	1969101	1969599	-	1971606	1972087	-	69	8943	5689	16117039	21.8582	3.42598e-59
Hfq-FLAG_1	EG10969	G8210	mRNA	mRNA	srlE	srlA	sorbitol-specific PTS enzyme IIBC<sub>1</sub> component	sorbitol-specific PTS enzyme IIC<sub>2</sub> component	2827004	2827488	+	2825833	2826295	+	69	5673	8240	16117758	23.7911	4.91088e-61
Hfq-FLAG_1	EG12188	G7459	mRNA	mRNA	ptsP	rppH	PtsP-<i>N</i>-phospho-L-histidine // phosphoenolpyruvate-protein phosphotransferase PtsP	RNA pyrophosphohydrolase	2967610	2967982	-	2968709	2968966	-	69	3069	6735	16121867	53.8183	1.03668e-84
Hfq-FLAG_1	EG10684	uhpT.EST3UTR:G0-17104:EG11054	mRNA	3UTR:sRNA:mRNA	pal	uhpT.EST3UTR:uhpU:uhpT	peptidoglycan-associated outer membrane lipoprotein Pal	hexose-6-phosphate:phosphate antiporter:small RNA UhpU:hexose-6-phosphate:phosphate antiporter	779202	779381	+	3845731	3845779	-	69	2323	85868	16043480	5.54967	1.81756e-21
Hfq-FLAG_1	EG10505	G0-17102	mRNA	sRNA	infB	fliX	translation initiation factor IF-2&beta;' // translation initiation factor IF-2&beta; // translation initiation factor IF-2	small RNA FliX	3315409	3315492	-	2001911	2001956	-	69	2222	213675	15915774	2.31302	0.00848452
Hfq-FLAG_1	EG10954	G0-17102	mRNA	sRNA	sodB	fliX	superoxide dismutase (Fe)	small RNA FliX	1735806	1735893	+	2001912	2001929	-	69	1245	213675	15916751	4.12839	2.93966e-14
Hfq-FLAG_1	EG11536	cpxP.3UTR:G0-16649:fieF.EST5UTR	mRNA	3UTR:sRNA:5UTR	yidE	cpxP.3UTR:cpxQ:fieF.EST5UTR	putative transport protein YidE	periplasmic protein CpxP:small regulatory RNA CpxQ:Zn<sup>2+</sup>/Fe<sup>2+</sup>/Cd<sup>2+</sup> exporter	3866138	3866287	-	4106369	4106387	+	69	656	67136	16063879	25.1675	1.67857e-61
Hfq-FLAG_1	EG12215	G0-8878	mRNA	sRNA	zntA	cyaR	Zn<sup>2+</sup>/Cd<sup>2+</sup>/Pb<sup>2+</sup> exporting P-type ATPase	small regulatory RNA CyaR	3606917	3607189	+	2167153	2167200	+	69	501	512961	15618209	4.19332	6.06329e-14
Hfq-FLAG_1	EG11975	G0-8878	mRNA	sRNA	fliP	cyaR	flagellar biosynthesis protein FliP	small regulatory RNA CyaR	2022425	2022582	+	2167136	2167200	+	69	355	512961	15618355	5.91796	1.76805e-21
Hfq-FLAG_1	EG10462	G0-8878	mRNA	sRNA	htpX	cyaR	protease HtpX	small regulatory RNA CyaR	1912331	1912499	-	2167179	2167201	+	69	228	516367	15615076	9.15166	2.10572e-31
Hfq-FLAG_1	flgN.EST3UTR	G0-8899	3UTR	sRNA	flgN.EST3UTR	mcaS	flagellar biosynthesis protein FlgN	small regulatory RNA McaS	1129317	1129378	-	1405657	1405681	-	69	190	106250	16025231	54.7735	7.58958e-81
Hfq-FLAG_1	G0-10677	marB.EST3UTR	sRNA	3UTR	fnrS	marB.EST3UTR	small regulatory RNA FnrS	multiple antibiotic resistance protein MarB	1409128	1409190	+	1620207	1620347	+	68	259783	87	15871802	47.7535	2.53949e-71
Hfq-FLAG_1	EG11545	EG11967	mRNA	mRNA	flgL	flgK	flagellar hook-filament junction protein 2	flagellar hook-filament junction protein 1	1140403	1140898	+	1138921	1139298	+	68	47176	1924	16082572	12.0486	1.07121e-41
Hfq-FLAG_1	cpxP.3UTR:G0-16649	EG10454	3UTR:sRNA	mRNA	cpxP.3UTR:cpxQ	truA	periplasmic protein CpxP:small regulatory RNA CpxQ	tRNA pseudouridine<sup>38-40</sup> synthase	4106328	4106347	+	2435015	2435099	-	68	26506	1872	16103294	22.0685	1.04323e-57
Hfq-FLAG_1	EG10392	EG10391	mRNA	mRNA	glpB	glpA	anaerobic glycerol-3-phosphate dehydrogenase subunit B	anaerobic glycerol-3-phosphate dehydrogenase subunit A	2354847	2355300	+	2352721	2353193	+	68	8551	9355	16113766	13.6976	9.29868e-45
Hfq-FLAG_1	G7627	EG10991	mRNA	mRNA	tdcE	tdcC	activated 2-ketobutyrate formate-lyase / pyruvate formate-lyase 4 // 2-ketobutyrate formate-lyase/pyruvate formate-lyase 4	threonine/serine:H<sup>+</sup> symporter	3261721	3262152	-	3264019	3264285	-	68	8163	8354	16115155	16.0694	3.85964e-49
Hfq-FLAG_1	G7627:tdcE.tdcD.TU:EG11172	EG10990	mRNA:TU:mRNA	mRNA	tdcE:tdcE.tdcD.TU:tdcD	tdcB	activated 2-ketobutyrate formate-lyase / pyruvate formate-lyase 4 // 2-ketobutyrate formate-lyase/pyruvate formate-lyase 4:activated 2-ketobutyrate formate-lyase / pyruvate formate-lyase 4 // 2-ketobutyrate formate-lyase/pyruvate formate-lyase 4:propionate kinase:propionate kinase	catabolic threonine dehydratase	3262224	3262697	-	3265007	3265500	-	68	6574	31166	16093932	5.34146	2.44931e-20
Hfq-FLAG_1	EG10558	malG.3UTR	mRNA	sRNA	malK	malG.3UTR	maltose ABC transporter ATP binding subunit	maltose ABC transporter membrane subunit MalG	4247314	4247591	+	4242530	4242595	-	68	5194	64044	16062434	3.28352	2.18919e-09
Hfq-FLAG_1	G0-10671	EG10510:rpoS.nlpD.TU:EG12111	sRNA	mRNA:TU:mRNA	mgrR	rpoS:rpoS.nlpD.TU:nlpD	small regulatory RNA MgrR	RNA polymerase sigma factor RpoS:RNA polymerase sigma factor RpoS:murein hydrolase activator NlpD:murein hydrolase activator NlpD	1622859	1622899	-	2867520	2867662	-	68	4817	9400	16117455	24.2048	1.49232e-60
Hfq-FLAG_1	EG10817	G0-8868:G0-8882	mRNA	sRNA:sRNA	rbsD	omrA:omrB	D-ribose pyranase	small regulatory RNA OmrA:small regulatory RNA OmrB	3933321	3933398	+	2976102	2976307	-	68	4720	59644	16067308	3.881	6.10993e-13
Hfq-FLAG_1	EG11517:glpX.glpK.TU:EG10398	EG10398	mRNA:TU:mRNA	mRNA	glpX:glpX.glpK.TU:glpK	glpK	fructose-1,6-bisphosphatase 2:fructose-1,6-bisphosphatase 2:glycerol kinase:glycerol kinase	glycerol kinase	4115306	4115737	-	4116635	4117096	-	68	4543	10867	16116262	22.1984	4.13688e-58
Hfq-FLAG_1	EG10562	malG.3UTR	mRNA	sRNA	malT	malG.3UTR	DNA-binding transcriptional activator MalT	maltose ABC transporter membrane subunit MalG	3553520	3553995	+	4242530	4242784	-	68	3808	72661	16055203	3.94572	2.80809e-13
Hfq-FLAG_1	EG10393	G0-8899	mRNA	sRNA	glpC	mcaS	anaerobic glycerol-3-phosphate dehydrogenase subunit C	small regulatory RNA McaS	2355529	2355590	+	1405657	1405698	-	68	2412	106251	16023009	4.2515	7.35758e-15
Hfq-FLAG_1	G7005	motA.5UTR:G0-17103	mRNA	5UTR:sRNA	msrC	motA.5UTR:motR	free methionine-(<i>R</i>)-sulfoxide reductase	motility protein A:small RNA MotR	1916035	1916100	-	1977208	1977232	-	68	680	19334	16111658	83.3333	4.89484e-95
Hfq-FLAG_1	G7582	G0-8867	mRNA	sRNA	yqiC	gcvB		small regulatory RNA GcvB	3184720	3184986	+	2942801	2942901	+	68	358	912782	15218532	3.16688	1.62038e-07
Hfq-FLAG_1	ndh.5UTR:EG10649	G0-8878	5UTR:mRNA	sRNA	ndh.5UTR:ndh	cyaR	NADH:quinone oxidoreductase II:NADH:quinone oxidoreductase II	small regulatory RNA CyaR	1166066	1166388	+	2167187	2167200	+	68	250	512962	15618460	8.28175	1.24828e-28
Hfq-FLAG_1	ispH.3UTR:rihC.EST5UTR:EG11082	G0-8882	3UTR:5UTR:mRNA	sRNA	ispH.3UTR:rihC.EST5UTR:rihC	omrB	4-hydroxy-3-methylbut-2-enyl diphosphate reductase:ribonucleoside hydrolase RihC:ribonucleoside hydrolase RihC	small regulatory RNA OmrB	27262	27297	+	2976304	2976346	-	68	87	6592	16124993	1911.93	4.40189e-179
Hfq-FLAG_1	G0-8867	EG10944	sRNA	mRNA	gcvB	serA	small regulatory RNA GcvB	phosphoglycerate dehydrogenase	2942696	2942837	+	3058306	3058519	-	67	861129	393	15270151	3.02313	1.44952e-06
Hfq-FLAG_1	G0-8867	dcuB.5UTR	sRNA	5UTR	gcvB	dcuB.5UTR	small regulatory RNA GcvB	anaerobic C4-dicarboxylate transporter DcuB	2942696	2942782	+	4348915	4348998	-	67	730008	320	15401345	4.41729	5.65681e-14
Hfq-FLAG_1	G0-8871	secB.grxC.TU	sRNA	TU	arcZ	secB.grxC.TU	small regulatory RNA ArcZ	protein export chaperone SecB:oxidized glutaredoxin 3 // reduced glutaredoxin 3	3350641	3350656	+	3784121	3784171	-	67	134756	558	15996359	14.2532	8.14078e-44
Hfq-FLAG_1	EG10554	EG10556	mRNA	mRNA	malE	malG	maltose ABC transporter periplasmic binding protein	maltose ABC transporter membrane subunit MalG	4245027	4245493	-	4242609	4243100	-	67	12908	21308	16097457	3.9213	5.89715e-13
Hfq-FLAG_1	EG11389	EG10841	mRNA	mRNA	fliT	fliD	flagellar biosynthesis protein FliT	flagellar filament capping protein	2005706	2006193	+	2003910	2004387	+	67	8607	3745	16119321	33.5056	1.18535e-68
Hfq-FLAG_1	EG10399	EG10401	mRNA	mRNA	glpQ	glpT	glycerophosphoryl diester phosphodiesterase GlpQ	sn-glycerol 3-phosphate:phosphate antiporter	2350051	2350496	-	2351802	2351999	-	67	8591	15835	16107247	7.93294	1.11767e-30
Hfq-FLAG_1	EG10991	malG.3UTR	mRNA	sRNA	tdcC	malG.3UTR	threonine/serine:H<sup>+</sup> symporter	maltose ABC transporter membrane subunit MalG	3264011	3264093	-	4242530	4242560	-	67	5176	64045	16062452	3.24644	6.10218e-09
Hfq-FLAG_1	EG10560	EG10561	mRNA	mRNA	malP	malQ	maltodextrin phosphorylase	4-&alpha;-glucanotransferase	3550314	3550800	-	3548932	3549399	-	67	3514	3125	16125034	98.3838	3.32534e-99
Hfq-FLAG_1	EG11175	EG10016	mRNA	mRNA	garK	garL	glycerate 2-kinase 1	&alpha;-dehydro-&beta;-deoxy-<i>D</i>-glucarate aldolase	3270614	3271086	-	3272722	3273197	-	67	3352	3394	16124927	94.9635	3.38391e-98
Hfq-FLAG_1	EG10527	uhpT.EST3UTR:G0-17104	mRNA	3UTR:sRNA	lacZ	uhpT.EST3UTR:uhpU	&beta;-galactosidase	hexose-6-phosphate:phosphate antiporter:small RNA UhpU	363502	363699	-	3845732	3845772	-	67	2235	85870	16043568	5.60089	6.56015e-21
Hfq-FLAG_1	EG10674	G0-8871	mRNA	sRNA	oppA	arcZ	oligopeptide ABC transporter periplasmic binding protein	small regulatory RNA ArcZ	1301203	1301268	+	3350618	3350698	+	67	1665	198247	15931761	3.23383	1.11943e-08
Hfq-FLAG_1	G7067	cpxP.3UTR:G0-16649:fieF.EST5UTR	mRNA	3UTR:sRNA:5UTR	shiA	cpxP.3UTR:cpxQ:fieF.EST5UTR	shikimate:H+ symporter	periplasmic protein CpxP:small regulatory RNA CpxQ:Zn<sup>2+</sup>/Fe<sup>2+</sup>/Cd<sup>2+</sup> exporter	2053608	2053994	+	4106329	4106387	+	67	1520	67138	16063015	10.5461	1.0747e-36
Hfq-FLAG_1	EG11384	G0-17102	mRNA	sRNA	ahpC	fliX	alkyl hydroperoxide reductase, AhpC component	small RNA FliX	639111	639400	+	2001912	2001918	-	67	1493	213677	15916503	3.34276	1.55237e-09
Hfq-FLAG_1	lpp.5UTR	glpX.fpr.IGR	5UTR	IGR	lpp.5UTR	glpX.fpr.IGR	murein lipoprotein	fructose-1,6-bisphosphatase 2:flavodoxin/ferredoxin-NADP<sup>+</sup> reductase	1757382	1757397	+	4114520	4114550	-	67	1213	15217	16115243	58.4954	5.08302e-84
Hfq-FLAG_1	EG12760:garP.5UTR:garD.garP.IGR	G0-8899	mRNA:5UTR:IGR	sRNA	garP:garP.5UTR:garD.garP.IGR	mcaS	galactarate/D-glucarate transporter GarP:galactarate/D-glucarate transporter GarP:GarD:galactarate/D-glucarate transporter GarP	small regulatory RNA McaS	3274902	3274963	-	1405657	1405681	-	67	1081	106252	16024340	9.34743	2.38834e-33
Hfq-FLAG_1	fimA.5UTR	G0-10677	5UTR	sRNA	fimA.5UTR	fnrS	type 1 fimbriae major subunit	small regulatory RNA FnrS	4542987	4543097	+	1409174	1409250	+	67	535	538886	15592252	3.62354	2.1168e-10
Hfq-FLAG_1	EG11001	G0-8878	mRNA	sRNA	thrS	cyaR	threonine&mdash;tRNA ligase	small regulatory RNA CyaR	1801218	1801346	-	2167140	2167200	+	67	469	512963	15618241	4.34959	3.8496e-14
Hfq-FLAG_1	EG11087	G0-8867	mRNA	sRNA	secM	gcvB	SecA translation regulator	small regulatory RNA GcvB	107811	107997	+	2942811	2942900	+	67	447	836838	15294388	2.73942	6.97954e-05
Hfq-FLAG_1	G361	G0-8863	mRNA	sRNA	flgE	rprA	flagellar hook protein FlgE	small regulatory RNA RprA	1133301	1133352	+	1770455	1770478	+	67	411	6382	16124880	411.882	8.41391e-139
Hfq-FLAG_1	gcvT.yqfI.IGR:G0-16748:yqfI.ubiI.IGR	G0-10677	IGR:mRNA:IGR	sRNA	gcvT.yqfI.IGR:yqfI:yqfI.ubiI.IGR	fnrS	aminomethyltransferase:protein YqfI:protein YqfI:protein YqfI:2-octaprenylphenol 6-hydroxylase	small regulatory RNA FnrS	3050901	3051050	+	1409167	1409250	+	67	103	538886	15592684	18.8218	7.51695e-46
Hfq-FLAG_1	EG11175	uhpT.EST3UTR:G0-17104:EG11054	mRNA	3UTR:sRNA:mRNA	garK	uhpT.EST3UTR:uhpU:uhpT	glycerate 2-kinase 1	hexose-6-phosphate:phosphate antiporter:small RNA UhpU:hexose-6-phosphate:phosphate antiporter	3271429	3271893	-	3845731	3845793	-	66	5369	85871	16040434	2.29626	0.0194058
Hfq-FLAG_1	G7039	G0-8871	mRNA	sRNA	tcyJ	arcZ	cystine ABC transporter periplasmic binding protein	small regulatory RNA ArcZ	2000220	2000293	-	3350637	3350697	+	66	1977	198248	15931449	2.68277	5.56536e-05
Hfq-FLAG_1	EG10347	malG.3UTR	mRNA	sRNA	ftsZ	malG.3UTR	cell division protein FtsZ	maltose ABC transporter membrane subunit MalG	105709	106198	+	4242530	4242763	-	66	1788	72663	16057223	8.15706	4.4529e-30
Hfq-FLAG_1	EG11605	cpxP.3UTR:G0-16649:fieF.EST5UTR	mRNA	3UTR:sRNA:5UTR	smg	cpxP.3UTR:cpxQ:fieF.EST5UTR	DUF494 domain-containing protein Smg	periplasmic protein CpxP:small regulatory RNA CpxQ:Zn<sup>2+</sup>/Fe<sup>2+</sup>/Cd<sup>2+</sup> exporter	3432037	3432430	-	4106342	4106388	+	66	1683	67139	16062852	9.38226	4.05578e-33
Hfq-FLAG_1	G6347	cpxP.3UTR:G0-16649:fieF.EST5UTR	mRNA	3UTR:sRNA:5UTR	dcuC	cpxP.3UTR:cpxQ:fieF.EST5UTR	anaerobic C4-dicarboxylate transporter DcuC	periplasmic protein CpxP:small regulatory RNA CpxQ:Zn<sup>2+</sup>/Fe<sup>2+</sup>/Cd<sup>2+</sup> exporter	654613	654691	-	4106357	4106387	+	66	1100	67139	16063435	14.3554	5.62264e-44
Hfq-FLAG_1	yeiS.EST3UTR:yeiS.preT.IGR:preT.5UTR:G7145	EG11289	3UTR:IGR:5UTR:mRNA	mRNA	yeiS.EST3UTR:yeiS.preT.IGR:preT.5UTR:preT	preA	DUF2542 domain-containing protein YeiS:DUF2542 domain-containing protein YeiS:dihydropyrimidine dehydrogenase (NAD<sup>+</sup>) subunit PreT:dihydropyrimidine dehydrogenase (NAD<sup>+</sup>) subunit PreT:dihydropyrimidine dehydrogenase (NAD<sup>+</sup>) subunit PreT	dihydropyrimidine dehydrogenase (NAD<sup>+</sup>) subunit PreA	2233909	2234282	+	2235312	2235798	+	66	902	3981	16126791	296.41	2.27104e-128
Hfq-FLAG_1	EG11230:melR.5UTR:melA.melR.IGR	uhpT.EST3UTR:G0-17104:EG11054	mRNA:5UTR:IGR	3UTR:sRNA:mRNA	melR:melR.5UTR:melA.melR.IGR	uhpT.EST3UTR:uhpU:uhpT	DNA-binding transcriptional dual regulator MelR:DNA-binding transcriptional dual regulator MelR:&alpha;-galactosidase:DNA-binding transcriptional dual regulator MelR	hexose-6-phosphate:phosphate antiporter:small RNA UhpU:hexose-6-phosphate:phosphate antiporter	4341340	4341651	-	3845731	3845800	-	66	709	85871	16045094	17.3938	1.02933e-48
Hfq-FLAG_1	ahpC.5UTR	G0-10677	5UTR	sRNA	ahpC.5UTR	fnrS	alkyl hydroperoxide reductase, AhpC component	small regulatory RNA FnrS	638814	638993	+	1409169	1409249	+	66	577	538887	15592210	3.30962	1.94579e-08
Hfq-FLAG_1	secM.EST5UTR:EG11087	cpxP.3UTR:G0-16649:fieF.EST5UTR	5UTR:mRNA	3UTR:sRNA:5UTR	secM.EST5UTR:secM	cpxP.3UTR:cpxQ:fieF.EST5UTR	SecA translation regulator:SecA translation regulator	periplasmic protein CpxP:small regulatory RNA CpxQ:Zn<sup>2+</sup>/Fe<sup>2+</sup>/Cd<sup>2+</sup> exporter	107622	107795	+	4106342	4106387	+	66	475	67139	16064060	33.2453	7.43969e-66
Hfq-FLAG_1	EG10321	EG10046	mRNA	mRNA	fliC	ansB	flagellar filament structural protein	L-asparaginase 2	2003345	2003587	-	3100703	3100722	-	65	237639	884	15893152	4.9176	8.74798e-17
Hfq-FLAG_1	G7039:tcyJ.fliZ.TU:EG11356	EG11355	mRNA:TU:mRNA	mRNA	tcyJ:tcyJ.fliZ.TU:fliZ	fliA	cystine ABC transporter periplasmic binding protein:cystine ABC transporter periplasmic binding protein:DNA-binding transcriptional regulator FliZ:DNA-binding transcriptional regulator FliZ	RNA polymerase sigma factor FliA	2000145	2000577	-	2001310	2001732	-	65	17242	4986	16109447	12.1802	1.70324e-39
Hfq-FLAG_1	EG30090:tRNAnn3:rrsH.ileV.TU:EG30045	tRNAnn1	rRNA:IGR:TU:tRNA	5UTR	rrsH:rrsH.ileV.IGR:rrsH.ileV.TU:ileV	rrsH.5UTR	16S ribosomal RNA:16S ribosomal RNA:tRNA-Ile(GAU):16S ribosomal RNA:tRNA-Ile(GAU):tRNA-Ile(GAU)	16S ribosomal RNA	225296	225397	+	223351	223795	+	65	14137	6854	16110684	10.8075	1.98791e-36
Hfq-FLAG_1	EG10987	EG10988	mRNA	mRNA	tap	tar	methyl-accepting chemotaxis protein Tap	methyl-accepting chemotaxis protein Tar	1970622	1971092	-	1972525	1972693	-	65	11454	9352	16110869	9.77621	4.13493e-34
Hfq-FLAG_1	EG30062:tRNAnn117:metZ.metW.TU:EG31117:tRNAnn119:metW.metV.TU:EG30060:tRNAnn121	G0-10677	tRNA:IGR:TU:tRNA:IGR:TU:tRNA:3UTR	sRNA	metZ:metZ.metW.IGR:metZ.metW.TU:metW:metW.metV.IGR:metW.metV.TU:metV:metV.3UTR	fnrS	tRNA-initiator Met(CAU):tRNA-initiator Met(CAU):tRNA-initiator Met(CAU):tRNA-initiator Met(CAU):tRNA-initiator Met(CAU):tRNA-initiator Met(CAU):tRNA-initiator Met(CAU):tRNA-initiator Met(CAU):tRNA-initiator Met(CAU):tRNA-initiator Met(CAU):tRNA-initiator Met(CAU):tRNA-initiator Met(CAU)	small regulatory RNA FnrS	2947403	2947686	+	1409152	1409199	+	65	6951	64479	16060245	2.32916	0.015563
Hfq-FLAG_1	EG10330	EG10331	mRNA	mRNA	frdA	frdB	fumarate reductase flavoprotein subunit	fumarate reductase iron-sulfur protein	4381419	4381849	-	4380026	4380493	-	65	6627	2753	16122295	57.4403	3.32228e-81
Hfq-FLAG_1	EG12416	G7128	mRNA	mRNA	gatC	gatZ	galactitol-specific PTS enzyme IIC component	putative tagatose-1,6-bisphosphate aldolase 2 chaperone	2173903	2174394	-	2175909	2176398	-	65	6432	16706	16108537	9.74431	6.45706e-34
Hfq-FLAG_1	G7627	G7624	mRNA	mRNA	tdcE	tdcG	activated 2-ketobutyrate formate-lyase / pyruvate formate-lyase 4 // 2-ketobutyrate formate-lyase/pyruvate formate-lyase 4	L-serine deaminase III	3261011	3261499	-	3259223	3259700	-	65	4676	3401	16123598	65.9013	5.02827e-85
Hfq-FLAG_1	EG10526:lacY.lacZ.TU:EG10527	G0-8899	mRNA:TU:mRNA	sRNA	lacY:lacY.lacZ.TU:lacZ	mcaS	lactose permease:lactose permease:&beta;-galactosidase:&beta;-galactosidase	small regulatory RNA McaS	362820	363292	-	1405657	1405704	-	65	4029	107762	16019884	2.39833	0.00549867
Hfq-FLAG_1	EG11289	G7145	mRNA	mRNA	preA	preT	dihydropyrimidine dehydrogenase (NAD<sup>+</sup>) subunit PreA	dihydropyrimidine dehydrogenase (NAD<sup>+</sup>) subunit PreT	2236001	2236498	+	2234835	2235279	+	65	3923	1907	16125845	140.109	7.67615e-106
Hfq-FLAG_1	EG10527	EG10526	mRNA	mRNA	lacZ	lacY	&beta;-galactosidase	lactose permease	364224	364696	-	361815	362291	-	65	3331	4380	16123964	71.8351	2.0997e-87
Hfq-FLAG_1	EG12416	G7816:cpxP.3UTR:G0-16649:fieF.EST5UTR	mRNA	mRNA:3UTR:sRNA:5UTR	gatC	cpxP:cpxP.3UTR:cpxQ:fieF.EST5UTR	galactitol-specific PTS enzyme IIC component	periplasmic protein CpxP:periplasmic protein CpxP:small regulatory RNA CpxQ:Zn<sup>2+</sup>/Fe<sup>2+</sup>/Cd<sup>2+</sup> exporter	2173417	2173588	-	4106160	4106387	+	65	2817	67295	16061563	5.50721	8.39409e-20
Hfq-FLAG_1	EG10789	G0-17021.AS:G0-10671	mRNA	AS:sRNA	ptsI	mgtT.AS:mgrR	PTS enzyme I	protein MgtT:small regulatory RNA MgrR	2535438	2535791	+	1622817	1622879	-	65	2667	49082	16079926	7.98458	1.12339e-28
Hfq-FLAG_1	dpiA.AS:dcuC.EST3UTR:G6347	G6347	AS:3UTR:mRNA	mRNA	dpiA.AS:dcuC.EST3UTR:dcuC	dcuC	DNA-binding transcriptional dual regulator DpiA-phosphorylated // DNA-binding transcriptional dual regulator DpiA:anaerobic C4-dicarboxylate transporter DcuC:anaerobic C4-dicarboxylate transporter DcuC	anaerobic C4-dicarboxylate transporter DcuC	654203	654693	-	655507	655979	-	65	2346	5864	16123465	76.1815	5.58759e-89
Hfq-FLAG_1	EG10360	G0-8871	mRNA	sRNA	fusA	arcZ	elongation factor G	small regulatory RNA ArcZ	3471435	3471584	-	3350603	3350698	+	65	1801	198249	15931625	2.90034	3.20108e-06
Hfq-FLAG_1	rplA.rplJ.TU	EG10873:rplL.rpoB.TU	TU	mRNA:TU	rplA.rplJ.TU	rplL:rplL.rpoB.TU	50S ribosomal subunit protein L1:50S ribosomal subunit protein L10	50S ribosomal subunit protein L7 // 50S ribosomal subunit protein L12:50S ribosomal subunit protein L7 // 50S ribosomal subunit protein L12:RNA polymerase subunit &beta;	4179538	4179955	+	4180769	4181060	+	65	1599	22852	16107224	28.6524	6.06508e-62
Hfq-FLAG_1	EG11389	EG30098	mRNA	sRNA	fliT	spf	flagellar biosynthesis protein FliT	small regulatory RNA Spot 42	2006007	2006093	+	4049926	4050008	+	65	1284	54703	16075688	14.8767	2.8172e-44
Hfq-FLAG_1	insA-7.EST5UTR	G0-17021.AS:G0-10671	5UTR	AS:sRNA	insA-7.EST5UTR	mgtT.AS:mgrR		protein MgtT:small regulatory RNA MgrR	4518418	4518558	+	1622817	1622868	-	65	608	49082	16081985	35.029	1.33881e-66
Hfq-FLAG_1	rho.EST3UTR:rfe.5UTR	G0-8878	3UTR:5UTR	sRNA	rho.EST3UTR:rfe.5UTR	cyaR	transcription termination factor Rho:UDP-<i>N</i>-acetylglucosamine&mdash;undecaprenyl-phosphate <i>N</i>-acetylglucosaminephosphotransferase	small regulatory RNA CyaR	3967745	3967896	+	2167180	2167201	+	65	463	516371	15614841	4.2453	4.55974e-13
Hfq-FLAG_1	G6660	uhpT.EST3UTR:G0-17104:EG11054	mRNA	3UTR:sRNA:mRNA	tpx	uhpT.EST3UTR:uhpU:uhpT	lipid hydroperoxide peroxidase	hexose-6-phosphate:phosphate antiporter:small RNA UhpU:hexose-6-phosphate:phosphate antiporter	1388709	1388835	-	3845731	3845959	-	65	427	93599	16037649	26.0828	4.92369e-58
Hfq-FLAG_1	EG12267	eptB.5UTR	mRNA	5UTR	eptB	eptB.5UTR	phosphoethanolamine transferase EptB	phosphoethanolamine transferase EptB	3709413	3709492	-	3710477	3710538	-	65	312	10965	16120398	306.285	1.16787e-125
Hfq-FLAG_1	EG11315	G0-8878	mRNA	sRNA	yhdH	cyaR	acrylyl-CoA reductase	small regulatory RNA CyaR	3403609	3403791	+	2167162	2167201	+	65	244	516371	15615060	8.05574	1.60636e-26
Hfq-FLAG_1	nanA.5UTR	cpxP.3UTR:G0-16649:fieF.EST5UTR	5UTR	3UTR:sRNA:5UTR	nanA.5UTR	cpxP.3UTR:cpxQ:fieF.EST5UTR	<i>N</i>-acetylneuraminate lyase	periplasmic protein CpxP:small regulatory RNA CpxQ:Zn<sup>2+</sup>/Fe<sup>2+</sup>/Cd<sup>2+</sup> exporter	3373590	3373620	-	4106367	4106388	+	65	113	67140	16064422	137.632	3.70507e-99
Hfq-FLAG_1	EG12802	G0-8878	mRNA	sRNA	yrbG	cyaR	putative transport protein YrbG	small regulatory RNA CyaR	3341127	3341200	+	2167156	2167200	+	65	51	512965	15618659	38.806	2.23494e-58
Hfq-FLAG_1	EG10990:tdcB.tdcA.TU:EG10989	EG31116	mRNA:TU:mRNA	sRNA	tdcB:tdcB.tdcA.TU:tdcA	oxyS	catabolic threonine dehydratase:catabolic threonine dehydratase:DNA-binding transcriptional activator TdcA:DNA-binding transcriptional activator TdcA	small regulatory RNA OxyS	3265824	3266290	-	4158278	4158337	-	64	33212	6484	16091980	4.78246	2.28486e-16
Hfq-FLAG_1	EG10558	EG10528	mRNA	mRNA	malK	lamB	maltose ABC transporter ATP binding subunit	maltose outer membrane channel / phage lambda receptor protein	4246809	4247299	+	4248705	4249185	+	64	13358	24522	16093796	3.14442	7.34912e-08
Hfq-FLAG_1	EG11172	EG10991	mRNA	mRNA	tdcD	tdcC	propionate kinase	threonine/serine:H<sup>+</sup> symporter	3262707	3263197	-	3264302	3264597	-	64	9764	18791	16103121	5.6171	1.30016e-20
Hfq-FLAG_1	EG10401	EG10399	mRNA	mRNA	glpT	glpQ	sn-glycerol 3-phosphate:phosphate antiporter	glycerophosphoryl diester phosphodiesterase GlpQ	2351239	2351392	-	2350009	2350300	-	64	7948	4978	16118750	26.0735	3.74134e-59
Hfq-FLAG_1	EG10399	G7816:cpxP.3UTR:G0-16649:fieF.EST5UTR	mRNA	mRNA:3UTR:sRNA:5UTR	glpQ	cpxP:cpxP.3UTR:cpxQ:fieF.EST5UTR	glycerophosphoryl diester phosphodiesterase GlpQ	periplasmic protein CpxP:periplasmic protein CpxP:small regulatory RNA CpxQ:Zn<sup>2+</sup>/Fe<sup>2+</sup>/Cd<sup>2+</sup> exporter	2350843	2351090	-	4106214	4106387	+	64	6912	67229	16057535	2.21156	0.0451495
Hfq-FLAG_1	EG10559	G0-8867	mRNA	sRNA	malM	gcvB	maltose regulon periplasmic protein	small regulatory RNA GcvB	4249704	4249793	+	2942721	2942796	+	64	2164	108219	16021293	4.37841	2.71803e-14
Hfq-FLAG_1	EG10330:frdA.5UTR:epmA.frdA.IGR	malG.3UTR	mRNA:5UTR:IGR	sRNA	frdA:frdA.5UTR:epmA.frdA.IGR	malG.3UTR	fumarate reductase flavoprotein subunit:fumarate reductase flavoprotein subunit:EF-P-lysine lysyltransferase:fumarate reductase flavoprotein subunit	maltose ABC transporter membrane subunit MalG	4382305	4382415	-	4242529	4242586	-	64	2104	64048	16065524	7.62998	5.39358e-27
Hfq-FLAG_1	G7716	G0-17102	mRNA	sRNA	fkpA	fliX	peptidyl-prolyl <i>cis-trans</i> isomerase FkpA	small RNA FliX	3477105	3477461	-	2001911	2001930	-	64	1217	213680	15916779	3.91724	8.93523e-12
Hfq-FLAG_1	EG12232	G0-8878	mRNA	sRNA	dtpB	cyaR	dipeptide/tripeptide:H<sup>+</sup> symporter DtpB	small regulatory RNA CyaR	3642206	3642524	+	2167140	2167211	+	64	842	516372	15614462	2.29843	0.0218693
Hfq-FLAG_1	G6347	G0-8878	mRNA	sRNA	dcuC	cyaR	anaerobic C4-dicarboxylate transporter DcuC	small regulatory RNA CyaR	655104	655199	-	2167149	2167200	+	64	756	512966	15617954	2.57747	0.00101931
Hfq-FLAG_1	pyrD.EST3UTR:zapC.EST5UTR:G6486	G0-8878	3UTR:5UTR:mRNA	sRNA	pyrD.EST3UTR:zapC.EST5UTR:zapC	cyaR	dihydroorotate dehydrogenase, type 2:cell division protein ZapC:cell division protein ZapC	small regulatory RNA CyaR	1005820	1006074	+	2167146	2167201	+	64	665	516372	15614639	2.91023	9.26725e-06
Hfq-FLAG_1	EG10578	G0-8878	mRNA	sRNA	melB	cyaR	melibiose:H<sup>+</sup>/Na<sup>+</sup>/Li<sup>+</sup> symporter	small regulatory RNA CyaR	4343422	4343599	+	2167173	2167200	+	64	440	512966	15618270	4.42865	1.25391e-13
Hfq-FLAG_1	G7028	G0-8878	mRNA	sRNA	flhB	cyaR	flagellar biosynthesis protein FlhB	small regulatory RNA CyaR	1965616	1965788	-	2167186	2167200	+	64	282	512966	15618428	6.91002	8.56766e-23
Hfq-FLAG_1	EG10674	G0-8871	mRNA	sRNA	oppA	arcZ	oligopeptide ABC transporter periplasmic binding protein	small regulatory RNA ArcZ	1302403	1302465	+	3350677	3350698	+	64	266	198250	15933160	19.3369	3.4703e-48
Hfq-FLAG_1	G7888	G0-8871	mRNA	sRNA	lptF	arcZ	lipopolysaccharide transport system protein LptF	small regulatory RNA ArcZ	4486732	4486863	+	3350662	3350698	+	64	231	198250	15933195	22.2668	1.75229e-51
Hfq-FLAG_1	EG10987:tap.tar.TU:EG10988	EG10147	mRNA:TU:mRNA	mRNA	tap:tap.tar.TU:tar	cheB	methyl-accepting chemotaxis protein Tap:methyl-accepting chemotaxis protein Tap:methyl-accepting chemotaxis protein Tar:methyl-accepting chemotaxis protein Tar	CheB-P<SUP>asp</SUP> // protein-glutamate methylesterase/protein glutamine deamidase	1970910	1971376	-	1967824	1968291	-	63	11415	2040	16118222	43.6065	3.20411e-71
Hfq-FLAG_1	EG10371:gcvH.gcvT.TU:EG11442	motA.5UTR:G0-17103:EG10319	mRNA:TU:mRNA	5UTR:sRNA:mRNA	gcvH:gcvH.gcvT.TU:gcvT	motA.5UTR:motR:flhC	lipoyl-GcvH-protein // glycine cleavage system H protein:lipoyl-GcvH-protein // glycine cleavage system H protein:aminomethyltransferase:aminomethyltransferase	motility protein A:small RNA MotR:DNA-binding transcriptional dual regulator FlhC	3049519	3049628	-	1977208	1977277	-	63	10492	19339	16101846	4.99947	5.08117e-17
Hfq-FLAG_1	EG10321	ykgH.EST3UTR	mRNA	3UTR	fliC	ykgH.EST3UTR	flagellar filament structural protein	uncharacterized protein YkgH	2002721	2002795	-	324603	324632	-	63	7853	8110	16115714	15.9417	5.99069e-45
Hfq-FLAG_1	EG10392	EG10391	mRNA	mRNA	glpB	glpA	anaerobic glycerol-3-phosphate dehydrogenase subunit B	anaerobic glycerol-3-phosphate dehydrogenase subunit A	2354308	2354684	+	2352642	2353095	+	63	7307	7950	16116420	17.4784	1.57581e-47
Hfq-FLAG_1	EG11176	EG12760	mRNA	mRNA	garR	garP	tartronate semialdehyde reductase	galactarate/D-glucarate transporter GarP	3272002	3272491	-	3274320	3274798	-	63	6256	6229	16119192	26.0597	1.1289e-57
Hfq-FLAG_1	EG10526	EG10527	mRNA	mRNA	lacY	lacZ	lactose permease	&beta;-galactosidase	362204	362700	-	364006	364497	-	63	6170	2482	16123025	66.3285	2.17082e-82
Hfq-FLAG_1	cynX.AS:lacA.3UTR:EG10524	EG10526	AS:3UTR:mRNA	mRNA	cynX.AS:lacA.3UTR:lacA	lacY	cyanate transporter:galactoside <i>O</i>-acetyltransferase:galactoside <i>O</i>-acetyltransferase	lactose permease	360901	361376	-	362331	362796	-	63	2856	5157	16123664	68.9682	1.85206e-83
Hfq-FLAG_1	G7145	EG11289	mRNA	mRNA	preT	preA	dihydropyrimidine dehydrogenase (NAD<sup>+</sup>) subunit PreT	dihydropyrimidine dehydrogenase (NAD<sup>+</sup>) subunit PreA	2234806	2235264	+	2236010	2236498	+	63	2460	4686	16124531	88.1232	5.17194e-90
Hfq-FLAG_1	EG11034	G0-8871	mRNA	sRNA	tsr	arcZ	methyl-accepting chemotaxis protein Tsr	small regulatory RNA ArcZ	4592536	4592600	+	3350666	3350697	+	63	1554	198251	15931872	3.25792	5.57412e-08
Hfq-FLAG_1	EG12522:garD.EST3UTR	EG30098	mRNA:3UTR	sRNA	garD:garD.EST3UTR	spf	GarD:GarD	small regulatory RNA Spot 42	3276810	3276862	+	4049930	4050009	+	63	742	54705	16076230	24.9513	1.01969e-55
Hfq-FLAG_1	mepS.5UTR	G6586	5UTR	mRNA	mepS.5UTR	ymfH	peptidoglycan endopeptidase/peptidoglycan L,D-carboxypeptidase	e14 prophage; putative protein YmfH	2269866	2269975	+	1201195	1201200	-	63	506	770	16130401	2608.22	3.63165e-180
Hfq-FLAG_1	EG10981	G0-10677	mRNA	sRNA	sucC	fnrS	succinyl-CoA synthetase subunit &beta;	small regulatory RNA FnrS	763201	763292	+	1409201	1409250	+	63	477	474346	15656854	4.35945	4.16948e-13
Hfq-FLAG_1	EG10457	G0-10677	mRNA	sRNA	hns	fnrS	DNA-binding transcriptional dual regulator H-NS	small regulatory RNA FnrS	1292325	1292600	-	1409167	1409249	+	63	405	538890	15592382	4.50088	1.36148e-13
Hfq-FLAG_1	EG11159	G0-8878	mRNA	sRNA	argO	cyaR	L-arginine exporter	small regulatory RNA CyaR	3068024	3068466	-	2167144	2167201	+	63	381	516373	15614923	5.00025	9.97782e-16
Hfq-FLAG_1	EG11082	G0-8878	mRNA	sRNA	rihC	cyaR	ribonucleoside hydrolase RihC	small regulatory RNA CyaR	27629	27784	+	2167176	2167200	+	63	328	512967	15618382	5.84808	6.55637e-19
Hfq-FLAG_1	EG10890	G0-8867	mRNA	sRNA	rpmF	gcvB	50S ribosomal subunit protein L32	small regulatory RNA GcvB	1147422	1147467	+	2942730	2942901	+	63	213	1021070	15110394	4.37705	4.62504e-12
Hfq-FLAG_1	cspB.EST5UTR	G0-10677	5UTR	sRNA	cspB.EST5UTR	fnrS	Qin prophage; cold shock-like protein CspB	small regulatory RNA FnrS	1641581	1641694	-	1409194	1409249	+	63	157	538890	15592630	11.6107	4.8763e-33
Hfq-FLAG_1	yjhZ_pg.toiL.IGR	G0-8867	IGR	sRNA	yjhZ_pg.toiL.IGR	gcvB		small regulatory RNA GcvB	4534201	4534225	-	2942729	2942901	+	63	146	1021070	15110461	6.38572	5.25833e-19
Hfq-FLAG_1	G6492	G0-8871	mRNA	sRNA	ymbA	arcZ		small regulatory RNA ArcZ	1015246	1015297	+	3350677	3350698	+	63	134	198251	15933292	37.7856	2.05353e-62
Hfq-FLAG_1	yghJ.EST5UTR	uhpT.EST3UTR:G0-17104	5UTR	3UTR:sRNA	yghJ.EST5UTR	uhpT.EST3UTR:uhpU	putative lipoprotein YghJ	hexose-6-phosphate:phosphate antiporter:small RNA UhpU	3119170	3119211	-	3845732	3845751	-	63	93	85874	16045710	126.577	1.07713e-92
Hfq-FLAG_1	yiaV.AS	G0-8871	AS	sRNA	yiaV.AS	arcZ	putative membrane fusion protein YiaV	small regulatory RNA ArcZ	3753457	3753501	+	3350666	3350697	+	63	69	198251	15933357	73.381	5.89342e-76
Hfq-FLAG_1	EG10321	afuC.EST3UTR	mRNA	3UTR	fliC	afuC.EST3UTR	flagellar filament structural protein	CP4-6 prophage; ABC transporter ATP-binding protein AfuC	2003138	2003564	-	277672	277682	-	62	318196	142	15813340	21.6986	1.78273e-47
Hfq-FLAG_1	EG10321	fadA.fre.IGR	mRNA	IGR	fliC	fadA.fre.IGR	flagellar filament structural protein	3-ketoacyl-CoA thiolase:NAD(P)H-flavin reductase	2002739	2002917	-	4027233	4027250	-	62	49583	1752	16080343	11.4768	9.99154e-36
Hfq-FLAG_1	EG10556	EG10670	mRNA	mRNA	malG	ompC	maltose ABC transporter membrane subunit MalG	outer membrane porin C	4242604	4242864	-	2312009	2312400	-	62	21875	15624	16094179	2.91958	3.35569e-06
Hfq-FLAG_1	EG11176	EG12760	mRNA	mRNA	garR	garP	tartronate semialdehyde reductase	galactarate/D-glucarate transporter GarP	3272222	3272666	-	3273410	3273895	-	62	6431	6132	16119115	25.3427	5.8465e-56
Hfq-FLAG_1	EG10330	EG10333	mRNA	mRNA	frdA	frdD	fumarate reductase flavoprotein subunit	fumarate reductase membrane protein FrdD	4380316	4380798	-	4378978	4379385	-	62	5371	4078	16122229	45.6367	3.11084e-71
Hfq-FLAG_1	EG10560	EG10561	mRNA	mRNA	malP	malQ	maltodextrin phosphorylase	4-&alpha;-glucanotransferase	3551016	3551494	-	3549528	3549992	-	62	3517	2947	16125214	96.4594	6.5017e-91
Hfq-FLAG_1	manX.manY.TU:EG10568	EG10569:manZ.EST3UTR:yobD.EST5UTR	TU:mRNA	mRNA:3UTR:5UTR	manX.manY.TU:manY	manZ:manZ.EST3UTR:yobD.EST5UTR	mannose-specific PTS enzyme IIAB component:mannose-specific PTS enzyme IIC component:mannose-specific PTS enzyme IIC component	mannose-specific PTS enzyme IID component:mannose-specific PTS enzyme IID component:DUF986 domain-containing inner membrane protein YobD	1903022	1903474	+	1904328	1904787	+	62	2521	6334	16122823	62.6011	1.7517e-79
Hfq-FLAG_1	EG10027	sucD.EST3UTR:G0-17009	mRNA	3UTR:sRNA	ackA	sucD.EST3UTR:sdhX	acetate kinase	succinyl-CoA synthetase subunit &alpha;:small regulatory RNA SdhX	2413837	2413994	+	765118	765149	+	62	776	48616	16082286	26.4301	1.61899e-56
Hfq-FLAG_1	G6852	G0-8878	mRNA	sRNA	mlc	cyaR	DNA-binding transcriptional repressor Mlc	small regulatory RNA CyaR	1668349	1668602	-	2167149	2167200	+	62	746	512968	15617964	2.53039	0.0038246
Hfq-FLAG_1	ybfA.EST5UTR:EG11521	G0-8878	5UTR:mRNA	sRNA	ybfA.EST5UTR:ybfA	cyaR	DUF2517 domain-containing protein YbfA:DUF2517 domain-containing protein YbfA	small regulatory RNA CyaR	729081	729289	+	2167140	2167201	+	62	734	516374	15614570	2.55424	0.00274235
Hfq-FLAG_1	EG11124	G0-8899	mRNA	sRNA	ompW	mcaS	outer membrane protein W	small regulatory RNA McaS	1314601	1314669	+	1405657	1405710	-	62	661	107765	16023252	13.9464	6.66701e-40
Hfq-FLAG_1	EG10340	G0-8878	mRNA	sRNA	ftsE	cyaR	cell division protein FtsE	small regulatory RNA CyaR	3602115	3602582	-	2167149	2167201	+	62	650	516374	15614654	2.88434	2.9115e-05
Hfq-FLAG_1	cspD.5UTR	G0-17021.AS:G0-10671	5UTR	AS:sRNA	cspD.5UTR	mgtT.AS:mgrR	DNA replication inhibitor CspD	protein MgtT:small regulatory RNA MgrR	922601	922668	-	1622817	1622869	-	62	572	49085	16082021	35.513	1.25679e-63
Hfq-FLAG_1	G0-10591	G0-8863	mRNA	sRNA	yciZ	rprA	UPF0509 family protein YciZ	small regulatory RNA RprA	1344412	1344550	-	1770458	1770477	+	62	391	6387	16124900	400.327	2.34166e-127
Hfq-FLAG_1	nsrR.5UTR:EG11212	G0-8878	5UTR:mRNA	sRNA	nsrR.5UTR:nsrR	cyaR	DNA-binding transcriptional regulator NsrR:DNA-binding transcriptional regulator NsrR	small regulatory RNA CyaR	4406161	4406276	+	2167156	2167201	+	62	293	516374	15615011	6.39885	2.45438e-20
Hfq-FLAG_1	EG12867	cpxP.3UTR:G0-16649:fieF.EST5UTR	mRNA	3UTR:sRNA:5UTR	ampH	cpxP.3UTR:cpxQ:fieF.EST5UTR	peptidoglycan DD-carboxypeptidase/peptidoglycan DD-endopeptidase	periplasmic protein CpxP:small regulatory RNA CpxQ:Zn<sup>2+</sup>/Fe<sup>2+</sup>/Cd<sup>2+</sup> exporter	395315	395358	-	4106369	4106387	+	62	203	67143	16064332	73.0731	2.47028e-80
Hfq-FLAG_1	yfjP.rnlB.IGR	G0-8878	IGR	sRNA	yfjP.rnlB.IGR	cyaR	CP4-57 prophage; putative GTP-binding protein YfjP:CP4-57 prophage; antitoxin RnlB	small regulatory RNA CyaR	2767439	2767523	-	2167149	2167200	+	62	49	512968	15618661	38.5256	2.57508e-55
Hfq-FLAG_1	G0-10677	G7580	sRNA	mRNA	fnrS	yqiB	small regulatory RNA FnrS	DUF1249 domain-containing protein YqiB	1409128	1409200	+	3176803	3176892	-	61	259790	761	15871128	4.897	2.7529e-15
Hfq-FLAG_1	tRNAnn5:ileV.alaV.TU:EG30010	EG30062	IGR:TU:tRNA	tRNA	ileV.alaV.IGR:ileV.alaV.TU:alaV	metZ	tRNA-Ile(GAU):tRNA-Ala(UGC):tRNA-Ile(GAU):tRNA-Ala(UGC):tRNA-Ala(UGC)	tRNA-initiator Met(CAU)	225499	225550	+	2947419	2947463	+	61	27169	12501	16092009	2.89016	1.28772e-05
Hfq-FLAG_1	EG10401	cpxP.3UTR:G0-16649:fieF.EST5UTR	mRNA	3UTR:sRNA:5UTR	glpT	cpxP.3UTR:cpxQ:fieF.EST5UTR	sn-glycerol 3-phosphate:phosphate antiporter	periplasmic protein CpxP:small regulatory RNA CpxQ:Zn<sup>2+</sup>/Fe<sup>2+</sup>/Cd<sup>2+</sup> exporter	2351301	2351395	-	4106367	4106387	+	61	4316	67144	16060219	3.38059	6.90175e-09
Hfq-FLAG_1	EG10841	EG11389	mRNA	mRNA	fliD	fliT	flagellar filament capping protein	flagellar biosynthesis protein FliT	2004211	2004672	+	2005605	2006088	+	61	3782	9014	16118883	28.842	3.10963e-58
Hfq-FLAG_1	EG10697:pepP.ygfB.TU:EG11323	uhpT.EST3UTR:G0-17104:EG11054	mRNA:TU:mRNA	3UTR:sRNA:mRNA	pepP:pepP.ygfB.TU:ygfB	uhpT.EST3UTR:uhpU:uhpT	Xaa-Pro aminopeptidase:Xaa-Pro aminopeptidase:PF03695 family protein YgfB:PF03695 family protein YgfB	hexose-6-phosphate:phosphate antiporter:small RNA UhpU:hexose-6-phosphate:phosphate antiporter	3054704	3055069	-	3845731	3845790	-	61	2306	85876	16043497	4.94194	6.47338e-16
Hfq-FLAG_1	EG11782:smpB.EST3UTR	uhpT.EST3UTR:G0-17104	mRNA:3UTR	3UTR:sRNA	smpB:smpB.EST3UTR	uhpT.EST3UTR:uhpU	SsrA-binding protein:SsrA-binding protein	hexose-6-phosphate:phosphate antiporter:small RNA UhpU	2755306	2755410	+	3845732	3845754	-	61	2033	85876	16043770	5.60566	1.3819e-18
Hfq-FLAG_1	EG10883:EG10867	G0-17102	mRNA:mRNA	sRNA	rplW:rplD	fliX	50S ribosomal subunit protein L23:50S ribosomal subunit protein L4	small RNA FliX	3451622	3451777	-	2001911	2001949	-	61	1085	213683	15916911	4.18783	2.84414e-12
Hfq-FLAG_1	EG11385	G0-8878	mRNA	sRNA	ahpF	cyaR	alkyl hydroperoxide reductase, AhpF component	small regulatory RNA CyaR	640503	640591	+	2167159	2167200	+	61	658	512969	15618052	2.82254	9.7062e-05
Hfq-FLAG_1	EG12210	G0-8878	mRNA	sRNA	waaF	cyaR	ADP-heptose&mdash;LPS heptosyltransferase 2	small regulatory RNA CyaR	3795441	3795662	+	2167144	2167200	+	61	320	512969	15618390	5.80397	5.42872e-18
Hfq-FLAG_1	EG10203	G0-17021.AS:G0-10671	mRNA	AS:sRNA	dacC	mgtT.AS:mgrR	D-alanyl-D-alanine carboxypeptidase DacC	protein MgtT:small regulatory RNA MgrR	880712	880836	+	1622817	1622848	-	61	282	49086	16082311	70.8715	3.82019e-79
Hfq-FLAG_1	yabQ.rluA.IGR	G0-8867	IGR	sRNA	yabQ.rluA.IGR	gcvB	protein YabQ:23S rRNA pseudouridine<sup>746</sup> and tRNA pseudouridine<sup>32</sup> synthase	small regulatory RNA GcvB	59404	59642	+	2942804	2942902	+	61	238	912789	15218652	4.27325	2.70148e-11
Hfq-FLAG_1	cycA.fklB.IGR	G0-8867	IGR	sRNA	cycA.fklB.IGR	gcvB	D-serine/alanine/glycine:H<sup>+</sup>symporter:peptidyl-prolyl <i>cis-trans</i> isomerase FklB	small regulatory RNA GcvB	4429529	4429699	-	2942738	2942901	+	61	236	1021072	15110371	3.82505	3.44162e-09
Hfq-FLAG_1	EG10156	G0-8878	mRNA	sRNA	clpA	cyaR	ATP-dependent Clp protease ATP-binding subunit ClpA	small regulatory RNA CyaR	924712	924754	+	2167159	2167200	+	61	195	512969	15618515	9.52454	5.56386e-28
Hfq-FLAG_1	EG10677	G0-8878	mRNA	sRNA	oppD	cyaR	murein tripeptide ABC transporter / oligopeptide ABC transporter ATP binding subunit OppD	small regulatory RNA CyaR	1304824	1304898	+	2167183	2167200	+	61	135	512969	15618575	13.7577	2.13133e-35
Hfq-FLAG_1	G7039	EG11355	mRNA	mRNA	tcyJ	fliA	cystine ABC transporter periplasmic binding protein	RNA polymerase sigma factor FliA	1999628	2000066	-	2001302	2001772	-	60	7640	4991	16119049	25.3635	3.36148e-54
Hfq-FLAG_1	EG11175	malG.3UTR	mRNA	sRNA	garK	malG.3UTR	glycerate 2-kinase 1	maltose ABC transporter membrane subunit MalG	3271420	3271897	-	4242530	4242590	-	60	5375	64052	16062253	2.79928	7.28967e-05
Hfq-FLAG_1	EG10391	EG10401	mRNA	mRNA	glpA	glpT	anaerobic glycerol-3-phosphate dehydrogenase subunit A	sn-glycerol 3-phosphate:phosphate antiporter	2353104	2353388	+	2351701	2352196	-	60	4168	54747	16072765	4.22624	5.96184e-13
Hfq-FLAG_1	G7039	G0-16601	mRNA	sRNA	tcyJ	micL	cystine ABC transporter periplasmic binding protein	small regulatory RNA MicL-S	2000342	2000400	-	1958440	1958464	-	60	4064	32104	16095512	7.4019	1.93356e-24
Hfq-FLAG_1	G6473	G0-8868:G0-8882	mRNA	sRNA:sRNA	ycbJ	omrA:omrB	putative phosphotransferase YcbJ	small regulatory RNA OmrA:small regulatory RNA OmrB	971904	972090	+	2976102	2976337	-	60	3790	59652	16068238	4.26437	1.21184e-12
Hfq-FLAG_1	EG10232	EG10982:sucD.EST3UTR:G0-17009	mRNA	mRNA:3UTR:sRNA	dmsA	sucD:sucD.EST3UTR:sdhX	dimethyl sulfoxide reductase subunit A	succinyl-CoA synthetase subunit &alpha;:succinyl-CoA synthetase subunit &alpha;:small regulatory RNA SdhX	941101	941288	+	764857	765149	+	60	2507	55566	16073607	6.92311	7.35897e-23
Hfq-FLAG_1	EG11781	G0-17102	mRNA	sRNA	nrfA	fliX	cytochrome <i>c</i><sub>552</sub> nitrite reductase	small RNA FliX	4287816	4287870	+	2001911	2001951	-	60	1851	213684	15916145	2.41441	0.0225942
Hfq-FLAG_1	accB.5UTR	G0-10677	5UTR	sRNA	accB.5UTR	fnrS	biotin carboxyl carrier protein	small regulatory RNA FnrS	3405221	3405595	+	1409201	1409249	+	60	772	474349	15656559	2.56527	0.00416464
Hfq-FLAG_1	EG11435	G0-10677	mRNA	sRNA	marR	fnrS	DNA-binding transcriptional repressor MarR	small regulatory RNA FnrS	1619232	1619556	+	1409166	1409249	+	60	619	538893	15592168	2.80456	0.000190293
Hfq-FLAG_1	EG10652:nhaA.nhaR.TU:EG11078	G0-8878	mRNA:TU:mRNA	sRNA	nhaA:nhaA.nhaR.TU:nhaR	cyaR	Na<sup>+</sup>:H<sup>+</sup> antiporter NhaA:Na<sup>+</sup>:H<sup>+</sup> antiporter NhaA:DNA-binding transcriptional activator NhaR:DNA-binding transcriptional activator NhaR	small regulatory RNA CyaR	18602	18941	+	2167149	2167201	+	60	356	516376	15614948	5.09654	1.44117e-15
Hfq-FLAG_1	EG12267	G0-17021.AS:G0-10671	mRNA	AS:sRNA	eptB	mgtT.AS:mgrR	phosphoethanolamine transferase EptB	protein MgtT:small regulatory RNA MgrR	3709413	3709451	-	1622818	1622873	-	60	317	49087	16082276	62.0116	1.19496e-74
Hfq-FLAG_1	G0-10474:tRNAnn206.AS:yjjZ.EST3UTR	G0-10677	mRNA:AS:3UTR	sRNA	yjjZ:leuV.3UTR.AS:yjjZ.EST3UTR	fnrS	DUF1435 domain-containing protein YjjZ:tRNA-Leu(CAG):DUF1435 domain-containing protein YjjZ	small regulatory RNA FnrS	4605988	4606075	+	1409170	1409250	+	60	69	538893	15592718	25.1606	8.81362e-46
Hfq-FLAG_1	G0-10677	G7327	sRNA	mRNA	fnrS	trmJ	small regulatory RNA FnrS	tRNA Cm32/Um32 methyltransferase	1409128	1409192	+	2663306	2663321	-	59	259792	78	15871811	46.2124	1.40633e-60
Hfq-FLAG_1	EG10401	EG10391	mRNA	mRNA	glpT	glpA	sn-glycerol 3-phosphate:phosphate antiporter	anaerobic glycerol-3-phosphate dehydrogenase subunit A	2351670	2352094	-	2353208	2353694	+	59	46501	6933	16078247	2.94244	9.07344e-06
Hfq-FLAG_1	EG10391	EG10392:EG10393	mRNA	mRNA:mRNA	glpA	glpB:glpC	anaerobic glycerol-3-phosphate dehydrogenase subunit A	anaerobic glycerol-3-phosphate dehydrogenase subunit B:anaerobic glycerol-3-phosphate dehydrogenase subunit C	2353401	2353890	+	2355425	2355856	+	59	10099	10887	16110695	8.64529	3.50476e-28
Hfq-FLAG_1	EG10398	glpX.glpK.TU	mRNA	TU	glpK	glpX.glpK.TU	glycerol kinase	fructose-1,6-bisphosphatase 2:glycerol kinase	4116912	4117399	-	4115419	4115792	-	59	9673	4631	16117377	21.2281	1.1438e-48
Hfq-FLAG_1	EG10990	motA.5UTR:G0-17103:EG10319	mRNA	5UTR:sRNA:mRNA	tdcB	motA.5UTR:motR:flhC	catabolic threonine dehydratase	motility protein A:small RNA MotR:DNA-binding transcriptional dual regulator FlhC	3265011	3265292	-	1977207	1977268	-	59	9486	19343	16102852	5.17783	2.49451e-16
Hfq-FLAG_1	EG11172:tdcD.tdcC.TU:EG10991	EG10990:tdcB.tdcA.TU:EG10989	mRNA:TU:mRNA	mRNA:TU:mRNA	tdcD:tdcD.tdcC.TU:tdcC	tdcB:tdcB.tdcA.TU:tdcA	propionate kinase:propionate kinase:threonine/serine:H<sup>+</sup> symporter:threonine/serine:H<sup>+</sup> symporter	catabolic threonine dehydratase:catabolic threonine dehydratase:DNA-binding transcriptional activator TdcA:DNA-binding transcriptional activator TdcA	3263447	3263900	-	3265701	3266189	-	59	8935	18768	16103978	5.66595	1.90052e-18
Hfq-FLAG_1	EG11389	EG10841	mRNA	mRNA	fliT	fliD	flagellar biosynthesis protein FliT	flagellar filament capping protein	2005714	2006195	+	2004411	2004898	+	59	8615	3265	16119801	33.8122	2.70653e-60
Hfq-FLAG_1	EG11176	EG11175	mRNA	mRNA	garR	garK	tartronate semialdehyde reductase	glycerate 2-kinase 1	3272015	3272486	-	3270605	3271071	-	59	6260	2541	16122880	59.802	2.96056e-74
Hfq-FLAG_1	EG10670	uhpT.EST3UTR:G0-17104	mRNA	3UTR:sRNA	ompC	uhpT.EST3UTR:uhpU	outer membrane porin C	hexose-6-phosphate:phosphate antiporter:small RNA UhpU	2312501	2312600	-	3845731	3845749	-	59	3858	85878	16041945	2.8567	5.18946e-05
Hfq-FLAG_1	EG10561	EG10560	mRNA	mRNA	malQ	malP	4-&alpha;-glucanotransferase	maltodextrin phosphorylase	3549002	3549500	-	3550401	3550900	-	59	3853	3222	16124606	76.6331	1.67977e-80
Hfq-FLAG_1	malK.5UTR	EG10558:malK.lamB.TU:EG10528	5UTR	mRNA:TU:mRNA	malK.5UTR	malK:malK.lamB.TU:lamB	maltose ABC transporter ATP binding subunit	maltose ABC transporter ATP binding subunit:maltose ABC transporter ATP binding subunit:maltose outer membrane channel / phage lambda receptor protein:maltose outer membrane channel / phage lambda receptor protein	4246735	4246785	+	4247768	4248176	+	59	2369	59987	16069325	6.67156	1.41865e-21
Hfq-FLAG_1	EG10988	G0-8899	mRNA	sRNA	tar	mcaS	methyl-accepting chemotaxis protein Tar	small regulatory RNA McaS	1971802	1971892	-	1405658	1405698	-	59	2368	106260	16023053	3.75704	7.65759e-10
Hfq-FLAG_1	G6720	cpxP.3UTR:G0-16649:fieF.EST5UTR	mRNA	3UTR:sRNA:5UTR	paaX	cpxP.3UTR:cpxQ:fieF.EST5UTR	DNA-binding transcriptional repressor PaaX	periplasmic protein CpxP:small regulatory RNA CpxQ:Zn<sup>2+</sup>/Fe<sup>2+</sup>/Cd<sup>2+</sup> exporter	1463652	1463884	+	4106364	4106387	+	59	428	67146	16064107	32.9795	3.92245e-58
Hfq-FLAG_1	G7216:mlaA.5UTR	G0-8878	mRNA:5UTR	sRNA	mlaA:mlaA.5UTR	cyaR	intermembrane phospholipid transport system - outer membrane lipoprotein MlaA:intermembrane phospholipid transport system - outer membrane lipoprotein MlaA	small regulatory RNA CyaR	2464623	2465095	-	2167162	2167201	+	59	304	516377	15615000	5.86886	1.97223e-17
Hfq-FLAG_1	EG20044	G0-10677	mRNA	sRNA	dctA	fnrS	C4 dicarboxylate/orotate:H<sup>+</sup> symporter	small regulatory RNA FnrS	3683111	3683195	-	1409201	1409249	+	59	259	474350	15657072	7.51907	2.08975e-22
Hfq-FLAG_1	EG12313	uhpT.EST3UTR:G0-17104	mRNA	3UTR:sRNA	zapD	uhpT.EST3UTR:uhpU	cell division factor ZapD	hexose-6-phosphate:phosphate antiporter:small RNA UhpU	111829	112009	-	3845730	3845774	-	59	201	85878	16045602	54.8441	4.07186e-69
Hfq-FLAG_1	EG10823	G0-8878	mRNA	sRNA	recA	cyaR	DNA recombination/repair protein RecA	small regulatory RNA CyaR	2822907	2822997	-	2167156	2167200	+	59	141	512971	15618569	12.7403	1.40687e-32
Hfq-FLAG_1	EG11848:yihV.yihW.TU:EG11849	G0-9382	mRNA:TU:mRNA	sRNA	yihV:yihV.yihW.TU:yihW	chiX	6-deoxy-6-sulfofructose kinase:6-deoxy-6-sulfofructose kinase:	small regulatory RNA ChiX	4074603	4074686	+	507258	507288	+	59	55	2809908	13321718	5.08578	7.45847e-10
Hfq-FLAG_1	G0-8899	yncL.EST3UTR	sRNA	3UTR	mcaS	yncL.EST3UTR	small regulatory RNA McaS	uncharacterized protein YncL	1405702	1405752	-	1517041	1517099	-	58	80640	608	16050434	18.9872	3.12885e-44
Hfq-FLAG_1	ompA.5UTR	ydfC.dicF.IGR:EG31115:dicF.dicB.IGR	5UTR	IGR:sRNA:IGR	ompA.5UTR	ydfC.dicF.IGR:dicF:dicF.dicB.IGR	outer membrane protein A	Qin prophage; uncharacterized protein YdfC:Qin prophage; small regulatory RNA DicF:Qin prophage; small regulatory RNA DicF:Qin prophage; small regulatory RNA DicF:Qin prophage; cell division inhibition protein DicB	1020042	1020237	-	1649278	1649440	+	58	28718	8540	16094424	3.8062	6.0829e-10
Hfq-FLAG_1	G7816:cpxP.3UTR:G0-16649	bamA.skp.TU	mRNA:3UTR:sRNA	TU	cpxP:cpxP.3UTR:cpxQ	bamA.skp.TU	periplasmic protein CpxP:periplasmic protein CpxP:small regulatory RNA CpxQ	outer membrane protein assembly factor BamA:periplasmic chaperone Skp	4106310	4106343	+	200392	200555	+	58	26516	1272	16103894	27.6926	7.75044e-54
Hfq-FLAG_1	EG10556	EG10554	mRNA	mRNA	malG	malE	maltose ABC transporter membrane subunit MalG	maltose ABC transporter periplasmic binding protein	4243013	4243500	-	4245161	4245597	-	58	17382	13894	16100406	3.86668	3.0177e-10
Hfq-FLAG_1	ompA.5UTR	tdcG.EST3UTR:tdcG.3UTR	5UTR	3UTR:sRNA	ompA.5UTR	tdcG.EST3UTR:tdcG.3UTR	outer membrane protein A	L-serine deaminase III:L-serine deaminase III	1020101	1020187	-	3258235	3258268	-	58	15384	14339	16101959	4.23369	1.88882e-12
Hfq-FLAG_1	EG10510	G7047	mRNA	sRNA	rpoS	dsrA	RNA polymerase sigma factor RpoS	small regulatory RNA DsrA	2866909	2867399	-	2025222	2025285	-	58	11292	14678	16105712	5.63599	3.45955e-18
Hfq-FLAG_1	EG10391	EG10401	mRNA	mRNA	glpA	glpT	anaerobic glycerol-3-phosphate dehydrogenase subunit A	sn-glycerol 3-phosphate:phosphate antiporter	2352628	2353095	+	2352203	2352427	-	58	10815	13554	16107313	6.37319	9.08076e-21
Hfq-FLAG_1	EG12419	EG12414	mRNA	mRNA	gatY	gatA	tagatose-1,6-bisphosphate aldolase 2	galactitol-specific PTS enzyme IIA component	2176314	2176699	-	2174627	2174998	-	58	10676	7765	16113241	11.2736	1.52347e-33
Hfq-FLAG_1	EG11210	G0-8899	mRNA	sRNA	crfC	mcaS		small regulatory RNA McaS	4329142	4329380	+	1405657	1405710	-	58	3385	107769	16020528	2.54714	0.00541409
Hfq-FLAG_1	EG10016	EG11175:garK.garR.TU:EG11176	mRNA	mRNA:TU:mRNA	garL	garK:garK.garR.TU:garR	&alpha;-dehydro-&beta;-deoxy-<i>D</i>-glucarate aldolase	glycerate 2-kinase 1:glycerate 2-kinase 1:tartronate semialdehyde reductase:tartronate semialdehyde reductase	3273019	3273500	-	3271741	3272198	-	58	3216	4207	16124259	69.1225	1.64974e-76
Hfq-FLAG_1	EG10487	uhpT.EST3UTR:G0-17104:EG11054	mRNA	3UTR:sRNA:mRNA	hypE	uhpT.EST3UTR:uhpU:uhpT	HypE-S-carboxamide // carbamoyl dehydratase HypE	hexose-6-phosphate:phosphate antiporter:small RNA UhpU:hexose-6-phosphate:phosphate antiporter	2853231	2853464	+	3845732	3845782	-	58	2389	85879	16043414	4.53546	3.47881e-13
Hfq-FLAG_1	EG10555	G0-8871	mRNA	sRNA	malF	arcZ	maltose ABC transporter membrane subunit MalF	small regulatory RNA ArcZ	4244842	4244967	-	3350660	3350697	+	58	1907	198256	15931519	2.44404	0.026449
Hfq-FLAG_1	EG11801	G0-17021.AS:G0-10671	mRNA	AS:sRNA	hybC	mgtT.AS:mgrR	hydrogenase 2 large subunit	protein MgtT:small regulatory RNA MgrR	3142745	3143015	-	1622818	1622836	-	58	931	49089	16081662	20.4092	2.6162e-46
Hfq-FLAG_1	G7005	micA.gshA.IGR	mRNA	IGR	msrC	micA.gshA.IGR	free methionine-(<i>R</i>)-sulfoxide reductase	small regulatory RNA MicA:glutamate&mdash;cysteine ligase	1916022	1916100	-	2814825	2814878	+	58	690	62156	16068836	21.731	1.42383e-47
Hfq-FLAG_1	EG10740	G0-8871	mRNA	sRNA	plsB	arcZ	glycerol-3-phosphate 1-<i>O</i>-acyltransferase	small regulatory RNA ArcZ	4255517	4255753	-	3350665	3350698	+	58	618	198256	15932808	7.54233	3.82926e-23
Hfq-FLAG_1	EG12092	G0-8878	mRNA	sRNA	nuoL	cyaR	NADH:quinone oxidoreductase subunit L	small regulatory RNA CyaR	2393210	2393294	-	2167137	2167200	+	58	553	512972	15618157	3.19329	3.28099e-06
Hfq-FLAG_1	mepS.5UTR	G0-8871	5UTR	sRNA	mepS.5UTR	arcZ	peptidoglycan endopeptidase/peptidoglycan L,D-carboxypeptidase	small regulatory RNA ArcZ	2269904	2269951	+	3350663	3350697	+	58	416	198256	15933010	11.2049	1.65651e-31
Hfq-FLAG_1	EG11940	G0-8878	mRNA	sRNA	yjcE	cyaR	putative transporter YjcE	small regulatory RNA CyaR	4280907	4281377	+	2167140	2167200	+	58	366	512972	15618344	4.8249	2.06923e-13
Hfq-FLAG_1	EG10370	G0-17102	mRNA	sRNA	ispG	fliX	(<em>E</em>)-4-hydroxy-3-methylbut-2-enyl-diphosphate synthase (flavodoxin)	small RNA FliX	2641218	2641417	-	2001912	2001929	-	58	363	213686	15917633	11.9021	1.09816e-32
Hfq-FLAG_1	zapB.EST5UTR	G0-10677	5UTR	sRNA	zapB.EST5UTR	fnrS	cell division factor ZapB	small regulatory RNA FnrS	4118425	4118500	+	1409168	1409250	+	58	344	538895	15592443	4.87842	1.48781e-13
Hfq-FLAG_1	EG10844	G0-8878	mRNA	sRNA	rhlB	cyaR	ATP-dependent RNA helicase RhlB	small regulatory RNA CyaR	3965156	3965277	-	2167137	2167200	+	58	177	512972	15618533	9.97703	3.05562e-27
Hfq-FLAG_1	EG10817	ykgH.EST3UTR	mRNA	3UTR	rbsD	ykgH.EST3UTR	D-ribose pyranase	uncharacterized protein YkgH	3933707	3933786	+	324602	324633	-	58	101	8115	16123466	1140.98	7.22277e-141
Hfq-FLAG_1	yihG.5UTR	cpxP.3UTR:G0-16649:fieF.EST5UTR	5UTR	3UTR:sRNA:5UTR	yihG.5UTR	cpxP.3UTR:cpxQ:fieF.EST5UTR	1-acylglycerol-3-phosphate <i>O</i>-acyltransferase YihG	periplasmic protein CpxP:small regulatory RNA CpxQ:Zn<sup>2+</sup>/Fe<sup>2+</sup>/Cd<sup>2+</sup> exporter	4046614	4046641	-	4106353	4106387	+	58	39	67147	16064496	355.798	1.37412e-104
Hfq-FLAG_1	G7816:cpxP.3UTR:G0-16649	EG10398	mRNA:3UTR:sRNA	mRNA	cpxP:cpxP.3UTR:cpxQ	glpK	periplasmic protein CpxP:periplasmic protein CpxP:small regulatory RNA CpxQ	glycerol kinase	4106303	4106344	+	4116401	4116463	-	57	26517	3591	16101575	9.63837	1.04988e-28
Hfq-FLAG_1	EG30099	EG10438	other-ncRNA	mRNA	ssrS	hfq	6S RNA	RNA-binding protein Hfq	3055980	3056140	+	4400302	4400381	+	57	15311	10873	16105499	5.51437	7.17257e-17
Hfq-FLAG_1	G7128	EG12417	mRNA	mRNA	gatZ	gatD	putative tagatose-1,6-bisphosphate aldolase 2 chaperone	galactitol-1-phosphate 5-dehydrogenase	2175222	2175683	-	2172407	2172874	-	57	15103	3375	16113205	18.0185	5.68689e-43
Hfq-FLAG_1	EG10392	EG10391	mRNA	mRNA	glpB	glpA	anaerobic glycerol-3-phosphate dehydrogenase subunit B	anaerobic glycerol-3-phosphate dehydrogenase subunit A	2355115	2355573	+	2353315	2353800	+	57	13027	6087	16112569	11.5822	8.02211e-34
Hfq-FLAG_1	EG50004	EG10559:malM.3UTR:malM.EST3UTR	mRNA	mRNA:sRNA:3UTR	rmf	malM:malM.3UTR:malM.EST3UTR	ribosome modulation factor	maltose regulon periplasmic protein:maltose regulon periplasmic protein:maltose regulon periplasmic protein	1015689	1015887	+	4250115	4250534	+	57	10079	29615	16091989	3.07295	6.49677e-06
Hfq-FLAG_1	EG10095	uhpT.EST3UTR:G0-17104	mRNA	3UTR:sRNA	aspA	uhpT.EST3UTR:uhpU	aspartate ammonia-lyase	hexose-6-phosphate:phosphate antiporter:small RNA UhpU	4367005	4367369	-	3845732	3845774	-	57	4333	85880	16041470	2.45719	0.0251767
Hfq-FLAG_1	G7627	motA.5UTR:G0-17103:EG10319	mRNA	5UTR:sRNA:mRNA	tdcE	motA.5UTR:motR:flhC	activated 2-ketobutyrate formate-lyase / pyruvate formate-lyase 4 // 2-ketobutyrate formate-lyase/pyruvate formate-lyase 4	motility protein A:small RNA MotR:DNA-binding transcriptional dual regulator FlhC	3262223	3262317	-	1977208	1977277	-	57	4310	19345	16108028	11.0121	1.05476e-31
Hfq-FLAG_1	EG12086	uhpT.EST3UTR:G0-17104:EG11054	mRNA	3UTR:sRNA:mRNA	nuoE	uhpT.EST3UTR:uhpU:uhpT	NADH:quinone oxidoreductase subunit E	hexose-6-phosphate:phosphate antiporter:small RNA UhpU:hexose-6-phosphate:phosphate antiporter	2401863	2402258	-	3845731	3845777	-	57	3225	85880	16042578	3.30162	4.45895e-07
Hfq-FLAG_1	EG11731	EG11730	mRNA	mRNA	ravA	viaA	regulatory ATPase RavA	protein ViaA	3929637	3930081	-	3928149	3928599	-	57	3192	1095	16127396	263.004	1.90592e-107
Hfq-FLAG_1	EG10146	EG10601	mRNA	mRNA	cheA	motA	chemotaxis protein CheA // chemotaxis protein CheA(S)	motility protein A	1974708	1975164	-	1976321	1976799	-	57	2875	8584	16120224	37.2322	2.26595e-60
Hfq-FLAG_1	EG10398	G0-8871	mRNA	sRNA	glpK	arcZ	glycerol kinase	small regulatory RNA ArcZ	4117111	4117199	-	3350643	3350698	+	57	1903	198257	15931523	2.40694	0.0199647
Hfq-FLAG_1	EG10593	uhpT.EST3UTR:G0-17104	mRNA	3UTR:sRNA	mglB	uhpT.EST3UTR:uhpU	D-galactose/methyl-galactoside ABC transporter periplasmic binding protein	hexose-6-phosphate:phosphate antiporter:small RNA UhpU	2240214	2240384	-	3845731	3845775	-	57	1157	85880	16044646	9.20406	2.25793e-27
Hfq-FLAG_1	EG10403	G0-8871	mRNA	sRNA	gltB	arcZ	glutamate synthase subunit GltB	small regulatory RNA ArcZ	3354744	3354843	+	3350676	3350698	+	57	1079	198257	15932347	4.24526	2.1222e-11
Hfq-FLAG_1	G7448:yqcA.truC.TU:G7449	G0-8871	mRNA:TU:mRNA	sRNA	yqcA:yqcA.truC.TU:truC	arcZ	putative flavodoxin YqcA:putative flavodoxin YqcA:tRNA pseudouridine<sup>65</sup> synthase:tRNA pseudouridine<sup>65</sup> synthase	small regulatory RNA ArcZ	2922601	2923013	-	3350664	3350697	+	57	805	198257	15932621	5.69033	5.39932e-17
Hfq-FLAG_1	EG11319	G0-17102	mRNA	sRNA	galU	fliX	UTP&mdash;glucose-1-phosphate uridylyltransferase	small RNA FliX	1291853	1292294	+	2001911	2001945	-	57	602	213687	15917394	7.05297	3.15441e-21
Hfq-FLAG_1	mtfA.EST5UTR	G0-8878	5UTR	sRNA	mtfA.EST5UTR	cyaR	Mlc titration factor	small regulatory RNA CyaR	2043509	2043600	+	2167156	2167200	+	57	458	512973	15618252	3.7892	2.52692e-09
Hfq-FLAG_1	ynhF.EST5UTR	G0-10677	5UTR	sRNA	ynhF.EST5UTR	fnrS		small regulatory RNA FnrS	1737503	1737581	-	1409203	1409250	+	57	442	474352	15656889	4.25655	6.26264e-11
Hfq-FLAG_1	G7035	G0-8899	mRNA	sRNA	yecR	mcaS	lipoprotein YecR	small regulatory RNA McaS	1988417	1988564	+	1405657	1405710	-	57	433	107770	16023480	19.5725	1.03791e-43
Hfq-FLAG_1	G7883	G0-8871	mRNA	sRNA	tabA	arcZ	DUF386 domain-containing toxin-antitoxin biofilm protein TabA	small regulatory RNA ArcZ	4475145	4475271	+	3350662	3350697	+	57	432	198257	15932994	10.6038	1.02163e-29
Hfq-FLAG_1	EG10872	G0-8878	mRNA	sRNA	rplK	cyaR	50S ribosomal subunit protein L11	small regulatory RNA CyaR	4178634	4178699	+	2167149	2167200	+	57	372	512973	15618338	4.66522	1.74905e-12
Hfq-FLAG_1	EG11819	G0-8867	mRNA	sRNA	purU	gcvB	formyltetrahydrofolate deformylase	small regulatory RNA GcvB	1287878	1288268	-	2942755	2942867	+	57	368	945131	15186184	2.48876	0.021299
Hfq-FLAG_1	G6897	malG.3UTR	mRNA	sRNA	ydhT	malG.3UTR	uncharacterized protein YdhT	maltose ABC transporter membrane subunit MalG	1749014	1749460	-	4242529	4242538	-	57	306	64055	16067322	46.7244	7.74925e-64
Hfq-FLAG_1	EG11427	G0-17102	mRNA	sRNA	tktA	fliX	transketolase 1	small RNA FliX	3079666	3079979	-	2001912	2001929	-	57	297	213687	15917699	14.2962	7.2408e-36
Hfq-FLAG_1	EG10821	G0-8863	mRNA	sRNA	rcsB	rprA	RcsB-acetylated // DNA-binding transcriptional dual regulator RcsB-phosphorylated // DNA-binding transcriptional activator RcsB	small regulatory RNA RprA	2316193	2316272	+	1770456	1770478	+	57	242	6392	16125049	594.188	1.41981e-125
Hfq-FLAG_1	EG11491	G0-8878	mRNA	sRNA	dinF	cyaR	DNA damage-inducible protein F	small regulatory RNA CyaR	4258627	4259048	+	2167144	2167200	+	57	186	512973	15618524	9.33055	2.07539e-25
Hfq-FLAG_1	G6345	G0-8878	mRNA	sRNA	dpiB	cyaR	DpiB-<i>N</i>-phospho-L-histidine // sensor histidine kinase DpiB	small regulatory RNA CyaR	652438	652875	+	2167161	2167200	+	57	160	512973	15618550	10.8468	2.90204e-28
Hfq-FLAG_1	G7864	malG.3UTR	mRNA	sRNA	ytfB	malG.3UTR	cell division protein YtfB	maltose ABC transporter membrane subunit MalG	4428516	4428597	-	4242529	4242548	-	57	99	64055	16067529	144.423	1.76368e-87
Hfq-FLAG_1	G6833	EG10642	mRNA	mRNA	flxA	narK	Qin prophage; PF14282 family protein FlxA	nitrate:nitrite antiporter NarK	1646384	1646669	+	1279501	1279521	+	56	43121	5758	16082805	3.62735	1.53246e-08
Hfq-FLAG_1	EG11151	yjgZ.insG.IGR:insG.AS	mRNA	IGR:AS	raiA	yjgZ.insG.IGR:insG.AS	ribosome-associated inhibitor A	KpLE2 phage-like element; uncharacterized protein YjgZ:KpLE2 phage-like element; IS<i>4</i> putative transposase:KpLE2 phage-like element; IS<i>4</i> putative transposase	2737123	2737379	+	4501951	4502127	+	56	27253	10426	16094005	3.1719	3.0238e-06
Hfq-FLAG_1	EG10987	EG10147	mRNA	mRNA	tap	cheB	methyl-accepting chemotaxis protein Tap	CheB-P<SUP>asp</SUP> // protein-glutamate methylesterase/protein glutamine deamidase	1969746	1970196	-	1967709	1968177	-	56	8049	1811	16121824	61.9358	4.33669e-71
Hfq-FLAG_1	EG10526	EG10524	mRNA	mRNA	lacY	lacA	lactose permease	galactoside <i>O</i>-acetyltransferase	362602	363077	-	361307	361772	-	56	5262	3864	16122558	44.4052	3.31465e-63
Hfq-FLAG_1	EG10988	EG10148	mRNA	mRNA	tar	cheR	methyl-accepting chemotaxis protein Tar	chemotaxis protein methyltransferase	1971512	1971974	-	1968719	1969178	-	56	5144	6059	16120481	28.9644	3.17137e-53
Hfq-FLAG_1	tdcB.tdcA.TU	G0-17021.AS:G0-10671	TU	AS:sRNA	tdcB.tdcA.TU	mgtT.AS:mgrR	catabolic threonine dehydratase:DNA-binding transcriptional activator TdcA	protein MgtT:small regulatory RNA MgrR	3266101	3266200	-	1622817	1622844	-	56	4968	49091	16077625	3.6917	2.53985e-09
Hfq-FLAG_1	mltB.srlA.IGR:srlA.5UTR:G8210	uhpT.EST3UTR:G0-17104	IGR:5UTR:mRNA	3UTR:sRNA	mltB.srlA.IGR:srlA.5UTR:srlA	uhpT.EST3UTR:uhpU	membrane-bound lytic murein transglycosylase B:sorbitol-specific PTS enzyme IIC<sub>2</sub> component:sorbitol-specific PTS enzyme IIC<sub>2</sub> component:sorbitol-specific PTS enzyme IIC<sub>2</sub> component	hexose-6-phosphate:phosphate antiporter:small RNA UhpU	2825789	2825898	+	3845732	3845749	-	56	4239	85881	16041564	2.4676	0.00994752
Hfq-FLAG_1	EG10396	G0-17077:rbsB.rbsK.TU	mRNA	sRNA:TU	glpF	rbsZ:rbsB.rbsK.TU	glycerol facilitator	small regulatory RNA RbsZ:ribose ABC transporter periplasmic binding protein:ribokinase	4117305	4117420	-	3937260	3937281	+	56	3358	1303	16127023	206.404	1.00305e-99
Hfq-FLAG_1	EG11423	G0-8899	mRNA	sRNA	waaU	mcaS	putative ADP-heptose:LPS heptosyltransferase 4	small regulatory RNA McaS	3798621	3798891	-	1405657	1405706	-	56	916	107771	16022997	9.08938	2.02837e-26
Hfq-FLAG_1	G0-8865	G0-8871	other-ncRNA	sRNA	ryeA	arcZ	small antisense RNA RyeA	small regulatory RNA ArcZ	1923101	1923196	+	3350662	3350697	+	56	681	198258	15932745	6.60847	1.57633e-19
Hfq-FLAG_1	EG12277	G0-17102	mRNA	sRNA	ysaA	fliX	putative electron transport protein YsaA	small RNA FliX	3741022	3741194	-	2001911	2001956	-	56	610	213688	15917386	6.83833	3.77115e-20
Hfq-FLAG_1	EG10302	malG.3UTR	mRNA	sRNA	fhuA	malG.3UTR	ferrichrome outer membrane transporter/phage receptor	maltose ABC transporter membrane subunit MalG	169461	169751	+	4242529	4242538	-	56	506	64056	16067122	27.7598	3.65903e-51
Hfq-FLAG_1	EG10344	G0-8878	mRNA	sRNA	ftsW	cyaR	peptidoglycan glycosyltransferase FtsW	small regulatory RNA CyaR	99201	99600	+	2167139	2167200	+	56	437	512974	15618273	3.90161	1.44623e-09
Hfq-FLAG_1	yhbU.EST5UTR	G0-10677	5UTR	sRNA	yhbU.EST5UTR	fnrS		small regulatory RNA FnrS	3301441	3301575	+	1409170	1409200	+	56	378	64488	16066818	36.9103	1.87844e-57
Hfq-FLAG_1	ppc.5UTR	G0-8878	5UTR	sRNA	ppc.5UTR	cyaR	phosphoenolpyruvate carboxylase	small regulatory RNA CyaR	4153102	4153189	-	2167156	2167201	+	56	364	516380	15614940	4.65219	4.08574e-12
Hfq-FLAG_1	sulA.EST3UTR	G0-17102	3UTR	sRNA	sulA.EST3UTR	fliX	cell division inhibitor SulA	small RNA FliX	1020310	1020367	-	2001912	2001940	-	56	347	213688	15917649	12.0215	1.39264e-31
Hfq-FLAG_1	ydfW.EST3UTR	G0-8871	3UTR	sRNA	ydfW.EST3UTR	arcZ	Qin prophage; protein YdfW	small regulatory RNA ArcZ	1647076	1647436	-	3350665	3350697	+	56	299	198258	15933127	15.0518	2.42102e-36
Hfq-FLAG_1	EG11440	G0-10677	mRNA	sRNA	def	fnrS	peptide deformylase	small regulatory RNA FnrS	3433686	3433775	+	1409204	1409250	+	56	171	474353	15657160	10.8094	7.84157e-28
Hfq-FLAG_1	G6444	cpxP.3UTR:G0-16649:fieF.EST5UTR	mRNA	3UTR:sRNA:5UTR	rcdA	cpxP.3UTR:cpxQ:fieF.EST5UTR	RcdA	periplasmic protein CpxP:small regulatory RNA CpxQ:Zn<sup>2+</sup>/Fe<sup>2+</sup>/Cd<sup>2+</sup> exporter	887836	888186	+	4106367	4106387	+	56	159	67149	16064376	84.2588	5.3537e-75
Hfq-FLAG_1	rhsB.nikR.IGR	G0-10677	IGR	sRNA	rhsB.nikR.IGR	fnrS	rhs element protein RhsB:DNA-binding transcriptional repressor NikR	small regulatory RNA FnrS	3619031	3619102	-	1409206	1409249	+	56	83	474353	15657248	22.2702	4.82748e-41
Hfq-FLAG_1	G0-8871	yiaV.AS	sRNA	AS	arcZ	yiaV.AS	small regulatory RNA ArcZ	putative membrane fusion protein YiaV	3350641	3350651	+	3753490	3753526	+	55	134768	67	15996850	97.4396	5.90131e-73
Hfq-FLAG_1	EG12414:G7128	EG12416	mRNA:mRNA	mRNA	gatA:gatZ	gatC	galactitol-specific PTS enzyme IIA component:putative tagatose-1,6-bisphosphate aldolase 2 chaperone	galactitol-specific PTS enzyme IIC component	2174914	2175382	-	2173623	2173897	-	55	11088	4110	16116487	19.4508	2.75105e-43
Hfq-FLAG_1	EG10559	malK.lamB.TU:EG10528	mRNA	TU:mRNA	malM	malK.lamB.TU:lamB	maltose regulon periplasmic protein	maltose ABC transporter ATP binding subunit:maltose outer membrane channel / phage lambda receptor protein:maltose outer membrane channel / phage lambda receptor protein	4250301	4250399	+	4247906	4248397	+	55	7183	42436	16082066	2.90178	4.55176e-05
Hfq-FLAG_1	G6134	G0-17021.AS:G0-10671	mRNA	AS:sRNA	insH-1	mgtT.AS:mgrR		protein MgtT:small regulatory RNA MgrR	274411	274688	-	1622817	1622838	-	55	4371	49092	16078222	4.12106	1.51474e-10
Hfq-FLAG_1	EG11389	cpxP.3UTR:G0-16649:fieF.EST5UTR	mRNA	3UTR:sRNA:5UTR	fliT	cpxP.3UTR:cpxQ:fieF.EST5UTR	flagellar biosynthesis protein FliT	periplasmic protein CpxP:small regulatory RNA CpxQ:Zn<sup>2+</sup>/Fe<sup>2+</sup>/Cd<sup>2+</sup> exporter	2005820	2005992	+	4106355	4106387	+	55	3809	67150	16060726	3.45359	2.02164e-07
Hfq-FLAG_1	preT.5UTR:G7145	EG11289	5UTR:mRNA	mRNA	preT.5UTR:preT	preA	dihydropyrimidine dehydrogenase (NAD<sup>+</sup>) subunit PreT:dihydropyrimidine dehydrogenase (NAD<sup>+</sup>) subunit PreT	dihydropyrimidine dehydrogenase (NAD<sup>+</sup>) subunit PreA	2234013	2234497	+	2235801	2236281	+	55	2186	4164	16125335	97.434	1.58648e-80
Hfq-FLAG_1	glpA.5UTR:EG10391	malG.3UTR	5UTR:mRNA	sRNA	glpA.5UTR:glpA	malG.3UTR	anaerobic glycerol-3-phosphate dehydrogenase subunit A:anaerobic glycerol-3-phosphate dehydrogenase subunit A	maltose ABC transporter membrane subunit MalG	2352614	2352698	+	4242530	4242810	-	55	2062	79240	16050383	5.40275	1.51486e-15
Hfq-FLAG_1	nagE.5UTR:EG10635	malG.3UTR	5UTR:mRNA	sRNA	nagE.5UTR:nagE	malG.3UTR	N-acetylglucosamine-specific PTS enzyme IIABC component:N-acetylglucosamine-specific PTS enzyme IIABC component	maltose ABC transporter membrane subunit MalG	703840	704146	+	4242530	4242705	-	55	1305	72674	16057706	9.31229	1.52762e-26
Hfq-FLAG_1	amiA.5UTR:EG11823	malG.3UTR	5UTR:mRNA	sRNA	amiA.5UTR:amiA	malG.3UTR	<i>N</i>-acetylmuramoyl-L-alanine amidase A:<i>N</i>-acetylmuramoyl-L-alanine amidase A	maltose ABC transporter membrane subunit MalG	2552246	2552395	+	4242530	4242548	-	55	935	64057	16066693	14.754	2.12725e-36
Hfq-FLAG_1	G6886:ydhF.EST3UTR:G6887	uhpT.EST3UTR:G0-17104	mRNA:3UTR:mRNA	3UTR:sRNA	sodC:ydhF.EST3UTR:ydhF	uhpT.EST3UTR:uhpU	superoxide dismutase (Cu-Zn):putative oxidoreductase YdhF:putative oxidoreductase YdhF	hexose-6-phosphate:phosphate antiporter:small RNA UhpU	1724515	1724772	-	3845731	3845751	-	55	902	85882	16044901	11.3918	9.98386e-31
Hfq-FLAG_1	G6088	malG.3UTR	mRNA	sRNA	caiF	malG.3UTR	DNA-binding transcriptional activator CaiF	maltose ABC transporter membrane subunit MalG	34321	34562	+	4242530	4242548	-	55	609	64057	16067019	22.6524	1.01057e-45
Hfq-FLAG_1	EG12316	G0-8878	mRNA	sRNA	acnB	cyaR	AcnB	small regulatory RNA CyaR	131912	132085	+	2167149	2167200	+	55	575	512975	15618135	2.91224	0.000329728
Hfq-FLAG_1	EG11850	G0-8878	mRNA	sRNA	yihX	cyaR	&alpha;-D-glucose-1-phosphate phosphatase YihX	small regulatory RNA CyaR	4075603	4075698	+	2167149	2167200	+	55	503	512975	15618207	3.32912	2.90293e-06
Hfq-FLAG_1	G7572:mqsR.5UTR	G0-17102:fliC.EST3UTR	mRNA:5UTR	sRNA:3UTR	mqsR:mqsR.5UTR	fliX:fliC.EST3UTR	mRNA interferase toxin MqsR:mRNA interferase toxin MqsR	small RNA FliX:flagellar filament structural protein	3168506	3168563	-	2001912	2002097	-	55	277	318239	15813169	9.86617	2.24854e-26
Hfq-FLAG_1	EG11983	G0-10677	mRNA	sRNA	wbbI	fnrS	&beta;-1,6-galactofuranosyltransferase WbbI	small regulatory RNA FnrS	2105204	2105271	-	1409167	1409249	+	55	72	538898	15592715	22.1027	2.13388e-39
Hfq-FLAG_1	fre.EST3UTR	glnA.3UTR:glnZ	3UTR	3UTR:sRNA	fre.EST3UTR	glnA.3UTR:glnZ	NAD(P)H-flavin reductase	adenylyl-[glutamine synthetase] // glutamine synthetase:small regulatory RNA GlnZ	4027225	4027253	+	4056427	4056585	-	55	49	189543	15942093	94.407	5.06992e-70
Hfq-FLAG_1	yebE.yebF.IGR	G0-8878	IGR	sRNA	yebE.yebF.IGR	cyaR	DUF533 domain-containing inner membrane protein YebE:secreted protein YebF	small regulatory RNA CyaR	1929886	1929973	+	2167192	2167200	+	55	30	512975	15618680	55.82	1.30388e-53
Hfq-FLAG_1	G0-8867	waaL.AS	sRNA	AS	gcvB	waaL.AS	small regulatory RNA GcvB	O-antigen ligase	2942696	2942851	+	3797616	3797661	-	54	861142	179	15270365	5.34953	4.46704e-13
Hfq-FLAG_1	G0-8867	yifK.EST5UTR	sRNA	5UTR	gcvB	yifK.EST5UTR	small regulatory RNA GcvB	putative transporter YifK	2942695	2942797	+	3980805	3980894	+	54	730021	128	15401537	8.90046	5.31702e-22
Hfq-FLAG_1	G0-10677	EG10672	sRNA	mRNA	fnrS	ompR	small regulatory RNA FnrS	OmpR-Phosphorylated // DNA-binding transcriptional dual regulator OmpR	1409128	1409191	+	3536418	3536658	-	54	259797	914	15870975	3.60925	1.15221e-07
Hfq-FLAG_1	EG10321	gcvP.gcvH.TU	mRNA	TU	fliC	gcvP.gcvH.TU	flagellar filament structural protein	glycine decarboxylase:lipoyl-GcvH-protein // glycine cleavage system H protein	2003490	2003591	-	3049042	3049100	-	54	187458	1117	15943111	4.11159	5.55321e-10
Hfq-FLAG_1	elbB.arcZ.IGR:G0-8871	EG11225	IGR:sRNA	mRNA	elbB.arcZ.IGR:arcZ	dcuA	low activity glyoxalase ElbB:small regulatory RNA ArcZ:small regulatory RNA ArcZ	C4-dicarboxylate transporter DcuA	3350575	3350642	+	4365601	4365888	-	54	145642	1198	15984846	4.94719	2.2887e-13
Hfq-FLAG_1	EG10391	EG10393	mRNA	mRNA	glpA	glpC	anaerobic glycerol-3-phosphate dehydrogenase subunit A	anaerobic glycerol-3-phosphate dehydrogenase subunit C	2353815	2354286	+	2355906	2356300	+	54	14494	8567	16108625	7.00544	6.81292e-21
Hfq-FLAG_1	G7459	EG12188	mRNA	mRNA	rppH	ptsP	RNA pyrophosphohydrolase	PtsP-<i>N</i>-phospho-L-histidine // phosphoenolpyruvate-protein phosphotransferase PtsP	2968538	2968991	-	2966958	2967298	-	54	13445	1950	16116291	33.1943	1.59724e-54
Hfq-FLAG_1	EG10558	EG10554	mRNA	mRNA	malK	malE	maltose ABC transporter ATP binding subunit	maltose ABC transporter periplasmic binding protein	4246801	4247294	+	4246007	4246427	-	54	13368	19459	16098859	3.34197	1.08335e-06
Hfq-FLAG_1	EG10558	EG10559	mRNA	mRNA	malK	malM	maltose ABC transporter ATP binding subunit	maltose regulon periplasmic protein	4247113	4247577	+	4249816	4250297	+	54	12796	10784	16108106	6.30353	2.57981e-18
Hfq-FLAG_1	EG12414	EG12419	mRNA	mRNA	gatA	gatY	galactitol-specific PTS enzyme IIA component	tagatose-1,6-bisphosphate aldolase 2	2174551	2174994	-	2176861	2177203	-	54	10414	9664	16111608	8.64486	5.77332e-25
Hfq-FLAG_1	EG10990	EG11151:G0-17078:raiA.EST3UTR:pheL.pheA.TU	mRNA	mRNA:sRNA:3UTR:TU	tdcB	raiA:raiZ:raiA.EST3UTR:pheL.pheA.TU	catabolic threonine dehydratase	ribosome-associated inhibitor A:small RNA RaiZ:ribosome-associated inhibitor A:<i>phe</i> operon leader peptide:fused chorismate mutase/prephenate dehydratase	3265011	3265289	-	2737309	2737721	+	54	9491	28977	16093218	3.15988	8.45051e-06
Hfq-FLAG_1	G7627	EG11172:tdcD.tdcC.TU:EG10991	mRNA	mRNA:TU:mRNA	tdcE	tdcD:tdcD.tdcC.TU:tdcC	activated 2-ketobutyrate formate-lyase / pyruvate formate-lyase 4 // 2-ketobutyrate formate-lyase/pyruvate formate-lyase 4	propionate kinase:propionate kinase:threonine/serine:H<sup>+</sup> symporter:threonine/serine:H<sup>+</sup> symporter	3262101	3262585	-	3263307	3263799	-	54	6435	9474	16115777	14.2746	2.12451e-35
Hfq-FLAG_1	EG10527	EG10524:lacA.lacY.TU:EG10526	mRNA	mRNA:TU:mRNA	lacZ	lacA:lacA.lacY.TU:lacY	&beta;-galactosidase	galactoside <i>O</i>-acetyltransferase:galactoside <i>O</i>-acetyltransferase:lactose permease:lactose permease	363335	363750	-	361614	362093	-	54	5948	4147	16121591	35.2937	4.89329e-56
Hfq-FLAG_1	EG31116	EG10046	sRNA	mRNA	oxyS	ansB	small regulatory RNA OxyS	L-asparaginase 2	4158316	4158396	-	3100460	3100722	-	54	3699	17682	16110305	13.3009	8.28531e-34
Hfq-FLAG_1	EG11730	EG11731	mRNA	mRNA	viaA	ravA	protein ViaA	regulatory ATPase RavA	3928922	3929371	-	3930213	3930685	-	54	3466	2293	16125927	109.569	1.82184e-81
Hfq-FLAG_1	EG11781:nrfA.nrfB.TU:EG11945	EG11781	mRNA:TU:mRNA	mRNA	nrfA:nrfA.nrfB.TU:nrfB	nrfA	cytochrome <i>c</i><sub>552</sub> nitrite reductase:cytochrome <i>c</i><sub>552</sub> nitrite reductase:periplasmic nitrite reductase penta-heme <i>c</i>-type cytochrome:periplasmic nitrite reductase penta-heme <i>c</i>-type cytochrome	cytochrome <i>c</i><sub>552</sub> nitrite reductase	4288930	4289374	+	4287701	4288122	+	54	2325	6291	16123070	59.5249	2.00627e-67
Hfq-FLAG_1	G0-10450	malG.3UTR	mRNA	sRNA	ydbJ	malG.3UTR	DUF333 domain-containing protein YdbJ	maltose ABC transporter membrane subunit MalG	1441022	1441270	+	4242530	4242589	-	54	1974	64058	16065654	6.86075	7.70878e-20
Hfq-FLAG_1	EG10596	cpxP.3UTR:G0-16649:fieF.EST5UTR	mRNA	3UTR:sRNA:5UTR	minC	cpxP.3UTR:cpxQ:fieF.EST5UTR	Z-ring positioning protein MinC	periplasmic protein CpxP:small regulatory RNA CpxQ:Zn<sup>2+</sup>/Fe<sup>2+</sup>/Cd<sup>2+</sup> exporter	1225309	1225784	-	4106349	4106387	+	54	1705	67151	16062830	7.57598	8.373e-22
Hfq-FLAG_1	G6851:ynfK.mlc.TU:G6852	G0-8871	mRNA:TU:mRNA	sRNA	ynfK:ynfK.mlc.TU:mlc	arcZ	:DNA-binding transcriptional repressor Mlc:DNA-binding transcriptional repressor Mlc	small regulatory RNA ArcZ	1667201	1667373	-	3350662	3350697	+	54	1499	198260	15931927	2.89485	0.000103776
Hfq-FLAG_1	EG11042	uhpT.EST3UTR:G0-17104	mRNA	3UTR:sRNA	tyrR	uhpT.EST3UTR:uhpU	DNA-binding transcriptional dual regulator TyrR	hexose-6-phosphate:phosphate antiporter:small RNA UhpU	1387211	1387288	+	3845731	3845749	-	54	1199	85883	16044604	8.41388	7.80775e-24
Hfq-FLAG_1	tnaC.tnaA.TU	EG30098	TU	sRNA	tnaC.tnaA.TU	spf	<i>tnaAB</i> operon leader peptide:tryptophanase	small regulatory RNA Spot 42	3888610	3888699	+	4049921	4050007	+	54	811	54714	16076161	19.564	8.99012e-42
Hfq-FLAG_1	EG12404	G0-8871	mRNA	sRNA	ychN	arcZ	DsrE/F sulfur relay family protein YchN	small regulatory RNA ArcZ	1273419	1273737	-	3350639	3350697	+	54	685	198260	15932741	6.33517	7.70046e-18
Hfq-FLAG_1	EG11983	G0-10677	mRNA	sRNA	wbbI	fnrS	&beta;-1,6-galactofuranosyltransferase WbbI	small regulatory RNA FnrS	2105101	2105179	-	1409167	1409249	+	54	632	538899	15592155	2.47215	0.0347353
Hfq-FLAG_1	nagE.5UTR	G0-8899	5UTR	sRNA	nagE.5UTR	mcaS	N-acetylglucosamine-specific PTS enzyme IIABC component	small regulatory RNA McaS	703784	703897	+	1405657	1405698	-	54	404	106265	16025017	20.1568	9.13502e-42
Hfq-FLAG_1	rhoL.5UTR:EG12428	G0-17078:raiA.EST3UTR	5UTR:mRNA	sRNA:3UTR	rhoL.5UTR:rhoL	raiZ:raiA.EST3UTR	<i>rho</i> operon leader peptide:<i>rho</i> operon leader peptide	small RNA RaiZ:ribosome-associated inhibitor A	3966185	3966263	+	2737501	2737543	+	54	391	16030	16115265	138.842	7.76254e-86
Hfq-FLAG_1	G6259	G0-10677	mRNA	sRNA	ybaQ	fnrS	DNA-binding transcriptional regulator YbaQ	small regulatory RNA FnrS	508321	508567	+	1409169	1409250	+	54	308	538899	15592479	5.07284	6.40505e-13
Hfq-FLAG_1	G377	uhpT.EST3UTR:G0-17104	mRNA	3UTR:sRNA	fliI	uhpT.EST3UTR:uhpU	flagellar export ATPase FliI	hexose-6-phosphate:phosphate antiporter:small RNA UhpU	2016713	2016866	+	3845731	3845768	-	54	263	85883	16045540	38.3606	1.62166e-55
Hfq-FLAG_1	G7488	G0-8878	mRNA	sRNA	ygeV	cyaR	putative &sigma;<sup>54</sup>-dependent transcriptional regulator YgeV	small regulatory RNA CyaR	3004301	3004400	-	2167176	2167201	+	54	213	516382	15615091	7.66633	2.9929e-20
Hfq-FLAG_1	garD.EST5UTR	G0-8867	5UTR	sRNA	garD.EST5UTR	gcvB	GarD	small regulatory RNA GcvB	3275206	3275300	+	2942734	2942896	+	54	198	945134	15186354	4.38216	1.0058e-09
Hfq-FLAG_1	yaiZ.5UTR	G0-17102	5UTR	sRNA	yaiZ.5UTR	fliX	DUF2754 domain-containing protein YaiZ	small RNA FliX	399569	399599	+	2001912	2001929	-	54	168	213690	15917828	23.9433	7.89627e-44
Hfq-FLAG_1	EG12102	G0-8871	mRNA	sRNA	feoB	arcZ	Fe<sup>2+</sup> transporter FeoB	small regulatory RNA ArcZ	3541277	3541560	+	3350621	3350697	+	54	141	198260	15933285	30.7783	6.91714e-49
Hfq-FLAG_1	ydfW.EST3UTR	G0-8878	3UTR	sRNA	ydfW.EST3UTR	cyaR	Qin prophage; protein YdfW	small regulatory RNA CyaR	1647102	1647120	-	2167192	2167200	+	54	140	512976	15618570	11.7438	6.42428e-28
Hfq-FLAG_1	EG10657	G0-8867	mRNA	sRNA	nlpA	gcvB	lipoprotein-28	small regulatory RNA GcvB	3839733	3840006	-	2942725	2942901	+	54	139	1021079	15110468	5.74907	7.41439e-14
Hfq-FLAG_1	G7349	uhpT.EST3UTR:G0-17104	mRNA	3UTR:sRNA	yfiP	uhpT.EST3UTR:uhpU		hexose-6-phosphate:phosphate antiporter:small RNA UhpU	2719204	2719300	+	3845732	3845772	-	54	139	85883	16045664	72.5821	2.33799e-68
Hfq-FLAG_1	EG11021	G0-8878	mRNA	sRNA	trkH	cyaR	K+ transporter TrkH	small regulatory RNA CyaR	4034403	4034475	+	2167176	2167200	+	54	79	512976	15618631	20.8119	7.47046e-38
Hfq-FLAG_1	EG12438	G0-17102	mRNA	sRNA	menH	fliX	2-succinyl-6-hydroxy-2,4-cyclohexadiene-1-carboxylate synthase	small RNA FliX	2376861	2376985	-	2001911	2001929	-	54	54	213690	15917942	74.4908	4.53992e-64
Hfq-FLAG_1	ompA.5UTR	ccmH.AS	5UTR	AS	ompA.5UTR	ccmH.AS	outer membrane protein A	holocytochrome <I>c</I> synthase CcmH component	1019848	1020183	-	2291330	2291359	+	53	33118	275	16098294	93.6826	1.21901e-74
Hfq-FLAG_1	EG10989	EG10991:tdcC.tdcB.TU:EG10990	mRNA	mRNA:TU:mRNA	tdcA	tdcC:tdcC.tdcB.TU:tdcB	DNA-binding transcriptional activator TdcA	threonine/serine:H<sup>+</sup> symporter:threonine/serine:H<sup>+</sup> symporter:catabolic threonine dehydratase:catabolic threonine dehydratase	3266101	3266290	-	3264810	3265157	-	53	10805	11891	16108991	6.64509	4.84516e-19
Hfq-FLAG_1	EG11276:tnaC.tnaA.TU	EG11005	mRNA:TU	mRNA	tnaC:tnaC.tnaA.TU	tnaA	<i>tnaAB</i> operon leader peptide:<i>tnaAB</i> operon leader peptide:tryptophanase	tryptophanase	3888482	3888672	+	3889528	3889885	+	53	9884	5456	16116347	15.8393	7.43477e-37
Hfq-FLAG_1	EG11172:tdcD.tdcC.TU:EG10991	G7627	mRNA:TU:mRNA	mRNA	tdcD:tdcD.tdcC.TU:tdcC	tdcE	propionate kinase:propionate kinase:threonine/serine:H<sup>+</sup> symporter:threonine/serine:H<sup>+</sup> symporter	activated 2-ketobutyrate formate-lyase / pyruvate formate-lyase 4 // 2-ketobutyrate formate-lyase/pyruvate formate-lyase 4	3263416	3263870	-	3262029	3262497	-	53	8941	5690	16117056	16.7905	2.45836e-38
Hfq-FLAG_1	EG10321	G0-17078:raiA.EST3UTR	mRNA	sRNA:3UTR	fliC	raiZ:raiA.EST3UTR	flagellar filament structural protein	small RNA RaiZ:ribosome-associated inhibitor A	2002722	2002795	-	2737501	2737543	+	53	7863	16031	16107793	6.77272	2.64466e-19
Hfq-FLAG_1	EG10398:glpK.glpF.TU:EG10396	motA.5UTR:G0-17103	mRNA:TU:mRNA	5UTR:sRNA	glpK:glpK.glpF.TU:glpF	motA.5UTR:motR	glycerol kinase:glycerol kinase:glycerol facilitator:glycerol facilitator	motility protein A:small RNA MotR	4117032	4117347	-	1977208	1977251	-	53	7701	19349	16104637	5.72824	4.92999e-16
Hfq-FLAG_1	EG12127	EG11402:treC.treB.TU	mRNA	mRNA:TU	treB	treC:treC.treB.TU	trehalose-specific PTS enzyme IIBC component	trehalose-6-phosphate hydrolase:trehalose-6-phosphate hydrolase:trehalose-specific PTS enzyme IIBC component	4465617	4466098	-	4464329	4464732	-	53	7410	4860	16119417	23.7231	1.20151e-45
Hfq-FLAG_1	EG12416	EG12417	mRNA	mRNA	gatC	gatD	galactitol-specific PTS enzyme IIC component	galactitol-1-phosphate 5-dehydrogenase	2173434	2173896	-	2172117	2172596	-	53	7065	3182	16121440	38.0073	4.65494e-56
Hfq-FLAG_1	EG10333	EG10331:EG10330	mRNA	mRNA:mRNA	frdD	frdB:frdA	fumarate reductase membrane protein FrdD	fumarate reductase iron-sulfur protein:fumarate reductase flavoprotein subunit	4379047	4379399	-	4380245	4380698	-	53	4761	4420	16122506	40.6058	1.49057e-57
Hfq-FLAG_1	EG10669	malG.xylE.IGR:malG.3UTR:EG10556	mRNA	IGR:sRNA:mRNA	ompA	malG.xylE.IGR:malG.3UTR:malG	outer membrane protein A	maltose ABC transporter membrane subunit MalG:D-xylose:H<sup>+</sup> symporter:maltose ABC transporter membrane subunit MalG:maltose ABC transporter membrane subunit MalG	1019086	1019292	-	4242529	4242968	-	53	4151	82335	16045201	2.48819	0.0195117
Hfq-FLAG_1	EG10088	G0-8899	mRNA	sRNA	asd	mcaS	aspartate-semialdehyde dehydrogenase	small regulatory RNA McaS	3574646	3574799	-	1405657	1405710	-	53	1343	107774	16022570	5.86703	1.7994e-16
Hfq-FLAG_1	EG10593	malG.3UTR	mRNA	sRNA	mglB	malG.3UTR	D-galactose/methyl-galactoside ABC transporter periplasmic binding protein	maltose ABC transporter membrane subunit MalG	2239506	2239924	-	4242529	4242589	-	53	1306	64059	16066322	10.1782	3.11848e-27
Hfq-FLAG_1	G7554	G0-8914	mRNA	sRNA	hybO	gadY	hydrogenase 2 small subunit	small regulatory RNA GadY	3146220	3146287	-	3664889	3664969	+	53	1301	35631	16094755	18.4016	7.9543e-40
Hfq-FLAG_1	EG10906	G0-8871	mRNA	sRNA	rpsG	arcZ	30S ribosomal subunit protein S7	small regulatory RNA ArcZ	3473516	3473679	-	3350662	3350698	+	53	1062	198261	15932364	4.01046	2.93855e-09
Hfq-FLAG_1	EG10841	glnA.3UTR:glnZ	mRNA	3UTR:sRNA	fliD	glnA.3UTR:glnZ	flagellar filament capping protein	adenylyl-[glutamine synthetase] // glutamine synthetase:small regulatory RNA GlnZ	2004601	2004683	+	4056426	4056590	-	53	701	189545	15941441	6.35877	1.65197e-17
Hfq-FLAG_1	G6902	G0-10677	mRNA	sRNA	ydhY	fnrS	putative 4Fe-4S ferredoxin-like protein YdhY	small regulatory RNA FnrS	1753904	1753997	-	1409206	1409250	+	53	488	474356	15656843	3.58473	4.97248e-07
Hfq-FLAG_1	topA.cysB.IGR	cpxP.3UTR:G0-16649:fieF.EST5UTR	IGR	3UTR:sRNA:5UTR	topA.cysB.IGR	cpxP.3UTR:cpxQ:fieF.EST5UTR	DNA topoisomerase 1:DNA-binding transcriptional dual regulator CysB	periplasmic protein CpxP:small regulatory RNA CpxQ:Zn<sup>2+</sup>/Fe<sup>2+</sup>/Cd<sup>2+</sup> exporter	1333775	1333899	+	4106354	4106387	+	53	319	67152	16064216	39.7453	1.44134e-55
Hfq-FLAG_1	EG12400	G0-8878	mRNA	sRNA	mdtK	cyaR	multidrug efflux pump MdtK	small regulatory RNA CyaR	1743426	1743814	+	2167140	2167201	+	53	311	516383	15614993	5.1533	6.73947e-13
Hfq-FLAG_1	EG12693	G0-10677	mRNA	sRNA	nudL	fnrS	putative NUDIX hydrolase with low 3-phosphohydroxypyruvate phosphatase activity	small regulatory RNA FnrS	1896203	1896383	+	1409165	1409249	+	53	249	538900	15592538	6.15864	6.89509e-16
Hfq-FLAG_1	lapB.pyrF.TU	G0-8871	TU	sRNA	lapB.pyrF.TU	arcZ	lipopolysaccharide assembly protein B:orotidine-5'-phosphate decarboxylase	small regulatory RNA ArcZ	1341758	1341796	+	3350668	3350697	+	53	146	198261	15933280	29.1737	7.03428e-47
Hfq-FLAG_1	EG10325	G0-10677	mRNA	sRNA	fnr	fnrS	DNA-binding transcriptional dual regulator FNR	small regulatory RNA FnrS	1399455	1399625	-	1409212	1409249	+	53	127	474356	15657204	13.7747	2.39147e-30
Hfq-FLAG_1	EG10309	G0-9382	mRNA	sRNA	fimB	chiX	Type 1 fimbriae regulatory protein FimB	small regulatory RNA ChiX	4541031	4541095	+	507244	507288	+	53	68	2809914	13321705	3.69516	0.000128501
Hfq-FLAG_1	xseA.AS	G0-8878	AS	sRNA	xseA.AS	cyaR	exodeoxyribonuclease VII subunit XseA	small regulatory RNA CyaR	2635091	2635481	-	2167143	2167200	+	53	42	512977	15618668	38.4214	1.81361e-46
Hfq-FLAG_1	EG10321	EG10544	mRNA	mRNA	fliC	lpp	flagellar filament structural protein	murein lipoprotein	2003138	2003494	-	1757416	1757500	+	52	174658	1793	15955237	2.64934	0.0126101
Hfq-FLAG_1	EG10401	EG10399	mRNA	mRNA	glpT	glpQ	sn-glycerol 3-phosphate:phosphate antiporter	glycerophosphoryl diester phosphodiesterase GlpQ	2352104	2352297	-	2350426	2350889	-	52	32203	11339	16088146	2.29107	0.0424888
Hfq-FLAG_1	EG10174:cydB.EST3UTR:G0-10441	motA.5UTR:G0-17103:EG10319	mRNA:3UTR:mRNA	5UTR:sRNA:mRNA	cydB:cydB.EST3UTR:cydX	motA.5UTR:motR:flhC	cytochrome <i>bd</i>-I subunit 2:cytochrome <i>bd</i>-I subunit 2:cytochrome <i>bd</i>-I accessory subunit CydX	motility protein A:small RNA MotR:DNA-binding transcriptional dual regulator FlhC	773822	774278	+	1977207	1977369	-	52	4749	19840	16107099	8.88949	3.88359e-24
Hfq-FLAG_1	EG10527	EG10526	mRNA	mRNA	lacZ	lacY	&beta;-galactosidase	lactose permease	364950	365385	-	362067	362498	-	52	3295	4381	16124012	58.0828	2.52275e-64
Hfq-FLAG_1	G363	G361:G362	mRNA	mRNA:mRNA	flgG	flgE:flgF	flagellar basal-body rod protein FlgG	flagellar hook protein FlgE:flagellar basal-body rod protein FlgF	1134926	1135393	+	1133602	1134051	+	52	3175	2626	16125887	100.575	2.25691e-76
Hfq-FLAG_1	G361	G363	mRNA	mRNA	flgE	flgG	flagellar hook protein FlgE	flagellar basal-body rod protein FlgG	1133324	1133780	+	1134812	1135299	+	52	2858	2329	16126501	125.983	2.29774e-81
Hfq-FLAG_1	EG10528	G0-8863	mRNA	sRNA	lamB	rprA	maltose outer membrane channel / phage lambda receptor protein	small regulatory RNA RprA	4249104	4249168	+	1770456	1770478	+	52	2158	6397	16123133	60.733	3.55691e-65
Hfq-FLAG_1	EG11852	cpxP.3UTR:G0-16649:fieF.EST5UTR	mRNA	3UTR:sRNA:5UTR	dtd	cpxP.3UTR:cpxQ:fieF.EST5UTR	D-aminoacyl-tRNA deacylase	periplasmic protein CpxP:small regulatory RNA CpxQ:Zn<sup>2+</sup>/Fe<sup>2+</sup>/Cd<sup>2+</sup> exporter	4077019	4077078	+	4106356	4106387	+	52	1807	67153	16062728	6.88334	5.81815e-19
Hfq-FLAG_1	sucD.EST3UTR:G0-17009:sdhX.mngR.IGR:mngR.AS	G0-8871	3UTR:sRNA:IGR:AS	sRNA	sucD.EST3UTR:sdhX:sdhX.mngR.IGR:mngR.AS	arcZ	succinyl-CoA synthetase subunit &alpha;:small regulatory RNA SdhX:small regulatory RNA SdhX:DNA-binding transcriptional repressor MngR:DNA-binding transcriptional repressor MngR	small regulatory RNA ArcZ	765107	765160	+	3350678	3350697	+	52	1156	198262	15932270	3.6148	2.73478e-07
Hfq-FLAG_1	EG10810	uhpT.EST3UTR:G0-17104	mRNA	3UTR:sRNA	pyrG	uhpT.EST3UTR:uhpU	CTP synthetase	hexose-6-phosphate:phosphate antiporter:small RNA UhpU	2908219	2908439	-	3845731	3845754	-	52	1035	85885	16044768	9.38597	6.7673e-25
Hfq-FLAG_1	ytfJ.ytfK.IGR	malG.3UTR	IGR	sRNA	ytfJ.ytfK.IGR	malG.3UTR	PF09695 family protein YtfJ:stringent response modulator YtfK	maltose ABC transporter membrane subunit MalG	4439434	4439494	+	4242529	4242548	-	52	881	64060	16066747	14.8036	3.38839e-34
Hfq-FLAG_1	EG12123	G0-8899	mRNA	sRNA	lrhA	mcaS	DNA-binding transcriptional dual regulator LrhA	small regulatory RNA McaS	2405806	2406190	-	1405657	1405693	-	52	622	106267	16024799	12.6069	1.19477e-30
Hfq-FLAG_1	EG10403	G0-8878	mRNA	sRNA	gltB	cyaR	glutamate synthase subunit GltB	small regulatory RNA CyaR	3354605	3354698	+	2167179	2167200	+	52	577	512978	15618133	2.74383	0.0074456
Hfq-FLAG_1	EG11284	micA.gshA.IGR	mRNA	IGR	fabZ	micA.gshA.IGR	3-hydroxy-acyl-[acyl-carrier-protein] dehydratase	small regulatory RNA MicA:glutamate&mdash;cysteine ligase	202113	202195	+	2814835	2814877	+	52	463	62162	16069063	29.0327	4.30449e-48
Hfq-FLAG_1	yjdM.EST5UTR	sucD.EST3UTR:G0-17009	5UTR	3UTR:sRNA	yjdM.EST5UTR	sucD.EST3UTR:sdhX	zinc ribbon domain-containing protein YjdM	succinyl-CoA synthetase subunit &alpha;:small regulatory RNA SdhX	4326394	4326796	-	765084	765149	+	52	294	54243	16077151	52.4229	2.08544e-60
Hfq-FLAG_1	G6898	G0-8878	mRNA	sRNA	ydhU	cyaR	putative cytochrome YdhU	small regulatory RNA CyaR	1749739	1750092	-	2167192	2167200	+	52	271	512978	15618439	5.84215	1.15018e-14
Hfq-FLAG_1	G7186	G0-8878	mRNA	sRNA	yfbS	cyaR	putative transporter YfbS	small regulatory RNA CyaR	2409907	2409966	-	2167149	2167200	+	52	168	512978	15618542	9.42401	6.88972e-23
Hfq-FLAG_1	ssb.5UTR	G0-8878	5UTR	sRNA	ssb.5UTR	cyaR	ssDNA-binding protein	small regulatory RNA CyaR	4274083	4274174	+	2167146	2167200	+	52	113	512978	15618597	14.011	1.05566e-29
Hfq-FLAG_1	ydeE.EST5UTR	G0-8867	5UTR	sRNA	ydeE.EST5UTR	gcvB	dipeptide exporter	small regulatory RNA GcvB	1621291	1621545	+	2942858	2942902	+	52	86	912798	15218804	10.0812	3.39232e-22
Hfq-FLAG_1	EG10615	glnA.3UTR:glnZ	mRNA	3UTR:sRNA	mtlA	glnA.3UTR:glnZ	mannitol-specific PTS enzyme IICBA component	adenylyl-[glutamine synthetase] // glutamine synthetase:small regulatory RNA GlnZ	3772308	3772345	+	4056426	4056589	-	52	73	189546	15942069	59.9115	9.27106e-59
Hfq-FLAG_1	EG10225	G0-8871	mRNA	sRNA	dgt	arcZ	dGTP triphosphohydrolase	small regulatory RNA ArcZ	180115	180154	+	3350678	3350698	+	52	62	198262	15933364	67.4031	2.02446e-60
Hfq-FLAG_1	sibB.mdtA.IGR	G0-9382	IGR	sRNA	sibB.mdtA.IGR	chiX	small RNA SibB:multidrug efflux pump membrane fusion protein MdtA	small regulatory RNA ChiX	2153803	2153891	+	507262	507287	+	52	41	2809915	13321732	6.01294	6.39487e-10
Hfq-FLAG_1	EG12110	G0-8899	mRNA	sRNA	ydcF	mcaS	DUF218 domain-containing protein YdcF	small regulatory RNA McaS	1487340	1487472	+	1405657	1405664	-	52	29	106267	16025392	270.406	2.39479e-85
Hfq-FLAG_1	yrbL.npr.IGR	G0-9382	IGR	sRNA	yrbL.npr.IGR	chiX	protein kinase-like domain-containing protein YrbL:Npr-<i>N</i>-phospho-L-histidine // phosphorelay protein NPr	small regulatory RNA ChiX	3348217	3348371	-	507264	507288	+	52	12	2809915	13321761	20.5443	1.10911e-21
Hfq-FLAG_1	EG10528	EG10558	mRNA	mRNA	lamB	malK	maltose outer membrane channel / phage lambda receptor protein	maltose ABC transporter ATP binding subunit	4248743	4249156	+	4246764	4247198	+	51	27794	7871	16096024	3.75239	5.75279e-08
Hfq-FLAG_1	G7128	EG12415	mRNA	mRNA	gatZ	gatB	putative tagatose-1,6-bisphosphate aldolase 2 chaperone	galactitol-specific PTS enzyme IIB component	2175601	2176100	-	2174311	2174599	-	51	27458	3846	16100385	7.7755	1.9005e-21
Hfq-FLAG_1	EG10990	EG10991	mRNA	mRNA	tdcB	tdcC	catabolic threonine dehydratase	threonine/serine:H<sup>+</sup> symporter	3265043	3265199	-	3263707	3264092	-	51	6912	9988	16114789	11.9045	1.12031e-29
Hfq-FLAG_1	EG10987	EG10988	mRNA	mRNA	tap	tar	methyl-accepting chemotaxis protein Tap	methyl-accepting chemotaxis protein Tar	1970728	1970973	-	1972105	1972483	-	51	6632	28733	16096324	4.30796	7.62609e-11
Hfq-FLAG_1	G7627	EG11172	mRNA	mRNA	tdcE	tdcD	activated 2-ketobutyrate formate-lyase / pyruvate formate-lyase 4 // 2-ketobutyrate formate-lyase/pyruvate formate-lyase 4	propionate kinase	3260104	3260549	-	3262612	3263074	-	51	5339	8951	16117399	17.2002	4.45283e-37
Hfq-FLAG_1	EG10990	G7047	mRNA	sRNA	tdcB	dsrA	catabolic threonine dehydratase	small regulatory RNA DsrA	3265037	3265100	-	2025223	2025272	-	51	3982	14685	16113022	14.0531	8.8041e-33
Hfq-FLAG_1	EG10506	glmZ.hemY.IGR	mRNA	IGR	infC	glmZ.hemY.IGR	translation initiation factor IF-3	small regulatory RNA GlmZ:protein HemY	1800430	1800683	-	3986464	3986639	+	51	3842	30839	16097008	6.92879	9.70189e-19
Hfq-FLAG_1	EG11394	cpxP.3UTR:G0-16649:fieF.EST5UTR	mRNA	3UTR:sRNA:5UTR	fabR	cpxP.3UTR:cpxQ:fieF.EST5UTR	DNA-binding transcriptional repressor FabR	periplasmic protein CpxP:small regulatory RNA CpxQ:Zn<sup>2+</sup>/Fe<sup>2+</sup>/Cd<sup>2+</sup> exporter	4161103	4161291	+	4106346	4106387	+	51	3744	67154	16060791	3.25784	4.62694e-06
Hfq-FLAG_1	EG10982	uhpT.EST3UTR:G0-17104:EG11054	mRNA	3UTR:sRNA:mRNA	sucD	uhpT.EST3UTR:uhpU:uhpT	succinyl-CoA synthetase subunit &alpha;	hexose-6-phosphate:phosphate antiporter:small RNA UhpU:hexose-6-phosphate:phosphate antiporter	764736	764999	+	3845731	3845821	-	51	3079	92792	16035818	2.86247	0.00125624
Hfq-FLAG_1	EG11555	G0-8899	mRNA	sRNA	yaaJ	mcaS	putative transporter YaaJ	small regulatory RNA McaS	7907	7996	-	1405658	1405718	-	51	2585	107776	16021328	2.93282	0.000191336
Hfq-FLAG_1	yqjA.5UTR:G0-17033:G7609	uhpT.EST3UTR:G0-17104:EG11054	5UTR:mRNA:mRNA	3UTR:sRNA:mRNA	yqjA.5UTR:yqiM:yqjA	uhpT.EST3UTR:uhpU:uhpT	DedA family protein YqjA:protein YqiM:DedA family protein YqjA	hexose-6-phosphate:phosphate antiporter:small RNA UhpU:hexose-6-phosphate:phosphate antiporter	3247636	3248034	+	3845731	3845793	-	51	1803	85886	16044000	5.28402	1.2793e-13
Hfq-FLAG_1	G7629	cpxP.3UTR:G0-16649:fieF.EST5UTR	mRNA	3UTR:sRNA:5UTR	yhaV	cpxP.3UTR:cpxQ:fieF.EST5UTR	ribosome-dependent mRNA interferase toxin YhaV	periplasmic protein CpxP:small regulatory RNA CpxQ:Zn<sup>2+</sup>/Fe<sup>2+</sup>/Cd<sup>2+</sup> exporter	3277306	3277786	+	4106328	4106387	+	51	1127	67154	16063408	10.8246	3.38568e-27
Hfq-FLAG_1	EG10969	G0-17102	mRNA	sRNA	srlE	fliX	sorbitol-specific PTS enzyme IIBC<sub>1</sub> component	small RNA FliX	2826401	2826494	+	2001911	2001929	-	51	958	213693	15917038	3.96531	1.6826e-08
Hfq-FLAG_1	EG10597	G0-17021.AS:G0-10671	mRNA	AS:sRNA	minD	mgtT.AS:mgrR	Z-ring positioning protein MinD	protein MgtT:small regulatory RNA MgrR	1224807	1224895	-	1622818	1622844	-	51	696	49096	16081897	24.0023	2.09991e-43
Hfq-FLAG_1	talB.5UTR	uhpT.EST3UTR:G0-17104:EG11054	5UTR	3UTR:sRNA:mRNA	talB.5UTR	uhpT.EST3UTR:uhpU:uhpT	transaldolase B	hexose-6-phosphate:phosphate antiporter:small RNA UhpU:hexose-6-phosphate:phosphate antiporter	8190	8284	+	3845731	3845875	-	51	497	92792	16038400	17.7364	8.97719e-37
Hfq-FLAG_1	EG10334	G0-8878	mRNA	sRNA	fre	cyaR	NAD(P)H-flavin reductase	small regulatory RNA CyaR	4026936	4027000	+	2167176	2167200	+	51	462	512979	15618248	3.36094	1.47695e-05
Hfq-FLAG_1	EG10921	G0-8878	mRNA	sRNA	ftnA	cyaR	ferritin iron storage protein	small regulatory RNA CyaR	1988716	1988795	+	2167154	2167200	+	51	323	512979	15618387	4.80733	4.31911e-11
Hfq-FLAG_1	EG11730	malG.3UTR	mRNA	sRNA	viaA	malG.3UTR	protein ViaA	maltose ABC transporter membrane subunit MalG	3928801	3928868	-	4242530	4242548	-	51	235	64061	16067393	54.432	1.41251e-59
Hfq-FLAG_1	ydiJ.EST5UTR	G0-8867	5UTR	sRNA	ydiJ.EST5UTR	gcvB	D-2-hydroxyglutarate dehydrogenase	small regulatory RNA GcvB	1768722	1768796	-	2942719	2942901	+	51	64	1021082	15110543	11.7926	1.71825e-23
Hfq-FLAG_1	sdaC.EST5UTR	exuT.5UTR	5UTR	5UTR	sdaC.EST5UTR	exuT.5UTR	L-serine:H+ symporter SdaC	hexuronate transporter	2928149	2928191	+	3245043	3245136	+	51	33	24891	16106765	1000.05	9.35113e-114
Hfq-FLAG_1	EG10321	nlpE.EST3UTR	mRNA	3UTR	fliC	nlpE.EST3UTR	flagellar filament structural protein	sensor lipoprotein NlpE	2003203	2003677	-	216073	216076	+	50	329255	136	15802299	17.6449	1.29192e-33
Hfq-FLAG_1	G0-8867	G6358	sRNA	mRNA	gcvB	rihA	small regulatory RNA GcvB	pyrimidine-specific ribonucleoside hydrolase RihA	2942695	2942696	+	684338	684414	-	50	324075	301	15807314	8.10244	5.18408e-20
Hfq-FLAG_1	G0-8871	G7627	sRNA	mRNA	arcZ	tdcE	small regulatory RNA ArcZ	activated 2-ketobutyrate formate-lyase / pyruvate formate-lyase 4 // 2-ketobutyrate formate-lyase/pyruvate formate-lyase 4	3350612	3350655	+	3261946	3261983	-	50	134773	731	15996186	8.11832	8.27563e-21
Hfq-FLAG_1	EG10671	tRNAnn70.AS	mRNA	AS	ompF	serU.3UTR.AS	outer membrane porin F	tRNA-Ser(CGA)	986769	986998	-	2043146	2043181	+	50	27573	3477	16100640	8.39701	6.88794e-22
Hfq-FLAG_1	EG10990	EG10991	mRNA	mRNA	tdcB	tdcC	catabolic threonine dehydratase	threonine/serine:H<sup>+</sup> symporter	3265736	3266100	-	3263610	3263978	-	50	24122	10315	16097253	3.23474	1.27711e-05
Hfq-FLAG_1	ansB.5UTR	yggM.EST5UTR	5UTR	5UTR	ansB.5UTR	yggM.EST5UTR	L-asparaginase 2	DUF1202 domain-containing protein YggM	3100740	3100753	-	3099633	3099681	-	50	20350	2474	16108866	15.9982	1.32926e-34
Hfq-FLAG_1	EG10671:ompF.5UTR:asnS.ompF.IGR	tdcG.EST3UTR:tdcG.3UTR	mRNA:5UTR:IGR	3UTR:sRNA	ompF:ompF.5UTR:asnS.ompF.IGR	tdcG.EST3UTR:tdcG.3UTR	outer membrane porin F:outer membrane porin F:asparagine&mdash;tRNA ligase:outer membrane porin F	L-serine deaminase III:L-serine deaminase III	986904	987093	-	3258235	3258273	-	50	19263	14347	16098080	2.91245	0.000942963
Hfq-FLAG_1	EG11442	EG10371	mRNA	mRNA	gcvT	gcvH	aminomethyltransferase	lipoyl-GcvH-protein // glycine cleavage system H protein	3050517	3050776	-	3049435	3049654	-	50	11090	6153	16114447	11.8077	8.37631e-29
Hfq-FLAG_1	EG11172	G7627	mRNA	mRNA	tdcD	tdcE	propionate kinase	activated 2-ketobutyrate formate-lyase / pyruvate formate-lyase 4 // 2-ketobutyrate formate-lyase/pyruvate formate-lyase 4	3262719	3263148	-	3261307	3261774	-	50	9778	7703	16114209	10.6972	1.1849e-26
Hfq-FLAG_1	EG12865	malG.3UTR	mRNA	sRNA	ydcH	malG.3UTR	DUF465 domain-containing protein YdcH	maltose ABC transporter membrane subunit MalG	1498616	1498794	+	4242529	4242592	-	50	4374	64062	16063254	2.86632	0.00171178
Hfq-FLAG_1	G6176	G6177	mRNA	mRNA	ykgE	ykgF	putative lactate utilization oxidoreductase YkgE	putative amino acid dehydrogenase with NAD(P)-binding domain and ferridoxin-like domain	321802	322299	+	323203	323698	+	50	3867	2328	16125495	89.5624	9.20019e-71
Hfq-FLAG_1	proP.5UTR:EG11612	uhpT.EST3UTR:G0-17104	5UTR:mRNA	3UTR:sRNA	proP.5UTR:proP	uhpT.EST3UTR:uhpU	osmolyte:H<sup>+</sup> symporter ProP:osmolyte:H<sup>+</sup> symporter ProP	hexose-6-phosphate:phosphate antiporter:small RNA UhpU	4330405	4330696	+	3845731	3845765	-	50	2317	85887	16043486	4.03102	1.09458e-08
Hfq-FLAG_1	G7554:hybO.5UTR:yghW.EST3UTR	uhpT.EST3UTR:G0-17104:EG11054	mRNA:5UTR:3UTR	3UTR:sRNA:mRNA	hybO:hybO.5UTR:yghW.EST3UTR	uhpT.EST3UTR:uhpU:uhpT	hydrogenase 2 small subunit:hydrogenase 2 small subunit:DUF2623 domain-containing protein YghW	hexose-6-phosphate:phosphate antiporter:small RNA UhpU:hexose-6-phosphate:phosphate antiporter	3146002	3146364	-	3845731	3845788	-	50	2313	85887	16043490	4.038	1.02606e-08
Hfq-FLAG_1	ompC.5UTR	rybB.rcdA.IGR	5UTR	IGR	ompC.5UTR	rybB.rcdA.IGR	outer membrane porin C	small regulatory RNA RybB:RcdA	2312804	2312830	-	887976	888065	-	50	2162	83758	16045770	4.43046	3.01636e-10
Hfq-FLAG_1	G6312:borD.5UTR:ybcV.borD.IGR	G0-17077:rbsB.rbsK.TU	mRNA:5UTR:IGR	sRNA:TU	borD:borD.5UTR:ybcV.borD.IGR	rbsZ:rbsB.rbsK.TU	DLP12 prophage; prophage lipoprotein BorD:DLP12 prophage; prophage lipoprotein BorD:DLP12 prophage; DUF1398 domain-containing protein YbcV:DLP12 prophage; prophage lipoprotein BorD	small regulatory RNA RbsZ:ribose ABC transporter periplasmic binding protein:ribokinase	578811	578923	-	3937260	3937280	+	50	1836	1309	16128545	335.547	6.28872e-99
Hfq-FLAG_1	EG10688	uhpT.EST3UTR:G0-17104:EG11054	mRNA	3UTR:sRNA:mRNA	pck	uhpT.EST3UTR:uhpU:uhpT	phosphoenolpyruvate carboxykinase (ATP)	hexose-6-phosphate:phosphate antiporter:small RNA UhpU:hexose-6-phosphate:phosphate antiporter	3533603	3533784	+	3845732	3845793	-	50	1750	85887	16044053	5.33726	2.01025e-13
Hfq-FLAG_1	G7323	cpxP.3UTR:G0-16649:fieF.EST5UTR	mRNA	3UTR:sRNA:5UTR	yfhM	cpxP.3UTR:cpxQ:fieF.EST5UTR	&alpha;<sub>2</sub>-macroglobulin	periplasmic protein CpxP:small regulatory RNA CpxQ:Zn<sup>2+</sup>/Fe<sup>2+</sup>/Cd<sup>2+</sup> exporter	2651904	2652325	-	4106367	4106387	+	50	1587	67155	16062948	7.53598	1.06202e-19
Hfq-FLAG_1	insA-7.EST5UTR:G7908:insA-7.EST3UTR:insA-7.yjhU.IGR	EG11005	5UTR:mRNA:3UTR:IGR	mRNA	insA-7.EST5UTR:insA-7:insA-7.EST3UTR:insA-7.yjhU.IGR	tnaA	:::KpLE2 phage-like element; putative DNA-binding transcriptional regulator YjhU	tryptophanase	4518502	4518959	+	3888820	3889281	+	50	1280	5372	16125038	117.253	1.67298e-76
Hfq-FLAG_1	yggN.5UTR:yggL.EST3UTR:EG12443:EG11779	cpxP.3UTR:G0-16649:fieF.EST5UTR	5UTR:3UTR:mRNA:mRNA	3UTR:sRNA:5UTR	yggN.5UTR:yggL.EST3UTR:yggL:trmI	cpxP.3UTR:cpxQ:fieF.EST5UTR	DUF2884 domain-containing protein YggN:putative ribosome assembly factor YggL:putative ribosome assembly factor YggL:	periplasmic protein CpxP:small regulatory RNA CpxQ:Zn<sup>2+</sup>/Fe<sup>2+</sup>/Cd<sup>2+</sup> exporter	3101744	3102199	-	4106358	4106387	+	50	1203	67155	16063332	9.94172	6.30494e-25
Hfq-FLAG_1	ves.5UTR	G0-17021.AS:G0-10671	5UTR	AS:sRNA	ves.5UTR	mgtT.AS:mgrR	HutD family protein Ves	protein MgtT:small regulatory RNA MgrR	1824956	1825008	-	1622817	1622856	-	50	854	49097	16081739	19.1774	5.88767e-38
Hfq-FLAG_1	G7145	G0-8871	mRNA	sRNA	preT	arcZ	dihydropyrimidine dehydrogenase (NAD<sup>+</sup>) subunit PreT	small regulatory RNA ArcZ	2234110	2234396	+	3350677	3350697	+	50	721	198264	15932705	5.57289	6.73796e-14
Hfq-FLAG_1	EG10789	G0-8899	mRNA	sRNA	ptsI	mcaS	PTS enzyme I	small regulatory RNA McaS	2535407	2535492	+	1405657	1405680	-	50	674	106269	16024747	11.1865	5.89104e-27
Hfq-FLAG_1	EG10508	uhpT.EST3UTR:G0-17104	mRNA	3UTR:sRNA	ispA	uhpT.EST3UTR:uhpU	geranyl diphosphate/farnesyl diphosphate synthase	hexose-6-phosphate:phosphate antiporter:small RNA UhpU	440907	441100	-	3845732	3845772	-	50	431	85887	16045372	21.6728	6.1613e-40
Hfq-FLAG_1	EG10787	G0-8878	mRNA	sRNA	ptsG	cyaR	EIIBC<sup>glc</sup> - phosphorylated // glucose-specific PTS enzyme IIBC component	small regulatory RNA CyaR	1158516	1158597	+	2167173	2167200	+	50	349	512980	15618361	4.36194	2.41043e-09
Hfq-FLAG_1	EG11737	G0-8867	mRNA	sRNA	metI	gcvB	L-methionine/D-methionine ABC transporter membrane subunit	small regulatory RNA GcvB	220914	221017	-	2942722	2942901	+	50	236	1021083	15110371	3.13525	0.000720682
Hfq-FLAG_1	EG11354	cpxP.3UTR:G0-16649:fieF.EST5UTR	mRNA	3UTR:sRNA:5UTR	emrA	cpxP.3UTR:cpxQ:fieF.EST5UTR	multidrug efflux pump membrane fusion protein EmrA	periplasmic protein CpxP:small regulatory RNA CpxQ:Zn<sup>2+</sup>/Fe<sup>2+</sup>/Cd<sup>2+</sup> exporter	2811324	2811585	+	4106354	4106387	+	50	208	67155	16064327	57.503	2.95366e-59
Hfq-FLAG_1	EG10003	G0-8878	mRNA	sRNA	cysZ	cyaR	sulfate:H+ symporter	small regulatory RNA CyaR	2531535	2531654	+	2167174	2167200	+	50	89	512980	15618621	17.105	1.42143e-31
Hfq-FLAG_1	G0-10465	G0-10677	mRNA	sRNA	arfA	fnrS	alternative ribosome-rescue factor A	small regulatory RNA FnrS	3438512	3438601	-	1409176	1409249	+	50	85	538903	15592702	17.0201	2.70936e-31
Hfq-FLAG_1	EG11360	G0-8863	mRNA	sRNA	bax	rprA	putative glycoside hydrolase Bax	small regulatory RNA RprA	3737104	3737179	-	1770460	1770478	+	50	66	6399	16125225	1909.06	1.9069e-130
Hfq-FLAG_1	EG11020	G0-8878	mRNA	sRNA	trkG	cyaR	Rac prophage; K<sup>+</sup> transporter TrkG	small regulatory RNA CyaR	1424044	1424497	+	2167177	2167200	+	50	54	512980	15618656	28.1916	3.2953e-39
Hfq-FLAG_1	EG11740	G0-8878	mRNA	sRNA	nfrA	cyaR	exopolysaccharide secretion system outer membrane protein NfrA	small regulatory RNA CyaR	590254	590331	-	2167146	2167201	+	50	20	516386	15615284	75.5989	1.47908e-51
Hfq-FLAG_1	sstT.5UTR	EG12732	5UTR	mRNA	sstT.5UTR	sstT	serine/threonine:Na+ symporter	serine/threonine:Na+ symporter	3239863	3240042	+	3240916	3241270	+	49	92163	339	16039189	25.1549	8.55296e-42
Hfq-FLAG_1	G7128:EG12419	EG12417:EG12416	mRNA:mRNA	mRNA:mRNA	gatZ:gatY	gatD:gatC	putative tagatose-1,6-bisphosphate aldolase 2 chaperone:tagatose-1,6-bisphosphate aldolase 2	galactitol-1-phosphate 5-dehydrogenase:galactitol-specific PTS enzyme IIC component	2176013	2176483	-	2172604	2173090	-	49	18719	6091	16106881	6.92207	2.54477e-18
Hfq-FLAG_1	G7128	EG12416:EG12415:gatB.gatA.TU	mRNA	mRNA:mRNA:TU	gatZ	gatC:gatB:gatB.gatA.TU	putative tagatose-1,6-bisphosphate aldolase 2 chaperone	galactitol-specific PTS enzyme IIC component:galactitol-specific PTS enzyme IIB component:galactitol-specific PTS enzyme IIB component:galactitol-specific PTS enzyme IIA component	2176114	2176596	-	2174101	2174587	-	49	16579	5950	16109162	8.00191	3.48696e-21
Hfq-FLAG_1	EG10671	EG11151:G0-17078:raiA.EST3UTR	mRNA	mRNA:sRNA:3UTR	ompF	raiA:raiZ:raiA.EST3UTR	outer membrane porin F	ribosome-associated inhibitor A:small RNA RaiZ:ribosome-associated inhibitor A	986514	986691	-	2737408	2737544	+	49	11815	22603	16097273	2.95358	0.00091028
Hfq-FLAG_1	EG10567	EG10568	mRNA	mRNA	manX	manY	mannose-specific PTS enzyme IIAB component	mannose-specific PTS enzyme IIC component	1902004	1902479	+	1903313	1903780	+	49	6483	3322	16121886	36.6806	1.0235e-50
Hfq-FLAG_1	G7626	G7627	mRNA	mRNA	tdcF	tdcE	putative enamine/imine deaminase	activated 2-ketobutyrate formate-lyase / pyruvate formate-lyase 4 // 2-ketobutyrate formate-lyase/pyruvate formate-lyase 4	3259730	3260144	-	3261212	3261638	-	49	3878	6354	16121459	32.0587	5.92371e-48
Hfq-FLAG_1	EG10561	EG10560	mRNA	mRNA	malQ	malP	4-&alpha;-glucanotransferase	maltodextrin phosphorylase	3549617	3550093	-	3550811	3551273	-	49	3871	3362	16124458	60.71	2.22437e-61
Hfq-FLAG_1	EG11175	EG10016:EG12760	mRNA	mRNA:mRNA	garK	garL:garP	glycerate 2-kinase 1	&alpha;-dehydro-&beta;-deoxy-<i>D</i>-glucarate aldolase:galactarate/D-glucarate transporter GarP	3270740	3271186	-	3273306	3273792	-	49	2934	6205	16122552	43.3938	3.5226e-54
Hfq-FLAG_1	pfkA.5UTR:EG10699	malG.3UTR	5UTR:mRNA	sRNA	pfkA.5UTR:pfkA	malG.3UTR	6-phosphofructokinase 1:6-phosphofructokinase 1	maltose ABC transporter membrane subunit MalG	4107530	4107600	+	4242531	4242584	-	49	2777	64063	16064851	4.42476	5.99574e-10
Hfq-FLAG_1	EG10527	EG10526	mRNA	mRNA	lacZ	lacY	&beta;-galactosidase	lactose permease	364104	364597	-	362307	362694	-	49	2555	4507	16124629	68.6131	4.33372e-64
Hfq-FLAG_1	rmuC.EST3UTR:ubiE.EST5UTR:EG11473	cpxP.3UTR:G0-16649:fieF.EST5UTR	3UTR:5UTR:mRNA	3UTR:sRNA:5UTR	rmuC.EST3UTR:ubiE.EST5UTR:ubiE	cpxP.3UTR:cpxQ:fieF.EST5UTR	putative recombination limiting protein RmuC:bifunctional 2-octaprenyl-6-methoxy-1,4-benzoquinol methylase and demethylmenaquinone methyltransferase:bifunctional 2-octaprenyl-6-methoxy-1,4-benzoquinol methylase and demethylmenaquinone methyltransferase	periplasmic protein CpxP:small regulatory RNA CpxQ:Zn<sup>2+</sup>/Fe<sup>2+</sup>/Cd<sup>2+</sup> exporter	4018777	4019181	+	4106362	4106388	+	49	2087	67156	16062448	5.61566	5.72349e-14
Hfq-FLAG_1	EG10394	uhpT.EST3UTR:G0-17104	mRNA	3UTR:sRNA	glpD	uhpT.EST3UTR:uhpU	aerobic glycerol 3-phosphate dehydrogenase	hexose-6-phosphate:phosphate antiporter:small RNA UhpU	3562124	3562198	+	3845732	3845765	-	49	1695	85888	16044108	5.4002	3.0001e-13
Hfq-FLAG_1	EG10789	cpxP.3UTR:G0-16649:fieF.EST5UTR	mRNA	3UTR:sRNA:5UTR	ptsI	cpxP.3UTR:cpxQ:fieF.EST5UTR	PTS enzyme I	periplasmic protein CpxP:small regulatory RNA CpxQ:Zn<sup>2+</sup>/Fe<sup>2+</sup>/Cd<sup>2+</sup> exporter	2535521	2535610	+	4106364	4106387	+	49	1437	67156	16063098	8.15612	1.20183e-20
Hfq-FLAG_1	EG11731	malG.3UTR	mRNA	sRNA	ravA	malG.3UTR	regulatory ATPase RavA	maltose ABC transporter membrane subunit MalG	3930181	3930394	-	4242530	4242538	-	49	1415	64063	16066213	8.68452	8.10472e-22
Hfq-FLAG_1	EG11853	G0-8871	mRNA	sRNA	yiiD	arcZ		small regulatory RNA ArcZ	4077717	4077889	+	3350662	3350697	+	49	1282	198265	15932144	3.0714	0.000358908
Hfq-FLAG_1	G6938	cpxP.3UTR:G0-16649:fieF.EST5UTR	mRNA	3UTR:sRNA:5UTR	ves	cpxP.3UTR:cpxQ:fieF.EST5UTR	HutD family protein Ves	periplasmic protein CpxP:small regulatory RNA CpxQ:Zn<sup>2+</sup>/Fe<sup>2+</sup>/Cd<sup>2+</sup> exporter	1824548	1824691	-	4106367	4106387	+	49	1161	67156	16063374	10.0952	1.30602e-24
Hfq-FLAG_1	G0-9561	G0-8871	mRNA	sRNA	blr	arcZ	&beta;-lactam resistance protein	small regulatory RNA ArcZ	1704516	1704721	+	3350666	3350697	+	49	745	198265	15932681	5.28546	1.26184e-12
Hfq-FLAG_1	EG11394	cpxP.3UTR:G0-16649:fieF.EST5UTR	mRNA	3UTR:sRNA:5UTR	fabR	cpxP.3UTR:cpxQ:fieF.EST5UTR	DNA-binding transcriptional repressor FabR	periplasmic protein CpxP:small regulatory RNA CpxQ:Zn<sup>2+</sup>/Fe<sup>2+</sup>/Cd<sup>2+</sup> exporter	4160611	4161100	+	4106362	4106387	+	49	630	67156	16063905	18.6047	2.62715e-36
Hfq-FLAG_1	EG10905	uhpT.EST3UTR:G0-17104	mRNA	3UTR:sRNA	rpsF	uhpT.EST3UTR:uhpU	30S ribosomal subunit protein S6	hexose-6-phosphate:phosphate antiporter:small RNA UhpU	4425121	4425290	+	3845731	3845769	-	49	603	85888	16045200	15.1807	3.20549e-32
Hfq-FLAG_1	EG12146	uhpT.EST3UTR:G0-17104	mRNA	3UTR:sRNA	rapZ	uhpT.EST3UTR:uhpU	RNase adaptor protein RapZ	hexose-6-phosphate:phosphate antiporter:small RNA UhpU	3347117	3347279	+	3845731	3845749	-	49	468	85888	16045335	19.5599	4.55371e-37
Hfq-FLAG_1	EG12373	G0-17021.AS:G0-10671	mRNA	AS:sRNA	ygdH	mgtT.AS:mgrR		protein MgtT:small regulatory RNA MgrR	2926293	2926373	+	1622818	1622873	-	49	347	49098	16082246	46.254	2.37454e-54
Hfq-FLAG_1	EG12688	G0-17102	mRNA	sRNA	grxB	fliX	oxidized glutaredoxin 2 // reduced glutaredoxin 2	small RNA FliX	1123257	1123693	-	2001911	2001929	-	49	296	213695	15917700	12.3308	1.96586e-27
Hfq-FLAG_1	G436	uhpT.EST3UTR:G0-17104	mRNA	3UTR:sRNA	nanT	uhpT.EST3UTR:uhpU	<i>N</i>-acetylneuraminate:H<sup>+</sup> symporter	hexose-6-phosphate:phosphate antiporter:small RNA UhpU	3372325	3372558	-	3845731	3845749	-	49	166	85888	16045637	55.1458	1.30409e-56
Hfq-FLAG_1	EG12265	uhpT.EST3UTR:G0-17104:EG11054	mRNA	3UTR:sRNA:mRNA	bcsG	uhpT.EST3UTR:uhpU:uhpT	cellulose phosphoethanolamine transferase	hexose-6-phosphate:phosphate antiporter:small RNA UhpU:hexose-6-phosphate:phosphate antiporter	3698070	3698396	+	3845732	3845776	-	49	106	85888	16045697	86.3607	1.44725e-64
Hfq-FLAG_1	G0-17104:EG11054	glpX.glpK.TU	sRNA:mRNA	TU	uhpU:uhpT	glpX.glpK.TU	small RNA UhpU:hexose-6-phosphate:phosphate antiporter	fructose-1,6-bisphosphatase 2:glycerol kinase	3845819	3845995	-	4115641	4115686	-	48	17432	1573	16112687	28.2055	3.66755e-44
Hfq-FLAG_1	G7128	G0-8863	mRNA	sRNA	gatZ	rprA	putative tagatose-1,6-bisphosphate aldolase 2 chaperone	small regulatory RNA RprA	2175609	2175791	-	1770458	1770478	+	48	8555	6401	16116736	14.127	1.12518e-30
Hfq-FLAG_1	EG11175:garK.garR.TU:EG11176	EG10016	mRNA:TU:mRNA	mRNA	garK:garK.garR.TU:garR	garL	glycerate 2-kinase 1:glycerate 2-kinase 1:tartronate semialdehyde reductase:tartronate semialdehyde reductase	&alpha;-dehydro-&beta;-deoxy-<i>D</i>-glucarate aldolase	3271603	3272086	-	3273007	3273479	-	48	5923	2481	16123288	52.6655	5.977e-57
Hfq-FLAG_1	EG11967	EG11545	mRNA	mRNA	flgK	flgL	flagellar hook-filament junction protein 1	flagellar hook-filament junction protein 2	1138957	1139400	+	1140117	1140497	+	48	4895	7534	16119263	20.9801	6.86687e-39
Hfq-FLAG_1	EG11176:garR.garL.TU:EG10016	EG11175	mRNA:TU:mRNA	mRNA	garR:garR.garL.TU:garL	garK	tartronate semialdehyde reductase:tartronate semialdehyde reductase:&alpha;-dehydro-&beta;-deoxy-<i>D</i>-glucarate aldolase:&alpha;-dehydro-&beta;-deoxy-<i>D</i>-glucarate aldolase	glycerate 2-kinase 1	3272601	3273084	-	3270930	3271399	-	48	3861	2168	16125663	92.4698	2.21139e-68
Hfq-FLAG_1	EG11402	malG.3UTR	mRNA	sRNA	treC	malG.3UTR	trehalose-6-phosphate hydrolase	maltose ABC transporter membrane subunit MalG	4463420	4463768	-	4242529	4242592	-	48	2154	64064	16065474	5.58824	1.34791e-13
Hfq-FLAG_1	G7580	G0-10677	mRNA	sRNA	yqiB	fnrS	DUF1249 domain-containing protein YqiB	small regulatory RNA FnrS	3176820	3176942	-	1409174	1409200	+	48	1782	64496	16065414	6.70954	1.17545e-16
Hfq-FLAG_1	EG10982	G0-8871	mRNA	sRNA	sucD	arcZ	succinyl-CoA synthetase subunit &alpha;	small regulatory RNA ArcZ	764125	764295	+	3350670	3350698	+	48	892	198266	15932534	4.32427	4.78391e-09
Hfq-FLAG_1	EG10654	G0-17102	mRNA	sRNA	nirC	fliX	nitrite transporter NirC	small RNA FliX	3497502	3497747	+	2001912	2001929	-	48	625	213696	15917371	5.72053	1.59383e-13
Hfq-FLAG_1	EG10727	uhpT.EST3UTR:G0-17104	mRNA	3UTR:sRNA	phoA	uhpT.EST3UTR:uhpU	alkaline phosphatase	hexose-6-phosphate:phosphate antiporter:small RNA UhpU	401731	402181	+	3845731	3845774	-	48	468	85889	16045335	19.1605	8.11459e-36
Hfq-FLAG_1	EG11123	G0-8878	mRNA	sRNA	yciC	cyaR	putative inner membrane protein	small regulatory RNA CyaR	1313021	1313358	-	2167174	2167200	+	48	434	512982	15618276	3.36731	6.11785e-05
Hfq-FLAG_1	EG11381	G0-17102	mRNA	sRNA	glgS	fliX	surface composition regulator	small RNA FliX	3191748	3191911	-	2001911	2002184	-	48	379	352816	15778497	5.66395	5.05202e-13
Hfq-FLAG_1	EG10099	G0-8878	mRNA	sRNA	atpB	cyaR	ATP synthase F<sub>o</sub> complex subunit a	small regulatory RNA CyaR	3921902	3922097	-	2167148	2167200	+	48	287	512982	15618423	5.09207	3.18394e-11
Hfq-FLAG_1	EG11810	G0-8878	mRNA	sRNA	gcvP	cyaR	glycine decarboxylase	small regulatory RNA CyaR	3046904	3046927	-	2167162	2167200	+	48	93	512982	15618617	15.7144	8.57046e-29
Hfq-FLAG_1	G0-16739.AS:ydcD.EST3UTR	G0-8867	AS:3UTR	sRNA	yncO.AS:ydcD.EST3UTR	gcvB	protein YncO:uncharacterized protein YdcD	small regulatory RNA GcvB	1530410	1530451	+	2942830	2942902	+	48	77	912802	15218813	10.3933	1.64374e-20
Hfq-FLAG_1	EG11008	G0-8878	mRNA	sRNA	tolB	cyaR	Tol-Pal system periplasmic protein TolB	small regulatory RNA CyaR	777831	777867	+	2167179	2167200	+	48	31	512982	15618679	47.1435	4.03563e-44
Hfq-FLAG_1	EG10288	G0-17102	mRNA	sRNA	fecC	fliX	ferric citrate ABC transporter membrane subunit FecC	small RNA FliX	4513194	4513268	-	2001912	2001929	-	48	9	213696	15917987	397.274	5.48166e-74
Hfq-FLAG_1	rrlG.AS	G0-17101:flgL.EST3UTR	AS	sRNA:3UTR	rrlG.AS	flgO:flgL.EST3UTR	23S ribosomal RNA	small RNA FlgO:flagellar hook-filament junction protein 2	2727933	2727968	+	1141041	1141063	+	48	3	1165188	14966501	205.515	2.59239e-44
Hfq-FLAG_1	G0-10677	allE.EST3UTR	sRNA	3UTR	fnrS	allE.EST3UTR	small regulatory RNA FnrS	(S)-ureidoglycine aminohydrolase	1409128	1409200	+	543192	543211	-	47	259804	909	15870980	3.15858	0.000417174
Hfq-FLAG_1	G0-8871	yqjA.5UTR:G0-17033:G7609	sRNA	5UTR:mRNA:mRNA	arcZ	yqjA.5UTR:yqiM:yqjA	small regulatory RNA ArcZ	DedA family protein YqjA:protein YqiM:DedA family protein YqjA	3350622	3350655	+	3247633	3247797	+	47	134776	689	15996228	8.09625	3.39232e-19
Hfq-FLAG_1	EG10401	EG10391	mRNA	mRNA	glpT	glpA	sn-glycerol 3-phosphate:phosphate antiporter	anaerobic glycerol-3-phosphate dehydrogenase subunit A	2352210	2352418	-	2352670	2353095	+	47	24534	7966	16099193	3.87163	8.6834e-08
Hfq-FLAG_1	EG10554	G0-8882	mRNA	sRNA	malE	omrB	maltose ABC transporter periplasmic binding protein	small regulatory RNA OmrB	4245904	4246199	-	2976303	2976346	-	47	16667	6613	16108413	6.86902	9.65375e-17
Hfq-FLAG_1	EG12419	EG12416	mRNA	mRNA	gatY	gatC	tagatose-1,6-bisphosphate aldolase 2	galactitol-specific PTS enzyme IIC component	2176604	2177100	-	2173918	2174290	-	47	15161	4975	16111557	10.0396	5.10126e-24
Hfq-FLAG_1	EG10398	EG10396	mRNA	mRNA	glpK	glpF	glycerol kinase	glycerol facilitator	4115628	4116069	-	4117613	4118053	-	47	11874	3319	16116500	19.2205	2.90985e-36
Hfq-FLAG_1	nrfA.5UTR	EG11781:nrfA.nrfB.TU:EG11945	5UTR	mRNA:TU:mRNA	nrfA.5UTR	nrfA:nrfA.nrfB.TU:nrfB	cytochrome <i>c</i><sub>552</sub> nitrite reductase	cytochrome <i>c</i><sub>552</sub> nitrite reductase:cytochrome <i>c</i><sub>552</sub> nitrite reductase:periplasmic nitrite reductase penta-heme <i>c</i>-type cytochrome:periplasmic nitrite reductase penta-heme <i>c</i>-type cytochrome	4287670	4288080	+	4288917	4289400	+	47	11689	2433	16117571	26.6366	4.21393e-42
Hfq-FLAG_1	EG10555	EG10554	mRNA	mRNA	malF	malE	maltose ABC transporter membrane subunit MalF	maltose ABC transporter periplasmic binding protein	4243605	4244094	-	4245913	4246388	-	47	7585	23698	16100410	4.20986	1.23907e-08
Hfq-FLAG_1	EG10969	EG10971	mRNA	mRNA	srlE	srlD	sorbitol-specific PTS enzyme IIBC<sub>1</sub> component	sorbitol-6-phosphate 2-dehydrogenase	2826613	2827097	+	2828107	2828488	+	47	5063	1843	16124787	81.2192	9.81926e-65
[truncated: 2,759 more rows]

## Sheet: Hfq-FLAG_2
ID	RNA1_EcoCyc_ID	RNA2_EcoCyc_ID	RNA1_type	RNA2_type	RNA1_name	RNA2_name	RNA1_description	RNA2_description	RNA1_from	RNA1_to	RNA1.strand	RNA2_from	RNA2_to	RNA2.strand	Interactions	Other_interactions_of_RNA1	Other_interactions_of_RNA2	Total_other_interactions	Odds_ratio	Fisher's_exact_test_pvalue
[truncated: 4,469 more rows]

[truncated: 8 more sheets: Hfq_K31A-FLAG_1, Hfq_K31A-FLAG_2, Hfq_D9A-FLAG_1, Hfq_D9A-FLAG_2, Hfq_R16A-FLAG_1, Hfq_R16A-FLAG_2, Hfq_Y25D-FLAG_1, Hfq_Y25D-FLAG_2]
