# Supplementary material for: RNA-RNA Interactome Approaches Provide in vivo Evidence for a Critical Role of the Hfq Rim Face in sRNA-mRNA Pairing
Source: bioRxiv. 2025 Jun 26:2025.06.26.660752. Preprint. [Version 1] doi: 10.1101/2025.06.26.660752 (PMC12262471; doi:10.1101/2025.06.26.660752)
Supplement: Supplement 3 [file media-3.xlsx]

## Sheet: Legend
Table S9. Total RNA levels and Hfq IP levels analyzed from Hi-GRIL-seq and iRIL-seq data (related to Figure S10). Strains carrying either WT hfq (XL2001) or the hfq R16A mutant (FDM1050) or hfq deletion (XL2002) were transformed with either an empty vector (pBAD24) or a T4 RNA Ligase I-expressing vector (pBAD24-t4rnl1). Cultures were grown in LB (Lennox) supplemented with 100 µg/mL ampicillin. At…
Geneid (Column A): Names of genes or annotated features based on the custom annotation file NC_000913-3_all_feature.gff (see Materials and Methods for details). These include predicted UTRs (100 nt upstream of start codons and downstream of stop codons, shortened if overlapping another transcript), antisense regions (AS; on the opposite strand of coding regions), intergenic regions (IGRs; strand-…
Start (Column B): Start of the genes or annotated features.
End (Column C): End of the genes or annotated features.
Strand (Column D): The genome strand.
Length (Column E): The length of the genes or annotated features.
Raw counts (Column F to U): Raw read counts mapped to genes or annotated features, generated using featureCounts from Subread v2.0.3 with the -0 parameter enabled to allow assignment to overlapping features. IP samples represent combined iRIL-seq (anti-Hfq) data, while Total RNA samples correspond to combined Hi-GRIL-seq data.
Normalized counts (Column V to AK): DESeq2-normalized read counts for each gene or annotated feature, calculated to account for differences in library size and sequencing depth.
Columns AL to AS: Log₂ fold change values and adjusted p-values from differential expression analyses performed using DESeq2. Each column represents a specific comparison between conditions. IP samples represent combined iRIL-seq (anti-Hfq) data, while Total RNA samples correspond to combined Hi-GRIL-seq data.
Comparisons:
R16A_vs_WT_t4rnl1_IP: R16A_t4rnl1_IP vs WT_t4rnl1_IP
R16A_t4rnl1_enrich: R16A_t4rnl1_IP vs R16A_t4rnl1_Total
WT_t4rnl1_enrich: WT_t4rnl1_IP vs WT_t4rnl1_Total
R16A_vs_WT_t4rnl1_enrich: R16A_t4rnl1_enrich vs WT_t4rnl1_enrich, calculated as (R16A_t4rnl1_IP vs R16A_t4rnl1_Total) compared to (WT_t4rnl1_IP vs WT_t4rnl1_Total)

## Sheet: Results
Geneid	Start	End	Strand	Length	raw_counts_WT_ctrlplasmid_Total_1	raw_counts_WT_ctrlplasmid_Total_2	raw_counts_WT_t4rnl1_Total_1	raw_counts_WT_t4rnl1_Total_2	raw_counts_R16A_ctrlplasmid_Total_1	raw_counts_R16A_ctrlplasmid_Total_2	raw_counts_R16A_t4rnl1_Total_1	raw_counts_R16A_t4rnl1_Total_2	raw_counts_delHfq_ctrlplasmid_Total_1	raw_counts_delHfq_ctrlplasmid_Total_2	raw_counts_delHfq_t4rnl1_Total_1	raw_counts_delHfq_t4rnl1_Total_2	raw_counts_WT_ctrlplasmid_IP_1	raw_counts_WT_ctrlplasmid_IP_2	raw_counts_WT_t4rnl1_IP_1	raw_counts_WT_t4rnl1_IP_2	raw_counts_R16A_ctrlplasmid_IP_1	raw_counts_R16A_ctrlplasmid_IP_2	raw_counts_R16A_t4rnl1_IP_1	raw_counts_R16A_t4rnl1_IP_2	normalized_counts_WT_ctrlplasmid_Total_1	normalized_counts_WT_ctrlplasmid_Total_2	normalized_counts_WT_t4rnl1_Total_1	normalized_counts_WT_t4rnl1_Total_2	normalized_counts_R16A_ctrlplasmid_Total_1	normalized_counts_R16A_ctrlplasmid_Total_2	normalized_counts_R16A_t4rnl1_Total_1	normalized_counts_R16A_t4rnl1_Total_2	normalized_counts_delHfq_ctrlplasmid_Total_1	normalized_counts_delHfq_ctrlplasmid_Total_2	normalized_counts_delHfq_t4rnl1_Total_1	normalized_counts_delHfq_t4rnl1_Total_2	normalized_counts_WT_ctrlplasmid_IP_1	normalized_counts_WT_ctrlplasmid_IP_2	normalized_counts_WT_t4rnl1_IP_1	normalized_counts_WT_t4rnl1_IP_2	normalized_counts_R16A_ctrlplasmid_IP_1	normalized_counts_R16A_ctrlplasmid_IP_2	normalized_counts_R16A_t4rnl1_IP_1	normalized_counts_R16A_t4rnl1_IP_2	log2FoldChange_R16A_vs_WT_t4rnl1_IP	padj_R16A_vs_WT_t4rnl1_IP	log2FoldChange_R16A_t4rnl1_enrich	padj_R16A_t4rnl1_enrich	log2FoldChange_WT_t4rnl1_enrich
yjtD.EST3UTR	1	76	+	75	82	35	129	103	51	36	89	58	63	22	92	76	629	535	1348	2248	278	858	294	501	62.9288	67.4563	64.3795	94.9123	48.8878	68.665	69.8428	122.349	115.653	54.8884	66.0202	85.6194	335.403	430.74	436.029	547.492	408.076	611.703	645.7	641.321	0.306627	0.412856	2.69105	2.17933e-14	2.50632
thrL.yjtD.IGR	1	189	-	188	6	3	21	13	6	5	18	0	1	0	13	20	14	17	41	50	6	7	6	4	4.60455	5.78197	10.4804	11.9792	5.7515	9.5368	14.1255	0	1.83576	0	9.32894	22.5314	7.46524	13.6871	13.262	12.1773	8.80739	4.99059	13.1776	5.12033	-0.2065	0.742221	0.0391974	0.963063	0.0848308
yjtD.thrL.IGR	77	147	+	70	130	60	704	292	91	56	362	96	90	33	370	211	1172	819	4381	4637	479	1077	762	1019	99.7652	115.639	351.342	269.072	87.2311	106.812	284.08	202.509	165.218	82.3326	265.516	237.706	624.947	659.394	1417.1	1129.32	703.123	767.837	1673.55	1304.4	0.18964	0.566526	2.53645	3.93225e-21	1.92849
thrL.5UTR	148	189	+	41	773	217	8580	3264	414	280	4557	1388	194	145	5284	2851	5598	2461	31227	30312	1174	1838	3975	5988	593.219	418.229	4281.98	3007.71	396.854	534.061	3576.11	2927.94	356.137	361.765	3791.86	3211.85	2985.03	1981.4	10100.8	7382.37	1723.31	1310.39	8730.13	7665.13	-0.0773616	0.842667	1.2141	4.28845e-06	1.15419
thrL	190	255	+	65	1524	458	20521	8637	837	534	13200	4434	352	343	15556	8350	9882	4767	59427	58067	1929	3040	7502	11594	1169.56	882.714	10241.3	7958.81	802.334	1018.53	10358.7	9353.39	646.186	855.761	11163.2	9406.86	5269.39	3838.01	19222.5	14142	2831.58	2167.34	16476.3	14841.3	-0.0780645	0.829844	0.603834	0.0226837	0.803256
thrL.AS	190	255	-	65	0	3	8	16	2	1	14	0	0	0	3	2	3	7	0	5	3	7	6	6	0	5.78197	3.99253	14.7437	1.91717	1.90736	10.9865	0	0	0	2.15283	2.25314	1.59969	5.63585	0	1.21773	4.4037	4.99059	13.1776	7.68049	0.956883	NA	0.193096	0.781218	-1.30494
thrL.3UTR	256	310	+	54	662	214	8992	3738	353	213	6008	2072	165	172	7055	3911	4168	2003	25579	22084	842	1193	3237	4944	508.035	412.447	4487.6	3444.49	338.38	406.268	4714.78	4370.82	302.9	429.128	5062.75	4406.02	2222.51	1612.66	8273.89	5378.47	1235.97	850.538	7109.29	6328.73	-0.0192199	0.964973	0.50191	0.0896329	0.709415
thrL.thrA.TU_AS	256	336	-	80	1	0	14	9	5	3	5	0	0	0	5	2	4	3	0	5	1	4	0	4	0.767425	0	6.98692	8.29331	4.79292	5.72208	3.92375	0	0	0	3.58806	2.25314	2.13293	2.41536	0	1.21773	1.4679	2.85176	0	5.12033	0.391598	NA	0.0588897	0.939836	-1.1215
thrL.thrA.TU	311	336	+	25	32	12	1146	617	17	8	877	264	3	4	788	501	74	33	4107	3862	9	26	528	634	24.5576	23.1279	571.929	568.553	16.2959	15.2589	688.227	556.9	5.50727	9.97971	565.478	564.412	39.4591	26.569	1328.47	940.575	13.2111	18.5365	1159.62	811.572	-0.173553	0.611695	0.581276	0.0454335	0.903649
thrA	337	2799	+	2462	2650	1038	122684	63806	1769	768	67990	28307	587	493	65740	43143	5220	3285	281229	329677	1336	2008	27306	41812	2033.68	2000.56	61227.4	58795.9	1695.73	1464.85	53355.2	59712.7	1077.59	1230	47175.8	48603.6	2783.47	2644.82	90967.5	80291.5	1961.11	1431.59	59971	53522.8	-0.557113	0.00247014	0.00515909	0.990104	0.490241
thrA.AS	337	2799	-	2462	257	146	208	188	717	510	103	106	764	378	145	176	369	239	130	272	569	1424	94	178	197.228	281.389	103.806	173.238	687.304	972.754	80.8293	223.604	1402.52	943.083	104.054	198.276	196.762	192.424	42.0503	66.2445	835.234	1015.23	206.448	227.855	1.70468	1.30989e-05	0.419909	0.363288	-1.10453
thrB	2801	3733	+	932	2102	827	70773	31027	1794	720	38232	15811	674	501	38241	23127	4507	3012	140971	164659	1634	2543	12081	17192	1613.13	1593.9	35320.4	28590.7	1719.7	1373.3	30002.6	33352.8	1237.3	1249.96	27442.2	26054.2	2403.27	2425.02	45599	40102.1	2398.55	1813.01	26533	22007.2	-0.772768	6.60056e-05	-0.361256	0.102493	0.401069
thrB.AS	2801	3733	-	932	21	11	23	46	29	50	20	2	15	14	32	36	10	16	8	46	2	64	9	27	16.1159	21.2006	11.4785	42.388	27.7989	95.368	15.695	4.21894	27.5363	34.929	22.9636	40.5565	5.33231	12.8819	2.58771	11.2031	2.9358	45.6282	19.7663	34.5622	0.882121	0.114079	0.580833	0.348133	-0.97338
thrC	3734	5020	+	1286	2988	1203	70828	31547	2532	945	35306	13168	1002	738	31872	18945	7011	5122	153233	198510	1754	2731	10130	15185	2293.07	2318.57	35347.8	29069.9	2427.13	1802.46	27706.4	27777.5	1839.43	1841.26	22871.7	21342.9	3738.48	4123.83	49565.4	48346.3	2574.69	1947.04	22248.1	19438.1	-1.18265	2.36539e-10	-0.388202	0.0726361	0.573548
thrC.AS	3734	5020	-	1286	30	13	45	44	25	66	13	12	14	14	35	37	50	39	23	58	30	86	17	19	23.0227	25.0552	22.458	40.5451	23.9646	125.886	10.2018	25.3136	25.7006	34.929	25.1164	41.6831	26.6616	31.3997	7.43967	14.1257	44.037	61.3129	37.3364	24.3216	0.882423	0.0944983	0.472875	0.425007	-0.984228
thrC.EST3UTR	5021	5120	+	99	110	49	2202	1677	122	37	993	435	35	48	751	487	220	176	3432	8183	60	138	203	623	84.4167	94.4388	1098.94	1545.32	116.947	70.5724	779.258	917.619	64.2515	119.757	538.926	548.64	117.311	141.701	1110.13	1992.94	88.0739	98.3858	445.84	797.491	-1.14609	0.000610259	-0.36521	0.365409	0.196594
yaaX.thrC.IGR	5021	5233	-	212	41	9	19	13	45	9	12	14	10	13	15	5	62	47	104	129	10	11	4	13	31.4644	17.3459	9.48225	11.9792	43.1363	17.1662	9.41701	29.5326	18.3576	32.4341	10.7642	5.63285	33.0603	37.8407	33.6403	31.4174	14.679	7.84235	8.78503	16.6411	-0.733748	0.16882	-0.233054	0.730219	1.05265
thrC.yaaX.IGR	5121	5133	+	12	14	0	146	62	14	1	69	22	2	0	60	30	11	8	241	254	6	8	7	41	10.7439	0	72.8636	57.1317	13.4202	1.90736	54.1478	46.4083	3.67151	0	43.0567	33.7971	5.86554	6.44097	77.9548	61.8607	8.80739	5.70353	15.3738	52.4834	-0.571221	0.278935	-0.298616	0.638964	0.0629609
yaaX.EST5UTR	5134	5233	+	99	49	15	620	253	49	29	250	70	5	7	275	171	44	15	933	955	13	23	43	98	37.6038	28.9098	309.421	233.134	46.9706	55.3135	196.188	147.663	9.17878	17.4645	197.343	192.644	23.4622	12.0768	301.792	232.586	19.0827	16.3976	94.4391	125.448	-1.10144	0.000981002	-0.533462	0.156119	-0.022302
yaaX	5234	5530	+	296	247	60	2804	1080	171	128	1299	315	63	49	1422	825	197	120	3794	4765	49	104	164	370	189.554	115.639	1399.38	995.197	163.918	244.142	1019.39	664.483	115.653	122.252	1020.44	929.421	105.047	96.6145	1227.22	1160.5	71.927	74.1458	360.186	473.63	-1.38808	8.46896e-07	-0.898526	0.00176649	-0.00478907
yaaX.AS	5234	5530	-	296	217	85	210	115	106	72	135	64	75	45	176	96	225	185	322	421	67	61	20	28	166.531	163.822	104.804	105.97	101.61	137.33	105.941	135.006	137.682	112.272	126.3	108.151	119.977	148.947	104.155	102.533	98.3492	43.4894	43.9252	35.8423	-1.17204	0.00167259	-1.34885	0.000310931	-0.0238083
yaaA.yaaX.IGR	5531	5582	-	51	110	39	191	106	63	42	155	49	23	16	214	94	114	60	145	243	24	41	22	58	84.4167	75.1656	95.3216	97.6768	60.3908	80.1092	121.636	103.364	42.2224	39.9189	153.569	105.898	60.7884	48.3073	46.9023	59.1817	35.2296	29.2306	48.3177	74.2448	0.178904	0.682047	-0.698344	0.0628182	-0.741097
yaaX.EST3UTR	5531	5630	+	99	68	6	680	230	25	23	238	71	16	23	306	166	34	14	716	785	13	41	29	70	52.1849	11.5639	339.365	211.94	23.9646	43.8693	186.771	149.772	29.3721	57.3834	219.589	187.011	18.1299	11.2717	231.6	191.184	19.0827	29.2306	63.6915	89.6058	-1.13044	0.00876029	-0.840315	0.0552236	-0.29541
yaaA.EST3UTR	5583	5682	-	99	186	57	398	205	110	35	277	65	34	34	365	205	169	73	232	358	40	77	49	117	142.741	109.857	198.628	188.903	105.444	66.7576	217.376	137.115	62.4157	84.8276	261.928	230.947	90.1161	58.7738	75.0437	87.1895	58.7159	54.8964	107.617	149.77	0.550726	0.118628	-0.387696	0.335669	-1.10602
yaaX.yaaA.IGR	5631	5682	+	51	10	2	66	12	13	2	16	5	2	3	29	8	7	4	99	86	9	2	2	16	7.67425	3.85465	32.9383	11.0577	12.4616	3.81472	12.556	10.5473	3.67151	7.48479	20.8107	9.01256	3.73262	3.22048	32.0229	20.945	13.2111	1.42588	4.39252	20.4813	-0.412049	0.474247	0.0604726	0.941379	0.115035
yaaA	5683	6459	-	776	1071	426	1496	765	783	473	1038	343	402	338	1139	696	1542	1109	1452	2225	387	672	231	305	821.912	821.04	746.602	704.931	750.571	902.182	814.571	723.548	737.974	843.286	817.359	784.093	822.243	892.879	469.67	541.89	568.077	479.096	507.336	390.425	-0.165254	0.520936	-0.74307	0.000259466	-0.494733
yaaA.AS	5683	6459	+	776	64	11	155	52	42	13	49	20	26	20	65	35	40	28	272	255	36	41	22	50	49.1152	21.2006	77.3552	47.9169	40.2605	24.7957	38.4528	42.1894	47.7297	49.8986	46.6447	39.43	21.3293	22.5434	87.9822	62.1042	52.8443	29.2306	48.3177	64.0041	-0.272559	0.572842	0.34876	0.515781	0.188455
yaaA.EST5UTR	6460	6494	-	34	58	17	39	33	45	28	21	8	30	24	13	13	175	125	105	222	40	55	9	10	44.5106	32.7645	19.4636	30.4088	43.1363	53.4061	16.4798	16.8758	55.0727	59.8783	9.32894	14.6454	93.3155	100.64	33.9637	54.0672	58.7159	39.2117	19.7663	12.8008	-1.08339	0.0205599	-0.0491954	0.949069	0.658384
yaaA.yaaJ.IGR	6460	6528	+	68	7	4	18	7	9	1	6	2	10	9	5	6	9	3	11	32	9	20	6	12	5.37197	7.70929	8.98318	6.45035	8.62725	1.90736	4.70851	4.21894	18.3576	22.4544	3.58806	6.75942	4.79908	2.41536	3.5581	7.79347	13.2111	14.2588	13.1776	15.361	0.641958	0.24588	0.770086	0.206172	-0.229888
yaaJ.EST3UTR	6495	6528	-	33	42	15	15	29	45	16	7	2	26	14	6	4	114	101	68	179	29	66	2	9	32.2318	28.9098	7.48599	26.7229	43.1363	30.5178	5.49326	4.21894	47.7297	34.929	4.30567	4.50628	60.7884	81.3172	21.9956	43.5947	42.5691	47.0541	4.39252	11.5207	-1.18773	0.0275889	0.346792	0.597434	0.665171
yaaJ	6529	7959	-	1430	2062	994	1198	700	1642	913	712	217	824	570	697	410	8322	5970	4256	8701	1432	2998	214	423	1582.43	1915.76	597.881	645.035	1573.99	1741.42	558.743	457.755	1512.66	1422.11	500.175	461.894	4437.55	4806.57	1376.66	2119.09	2102.03	2137.4	469.999	541.475	-1.7073	1.06367e-15	-0.0104752	0.982456	1.42208
yaaJ.AS	6529	7959	+	1430	119	67	172	72	87	40	72	32	54	50	110	65	178	102	192	272	231	429	124	195	91.3236	129.131	85.8393	66.3465	83.3968	76.2944	56.5021	67.503	99.1308	124.746	78.9372	73.2271	94.9152	82.1223	62.1051	66.2445	339.085	305.852	272.336	249.616	1.89085	5.15964e-13	1.98769	1.81721e-11	-0.230963
yaaJ.EST5UTR	7960	8059	-	99	315	119	93	82	225	107	39	19	115	81	69	46	1036	727	413	919	242	415	38	52	241.739	229.351	46.4131	75.5613	215.681	204.088	30.6053	40.0799	211.112	202.089	49.5152	51.8222	552.428	585.323	133.591	223.819	355.231	295.87	83.4578	66.5643	-1.1186	0.000519551	0.917246	0.0121797	1.43062
yaaJ.talB.IGR	7960	8190	+	230	125	74	195	92	103	69	131	62	55	58	157	119	153	87	249	403	55	204	42	90	95.9281	142.622	97.3178	84.7761	98.7341	131.608	102.802	130.787	100.967	144.706	112.665	134.062	81.5844	70.0455	80.5425	98.1491	80.7344	145.44	92.2429	115.207	0.171686	0.69077	-0.1155	0.827313	-0.025406
talB.yaaJ.IGR	8060	8237	-	177	40	16	35	20	64	50	12	1	6	23	34	18	29	34	70	92	14	17	4	4	30.697	30.8372	17.4673	18.4296	61.3493	95.368	9.41701	2.10947	11.0145	57.3834	24.3988	20.2783	15.4637	27.3741	22.6425	22.4062	20.5506	12.12	8.78503	5.12033	-0.95561	0.0802972	-0.00587411	0.996532	0.20589
talB.5UTR	8191	8237	+	46	4075	1722	5795	2837	4056	2243	4208	1477	2255	1694	4343	3275	5355	3595	8347	9408	2247	5110	1217	2853	3127.26	3318.85	2892.09	2614.24	3888.01	4278.21	3302.23	3115.69	4139.63	4226.41	3116.59	3689.52	2855.45	2894.41	2699.95	2291.28	3298.37	3643.13	2672.85	3652.08	0.316894	0.131081	-0.0183335	0.95717	-0.135364
talB	8238	9191	+	953	58115	22725	95666	47448	58194	27701	74352	24691	33463	24348	75728	45839	62589	45529	95264	120775	28362	60229	16827	29989	44598.9	43798.4	47743.6	43722.3	55783.8	52835.8	58347.8	52084.9	61429.9	60746.5	54343.3	51640.9	33374.4	36656.3	30814.5	29414.3	41632.5	42939.7	36956.4	38388.4	0.310054	0.0276098	-0.537351	2.83582e-05	-0.589288
talB.AS	8238	9191	-	953	99	46	72	80	39	65	48	42	29	46	42	78	53	74	37	89	29	44	18	95	75.9751	88.6569	35.9327	73.7183	37.3848	123.978	37.668	88.5977	53.2369	114.767	30.1397	87.8725	28.2613	59.5789	11.9682	21.6756	42.5691	31.3694	39.5327	121.608	1.50508	0.00486157	0.221901	0.738113	-1.09792
talB.3UTR	9192	9226	+	34	16571	5178	26087	14173	17945	5253	21324	5095	9067	6311	20667	9393	11696	6918	19499	27387	5035	13354	2069	5519	12717	9979.68	13019.1	13060.1	17201.8	10019.4	16734	10747.7	16644.8	15745.5	14830.9	10581.9	6236.67	5569.83	6307.22	6670	7390.87	9520.61	4544.06	7064.77	-0.130927	0.733746	-1.11154	8.49558e-05	-0.901506
mog.talB.IGR	9192	9305	-	113	78	24	71	48	77	30	48	27	73	22	61	54	88	63	72	77	35	60	19	30	59.8591	46.2558	35.4337	44.231	73.8109	57.2208	37.668	56.9557	134.01	54.8884	43.7743	60.8348	46.9244	50.7226	23.2894	18.753	51.3764	42.7765	41.7289	38.4025	0.676801	0.120436	-0.144654	0.811935	-0.721076
mog.EST5UTR	9227	9305	+	78	11227	3643	17471	10655	12269	3846	14046	3504	6344	4483	13644	6614	8352	5085	13897	19100	3483	9406	1402	3882	8615.88	7021.24	8719.18	9818.36	11760.9	7335.71	11022.6	7391.58	11646	11184.8	9791.09	7451.14	4453.55	4094.04	4495.18	4651.73	5112.69	6705.92	3079.15	4969.28	-0.152145	0.675728	-1.07401	8.16877e-05	-0.920753
mog.AS	9306	9827	-	521	27	1	31	11	8	18	8	1	15	14	14	4	22	3	27	24	4	25	9	6	20.7205	1.92732	15.471	10.1363	7.66867	34.3325	6.27801	2.10947	27.5363	34.929	10.0466	4.50628	11.7311	2.41536	8.73353	5.84511	5.87159	17.8235	19.7663	7.68049	0.33073	0.574208	0.58758	0.349063	-0.363375
mog	9306	9893	+	587	2112	838	4230	2163	2016	998	2506	753	1293	865	2753	1631	2659	1733	5246	6160	1543	2511	766	1316	1620.8	1615.1	2111.05	1993.16	1932.5	1903.55	1966.59	1588.43	2373.63	2158.11	1975.58	1837.44	1417.86	1395.27	1696.89	1500.24	2264.97	1790.19	1682.33	1684.59	0.0690584	0.787369	-0.0786594	0.776397	-0.345941
satP.EST3UTR	9828	9927	-	99	19	17	38	16	16	5	13	4	15	2	7	10	76	44	116	518	4	13	3	0	14.5811	32.7645	18.9645	14.7437	15.3373	9.5368	10.2018	8.43788	27.5363	4.98986	5.02328	11.2657	40.5256	35.4253	37.5218	126.157	5.87159	9.26823	6.58878	0	-3.0288	5.27417e-05	-0.720121	0.252149	1.48561
mog.EST3UTR	9894	9993	+	99	520	176	921	396	498	221	515	126	274	189	540	249	707	288	1224	1114	420	539	185	323	399.061	339.209	459.64	364.906	477.375	421.527	404.147	265.793	502.997	471.542	387.51	280.516	376.995	231.875	395.92	271.31	616.517	384.275	406.308	413.467	0.238909	0.521892	0.235244	0.580237	-0.267387
satP	9928	10494	-	566	230	138	435	345	198	111	229	110	111	95	207	181	481	348	852	1758	62	122	41	72	176.508	265.971	217.094	317.91	189.8	211.717	179.708	232.042	203.769	237.018	148.546	203.909	256.484	280.182	275.591	428.154	91.0097	86.9788	90.0466	92.1659	-1.76553	2.07386e-08	-0.995263	0.00234069	0.352098
satP.AS	9994	10494	+	500	557	188	740	382	543	278	286	124	241	180	352	138	1031	628	1854	2160	820	1845	282	422	427.456	362.337	369.309	352.005	520.511	530.246	224.439	261.574	442.417	449.087	252.599	155.467	549.762	505.616	599.702	526.059	1203.68	1315.38	619.345	540.195	0.0347744	0.921447	1.17668	2.09152e-07	0.598659
satP.EST5UTR	10495	10568	-	73	6	1	0	8	2	1	4	0	1	2	3	0	16	16	44	71	3	6	0	4	4.60455	1.92732	0	7.37183	1.91717	1.90736	3.139	0	1.83576	4.98986	2.15283	0	8.5317	12.8819	14.2324	17.2918	4.4037	4.27765	0	5.12033	-0.60271	0.235248	0.126403	0.862347	0.725673
satP.htgA.IGR	10495	10642	+	147	22	7	49	26	23	25	20	6	10	8	34	3	55	43	214	193	47	106	11	18	16.8833	13.4913	24.4542	23.9585	22.0474	47.684	15.695	12.6568	18.3576	19.9594	24.3988	3.37971	29.3277	34.6202	69.2213	47.0044	68.9912	75.5717	24.1588	23.0415	-0.835896	0.0964961	0.40158	0.501088	0.879783
yaaW.EST3UTR	10569	10642	-	73	12	12	3	14	4	3	12	0	0	5	7	4	36	25	46	53	9	19	1	3	9.2091	23.1279	1.4972	12.9007	3.83433	5.72208	9.41701	0	0	12.4746	5.02328	4.50628	19.1963	20.128	14.8793	12.9079	13.2111	13.5459	2.19626	3.84025	-0.683625	0.205478	-0.240374	0.727793	0.411785
htgA.5UTR	10643	10829	+	186	8	0	19	20	8	4	16	3	1	7	20	3	42	40	110	70	21	48	7	9	6.1394	0	9.48225	18.4296	7.66867	7.62944	12.556	6.32841	1.83576	17.4645	14.3522	3.37971	22.3957	32.2048	35.581	17.0482	30.8259	34.2212	15.3738	11.5207	-0.446005	0.432507	0.179833	0.801457	0.490628
yaaW	10643	11356	-	713	70	43	100	61	26	26	78	17	17	27	79	31	104	54	135	184	53	99	18	32	53.7197	82.8749	49.9066	56.2102	24.9232	49.5914	61.2106	35.861	31.2079	67.3631	56.6913	34.9237	55.4561	43.4765	43.6676	44.8125	77.7986	70.5811	39.5327	40.9626	-0.0891835	0.874298	-0.21868	0.707793	-0.198543
htgA	10830	11315	+	485	10	10	11	10	5	6	14	11	2	14	15	0	37	18	60	55	6	36	0	9	7.67425	19.2732	5.48972	9.21479	4.79292	11.4442	10.9865	23.2042	3.67151	34.929	10.7642	0	19.7296	14.4922	19.4078	13.395	8.80739	25.6659	0	11.5207	-0.454163	0.416347	-0.498586	0.433047	0.467896
htgA.EST3UTR	11316	11415	+	99	2	0	2	4	0	0	3	5	8	0	2	0	6	6	6	13	0	0	1	0	1.53485	0	0.998131	3.68592	0	0	2.35425	10.5473	14.686	0	1.43522	0	3.19939	4.83073	1.94078	3.1661	0	0	2.19626	0	-0.193275	NA	-0.48929	0.405663	0.0345537
yaaW.EST5UTR	11357	11369	-	12	0	0	3	0	2	0	0	0	1	0	1	0	7	0	8	7	6	10	0	0	0	0	1.4972	0	1.91717	0	0	0	1.83576	0	0.717611	0	3.73262	0	2.58771	1.70482	8.80739	7.12941	0	0	-0.230469	NA	0	NA	0.176469
yaaI.EST3UTR	11370	11381	-	11	0	0	4	0	3	0	0	0	1	0	1	0	8	0	4	14	6	6	0	0	0	0	1.99626	0	2.87575	0	0	0	1.83576	0	0.717611	0	4.26585	0	1.29386	3.40964	8.80739	4.27765	0	0	-0.227979	NA	0	NA	0.13888
yaaI	11382	11786	-	404	0	6	14	4	6	2	7	4	3	0	13	12	30	40	38	61	13	25	9	9	0	11.5639	6.98692	3.68592	5.7515	3.81472	5.49326	8.43788	5.50727	0	9.32894	13.5188	15.9969	32.2048	12.2916	14.8563	19.0827	17.8235	19.7663	11.5207	0.0716792	0.918982	0.490745	0.434969	0.616448
yaaI.AS	11416	11786	+	370	35	9	40	20	23	16	39	12	15	8	25	18	57	40	80	58	10	15	5	5	26.8599	17.3459	19.9626	18.4296	22.0474	30.5178	30.6053	25.3136	27.5363	19.9594	17.9403	20.2783	30.3942	32.2048	25.8771	14.1257	14.679	10.6941	10.9813	6.40041	-0.741398	0.157381	-1.13003	0.0398232	0.0332762
yaaI.EST5UTR	11787	11886	-	99	2	1	2	0	4	5	2	0	0	0	4	2	35	10	13	27	8	29	8	12	1.53485	1.92732	0.998131	0	3.83433	9.5368	1.5695	0	0	0	2.87044	2.25314	18.6631	8.05121	4.20503	6.57574	11.7432	20.6753	17.5701	15.361	0.660803	0.235816	1.76435	0.0259869	1.16925
yaaI.dnaK.IGR	11787	12047	+	260	75	40	150	149	54	47	57	37	52	37	62	72	120	145	269	449	33	58	47	54	57.5569	77.0929	74.8599	137.3	51.7635	89.646	44.7308	78.0504	95.4593	92.3124	44.4919	81.1131	63.9878	116.743	87.0118	109.352	48.4407	41.3506	103.224	69.1245	-0.137832	0.792956	0.367764	0.477233	-0.0777751
dnaK.yaaI.IGR	11887	12162	-	275	6	4	30	15	13	20	13	0	12	11	20	20	44	39	18	52	8	21	4	30	4.60455	7.70929	14.972	13.8222	12.4616	38.1472	10.2018	0	22.0291	27.4442	14.3522	22.5314	23.4622	31.3997	5.82235	12.6644	11.7432	14.9718	8.78503	38.4025	0.704457	0.199437	1.02903	0.0921806	-0.334562
dnaK.5UTR	12048	12162	+	114	283	166	802	743	145	119	364	168	196	155	335	270	399	335	976	1866	111	261	119	246	217.181	319.936	400.251	684.659	138.995	226.976	285.649	354.391	359.808	386.714	240.4	304.174	212.759	269.715	315.701	454.457	162.937	186.078	261.355	314.9	-0.332095	0.359675	-0.117286	0.809385	-0.424558
dnaK	12163	14079	+	1916	13108	4534	63061	34125	6966	3082	26423	10463	7482	5543	23270	14313	12341	6820	34819	52692	4801	8066	5699	9242	10059.4	8738.48	31471.6	31445.5	6677.49	5878.49	20735.5	22071.4	13735.1	13829.4	16698.8	16124.6	6580.61	5490.92	11262.7	12832.9	7047.38	5750.58	12516.5	11830.5	0.0137369	0.962363	-0.780568	1.82917e-06	-1.34392
dnaK.AS	12163	14079	-	1916	57	31	70	31	47	39	46	19	31	12	36	47	122	79	206	217	17	44	14	44	43.7432	59.747	34.9346	28.5659	45.0534	74.3871	36.0985	40.0799	56.9084	29.9391	25.834	52.9488	65.0542	63.6046	66.6336	52.8495	24.9543	31.3694	30.7476	56.3236	-0.282991	0.559052	0.163923	0.791239	0.692859
tpke11	14080	14168	+	88	1169	351	4192	2027	697	238	1776	522	750	570	1315	657	835	424	2618	3524	261	465	492	856	897.12	676.49	2092.08	1867.84	668.133	453.952	1393.72	1101.14	1376.82	1422.11	943.659	740.157	445.248	341.371	846.829	858.256	383.122	331.517	1080.56	1095.75	0.308831	0.2603	-0.182045	0.58787	-1.13845
tpke11.AS	14080	14168	-	88	14	3	26	11	6	4	32	3	4	12	18	4	16	3	25	61	6	9	2	8	10.7439	5.78197	12.9757	10.1363	5.7515	7.62944	25.112	6.32841	7.34302	29.9391	12.917	4.50628	8.5317	2.41536	8.0866	14.8563	8.80739	6.41647	4.39252	10.2407	-0.227208	0.715029	-0.460701	0.467125	-0.00680472
dnaJ	14168	15298	+	1130	2816	965	18274	9485	1189	530	7743	2788	1078	891	6712	4164	4650	2563	11458	15711	976	1468	1619	2368	2161.07	1859.87	9119.93	8740.23	1139.76	1010.9	6076.33	5881.2	1978.94	2222.98	4816.61	4691.04	2479.53	2063.52	3706.25	3826.35	1432.67	1046.6	3555.74	3031.24	-0.17756	0.457563	-0.816768	1.09497e-05	-1.19598
dnaJ.AS	14169	15298	-	1129	15	6	9	2	13	7	22	4	0	7	5	3	9	8	20	45	5	12	0	7	11.5114	11.5639	4.49159	1.84296	12.4616	13.3515	17.2645	8.43788	0	17.4645	3.58806	3.37971	4.79908	6.44097	6.46928	10.9596	7.33949	8.55529	0	8.96058	-0.270387	0.653242	-0.523409	0.407906	0.592351
dnaJ.EST3UTR	15299	15371	+	72	374	112	1185	790	135	82	577	258	131	115	529	303	490	245	610	1097	76	162	100	128	287.017	215.86	591.393	727.968	129.409	156.404	452.801	544.243	240.484	286.917	379.616	341.351	261.283	197.255	197.313	267.17	111.56	115.496	219.626	163.851	-0.244769	0.454898	-1.26422	2.09722e-06	-1.40066
insL-1.dnaJ.IGR	15299	15444	-	145	2	0	10	7	4	4	2	0	0	0	3	0	8	1	58	54	0	6	4	9	1.53485	0	4.99066	6.45035	3.83433	7.62944	1.5695	0	0	0	2.15283	0	4.26585	0.805121	18.7609	13.1515	0	4.27765	8.78503	11.5207	-0.182482	NA	0.987494	0.13739	0.515182
insL-1.EST5UTR	15372	15444	+	72	262	89	824	631	81	62	483	271	87	103	377	203	369	206	348	666	56	131	73	96	201.065	171.532	411.23	581.453	77.6453	118.256	379.035	571.666	159.711	256.978	270.539	228.694	196.762	165.855	112.565	162.202	82.2023	93.3952	160.327	122.888	0.0240109	0.9625	-1.57708	1.00668e-06	-1.6915
insL-1	15445	16557	+	1112	1299	460	2622	1502	586	289	1573	586	439	326	1789	1063	2423	1485	2758	4394	637	1329	637	1042	996.885	886.569	1308.55	1384.06	561.73	551.227	1234.41	1236.15	805.897	813.347	1283.81	1197.54	1292.02	1195.6	892.114	1070.14	935.051	947.498	1399.02	1333.85	0.450736	0.00661061	0.138384	0.541246	-0.440025
insL-1.AS	15445	16557	-	1112	312	120	407	267	170	66	274	89	73	99	255	199	928	715	2616	3709	294	887	176	356	239.437	231.279	203.12	246.035	162.959	125.886	215.022	187.743	134.01	246.998	182.991	224.188	494.839	575.661	846.182	903.312	431.562	632.379	386.541	455.709	-0.947892	0.000593871	0.942418	0.000856305	1.8529
mokC.insL-1.IGR	16558	16650	-	92	101	34	72	78	75	25	34	14	31	28	26	30	52	39	110	166	24	54	9	9	77.5099	65.529	35.9327	71.8754	71.8938	47.684	26.6815	29.5326	56.9084	69.858	18.6579	33.7971	27.728	31.3997	35.581	40.4286	35.2296	38.4988	19.7663	11.5207	-0.941025	0.0475878	-0.578321	0.270683	-0.371449
insL-1.EST3UTR	16558	16657	+	99	136	51	258	145	67	48	112	61	45	33	153	90	201	188	344	591	117	261	133	156	104.37	98.2935	128.759	133.614	64.2251	91.5533	87.8921	128.678	82.609	82.3326	109.795	101.391	107.18	151.363	111.272	143.936	171.744	186.078	292.102	199.693	0.809913	0.00878828	1.04828	0.00081137	-0.0327527
mokC.EST3UTR	16651	16750	-	99	179	54	188	134	154	54	96	38	58	50	91	60	138	79	164	272	52	96	18	61	137.369	104.075	93.8244	123.478	147.622	102.997	75.3361	80.1598	106.474	124.746	65.3026	67.5942	73.5859	63.6046	53.0481	66.2445	76.3307	68.4423	39.5327	78.085	0.0192075	0.972934	-0.276505	0.558633	-0.738275
insL-1.mokC.IGR	16658	16750	+	92	56	22	243	180	22	8	112	37	24	13	120	62	134	85	274	338	44	81	111	109	42.9758	42.4011	121.273	165.866	21.0888	15.2589	87.8921	78.0504	44.0581	32.4341	86.1133	69.8474	71.453	68.4353	88.6291	82.3186	64.5875	57.7482	243.785	139.529	0.988786	0.00307437	0.99386	0.00386477	-0.638431
hokC	16751	16903	-	152	243	125	319	193	216	118	133	57	109	89	182	90	204	135	278	390	95	159	68	159	186.484	240.915	159.202	177.845	207.054	225.069	104.372	120.24	200.097	222.049	130.605	101.391	108.779	108.691	89.923	94.983	139.45	113.358	149.346	203.533	0.853179	0.0015506	0.601977	0.0454204	-0.789321
mokC.AS	16751	16951	+	200	164	106	493	217	150	58	387	146	81	90	399	150	172	130	336	700	59	114	66	132	125.858	204.296	246.039	199.961	143.788	110.627	303.699	307.983	148.696	224.544	286.327	168.986	91.7158	104.666	108.684	170.482	86.606	81.2753	144.953	168.971	0.132764	0.762963	-0.79971	0.0216951	-0.579208
mokC	16751	16960	-	209	275	141	392	221	245	137	159	63	131	100	215	103	231	152	308	438	116	189	83	183	211.042	271.753	195.634	203.647	234.853	261.308	124.775	132.897	240.484	249.493	154.286	116.037	123.176	122.378	99.6269	106.673	170.276	134.746	182.289	234.255	0.937726	0.000246546	0.634671	0.0251049	-0.87852
sokC	16952	17006	+	54	2693	1120	8314	1799	2841	1185	7789	2072	1371	1823	6909	2134	934	621	3747	6378	525	945	649	1262	2066.68	2158.6	4149.23	1657.74	2723.34	2260.22	6112.43	4370.82	2516.82	4548.25	4957.98	2404.1	498.038	499.98	1212.02	1553.34	770.647	673.729	1425.37	1615.46	0.101767	0.833715	-1.57041	1.20392e-05	-0.89636
mokC.EST5UTR	16961	17060	-	99	69	38	155	93	35	53	56	29	43	31	70	54	90	45	89	152	50	101	35	64	52.9523	73.2383	77.3552	85.6976	33.5504	101.09	43.9461	61.1746	78.9375	77.3428	50.2328	60.8348	47.9908	36.2304	28.7883	37.019	73.3949	72.007	76.869	81.9253	1.00173	0.0152646	0.461696	0.334791	-1.06052
sokC.nhaA.IGR	17007	17316	+	309	1033	355	2907	538	1062	399	2342	617	437	613	1743	585	841	473	1557	2760	213	376	120	319	792.75	684.2	1450.78	495.756	1018.02	761.037	1837.89	1301.54	802.225	1529.39	1250.8	659.044	448.448	380.822	503.633	672.187	312.662	268.066	263.551	408.346	-0.603185	0.143806	-2.00496	9.31303e-07	-0.579385
nhaA.mokC.IGR	17061	17488	-	427	57	13	63	37	28	21	27	20	17	8	30	34	101	48	123	151	50	79	26	32	43.7432	25.0552	31.4411	34.0947	26.8403	40.0546	21.1883	42.1894	31.2079	19.9594	21.5283	38.3034	53.8564	38.6458	39.7861	36.7755	73.3949	56.3223	57.1027	40.9626	0.224637	0.659241	0.473138	0.358601	0.169016
nhaA.5UTR	17317	17488	+	171	83	27	66	59	28	28	30	6	31	19	21	21	95	53	142	204	7	28	7	5	63.6963	52.0377	32.9383	54.3673	26.8403	53.4061	23.5425	12.6568	56.9084	47.4036	15.0698	23.658	50.657	42.6714	45.9319	49.6834	10.2753	19.9623	15.3738	6.40041	-1.57714	0.00218996	-0.533422	0.346841	0.106553
nhaA	17489	18655	+	1166	740	380	1444	930	331	178	552	230	244	182	679	428	1558	945	3846	5357	113	249	108	182	567.894	732.383	720.651	856.976	317.291	339.51	433.183	485.178	447.924	454.077	487.258	482.172	830.774	760.839	1244.04	1304.68	165.873	177.522	237.196	232.975	-2.36426	6.95255e-35	-0.900488	1.20177e-05	0.66267
nhaA.AS	17489	18655	-	1166	51	4	36	22	14	17	43	13	42	8	38	7	73	16	64	86	109	133	39	46	39.1387	7.70929	17.9664	20.2725	13.4202	32.4251	33.7443	27.4231	77.1017	19.9594	27.2692	7.88599	38.9259	12.8819	20.7017	20.945	160.001	94.8211	85.6541	58.8838	1.07946	0.043144	0.687021	0.222787	0.0717681
nhaA.nhaR.TU	18656	18714	+	58	145	88	256	139	116	39	115	54	52	35	133	107	638	286	1997	1913	8	48	9	19	111.277	169.604	127.761	128.086	111.196	74.3871	90.2464	113.911	95.4593	87.3225	95.4423	120.543	340.202	230.265	645.958	465.904	11.7432	34.2212	19.7663	24.3216	-4.42385	3.57669e-24	-1.90065	1.42809e-05	1.93395
nhaA.nhaR.TU_AS	18656	18714	-	58	2	2	0	1	0	8	1	1	0	1	2	3	5	0	11	14	2	4	0	3	1.53485	3.85465	0	0.921479	0	15.2589	0.784751	2.10947	0	2.49493	1.43522	3.37971	2.66616	0	3.5581	3.40964	2.9358	2.85176	0	3.84025	-0.113813	NA	0.114419	0.868939	0.622283
nhaR	18715	19620	+	905	433	141	804	323	291	144	542	195	181	115	520	334	1114	683	1824	2241	125	245	105	220	332.295	271.753	401.249	297.638	278.948	274.66	425.335	411.346	332.272	286.917	373.158	376.275	594.02	549.898	589.998	545.787	183.487	174.671	230.607	281.618	-1.07298	7.48497e-07	-0.644779	0.00593146	0.65327
nhaR.AS	18715	19620	-	905	94	64	89	98	92	69	59	20	48	35	54	32	114	84	149	200	39	113	22	68	72.1379	123.349	44.4169	90.3049	88.1897	131.608	46.3003	42.1894	88.1163	87.3225	38.751	36.0503	60.7884	67.6302	48.1961	48.7092	57.248	80.5623	48.3177	87.0456	0.365103	0.407529	0.463657	0.333511	-0.360574
insB-1.nhaR.IGR	19621	19710	-	89	17	24	31	36	24	20	15	3	17	7	12	14	40	26	71	70	33	72	13	32	13.0462	46.2558	15.471	33.1732	23.006	38.1472	11.7713	6.32841	31.2079	17.4645	8.61133	15.772	21.3293	20.9331	22.9659	17.0482	48.4407	51.3317	28.5514	40.9626	0.47434	0.365237	1.17482	0.0368918	-0.164186
nhaR.EST3UTR	19621	19720	+	99	104	36	237	94	119	41	169	84	64	24	191	118	189	148	416	427	47	77	25	54	79.8122	69.3836	118.279	86.619	114.071	78.2018	132.623	177.195	117.488	59.8783	137.064	132.935	100.781	119.158	134.561	103.994	68.9912	54.8964	54.9065	69.1245	-0.754133	0.0385615	-1.0759	0.00260255	0.177934
insB-1.EST3UTR	19711	19810	-	99	12	0	9	0	13	0	8	7	0	0	5	0	28	15	36	28	7	21	2	6	9.2091	0	4.49159	0	12.4616	0	6.27801	14.7663	0	0	3.58806	0	14.9305	12.0768	11.6447	6.81929	10.2753	14.9718	4.39252	7.68049	-0.14388	0.814279	-0.198128	0.777255	0.592882
nhaR.insB-1.IGR	19721	19810	+	89	66	16	118	58	74	30	72	32	28	23	91	52	120	97	272	235	20	32	10	30	50.65	30.8372	58.8898	53.4458	70.9352	57.2208	56.5021	67.503	51.4012	57.3834	65.3026	58.5817	63.9878	78.0967	87.9822	57.2333	29.358	22.8141	21.9626	38.4025	-0.954081	0.0202264	-0.730785	0.0920648	0.296981
insB-1	19811	20314	-	503	383	129	377	209	286	92	178	58	158	65	215	123	967	608	1211	1439	154	215	58	119	293.924	248.625	188.148	192.589	274.155	175.477	139.686	122.349	290.049	162.17	154.286	138.568	515.635	489.514	391.715	350.463	226.056	153.282	127.383	152.33	-1.26224	2.64828e-05	0.0779766	0.878574	0.861979
insB-1.AS	19811	20314	+	503	298	97	735	396	291	127	489	153	144	71	651	320	424	290	1040	1048	188	385	216	300	228.693	186.95	366.813	364.906	278.948	242.235	383.743	322.749	264.349	177.14	467.165	360.503	226.09	233.485	336.403	255.236	275.965	274.482	474.392	384.025	0.467557	0.0831857	0.23942	0.476477	-0.281698
insAB-1	19811	20508	-	697	609	205	544	300	453	152	277	90	224	112	343	210	1437	925	1996	2379	246	370	117	201	467.362	395.101	271.492	276.444	434.238	289.919	217.376	189.852	411.209	279.432	246.141	236.58	766.253	744.737	645.634	579.396	361.103	263.788	256.962	257.297	-1.16053	4.47382e-06	0.289839	0.390557	1.07682
insA-1	20233	20508	-	275	331	110	261	136	249	92	146	40	98	70	167	100	697	450	1125	1282	124	202	77	112	254.018	212.006	130.256	125.321	238.687	175.477	114.574	84.3788	179.904	174.645	119.841	112.657	371.662	362.304	363.897	312.226	182.019	144.014	169.112	143.369	-1.03139	6.29689e-05	0.531395	0.0837855	1.30948
insA-1.AS	20233	20508	+	275	58	31	171	78	37	19	138	45	53	23	121	94	150	62	362	286	49	123	72	77	44.5106	59.747	85.3402	71.8754	35.4676	36.2399	108.296	94.9261	97.2951	57.3834	86.8309	105.898	79.9847	49.9175	117.094	69.6542	71.927	87.6917	158.131	98.5663	0.331933	0.426214	0.24201	0.635216	0.195827
insA-1.EST5UTR	20509	20608	-	99	157	58	124	116	99	56	127	50	49	21	94	125	113	133	157	300	51	177	40	58	120.486	111.785	61.8842	106.892	94.8998	106.812	99.6634	105.473	89.952	52.3935	67.4554	140.821	60.2551	107.081	50.7838	73.0638	74.8628	126.191	87.8503	74.2448	0.263049	0.577142	-0.250561	0.648032	-0.336415
insA-1.rpsT.IGR	20509	20814	+	305	16	9	36	7	6	7	13	7	22	9	17	17	31	25	54	60	4	31	2	15	12.2788	17.3459	17.9664	6.45035	5.7515	13.3515	10.2018	14.7663	40.3866	22.4544	12.1994	19.1517	16.5302	20.128	17.4671	14.6128	5.87159	22.1012	4.39252	19.2012	-0.163767	0.797443	0.0215496	0.981806	0.193401
rpsT.insA-1.IGR	20609	20770	-	161	17577	4086	13751	6768	6342	1794	9125	2965	1837	1163	8018	5817	3854	1797	2068	7362	197	1272	334	880	13489	7875.04	6862.65	6236.57	6079.34	3421.81	7160.85	6254.58	3372.28	2901.6	5753.81	6553.26	2055.07	1446.8	668.924	1792.99	289.176	906.861	733.55	1126.47	-0.248198	0.643688	-2.56938	1.8566e-06	-1.98149
rpsT.3UTR	20771	20814	-	43	20290	4672	21104	10256	7534	2041	14316	4759	2205	1358	14591	9762	4653	2035	2865	8487	216	1269	468	1086	15571	9004.45	10532.3	9450.69	7221.97	3892.92	11234.5	10039	4047.84	3388.11	10470.7	10997.6	2481.13	1638.42	926.724	2066.98	317.066	904.722	1027.85	1390.17	-0.21872	0.640623	-3.00378	5.49446e-13	-2.54177
rpsT	20815	21078	-	263	44961	10956	55438	25039	17146	5313	40999	13232	4996	3168	44244	27825	14887	6655	12915	21019	1497	3396	3147	4783	34504.2	21115.8	27667.2	23072.9	16435.9	10133.8	32174	27912.5	9171.44	7903.93	31750	31346.8	7938.22	5358.08	4177.54	5119.09	2197.44	2421.15	6911.63	6122.63	0.415692	0.167633	-2.12674	1.55395e-15	-2.35852
rpsT.AS	20815	21078	+	263	34	6	15	10	30	15	22	18	20	18	15	16	29	34	54	57	3	59	12	10	26.0924	11.5639	7.48599	9.21479	28.7575	28.6104	17.2645	37.9704	36.7151	44.9087	10.7642	18.0251	15.4637	27.3741	17.4671	13.8821	4.4037	42.0635	26.3551	12.8008	0.135553	0.8346	-0.241178	0.721352	0.504167
rpsT.yaaY.IGR	21079	21080	+	1	9	0	6	4	9	4	7	4	3	1	4	2	3	5	13	8	0	14	2	4	6.90682	0	2.99439	3.68592	8.62725	7.62944	5.49326	8.43788	5.50727	2.49493	2.87044	2.25314	1.59969	4.0256	4.20503	1.94837	0	9.98117	4.39252	5.12033	0.176782	NA	-0.145438	0.843968	-0.0381248
rpsT.5UTR	21079	21210	-	131	6230	1271	5626	1980	2503	697	4176	1039	649	494	3603	1962	2059	782	1952	2497	285	421	442	594	4781.06	2449.63	2807.74	1824.53	2399.33	1329.43	3277.12	2191.74	1191.41	1232.49	2585.55	2210.33	1097.92	629.605	631.402	608.135	418.351	300.148	970.746	760.369	0.372913	0.333413	-1.46158	1.81951e-05	-1.705
yaaY.EST5UTR	21081	21180	+	99	26	3	15	15	24	10	19	51	13	7	9	8	20	20	48	41	2	28	3	10	19.953	5.78197	7.48599	13.8222	23.006	19.0736	14.9103	107.583	23.8648	17.4645	6.4585	9.01256	10.6646	16.1024	15.5263	9.98539	2.9358	19.9623	6.58878	12.8008	-0.139884	0.832554	-1.51881	0.0237774	0.132758
yaaY	21181	21399	+	218	102	42	125	93	90	51	88	68	60	38	97	72	356	226	453	594	31	47	35	51	78.2773	80.9476	62.3832	85.6976	86.2725	97.2754	69.0581	143.444	110.145	94.8073	69.6083	81.1131	189.83	181.957	146.529	144.666	45.5049	33.5082	76.869	65.2842	-0.872673	0.0137291	-0.429654	0.305706	0.852832
yaaY.AS	21211	21399	-	188	17	2	6	1	6	0	3	1	0	4	2	3	3	2	0	6	0	1	0	0	13.0462	3.85465	2.99439	0.921479	5.7515	0	2.35425	2.10947	0	9.97971	1.43522	3.37971	1.59969	1.61024	0	1.46128	0	0.712941	0	0	-0.153455	NA	-0.468089	0.418217	-0.287312
ribF.yaaY.IGR	21400	21406	-	6	0	1	2	0	0	0	0	0	0	0	0	0	0	0	0	0	0	1	0	0	0	1.92732	0.998131	0	0	0	0	0	0	0	0	0	0	0	0	0	0	0.712941	0	0	0	NA	0	NA	-0.0907058
yaaY.EST3UTR	21400	21406	+	6	71	25	111	48	57	20	82	23	27	15	78	64	324	223	398	470	26	35	32	33	54.4872	48.1831	55.3963	44.231	54.6393	38.1472	64.3496	48.5178	49.5654	37.4239	55.9737	72.1005	172.767	179.542	128.739	114.467	38.1654	24.9529	70.2803	42.2427	-0.953598	0.00942726	-0.0569981	0.927899	1.10188
ribF	21407	22348	+	941	3210	1145	6204	3269	1794	874	4802	1743	804	545	4910	2910	12982	8628	19979	25442	989	1979	1184	1890	2463.43	2206.78	3096.2	3012.32	1719.7	1667.03	3768.37	3676.8	1475.95	1359.74	3523.47	3278.32	6922.41	6946.58	6462.49	6196.3	1451.75	1410.91	2600.37	2419.36	-1.3126	1.12332e-25	-0.554408	3.36463e-05	1.02941
ribF.AS	21407	22348	-	941	15	6	27	14	17	11	12	3	6	2	4	2	8	16	23	34	0	16	8	20	11.5114	11.5639	13.4748	12.9007	16.2959	20.981	9.41701	6.32841	11.0145	4.98986	2.87044	2.25314	4.26585	12.8819	7.43967	8.28057	0	11.4071	17.5701	25.6016	0.712914	0.197572	0.665713	0.271267	-0.379541
ribF.ileS.TU	22349	22390	+	41	745	296	1255	647	352	155	883	348	283	192	831	520	2575	1191	4312	5310	303	441	371	424	571.732	570.488	626.328	596.197	337.421	295.641	692.935	734.095	519.519	479.026	596.335	585.817	1373.07	958.899	1394.78	1293.23	444.773	314.407	814.812	542.755	-0.913815	0.000177732	-0.0701483	0.862728	1.05797
ribF.ileS.TU_AS	22349	22390	-	41	4	4	4	0	0	1	0	1	2	0	0	1	1	0	0	18	2	4	6	1	3.0697	7.70929	1.99626	0	0	1.90736	0	2.10947	3.67151	0	0	1.12657	0.533231	0	0	4.38383	2.9358	2.85176	13.1776	1.28008	0.235774	NA	0.524877	0.359795	0.171742
ileS.AS	22391	25206	-	2815	60	28	79	84	44	49	20	34	21	17	21	88	27	29	25	71	19	61	16	52	46.0455	53.965	39.4262	77.4042	42.1777	93.4607	15.695	71.722	38.5509	42.4138	15.0698	99.1382	14.3972	23.3485	8.0866	17.2918	27.8901	43.4894	35.1401	66.5643	1.16662	0.0330411	0.144343	0.842972	-1.42224
ileS	22391	25207	+	2816	19857	7376	65664	31638	13236	5552	44044	17507	7285	5097	47478	28386	37374	23107	95852	119798	8883	13432	10814	16492	15238.8	14215.9	32770.7	29153.8	12687.8	10589.7	34563.6	36930.5	13373.5	12716.7	34070.7	31978.8	19929	18603.9	31004.7	29176.3	13039.3	9576.22	23750.3	21111.1	-0.393855	0.0435111	-0.639398	0.000412129	-0.0393525
lspA	25207	25701	+	494	3476	1268	9497	5418	2653	1231	5985	2192	1348	1010	5824	3898	6816	4938	18063	26030	1977	4260	2938	5797	2667.57	2443.85	4739.63	4992.57	2543.12	2347.96	4696.73	4623.96	2474.6	2519.88	4179.37	4391.37	3634.5	3975.69	5842.73	6339.5	2902.04	3037.13	6452.61	7420.64	0.178647	0.302711	0.556385	9.23702e-05	0.315175
lspA.AS	25207	25701	-	494	34	7	38	13	30	27	19	32	22	19	36	29	28	6	15	51	16	36	1	14	26.0924	13.4913	18.9645	11.9792	28.7575	51.4987	14.9103	67.503	40.3866	47.4036	25.834	32.6705	14.9305	4.83073	4.85196	12.4208	23.4864	25.6659	2.19626	17.9212	0.141159	0.829844	-1.0219	0.0858531	-0.457559
lspA.fkpB.TU	25702	25825	+	123	1637	534	3822	2132	1150	500	2269	776	616	441	1842	1101	6449	4103	13238	19858	1571	3013	3058	5700	1256.27	1029.19	1907.43	1964.59	1102.37	953.68	1780.6	1636.95	1130.83	1100.26	1321.84	1240.35	3438.81	3303.41	4282.02	4836.34	2306.07	2148.09	6716.16	7296.47	0.590811	0.000230951	2.00608	4.28008e-40	1.20071
lspA.fkpB.TU_AS	25702	25825	-	123	4	5	12	6	0	3	15	9	4	1	17	16	8	8	20	46	0	5	12	15	3.0697	9.63662	5.98879	5.52887	0	5.72208	11.7713	18.9852	7.34302	2.49493	12.1994	18.0251	4.26585	6.44097	6.46928	11.2031	0	3.5647	26.3551	19.2012	0.604294	0.279417	0.25391	0.710594	0.282824
fkpB	25826	26275	+	449	1660	565	4159	1761	1196	659	2256	881	611	494	2141	1202	8784	5654	15597	20855	2124	3576	2072	3593	1273.93	1088.94	2075.61	1622.72	1146.47	1256.95	1770.4	1858.44	1121.65	1232.49	1536.41	1354.14	4683.9	4552.15	5045.07	5079.15	3117.82	2549.48	4550.65	4599.34	-0.134275	0.568837	1.28485	4.61941e-14	1.40437
fkpB.AS	25826	26275	-	449	15	3	7	8	3	2	0	4	6	0	4	8	7	4	8	9	5	16	0	9	11.5114	5.78197	3.49346	7.37183	2.87575	3.81472	0	8.43788	11.0145	0	2.87044	9.01256	3.73262	3.22048	2.58771	2.19191	7.33949	11.4071	0	11.5207	0.35612	0.51544	0.214222	0.757105	-0.364941
ispH	26277	27227	+	950	3490	1178	9960	4454	2695	951	6732	2370	1366	875	6003	3610	11712	7402	21741	25935	2276	3971	1847	2757	2678.31	2270.39	4970.69	4104.27	2583.38	1813.9	5282.94	4999.44	2507.64	2183.06	4307.82	4066.92	6245.21	5959.5	7032.43	6316.37	3340.94	2831.09	4056.49	3529.19	-0.764028	0.000172409	-0.411036	0.0698158	0.52535
ispH.AS	26277	27227	-	950	4	4	5	22	8	14	8	0	10	4	0	4	3	3	3	16	5	0	9	21	3.0697	7.70929	2.49533	20.2725	7.66867	26.7031	6.27801	0	18.3576	9.97971	0	4.50628	1.59969	2.41536	0.970392	3.89674	7.33949	0	19.7663	26.8817	1.03453	0.0556984	0.91961	0.161427	-0.749876
ispH.3UTR	27228	27279	+	51	431	131	687	345	382	94	416	208	200	87	271	161	1274	589	1517	3362	78	367	99	245	330.76	252.479	342.858	317.91	366.179	179.292	326.456	438.77	367.151	217.059	194.473	181.378	679.337	474.216	490.695	818.802	114.496	261.649	217.43	313.62	-1.06294	0.00606812	-0.399784	0.379189	0.805993
rihC.ispH.IGR	27228	27292	-	64	0	0	11	3	1	3	3	0	12	0	5	4	0	2	9	4	0	0	0	1	0	0	5.48972	2.76444	0.958584	5.72208	2.35425	0	22.0291	0	3.58806	4.50628	0	1.61024	2.91118	0.974184	0	0	0	1.28008	-0.153641	NA	-0.112566	0.865794	-0.222359
rihC.EST5UTR	27280	27292	+	12	275	76	377	179	236	59	224	111	120	49	110	50	724	346	651	1912	24	209	30	144	211.042	146.477	188.148	164.945	226.226	112.534	175.784	234.151	220.291	122.252	78.9372	56.3285	386.059	278.572	210.575	465.66	35.2296	149.005	65.8878	184.332	-0.99771	0.0368329	-0.455301	0.395396	0.660514
rihC	27293	28207	+	914	934	431	564	403	1167	499	419	130	503	351	416	258	988	761	966	1529	568	740	117	193	716.775	830.676	281.473	371.356	1118.67	951.773	328.811	274.231	923.385	875.72	298.526	290.655	526.833	612.697	312.466	372.382	833.766	527.576	256.962	247.056	-0.385682	0.173568	-0.240634	0.484397	0.0681658
rihC.AS	27293	28207	-	914	14	10	47	4	25	17	35	28	32	2	28	34	16	15	49	35	15	35	1	8	10.7439	19.2732	23.4561	3.68592	23.9646	32.4251	27.4663	59.0651	58.7442	4.98986	20.0931	38.3034	8.5317	12.0768	15.8497	8.52411	22.0185	24.9529	2.19626	10.2407	-0.336398	0.567573	-1.52376	0.0261851	-0.0973429
rihC.EST3UTR	28208	28307	+	99	166	44	83	34	182	96	27	6	59	58	50	21	117	97	159	226	45	80	16	23	127.393	84.8022	41.4225	31.3303	174.462	183.107	21.1883	12.6568	108.31	144.706	35.8806	23.658	62.3881	78.0967	51.4308	55.0414	66.0554	57.0353	35.1401	29.4419	-0.560976	0.165517	0.587501	0.211328	0.444318
dapB.rihC.IGR	28208	28373	-	165	9	0	9	3	5	9	2	1	3	2	0	2	1	3	1	3	1	4	4	3	6.90682	0	4.49159	2.76444	4.79292	17.1662	1.5695	2.10947	5.50727	4.98986	0	2.25314	0.533231	2.41536	0.323464	0.730638	1.4679	2.85176	8.78503	3.84025	0.91581	NA	0.466102	0.461857	-0.880227
dapB.5UTR	28308	28373	+	65	116	41	103	54	98	83	48	12	36	24	63	49	277	240	442	634	90	118	49	71	89.0213	79.0202	51.4038	49.7599	93.9412	158.311	37.668	25.3136	66.0872	59.8783	45.2095	55.202	147.705	193.229	142.971	154.408	132.111	84.127	107.617	90.8859	-0.469918	0.201468	1.3325	0.000411742	1.37024
dapB	28374	29195	+	821	1887	895	1925	1089	1512	764	1399	460	1003	668	1601	889	7063	4116	9361	12625	1210	2254	544	844	1448.13	1724.95	960.702	1003.49	1449.38	1457.22	1097.87	970.356	1841.26	1666.61	1148.9	1001.52	3766.21	3313.88	3027.95	3074.77	1776.16	1606.97	1194.76	1080.39	-1.38677	6.83835e-18	0.124251	0.624412	1.59497
dapB.AS	28374	29195	-	821	23	5	10	8	17	20	4	6	0	8	17	5	35	19	21	33	32	23	21	39	17.6508	9.63662	4.99066	7.37183	16.2959	38.1472	3.139	12.6568	0	19.9594	12.1994	5.63285	18.6631	15.2973	6.79274	8.03702	46.9728	16.3976	46.1214	49.9232	1.57977	0.00566228	1.79072	0.0102422	0.138965
dapB.3UTR	29196	29272	+	76	233	76	184	78	161	50	93	16	162	51	110	50	1400	358	1353	1455	91	211	24	47	178.81	146.477	91.8281	71.8754	154.332	95.368	72.9818	33.7515	297.392	127.241	78.9372	56.3285	746.524	288.233	437.647	354.36	133.579	150.431	52.7102	60.1639	-2.37156	3.62409e-08	0.0228471	0.977103	1.97728
carA.dapB.IGR	29196	29650	-	454	4	1	2	0	4	18	2	0	2	2	2	8	21	14	33	46	41	99	20	33	3.0697	1.92732	0.998131	0	3.83433	34.3325	1.5695	0	3.67151	4.98986	1.43522	9.01256	11.1979	11.2717	10.6743	11.2031	60.1838	70.5811	43.9252	42.2427	1.03354	0.0624881	3.4377	0.000555073	2.15613
dapB.carA.IGR	29273	29550	+	277	140	43	112	43	112	40	64	11	119	27	72	22	1005	220	912	911	68	89	11	24	107.439	82.8749	55.8954	39.6236	107.361	76.2944	50.2241	23.2042	218.455	67.3631	51.668	24.7846	535.898	177.127	294.999	221.87	99.8171	63.4517	24.1588	30.722	-2.5617	5.20632e-07	-0.278418	0.653992	2.00891
carA.5UTR	29551	29650	+	99	11	1	33	7	17	5	14	10	11	2	16	19	73	32	71	78	27	26	8	4	8.44167	1.92732	16.4692	6.45035	16.2959	9.5368	10.9865	21.0947	20.1933	4.98986	11.4818	21.4048	38.9259	25.7639	22.9659	18.9966	39.6333	18.5365	17.5701	5.12033	-0.454873	0.419936	-0.2396	0.727294	0.457181
carA	29651	30799	+	1148	293	88	366	220	167	88	358	93	69	66	352	246	684	347	747	865	181	441	190	259	224.855	169.604	182.658	202.725	160.083	167.848	280.941	196.181	126.667	164.665	252.599	277.136	364.73	279.377	241.628	210.667	265.69	314.407	417.289	331.541	0.638221	0.0189328	0.554006	0.0570995	0.210974
carA.AS	29651	30799	-	1148	6	6	26	10	22	4	14	12	7	0	33	26	39	9	30	47	14	36	5	8	4.60455	11.5639	12.9757	9.21479	21.0888	7.62944	10.9865	25.3136	12.8503	0	23.6812	29.2908	20.796	7.24609	9.70392	11.4467	20.5506	25.6659	10.9813	10.2407	-0.000933403	0.99953	-0.327026	0.621641	-0.043516
carA.carB.TU	30800	30816	+	16	14	6	20	4	4	1	19	0	0	7	12	20	90	30	67	52	30	55	25	30	10.7439	11.5639	9.98131	3.68592	3.83433	1.90736	14.9103	0	0	17.4645	8.61133	22.5314	47.9908	24.1536	21.6721	12.6644	44.037	39.2117	54.9065	38.4025	0.691496	0.211741	1.38377	0.0339397	0.633567
carA.carB.TU_AS	30800	30816	-	16	0	0	0	0	0	0	0	0	3	0	0	0	0	0	0	0	0	2	0	0	0	0	0	0	0	0	0	0	5.50727	0	0	0	0	0	0	0	0	1.42588	0	0	0	NA	0	NA	0
carB	30817	34038	+	3221	1906	472	2148	1096	1071	440	1562	589	536	383	2098	1271	2536	1098	2795	2744	1185	1838	590	876	1462.71	909.696	1071.99	1009.94	1026.64	839.239	1225.78	1242.48	983.965	955.558	1505.55	1431.87	1352.27	884.023	904.082	668.29	1739.46	1310.39	1295.79	1121.35	0.539799	0.0556984	-0.0276808	0.953827	-0.366328
carB.AS	30817	34038	-	3221	66	26	142	72	56	45	93	46	49	42	80	48	49	14	91	94	25	53	7	22	50.65	50.1104	70.8673	66.3465	53.6807	85.8312	72.9818	97.0356	89.952	104.787	57.4089	54.0754	26.1283	11.2717	29.4352	22.8933	36.6975	37.7859	15.3738	28.1618	-0.133652	0.804993	-1.53994	0.000543754	-1.16096
carB.EST3UTR	34039	34138	+	99	229	41	119	71	92	16	63	11	42	23	89	63	149	72	189	257	88	220	36	81	175.74	79.0202	59.3888	65.425	88.1897	30.5178	49.4393	23.2042	77.1017	57.3834	63.8674	70.9739	79.4515	57.9687	61.1347	62.5913	129.175	156.847	79.0653	103.687	0.395748	0.387658	0.935571	0.0368692	-0.00764671
caiF.carB.IGR	34039	34299	-	260	1	0	2	0	1	0	0	0	0	0	0	0	0	9	4	7	1	0	0	0	0.767425	0	0.998131	0	0.958584	0	0	0	0	0	0	0	0	7.24609	1.29386	1.70482	1.4679	0	0	0	-0.0862391	NA	0	NA	0.088691
carB.caiF.IGR	34139	34217	+	78	1	4	5	10	1	4	0	4	1	0	4	1	13	11	3	9	0	0	0	2	0.767425	7.70929	2.49533	9.21479	0.958584	7.62944	0	8.43788	1.83576	0	2.87044	1.12657	6.93201	8.85633	0.970392	2.19191	0	0	0	2.56016	-0.0208623	NA	-0.25613	0.69012	-0.454628
caiF.5UTR	34218	34299	+	81	1	4	14	15	3	8	0	4	2	2	8	2	23	11	7	24	0	0	0	3	0.767425	7.70929	6.98692	13.8222	2.87575	15.2589	0	8.43788	3.67151	4.98986	5.74089	2.25314	12.2643	8.85633	2.26425	5.84511	0	0	0	3.84025	-0.18911	0.734971	-0.162802	0.815796	-0.414735
caiF.AS	34300	34680	-	380	22	1	17	10	17	7	5	10	15	3	23	0	14	21	41	46	8	8	11	6	16.8833	1.92732	8.48412	9.21479	16.2959	13.3515	3.92375	21.0947	27.5363	7.48479	16.5051	0	7.46524	16.9075	13.262	11.2031	11.7432	5.70353	24.1588	7.68049	0.115264	0.862089	0.138586	0.854509	0.179804
caiF	34300	34695	+	395	54	48	106	80	28	15	43	16	17	10	47	37	102	45	122	170	19	46	17	18	41.4409	92.5115	52.901	73.7183	26.8403	28.6104	33.7443	33.7515	31.2079	24.9493	33.7277	41.6831	54.3896	36.2304	39.4626	41.4028	27.8901	32.7953	37.3364	23.0415	-0.303957	0.53583	-0.133363	0.837608	-0.492056
caiE.EST3UTR	34681	34780	-	99	41	11	66	17	34	25	41	12	32	19	74	24	18	17	41	23	6	14	5	12	31.4644	21.2006	32.9383	15.6651	32.5918	47.684	32.1748	25.3136	58.7442	47.4036	53.1032	27.0377	9.59816	13.6871	13.262	5.60156	8.80739	9.98117	10.9813	15.361	0.284054	0.618831	-0.653338	0.237662	-0.968241
caiF.EST3UTR	34696	34795	+	99	14	22	24	40	17	29	40	15	17	14	23	31	45	33	54	110	10	21	4	4	10.7439	42.4011	11.9776	36.8592	16.2959	55.3135	31.39	31.642	31.2079	34.929	16.5051	34.9237	23.9954	26.569	17.4671	26.7901	14.679	14.9718	8.78503	5.12033	-0.851843	0.123879	-1.29254	0.0388345	-0.0646049
caiE	34781	35371	-	590	40	30	130	45	65	28	70	13	29	17	100	50	41	30	95	62	43	42	35	24	30.697	57.8197	64.8785	41.4666	62.3079	53.4061	54.9326	27.4231	53.2369	42.4138	71.7611	56.3285	21.8625	24.1536	30.7291	15.0999	63.1196	29.9435	76.869	30.722	0.809666	0.0940692	0.192672	0.762954	-0.882247
caiE.AS	34796	35371	+	575	42	22	45	46	28	16	31	12	22	22	39	55	50	38	57	141	25	49	5	12	32.2318	42.4011	22.458	42.388	26.8403	30.5178	24.3273	25.3136	40.3866	54.8884	27.9868	61.9614	26.6616	30.5946	18.4374	34.34	36.6975	34.9341	10.9813	15.361	-0.594902	0.242645	-0.525098	0.347413	-0.190345
caiE.caiD.TU	35372	35376	-	4	0	0	3	4	5	2	0	0	0	0	0	0	2	1	3	3	0	5	0	2	0	0	1.4972	3.68592	4.79292	3.81472	0	0	0	0	0	0	1.06646	0.805121	0.970392	0.730638	0	3.5647	0	2.56016	0.0638961	NA	0.279103	NA	-0.217149
caiE.caiD.TU_AS	35372	35376	+	4	4	0	4	2	0	0	1	0	0	0	2	0	0	1	0	10	1	1	0	3	3.0697	0	1.99626	1.84296	0	0	0.784751	0	0	0	1.43522	0	0	0.805121	0	2.43546	1.4679	0.712941	0	3.84025	0.0515013	NA	0.166338	NA	-0.0672689
caiD	35377	36162	-	785	2	6	28	43	16	5	30	1	2	0	20	12	48	28	82	112	4	34	7	9	1.53485	11.5639	13.9738	39.6236	15.3373	9.5368	23.5425	2.10947	3.67151	0	14.3522	13.5188	25.5951	22.5434	26.524	27.2772	5.87159	24.24	15.3738	11.5207	-0.422776	0.4618	-0.027807	0.975492	0.00974004
caiD.AS	35377	36162	+	785	18	2	8	6	1	0	15	0	0	4	15	0	5	3	31	29	2	1	1	3	13.8136	3.85465	3.99253	5.52887	0.958584	0	11.7713	0	0	9.97971	10.7642	0	2.66616	2.41536	10.0274	7.06284	2.9358	0.712941	2.19626	3.84025	-0.306448	0.556844	-0.242856	0.717247	0.231912
caiD.caiC.TU	36163	36270	-	107	7	4	24	14	10	5	5	1	9	0	12	4	33	25	65	131	0	35	4	6	5.37197	7.70929	11.9776	12.9007	9.58584	9.5368	3.92375	2.10947	16.5218	0	8.61133	4.50628	17.5966	20.128	21.0252	31.9045	0	24.9529	8.78503	7.68049	-0.642984	0.247002	0.453862	0.479685	0.478873
caiD.caiC.TU_AS	36163	36270	+	107	4	0	0	0	0	0	0	0	0	0	0	0	18	5	8	19	0	0	2	0	3.0697	0	0	0	0	0	0	0	0	0	0	0	9.59816	4.0256	2.58771	4.62738	0	0	4.39252	0	-0.0134101	NA	0.0904057	NA	0.138054
caiC	36271	37824	-	1553	86	46	269	134	58	49	166	53	57	27	156	105	291	173	395	557	85	149	42	63	65.9985	88.6569	134.249	123.478	55.5978	93.4607	130.269	111.802	104.638	67.3631	111.947	118.29	155.17	139.286	127.768	135.655	124.771	106.228	92.2429	80.6452	-0.509936	0.127463	-0.425658	0.261398	0.0259411
caiC.AS	36271	37824	+	1553	52	20	99	50	32	19	63	25	26	8	87	48	51	23	94	131	16	32	24	21	39.9061	38.5465	49.4075	46.074	30.6747	36.2399	49.4393	52.7367	47.7297	19.9594	62.4322	54.0754	27.1948	18.5178	30.4056	31.9045	23.4864	22.8141	52.7102	26.8817	0.206686	0.678463	-0.287328	0.602222	-0.485522
caiC.caiB.TU	37825	37897	-	72	8	5	37	23	17	5	14	7	4	2	9	24	39	23	25	47	1	18	1	2	6.1394	9.63662	18.4654	21.194	16.2959	9.5368	10.9865	14.7663	7.34302	4.98986	6.4585	27.0377	20.796	18.5178	8.0866	11.4467	1.4679	12.8329	2.19626	2.56016	-0.711798	0.194662	-1.0007	0.125861	-0.53574
caiC.caiB.TU_AS	37825	37897	+	72	2	0	3	0	4	1	0	0	0	2	1	0	4	1	7	9	2	0	0	2	1.53485	0	1.4972	0	3.83433	1.90736	0	0	0	4.98986	0.717611	0	2.13293	0.805121	2.26425	2.19191	2.9358	0	0	2.56016	-0.0725508	NA	0.31473	NA	0.218159
caiB	37898	39115	-	1217	155	72	236	160	88	70	119	30	46	43	107	77	258	166	325	576	59	152	68	52	118.951	138.767	117.78	147.437	84.3554	133.515	93.3854	63.2841	84.4448	107.282	76.7844	86.7459	137.574	133.65	105.126	140.283	86.606	108.367	149.346	66.5643	-0.163609	0.718173	0.311279	0.508951	-0.0884236
caiB.AS	37898	39115	+	1217	6	8	25	2	10	4	10	0	2	7	6	19	14	6	23	42	8	17	0	0	4.60455	15.4186	12.4766	1.84296	9.58584	7.62944	7.84751	0	3.67151	17.4645	4.30567	21.4048	7.46524	4.83073	7.43967	10.2289	11.7432	12.12	0	0	-1.06416	0.0307276	-1.05999	0.111833	0.0953221
caiB.caiA.TU	39116	39243	-	127	58	29	74	42	38	14	60	20	15	6	85	25	45	26	87	86	19	42	13	16	44.5106	55.8924	36.9309	38.7021	36.4262	26.7031	47.0851	42.1894	27.5363	14.9696	60.9969	28.1643	23.9954	20.9331	28.1414	20.945	27.8901	29.9435	28.5514	20.4813	-0.0170432	0.979373	-0.617035	0.214102	-0.472369
caiB.caiA.TU_AS	39116	39243	+	127	0	0	2	0	2	0	2	0	0	0	2	9	0	0	10	2	3	1	0	0	0	0	0.998131	0	1.91717	0	1.5695	0	0	0	1.43522	10.1391	0	0	3.23464	0.487092	4.4037	0.712941	0	0	-0.186429	NA	-0.14712	NA	0.189015
caiA	39244	40386	-	1142	229	105	434	214	320	153	284	77	190	130	292	176	165	133	364	447	115	164	84	115	175.74	202.369	216.595	197.197	306.747	291.826	222.869	162.429	348.794	324.341	209.542	198.276	87.9832	107.081	117.741	108.865	168.808	116.922	184.486	147.209	0.46508	0.105093	-0.222759	0.54465	-0.80127
caiA.AS	39244	40386	+	1142	22	12	30	14	23	28	30	0	6	22	24	10	29	8	40	42	13	34	0	16	16.8833	23.1279	14.972	12.9007	22.0474	53.4061	23.5425	0	11.0145	54.8884	17.2227	11.2657	15.4637	6.44097	12.9386	10.2289	19.0827	24.24	0	20.4813	-0.0268636	0.972651	-0.0874759	0.912087	-0.118047
caiA.caiT.TU	40387	40416	-	29	6	0	0	0	0	0	2	0	1	5	7	3	0	0	9	10	0	0	0	0	4.60455	0	0	0	0	0	1.5695	0	1.83576	12.4746	5.02328	3.37971	0	0	2.91118	2.43546	0	0	0	0	-0.250218	NA	-0.159593	NA	0.534425
caiA.caiT.TU_AS	40387	40416	+	29	2	0	0	0	1	0	0	0	0	0	0	0	0	0	0	4	0	0	0	0	1.53485	0	0	0	0.958584	0	0	0	0	0	0	0	0	0	0	0.974184	0	0	0	0	-0.011732	NA	0	NA	0.0549262
caiT	40417	41931	-	1514	78	56	103	62	42	25	62	28	25	45	80	53	68	61	128	162	38	81	21	50	59.8591	107.93	51.4038	57.1317	40.2605	47.684	48.6546	59.0651	45.8939	112.272	57.4089	59.7082	36.2597	49.1124	41.4034	39.4545	55.7801	57.7482	46.1214	64.0041	0.329433	0.464994	0.0501414	0.941341	-0.332977
caiT.AS	40417	41931	+	1514	18	14	24	4	20	12	6	6	10	6	18	0	41	21	22	57	13	52	12	3	13.8136	26.9825	11.9776	3.68592	19.1717	22.8883	4.70851	12.6568	18.3576	14.9696	12.917	0	21.8625	16.9075	7.11621	13.8821	19.0827	37.0729	26.3551	3.84025	0.173552	0.786471	0.32304	0.631784	0.169815
caiT.5UTR	41932	42037	-	105	0	0	0	0	0	0	0	0	0	1	0	0	0	2	2	2	0	0	0	0	0	0	0	0	0	0	0	0	0	2.49493	0	0	0	1.61024	0.646928	0.487092	0	0	0	0	-0.015514	NA	0	NA	0.0609845
caiT.fixA.IGR	41932	42324	+	392	4	0	1	0	0	0	0	0	0	0	0	0	2	6	4	12	0	0	0	0	3.0697	0	0.499066	0	0	0	0	0	0	0	0	0	1.06646	4.83073	1.29386	2.92255	0	0	0	0	-0.0896697	NA	0	NA	0.136465
fixA.caiT.IGR	42038	42402	-	364	0	0	0	0	0	0	0	0	0	0	0	0	0	0	2	4	0	0	0	0	0	0	0	0	0	0	0	0	0	0	0	0	0	0	0.646928	0.974184	0	0	0	0	-0.0247392	NA	0	NA	0.075757
fixA.5UTR	42325	42402	+	77	0	0	0	0	1	0	0	0	0	0	0	0	1	0	10	0	0	0	0	0	0	0	0	0	0.958584	0	0	0	0	0	0	0	0.533231	0	3.23464	0	0	0	0	0	-0.042566	NA	0	NA	0.104355
fixA	42403	43173	+	770	17	6	44	24	16	12	27	0	4	0	22	20	11	7	12	28	4	2	8	9	13.0462	11.5639	21.9589	22.1155	15.3373	22.8883	21.1883	0	7.34302	0	15.7874	22.5314	5.86554	5.63585	3.88157	6.81929	5.87159	1.42588	17.5701	11.5207	0.614145	0.271971	0.109752	0.886581	-1.1113
fixA.AS	42403	43173	-	770	4	0	8	2	10	4	10	6	0	6	6	0	12	23	16	14	0	6	10	10	3.0697	0	3.99253	1.84296	9.58584	7.62944	7.84751	12.6568	0	14.9696	4.30567	0	6.39878	18.5178	5.17542	3.40964	0	4.27765	21.9626	12.8008	0.662354	0.223455	0.251955	0.714492	0.166942
fixA.fixB.TU	43174	43187	+	13	0	0	3	0	0	0	0	0	0	0	1	0	3	3	0	4	0	0	0	0	0	0	1.4972	0	0	0	0	0	0	0	0.717611	0	1.59969	2.41536	0	0.974184	0	0	0	0	-0.011732	NA	0	NA	-0.0180314
fixA.fixB.TU_AS	43174	43187	-	13	0	0	0	0	2	0	0	0	0	3	0	0	0	6	0	0	0	0	0	0	0	0	0	0	1.91717	0	0	0	0	7.48479	0	0	0	4.83073	0	0	0	0	0	0	0	NA	0	NA	0
fixB	43188	44129	+	941	42	5	57	16	50	30	48	19	24	19	66	37	42	30	75	131	19	15	10	13	32.2318	9.63662	28.4467	14.7437	47.9292	57.2208	37.668	40.0799	44.0581	47.4036	47.3623	41.6831	22.3957	24.1536	24.2598	31.9045	27.8901	10.6941	21.9626	16.6411	-0.336678	0.525096	-0.648192	0.219904	0.242961
fixB.AS	43188	44129	-	941	21	8	4	2	8	0	1	10	2	3	5	6	3	26	24	19	5	21	0	14	16.1159	15.4186	1.99626	1.84296	7.66867	0	0.784751	21.0947	3.67151	7.48479	3.58806	6.75942	1.59969	20.9331	7.76314	4.62738	7.33949	14.9718	0	17.9212	0.153928	0.800917	-0.0340586	0.968292	0.49492
fixB.fixC.TU	44130	44179	+	49	28	1	17	4	55	20	31	15	23	36	62	45	4	0	11	43	14	13	2	5	21.4879	1.92732	8.48412	3.68592	52.7221	38.1472	24.3273	31.642	42.2224	89.8174	44.4919	50.6957	2.13293	0	3.5581	10.4725	20.5506	9.26823	4.39252	6.40041	-0.142061	0.829808	-1.27771	0.0463834	0.0847303
fixB.fixC.TU_AS	44130	44179	-	49	0	0	0	0	0	0	1	0	0	0	2	0	0	4	1	0	1	6	0	6	0	0	0	0	0	0	0.784751	0	0	0	1.43522	0	0	3.22048	0.323464	0	1.4679	4.27765	0	7.68049	0.206289	NA	0.184528	NA	0.0180385
fixC	44180	45466	+	1286	52	34	108	88	60	46	158	69	43	38	167	135	58	22	103	162	53	80	38	46	39.9061	65.529	53.8991	81.0902	57.515	87.7386	123.991	145.553	78.9375	94.8073	119.841	152.087	30.9274	17.7127	33.3168	39.4545	77.7986	57.0353	83.4578	58.8838	0.739866	0.0614172	-0.73431	0.0670821	-0.719678
fixC.AS	44180	45466	-	1286	22	31	10	15	56	33	19	13	28	4	13	2	33	7	25	36	19	54	0	6	16.8833	59.747	4.99066	13.8222	53.6807	62.9429	14.9103	27.4231	51.4012	9.97971	9.32894	2.25314	17.5966	5.63585	8.0866	8.76766	27.8901	38.4988	0	7.68049	-0.345975	0.553903	-1.05038	0.100572	-0.0558284
fixX	45463	45750	+	287	6	7	40	25	21	16	45	19	29	14	72	45	29	12	49	49	6	55	5	20	4.60455	13.4913	19.9626	23.037	20.1303	30.5178	35.3138	40.0799	53.2369	34.929	51.668	50.6957	15.4637	9.66145	15.8497	11.9338	8.80739	39.2117	10.9813	25.6016	0.244061	0.675129	-0.567418	0.314681	-0.396993
fixX.AS	45467	45750	-	283	5	0	2	0	4	0	0	6	2	0	0	0	7	2	0	14	4	2	2	0	3.83712	0	0.998131	0	3.83433	0	0	12.6568	3.67151	0	0	0	3.73262	1.61024	0	3.40964	5.87159	1.42588	4.39252	0	0.025755	NA	-0.208941	NA	0.20876
yaaU.5UTR	45751	45806	+	55	0	3	4	7	10	1	5	3	4	0	16	3	1	1	13	15	6	7	0	6	0	5.78197	1.99626	6.45035	9.58584	1.90736	3.92375	6.32841	7.34302	0	11.4818	3.37971	0.533231	0.805121	4.20503	3.65319	8.80739	4.99059	0	7.68049	0.0210272	NA	-0.0626394	0.937732	-0.0188574
yaaU.fixX.IGR	45751	45806	-	55	0	0	1	0	0	0	2	0	0	0	0	0	0	0	0	2	0	0	0	0	0	0	0.499066	0	0	0	1.5695	0	0	0	0	0	0	0	0	0.487092	0	0	0	0	0.0057401	NA	-0.0421205	NA	-0.00956479
yaaU	45807	47138	+	1331	45	32	141	63	61	17	149	43	56	24	197	103	74	29	176	231	33	57	43	62	34.5341	61.6743	70.3683	58.0532	58.4736	32.4251	116.928	90.7072	102.802	59.8783	141.369	116.037	39.4591	23.3485	56.9297	56.2591	48.4407	40.6376	94.4391	79.3651	0.456068	0.268317	-0.213324	0.685791	-0.151398
yaaU.AS	45807	47138	-	1331	40	10	57	23	28	16	54	12	22	15	24	28	46	15	52	42	30	79	21	16	30.697	19.2732	28.4467	21.194	26.8403	30.5178	42.3766	25.3136	40.3866	37.4239	17.2227	31.544	24.5286	12.0768	16.8201	10.2289	44.037	56.3223	46.1214	20.4813	0.835873	0.0888038	-0.0685825	0.926957	-0.618696
yaaU.EST3UTR	47139	47192	+	53	0	1	7	3	3	2	3	3	1	1	6	6	9	4	18	11	0	2	2	0	0	1.92732	3.49346	2.76444	2.87575	3.81472	2.35425	6.32841	1.83576	2.49493	4.30567	6.75942	4.79908	3.22048	5.82235	2.67901	0	1.42588	4.39252	0	-0.259051	NA	-0.264993	0.691544	0.131363
kefF.yaaU.IGR	47139	47245	-	106	1	7	2	0	0	2	0	0	1	3	0	0	7	8	10	9	0	5	0	12	0.767425	13.4913	0.998131	0	0	3.81472	0	0	1.83576	7.48479	0	0	3.73262	6.44097	3.23464	2.19191	0	3.5647	0	15.361	0.239305	NA	0.974227	0.109309	0.385374
kefF.EST5UTR	47193	47245	+	52	10	1	17	5	4	4	11	14	3	0	10	12	32	17	43	20	1	3	2	0	7.67425	1.92732	8.48412	4.6074	3.83433	7.62944	8.63226	29.5326	5.50727	0	7.17611	13.5188	17.0634	13.6871	13.909	4.87092	1.4679	2.13882	4.39252	0	-0.670835	0.201691	-1.39252	0.0552588	0.201834
kefF	47246	47776	+	530	90	40	216	103	83	38	127	72	52	53	174	105	191	89	313	233	28	72	23	63	69.0682	77.0929	107.798	94.9123	79.5624	72.4797	99.6634	151.882	95.4593	132.231	124.864	118.29	101.847	71.6558	101.244	56.7462	41.1012	51.3317	50.5139	80.6452	-0.174001	0.706838	-0.703473	0.0770568	-0.302957
kefF.AS	47246	47776	-	530	0	8	10	5	2	24	18	2	10	12	11	10	24	11	32	34	8	24	0	2	0	15.4186	4.99066	4.6074	1.91717	45.7767	14.1255	4.21894	18.3576	29.9391	7.89372	11.2657	12.7976	8.85633	10.3508	8.28057	11.7432	17.1106	0	2.56016	-0.62181	0.215309	-0.784972	0.221977	0.337252
kefC	47769	49631	+	1862	195	96	735	380	152	90	578	237	115	100	579	413	329	195	753	778	111	207	72	149	149.648	185.023	366.813	350.162	145.705	171.662	453.586	499.944	211.112	249.493	415.497	465.274	175.433	156.999	243.568	189.479	162.937	147.579	158.131	190.732	-0.259815	0.365237	-1.33904	1.20908e-08	-0.681203
kefC.AS	47777	49631	-	1854	70	11	80	33	62	24	39	25	16	12	29	41	78	35	79	141	26	58	10	26	53.7197	21.2006	39.9253	30.4088	59.4322	45.7767	30.6053	52.7367	29.3721	29.9391	20.8107	46.1894	41.592	28.1792	25.5537	34.34	38.1654	41.3506	21.9626	33.2821	-0.0549967	0.931016	-0.332505	0.570201	-0.168703
kefC.EST3UTR	49632	49731	+	99	40	22	44	46	32	28	34	20	27	36	76	47	82	33	96	117	26	37	10	25	30.697	42.4011	21.9589	42.388	30.6747	53.4061	26.6815	42.1894	49.5654	89.8174	54.5384	52.9488	43.725	26.569	31.0525	28.4949	38.1654	26.3788	21.9626	32.0021	-0.0704277	0.907845	-0.179091	0.779289	-0.0629683
folA.kefC.IGR	49632	49822	-	190	9	5	19	6	5	2	4	1	2	2	17	7	20	9	23	25	3	7	0	6	6.90682	9.63662	9.48225	5.52887	4.79292	3.81472	3.139	2.10947	3.67151	4.98986	12.1994	7.88599	10.6646	7.24609	7.43967	6.08865	4.4037	4.99059	0	7.68049	-0.220476	0.722777	0.215543	0.758837	-0.0830178
kefC.folA.IGR	49732	49798	+	66	43	12	30	16	16	21	21	14	17	10	14	18	53	55	37	68	19	43	11	9	32.9993	23.1279	14.972	14.7437	15.3373	40.0546	16.4798	29.5326	31.2079	24.9493	10.0466	20.2783	28.2613	44.2816	11.9682	16.5611	27.8901	30.6565	24.1588	11.5207	0.142496	0.816885	-0.204752	0.759539	-0.0356613
folA.5UTR	49799	49822	+	23	295	82	112	102	116	64	151	78	53	43	141	133	229	141	171	333	39	85	48	71	226.39	158.04	55.8954	93.9909	111.196	122.071	118.497	164.539	97.2951	107.282	101.183	149.834	122.11	113.522	55.3123	81.1008	57.248	60.6	105.42	90.8859	0.400374	0.295849	-0.417245	0.31609	-0.0962497
folA.AS	49823	50279	-	456	134	30	164	66	104	42	53	10	36	25	84	35	332	165	254	298	60	83	37	31	102.835	57.8197	81.8468	60.8176	99.6927	80.1092	41.5918	21.0947	66.0872	62.3732	60.2793	39.43	177.033	132.845	82.1599	72.5767	88.0739	59.1741	81.2616	39.6826	-0.275452	0.552084	0.602132	0.196762	0.0857192
folA	49823	50302	+	479	1299	321	1126	521	530	205	1242	459	188	116	1407	848	1135	471	875	1231	210	277	290	347	996.885	618.671	561.948	480.091	508.049	391.009	974.661	968.246	345.122	289.412	1009.68	955.332	605.218	379.212	283.031	299.805	308.259	197.485	636.915	444.189	0.768426	0.0118797	-0.741581	0.0155469	-0.744516
apaH.EST3UTR	50280	50379	-	99	223	74	398	169	167	56	255	87	94	57	280	111	526	183	491	412	140	165	64	71	171.136	142.622	198.628	155.73	160.083	106.812	200.111	183.524	172.561	142.211	200.931	125.049	280.48	147.337	158.821	100.341	205.506	117.635	140.561	90.8859	-0.127275	0.796034	-0.581823	0.166248	-0.369119
folA.EST3UTR	50303	50402	+	99	231	41	297	76	104	14	298	79	27	13	273	176	138	52	155	164	25	47	30	27	177.275	79.0202	148.223	70.0324	99.6927	26.7031	233.856	166.648	49.5654	32.4341	195.908	198.276	73.5859	41.8663	50.1369	39.9416	36.6975	33.5082	65.8878	34.5622	0.0798025	0.895544	-1.59921	0.00123299	-0.944771
apaH	50380	51222	-	842	1460	517	2195	1118	1122	443	1159	428	587	419	1303	717	4093	2721	3934	4541	923	1597	481	855	1120.44	996.426	1095.45	1030.21	1075.53	844.961	909.526	902.853	1077.59	1045.38	935.047	807.751	2182.52	2190.73	1272.51	1105.94	1354.87	1138.57	1056.4	1094.47	-0.132154	0.584319	0.233636	0.320423	0.153863
apaH.AS	50403	51222	+	819	200	75	293	125	116	56	261	67	33	24	308	172	429	132	437	448	56	128	62	123	153.485	144.549	146.226	115.185	111.196	106.812	204.82	141.334	60.5799	59.8783	221.024	193.77	228.756	106.276	141.354	109.109	82.2023	91.2564	136.168	157.45	0.181159	0.669414	-0.202552	0.670539	-0.0574281
apaH.apaG.TU	51223	51228	-	5	64	20	72	42	36	14	32	6	10	35	24	15	156	100	128	175	17	56	5	24	49.1152	38.5465	35.9327	38.7021	34.509	26.7031	25.112	12.6568	18.3576	87.3225	17.2227	16.8986	83.1841	80.5121	41.4034	42.6206	24.9543	39.9247	10.9813	30.722	-0.576832	0.257143	0.0769033	0.919412	0.117286
apaH.apaG.TU_AS	51223	51228	+	5	1	0	0	0	2	0	2	0	0	0	0	0	0	0	0	0	0	2	0	0	0.767425	0	0	0	1.91717	0	1.5695	0	0	0	0	0	0	0	0	0	0	1.42588	0	0	0	NA	-0.0421206	NA	0
apaG	51229	51606	-	377	2278	978	3710	1741	1319	925	2161	784	813	471	2347	1106	3275	1518	5437	5935	920	1224	793	927	1748.19	1884.92	1851.53	1604.3	1264.37	1764.31	1695.85	1653.82	1492.47	1175.11	1684.23	1245.99	1746.33	1222.17	1758.67	1445.45	1350.47	872.64	1741.63	1186.64	-0.109428	0.773369	-0.172023	0.665249	-0.0976633
apaG.AS	51229	51606	+	377	11	13	37	15	14	22	18	2	4	5	24	28	8	14	25	29	3	26	5	26	8.44167	25.0552	18.4654	13.8222	13.4202	41.9619	14.1255	4.21894	7.34302	12.4746	17.2227	31.544	4.26585	11.2717	8.0866	7.06284	4.4037	18.5365	10.9813	33.2821	0.755653	0.172631	0.54183	0.376926	-0.55823
apaG.rsmA.TU	51607	51608	-	1	196	82	374	200	153	94	248	92	74	57	239	168	340	150	639	846	75	124	131	135	150.415	158.04	186.651	184.296	146.663	179.292	194.618	194.071	135.846	142.211	171.509	189.264	181.299	120.768	206.694	206.04	110.092	88.4047	287.71	172.811	0.114945	0.764264	0.195243	0.634284	0.137124
apaG.rsmA.TU_AS	51607	51608	+	1	2	0	0	5	3	0	1	0	2	3	3	4	6	0	1	3	0	0	0	2	1.53485	0	0	4.6074	2.87575	0	0.784751	0	3.67151	7.48479	2.15283	4.50628	3.19939	0	0.323464	0.730638	0	0	0	2.56016	0.14678	NA	0.156963	NA	-0.326386
rsmA.AS	51609	52426	+	817	18	5	33	34	19	14	8	8	7	17	26	30	16	10	59	44	5	17	4	12	13.8136	9.63662	16.4692	31.3303	18.2131	26.7031	6.27801	16.8758	12.8503	42.4138	18.6579	33.7971	8.5317	8.05121	19.0844	10.716	7.33949	12.12	8.78503	15.361	-0.122881	0.850907	0.108135	0.887152	-0.394831
rsmA	51609	52430	-	821	3629	1384	6473	3442	2558	1335	3679	1451	1378	988	3481	2138	4985	3230	7761	9921	1344	2085	1082	1433	2784.98	2667.42	3230.45	3171.73	2452.06	2546.33	2887.1	3060.84	2529.67	2464.99	2498	2408.61	2658.16	2600.54	2510.4	2416.22	1972.86	1486.48	2376.35	1834.36	-0.21185	0.326271	-0.475554	0.0119345	-0.361802
pdxA.AS	52427	53415	+	988	8	16	25	9	11	6	29	22	5	0	32	28	6	22	19	62	4	15	2	25	6.1394	30.8372	12.4766	8.29331	10.5444	11.4442	22.7578	46.4083	9.17878	0	22.9636	31.544	3.19939	17.7127	6.14582	15.0999	5.87159	10.6941	4.39252	32.0021	0.3198	0.58852	-0.350094	0.598594	0.011032
pdxA	52427	53416	-	989	4260	1432	11575	5671	3076	1309	6835	2350	1603	1114	6952	4272	3427	1929	6894	9213	1253	1695	1122	1501	3269.23	2759.93	5776.69	5225.71	2948.6	2496.74	5363.77	4957.25	2942.72	2779.35	4988.83	4812.71	1827.38	1553.08	2229.96	2243.79	1839.28	1208.43	2464.2	1921.4	-0.0270645	0.938319	-1.16485	2.02035e-08	-1.23183
surA	53416	54702	-	1286	6177	2038	28757	13031	3799	1623	19526	6338	2247	1429	19644	11489	4564	2353	14996	17847	1750	2297	2708	4319	4740.38	3927.88	14351.6	12007.8	3641.66	3095.65	15323	13369.8	4124.94	3565.25	14096.8	12943.2	2433.67	1894.45	4850.67	4346.57	2568.82	1637.63	5947.47	5528.68	0.281982	0.292756	-1.24064	1.41362e-08	-1.44006
surA.AS	53416	54702	+	1286	17	6	49	39	26	25	39	18	6	18	52	38	12	32	22	50	15	46	0	28	13.0462	11.5639	24.4542	35.9377	24.9232	47.684	30.6053	37.9704	11.0145	44.9087	37.3158	42.8097	6.39878	25.7639	7.11621	12.1773	22.0185	32.7953	0	35.8423	0.436667	0.443387	-0.389789	0.541395	-0.895219
surA.lptD.TU	54703	54754	-	51	486	151	792	496	253	129	532	203	168	112	411	205	474	237	951	1304	117	180	134	161	372.968	291.026	395.26	457.054	242.522	246.05	417.488	428.222	308.407	279.432	294.938	230.947	252.752	190.814	307.614	317.584	171.744	128.329	294.299	206.093	-0.287752	0.340468	-0.691944	0.0107637	-0.407279
surA.lptD.TU_AS	54703	54754	+	51	0	0	0	0	0	0	0	0	0	0	0	1	0	0	0	0	0	0	0	1	0	0	0	0	0	0	0	0	0	0	0	1.12657	0	0	0	0	0	0	0	1.28008	0.0673074	NA	0.0473391	NA	0
lptD	54755	57109	-	2354	9154	3365	26158	11418	4877	2219	18508	6238	2598	1916	19977	11598	10539	6405	22652	24575	3441	6037	5050	8053	7025.01	6485.44	13054.6	10521.4	4675.01	4232.43	14524.2	13158.9	4769.29	4780.28	14335.7	13066	5619.73	5156.8	7327.11	5985.14	5051.04	4304.02	11091.1	10308.5	0.647471	0.000261623	-0.353387	0.0753204	-0.791921
lptD.AS	54755	57109	+	2354	125	60	167	83	125	61	95	30	98	43	110	76	183	93	171	275	69	178	30	73	95.9281	115.639	83.344	76.4828	119.823	116.349	74.5513	63.2841	179.904	107.282	78.9372	85.6194	97.5813	74.8762	55.3123	66.9752	101.285	126.903	65.8878	93.446	0.317731	0.398306	0.17311	0.724971	-0.334913
lptD.djlA.IGR	57110	57263	+	153	62	10	220	118	52	40	147	57	13	18	158	72	59	39	95	130	23	40	32	43	47.5803	19.2732	109.794	108.735	49.8463	76.2944	115.358	120.24	23.8648	44.9087	113.383	81.1131	31.4606	31.3997	30.7291	31.661	33.7617	28.5176	70.2803	55.0435	0.771454	0.0545079	-0.71931	0.0790746	-1.57273
lptD.5UTR	57110	57336	-	226	587	196	644	471	365	152	486	294	161	123	550	353	542	442	997	1416	252	504	303	401	450.478	377.755	321.398	434.017	349.883	289.919	381.389	620.184	295.557	306.876	394.686	397.679	289.011	355.863	322.494	344.861	369.91	359.322	665.466	513.313	0.729491	0.00610315	0.21813	0.53999	-0.15822
djlA.EST5UTR	57264	57363	+	99	196	38	570	317	158	107	421	130	52	62	436	210	155	117	243	396	59	88	77	99	150.415	73.2383	284.467	292.109	151.456	204.088	330.38	274.231	95.4593	154.686	312.878	236.58	82.6509	94.1991	78.6018	96.4442	86.606	62.7388	169.112	126.728	0.605083	0.0875053	-0.882365	0.00980087	-1.54432
djlA.lptD.IGR	57337	57363	-	26	0	0	0	0	0	0	2	0	0	0	1	0	0	0	0	2	0	3	0	0	0	0	0	0	0	0	1.5695	0	0	0	0.717611	0	0	0	0	0.487092	0	2.13882	0	0	0.0057401	NA	-0.0421206	NA	0.0268408
djlA	57364	58179	+	815	752	268	1396	806	464	235	978	426	230	197	1097	663	1027	560	2217	2838	290	540	414	713	577.103	516.523	696.696	742.712	444.783	448.23	767.486	898.634	422.224	491.501	787.219	746.916	547.629	450.868	717.12	691.184	425.691	384.988	909.251	912.699	0.344587	0.0834965	0.128168	0.633339	-0.029255
djlA.AS	57364	58179	-	815	6	0	4	3	3	6	3	0	0	0	0	0	0	0	22	30	2	9	0	10	4.60455	0	1.99626	2.76444	2.87575	11.4442	2.35425	0	0	0	0	0	0	0	7.11621	7.30638	2.9358	6.41647	0	12.8008	-0.020073	NA	0.439639	0.470478	0.355448
djlA.EST3UTR	58180	58279	+	99	251	84	329	156	208	64	187	61	92	49	217	81	243	116	528	457	93	148	100	108	192.624	161.895	164.193	143.751	199.385	122.071	146.748	128.678	168.89	122.252	155.722	91.2522	129.575	93.394	170.789	111.301	136.515	105.515	219.626	138.249	0.251759	0.542646	0.285221	0.539248	-0.108193
yabP.djlA.IGR	58180	58473	-	293	8	0	15	10	17	2	0	0	0	3	0	19	11	2	23	50	4	6	0	4	6.1394	0	7.48599	9.21479	16.2959	3.81472	0	0	0	7.48479	0	21.4048	5.86554	1.61024	7.43967	12.1773	5.87159	4.27765	0	5.12033	-0.343672	0.489275	0.667776	0.260262	0.0589627
djlA.yabP.IGR	58280	58373	+	93	36	16	112	51	41	9	51	15	18	4	42	14	172	111	421	515	54	87	175	196	27.6273	30.8372	55.8954	46.9954	39.3019	17.1662	40.0223	31.642	33.0436	9.97971	30.1397	15.772	91.7158	89.3684	136.178	125.426	79.2665	62.0259	384.345	250.896	1.05895	0.00472333	2.97161	4.08413e-12	1.11516
yabP.EST5UTR	58374	58473	+	99	38	4	135	39	40	10	71	10	6	8	44	21	157	75	464	529	50	80	212	284	29.1621	7.70929	67.3739	35.9377	38.3433	19.0736	55.7173	21.0947	11.0145	19.9594	31.5749	23.658	83.7173	60.3841	150.087	128.836	73.3949	57.0353	465.607	363.543	1.24468	0.00359417	3.15847	1.44312e-10	1.10597
yabP.AS	58474	59120	-	646	34	26	74	70	14	16	59	11	0	10	57	36	39	38	77	196	9	8	4	29	26.0924	50.1104	36.9309	64.5035	13.4202	30.5178	46.3003	23.2042	0	24.9493	40.9038	40.5565	20.796	30.5946	24.9067	47.735	13.2111	5.70353	8.78503	37.1224	-0.291956	0.621202	-0.283078	0.668282	-0.260811
yabP	58474	59124	+	650	248	73	892	382	82	48	302	115	44	41	309	145	658	382	1929	2227	187	423	404	611	190.321	140.695	445.167	352.005	78.6039	91.5533	236.995	242.589	80.7733	102.292	221.742	163.353	350.866	307.556	623.962	542.377	274.497	301.574	887.288	782.13	0.458431	0.072961	1.71179	5.70995e-13	0.503742
yabQ	59121	59279	+	158	203	56	428	201	86	32	159	32	43	26	103	58	186	151	857	1099	72	220	94	169	155.787	107.93	213.6	185.217	82.4382	61.0355	124.775	67.503	78.9375	64.8681	73.9139	65.3411	99.181	121.573	277.209	267.657	105.689	156.847	206.448	216.334	-0.292992	0.418456	0.927087	0.00498034	0.389802
yabQ.AS	59121	59279	-	158	2	2	3	6	1	1	1	2	0	0	5	1	9	16	21	23	0	3	0	0	1.53485	3.85465	1.4972	5.52887	0.958584	1.90736	0.784751	4.21894	0	0	3.58806	1.12657	4.79908	12.8819	6.79274	5.60156	0	2.13882	0	0	-0.73073	NA	-0.531301	0.371761	0.237017
yabQ.EST3UTR	59280	59379	+	99	166	37	494	157	55	23	167	54	41	19	158	88	239	105	909	781	98	152	164	145	127.393	71.311	246.538	144.672	52.7221	43.8693	131.053	113.911	75.266	47.4036	113.383	99.1382	127.442	84.5377	294.029	190.209	143.854	108.367	360.186	185.612	0.117679	0.812206	0.905047	0.0212978	0.241715
rluA.yabQ.IGR	59280	59586	-	306	29	10	5	12	22	8	7	0	4	0	4	8	9	6	17	19	4	4	0	6	22.2553	19.2732	2.49533	11.0577	21.0888	15.2589	5.49326	0	7.34302	0	2.87044	9.01256	4.79908	4.83073	5.49889	4.62738	5.87159	2.85176	0	7.68049	-0.0699804	0.919202	0.106848	0.888861	-0.145411
yabQ.rluA.IGR	59380	59686	+	306	192	65	665	222	89	73	181	51	47	41	265	141	920	616	2306	2996	334	784	589	888	147.346	125.276	331.879	204.568	85.3139	139.237	142.04	107.583	86.2805	102.292	190.167	158.846	490.573	495.954	745.908	729.664	490.278	558.946	1293.6	1136.71	0.633753	0.0212491	3.19941	9.23325e-31	1.34278
rluA.EST3UTR	59587	59686	-	99	304	90	120	62	102	42	65	21	61	49	92	54	769	442	394	539	63	104	12	32	233.297	173.459	59.8879	57.1317	97.7755	80.1092	51.0088	44.2989	111.981	122.252	66.0202	60.8348	410.055	355.863	127.445	131.271	92.4776	74.1458	26.3551	40.9626	-1.69374	2.71246e-07	-0.37791	0.385605	1.03323
rluA	59687	60346	-	659	1795	618	2028	1120	708	340	1343	648	423	290	1695	920	3212	1747	1862	3240	635	1060	369	509	1377.53	1191.09	1012.11	1032.06	678.677	648.503	1053.92	1366.94	776.525	723.529	1216.35	1036.44	1712.74	1406.55	602.29	789.089	932.116	755.717	810.419	651.562	0.0584747	0.861434	-0.672019	0.00350813	-0.517883
rluA.AS	59687	60346	+	659	63	25	316	140	26	21	96	23	12	9	109	59	303	216	852	1097	76	263	194	235	48.3478	48.1831	157.705	129.007	24.9232	40.0546	75.3361	48.5178	22.0291	22.4544	78.2196	66.4677	161.569	173.906	275.591	267.17	111.56	187.503	426.074	300.819	0.334867	0.345798	2.38903	4.54606e-12	0.8007
rluA.rapA.TU	60347	60357	-	10	127	38	179	129	45	21	116	62	43	17	120	56	197	140	107	195	55	60	30	41	97.463	73.2383	89.3328	118.871	43.1363	40.0546	91.0311	130.787	78.9375	42.4138	86.1133	63.0879	105.047	112.717	34.6106	47.4915	80.7344	42.7765	65.8878	52.4834	0.371489	0.388209	-0.695392	0.0947684	-1.11946
rluA.rapA.TU_AS	60347	60357	+	10	0	0	1	0	0	0	0	0	0	0	0	0	1	0	4	0	0	0	0	1	0	0	0.499066	0	0	0	0	0	0	0	0	0	0.533231	0	1.29386	0	0	0	0	1.28008	0.00481266	NA	0.0473391	NA	0.0293641
rapA	60358	63264	-	2906	4790	1623	5399	3129	2038	718	3658	1402	1008	792	3828	2227	9372	5505	7830	12331	3545	6604	3716	6077	3675.96	3128.05	2694.46	2883.31	1953.59	1369.49	2870.62	2957.48	1850.44	1975.98	2747.02	2508.87	4997.44	4432.19	2532.72	3003.17	5203.7	4708.26	8161.3	7779.06	1.47327	8.43608e-16	1.39418	1.75828e-14	-0.00996726
rapA.AS	60358	63264	+	2906	101	24	111	76	114	55	67	27	38	48	82	100	58	50	83	88	46	101	26	79	77.5099	46.2558	55.3963	70.0324	109.279	104.905	52.5783	56.9557	69.7587	119.757	58.8441	112.657	30.9274	40.256	26.8475	21.4321	67.5233	72.007	57.1027	101.127	1.44121	0.000380859	0.416683	0.387727	-1.12311
rapA.5UTR	63265	63428	-	163	181	58	178	66	119	58	83	33	52	88	137	64	337	151	427	455	119	305	139	157	138.904	111.785	88.8337	60.8176	114.071	110.627	65.1343	69.6125	95.4593	219.554	98.3127	72.1005	179.699	121.573	138.119	110.813	174.68	217.447	305.28	200.973	0.834377	0.0224777	1.68157	8.01644e-06	0.597581
rapA.polB.IGR	63265	63428	+	163	9	0	13	3	8	0	10	0	0	0	2	2	0	2	8	7	7	10	4	6	6.90682	0	6.48785	2.76444	7.66867	0	7.84751	0	0	0	1.43522	2.25314	0	1.61024	2.58771	1.70482	10.2753	7.12941	8.78503	7.68049	0.433979	NA	0.2176	0.749741	-0.296626
polB	63429	65780	-	2351	4102	1509	6406	3379	3506	1982	4291	1635	1563	1257	4418	2690	5398	3074	8128	10425	2741	5616	1680	2308	3147.98	2908.33	3197.02	3113.68	3360.79	3780.39	3367.37	3448.98	2869.29	3136.13	3170.41	3030.47	2878.38	2474.94	2629.12	2538.97	4023.51	4003.88	3689.71	2954.43	0.338831	0.055979	-0.0369777	0.894796	-0.277968
polB.AS	63429	65780	+	2351	52	30	87	42	45	25	88	43	26	5	119	75	79	61	255	229	21	49	23	49	39.9061	57.8197	43.4187	38.7021	43.1363	47.684	69.0581	90.7072	47.7297	12.4746	85.3957	84.4928	42.1253	49.1124	82.4833	55.772	30.8259	34.9341	50.5139	62.724	-0.192677	0.688248	-0.3461	0.486045	0.59624
polB.5UTR	65781	65803	-	22	2918	789	2026	985	4180	1221	1660	449	1498	846	1061	450	1426	503	1546	2216	644	1774	246	542	2239.35	1520.66	1011.11	907.657	4006.88	2328.89	1302.69	947.152	2749.96	2110.71	761.385	506.957	760.388	404.976	500.075	539.698	945.327	1264.76	540.28	693.805	0.194927	0.631205	-0.730872	0.0322691	-0.762645
polB.araD.IGR	65781	65854	+	73	6	6	5	10	5	3	8	0	1	2	7	2	4	15	6	9	6	18	0	4	4.60455	11.5639	2.49533	9.21479	4.79292	5.72208	6.27801	0	1.83576	4.98986	5.02328	2.25314	2.13293	12.0768	1.94078	2.19191	8.80739	12.8329	0	5.12033	0.121001	0.846104	-0.092652	0.903517	-0.51549
araD.3UTR	65804	65854	-	50	4468	1164	3198	1429	6276	1859	2776	636	2376	1305	1798	673	2312	842	2580	3513	1318	2964	509	954	3428.85	2243.4	1596.01	1316.79	6016.07	3545.78	2178.47	1341.62	4361.76	3255.88	1290.26	758.182	1232.83	677.912	834.537	855.577	1934.69	2113.16	1117.9	1221.2	0.370216	0.321103	-0.490885	0.193539	-0.670546
araD	65855	66550	-	695	20997	7076	25689	13698	27612	12641	20240	6169	14420	9551	16435	9513	14394	7705	19875	27807	12396	22142	6356	8368	16113.6	13637.7	12820.5	12622.4	26468.4	24110.9	15883.4	13013.3	26471.6	23829.1	11793.9	10717.1	7675.33	6203.46	6428.85	6772.29	18196.1	15785.9	13959.4	10711.7	0.853663	8.40331e-06	-0.215016	0.392342	-0.90217
araD.AS	65855	66550	+	695	10	5	10	19	33	15	13	22	11	6	9	33	5	15	13	30	4	46	2	19	7.67425	9.63662	4.99066	17.5081	31.6333	28.6104	10.2018	46.4083	20.1933	14.9696	6.4585	37.1768	2.66616	12.0768	4.20503	7.30638	5.87159	32.7953	4.39252	24.3216	0.511973	0.362079	-0.341268	0.609825	-0.38921
araD.araA.TU	66551	66834	-	283	14108	4727	25652	13045	17893	8846	19508	6420	10306	6941	17546	9670	7904	4028	12011	15187	6764	11236	2986	4121	10826.8	9110.46	12802	12020.7	17151.9	16872.5	15308.9	13542.8	18919.3	17317.3	12591.2	10893.9	4214.66	3243.03	3885.13	3698.73	9928.87	8010.6	6558.03	5275.22	0.596194	0.00299677	-1.22771	3.90472e-11	-1.65362
araD.araA.TU_AS	66551	66834	+	283	17	5	62	20	10	16	55	28	6	8	35	36	9	4	42	57	12	33	9	3	13.0462	9.63662	30.9421	18.4296	9.58584	30.5178	43.1613	59.0651	11.0145	19.9594	25.1164	40.5565	4.79908	3.22048	13.5855	13.8821	17.6148	23.527	19.7663	3.84025	-0.169203	0.786745	-1.48123	0.0135444	-0.533041
araA	66835	68337	-	1502	75234	30670	89739	55604	96649	52417	66030	24665	55056	37135	57428	34100	47877	31732	64286	99125	44469	73755	16598	24694	57736.4	59111	44785.7	51237.9	92646.1	99978.1	51817.1	52030.1	101069	92649.2	41211	38416.1	25529.5	25548.1	20794.2	24141.5	65276	52583	36453.5	31610.4	0.567931	0.000684521	-0.584244	0.000435064	-1.0603
araA.AS	66835	68337	+	1502	39	30	81	91	51	83	87	38	20	21	74	127	9	53	74	141	9	76	30	119	29.9296	57.8197	40.4243	83.8546	48.8878	158.311	68.2733	80.1598	36.7151	52.3935	53.1032	143.074	4.79908	42.6714	23.9363	34.34	13.2111	54.1835	65.8878	152.33	1.08015	0.0482666	0.287605	0.660769	-0.600698
araA.araB.TU	68338	68347	-	9	1698	931	2153	1167	2578	1723	1278	550	1713	1262	885	540	1761	1014	1676	3142	1587	1763	447	648	1303.09	1794.34	1074.49	1075.37	2471.23	3286.38	1002.91	1160.21	3144.65	3148.6	635.086	608.348	939.02	816.393	542.126	765.222	2329.55	1256.91	981.728	829.493	0.396467	0.199246	-0.224288	0.551712	-0.644617
araA.araB.TU_AS	68338	68347	+	9	4	0	2	8	3	1	4	0	1	2	0	1	0	3	0	1	0	4	0	6	3.0697	0	0.998131	7.37183	2.87575	1.90736	3.139	0	1.83576	4.98986	0	1.12657	0	2.41536	0	0.243546	0	2.85176	0	7.68049	0.548537	NA	0.185846	NA	-0.86772
araB	68348	70048	-	1700	93149	38982	94071	57704	110664	57502	70000	26880	67353	44669	66587	43752	74840	54095	103200	164381	68700	101217	21241	36355	71484.9	75130.9	46947.6	53173	106081	109677	54932.6	56702.5	123644	111446	47783.6	49289.7	39907	43553	33381.5	40034.3	100845	72161.7	46650.7	46537.4	0.31805	0.119943	-0.24674	0.272423	-0.427239
araB.AS	68348	70048	+	1700	48	59	85	253	54	84	62	53	27	35	37	89	10	58	48	228	19	92	29	116	36.8364	113.712	42.4206	233.134	51.7635	160.218	48.6546	111.802	49.5654	87.3225	26.5516	100.265	5.33231	46.697	15.5263	55.5285	27.8901	65.5906	63.6915	148.49	0.550726	0.321248	0.145517	0.846184	-0.806761
araB.5UTR	70049	70075	-	26	5193	1772	3346	1741	5629	2774	2860	949	3843	1998	2229	1561	3479	2295	3550	4972	1765	3714	622	1453	3985.24	3415.22	1669.87	1604.3	5395.87	5291.02	2244.39	2001.89	7054.81	4984.87	1599.56	1758.58	1855.11	1847.75	1148.3	1210.91	2590.84	2647.86	1366.07	1859.96	0.414924	0.0614172	-0.368087	0.117013	-0.446304
araB.araC.IGR	70049	70240	+	191	789	297	3269	2049	843	400	1792	630	445	340	2089	1522	989	664	7534	10844	533	1110	1238	1850	605.498	572.415	1631.45	1888.11	808.086	762.944	1406.27	1328.97	816.911	848.276	1499.09	1714.64	527.366	534.6	2436.98	2641.01	782.39	791.364	2718.97	2368.15	0.000757737	0.998652	0.858351	3.69455e-08	0.51212
araC.araB.IGR	70076	70386	-	310	3921	1319	2425	1302	4154	2013	2062	673	2607	1441	1566	1125	2229	1515	2144	3109	1103	2163	421	914	3009.07	2542.14	1210.23	1199.77	3981.96	3839.52	1618.16	1419.67	4785.82	3595.19	1123.78	1267.39	1188.57	1219.76	693.507	757.185	1619.09	1542.09	924.625	1170	0.493767	0.0159176	-0.502543	0.0155804	-0.696725
araC.5UTR	70241	70386	+	145	4297	2156	8667	5354	5154	2796	6011	2232	2832	2099	8097	5992	6004	5328	20060	28515	4591	9732	4229	6724	3297.62	4155.31	4325.4	4933.6	4940.54	5332.98	4717.14	4708.34	5198.86	5236.86	5810.5	6750.41	3201.52	4289.68	6488.69	6944.72	6739.12	6938.34	9287.98	8607.27	0.382279	0.0595099	0.879575	1.08011e-06	0.512008
araC	70387	71265	+	878	12819	5565	31640	20468	16123	8078	20100	7217	8269	5866	26166	17865	16558	11644	51624	73698	11218	19204	8106	10945	9837.62	10725.6	15790.4	18860.8	15455.2	15407.7	15773.5	15224	15179.9	14635.3	18777	20126.2	8829.24	9374.83	16698.5	17948.9	16466.9	13691.3	17802.9	14010.5	-0.114336	0.623348	0.0352028	0.906499	-2.29097e-05
araC.AS	70387	71265	-	878	467	162	839	752	424	302	598	225	319	209	997	722	682	477	990	1059	154	403	122	205	358.387	312.226	418.716	692.952	406.439	576.023	469.281	474.631	585.606	521.44	715.458	813.384	363.664	384.043	320.229	257.915	226.056	287.315	267.944	262.417	-0.104082	0.779843	-0.741311	0.00814033	-0.858693
araC.EST3UTR	71266	71270	+	4	1593	664	2737	1445	2361	1277	1500	554	1245	970	1884	1200	1603	1194	3997	4562	2223	2753	780	982	1222.51	1279.74	1365.94	1331.54	2263.22	2435.7	1177.13	1168.65	2285.52	2420.08	1351.98	1351.88	854.77	961.314	1292.89	1111.06	3263.14	1962.73	1713.08	1257.04	0.26618	0.330043	0.308197	0.280437	-0.154102
yabI.araC.IGR	71266	71350	-	84	226	85	561	539	256	189	409	256	202	128	721	519	112	49	321	441	130	274	70	165	173.438	163.822	279.976	496.677	245.397	360.491	320.963	540.024	370.823	319.351	517.398	584.69	59.7219	39.4509	103.832	107.404	190.827	195.346	153.738	211.214	0.66051	0.0542344	-1.04545	0.00132909	-1.70877
yabI.5UTR	71271	71350	+	79	4531	1648	7567	3681	7209	3551	4612	1334	4092	2844	6951	3936	3333	2347	9006	10613	4561	5581	1640	2146	3477.2	3176.23	3776.43	3391.96	6910.43	6773.04	3619.27	2814.03	7511.91	7095.58	4988.11	4434.18	1777.26	1889.62	2913.12	2584.75	6695.09	3978.92	3601.86	2747.06	0.179982	0.546721	-0.0197563	0.9639	-0.353453
yabI	71351	72115	+	764	1386	440	2450	1162	1827	953	1509	536	1126	919	2267	1272	1505	1061	2946	4649	821	1189	357	549	1063.65	848.022	1222.71	1070.76	1751.33	1817.71	1184.19	1130.68	2067.06	2292.84	1626.82	1433	802.513	854.233	952.925	1132.25	1205.14	847.687	784.064	702.765	-0.445996	0.0493024	-0.597777	0.00681946	-0.129763
yabI.AS	71351	72115	-	764	177	43	161	101	100	53	71	28	31	40	53	37	354	129	256	246	64	123	13	31	135.834	82.8749	80.3496	93.0694	95.8584	101.09	55.7173	59.0651	56.9084	99.7971	38.0334	41.6831	188.764	103.861	82.8068	59.9123	93.9455	87.6917	28.5514	39.6826	-0.794913	0.0537627	-0.530945	0.251279	-0.227791
thiQ.yabI.IGR	72116	72128	-	12	84	28	70	44	34	20	37	13	22	12	20	19	121	43	149	160	19	41	2	13	64.4637	53.965	34.9346	40.5451	32.5918	38.1472	29.0358	27.4231	40.3866	29.9391	14.3522	21.4048	64.521	34.6202	48.1961	38.9674	27.8901	29.2306	4.39252	16.6411	-1.37794	0.00519471	-0.839518	0.101684	0.160062
yabI.EST3UTR	72116	72215	+	99	71	38	223	118	64	57	144	109	32	37	233	115	160	113	246	413	49	80	34	35	54.4872	73.2383	111.292	108.735	61.3493	108.72	113.004	229.932	58.7442	92.3124	167.203	129.556	85.317	90.9787	79.5721	100.585	71.927	57.0353	74.6728	44.8029	-0.458221	0.27791	-1.24499	0.00162531	-0.23218
thiQ.EST3UTR	72129	72228	-	99	231	65	237	115	105	64	150	49	56	35	89	58	357	111	308	324	99	134	29	41	177.275	125.276	118.279	105.97	100.651	122.071	117.713	103.364	102.802	87.3225	63.8674	65.3411	190.364	89.3684	99.6269	78.9089	145.322	95.5341	63.6915	52.4834	-0.478046	0.235248	-0.749494	0.0599756	-0.275557
yabI.thiQ.IGR	72216	72228	+	12	27	13	104	30	27	15	57	34	15	13	72	32	53	29	115	179	16	28	7	9	20.7205	25.0552	51.9028	27.6444	25.8818	28.6104	44.7308	71.722	27.5363	32.4341	51.668	36.0503	28.2613	23.3485	37.1984	43.5947	23.4864	19.9623	15.3738	11.5207	-1.14785	0.0182887	-1.64363	0.001522	0.000951535
thiQ.AS	72229	72910	+	681	76	41	198	124	99	54	93	41	68	31	169	104	261	163	488	597	64	129	35	59	58.3243	79.0202	98.815	114.263	94.8998	102.997	72.9818	86.4882	124.831	77.3428	121.276	117.163	139.173	131.235	157.85	145.397	93.9455	91.9694	76.869	75.5249	-0.87042	0.00420589	-0.0377405	0.94628	0.461846
thiQ	72229	72927	-	698	1164	325	1578	909	529	213	922	464	155	217	627	520	1759	733	1683	1958	432	591	218	358	893.283	626.38	787.526	837.624	507.091	406.268	723.54	978.794	284.542	541.4	449.942	585.817	937.954	590.154	544.39	476.863	634.132	421.348	478.784	458.27	-0.0983606	0.821534	-0.73308	0.0256748	-0.582416
thiP.AS	72911	74496	+	1585	24	10	42	40	26	12	33	8	14	10	20	26	36	10	26	77	26	42	20	28	18.4182	19.2732	20.9608	36.8592	24.9232	22.8883	25.8968	16.8758	25.7006	24.9493	14.3522	29.2908	19.1963	8.05121	8.41006	18.753	38.1654	29.9435	43.9252	35.8423	1.02599	0.0403669	0.511786	0.358674	-0.717148
thiP	72911	74521	-	1610	1178	292	2640	1526	528	262	1846	875	182	143	1338	1113	2287	1152	2728	3812	515	889	424	934	904.026	562.778	1317.53	1406.18	506.132	499.729	1448.65	1845.79	334.108	356.775	960.164	1253.87	1219.5	927.499	882.41	928.398	755.968	633.804	931.214	1195.6	0.201262	0.520936	-0.56498	0.0367289	-0.538723
tbpA	74497	75480	-	983	849	335	2118	1342	508	247	1605	834	208	176	1341	1201	1900	1352	2152	3032	410	1073	523	928	651.544	645.653	1057.02	1236.62	486.96	471.118	1259.53	1759.3	381.837	439.107	962.317	1353.01	1013.14	1088.52	696.095	738.432	601.838	764.986	1148.64	1187.92	0.642754	0.00546228	-0.33467	0.214764	-0.63102
tbpA.AS	74497	75480	+	983	13	0	14	4	8	4	15	0	0	2	2	17	11	5	16	2	13	4	0	4	9.97652	0	6.98692	3.68592	7.66867	7.62944	11.7713	0	0	4.98986	1.43522	19.1517	5.86554	4.0256	5.17542	0.487092	19.0827	2.85176	0	5.12033	-0.000152772	0.999807	-0.256734	0.698012	-0.235614
tbpA.sroA.TU	75481	75515	-	34	125	57	117	85	69	61	97	51	23	36	56	42	126	68	156	359	195	398	44	101	95.9281	109.857	58.3907	78.3257	66.1423	116.349	76.1208	107.583	42.2224	89.8174	40.1862	47.316	67.1871	54.7482	50.4604	87.433	286.24	283.75	96.6354	129.288	0.550555	0.166228	0.255242	0.617554	0.0198722
tbpA.sroA.TU_AS	75481	75515	+	34	0	0	0	0	0	0	0	0	0	0	0	0	0	0	0	0	0	0	0	3	0	0	0	0	0	0	0	0	0	0	0	0	0	0	0	0	0	0	0	3.84025	0.0920472	NA	0.0855898	NA	0
sroA	75516	75608	-	92	1718	739	1330	819	831	480	965	496	466	287	1086	689	332	231	571	1102	388	762	235	472	1318.44	1424.29	663.757	754.691	796.583	915.533	757.285	1046.3	855.462	716.045	779.326	776.207	177.033	185.983	184.698	268.388	569.545	543.261	516.121	604.199	1.23306	5.7178e-08	-0.620165	0.0105667	-1.56378
sroA.AS	75516	75608	+	92	0	0	0	0	0	0	1	0	0	0	0	0	0	0	6	3	0	0	0	1	0	0	0	0	0	0	0.784751	0	0	0	0	0	0	0	1.94078	0.730638	0	0	0	1.28008	-0.0139053	NA	0.0123978	NA	0.0964134
sroA.sgrR.TU	75609	75643	-	34	649	280	512	311	324	187	337	208	188	113	321	242	153	133	277	552	180	293	103	214	498.059	539.65	255.522	286.58	310.581	356.676	264.461	438.77	345.122	281.927	230.353	272.63	81.5844	107.081	89.5995	134.437	264.222	208.892	226.215	273.938	1.03907	0.000433852	-0.404282	0.245005	-1.1501
sroA.sgrR.TU_AS	75609	75643	+	34	0	0	3	5	0	0	0	1	0	0	0	1	3	2	26	8	0	1	0	1	0	0	1.4972	4.6074	0	0	0	2.10947	0	0	0	1.12657	1.59969	1.61024	8.41006	1.94837	0	0.712941	0	1.28008	-0.234863	NA	-0.00341266	NA	0.105238
sgrR	75644	77299	-	1655	771	311	1831	911	880	373	1187	479	510	281	1512	812	1640	1083	3723	5152	706	1433	399	740	591.685	599.397	913.789	839.467	843.554	711.446	931.499	1010.44	936.236	701.075	1085.03	914.775	874.499	871.946	1204.26	1254.75	1036.34	1021.64	876.307	947.261	-0.397573	0.0475504	-0.0811359	0.78405	0.464965
sgrR.AS	75644	77299	+	1655	26	10	58	64	21	15	32	10	22	11	53	14	77	50	156	237	34	64	24	25	19.953	19.2732	28.9458	58.9747	20.1303	28.6104	25.112	21.0947	40.3866	27.4442	38.0334	15.772	41.0588	40.256	50.4604	57.7204	49.9086	45.6282	52.7102	32.0021	-0.245568	0.634926	0.544694	0.295891	0.23519
sgrR.5UTR	77300	77338	-	38	16	5	30	17	15	7	28	11	2	4	28	14	13	16	55	64	6	9	8	6	12.2788	9.63662	14.972	15.6651	14.3788	13.3515	21.973	23.2042	3.67151	9.97971	20.0931	15.772	6.93201	12.8819	17.7905	15.5869	8.80739	6.41647	17.5701	7.68049	-0.249224	0.671278	-0.497988	0.395459	0.0783905
sgrR.sgrS.IGR	77300	77366	+	66	11	35	28	26	14	5	9	2	0	4	13	6	331	332	979	1853	134	589	117	291	8.44167	67.4563	13.9738	23.9585	13.4202	9.5368	7.06276	4.21894	0	9.97971	9.32894	6.75942	176.5	267.3	316.671	451.291	196.698	419.922	256.962	372.504	-0.132166	0.838818	4.76522	9.51667e-09	3.78509
sgrS.sgrR.IGR	77339	77366	-	27	12	3	5	12	5	2	10	0	1	3	2	2	7	15	14	36	5	5	4	1	9.2091	5.78197	2.49533	11.0577	4.79292	3.81472	7.84751	0	1.83576	7.48479	1.43522	2.25314	3.73262	12.0768	4.5285	8.76766	7.33949	3.5647	8.78503	1.28008	-0.146512	0.816445	0.00800219	0.994752	0.00695707
sgrS.AS	77367	77387	-	20	15	12	4	11	10	8	7	1	5	1	2	11	12	10	15	25	6	6	0	14	11.5114	23.1279	1.99626	10.1363	9.58584	15.2589	5.49326	2.10947	9.17878	2.49493	1.43522	12.3923	6.39878	8.05121	4.85196	6.08865	8.80739	4.27765	0	17.9212	0.254594	0.67203	0.390721	0.550551	-0.0339149
sgrS	77367	77593	+	226	213	185	428	309	154	76	168	57	20	18	66	54	5217	3225	13201	24867	1493	5966	1121	2646	163.461	356.555	213.6	284.737	147.622	144.959	131.838	120.24	36.7151	44.9087	47.3623	60.8348	2781.87	2596.51	4270.05	6056.26	2191.57	4253.41	2462.01	3387.1	-0.676375	0.0504355	4.40589	9.72488e-37	4.28728
sgrT	77388	77519	+	131	87	92	195	145	82	47	88	23	11	15	36	33	2050	1509	5745	9461	802	2798	563	1272	66.766	177.314	97.3178	133.614	78.6039	89.646	69.0581	48.5178	20.1933	37.4239	25.834	37.1768	1093.12	1214.93	1858.3	2304.19	1177.25	1994.81	1236.49	1628.26	-0.419329	0.27157	4.42206	5.21068e-31	4.07866
sgrT.AS	77388	77519	-	131	22	17	11	24	13	4	9	7	8	1	7	19	14	9	4	24	5	5	0	15	16.8833	32.7645	5.48972	22.1155	12.4616	7.62944	7.06276	14.7663	14.686	2.49493	5.02328	21.4048	7.46524	7.24609	1.29386	5.84511	7.33949	3.5647	0	19.2012	0.508209	0.360288	-0.0142957	0.989054	-0.808202
sgrS.setA.TU	77594	77620	+	26	17	4	24	18	14	6	8	4	7	0	9	4	175	114	332	1136	41	252	29	99	13.0462	7.70929	11.9776	16.5866	13.4202	11.4442	6.27801	8.43788	12.8503	0	6.4585	4.50628	93.3155	91.7838	107.39	276.668	60.1838	179.661	63.6915	126.728	-0.627004	0.211587	3.29625	2.52703e-06	3.44752
sgrS.setA.TU_AS	77594	77620	-	26	2	0	4	0	3	3	0	0	0	0	0	0	3	0	5	8	2	5	0	3	1.53485	0	1.99626	0	2.87575	5.72208	0	0	0	0	0	0	1.59969	0	1.61732	1.94837	2.9358	3.5647	0	3.84025	0.0199623	NA	0.373681	NA	0.102699
setA.AS	77621	78747	-	1126	25	13	240	128	31	7	50	28	10	2	57	55	39	20	762	971	15	41	38	89	19.1856	25.0552	119.776	117.949	29.7161	13.3515	39.2375	59.0651	18.3576	4.98986	40.9038	61.9614	20.796	16.1024	246.48	236.483	22.0185	29.2306	83.4578	113.927	-1.0563	0.00540181	0.827761	0.0421637	0.851691
setA	77621	78799	+	1178	530	300	1098	525	483	207	794	247	235	161	940	540	875	889	1363	1939	204	391	133	230	406.735	578.197	547.974	483.777	462.996	394.824	623.092	521.039	431.403	401.684	674.554	608.348	466.577	715.752	440.881	472.236	299.451	278.76	292.102	294.419	-0.565763	0.0323043	-0.881398	0.000479453	-0.162846
leuD.EST3UTR	78748	78847	-	99	21	15	1359	770	39	15	460	143	17	16	452	304	72	35	2945	4064	29	37	155	352	16.1159	28.9098	678.23	709.539	37.3848	28.6104	360.985	301.654	31.2079	39.9189	324.36	342.477	38.3927	28.1792	952.602	989.771	42.5691	26.3788	340.42	450.589	-1.19545	2.52649e-06	0.226188	0.522378	0.443447
setA.EST3UTR	78800	78899	+	99	121	40	291	130	88	49	172	102	54	38	271	166	120	171	260	288	49	116	38	106	92.8584	77.0929	145.228	119.792	84.3554	93.4607	134.977	215.166	99.1308	94.8073	194.473	187.011	63.9878	137.676	84.1006	70.1413	71.927	82.7011	83.4578	135.689	0.401662	0.313961	-0.507108	0.219568	-0.6566
leuD	78848	79453	-	605	147	52	7205	3523	137	69	2934	1084	81	106	3344	1984	243	131	12254	14658	101	184	845	1740	112.811	100.221	3595.77	3246.37	131.326	131.608	2302.46	2286.66	148.696	264.462	2399.69	2235.12	129.575	105.471	3963.73	3569.9	148.258	131.181	1855.84	2227.34	-0.82361	0.000112108	-0.154648	0.616467	0.129824
leuD.AS	78900	79453	+	553	113	31	119	63	85	12	101	45	32	24	89	96	170	115	166	235	38	51	49	62	86.719	59.747	59.3888	58.0532	81.4796	22.8883	79.2598	94.9261	58.7442	59.8783	63.8674	108.151	90.6493	92.5889	53.695	57.2333	55.7801	36.36	107.617	79.3651	0.537494	0.214226	0.0738185	0.910224	-0.0634398
leuD.leuC.TU	79454	79463	-	9	22	8	1212	519	23	7	455	183	18	5	584	333	44	20	1853	2334	12	33	148	358	16.8833	15.4186	604.868	478.248	22.0474	13.3515	357.062	386.033	33.0436	12.4746	419.085	375.148	23.4622	16.1024	599.379	568.437	17.6148	23.527	325.046	458.27	-0.4881	0.0981931	0.0760604	0.866879	0.0957054
leuD.leuC.TU_AS	79454	79463	+	9	1	0	1	2	2	0	0	0	0	2	1	2	0	0	2	4	0	0	1	0	0.767425	0	0.499066	1.84296	1.91717	0	0	0	0	4.98986	0.717611	2.25314	0	0	0.646928	0.974184	0	0	2.19626	0	0.0170681	NA	0.177351	NA	-0.0507929
leuC	79464	80864	-	1400	257	65	15674	7469	151	121	6363	2498	157	151	7230	4696	527	313	30205	35365	238	466	2493	4321	197.228	125.276	7822.36	6882.53	144.746	230.791	4993.37	5269.45	288.214	376.734	5188.33	5290.38	281.013	252.003	9770.23	8613.01	349.36	332.23	5475.27	5531.24	-0.680227	0.00243877	0.093213	0.786307	0.30021
leuC.AS	79464	80864	+	1400	29	11	36	18	31	22	25	17	12	22	20	28	42	37	40	45	29	32	5	6	22.2553	21.2006	17.9664	16.5866	29.7161	41.9619	19.6188	35.861	22.0291	54.8884	14.3522	31.544	22.3957	29.7895	12.9386	10.9596	42.5691	22.8141	10.9813	7.68049	-0.202485	0.736935	-0.921018	0.0965868	-0.352089
leuC.leuB.TU	80865	80866	-	1	10	0	328	138	0	0	119	79	1	2	154	87	7	8	803	664	2	6	55	101	7.67425	0	163.694	127.164	0	0	93.3854	166.648	1.83576	4.98986	110.512	98.0116	3.73262	6.44097	259.742	161.715	2.9358	4.27765	120.794	129.288	-0.551842	0.19327	-0.0228624	0.975317	0.416986
leuC.leuB.TU_AS	80865	80866	+	1	0	1	1	2	0	0	4	0	0	1	3	1	0	3	2	1	0	4	0	0	0	1.92732	0.499066	1.84296	0	0	3.139	0	0	2.49493	2.15283	1.12657	0	2.41536	0.646928	0.243546	0	2.85176	0	0	-0.0361064	NA	-0.248851	NA	-0.150912
leuB	80867	81958	-	1091	138	62	9509	4819	66	37	3889	1570	70	65	4138	2767	426	276	25023	27540	158	290	3417	5419	105.905	119.494	4745.62	4440.61	63.2665	70.5724	3051.9	3311.87	128.503	162.17	2969.47	3117.22	227.157	222.213	8094.04	6707.26	231.928	206.753	7504.62	6936.77	-0.0331107	0.902079	1.13946	1.69955e-12	0.661708
leuB.AS	80867	81958	+	1091	21	16	37	26	23	17	19	12	19	15	32	28	44	21	39	32	11	39	14	17	16.1159	30.8372	18.4654	23.9585	22.0474	32.4251	14.9103	25.3136	34.8794	37.4239	22.9636	31.544	23.4622	16.9075	12.6151	7.79347	16.1469	27.8047	30.7476	21.7614	0.896542	0.0697065	0.258818	0.680312	-0.733606
leuA	81958	83529	-	1571	181	46	11980	5334	48	71	5757	2068	49	70	5477	3734	445	262	26282	27714	285	609	5975	9482	138.904	88.6569	5978.81	4915.17	46.012	135.423	4517.81	4362.38	89.952	174.645	3930.36	4206.61	237.288	210.942	8501.28	6749.64	418.351	434.181	13122.6	12137.7	0.608146	0.0649276	1.34545	1.0765e-05	0.41964
leuA.AS	81959	83529	+	1570	64	48	94	57	71	34	79	26	72	40	116	63	67	64	92	132	72	87	23	27	49.1152	92.5115	46.9122	52.5243	68.0594	64.8503	61.9953	54.8462	132.174	99.7971	83.2429	70.9739	35.7265	51.5277	29.7587	32.1481	105.689	62.0259	50.5139	34.5622	0.303976	0.502669	-0.368962	0.455867	-0.547701
leuA.leuL.TU	83530	83573	-	43	7	6	408	220	8	11	262	55	13	4	225	138	11	3	478	373	2	5	59	93	5.37197	11.5639	203.619	202.725	7.66867	20.981	205.605	116.021	23.8648	9.97971	161.463	155.467	5.86554	2.41536	154.616	90.8427	2.9358	3.5647	129.579	119.048	0.0121393	0.983952	-0.29053	0.578013	-0.574645
leuA.leuL.TU_AS	83530	83621	+	91	0	0	0	0	12	0	2	4	2	0	0	2	4	2	3	5	0	5	1	3	0	0	0	0	11.503	0	1.5695	8.43788	3.67151	0	0	2.25314	2.13293	1.61024	0.970392	1.21773	0	3.5647	2.19626	3.84025	0.198194	NA	-0.106424	NA	0.470702
leuL.3UTR	83574	83621	-	47	148	114	2723	1411	96	79	1679	505	67	65	2091	1480	16	19	552	558	15	17	164	281	113.579	219.715	1358.96	1300.21	92.024	150.682	1317.6	1065.28	122.996	162.17	1500.52	1667.32	8.5317	15.2973	178.552	135.899	22.0185	12.12	360.186	359.703	1.05584	0.000740186	-1.57799	1.75775e-07	-3.0028
leuL	83622	83708	-	86	360	295	8298	4273	209	223	5026	1447	205	142	6095	4808	40	56	1225	1317	28	73	374	623	276.273	568.56	4141.25	3937.48	200.344	425.341	3944.16	3052.4	376.33	354.28	4373.84	5416.55	21.3293	45.0868	396.243	320.75	41.1012	52.0447	821.401	797.491	1.00005	0.00398211	-1.95893	1.15433e-08	-3.40353
leuL.AS	83622	83708	+	86	5	0	0	0	4	2	2	4	1	0	0	4	0	4	0	3	0	3	0	2	3.83712	0	0	0	3.83433	3.81472	1.5695	8.43788	1.83576	0	0	4.50628	0	3.22048	0	0.730638	0	2.13882	0	2.56016	0.170614	NA	-0.236009	NA	0.180114
leuL.5UTR	83709	84024	-	315	133	125	2696	1418	74	87	1594	454	68	52	1981	1689	74	55	724	958	7	48	93	191	102.068	240.915	1345.48	1306.66	70.9352	165.94	1250.89	957.699	124.831	129.736	1421.59	1902.78	39.4591	44.2816	234.188	233.317	10.2753	34.2212	204.252	244.496	-0.0402075	0.941146	-2.12279	4.37015e-08	-2.31473
leuL.leuO.IGR	83709	84153	+	444	8	2	4	1	0	1	6	0	0	0	0	11	2	0	7	6	2	8	0	0	6.1394	3.85465	1.99626	0.921479	0	1.90736	4.70851	0	0	0	0	12.3923	1.06646	0	2.26425	1.46128	2.9358	5.70353	0	0	-0.286194	NA	-0.457861	NA	0.0546536
leuO.leuL.IGR	84025	84367	-	342	6	2	16	8	2	2	4	0	0	0	6	1	10	8	17	30	14	24	14	14	4.60455	3.85465	7.98505	7.37183	1.91717	3.81472	3.139	0	0	0	4.30567	1.12657	5.33231	6.44097	5.49889	7.30638	20.5506	17.1106	30.7476	17.9212	0.959553	0.0833909	2.08877	0.00945692	-0.12623
leuO.5UTR	84154	84367	+	213	14	2	26	21	6	2	8	0	1	0	13	3	14	2	61	72	1	9	1	0	10.7439	3.85465	12.9757	19.3511	5.7515	3.81472	6.27801	0	1.83576	0	9.32894	3.37971	7.46524	1.61024	19.7313	17.5353	1.4679	6.41647	2.19626	0	-1.06794	0.0345592	-0.497098	0.424704	0.0841083
leuO	84368	85312	+	944	107	34	568	297	43	14	272	79	24	25	317	177	285	165	1321	1600	52	61	56	45	82.1145	65.529	283.469	273.679	41.2191	26.7031	213.452	166.648	44.0581	62.3732	227.483	199.403	151.971	132.845	427.296	389.674	76.3307	43.4894	122.99	57.6037	-1.99182	2.75931e-09	-0.940734	0.00732769	0.474295
leuO.AS	84368	85312	-	944	49	21	117	22	66	9	39	1	50	36	35	20	36	36	81	86	47	62	20	36	37.6038	40.4738	58.3907	20.2725	63.2665	17.1662	30.6053	2.10947	91.7878	89.8174	25.1164	22.5314	19.1963	28.9844	26.2006	20.945	68.9912	44.2023	43.9252	46.083	0.531097	0.316683	0.753729	0.172589	-0.469894
leuO.EST3UTR	85313	85412	+	99	16	1	112	35	4	0	46	10	4	11	37	11	106	55	517	561	21	22	9	11	12.2788	1.92732	55.8954	32.2518	3.83433	0	36.0985	21.0947	7.34302	27.4442	26.5516	12.3923	56.5225	44.2816	167.231	136.629	30.8259	15.6847	19.7663	14.0809	-2.36701	1.44987e-05	-0.465336	0.426545	1.27868
yabR.leuO.IGR	85313	85466	-	153	0	8	15	14	2	4	0	0	0	0	0	2	18	2	22	34	4	9	3	6	0	15.4186	7.48599	12.9007	1.91717	7.62944	0	0	0	0	0	2.25314	9.59816	1.61024	7.11621	8.28057	5.87159	6.41647	6.58878	7.68049	-0.0233637	0.974285	1.28064	0.0623114	-0.109129
leuO.ilvI.IGR	85413	85419	+	6	1	0	5	2	0	0	0	0	0	1	0	0	3	1	15	30	2	0	1	0	0.767425	0	2.49533	1.84296	0	0	0	0	0	2.49493	0	0	1.59969	0.805121	4.85196	7.30638	2.9358	0	2.19626	0	-0.247187	NA	0.208712	NA	0.209527
ilvI.5UTR	85420	85629	+	209	11	9	54	2	6	0	24	2	8	2	37	12	11	14	121	212	4	5	6	27	8.44167	17.3459	26.9496	1.84296	5.7515	0	18.834	4.21894	14.686	4.98986	26.5516	13.5188	5.86554	11.2717	39.1391	51.6318	5.87159	3.5647	13.1776	34.5622	-0.357424	0.540101	0.395238	0.542515	0.7668
yabR	85467	85511	-	44	0	4	2	0	0	0	0	0	0	0	0	1	3	0	9	3	9	12	1	5	0	7.70929	0.998131	0	0	0	0	0	0	0	0	1.12657	1.59969	0	2.91118	0.730638	13.2111	8.55529	2.19626	6.40041	0.155311	NA	0.61757	NA	0.242974
yabR.AS	85467	85511	+	44	3	4	16	1	1	0	4	0	0	0	2	0	4	3	26	63	0	0	0	8	2.30227	7.70929	7.98505	0.921479	0.958584	0	3.139	0	0	0	1.43522	0	2.13293	2.41536	8.41006	15.3434	0	0	0	10.2407	-0.208963	NA	0.304769	0.634689	0.320869
ilvI.yabR.IGR	85512	85629	-	117	0	0	0	0	0	0	0	0	0	0	1	0	9	0	6	9	7	21	0	4	0	0	0	0	0	0	0	0	0	0	0.717611	0	4.79908	0	1.94078	2.19191	10.2753	14.9718	0	5.12033	0.0076796	NA	0.123155	NA	0.14464
ilvI	85630	87354	+	1724	420	169	1441	818	264	141	1040	405	202	145	1658	1025	660	477	3638	4932	181	618	422	726	322.318	325.718	719.154	753.77	253.066	268.938	816.141	854.335	370.823	361.765	1189.8	1154.73	351.933	384.043	1176.76	1201.17	265.69	440.597	926.821	929.34	-0.322609	0.17475	0.142261	0.645631	0.652343
ilvI.AS	85630	87354	-	1724	49	20	48	29	31	37	34	8	18	20	37	53	44	32	74	65	20	58	17	30	37.6038	38.5465	23.9552	26.7229	29.7161	70.5724	26.6815	16.8758	33.0436	49.8986	26.5516	59.7082	23.4622	25.7639	23.9363	15.8305	29.358	41.3506	37.3364	38.4025	0.616111	0.201956	0.475344	0.383565	-0.244375
ilvI.ilvH.TU	87355	87356	+	1	5	2	36	34	9	12	15	7	6	3	25	42	39	16	201	263	7	36	23	34	3.83712	3.85465	17.9664	31.3303	8.62725	22.8883	11.7713	14.7663	11.0145	7.48479	17.9403	47.316	20.796	12.8819	65.0163	64.0526	10.2753	25.6659	50.5139	43.5228	-0.263345	0.638556	1.20054	0.0299301	0.947779
ilvI.ilvH.TU_AS	87355	87356	-	1	11	0	8	0	4	2	8	0	0	1	4	5	2	2	1	5	5	4	0	0	8.44167	0	3.99253	0	3.83433	3.81472	6.27801	0	0	2.49493	2.87044	5.63285	1.06646	1.61024	0.323464	1.21773	7.33949	2.85176	0	0	-0.164046	NA	-0.631393	0.282221	-0.297308
ilvH	87357	87848	+	491	101	35	367	216	83	51	159	75	58	40	336	234	392	247	1835	2169	122	440	198	368	77.5099	67.4563	183.157	199.039	79.5624	97.2754	124.775	158.21	106.474	99.7971	241.117	263.617	209.027	198.865	593.556	528.251	179.084	313.694	434.859	471.07	-0.260564	0.40376	1.58065	5.19027e-09	1.44787
ilvH.AS	87357	87848	-	491	24	4	23	5	10	6	17	2	12	1	11	10	9	21	21	28	18	18	6	0	18.4182	7.70929	11.4785	4.6074	9.58584	11.4442	13.3408	4.21894	22.0291	2.49493	7.89372	11.2657	4.79908	16.9075	6.79274	6.81929	26.4222	12.8329	13.1776	0	-0.0666956	0.923357	-0.223261	0.749741	-0.109138
ilvH.EST3UTR	87849	87946	+	97	64	49	145	79	106	27	52	45	26	17	128	102	334	244	1041	1759	90	437	58	183	49.1152	94.4388	72.3645	72.7968	101.61	51.4987	40.807	94.9261	47.7297	42.4138	91.8542	114.91	178.099	196.449	336.726	428.398	132.111	311.555	127.383	234.255	-0.800716	0.0626137	1.13398	0.00912295	2.10512
cra.ilvH.IGR	87849	88027	-	178	2	0	6	4	6	4	1	0	6	0	2	0	4	5	21	52	0	17	4	10	1.53485	0	2.99439	3.68592	5.7515	7.62944	0.784751	0	11.0145	0	1.43522	0	2.13293	4.0256	6.79274	12.6644	0	12.12	8.78503	12.8008	0.0424807	0.95171	1.23645	0.0760229	0.493138
cra.5UTR	87947	88027	+	80	234	72	306	110	215	106	205	58	109	28	200	94	211	118	426	323	44	42	50	69	179.577	138.767	152.714	101.363	206.095	202.18	160.874	122.349	200.097	69.858	143.522	105.898	112.512	95.0043	137.796	78.6654	64.5875	29.9435	109.813	88.3257	-0.0909635	0.86728	-0.39113	0.428689	-0.184156
cra	88028	89032	+	1004	3500	1491	7508	4104	3391	1570	4913	1817	1701	1172	5514	3654	3024	2489	6181	7255	1082	1886	736	1336	2685.99	2873.64	3746.99	3781.75	3250.56	2994.56	3855.48	3832.91	3122.62	2924.06	3956.91	4116.49	1612.49	2003.95	1999.33	1766.93	1588.27	1344.61	1616.45	1710.19	-0.165644	0.429178	-1.16616	1.07567e-13	-0.966935
cra.AS	88028	89032	-	1004	18	8	15	4	12	8	7	2	2	4	12	10	16	17	29	48	6	26	2	11	13.8136	15.4186	7.48599	3.68592	11.503	15.2589	5.49326	4.21894	3.67151	9.97971	8.61133	11.2657	8.5317	13.6871	9.38046	11.6902	8.80739	18.5365	4.39252	14.0809	-0.0477382	0.947176	0.414615	0.5155	0.463441
cra.EST3UTR	89033	89132	+	99	308	85	673	279	369	131	425	123	144	88	432	264	317	163	482	588	185	254	66	192	236.367	163.822	335.871	257.093	353.717	249.864	333.519	259.465	264.349	219.554	310.008	297.415	169.034	131.235	155.91	143.205	271.561	181.087	144.953	245.776	0.32401	0.366887	-0.501406	0.160084	-0.873767
mraZ.cra.IGR	89033	89633	-	600	4	13	14	40	2	4	25	2	0	2	28	10	59	42	178	237	5	45	4	20	3.0697	25.0552	6.98692	36.8592	1.91717	7.62944	19.6188	4.21894	0	4.98986	20.0931	11.2657	31.4606	33.8151	57.5766	57.7204	7.33949	32.0823	8.78503	25.6016	-0.705736	0.205282	0.180828	0.801358	0.653828
cra.mraZ.IGR	89133	89595	+	462	548	168	996	471	298	163	520	268	137	93	496	317	914	624	1379	1781	226	372	125	177	420.549	323.79	497.069	434.017	285.658	310.9	408.07	565.338	251.499	232.028	355.935	357.123	487.373	502.395	446.057	433.756	331.745	265.214	274.532	226.575	-0.75073	0.00166823	-0.87626	0.000223762	-0.07794
mraZ.5UTR	89596	89633	+	37	384	154	1910	1141	236	227	1347	694	110	131	1309	927	331	456	661	1233	177	371	197	382	294.691	296.808	953.216	1051.41	226.226	432.971	1057.06	1463.97	201.933	326.836	939.353	1044.33	176.5	367.135	213.81	300.292	259.818	264.501	432.663	488.991	0.693299	0.0479201	-1.25723	0.000144699	-1.78122
mraZ	89634	90092	+	458	3098	1304	10694	5560	2151	1254	7000	2860	998	794	6991	4621	3839	3166	6997	10451	1612	3279	2025	3429	2377.48	2513.23	5337.01	5123.42	2061.91	2391.83	5493.26	6033.08	1832.08	1980.97	5016.82	5205.88	2047.08	2549.01	2263.28	2545.3	2366.25	2337.73	4447.42	4389.4	0.845043	7.53444e-08	-0.366722	0.0389605	-1.08741
mraZ.AS	89634	90092	-	458	8	10	10	5	16	19	3	2	4	3	3	12	34	14	47	55	10	17	2	28	6.1394	19.2732	4.99066	4.6074	15.3373	36.2399	2.35425	4.21894	7.34302	7.48479	2.15283	13.5188	18.1299	11.2717	15.2028	13.395	14.679	12.12	4.39252	35.8423	0.227501	0.714365	1.39631	0.0449339	0.748667
rsmH	90094	91035	+	941	4147	1821	10524	5278	2719	1557	7094	2579	1475	1231	8201	4937	14796	10028	19781	28915	3771	7881	3029	4629	3182.51	3509.66	5252.17	4863.57	2606.39	2969.76	5567.02	5440.32	2707.74	3071.26	5885.13	5561.88	7889.69	8073.75	6398.44	7042.13	5535.45	5618.69	6652.47	5925.5	-0.0909018	0.661388	0.184625	0.333208	0.397408
rsmH.AS	90094	91035	-	941	21	12	58	26	26	28	13	8	8	6	13	7	19	5	38	57	20	38	2	35	16.1159	23.1279	28.9458	23.9585	24.9232	53.4061	10.2018	16.8758	14.686	14.9696	9.32894	7.88599	10.1314	4.0256	12.2916	13.8821	29.358	27.0918	4.39252	44.8029	0.518408	0.341642	0.512872	0.390031	-0.604664
ftsL	91032	91397	+	365	3691	1367	14380	7240	2694	1228	9759	3497	2002	1079	11494	6136	12235	6576	16246	20918	3137	5496	3155	4220	2832.57	2634.65	7176.57	6671.51	2582.42	2342.24	7658.38	7376.81	3675.18	2692.03	8248.22	6912.64	6524.09	5294.48	5255	5094.5	4604.8	3918.32	6929.2	5401.95	0.227285	0.357352	-0.267652	0.291529	-0.39604
ftsL.AS	91036	91397	-	361	11	6	10	7	8	11	10	0	2	2	4	34	18	29	23	29	2	17	0	4	8.44167	11.5639	4.99066	6.45035	7.66867	20.981	7.84751	0	3.67151	4.98986	2.87044	38.3034	9.59816	23.3485	7.43967	7.06284	2.9358	12.12	0	5.12033	-0.361203	0.514843	-0.179844	0.800089	0.128141
ftsL.ftsI.TU	91398	91412	+	14	234	94	421	222	227	85	386	130	139	124	309	192	832	576	1526	1826	849	1141	1294	1809	179.577	181.168	210.107	204.568	217.598	162.126	302.914	274.231	255.17	309.371	221.742	216.302	443.648	463.75	493.606	444.715	1246.25	813.465	2841.96	2315.67	2.35869	4.79821e-27	3.11322	2.36713e-41	1.09958
ftsL.ftsI.TU_AS	91398	91412	-	14	0	0	0	0	1	0	0	0	0	0	0	5	0	0	4	5	2	2	0	2	0	0	0	0	0.958584	0	0	0	0	0	0	5.63285	0	0	1.29386	1.21773	2.9358	1.42588	0	2.56016	0.00361746	NA	0.15059	NA	0.209672
ftsI.AS	91413	93165	-	1752	320	98	288	174	288	152	131	80	110	136	166	161	165	89	151	236	153	209	41	120	245.576	188.878	143.731	160.337	276.072	289.919	102.802	168.758	201.933	339.31	119.123	181.378	87.9832	71.6558	48.8431	57.4769	224.588	149.005	90.0466	153.61	1.02174	0.00467553	-0.0861115	0.879471	-1.31806
ftsI	91413	93179	+	1766	11600	3611	19355	9099	8878	3324	10801	3507	5251	3230	10191	5653	10585	7281	19286	24318	5144	9219	6764	10757	8902.13	6959.56	9659.42	8384.54	8510.3	6340.07	8476.1	7397.91	9639.55	8058.62	7313.18	6368.5	5644.25	5862.09	6238.33	5922.55	7550.87	6572.6	14855.5	13769.8	1.18131	1.26661e-09	0.800442	5.25451e-05	-0.538265
ftsO	92485	92658	+	173	9094	2650	9282	4187	6800	2297	4658	1102	4102	2309	3542	1739	3963	2889	4657	6576	1048	1930	548	1142	6978.96	5107.41	4632.33	3858.23	6518.37	4381.21	3655.37	2324.64	7530.27	5760.79	2541.78	1959.11	2113.2	2325.99	1506.37	1601.56	1538.36	1375.98	1203.55	1461.85	-0.185275	0.582543	-1.05748	5.38183e-05	-1.34177
ftsO.AS	92485	92658	-	173	219	70	170	87	170	89	75	33	76	109	94	69	104	57	90	146	97	127	34	67	168.066	134.913	84.8412	80.1687	162.959	169.755	58.8563	69.6125	139.517	271.947	67.4554	77.7334	55.4561	45.8919	29.1118	35.5577	142.386	90.5435	74.6728	85.7655	1.11975	0.00176795	0.274112	0.566517	-1.17204
murE.AS	93166	94649	-	1483	10	4	10	45	8	25	9	0	4	4	7	3	13	7	10	17	6	58	8	5	7.67425	7.70929	4.99066	41.4666	7.66867	47.684	7.06276	0	7.34302	9.97971	5.02328	3.37971	6.93201	5.63585	3.23464	4.14028	8.80739	41.3506	17.5701	6.40041	0.585119	0.290999	0.510281	0.422215	-1.29817
murE	93166	94653	+	1487	4792	1980	17297	8436	3005	1469	10778	4297	1825	1254	10749	6149	4549	3364	12777	14855	1732	3004	2701	3630	3677.5	3816.1	8632.34	7773.6	2880.54	2801.91	8458.05	9064.39	3350.25	3128.64	7713.6	6927.28	2425.67	2708.43	4132.9	3617.88	2542.4	2141.67	5932.09	4646.7	0.418075	0.0256005	-0.695541	6.08122e-05	-1.04287
murF.AS	94650	96001	-	1351	20	22	48	22	18	22	32	10	2	12	14	12	28	15	32	45	20	35	5	6	15.3485	42.4011	23.9552	20.2725	17.2545	41.9619	25.112	21.0947	3.67151	29.9391	10.0466	13.5188	14.9305	12.0768	10.3508	10.9596	29.358	24.9529	10.9813	7.68049	-0.104684	0.875469	-0.705757	0.226044	-0.639395
murF	94650	96008	+	1358	4092	1408	13224	7049	2401	1052	7785	2537	1364	976	7436	4362	4986	3122	16024	17755	1448	1903	1739	2428	3140.3	2713.67	6599.65	6495.51	2301.56	2006.54	6109.29	5351.72	2503.97	2435.05	5336.16	4914.1	2658.69	2513.59	5183.19	4324.16	2125.52	1356.73	3819.29	3108.04	-0.412773	0.0811565	-0.676671	0.00215882	-0.432324
mraY	96002	97084	+	1082	2271	1144	10700	5722	1405	667	6699	2456	796	683	6134	4005	2706	2216	12543	17362	784	1356	1054	1753	1742.82	2204.86	5340	5272.7	1346.81	1272.21	5257.05	5180.86	1461.26	1704.04	4401.83	4511.91	1442.92	1784.15	4057.21	4228.45	1150.83	966.748	2314.86	2243.98	-0.822301	2.68452e-06	-1.14774	1.12682e-11	-0.341661
mraY.AS	96002	97084	-	1082	32	2	22	8	35	24	19	0	14	10	21	13	64	27	26	53	19	74	5	22	24.5576	3.85465	10.9794	7.37183	33.5504	45.7767	14.9103	0	25.7006	24.9493	15.0698	14.6454	34.1268	21.7383	8.41006	12.9079	27.8901	52.7576	10.9813	28.1618	0.448548	0.423252	0.575593	0.339046	0.105859
mraY.murD.TU	97085	97086	+	1	135	76	436	307	92	32	244	97	48	83	220	154	152	142	404	874	56	86	76	95	103.602	146.477	217.593	282.894	88.1897	61.0355	191.479	204.619	88.1163	207.079	157.874	173.492	81.0512	114.327	130.679	212.859	82.2023	61.3129	166.916	121.608	-0.193889	0.667545	-0.364785	0.420384	-0.44404
mraY.murD.TU_AS	97085	97086	-	1	0	0	0	0	0	0	0	0	0	2	0	1	0	0	0	0	0	0	0	0	0	0	0	0	0	0	0	0	0	4.98986	0	1.12657	0	0	0	0	0	0	0	0	0	NA	0	NA	0
murD	97087	98403	+	1316	4095	1561	15714	7983	2897	1224	9601	3607	1613	1123	8986	5439	3815	2982	13951	16792	1907	2662	2154	2889	3142.6	3008.55	7842.32	7356.17	2777.02	2334.61	7534.39	7608.86	2961.07	2801.8	6448.45	6127.42	2034.28	2400.87	4512.65	4089.63	2799.28	1897.85	4730.74	3698.16	-0.0272076	0.935223	-0.794009	0.000101225	-0.776297
murD.AS	97087	98403	-	1316	20	16	22	18	7	12	28	8	6	12	18	36	14	21	26	20	8	23	3	25	15.3485	30.8372	10.9794	16.5866	6.71008	22.8883	21.973	16.8758	11.0145	29.9391	12.917	40.5565	7.46524	16.9075	8.41006	4.87092	11.7432	16.3976	6.58878	32.0021	0.786101	0.154814	0.0138208	0.989317	-0.541697
ftsW	98403	99647	+	1244	3137	1374	10238	5095	2042	957	6482	2578	1186	808	5867	3661	3188	2160	7654	9633	1069	1799	1136	1677	2407.41	2648.14	5109.44	4694.94	1957.43	1825.34	5086.76	5438.21	2177.21	2015.9	4210.22	4124.37	1699.94	1739.06	2475.79	2346.08	1569.18	1282.58	2494.95	2146.7	-0.053127	0.827794	-1.14444	3.06242e-14	-0.993349
ftsW.AS	98404	99643	-	1239	12	4	13	13	6	24	6	3	6	0	6	19	20	10	12	18	6	24	4	19	9.2091	7.70929	6.48785	11.9792	5.7515	45.7767	4.70851	6.32841	11.0145	0	4.30567	21.4048	10.6646	8.05121	3.88157	4.38383	8.80739	17.1106	8.78503	24.3216	0.83126	0.135209	0.653217	0.297115	-0.483733
murG	99644	100711	+	1067	2513	1067	7357	3922	1631	882	4701	1970	1044	689	4552	2922	3821	2776	8668	10866	1071	2091	1575	2673	1928.54	2056.45	3671.63	3614.04	1563.45	1682.29	3689.11	4155.65	1916.53	1719.01	3266.57	3291.84	2037.48	2235.02	2803.79	2646.37	1572.12	1490.76	3459.11	3421.66	0.32032	0.0376824	-0.181338	0.316368	-0.407607
murG.AS	99644	100711	-	1067	10	0	17	8	15	10	10	4	2	4	7	15	6	37	19	25	2	28	8	7	7.67425	0	8.48412	7.37183	14.3788	19.0736	7.84751	8.43788	3.67151	9.97971	5.02328	16.8986	3.19939	29.7895	6.14582	6.08865	2.9358	19.9623	17.5701	8.96058	0.379294	0.51044	0.237846	0.732933	-0.147421
murG.murC.TU	100712	100764	+	52	154	55	299	181	106	62	169	49	82	56	187	102	499	262	856	894	60	111	44	69	118.183	106.003	149.221	166.788	101.61	118.256	132.623	103.364	150.532	139.716	134.193	114.91	266.082	210.942	276.885	217.73	88.0739	79.1364	96.6354	88.3257	-1.30665	2.95247e-06	-0.330239	0.370091	0.590997
murG.murC.TU_AS	100712	100764	-	52	4	0	2	0	5	0	1	0	0	1	6	0	0	10	4	10	0	0	3	5	3.0697	0	0.998131	0	4.79292	0	0.784751	0	0	2.49493	4.30567	0	0	8.05121	1.29386	2.43546	0	0	6.58878	6.40041	0.215181	NA	0.497475	NA	0.242225
murC	100765	102240	+	1475	3956	1425	13616	6824	2610	1102	8763	3269	1585	1128	8166	4558	7007	4121	15338	17980	1873	2885	1806	2419	3035.93	2746.44	6795.28	6288.17	2501.9	2101.91	6876.77	6895.85	2909.67	2814.28	5860.01	5134.91	3736.35	3317.9	4961.29	4378.96	2749.37	2056.83	3966.44	3096.52	-0.370308	0.087971	-0.912903	1.69101e-06	-0.460827
murC.AS	100765	102240	-	1475	16	10	23	30	22	18	15	3	10	8	20	24	27	18	37	38	10	16	7	8	12.2788	19.2732	11.4785	27.6444	21.0888	34.3325	11.7713	6.32841	18.3576	19.9594	14.3522	27.0377	14.3972	14.4922	11.9682	9.25475	14.679	11.4071	15.3738	10.2407	0.121566	0.850015	0.185319	0.791677	-0.53917
ddlB	102233	103153	+	920	3673	1549	10406	5421	2241	1256	6715	2383	1435	1052	6023	3421	5967	4402	10208	13438	1498	3041	1171	2070	2818.75	2985.42	5193.28	4995.34	2148.19	2395.65	5269.6	5026.87	2634.31	2624.66	4322.17	3854	3181.79	3544.14	3301.92	3272.77	2198.91	2168.05	2571.82	2649.77	-0.316696	0.0368229	-0.953542	4.3751e-13	-0.616357
ddlB.AS	102241	103153	-	912	4	0	5	3	6	5	5	11	6	0	0	6	2	3	11	8	0	0	0	18	3.0697	0	2.49533	2.76444	5.7515	9.5368	3.92375	23.2042	11.0145	0	0	6.75942	1.06646	2.41536	3.5581	1.94837	0	0	0	23.0415	0.438594	0.376657	-0.0354931	0.966052	0.0149534
ftsQ	103155	103985	+	830	4016	1582	10876	4771	2642	1249	6574	2539	1400	1077	6730	4196	9241	6120	12776	15327	2235	4186	1661	2823	3081.98	3049.03	5427.84	4396.38	2532.58	2382.29	5158.95	5355.94	2570.06	2687.04	4829.52	4727.09	4927.59	4927.34	4132.58	3732.83	3280.75	2984.37	3647.99	3613.67	-0.108541	0.590477	-0.514981	0.000757864	-0.311733
ftsQ.AS	103155	103985	-	830	21	6	28	31	14	10	27	8	13	8	14	10	6	13	2	23	4	10	5	6	16.1159	11.5639	13.9738	28.5659	13.4202	19.0736	21.1883	16.8758	23.8648	19.9594	10.0466	11.2657	3.19939	10.4666	0.646928	5.60156	5.87159	7.12941	10.9813	7.68049	0.674131	0.226346	-0.490874	0.427732	-1.79969
ftsA	103982	105244	+	1262	7942	2894	18709	7999	6050	2331	11921	4436	3428	1871	11876	6119	17460	11349	23827	27812	3277	5466	1941	2797	6094.89	5577.67	9337.02	7370.91	5799.43	4446.06	9355.02	9357.61	6292.97	4668.01	8522.35	6893.48	9310.22	9137.32	7707.18	6773.5	4810.3	3896.93	4262.94	3580.39	-0.823311	0.000176723	-1.18108	1.83734e-08	-0.192744
ftsA.AS	103986	105244	-	1258	14	12	32	53	7	83	20	13	17	4	17	36	13	14	9	59	5	48	8	37	10.7439	23.1279	15.9701	48.8384	6.71008	158.311	15.695	27.4231	31.2079	9.97971	12.1994	40.5565	6.93201	11.2717	2.91118	14.3692	7.33949	34.2212	17.5701	47.363	0.748562	0.177142	0.234891	0.736225	-0.842164
ftsA.ftsZ.TU	105245	105304	+	59	1334	324	1814	681	1127	295	1021	286	589	264	923	375	6898	2584	9922	6619	592	569	457	592	1023.74	624.453	905.305	627.527	1080.32	562.671	801.231	603.308	1081.26	658.661	662.355	422.464	3678.23	2080.43	3209.41	1612.03	868.996	405.663	1003.69	757.809	-1.17839	0.00368511	0.24227	0.64897	1.37084
ftsA.ftsZ.TU_AS	105245	105304	-	59	2	0	7	10	0	18	4	9	4	0	2	4	3	16	0	6	1	6	2	1	1.53485	0	3.49346	9.21479	0	34.3325	3.139	18.9852	7.34302	0	1.43522	4.50628	1.59969	12.8819	0	1.46128	1.4679	4.27765	4.39252	1.28008	0.304033	0.52514	-0.439441	0.480701	-0.793911
ftsZ	105305	106456	+	1151	9329	3524	19585	8448	7317	3145	12475	3772	4136	2581	11465	6506	31848	17620	51420	58438	3225	5126	2173	3225	7159.31	6791.89	9774.2	7784.66	7013.96	5998.65	9789.77	7956.92	7592.69	6439.41	8227.41	7329.47	16982.4	14186.2	16632.5	14232.3	4733.97	3654.53	4772.47	4128.27	-1.72549	5.33965e-18	-0.936279	4.3591e-06	0.767484
ftsZ.AS	105305	106456	-	1151	6	12	25	55	16	79	29	13	4	2	16	44	18	12	16	20	8	18	7	20	4.60455	23.1279	12.4766	50.6813	15.3373	150.682	22.7578	27.4231	7.34302	4.98986	11.4818	49.5691	9.59816	9.66145	5.17542	4.87092	11.7432	12.8329	15.3738	25.6016	0.915805	0.101187	-0.109922	0.886533	-1.52758
ftsZ.lpxC.TU	106457	106556	+	99	2368	920	4420	2098	1797	876	2632	731	1078	813	2901	1659	2888	1505	4121	5119	668	1199	373	597	1817.26	1773.14	2205.87	1933.26	1722.57	1670.85	2065.46	1542.02	1978.94	2028.38	2081.79	1868.98	1539.97	1211.71	1333	1246.71	980.556	854.816	819.204	764.209	-0.659179	0.000916158	-1.13581	1.61288e-09	-0.64974
ftsZ.lpxC.TU_AS	106457	106556	-	99	2	5	2	6	5	2	5	12	0	1	1	17	0	1	4	4	2	2	1	2	1.53485	9.63662	0.998131	5.52887	4.79292	3.81472	3.92375	25.3136	0	2.49493	0.717611	19.1517	0	0.805121	1.29386	0.974184	2.9358	1.42588	2.19626	2.56016	0.210638	NA	-0.698211	0.271577	-0.393568
lpxC	106557	107474	+	917	18906	6856	40281	19210	13305	6399	25863	8523	7577	5253	31848	17158	22156	11690	35039	40183	4810	8484	4730	6809	14508.9	13213.7	20102.9	17701.6	12754	12205.2	20296	17979	13909.5	13105.9	22854.5	19329.7	11814.3	9411.86	11333.9	9786.41	7060.59	6048.59	10388.3	8716.08	-0.132625	0.590477	-0.955466	9.60782e-08	-0.802711
lpxC.AS	106557	107474	-	917	29	27	43	32	31	60	28	52	14	27	31	65	27	42	33	63	7	33	14	46	22.2553	52.0377	21.4598	29.4873	29.7161	114.442	21.973	109.692	25.7006	67.3631	22.2459	73.2271	14.3972	33.8151	10.6743	15.3434	10.2753	23.527	30.7476	58.8838	0.952983	0.0826656	-0.248065	0.713279	-0.509341
lpxC.3UTR	107475	107544	+	69	2211	843	3266	1306	1484	814	1963	534	832	545	2616	1268	3484	1851	4894	5738	688	1584	706	1044	1696.78	1624.73	1629.95	1203.45	1422.54	1552.59	1540.47	1126.46	1527.35	1359.74	1877.27	1428.49	1857.78	1490.28	1583.03	1397.47	1009.91	1129.3	1550.56	1336.41	-0.0414608	0.906554	0.0987656	0.781807	0.066248
secM.lpxC.IGR	107475	107704	-	229	10	2	34	15	7	4	8	0	6	5	22	26	10	5	33	29	6	8	9	18	7.67425	3.85465	16.9682	13.8222	6.71008	7.62944	6.27801	0	11.0145	12.4746	15.7874	29.2908	5.33231	4.0256	10.6743	7.06284	8.80739	5.70353	19.7663	23.0415	0.687977	0.203712	1.38338	0.0333447	-0.463028
lpxC.secM.IGR	107545	107604	+	59	1596	587	2065	886	1068	566	1175	316	637	398	1438	726	2943	1596	3649	4673	453	1180	405	580	1224.81	1131.34	1030.57	816.43	1023.77	1079.57	922.082	666.592	1169.38	992.982	1031.92	817.89	1569.3	1284.97	1180.32	1138.09	664.958	841.27	889.485	742.448	-0.455914	0.0657861	0.0250026	0.952777	0.302823
secM.EST5UTR	107605	107704	+	99	2153	825	2736	1362	1444	857	1611	630	776	532	1741	1104	3479	2554	3739	5417	502	1333	371	768	1652.27	1590.04	1365.44	1255.05	1384.19	1634.61	1264.23	1328.97	1424.55	1327.3	1249.36	1243.73	1855.11	2056.28	1209.43	1319.29	736.885	950.35	814.812	983.103	-0.453179	0.0204997	-0.4941	0.0122732	-0.0496175
secM	107705	108217	+	512	6446	2463	8643	4933	4141	2405	5336	2333	2379	1859	5403	3687	13503	8792	16083	24314	1723	4146	1221	2305	4946.82	4747	4313.43	4545.66	3969.49	4587.2	4187.43	4921.39	4367.26	4638.07	3877.25	4153.67	7200.22	7078.62	5202.27	5921.58	2529.19	2955.85	2681.63	2950.59	-0.947407	1.76708e-09	-0.663121	4.25257e-05	0.316721
secM.AS	107705	108217	-	512	67	11	137	49	43	24	98	23	18	27	70	64	24	7	54	72	20	50	4	25	51.4175	21.2006	68.372	45.1525	41.2191	45.7767	76.9056	48.5178	33.0436	67.3631	50.2328	72.1005	12.7976	5.63585	17.4671	17.5353	29.358	35.647	8.78503	32.0021	0.17327	0.767424	-1.05583	0.0378444	-1.27224
secM.secA.TU	108218	108278	+	60	941	281	876	459	615	238	556	153	340	269	375	215	2335	1050	3008	3782	252	688	138	261	722.147	541.578	437.182	422.959	589.529	453.952	436.322	322.749	624.157	671.136	269.104	242.213	1245.1	845.377	972.98	921.091	369.91	490.503	303.084	334.102	-1.46758	5.87114e-09	-0.232283	0.509467	1.05264
secM.secA.TU_AS	108218	108278	-	60	1	0	0	0	2	1	1	1	1	0	3	0	1	4	3	4	0	2	0	12	0.767425	0	0	0	1.91717	1.90736	0.784751	2.10947	1.83576	0	2.15283	0	0.533231	3.22048	0.970392	0.974184	0	1.42588	0	15.361	0.447383	NA	0.441953	NA	0.439957
secA	108279	110984	+	2705	16553	5785	47151	22683	7989	3957	31904	10909	5282	3598	28979	17612	21942	12717	43730	53314	7079	11928	8699	11901	12703.2	11149.6	23531.4	20901.9	7658.12	7547.43	25036.7	23012.2	9696.46	8976.75	20795.7	19841.2	11700.2	10238.7	14145.1	12984.4	10391.3	8503.96	19105.3	15234.3	0.315301	0.112189	-0.461468	0.0136101	-0.682729
secA.AS	108279	110984	-	2705	59	21	54	39	34	53	29	5	20	16	39	24	28	25	51	98	18	46	8	40	45.2781	40.4738	26.9496	35.9377	32.5918	101.09	22.7578	10.5473	36.7151	39.9189	27.9868	27.0377	14.9305	20.128	16.4967	23.8675	26.4222	32.7953	17.5701	51.2033	0.494689	0.333114	0.609044	0.265458	-0.420542
secA.mutT.TU	110985	111043	+	58	651	122	735	431	371	109	346	118	190	121	232	119	512	191	541	1062	185	693	100	287	499.594	235.133	366.813	397.157	355.635	207.902	271.524	248.917	348.794	301.886	166.486	134.062	273.014	153.778	174.994	258.646	271.561	494.068	219.626	367.384	0.325186	0.44829	0.137292	0.805078	-0.661366
secA.mutT.TU_AS	110985	111043	-	58	4	0	2	2	2	1	0	0	0	0	2	0	0	0	10	7	2	4	0	0	3.0697	0	0.998131	1.84296	1.91717	1.90736	0	0	0	0	1.43522	0	0	0	3.23464	1.70482	2.9358	2.85176	0	0	-0.256082	NA	0	NA	0.107474
mutT	111044	111433	+	389	368	99	526	203	205	86	276	122	94	55	243	197	1017	594	1151	1548	374	796	263	493	282.412	190.805	262.509	187.06	196.51	164.033	216.591	257.355	172.561	137.221	174.38	221.934	542.296	478.242	372.307	377.009	548.994	567.501	577.616	631.081	0.617122	0.0173149	1.25658	4.83175e-07	0.668961
mutT.AS	111044	111433	-	389	103	22	130	59	62	17	63	6	14	23	41	28	474	227	686	674	211	337	121	132	79.0448	42.4011	64.8785	54.3673	59.4322	32.4251	49.4393	12.6568	25.7006	57.3834	29.4221	31.544	252.752	182.762	221.896	164.15	309.727	240.261	265.747	168.971	0.112774	0.832554	2.45256	3.3507e-07	1.38099
mutT.EST3UTR	111434	111533	+	99	326	99	597	221	177	76	299	93	98	66	257	197	664	395	893	1038	327	507	190	187	250.18	190.805	297.942	203.647	169.669	144.959	234.641	196.181	179.904	164.665	184.426	221.934	354.066	318.023	288.853	252.801	480.003	361.461	417.289	239.375	0.216525	0.545628	0.503913	0.135255	0.0922744
yacG.mutT.IGR	111434	111548	-	114	332	102	335	207	162	60	216	66	90	50	202	181	884	385	1075	1317	147	384	96	206	254.785	196.587	167.187	190.746	155.291	114.442	169.506	139.225	165.218	124.746	144.957	203.909	471.377	309.972	347.724	320.75	215.781	273.769	210.841	263.697	-0.405304	0.213521	0.526438	0.120031	0.807084
mutT.yacG.IGR	111534	111648	+	114	115	41	166	47	95	16	106	24	24	30	69	71	253	140	382	525	105	247	89	85	88.2539	79.0202	82.8449	43.3095	91.0654	30.5178	83.1836	50.6273	44.0581	74.8479	49.5152	79.9865	134.908	112.717	123.563	127.862	154.129	176.096	195.467	108.807	0.178872	0.724248	0.851317	0.0521155	0.757359
yacG.EST3UTR	111549	111648	-	99	459	217	754	441	214	143	482	215	126	111	571	378	1130	572	1320	1764	168	437	117	315	352.248	418.229	376.296	406.372	205.137	272.753	378.25	453.536	231.305	276.937	409.756	425.844	602.551	460.529	426.972	429.615	246.607	311.555	256.962	403.226	-0.310594	0.29844	-0.278095	0.407506	0.119504
yacG	111649	111846	-	197	548	240	834	502	253	164	561	240	144	148	601	440	1657	847	2047	2839	280	612	173	395	420.549	462.558	416.221	462.582	242.522	312.807	440.245	506.273	264.349	369.249	431.284	495.691	883.564	681.937	662.131	691.427	411.012	436.32	379.953	505.633	-0.541496	0.0294529	-0.0744402	0.850565	0.580001
yacG.AS	111649	111846	+	197	111	35	84	47	64	5	42	24	22	28	63	45	190	139	313	301	121	160	54	77	85.1842	67.4563	41.9215	43.3095	61.3493	9.5368	32.9595	50.6273	40.3866	69.858	45.2095	50.6957	101.314	111.912	101.244	73.3074	177.616	114.071	118.598	98.5663	0.207019	0.684735	1.04321	0.021261	0.782397
yacG.zapD.TU	111847	111855	-	8	144	56	199	140	59	41	132	69	34	48	152	101	340	255	507	947	75	165	40	78	110.509	107.93	99.3141	129.007	56.5564	78.2018	103.587	145.553	62.4157	119.757	109.077	113.784	181.299	205.306	163.996	230.638	110.092	117.635	87.8503	99.8464	-0.91253	0.00613984	-0.308565	0.470559	0.696694
yacG.zapD.TU_AS	111847	111855	+	8	7	8	16	4	10	0	9	4	6	4	8	4	11	14	55	22	15	10	9	7	5.37197	15.4186	7.98505	3.68592	9.58584	0	7.06276	8.43788	11.0145	9.97971	5.74089	4.50628	5.86554	11.2717	17.7905	5.35801	22.0185	7.12941	19.7663	8.96058	0.107165	0.874491	0.335503	0.617072	0.413069
zapD	111856	112599	-	743	1450	485	2479	1434	758	378	1549	706	320	233	1970	1059	4623	3013	6044	8181	872	1651	601	1047	1112.77	934.752	1237.18	1321.4	726.606	720.982	1215.58	1489.29	587.442	581.318	1413.69	1193.04	2465.13	2425.83	1955.02	1992.45	1280.01	1177.07	1319.95	1340.25	-0.536583	0.00221984	-0.0170349	0.957639	0.602374
zapD.AS	111856	112599	+	743	123	56	158	80	58	25	96	12	34	38	86	58	191	145	454	375	62	118	62	43	94.3933	107.93	78.8524	73.7183	55.5978	47.684	75.3361	25.3136	62.4157	94.8073	61.7146	65.3411	101.847	116.743	146.853	91.3298	91.0097	84.127	136.168	55.0435	-0.237856	0.622437	0.594619	0.201192	0.495454
coaE	112599	113219	-	620	866	321	1341	642	586	262	949	271	261	165	1099	675	3895	2217	4010	5577	295	627	304	591	664.59	618.671	669.247	591.59	561.73	499.729	744.729	571.666	479.132	411.663	788.655	760.435	2076.94	1784.95	1297.09	1358.26	433.03	447.014	667.663	756.529	-0.848861	6.66738e-06	0.098755	0.741694	1.02756
coaE.AS	112600	113219	+	619	20	6	31	4	8	9	11	4	6	16	29	6	32	9	41	37	10	24	0	12	15.3485	11.5639	15.471	3.68592	7.66867	17.1662	8.63226	8.43788	11.0145	39.9189	20.8107	6.75942	17.0634	7.24609	13.262	9.0112	14.679	17.1106	0	15.361	-0.1505	0.818431	-0.00835415	0.994686	0.0775712
coaE.yacM.IGR	113220	113243	+	23	7	0	1	1	1	2	0	0	0	0	0	1	0	0	1	1	0	0	0	3	5.37197	0	0.499066	0.921479	0.958584	3.81472	0	0	0	0	0	1.12657	0	0	0.323464	0.243546	0	0	0	3.84025	0.169236	NA	0.255804	NA	-0.109408
coaE.EST5UTR	113220	113319	-	99	128	35	153	45	93	35	73	15	28	19	81	27	481	246	609	721	31	62	35	32	98.2304	67.4563	76.3571	41.4666	89.1483	66.7576	57.2868	31.642	51.4012	47.4036	58.1265	30.4174	256.484	198.06	196.99	175.597	45.5049	44.2023	76.869	40.9626	-1.39819	0.000587892	0.22693	0.68588	1.38186
yacM	113244	113288	+	44	5	0	3	2	3	2	0	0	0	0	1	3	2	0	3	1	1	0	0	3	3.83712	0	1.4972	1.84296	2.87575	3.81472	0	0	0	0	0.717611	3.37971	1.06646	0	0.970392	0.243546	1.4679	0	0	3.84025	0.192129	NA	0.401818	NA	-0.21921
yacM.AS	113244	113288	-	44	107	28	107	33	79	27	53	12	22	15	53	21	397	218	515	593	24	53	29	29	82.1145	53.965	53.4	30.4088	75.7281	51.4987	41.5918	25.3136	40.3866	37.4239	38.0334	23.658	211.693	175.516	166.584	144.423	35.2296	37.7859	63.6915	37.1224	-1.37808	0.000573306	0.358258	0.484275	1.61533
yacM.guaC.IGR	113289	113343	+	54	1	0	5	1	3	0	2	0	0	0	5	4	2	1	4	2	2	0	0	0	0.767425	0	2.49533	0.921479	2.87575	0	1.5695	0	0	0	3.58806	4.50628	1.06646	0.805121	1.29386	0.487092	2.9358	0	0	0	-0.142855	NA	-0.18924	NA	-0.147798
guaC.coaE.IGR	113320	113443	-	123	19	8	18	3	8	7	15	1	4	6	14	13	85	41	76	92	2	9	7	2	14.5811	15.4186	8.98318	2.76444	7.66867	13.3515	11.7713	2.10947	7.34302	14.9696	10.0466	14.6454	45.3247	33.01	24.5833	22.4062	2.9358	6.41647	15.3738	2.56016	-0.720643	0.193849	0.0232335	0.980019	1.11947
guaC.EST5UTR	113344	113443	+	99	448	250	222	177	323	124	256	90	175	196	352	265	908	935	490	1052	197	359	91	206	343.806	481.831	110.793	163.102	309.622	236.513	200.896	189.852	321.257	489.006	252.599	298.541	484.174	752.788	158.497	256.21	289.176	255.946	199.86	263.697	0.129986	0.761419	0.207374	0.651542	0.522309
guaC.AS	113444	114421	-	977	30	11	55	38	35	16	17	10	38	7	14	22	59	27	53	41	24	44	10	4	23.0227	21.2006	27.4486	35.0162	33.5504	30.5178	13.3408	21.0947	69.7587	17.4645	10.0466	24.7846	31.4606	21.7383	17.1436	9.98539	35.2296	31.3694	21.9626	5.12033	-0.0514312	0.941348	-0.204149	0.767199	-0.766191
guaC	113444	114487	+	1043	3834	1589	3257	1755	2618	1162	3113	1156	1415	1203	4111	2574	6511	5212	4169	6445	1441	2355	848	1431	2942.31	3062.52	1625.46	1617.2	2509.57	2216.35	2442.93	2438.55	2597.59	3001.4	2950.1	2899.79	3471.87	4196.29	1348.52	1569.65	2115.24	1678.98	1862.43	1831.8	0.314815	0.117641	-0.381715	0.055011	-0.145208
hofC.EST3UTR	114422	114521	-	99	15	16	45	35	16	1	21	12	20	4	32	25	20	8	21	33	18	18	9	10	11.5114	30.8372	22.458	32.2518	15.3373	1.90736	16.4798	25.3136	36.7151	9.97971	22.9636	28.1643	10.6646	6.44097	6.79274	8.03702	26.4222	12.8329	19.7663	12.8008	0.552162	0.317589	-0.171994	0.807762	-1.17501
guaC.EST3UTR	114488	114587	+	99	456	185	198	151	314	132	246	75	185	185	357	237	607	453	328	535	142	215	54	141	349.946	356.555	98.815	139.143	300.995	251.772	193.049	158.21	339.615	461.562	256.187	266.997	323.671	364.72	106.096	130.297	208.442	153.282	118.598	180.492	0.297838	0.371633	-0.193188	0.642064	0.00351222
hofC	114522	115724	-	1202	95	33	195	104	78	19	148	27	54	17	183	96	165	133	213	197	106	133	34	63	72.9054	63.6017	97.3178	95.8338	74.7695	36.2399	116.143	56.9557	99.1308	42.4138	131.323	108.151	87.9832	107.081	68.8978	47.9786	155.597	94.8211	74.6728	80.6452	0.289803	0.532247	-0.139259	0.815187	-0.571504
hofC.AS	114588	115713	+	1125	74	32	88	89	80	30	86	17	54	38	89	64	91	86	220	190	51	91	22	55	56.7894	61.6743	43.9178	82.0116	76.6867	57.2208	67.4886	35.861	99.1308	94.8073	63.8674	72.1005	48.5241	69.2404	71.1621	46.2738	74.8628	64.8776	48.3177	70.4045	0.0272667	0.963352	0.120507	0.844504	-0.0672699
hofB	115714	117099	-	1385	311	167	401	239	348	155	259	132	196	137	354	151	513	519	741	968	324	700	91	158	238.669	321.863	200.125	220.233	333.587	295.641	203.25	278.45	359.808	341.805	254.034	170.112	273.548	417.858	239.687	235.753	475.599	499.059	199.86	202.253	-0.200317	0.563384	-0.210881	0.59541	0.16113
hofB.AS	115714	117099	+	1385	84	26	95	35	60	33	100	22	16	21	78	75	42	34	123	123	24	40	8	60	64.4637	50.1104	47.4112	32.2518	57.515	62.9429	78.4751	46.4083	29.3721	52.3935	55.9737	84.4928	22.3957	27.3741	39.7861	29.9562	35.2296	28.5176	17.5701	76.8049	0.314341	0.53583	-0.248047	0.678605	-0.145448
hofB.ppdD.TU	117100	117108	-	8	0	0	0	2	0	0	0	0	1	0	0	0	1	0	1	9	2	2	0	0	0	0	0	1.84296	0	0	0	0	1.83576	0	0	0	0.533231	0	0.323464	2.19191	2.9358	1.42588	0	0	-0.067468	NA	0	NA	0.0254065
hofB.ppdD.TU_AS	117100	117108	+	8	1	2	4	0	0	0	2	0	0	0	6	0	1	0	1	4	0	2	2	6	0.767425	3.85465	1.99626	0	0	0	1.5695	0	0	0	4.30567	0	0.533231	0	0.323464	0.974184	0	1.42588	4.39252	7.68049	0.360073	NA	0.366705	NA	-0.0931151
ppdD	117109	117549	-	440	17	10	46	3	32	9	39	0	13	17	36	9	36	15	85	80	9	35	8	12	13.0462	19.2732	22.957	2.76444	30.6747	17.1662	30.6053	0	23.8648	42.4138	25.834	10.1391	19.1963	12.0768	27.4944	19.4837	13.2111	24.9529	17.5701	15.361	-0.207829	0.739986	-0.00941188	0.993886	0.387367
ppdD.AS	117109	117549	+	440	7	2	24	6	13	3	4	4	7	3	15	6	2	6	10	14	1	12	2	13	5.37197	3.85465	11.9776	5.52887	12.4616	5.72208	3.139	8.43788	12.8503	7.48479	10.7642	6.75942	1.06646	4.83073	3.23464	3.40964	1.4679	8.55529	4.39252	16.6411	0.666499	0.230262	0.382726	0.559703	-0.624031
ppdD.5UTR	117550	117651	-	101	20	5	36	25	27	23	12	6	17	23	41	11	108	39	143	135	36	83	14	23	15.3485	9.63662	17.9664	23.037	25.8818	43.8693	9.41701	12.6568	31.2079	57.3834	29.4221	12.3923	57.589	31.3997	46.2554	32.8787	52.8443	59.1741	30.7476	29.4419	-0.241573	0.655809	0.956332	0.0694363	0.680529
ppdD.nadC.IGR	117550	117751	+	201	2	4	2	14	11	3	7	6	6	2	8	14	14	11	18	12	7	22	5	5	1.53485	7.70929	0.998131	12.9007	10.5444	5.72208	5.49326	12.6568	11.0145	4.98986	5.74089	15.772	7.46524	8.85633	5.82235	2.92255	10.2753	15.6847	10.9813	6.40041	0.333462	0.567793	-0.00731659	0.995242	-0.241627
nadC.EST3UTR	117652	117751	-	99	249	98	254	144	259	118	229	58	150	114	283	115	527	217	517	553	149	312	64	143	191.089	188.878	126.763	132.693	248.273	225.069	179.708	122.349	275.363	284.422	203.084	129.556	281.013	174.711	167.231	134.681	218.717	222.438	140.561	183.052	0.089925	0.832579	0.0718469	0.8882	0.191677
nadC	117752	118645	-	893	2128	676	2605	1238	1848	956	1775	665	938	756	2201	1467	2905	1566	4154	4814	1420	2390	864	1326	1633.08	1302.87	1300.07	1140.79	1771.46	1823.44	1392.93	1402.8	1721.94	1886.17	1579.46	1652.68	1549.04	1260.82	1343.67	1172.43	2084.42	1703.93	1897.57	1697.39	0.475726	0.0181752	0.340148	0.126758	0.0403526
nadC.AS	117752	118645	+	893	40	10	44	17	32	27	46	22	25	19	19	31	34	43	82	55	13	34	23	17	30.697	19.2732	21.9589	15.6651	30.6747	51.4987	36.0985	46.4083	45.8939	47.4036	13.6346	34.9237	18.1299	34.6202	26.524	13.395	19.0827	24.24	50.5139	21.7614	0.49371	0.337853	-0.127635	0.85676	0.0416948
nadC.5UTR	118646	118663	-	17	132	32	125	63	106	82	99	34	60	35	115	127	127	45	233	261	61	84	29	51	101.3	61.6743	62.3832	58.0532	101.61	156.404	77.6903	71.722	110.145	87.3225	82.5253	143.074	67.7204	36.2304	75.3671	63.5655	89.5418	59.887	63.6915	65.2842	-0.0738816	0.890263	-0.161279	0.777257	0.161724
nadC.ampD.IGR	118646	118702	+	56	28	19	58	29	54	22	34	14	25	11	36	31	26	23	73	85	18	22	10	19	21.4879	36.6191	28.9458	26.7229	51.7635	41.9619	26.6815	29.5326	45.8939	27.4442	25.834	34.9237	13.864	18.5178	23.6129	20.7014	26.4222	15.6847	21.9626	24.3216	0.0460801	0.941256	-0.167974	0.793812	-0.248813
ampD.nadC.IGR	118664	118732	-	68	115	27	105	48	94	71	74	26	54	28	82	88	100	37	191	208	43	65	19	38	88.2539	52.0377	52.4019	44.231	90.1069	135.423	58.0716	54.8462	99.1308	69.858	58.8441	99.1382	53.3231	29.7895	61.7816	50.6576	63.1196	46.3412	41.7289	48.6431	-0.210254	0.666921	-0.228445	0.682919	0.165969
ampD.5UTR	118703	118732	+	29	83	52	135	67	110	48	61	21	51	22	64	42	75	42	122	130	38	34	17	18	63.6963	100.221	67.3739	61.7391	105.444	91.5533	47.8698	44.2989	93.6236	54.8884	45.9271	47.316	39.9924	33.8151	39.4626	31.661	55.7801	24.24	37.3364	23.0415	-0.183878	0.721902	-0.465034	0.353969	-0.689335
ampD.AS	118733	119280	-	547	8	4	26	12	12	4	18	2	2	9	5	6	12	5	8	17	3	26	2	4	6.1394	7.70929	12.9757	11.0577	11.503	7.62944	14.1255	4.21894	3.67151	22.4544	3.58806	6.75942	6.39878	4.0256	2.58771	4.14028	4.4037	18.5365	4.39252	5.12033	0.172361	0.786471	-0.381205	0.561534	-0.905705
ampD	118733	119284	+	551	773	348	1243	541	702	265	808	217	429	269	892	591	535	372	1279	1347	298	371	183	246	593.219	670.708	620.339	498.52	672.926	505.451	634.079	457.755	787.539	671.136	640.109	665.803	285.279	299.505	413.71	328.057	437.434	264.501	401.915	314.9	-0.0457707	0.91153	-0.548845	0.0684112	-0.5374
ampE	119281	120135	+	854	464	263	1243	586	600	269	837	296	299	204	939	685	538	506	1268	1655	259	548	132	269	356.085	506.886	620.339	539.987	575.15	513.08	656.837	624.403	548.891	508.965	673.837	771.701	286.878	407.391	410.152	403.069	380.186	390.692	289.906	344.342	-0.309048	0.256372	-0.929808	7.50672e-05	-0.478253
ampE.AS	119281	120135	-	854	28	8	92	23	23	6	27	9	20	12	59	8	62	13	170	143	25	44	17	20	21.4879	15.4186	45.914	21.194	22.0474	11.4442	21.1883	18.9852	36.7151	29.9391	42.3391	9.01256	33.0603	10.4666	54.9889	34.8271	36.6975	31.3694	37.3364	25.6016	-0.279384	0.627187	0.33224	0.603315	0.243745
aroP.ampE.IGR	120136	120143	-	7	34	3	112	43	33	15	83	8	34	17	145	56	46	9	187	168	16	32	41	30	26.0924	5.78197	55.8954	39.6236	31.6333	28.6104	65.1343	16.8758	62.4157	42.4138	104.054	63.0879	24.5286	7.24609	60.4878	40.9157	23.4864	22.8141	90.0466	38.4025	0.175571	0.769771	0.324346	0.605395	0.0489643
ampE.EST3UTR	120136	120235	+	99	55	17	136	110	80	43	85	36	33	35	75	58	58	43	142	154	28	67	16	24	42.2084	32.7645	67.8729	101.363	76.6867	82.0165	66.7038	75.9409	60.5799	87.3225	53.8208	65.3411	30.9274	34.6202	45.9319	37.5061	41.1012	47.767	35.1401	30.722	-0.254337	0.570698	-0.87479	0.0298401	-0.862036
aroP.3UTR	120144	120177	-	33	40	3	221	71	41	17	167	28	40	19	230	86	65	10	279	256	26	47	64	55	30.697	5.78197	110.294	65.425	39.3019	32.4251	131.053	59.0651	73.4302	47.4036	165.051	96.8851	34.66	8.05121	90.2465	62.3478	38.1654	33.5082	140.561	70.4045	0.264034	0.634552	0.0708942	0.925158	-0.135072
aroP	120178	121551	-	1373	295	114	2078	1127	295	136	1513	464	235	197	1752	849	860	480	2420	2727	301	504	417	513	226.39	219.715	1037.06	1038.51	282.782	259.401	1187.33	978.794	431.403	491.501	1257.25	956.458	458.579	386.458	782.783	664.15	441.837	359.322	915.84	656.682	0.100148	0.75519	-0.431851	0.097297	-0.484194
aroP.AS	120236	121551	+	1315	215	97	433	226	298	147	144	68	183	79	236	213	261	194	668	628	224	298	101	144	164.996	186.95	216.095	208.254	285.658	280.382	113.004	143.444	335.943	197.099	169.356	239.96	139.173	156.193	216.074	152.947	328.809	212.456	221.822	184.332	0.106035	0.801607	0.568263	0.107483	-0.177148
aroP.5UTR	121552	121671	-	119	200	60	468	196	199	57	353	83	171	107	347	183	2157	923	4392	4901	349	498	267	410	153.485	115.639	233.563	180.61	190.758	108.72	277.017	175.086	313.914	266.957	249.011	206.162	1150.18	743.127	1420.65	1193.62	512.297	355.045	586.401	524.834	-1.096	0.000415134	1.11598	0.000336819	2.54691
aroP.pdhR.IGR	121552	122033	+	481	83	32	198	114	67	20	96	40	56	54	121	46	74	39	259	270	54	105	47	84	63.6963	61.6743	98.815	105.049	64.2251	38.1472	75.3361	84.3788	102.802	134.726	86.8309	51.8222	39.4591	31.3997	83.7772	65.7574	79.2665	74.8588	103.224	107.527	0.393004	0.293437	0.333057	0.446412	-0.381718
pdhR.aroP.IGR	121672	122091	-	419	82	20	205	118	86	25	126	37	70	42	131	68	588	286	1696	1822	125	151	89	148	62.9288	38.5465	102.308	108.735	82.4382	47.684	98.8786	78.0504	128.503	104.787	94.0071	76.6068	313.54	230.265	548.595	443.741	183.487	107.654	195.467	189.452	-1.20604	0.000213936	0.924646	0.00722587	2.08353
pdhR.5UTR	122034	122091	+	57	351	108	1231	573	315	105	532	192	261	258	690	336	380	227	1499	1353	229	473	367	526	269.366	208.151	614.35	528.007	301.954	200.273	417.488	405.018	479.132	643.692	495.152	378.528	202.628	182.762	484.873	329.518	336.149	337.221	806.027	673.323	0.766224	0.00503588	0.752527	0.00679235	-0.44282
pdhR.AS	122092	122696	-	604	7	2	2	2	14	5	8	12	2	0	10	9	0	13	12	26	7	8	4	7	5.37197	3.85465	0.998131	1.84296	13.4202	9.5368	6.27801	25.3136	3.67151	0	7.17611	10.1391	0	10.4666	3.88157	6.3322	10.2753	5.70353	8.78503	8.96058	0.247072	0.681088	-0.257428	0.707982	0.650247
pdhR	122092	122856	+	764	6074	1644	18455	8562	3332	1593	8299	3024	2651	2449	9363	5676	8087	3493	19751	22112	4032	8814	6516	8542	4661.34	3168.52	9210.26	7889.7	3194	3038.43	6512.65	6379.03	4866.59	6110.08	6718.99	6394.41	4312.24	2812.29	6388.74	5385.29	5918.57	6283.86	14310.8	10934.5	1.02052	2.32832e-05	0.889368	0.000210379	-0.495169
tp2	122697	122857	-	160	4	1	1	0	0	11	5	0	0	1	15	5	18	6	20	23	6	18	1	2	3.0697	1.92732	0.499066	0	0	20.981	3.92375	0	0	2.49493	10.7642	5.63285	9.59816	4.83073	6.46928	5.60156	8.80739	12.8329	2.19626	2.56016	-0.298196	0.577535	0.00550899	0.996532	1.18581
pdhR.aceE.IGR	122857	123016	+	159	9808	3610	11288	6361	5677	2388	4930	1438	2661	2504	4642	3237	11826	6569	17997	22901	2229	4513	1550	2801	7526.9	6957.64	5633.45	5861.53	5441.88	4554.78	3868.82	3033.42	4884.95	6247.3	3331.15	3646.71	6305.99	5288.84	5821.38	5577.45	3271.95	3217.5	3404.2	3585.51	-0.6625	0.000476095	0.0153004	0.9664	-0.0114643
aceE.tp2.IGR	122858	123016	-	158	17	3	14	8	4	9	0	1	8	1	11	5	13	3	20	70	6	8	2	3	13.0462	5.78197	6.98692	7.37183	3.83433	17.1662	0	2.10947	14.686	2.49493	7.89372	5.63285	6.93201	2.41536	6.46928	17.0482	8.80739	5.70353	4.39252	3.84025	-0.509392	0.357911	0.696895	0.270697	0.29986
aceE	123017	125680	+	2663	133078	52474	193161	93290	87885	38275	80017	27801	44244	31343	64708	40295	110189	65536	183192	222231	44227	62677	22128	32590	102127	101134	96400	85964.8	84245.1	73004.2	62793.4	58645.4	81221.2	78198.5	46435.2	45395.2	58756.2	52764.4	59256	54123.5	64920.7	44685	48598.8	41717.9	-0.300733	0.167976	-0.402723	0.0561557	-0.652556
aceE.AS	123017	125680	-	2663	89	29	127	172	82	155	77	24	77	54	70	146	43	49	99	133	45	182	35	183	68.3008	55.8924	63.3814	158.494	78.6039	295.641	60.4258	50.6273	141.353	134.726	50.2328	164.479	22.9289	39.4509	32.0229	32.3916	66.0554	129.755	76.869	234.255	1.60887	0.00186101	0.96025	0.066308	-1.23203
aceE.aceF.TU	125681	125694	+	13	4144	2042	5510	2430	2938	1462	2007	688	1428	989	1444	840	2748	2521	4745	6474	1492	3635	633	780	3180.21	3935.59	2749.85	2239.19	2816.32	2788.56	1575	1451.31	2621.46	2467.48	1036.23	946.319	1465.32	2029.71	1534.84	1576.72	2190.1	2591.54	1390.23	998.464	-0.344561	0.168183	-0.319264	0.234677	-0.638223
aceE.aceF.TU_AS	125681	125694	-	13	3	0	1	5	3	4	1	0	0	0	0	3	2	0	0	0	1	2	2	8	2.30227	0	0.499066	4.6074	2.87575	7.62944	0.784751	0	0	0	0	3.37971	1.06646	0	0	0	1.4679	1.42588	4.39252	10.2407	0.989864	NA	0.632327	NA	-1.07629
aceF	125695	127587	+	1892	105986	42223	169952	79044	80260	33712	75908	28207	37863	23984	57777	34846	71474	47444	120317	150557	36833	59759	16161	26036	81336.3	81377.4	84817.2	72837.4	76935.9	64301	59568.9	59501.8	69507.2	59838.4	41461.4	39256.5	38112.2	38198.2	38918.2	36667.6	54067.1	42604.6	35493.7	33328.2	-0.125354	0.58053	-0.757232	5.45157e-06	-1.02365
aceF.AS	125695	127587	-	1892	29	23	35	61	43	79	30	42	24	24	45	109	22	27	23	55	8	79	38	162	22.2553	44.3284	17.4673	56.2102	41.2191	150.682	23.5425	88.5977	44.0581	59.8783	32.2925	122.796	11.7311	21.7383	7.43967	13.395	11.7432	56.3223	83.4578	207.373	2.60821	2.88961e-05	0.745936	0.198185	-1.0195
aceF.3UTR	127588	127619	+	31	6797	2913	13238	6193	6051	1847	5504	2443	2891	1390	3579	2458	3878	2823	5265	10173	1093	3795	660	1817	5216.19	5614.29	6606.63	5706.72	5800.39	3522.9	4319.27	5153.43	5307.17	3467.95	2568.33	2769.11	2067.87	2272.86	1703.04	2477.59	1604.41	2705.61	1449.53	2325.91	-0.116056	0.77869	-1.17157	9.94926e-05	-1.40769
aceF.lpd.TU_AS	127588	127911	-	323	14	12	24	65	21	16	29	5	2	3	8	30	4	2	9	34	14	10	2	11	10.7439	23.1279	11.9776	59.8961	20.1303	30.5178	22.7578	10.5473	3.67151	7.48479	5.74089	33.7971	2.13293	1.61024	2.91118	8.28057	20.5506	7.12941	4.39252	14.0809	0.284533	0.636571	-0.32324	0.631731	-1.51473
aceF.lpd.TU	127620	127911	+	291	15337	5343	24762	10922	13933	5512	13378	5084	7463	4401	11885	7781	23962	13927	38056	42833	6236	11105	4226	6315	11770	10297.7	12357.9	10064.4	13355.9	10513.4	10498.4	10724.5	13700.2	10980.2	8528.81	8765.85	12777.3	11212.9	12309.7	10431.8	9153.82	7917.21	9281.39	8083.72	-0.355683	0.107037	-0.271396	0.266341	0.0190847
lpd.AS	127912	129306	-	1394	40	40	49	78	43	69	25	14	22	14	47	60	32	19	35	93	32	45	11	30	30.697	77.0929	24.4542	71.8754	41.2191	131.608	19.6188	29.5326	40.3866	34.929	33.7277	67.5942	17.0634	15.2973	11.3212	22.6498	46.9728	32.0823	24.1588	38.4025	0.497537	0.352462	0.218408	0.744299	-0.969986
lpd	127912	129336	+	1424	66932	29011	94715	50147	61756	31127	62698	24502	33875	23929	57182	40851	73624	51803	121828	166190	29390	58207	15817	26711	51365.3	55913.6	47269	46209.4	59198.3	59370.4	49202.3	51686.2	62186.2	59701.1	41034.4	46021.5	39258.6	41707.7	39407	40474.9	43141.5	41498.1	34738.2	34192.3	-0.204335	0.160413	-0.536341	1.22915e-05	-0.22187
yacH.EST3UTR	129307	129406	-	99	3	2	2	5	1	7	4	1	1	2	4	3	6	5	11	25	4	8	1	7	2.30227	3.85465	0.998131	4.6074	0.958584	13.3515	3.139	2.10947	1.83576	4.98986	2.87044	3.37971	3.19939	4.0256	3.5581	6.08865	5.87159	5.70353	2.19626	8.96058	0.0805274	NA	0.313441	0.640353	0.295575
lpd.3UTR	129337	129394	+	57	8593	1341	8286	3502	7122	1672	4925	1106	3996	1651	3387	1876	3159	1800	3203	11119	592	2898	357	1109	6594.48	2584.54	4135.26	3227.02	6827.03	3189.11	3864.9	2333.07	7335.68	4119.13	2430.55	2113.45	1684.48	1449.22	1036.06	2707.99	868.996	2066.1	784.064	1419.61	-0.443621	0.399863	-0.977113	0.0585201	-0.625994
lpd.yacH.IGR	129395	129406	+	11	5077	557	4619	1685	3977	683	2603	509	2138	738	1300	946	1749	942	997	6862	93	1683	75	584	3896.22	1073.52	2305.18	1552.69	3812.29	1302.73	2042.71	1073.72	3924.85	1841.26	932.894	1065.74	932.622	758.424	322.494	1671.21	136.515	1199.88	164.719	747.568	-0.412926	0.471302	-0.760915	0.220212	-0.388226
yacH	129407	131260	-	1853	38	18	92	30	32	32	48	6	22	15	55	56	91	66	148	174	30	103	60	49	29.1621	34.6918	45.914	27.6444	30.6747	61.0355	37.668	12.6568	40.3866	37.4239	39.4686	63.0879	48.5241	53.138	47.8727	42.377	44.037	73.4329	131.776	62.724	0.767033	0.0957217	1.38184	0.00445426	0.198317
yacH.AS	129407	131260	+	1853	307	105	452	272	221	134	239	107	132	96	239	171	426	219	657	963	165	392	111	168	235.599	202.369	225.578	250.642	211.847	255.586	187.555	225.713	242.32	239.513	171.509	192.644	227.157	176.321	212.516	234.535	242.203	279.473	243.785	215.054	0.0263506	0.944857	0.144216	0.692728	-0.0812321
yacH.EST5UTR	131261	131360	-	99	0	0	0	0	0	3	2	0	0	0	0	0	5	0	13	15	0	0	5	0	0	0	0	0	0	5.72208	1.5695	0	0	0	0	0	2.66616	0	4.20503	3.65319	0	0	10.9813	0	0.00885004	NA	0.0759996	NA	0.141653
yacH.acnB.IGR	131261	131518	+	257	75	20	169	64	59	16	119	59	53	29	157	96	139	83	439	398	81	138	95	154	57.5569	38.5465	84.3421	58.9747	56.5564	30.5178	93.3854	124.459	97.2951	72.3529	112.665	108.151	74.1192	66.825	142.001	96.9313	118.9	98.3858	208.645	197.133	0.625803	0.0730628	0.760125	0.0331477	0.614689
acnB.yacH.IGR	131361	131614	-	253	1	4	9	11	0	13	2	0	5	4	4	5	13	10	11	40	2	6	4	34	0.767425	7.70929	4.49159	10.1363	0	24.7957	1.5695	0	9.17878	9.97971	2.87044	5.63285	6.93201	8.05121	3.5581	9.74184	2.9358	4.27765	8.78503	43.5228	0.630892	0.243608	1.91826	0.019614	-0.036311
acnB.5UTR	131519	131614	+	95	977	367	2629	1332	810	392	1989	1000	753	548	2626	1486	2160	1120	7162	8127	1402	1855	3256	4553	749.774	707.328	1312.04	1227.41	776.453	747.685	1560.87	2109.47	1382.32	1367.22	1884.45	1674.08	1151.78	901.735	2316.65	1979.3	2057.99	1322.51	7151.02	5828.22	1.51326	2.0649e-11	1.74863	7.15102e-15	0.703151
acnB	131615	134212	+	2597	20440	7864	99003	46325	18506	8519	71604	26891	17028	12716	87186	52572	23043	14871	114122	129279	18826	29868	33996	53944	15686.2	15156.5	49409	42687.5	17739.5	16248.8	56191.3	56725.7	31259.3	31725.5	62565.6	59226.1	12287.2	11973	36914.4	31485.4	27634.7	21294.1	74664	69052.8	1.03557	1.22341e-10	0.332401	0.0783533	-0.412649
acnB.AS	131615	134212	-	2597	87	75	99	35	80	113	49	28	37	45	67	116	49	48	75	98	28	174	19	95	66.766	144.549	49.4075	32.2518	76.6867	215.532	38.4528	59.0651	67.923	112.272	48.0799	130.682	26.1283	38.6458	24.2598	23.8675	41.1012	124.052	41.7289	121.608	1.17697	0.0224252	0.463796	0.418245	-0.485339
acnB.3UTR	134213	134272	+	59	1855	575	7806	3812	1794	635	4707	1811	1253	1095	6206	4506	1155	557	4547	6231	529	1366	927	3994	1423.57	1108.21	3895.71	3512.68	1719.7	1211.17	3693.82	3820.25	2300.2	2731.95	4453.49	5076.33	615.882	448.452	1470.79	1517.54	776.518	973.877	2035.93	5112.65	1.11344	0.000434838	-0.0590889	0.910224	-1.16144
yacL.acnB.IGR	134213	134387	-	174	4	3	15	0	3	7	7	2	3	3	4	10	12	3	16	45	6	10	2	22	3.0697	5.78197	7.48599	0	2.87575	13.3515	5.49326	4.21894	5.50727	7.48479	2.87044	11.2657	6.39878	2.41536	5.17542	10.9596	8.80739	7.12941	4.39252	28.1618	0.341344	0.553903	0.612423	0.333268	0.361848
acnB.yacL.IGR	134273	134338	+	65	1242	426	4057	1995	1226	500	2318	869	857	693	3055	2270	739	350	2421	3305	380	997	401	2189	953.142	821.04	2024.71	1838.35	1175.22	953.68	1819.05	1833.13	1573.24	1728.99	2192.3	2557.32	394.058	281.792	783.106	804.92	557.801	710.802	880.7	2802.1	1.04344	0.00240287	0.0125916	0.985573	-1.11005
yacL.5UTR	134339	134387	+	48	341	228	311	200	352	286	223	116	276	188	240	212	297	216	266	414	343	695	92	142	261.692	439.43	155.209	184.296	337.421	545.505	174.999	244.698	506.669	469.047	172.227	238.833	158.37	173.906	86.0414	100.828	503.489	495.494	202.056	181.772	0.900863	0.00393212	-0.0976616	0.841646	-0.756215
yacL	134388	134750	+	362	1414	668	1953	1016	1594	866	1388	620	1146	672	1827	1058	1086	759	1430	1756	1379	2368	375	633	1085.14	1287.45	974.675	936.223	1527.98	1651.77	1089.23	1307.87	2103.78	1676.59	1311.08	1191.91	579.089	611.087	462.554	427.667	2024.23	1688.24	823.597	810.292	0.829588	1.14884e-05	-0.516951	0.0107663	-1.05696
yacL.AS	134388	134750	-	362	239	71	215	105	149	41	84	25	49	35	106	33	1044	342	1531	1223	259	520	112	133	183.415	136.84	107.299	96.7553	142.829	78.2018	65.9191	52.7367	89.952	87.3225	76.0668	37.1768	556.694	275.351	495.223	297.857	380.186	370.729	245.981	170.251	-0.7359	0.0602422	1.50672	0.00016797	1.70974
speD.yacL.IGR	134751	134755	-	4	839	225	870	400	402	127	472	175	106	93	358	216	2985	1047	4853	4372	534	1012	264	382	643.869	433.648	434.187	368.592	385.351	242.235	370.402	369.157	194.59	232.028	256.905	243.339	1591.7	842.962	1569.77	1064.78	783.858	721.496	579.812	488.991	-1.16177	0.000177765	0.448569	0.21458	1.5602
yacL.EST3UTR	134751	134850	+	99	277	102	330	130	356	123	277	91	226	132	306	149	143	121	239	326	234	459	62	118	212.577	196.587	164.692	119.792	341.256	234.605	217.376	191.962	414.881	329.331	219.589	167.859	76.2521	97.4196	77.3079	79.396	343.488	327.24	136.168	151.05	0.773523	0.00772673	-0.447282	0.174604	-0.787305
speD.3UTR	134756	134787	-	31	995	266	1026	467	453	139	546	212	125	118	443	251	3454	1276	5814	5146	613	1186	306	447	763.588	512.668	512.041	430.331	434.238	265.123	428.474	447.207	229.469	294.402	317.902	282.769	1841.78	1027.33	1880.62	1253.29	899.822	845.548	672.055	572.197	-1.19292	0.000108864	0.429822	0.235858	1.58051
speD	134788	135582	-	794	4063	1162	4440	2094	1783	622	2779	890	565	383	2371	1405	17802	7578	27553	31845	2981	5344	2132	3193	3118.05	2239.55	2215.85	1929.58	1709.15	1186.38	2180.82	1877.43	1037.2	955.558	1701.46	1582.83	9492.58	6101.21	8912.4	7755.72	4375.81	3809.96	4682.42	4087.3	-0.845754	0.000721413	1.01864	2.75933e-05	1.91722
speD.AS	134851	135582	+	731	262	128	357	171	403	185	190	99	232	192	234	163	241	144	350	369	216	470	44	83	201.065	246.697	178.166	157.573	386.309	352.862	149.103	208.837	425.895	479.026	167.921	183.631	128.509	115.937	113.212	89.8685	317.066	335.082	96.6354	106.247	0.0076701	0.986799	-0.693609	0.0147738	-0.675856
speD.speE.TU	135583	135597	-	14	323	68	311	125	142	47	193	68	39	18	157	65	1155	774	1778	2719	215	477	148	276	247.878	131.058	155.209	115.185	136.119	89.646	151.457	143.444	71.5945	44.9087	112.665	73.2271	615.882	623.164	575.119	662.202	315.598	340.073	325.046	353.303	-0.742766	0.0181979	1.04309	0.000872402	2.05132
speD.speE.TU_AS	135583	135597	+	14	3	0	8	4	7	1	2	0	0	1	10	3	9	0	3	8	3	2	1	5	2.30227	0	3.99253	3.68592	6.71008	1.90736	1.5695	0	0	2.49493	7.17611	3.37971	4.79908	0	0.970392	1.94837	4.4037	1.42588	2.19626	6.40041	0.340478	NA	0.45403	0.461351	-0.369617
speE	135598	136464	-	866	2389	603	2346	1281	1234	499	1508	498	335	283	1375	685	6860	3681	10212	12493	1227	2378	768	1336	1833.38	1162.18	1170.81	1180.41	1182.89	951.773	1183.4	1050.52	614.978	706.065	986.715	771.701	3657.97	2963.65	3303.21	3042.62	1801.11	1695.37	1686.73	1710.19	-0.833267	0.000289669	0.552994	0.0247053	1.35439
speE.AS	135598	136464	+	866	74	15	99	39	68	38	72	40	50	31	118	84	71	62	123	148	72	114	26	68	56.7894	28.9098	49.4075	35.9377	65.1837	72.4797	56.5021	84.3788	91.7878	77.3428	84.6781	94.6319	37.8594	49.9175	39.7861	36.0448	105.689	81.2753	57.1027	87.0456	0.752964	0.0516787	0.070607	0.908581	-0.151428
speE.yacC.TU	136465	136569	-	104	425	143	336	205	353	169	240	45	102	74	201	78	805	468	1072	1292	198	292	85	125	326.156	275.607	167.686	188.903	338.38	322.344	188.34	94.9261	187.247	184.625	144.24	87.8725	429.251	376.797	346.753	314.662	290.644	208.179	186.682	160.01	-0.810393	0.00972686	0.202493	0.647333	0.792006
speE.yacC.TU_AS	136465	136569	+	104	3	1	11	7	11	6	5	0	1	6	4	1	4	3	6	14	2	4	1	2	2.30227	1.92732	5.48972	6.45035	10.5444	11.4442	3.92375	0	1.83576	14.9696	2.87044	1.12657	2.13293	2.41536	1.94078	3.40964	2.9358	2.85176	2.19626	2.56016	-0.0418259	NA	-0.00640157	0.996285	-0.435286
yacC	136570	136917	-	347	1601	560	1367	904	1232	669	959	295	510	272	1108	566	2346	1269	2653	3281	593	920	330	599	1228.65	1079.3	682.223	833.017	1180.97	1276.02	752.576	622.293	936.236	678.621	795.113	637.639	1250.96	1021.7	858.15	799.075	870.464	655.906	724.765	766.769	-0.131968	0.669864	0.10298	0.775443	0.121325
yacC.AS	136570	136917	+	347	21	0	30	31	10	12	26	8	4	15	12	23	25	2	40	41	10	13	4	1	16.1159	0	14.972	28.5659	9.58584	22.8883	20.4035	16.8758	7.34302	37.4239	8.61133	25.9111	13.3308	1.61024	12.9386	9.98539	14.679	9.26823	8.78503	1.28008	-0.425757	0.448279	-0.781713	0.218401	-0.38448
yacC.5UTR	136918	136940	-	22	266	90	192	177	199	139	177	58	92	37	212	129	340	202	382	539	100	144	64	118	204.135	173.459	95.8206	163.102	190.758	265.123	138.901	122.349	168.89	92.3124	152.134	145.328	181.299	162.634	123.563	131.271	146.79	102.663	140.561	151.05	0.154213	0.71265	0.125861	0.800925	-0.00852125
yacC.cueO.IGR	136918	137044	+	126	22	0	27	4	10	1	17	9	22	2	14	15	30	16	30	51	14	4	2	5	16.8833	0	13.4748	3.68592	9.58584	1.90736	13.3408	18.9852	40.3866	4.98986	10.0466	16.8986	15.9969	12.8819	9.70392	12.4208	20.5506	2.85176	4.39252	6.40041	-0.315194	0.586118	-0.540132	0.393633	0.128311
cueO.yacC.IGR	136941	137082	-	141	55	18	26	38	43	31	41	5	12	6	43	17	73	31	68	109	15	43	7	13	42.2084	34.6918	12.9757	35.0162	41.2191	59.1282	32.1748	10.5473	22.0291	14.9696	30.8573	19.1517	38.9259	24.9587	21.9956	26.5465	22.0185	30.6565	15.3738	16.6411	-0.333907	0.541691	-0.288175	0.651342	0.0354307
cueO.5UTR	137045	137082	+	37	34	3	28	36	21	6	20	6	26	13	30	8	61	21	41	89	11	7	11	16	26.0924	5.78197	13.9738	33.1732	20.1303	11.4442	15.695	12.6568	47.7297	32.4341	21.5283	9.01256	32.5271	16.9075	13.262	21.6756	16.1469	4.99059	24.1588	20.4813	0.166032	0.791854	0.307058	0.641167	-0.230177
cueO	137083	138633	+	1550	653	192	973	750	535	167	882	371	506	275	941	665	848	479	1120	2254	382	424	253	388	501.128	370.046	485.591	691.109	512.842	318.529	692.15	782.613	928.893	686.105	675.272	749.169	452.18	385.653	362.28	548.953	560.737	302.287	555.653	496.672	0.162352	0.689934	-0.40957	0.277985	-0.315602
cueO.AS	137083	138633	-	1550	19	10	50	25	12	3	19	0	0	1	31	2	26	16	100	137	2	26	4	15	14.5811	19.2732	24.9533	23.037	11.503	5.72208	14.9103	0	0	2.49493	22.2459	2.25314	13.864	12.8819	32.3464	33.3658	2.9358	18.5365	8.78503	19.2012	-0.470317	0.407203	0.285391	0.673451	0.200441
cueO.EST3UTR	138634	138733	+	99	96	33	156	126	92	40	154	70	89	66	169	124	112	92	143	320	59	72	36	73	73.6728	63.6017	77.8543	116.106	88.1897	76.2944	120.852	147.663	163.382	164.665	121.276	139.695	59.7219	74.0711	46.2554	77.9347	86.606	51.3317	79.0653	93.446	0.367122	0.352347	-0.495611	0.224521	-0.529365
gcd.cueO.IGR	138634	138800	-	166	211	71	1050	378	188	58	581	172	122	141	598	255	192	61	1306	1361	39	59	58	186	161.927	136.84	524.019	348.319	180.214	110.627	455.94	362.829	223.962	351.785	429.131	287.275	102.38	49.1124	422.444	331.466	57.248	42.0635	127.383	238.095	-0.824726	0.0322025	-0.932321	0.0140573	-0.17263
cueO.gcd.IGR	138734	138834	+	100	34	15	56	31	41	18	30	10	55	36	47	22	49	30	42	88	19	35	3	17	26.0924	28.9098	27.9477	28.5659	39.3019	34.3325	23.5425	21.0947	100.967	89.8174	33.7277	24.7846	26.1283	24.1536	13.5855	21.4321	27.8901	24.9529	6.58878	21.7614	-0.120166	0.836858	-0.352299	0.542731	-0.519672
gcd.3UTR	138801	138834	-	33	42	7	321	115	53	19	171	77	33	36	176	90	44	35	331	302	14	25	30	45	32.2318	13.4913	160.2	105.97	50.8049	36.2399	134.192	162.429	60.5799	89.8174	126.3	101.391	23.4622	28.1792	107.067	73.5509	20.5506	17.8235	65.8878	57.6037	-0.410478	0.326327	-1.0142	0.00925377	-0.466898
gcd	138835	141225	-	2390	1439	532	8779	3776	1283	437	4716	1909	840	516	5491	3418	2192	1277	13948	13807	856	977	1604	2411	1104.32	1025.34	4381.3	3479.5	1229.86	833.517	3700.89	4026.98	1542.03	1287.38	3940.4	3850.62	1168.84	1028.14	4511.68	3362.64	1256.52	696.543	3522.8	3086.28	-0.213454	0.516571	-0.199858	0.591244	0.00191545
gcd.AS	138835	141225	+	2390	41	25	73	70	71	33	42	20	44	49	64	71	76	50	79	160	37	80	6	34	31.4644	48.1831	36.4318	64.5035	68.0594	62.9429	32.9595	42.1894	80.7733	122.252	45.9271	79.9865	40.5256	40.256	25.5537	38.9674	54.3122	57.0353	13.1776	43.5228	-0.0715919	0.904984	-0.201211	0.74504	-0.468101
gcd.5UTR	141226	141279	-	53	31	4	115	38	21	0	53	9	11	15	81	32	73	70	316	373	13	15	13	17	23.7902	7.70929	57.3926	35.0162	20.1303	0	41.5918	18.9852	20.1933	37.4239	58.1265	36.0503	38.9259	56.3585	102.215	90.8427	19.0827	10.6941	28.5514	21.7614	-1.26602	0.0163417	-0.181943	0.791292	0.680128
gcd.hpt.IGR	141226	141359	+	133	8	4	8	2	2	3	16	2	0	0	11	8	9	3	24	28	5	1	1	6	6.1394	7.70929	3.99253	1.84296	1.91717	5.72208	12.556	4.21894	0	0	7.89372	9.01256	4.79908	2.41536	7.76314	6.81929	7.33949	0.712941	2.19626	7.68049	-0.145474	0.821513	-0.242549	0.725966	0.471972
hpt.gcd.IGR	141280	141430	-	150	5	1	2	3	6	0	4	0	0	11	2	2	7	15	12	17	0	3	0	3	3.83712	1.92732	0.998131	2.76444	5.7515	0	3.139	0	0	27.4442	1.43522	2.25314	3.73262	12.0768	3.88157	4.14028	0	2.13882	0	3.84025	-0.164851	NA	0.0366876	0.963115	0.278548
hpt.5UTR	141360	141430	+	70	135	44	101	53	52	43	107	26	39	32	103	63	293	123	327	349	42	57	26	24	103.602	84.8022	50.4056	48.8384	49.8463	82.0165	83.9684	54.8462	71.5945	79.8377	73.9139	70.9739	156.237	99.0299	105.773	84.9976	61.6517	40.6376	57.1027	30.722	-0.922057	0.0220292	-0.558543	0.211789	0.773999
hpt.AS	141431	141907	-	476	38	10	58	12	30	20	21	14	8	9	39	8	26	14	36	37	13	15	8	1	29.1621	19.2732	28.9458	11.0577	28.7575	38.1472	16.4798	29.5326	14.686	22.4544	27.9868	9.01256	13.864	11.2717	11.6447	9.0112	19.0827	10.6941	17.5701	1.28008	-0.126246	0.848798	-0.689462	0.247657	-0.550197
hpt	141431	141967	+	536	4031	1463	3356	1652	1716	901	2792	1073	1080	671	2677	1650	5401	3002	4920	7227	671	1323	534	795	3093.49	2819.67	1674.86	1522.28	1644.93	1718.53	2191.02	2263.46	1982.62	1674.1	1921.04	1858.84	2879.98	2416.97	1591.44	1760.11	984.96	943.221	1172.8	1017.67	-0.583969	0.000688193	-0.986189	1.49432e-09	0.0647787
can.EST3UTR	141908	142007	-	99	666	272	556	279	445	139	597	283	198	172	721	450	468	311	619	946	76	198	121	293	511.105	524.232	277.481	257.093	426.57	265.123	468.496	596.98	363.48	429.128	517.398	506.957	249.552	250.393	200.224	230.395	111.56	141.162	265.747	375.064	0.509486	0.0674563	-0.641236	0.0197877	-0.284268
hpt.EST3UTR	141968	142067	+	99	1039	417	671	412	436	234	673	261	309	174	657	396	1522	911	1122	1625	151	358	103	183	797.354	803.694	334.873	379.649	417.942	446.322	528.137	550.571	567.249	434.118	471.471	446.122	811.578	733.465	362.927	395.762	221.653	255.233	226.215	234.255	-0.668059	0.00122098	-1.15751	5.77547e-09	0.0859525
can	142008	142670	-	662	3152	1397	5116	2369	1849	674	4889	1856	896	649	5792	3207	2131	1530	3180	4361	477	899	795	1554	2418.92	2692.47	2553.22	2182.98	1772.42	1285.56	3836.65	3915.17	1644.84	1619.21	4156.4	3612.91	1136.32	1231.83	1028.62	1062.1	700.188	640.934	1746.03	1989.25	0.794007	2.11393e-05	-1.00151	2.89395e-08	-1.1331
can.AS	142068	142670	+	602	1088	327	1213	643	563	267	816	263	326	220	737	468	1381	731	2654	3005	354	745	209	352	834.958	630.235	605.367	592.511	539.683	509.265	640.357	554.79	598.456	548.884	528.879	527.235	736.392	588.543	858.473	731.856	519.636	531.141	459.018	450.589	-0.753447	0.000251649	-0.37279	0.121849	0.385971
can.yadG.IGR	142671	142678	+	7	25	4	51	15	13	9	21	7	10	7	20	24	49	17	118	121	4	14	7	3	19.1856	7.70929	25.4524	13.8222	12.4616	17.1662	16.4798	14.7663	18.3576	17.4645	14.3522	27.0377	26.1283	13.6871	38.1688	29.4691	5.87159	9.98117	15.3738	3.84025	-1.10408	0.0433751	-0.412072	0.508698	0.469624
can.5UTR	142671	142703	-	32	108	45	235	125	77	28	227	79	35	19	245	137	75	30	131	172	11	32	41	74	82.8819	86.7295	117.28	115.185	73.8109	53.4061	178.138	166.648	64.2515	47.4036	175.815	154.34	39.9924	24.1536	42.3738	41.8899	16.1469	22.8141	90.0466	94.7261	0.986233	0.00245142	-0.766091	0.0210389	-1.31993
yadG.EST5UTR	142679	142778	+	99	89	19	178	51	47	32	100	29	38	26	113	79	150	83	422	421	21	53	16	33	68.3008	36.6191	88.8337	46.9954	45.0534	61.0355	78.4751	61.1746	69.7587	64.8681	81.0901	88.9991	79.9847	66.825	136.502	102.533	30.8259	37.7859	35.1401	42.2427	-1.32597	0.00105113	-0.643055	0.145079	0.651432
yadG.can.IGR	142704	142778	-	74	5	1	5	15	2	0	2	0	2	0	4	0	2	6	11	7	2	2	2	2	3.83712	1.92732	2.49533	13.8222	1.91717	0	1.5695	0	3.67151	0	2.87044	0	1.06646	4.83073	3.5581	1.70482	2.9358	1.42588	4.39252	2.56016	0.0764645	NA	0.351638	0.5771	-0.458826
yadG.AS	142779	143701	-	922	6	0	4	12	2	8	8	0	3	0	6	8	7	12	19	14	2	11	5	16	4.60455	0	1.99626	11.0577	1.91717	15.2589	6.27801	0	5.50727	0	4.30567	9.01256	3.73262	9.66145	6.14582	3.40964	2.9358	7.84235	10.9813	20.4813	0.526524	0.332467	0.691009	0.278776	-0.134208
yadG	142779	143705	+	926	686	438	1867	891	470	216	1155	472	350	319	1288	933	1150	795	3302	4162	217	375	256	431	526.453	844.168	931.756	821.038	450.534	411.99	906.387	995.669	642.515	795.882	924.283	1051.09	613.216	640.071	1068.08	1013.64	318.534	267.353	562.242	551.716	-0.834318	0.000284348	-0.709085	0.0025776	0.229653
yadH	143702	144472	+	770	510	258	1511	968	380	199	888	447	293	204	909	686	1122	904	3573	5317	131	381	235	221	391.387	497.249	754.088	891.992	364.262	379.565	696.859	942.933	537.876	508.965	652.309	772.827	598.286	727.829	1155.74	1294.93	192.295	271.63	516.121	282.898	-1.50996	2.79884e-08	-0.933196	0.000780109	0.517412
yadH.AS	143702	144472	-	770	21	14	17	10	12	9	17	0	8	16	8	8	36	21	11	41	17	40	2	30	16.1159	26.9825	8.48412	9.21479	11.503	17.1662	13.3408	0	14.686	39.9189	5.74089	9.01256	19.1963	16.9075	3.5581	9.98539	24.9543	28.5176	4.39252	38.4025	0.803459	0.148279	0.686812	0.260803	-0.174487
yadH.EST3UTR	144473	144524	+	51	61	23	112	77	33	15	52	33	29	21	89	64	207	219	694	862	15	62	8	23	46.8129	44.3284	55.8954	70.9539	31.6333	28.6104	40.807	69.6125	53.2369	52.3935	63.8674	72.1005	110.379	176.321	224.484	209.937	22.0185	44.2023	17.5701	29.4419	-2.76338	4.66273e-11	-0.833914	0.0593726	1.55589
yadI.yadH.IGR	144473	144576	-	103	15	0	10	2	8	11	13	0	5	1	5	4	14	14	14	10	10	4	2	6	11.5114	0	4.99066	1.84296	7.66867	20.981	10.2018	0	9.17878	2.49493	3.58806	4.50628	7.46524	11.2717	4.5285	2.43546	14.679	2.85176	4.39252	7.68049	0.235482	0.691465	0.0276887	0.975317	-0.0091726
yadI.EST5UTR	144525	144576	+	51	91	47	122	49	83	26	41	26	54	56	60	46	87	60	204	245	63	74	17	21	69.8357	90.5842	60.886	45.1525	79.5624	49.5914	32.1748	54.8462	99.1308	139.716	43.0567	51.8222	46.3911	48.3073	65.9867	59.6688	92.4776	52.7576	37.3364	26.8817	-0.747134	0.0779726	-0.289012	0.600218	0.186824
yadI	144577	145017	+	440	499	199	586	198	559	177	258	118	342	257	258	253	539	375	1021	1240	382	454	121	131	382.945	383.537	292.453	182.453	535.848	337.603	202.466	248.917	627.829	641.197	185.144	285.022	287.412	301.92	330.257	301.997	560.737	323.675	265.747	167.691	-0.445841	0.216066	-0.0516082	0.928005	0.347715
yadI.AS	144577	145017	-	440	47	22	86	38	56	22	60	24	17	20	73	43	61	27	86	89	27	43	29	31	36.069	42.4011	42.9197	35.0162	53.6807	41.9619	47.0851	50.6273	31.2079	49.8986	52.3856	48.4425	32.5271	21.7383	27.8179	21.6756	39.6333	30.6565	63.6915	39.6826	0.79417	0.0545378	0.0422382	0.950385	-0.531534
yadI.EST3UTR	145018	145049	+	31	38	22	47	32	35	7	20	8	21	7	14	18	84	65	161	166	43	69	12	7	29.1621	42.4011	23.4561	29.4873	33.5504	13.3515	15.695	16.8758	38.5509	17.4645	10.0466	20.2783	44.7914	52.3329	52.0777	40.4286	63.1196	49.1929	26.3551	8.96058	-0.975067	0.0520755	0.0210091	0.981469	0.570051
yadE.yadI.IGR	145018	145080	-	62	6	0	11	1	7	0	14	0	5	6	9	4	19	1	23	11	8	8	17	8	4.60455	0	5.48972	0.921479	6.71008	0	10.9865	0	9.17878	14.9696	6.4585	4.50628	10.1314	0.805121	7.43967	2.67901	11.7432	5.70353	37.3364	10.2407	0.669219	0.210411	0.628355	0.322297	0.177049
yadE.EST5UTR	145050	145080	+	30	34	16	51	39	30	3	17	6	19	11	21	21	78	50	145	183	33	59	11	15	26.0924	30.8372	25.4524	35.9377	28.7575	5.72208	13.3408	12.6568	34.8794	27.4442	15.0698	23.658	41.592	40.256	46.9023	44.5689	48.4407	42.0635	24.1588	19.2012	-0.734159	0.127175	0.427771	0.456349	0.429031
yadE.AS	145081	146213	-	1132	201	70	216	122	171	78	205	45	70	34	193	69	282	127	351	484	43	98	44	47	154.252	134.913	107.798	112.42	163.918	148.774	160.874	94.9261	128.503	84.8276	138.499	77.7334	150.371	102.25	113.536	117.876	63.1196	69.8682	96.6354	60.1639	-0.452204	0.24823	-0.607389	0.128844	0.0605733
yadE	145081	146310	+	1229	858	298	1539	781	624	279	705	316	382	248	1005	620	921	674	1863	2226	573	911	225	417	658.451	574.342	768.062	719.675	598.156	532.154	553.249	666.592	701.259	618.742	721.199	698.474	491.106	542.651	602.613	542.134	841.106	649.489	494.158	533.794	-0.137305	0.60536	-0.219734	0.410868	-0.359434
panD.EST3UTR	146214	146313	-	99	778	217	808	330	525	131	741	176	286	133	1008	347	961	507	1145	1398	137	238	131	238	597.057	418.229	403.245	304.088	503.256	249.864	581.5	371.267	525.026	331.826	723.352	390.92	512.435	408.196	370.366	340.477	201.102	169.68	287.71	304.66	-0.19782	0.646912	-0.561543	0.149205	0.00416033
yadE.EST3UTR	146311	146410	+	99	67	33	83	58	47	20	60	2	40	18	42	44	69	19	116	192	30	67	16	18	51.4175	63.6017	41.4225	53.4458	45.0534	38.1472	47.0851	4.21894	73.4302	44.9087	30.1397	49.5691	36.793	15.2973	37.5218	46.7608	44.037	47.767	35.1401	23.0415	-0.318756	0.558792	0.0147517	0.987777	-0.107682
panD	146314	146694	-	380	2346	794	4407	2134	1395	563	3838	1292	658	550	4693	2650	2893	1762	4558	5583	661	1004	754	1372	1800.38	1530.29	2199.38	1966.44	1337.22	1073.84	3011.87	2725.43	1207.93	1372.21	3367.75	2985.41	1542.64	1418.62	1474.35	1359.72	970.281	715.793	1655.98	1756.27	0.243853	0.30207	-0.705977	0.000386673	-0.527178
panD.AS	146411	146694	+	283	69	28	53	51	46	28	26	8	30	23	57	26	106	46	95	134	31	95	10	23	52.9523	53.965	26.4505	46.9954	44.0948	53.4061	20.4035	16.8758	55.0727	57.3834	40.9038	29.2908	56.5225	37.0356	30.7291	32.6352	45.5049	67.7294	21.9626	29.4419	-0.182565	0.726458	0.30414	0.601615	-0.144278
panD.5UTR	146695	146754	-	59	394	111	574	241	254	91	482	155	111	146	640	396	584	366	892	783	172	186	170	267	302.365	213.933	286.464	222.076	243.48	173.57	378.25	326.968	203.769	364.26	459.271	446.122	311.407	294.674	288.53	190.697	252.479	132.607	373.364	341.782	0.462759	0.197572	0.0123335	0.985592	-0.0759607
panD.yadD.IGR	146695	146867	+	172	6	18	10	6	5	1	5	0	8	2	3	0	15	19	32	50	4	11	0	5	4.60455	34.6918	4.99066	5.52887	4.79292	1.90736	3.92375	0	14.686	4.98986	2.15283	0	7.99847	15.2973	10.3508	12.1773	5.87159	7.84235	0	6.40041	-0.497669	0.36134	0.151804	0.834148	0.426614
yadD.panD.IGR	146755	146967	-	212	16	14	26	10	12	3	16	2	1	3	22	27	22	18	20	41	2	13	3	13	12.2788	26.9825	12.9757	9.21479	11.503	5.72208	12.556	4.21894	1.83576	7.48479	15.7874	30.4174	11.7311	14.4922	6.46928	9.98539	2.9358	9.26823	6.58878	16.6411	0.242131	0.692748	0.176218	0.805369	-0.227605
yadD.EST5UTR	146868	146967	+	99	8	3	5	0	1	0	8	0	14	2	0	1	14	9	5	24	4	7	0	3	6.1394	5.78197	2.49533	0	0.958584	0	6.27801	0	25.7006	4.98986	0	1.12657	7.46524	7.24609	1.61732	5.84511	5.87159	4.99059	0	3.84025	-0.168345	0.769237	-0.169552	0.807716	0.401254
yadD.AS	146968	147843	-	875	330	88	401	249	337	125	263	51	174	121	286	165	552	320	887	1523	182	217	69	89	253.25	169.604	200.125	229.448	323.043	238.42	206.39	107.583	319.422	301.886	205.237	185.884	294.344	257.639	286.913	370.921	267.158	154.708	151.542	113.927	-1.14864	0.000688355	-0.233249	0.617863	0.529902
yadD	146968	147870	+	902	421	265	812	524	390	238	694	313	226	211	783	573	2562	2251	2961	5462	2061	5166	1732	3252	323.086	510.741	405.241	482.855	373.848	453.952	544.617	660.264	414.881	526.43	561.89	645.525	1366.14	1812.33	957.777	1330.25	3025.34	3683.05	3803.92	4162.83	1.69281	9.52242e-12	2.68206	6.22166e-26	1.26681
panC.EST3UTR	147844	147943	-	99	951	474	1503	886	994	453	1163	576	511	523	1309	777	1618	1439	2208	3029	386	795	203	397	729.821	913.551	750.096	816.43	952.832	864.035	912.665	1215.05	938.071	1304.85	939.353	875.345	862.768	1158.57	714.209	737.701	566.609	566.788	445.84	508.193	-0.54116	0.0278177	-1.0655	2.81006e-06	-0.100891
yadD.EST3UTR	147871	147970	+	99	138	46	210	119	101	51	145	60	39	50	147	105	565	368	682	897	639	1124	298	410	105.905	88.6569	104.804	109.656	96.8169	97.2754	113.789	126.568	71.5945	124.746	105.489	118.29	301.276	296.284	220.602	218.461	937.987	801.346	654.485	524.834	1.34388	2.6185e-09	2.24323	7.07622e-20	0.962545
panC	147944	148795	-	851	3282	1374	6759	3518	3088	1499	5121	1850	1576	1176	5886	3685	5416	3947	9093	11728	1448	2723	1028	1820	2518.69	2648.14	3373.19	3241.76	2960.11	2859.13	4018.71	3902.52	2893.15	2934.04	4223.86	4151.41	2887.98	3177.81	2941.26	2856.31	2125.52	1941.34	2257.75	2329.75	-0.323479	0.020905	-0.768146	8.10684e-10	-0.186256
panC.AS	147971	148795	+	824	226	68	421	219	228	69	206	74	110	93	279	196	626	357	770	825	385	710	151	215	173.438	131.058	210.107	201.804	218.557	131.608	161.659	156.101	201.933	232.028	200.214	220.808	333.803	287.428	249.067	200.925	565.141	506.188	331.635	275.218	0.366712	0.210536	0.825773	0.00270799	0.113968
panC.panB.TU	148796	148806	-	10	289	98	521	296	231	138	405	219	144	123	395	261	571	417	854	1200	150	250	100	160	221.786	188.878	260.013	272.758	221.433	263.216	317.824	461.974	264.349	306.876	283.456	294.035	304.475	335.735	276.238	292.255	220.185	178.235	219.626	204.813	-0.37336	0.168475	-0.786203	0.00159186	0.0879053
panC.panB.TU_AS	148796	148806	+	10	0	0	6	0	0	0	0	0	1	1	1	0	0	0	1	0	2	2	0	3	0	0	2.99439	0	0	0	0	0	1.83576	2.49493	0.717611	0	0	0	0.323464	0	2.9358	1.42588	0	3.84025	0.181866	NA	0.223979	NA	-0.246938
panB	148807	149601	-	794	2064	1041	3904	2200	2205	1324	3052	1409	1025	903	3336	1819	5337	3993	6728	9981	1358	2678	1032	1664	1583.96	2006.34	1948.35	2027.25	2113.68	2525.35	2395.06	2972.24	1881.65	2252.92	2393.95	2049.23	2845.86	3214.85	2176.27	2430.83	1993.41	1909.26	2266.54	2130.06	-0.0616786	0.832809	-0.268281	0.267497	0.20167
panB.AS	148807	149601	+	794	18	0	27	29	5	10	0	4	4	2	17	19	8	0	20	28	19	7	4	10	13.8136	0	13.4748	26.7229	4.79292	19.0736	0	8.43788	7.34302	4.98986	12.1994	21.4048	4.26585	0	6.46928	6.81929	27.8901	4.99059	8.78503	12.8008	0.204477	0.735235	0.498974	0.43332	-0.575846
panB.5UTR	149602	149614	-	12	142	39	154	64	153	75	80	38	46	62	73	42	378	230	321	641	90	103	46	72	108.974	75.1656	76.8561	58.9747	146.663	143.052	62.7801	80.1598	84.4448	154.686	52.3856	47.316	201.561	185.178	103.832	156.113	132.111	73.4329	101.028	92.1659	-0.328483	0.418914	0.352806	0.444329	0.779988
panB.yadC.IGR	149602	149714	+	112	26	12	19	19	32	20	26	2	13	22	14	9	13	11	30	21	9	25	9	4	19.953	23.1279	9.48225	17.5081	30.6747	38.1472	20.4035	4.21894	23.8648	54.8884	10.0466	10.1391	6.93201	8.85633	9.70392	5.11447	13.2111	17.8235	19.7663	5.12033	0.314965	0.58852	-0.106294	0.889261	-0.485674
yadC.EST3UTR	149615	149714	-	99	131	39	148	52	114	63	72	34	32	59	61	35	326	198	288	548	65	86	31	55	100.533	75.1656	73.8617	47.9169	109.279	120.164	56.5021	71.722	58.7442	147.201	43.7743	39.43	173.833	159.414	93.1576	133.463	95.4134	61.3129	68.084	70.4045	-0.533588	0.192824	0.0997101	0.870343	0.721702
yadC	149715	150953	-	1238	62	43	75	57	21	25	35	6	6	10	21	22	133	86	260	288	20	59	27	19	47.5803	82.8749	37.4299	52.5243	20.1303	47.684	27.4663	12.6568	11.0145	24.9493	15.0698	24.7846	70.9198	69.2404	84.1006	70.1413	29.358	42.0635	59.299	24.3216	-0.603505	0.21452	0.588701	0.269872	0.55796
yadC.AS	149715	150953	+	1238	61	18	46	27	30	16	29	1	5	13	32	16	51	34	60	98	4	51	7	5	46.8129	34.6918	22.957	24.8799	28.7575	30.5178	22.7578	2.10947	9.17878	32.4341	22.9636	18.0251	27.1948	27.3741	19.4078	23.8675	5.87159	36.36	15.3738	6.40041	-0.497364	0.375068	-0.18587	0.794071	-0.0778165
yadC.yadK.TU	150954	151002	-	48	0	0	0	0	0	0	1	0	0	0	2	0	0	8	15	6	0	4	0	2	0	0	0	0	0	0	0.784751	0	0	0	1.43522	0	0	6.44097	4.85196	1.46128	0	2.85176	0	2.56016	-0.059272	NA	0.0795882	NA	0.328969
yadC.yadK.TU_AS	150954	151002	+	48	0	0	4	4	0	0	0	0	1	0	0	0	1	0	1	3	0	3	0	0	0	0	1.99626	3.68592	0	0	0	0	1.83576	0	0	0	0.533231	0	0.323464	0.730638	0	2.13882	0	0	-0.0267975	NA	0	NA	-0.136347
yadK	151003	151599	-	596	13	0	71	68	12	9	51	6	13	7	38	24	51	30	199	368	23	38	14	44	9.97652	0	35.4337	62.6606	11.503	17.1662	40.0223	12.6568	23.8648	17.4645	27.2692	27.0377	27.1948	24.1536	64.3693	89.625	33.7617	27.0918	30.7476	56.3236	-0.492039	0.33188	0.400643	0.48945	0.449973
yadK.AS	151003	151599	+	596	6	4	17	1	2	0	0	0	1	2	5	4	14	8	17	21	4	5	0	0	4.60455	7.70929	8.48412	0.921479	1.91717	0	0	0	1.83576	4.98986	3.58806	4.50628	7.46524	6.44097	5.49889	5.11447	5.87159	3.5647	0	0	-0.773973	NA	0	1	0.036857
yadK.yadL.TU	151600	151625	-	25	3	0	25	7	0	3	7	0	2	0	10	0	14	2	37	64	2	14	1	9	2.30227	0	12.4766	6.45035	0	5.72208	5.49326	0	3.67151	0	7.17611	0	7.46524	1.61024	11.9682	15.5869	2.9358	9.98117	2.19626	11.5207	-0.217535	0.701151	0.280579	0.671577	0.147547
yadK.yadL.TU_AS	151600	151625	+	25	0	0	2	0	0	0	0	0	0	0	1	0	1	0	0	0	0	0	0	0	0	0	0.998131	0	0	0	0	0	0	0	0.717611	0	0.533231	0	0	0	0	0	0	0	0	NA	0	NA	-0.0907058
yadL	151626	152231	-	605	17	8	74	43	28	22	18	10	11	3	21	14	89	35	256	281	24	91	44	41	13.0462	15.4186	36.9309	39.6236	26.8403	41.9619	14.1255	21.0947	20.1933	7.48479	15.0698	15.772	47.4576	28.1792	82.8068	68.4364	35.2296	64.8776	96.6354	52.4834	-0.0269283	0.966733	1.68476	0.000922187	0.736627
yadL.AS	151626	152231	+	605	16	10	14	8	6	0	4	0	1	0	9	6	25	22	49	72	0	3	6	11	12.2788	19.2732	6.98692	7.37183	5.7515	0	3.139	0	1.83576	0	6.4585	6.75942	13.3308	17.7127	15.8497	17.5353	0	2.13882	13.1776	14.0809	-0.124322	0.851703	1.26776	0.0642367	0.625508
yadL.yadM.TU	152232	152242	-	10	1	1	0	2	0	0	0	0	0	0	0	0	1	3	3	16	1	0	0	2	0.767425	1.92732	0	1.84296	0	0	0	0	0	0	0	0	0.533231	2.41536	0.970392	3.89674	1.4679	0	0	2.56016	-0.050878	NA	0.195548	NA	0.128225
yadL.yadM.TU_AS	152232	152242	+	10	0	0	1	0	0	0	0	0	1	0	1	0	8	0	2	5	0	0	1	0	0	0	0.499066	0	0	0	0	0	1.83576	0	0.717611	0	4.26585	0	0.646928	1.21773	0	0	2.19626	0	0.00459341	NA	0.103802	NA	0.0800415
yadM	152243	152812	-	569	13	16	88	45	8	0	18	2	6	2	29	20	82	38	249	261	37	54	36	60	9.97652	30.8372	43.9178	41.4666	7.66867	0	14.1255	4.21894	11.0145	4.98986	20.8107	22.5314	43.725	30.5946	80.5425	63.5655	54.3122	38.4988	79.0653	76.8049	0.0694298	0.909875	2.49419	4.70277e-05	0.529569
yadM.AS	152243	152812	+	569	10	0	24	33	10	4	4	2	8	12	13	8	10	10	14	7	4	19	4	10	7.67425	0	11.9776	30.4088	9.58584	7.62944	3.139	4.21894	14.686	29.9391	9.32894	9.01256	5.33231	8.05121	4.5285	1.70482	5.87159	13.5459	8.78503	12.8008	0.814628	0.143672	0.662579	0.288339	-1.74612
yadM.EST5UTR	152813	152820	-	7	0	0	5	0	0	0	0	0	4	0	0	0	2	9	21	23	1	3	3	3	0	0	2.49533	0	0	0	0	0	7.34302	0	0	0	1.06646	7.24609	6.79274	5.60156	1.4679	2.13882	6.58878	3.84025	-0.0358598	NA	0.72181	NA	0.390263
yadM.htrE.IGR	152813	152828	+	15	0	0	0	0	0	0	0	0	0	0	0	2	0	0	0	0	0	0	0	0	0	0	0	0	0	0	0	0	0	0	0	2.25314	0	0	0	0	0	0	0	0	0	NA	0	NA	0
htrE.EST3UTR	152821	152828	-	7	0	0	3	0	0	0	0	0	2	0	0	0	1	9	23	22	1	3	3	3	0	0	1.4972	0	0	0	0	0	3.67151	0	0	0	0.533231	7.24609	7.43967	5.35801	1.4679	2.13882	6.58878	3.84025	-0.0403019	NA	0.697248	NA	0.500885
htrE	152829	155426	-	2597	79	40	154	72	28	12	57	29	12	10	83	84	151	72	353	422	36	55	32	35	60.6266	77.0929	76.8561	66.3465	26.8403	22.8883	44.7308	61.1746	22.0291	24.9493	59.5617	94.6319	80.5179	57.9687	114.183	102.776	52.8443	39.2117	70.2803	44.8029	-0.743775	0.0565438	0.0933365	0.879	0.491374
htrE.AS	152829	155426	+	2597	29	6	99	21	20	18	34	2	18	3	23	18	47	34	79	103	9	24	0	6	22.2553	11.5639	49.4075	19.3511	19.1717	34.3325	26.6815	4.21894	33.0436	7.48479	16.5051	20.2783	25.0619	27.3741	25.5537	25.0852	13.2111	17.1106	0	7.68049	-1.19545	0.0353508	-0.896533	0.147333	-0.252446
htrE.yadV.TU	155427	155460	-	33	0	0	2	0	0	0	0	0	0	0	0	0	6	0	18	33	2	3	0	3	0	0	0.998131	0	0	0	0	0	0	0	0	0	3.19939	0	5.82235	8.03702	2.9358	2.13882	0	3.84025	-0.115645	NA	0.255862	NA	0.341234
htrE.yadV.TU_AS	155427	155460	+	33	8	0	8	3	7	0	1	0	0	0	2	10	14	5	10	13	3	0	0	0	6.1394	0	3.99253	2.76444	6.71008	0	0.784751	0	0	0	1.43522	11.2657	7.46524	4.0256	3.23464	3.1661	4.4037	0	0	0	-0.411841	NA	-0.117966	0.855577	-0.0171235
yadV	155461	156201	-	740	2	0	0	2	0	0	2	2	4	2	8	6	31	10	32	53	1	6	0	2	1.53485	0	0	1.84296	0	0	1.5695	4.21894	7.34302	4.98986	5.74089	6.75942	16.5302	8.05121	10.3508	12.9079	1.4679	4.27765	0	2.56016	-0.717994	0.152946	-0.178548	0.797176	1.61932
yadV.AS	155461	156201	+	740	26	14	22	25	29	6	16	8	2	5	10	12	46	30	88	96	5	12	1	3	19.953	26.9825	10.9794	23.037	27.7989	11.4442	12.556	16.8758	3.67151	12.4746	7.17611	13.5188	24.5286	24.1536	28.4648	23.3804	7.33949	8.55529	2.19626	3.84025	-1.54632	0.00845066	-1.06943	0.0912944	0.39267
yadN.EST3UTR	156202	156298	-	96	0	0	1	0	2	0	0	0	0	0	2	0	2	0	2	15	1	2	0	0	0	0	0.499066	0	1.91717	0	0	0	0	0	1.43522	0	1.06646	0	0.646928	3.65319	1.4679	1.42588	0	0	-0.122942	NA	0	NA	0.18279
yadV.yadN.IGR	156202	156298	+	96	1	0	3	3	3	0	1	0	1	0	0	1	7	3	18	16	0	4	1	0	0.767425	0	1.4972	2.76444	2.87575	0	0.784751	0	1.83576	0	0	1.12657	3.73262	2.41536	5.82235	3.89674	0	2.85176	2.19626	0	-0.314139	NA	0.0822931	NA	0.245283
yadN	156299	156883	-	584	2	8	14	6	5	0	0	0	0	0	8	0	14	8	45	32	1	0	0	0	1.53485	15.4186	6.98692	5.52887	4.79292	0	0	0	0	0	5.74089	0	7.46524	6.44097	14.5559	7.79347	1.4679	0	0	0	-0.775815	NA	0	1	0.191395
yadN.AS	156299	156883	+	584	0	0	14	8	0	0	2	4	0	0	4	2	27	4	10	13	0	0	0	0	0	0	6.98692	7.37183	0	0	1.5695	8.43788	0	0	2.87044	2.25314	14.3972	3.22048	3.23464	3.1661	0	0	0	0	-0.443537	NA	-0.742153	0.211378	-0.260049
yadN.EST5UTR	156884	156983	-	99	0	0	1	0	0	0	0	0	0	0	0	1	1	3	25	10	2	0	1	2	0	0	0.499066	0	0	0	0	0	0	0	0	1.12657	0.533231	2.41536	8.0866	2.43546	2.9358	0	2.19626	2.56016	-0.0885965	NA	0.32478	NA	0.427605
yadN.folK.IGR	156884	157252	+	368	2	0	2	0	0	0	0	0	0	0	2	1	3	2	1	3	0	0	0	0	1.53485	0	0.998131	0	0	0	0	0	0	0	1.43522	1.12657	1.59969	1.61024	0.323464	0.730638	0	0	0	0	-0.0293923	NA	0	NA	0.00137892
folK.yadN.IGR	156984	157152	-	168	2	0	6	5	5	0	2	0	0	0	5	2	40	28	74	92	0	9	4	2	1.53485	0	2.99439	4.6074	4.79292	0	1.5695	0	0	0	3.58806	2.25314	21.3293	22.5434	23.9363	22.4062	0	6.41647	8.78503	2.56016	-0.701212	0.197526	0.637867	0.31271	1.17679
folK.EST3UTR	157153	157252	-	99	25	6	26	12	9	7	24	11	3	1	37	14	125	33	156	168	4	10	4	25	19.1856	11.5639	12.9757	11.0577	8.62725	13.3515	18.834	23.2042	5.50727	2.49493	26.5516	15.772	66.6539	26.569	50.4604	40.9157	5.87159	7.12941	8.78503	32.0021	-0.627444	0.234015	0.0234858	0.978995	1.31167
folK.AS	157253	157728	+	475	7	0	10	1	4	1	12	2	2	0	8	15	7	8	13	20	0	6	3	6	5.37197	0	4.99066	0.921479	3.83433	1.90736	9.41701	4.21894	3.67151	0	5.74089	16.8986	3.73262	6.44097	4.20503	4.87092	0	4.27765	6.58878	7.68049	0.189203	0.757373	0.00372693	0.998244	0.17826
folK	157253	157732	-	479	1192	406	1965	831	516	276	1459	694	226	180	2143	1116	2129	1096	2761	3426	384	694	665	980	914.77	782.493	980.664	765.749	494.629	526.432	1144.95	1463.97	414.881	449.087	1537.84	1257.25	1135.25	882.413	893.084	834.389	563.673	494.781	1460.51	1254.48	0.594604	0.00863979	0.05534	0.881073	-0.016747
pcnB	157729	159126	-	1397	4428	1493	11586	5494	2082	1058	9880	3350	725	546	11961	6863	6908	3376	12388	13680	1937	2909	3550	5153	3398.16	2877.49	5782.18	5062.61	1995.77	2017.99	7753.34	7066.72	1330.92	1362.23	8583.35	7731.65	3683.56	2718.09	4007.07	3331.71	2843.32	2073.94	7796.72	6596.26	0.912575	1.46607e-05	-0.0397386	0.91467	-0.529063
pcnB.AS	157729	159126	+	1397	48	24	98	34	67	31	48	18	64	9	36	41	47	30	58	118	26	54	11	19	36.8364	46.2558	48.9084	31.3303	64.2251	59.1282	37.668	37.9704	117.488	22.4544	25.834	46.1894	25.0619	24.1536	18.7609	28.7384	38.1654	38.4988	24.1588	24.3216	0.0151386	0.983161	-0.392425	0.498227	-0.530401
pcnB.5UTR	159127	159185	-	58	94	41	149	69	57	30	138	42	12	10	129	83	220	99	335	329	56	90	102	75	72.1379	79.0202	74.3608	63.5821	54.6393	57.2208	108.296	88.5977	22.0291	24.9493	92.5718	93.5054	117.311	79.707	108.36	80.1267	82.2023	64.1647	224.018	96.0062	0.577221	0.135736	0.522194	0.215453	0.361847
pcnB.gluQ.IGR	159127	159185	+	58	2	0	1	4	4	0	3	0	1	0	6	1	4	2	10	7	1	2	3	8	1.53485	0	0.499066	3.68592	3.83433	0	2.35425	0	1.83576	0	4.30567	1.12657	2.13293	1.61024	3.23464	1.70482	1.4679	1.42588	6.58878	10.2407	0.415152	NA	0.627968	0.315325	0.0812903
gluQ	159186	160112	-	926	2707	929	2846	1292	1988	736	1813	577	736	522	2069	1147	2223	1130	3356	4185	786	1444	401	665	2077.42	1790.48	1420.34	1190.55	1905.66	1403.82	1422.75	1217.16	1351.12	1302.35	1484.74	1292.18	1185.37	909.787	1085.55	1019.24	1153.77	1029.49	880.7	851.255	-0.252444	0.318993	-0.568483	0.0114825	-0.292976
gluQ.AS	159186	160112	+	926	136	45	171	79	139	64	124	21	65	33	131	89	91	39	143	96	44	103	32	100	104.37	86.7295	85.3402	72.7968	133.243	122.071	97.3091	44.2989	119.324	82.3326	94.0071	100.265	48.5241	31.3997	46.2554	23.3804	64.5875	73.4329	70.2803	128.008	1.24807	0.00229868	0.336521	0.506432	-0.959328
gluQ.dksA.TU	160113	160148	-	35	2632	846	2339	1078	2059	774	1589	434	807	523	1690	933	1650	882	2766	3718	671	1343	237	479	2019.86	1630.52	1167.31	993.354	1973.72	1476.3	1246.97	915.51	1481.46	1304.85	1212.76	1051.09	879.832	710.117	894.701	905.504	984.96	957.48	520.513	613.159	-0.601194	0.0115116	-0.863292	0.000156982	-0.24578
gluQ.dksA.TU_AS	160113	160148	+	35	16	8	27	12	19	10	12	0	5	3	25	6	17	14	12	10	10	12	2	7	12.2788	15.4186	13.4748	11.0577	18.2131	19.0736	9.41701	0	9.17878	7.48479	17.9403	6.75942	9.06493	11.2717	3.88157	2.43546	14.679	8.55529	4.39252	8.96058	0.486161	0.391188	0.106631	0.890067	-1.13565
dksA	160149	160604	-	455	10109	3072	11398	5723	7543	3009	8293	2896	3597	2110	8926	5140	8474	5235	11833	14540	3144	5205	1691	2365	7757.9	5920.74	5688.35	5273.62	7230.6	5739.25	6507.94	6109.02	6603.21	5264.3	6405.4	5790.57	4518.6	4214.81	3827.55	3541.16	4615.07	3710.86	3713.87	3027.39	-0.1158	0.684159	-0.84961	3.315e-05	-0.539678
dksA.AS	160149	160604	+	455	19	15	43	47	34	12	6	4	13	2	31	13	22	26	35	35	14	21	0	14	14.5811	28.9098	21.4598	43.3095	32.5918	22.8883	4.70851	8.43788	23.8648	4.98986	22.2459	14.6454	11.7311	20.9331	11.3212	8.52411	20.5506	14.9718	0	17.9212	0.00209538	0.998652	0.289775	0.666728	-1.00786
dksA.sfsA.TU	160605	160781	-	176	1894	459	3085	1394	1637	477	2357	967	878	375	2295	1282	2583	1579	4158	4867	708	1123	464	602	1453.5	884.641	1539.62	1284.54	1569.2	909.811	1849.66	2039.86	1611.79	935.598	1646.92	1444.26	1377.34	1271.29	1344.96	1185.34	1039.27	800.633	1019.06	770.61	-0.413124	0.218989	-0.982567	0.0011376	-0.138612
dksA.sfsA.TU_AS	160605	160781	+	176	2	0	4	7	2	0	0	1	0	1	2	0	3	0	10	9	1	3	0	7	1.53485	0	1.99626	6.45035	1.91717	0	0	2.10947	0	2.49493	1.43522	0	1.59969	0	3.23464	2.19191	1.4679	2.13882	0	8.96058	0.120592	NA	0.44361	NA	-0.120145
sfsA	160782	161486	-	704	2059	875	2504	1098	2338	925	1495	593	1134	691	1560	870	2470	2146	4630	5722	1087	1862	462	586	1580.13	1686.41	1249.66	1011.78	2241.17	1764.31	1173.2	1250.92	2081.75	1724	1119.47	980.116	1317.08	1727.79	1497.64	1393.57	1595.61	1327.5	1014.67	750.128	-0.65466	0.00476403	-0.423955	0.0987595	0.328539
sfsA.AS	160782	161486	+	704	20	15	57	27	10	28	38	7	7	4	50	15	6	3	44	83	4	5	15	7	15.3485	28.9098	28.4467	24.8799	9.58584	53.4061	29.8205	14.7663	12.8503	9.97971	35.8806	16.8986	3.19939	2.41536	14.2324	20.2143	5.87159	3.5647	32.9439	8.96058	0.103079	0.878	-0.0885596	0.909864	-0.341628
sfsA.5UTR	161487	161500	-	13	31	3	51	34	12	12	41	14	13	0	40	24	56	12	85	127	11	21	6	10	23.7902	5.78197	25.4524	31.3303	11.503	22.8883	32.1748	29.5326	23.8648	0	28.7044	27.0377	29.861	9.66145	27.4944	30.9303	16.1469	14.9718	13.1776	12.8008	-0.588384	0.285088	-0.648215	0.269314	0.0261282
sfsA.thpR.IGR	161487	161500	+	13	2	0	3	0	0	0	0	0	1	0	0	3	1	0	5	4	0	1	0	0	1.53485	0	1.4972	0	0	0	0	0	1.83576	0	0	3.37971	0.533231	0	1.61732	0.974184	0	0.712941	0	0	-0.0872261	NA	0	NA	0.0486228
thpR.AS	161501	162004	+	503	208	59	279	51	158	71	82	21	77	41	123	43	120	70	163	159	96	168	27	63	159.624	113.712	139.239	46.9954	151.456	135.423	64.3496	44.2989	141.353	102.292	88.2662	48.4425	63.9878	56.3585	52.7246	38.7238	140.918	119.774	59.299	80.6452	0.439411	0.331166	0.247507	0.660616	-0.819647
thpR	161501	162031	-	530	321	145	934	476	200	144	624	284	67	71	699	453	405	293	1014	1464	78	243	176	321	246.343	279.462	466.127	438.624	191.717	274.66	489.685	599.089	122.996	177.14	501.61	510.336	215.959	235.9	327.993	356.551	114.496	173.245	386.541	410.906	0.190586	0.541542	-0.396736	0.175875	-0.369664
hrpB.EST5UTR	162005	162104	+	99	30	22	46	51	24	11	43	13	11	18	28	39	63	35	67	163	34	44	10	34	23.0227	42.4011	22.957	46.9954	23.006	20.981	33.7443	27.4231	20.1933	44.9087	20.0931	43.9362	33.5936	28.1792	21.6721	39.698	49.9086	31.3694	21.9626	43.5228	0.0703629	0.912744	0.0678468	0.929037	-0.110094
hrpB.thpR.IGR	162032	162104	-	72	48	33	92	72	41	49	66	57	5	21	71	60	58	69	121	244	11	51	39	68	36.8364	63.6017	45.914	66.3465	39.3019	93.4607	51.7936	120.24	9.17878	52.3935	50.9504	67.5942	30.9274	55.5533	39.1391	59.4252	16.1469	36.36	85.6541	87.0456	0.485926	0.344464	0.0190375	0.983068	-0.116502
hrpB	162105	164534	+	2429	2070	795	4027	1914	1430	663	3120	1103	690	523	3346	1822	2076	1388	3831	4453	1103	1857	861	1205	1588.57	1532.22	2009.74	1763.71	1370.77	1264.58	2448.42	2326.74	1266.67	1304.85	2401.13	2052.61	1106.99	1117.51	1239.19	1084.51	1619.09	1323.93	1890.98	1542.5	0.524791	0.00493115	-0.454639	0.0192467	-0.670914
hrpB.AS	162105	164534	-	2429	30	6	34	35	31	14	21	8	16	14	30	33	25	6	56	52	21	52	12	27	23.0227	11.5639	16.9682	32.2518	29.7161	26.7031	16.4798	16.8758	29.3721	34.929	21.5283	37.1768	13.3308	4.83073	18.114	12.6644	30.8259	37.0729	26.3551	34.5622	0.630947	0.20844	0.534689	0.336003	-0.443428
hrpB.EST3UTR	164535	164634	+	99	484	192	1985	787	381	136	1378	441	229	151	1561	849	212	102	627	611	154	230	153	219	371.434	370.046	990.646	725.204	365.22	259.401	1081.39	930.276	420.388	376.734	1120.19	956.458	113.045	82.1223	202.812	148.807	226.056	163.976	336.028	280.338	0.711027	0.0113097	-1.60157	1.05835e-09	-2.19911
mrcB.hrpB.IGR	164535	164729	-	194	14	5	74	86	10	4	53	34	4	6	51	66	15	4	103	97	13	34	9	32	10.7439	9.63662	36.9309	79.2472	9.58584	7.62944	41.5918	71.722	7.34302	14.9696	36.5982	74.3537	7.99847	3.22048	33.3168	23.624	19.0827	24.24	19.7663	40.9626	0.0733456	0.909609	-0.509197	0.3599	-0.688951
hrpB.mrcB.IGR	164635	164720	+	85	289	109	801	397	228	78	575	212	124	95	638	397	195	118	430	435	119	160	85	157	221.786	210.078	399.752	365.827	218.557	148.774	451.232	447.207	227.634	237.018	457.836	447.248	103.98	95.0043	139.09	105.943	174.68	114.071	186.682	200.973	0.585497	0.035021	-1.10062	2.04925e-05	-1.54952
mrcB.5UTR	164721	164729	+	8	54	15	160	78	60	15	109	53	26	27	128	83	65	35	208	214	38	45	119	233	41.4409	28.9098	79.8505	71.8754	57.515	28.6104	85.5379	111.802	47.7297	67.3631	91.8542	93.5054	34.66	28.1792	67.2805	52.1189	55.7801	32.0823	261.355	298.259	2.00049	3.42579e-09	1.30924	0.000189775	-0.29162
mrcB	164730	167264	+	2534	2402	848	10064	4923	1570	790	7468	2587	950	630	8658	5453	1713	866	5499	6813	1081	1623	1773	2944	1843.35	1634.37	5022.6	4536.44	1504.98	1506.82	5860.52	5457.2	1743.97	1571.81	6213.08	6143.19	913.425	697.235	1778.73	1659.28	1586.8	1157.1	3893.97	3768.56	1.10818	2.34326e-09	-0.531239	0.0080623	-1.42163
mrcB.AS	164730	167264	-	2534	148	58	138	62	92	86	98	20	22	26	146	39	84	50	117	153	69	60	6	50	113.579	111.785	68.8711	57.1317	88.1897	164.033	76.9056	42.1894	40.3866	64.8681	104.771	43.9362	44.7914	40.256	37.8453	37.2625	101.285	42.7765	13.1776	64.0041	0.0572652	0.929555	-0.370773	0.521395	-0.514078
mrcB.EST3UTR	167265	167364	+	99	168	30	296	128	70	34	168	73	41	25	164	81	115	32	371	360	62	79	51	93	128.927	57.8197	147.723	117.949	67.1008	64.8503	131.838	153.991	75.266	62.3732	117.688	91.2522	61.3216	25.7639	120.005	87.6766	91.0097	56.3223	112.009	119.048	0.110213	0.831823	-0.223854	0.67618	-0.284327
fhuA.mrcB.IGR	167265	167483	-	218	160	26	83	32	56	30	38	26	16	2	44	15	66	49	81	114	63	98	15	11	122.788	50.1104	41.4225	29.4873	53.6807	57.2208	29.8205	54.8462	29.3721	4.98986	31.5749	16.8986	35.1933	39.4509	26.2006	27.7643	92.4776	69.8682	32.9439	14.0809	-0.148009	0.803337	-0.532966	0.331404	-0.275035
mrcB.fhuA.IGR	167365	167441	+	76	342	42	80	34	113	22	56	12	14	14	48	16	691	289	319	542	65	66	18	15	262.459	80.9476	39.9253	31.3303	108.32	41.9619	43.9461	25.3136	25.7006	34.929	34.4453	18.0251	368.463	232.68	103.185	132.002	95.4134	47.0541	39.5327	19.2012	-1.46501	0.00341017	-0.190899	0.77305	1.2668
fhuA.5UTR	167442	167483	+	41	655	149	233	83	254	54	153	45	29	48	92	48	1418	680	646	1016	165	179	45	63	502.663	287.171	116.282	76.4828	243.48	102.997	120.067	94.9261	53.2369	119.757	66.0202	54.0754	756.122	547.482	208.958	247.443	242.203	127.616	98.8316	80.6452	-1.06961	0.0103107	-0.202843	0.71981	0.993008
fhuA	167484	169727	+	2243	19719	6864	11474	6646	11357	3574	7263	2782	3045	2557	5956	3457	50124	28633	25508	41564	7118	6907	2141	3252	15132.9	13229.1	5726.28	6124.15	10886.6	6816.91	5699.65	5868.54	5589.88	6379.53	4274.09	3894.55	26727.7	23053	8250.92	10122.7	10448.5	4924.28	4702.19	4162.83	-0.937601	0.00122621	-0.334416	0.342367	0.562671
fhuA.AS	167484	169727	-	2243	149	71	256	189	251	208	135	72	182	120	174	132	67	57	140	186	79	140	25	64	114.346	136.84	127.761	174.16	240.604	396.731	105.941	151.882	334.108	299.391	124.864	148.707	35.7265	45.8919	45.285	45.2996	115.964	99.8117	54.9065	81.9253	0.496269	0.174644	-0.711015	0.0488842	-1.56883
fhuA.fhuC.TU	169728	169777	+	49	676	196	789	355	576	190	444	124	228	265	383	306	1735	1167	1534	2235	158	149	38	76	518.779	377.755	393.763	327.125	552.144	362.399	348.429	261.574	418.552	661.156	274.845	344.731	925.156	939.576	496.194	544.325	231.928	106.228	83.4578	97.2863	-2.27207	1.75059e-11	-1.55339	7.37434e-06	0.451788
fhuA.fhuC.TU_AS	169728	169777	-	49	29	6	20	15	22	7	11	1	12	10	22	14	0	4	18	13	1	6	3	4	22.2553	11.5639	9.98131	13.8222	21.0888	13.3515	8.63226	2.10947	22.0291	24.9493	15.7874	15.772	0	3.22048	5.82235	3.1661	1.4679	4.27765	6.58878	5.12033	0.142318	0.829725	-0.0297984	0.972877	-0.745125
fhuC.AS	169778	170574	-	796	25	6	47	21	24	24	57	6	19	15	48	25	10	31	39	30	12	63	7	15	19.1856	11.5639	23.4561	19.3511	23.006	45.7767	44.7308	12.6568	34.8794	37.4239	34.4453	28.1643	5.33231	24.9587	12.6151	7.30638	17.6148	44.9153	15.3738	19.2012	0.403544	0.47438	-0.400871	0.517286	-0.651
fhuC	169778	170575	+	797	1842	679	843	705	1304	541	599	227	504	385	492	250	6398	4056	3273	5814	677	1073	124	196	1413.6	1308.65	420.712	649.643	1249.99	1031.88	470.066	478.85	925.221	960.548	353.065	281.643	3411.61	3265.57	1058.7	1415.98	993.767	764.986	272.336	250.896	-2.1306	5.72234e-19	-0.779755	0.00257789	1.13334
fhuD	170575	171465	+	890	978	345	587	357	803	311	354	182	260	198	391	218	2354	1688	1248	1855	371	633	88	103	750.541	664.926	292.952	328.968	769.743	593.189	277.802	383.923	477.297	493.996	280.586	245.592	1255.23	1359.04	403.683	451.778	544.59	451.292	193.271	131.848	-1.32985	5.78733e-08	-0.937762	0.000220006	0.428147
fhuD.AS	170575	171465	-	890	2	1	2	4	12	0	4	0	0	2	5	2	4	2	16	14	19	15	4	16	1.53485	1.92732	0.998131	3.68592	11.503	0	3.139	0	0	4.98986	3.58806	2.25314	2.13293	1.61024	5.17542	3.40964	27.8901	10.6941	8.78503	20.4813	0.587179	0.282902	1.05176	0.119236	0.312897
fhuB	171462	173444	+	1982	1525	643	2048	1132	1029	480	1481	632	454	268	1218	647	1855	1289	1553	2136	689	1314	212	356	1170.32	1239.27	1022.09	1043.11	986.382	915.533	1162.22	1333.18	833.433	668.641	874.05	728.891	989.144	1037.8	502.34	520.214	1011.38	936.804	465.607	455.709	-0.139102	0.559709	-1.38233	1.2069e-15	-0.977048
fhuB.AS	171466	173444	-	1978	578	176	589	345	440	192	380	138	286	240	535	439	961	560	1030	1291	356	508	174	260	443.572	339.209	293.95	317.91	421.777	366.213	298.205	291.107	525.026	598.783	383.922	494.564	512.435	450.868	333.168	314.418	522.572	362.174	382.149	332.821	0.119647	0.715349	0.245716	0.448265	0.0766998
hemL.fhuB.IGR	173445	173501	-	56	608	195	676	348	404	154	494	208	264	221	550	443	955	462	965	1231	281	450	181	253	466.594	375.828	337.368	320.675	387.268	293.734	387.667	438.77	484.64	551.379	394.686	499.071	509.236	371.966	312.143	299.805	412.479	320.823	397.523	323.861	0.198642	0.52309	-0.176893	0.625341	-0.0968806
fhuB.EST3UTR	173445	173544	+	99	183	42	280	100	96	80	192	66	43	26	118	94	228	72	91	107	66	91	34	18	140.439	80.9476	139.738	92.1479	92.024	152.589	150.672	139.225	78.9375	64.8681	84.6781	105.898	121.577	57.9687	29.4352	26.0594	96.8813	64.8776	74.6728	23.0415	0.514042	0.27258	-1.25037	0.00549879	-1.7295
hemL.EST3UTR	173502	173601	-	99	792	263	957	435	557	235	743	275	367	254	806	579	1313	475	1048	1366	317	502	191	214	607.8	506.886	477.606	400.843	533.931	448.23	583.07	580.104	673.722	633.712	578.395	652.284	700.133	382.432	338.99	332.684	465.324	357.896	419.485	273.938	0.0292067	0.947755	-0.664278	0.0271838	-0.346914
fhuB.hemL.IGR	173545	173601	+	56	83	31	25	11	47	40	7	11	17	10	22	10	82	31	45	35	26	41	3	5	63.6963	59.747	12.4766	10.1363	45.0534	76.2944	5.49326	23.2042	31.2079	24.9493	15.7874	11.2657	43.725	24.9587	14.5559	8.52411	38.1654	29.2306	6.58878	6.40041	-0.41201	0.463871	-0.471563	0.438463	0.00465315
hemL	173602	174882	-	1280	5427	1907	8463	4406	3481	1641	6362	2287	1950	1455	6822	3842	6966	3911	7816	10997	2471	3760	1565	2076	4164.81	3675.41	4223.59	4060.04	3336.83	3129.98	4992.59	4824.36	3579.72	3630.12	4895.54	4328.28	3714.49	3148.83	2528.19	2678.28	3627.18	2680.66	3437.14	2657.45	0.205066	0.389673	-0.650387	0.000937139	-0.636712
hemL.AS	173602	174882	+	1280	171	79	105	81	157	83	55	28	79	56	92	41	170	133	100	185	62	154	20	36	131.23	152.259	52.4019	74.6398	150.498	158.311	43.1613	59.0651	145.025	139.716	66.0202	46.1894	90.6493	107.081	32.3464	45.056	91.0097	109.793	43.9252	46.083	0.163124	0.715029	-0.105284	0.854583	-0.596918
hemL.5UTR	174883	174941	-	58	285	79	286	114	182	67	178	44	92	44	171	86	399	109	400	503	170	147	53	92	218.716	152.259	142.733	105.049	174.462	127.793	139.686	92.8166	168.89	109.777	122.712	96.8851	212.759	87.7582	129.386	122.504	249.543	104.802	116.402	117.768	-0.0715471	0.897047	-0.0045249	0.996532	0.014952
hemL.clcA.IGR	174883	175006	+	123	34	7	48	32	36	5	21	10	13	3	19	23	43	40	79	97	8	20	8	9	26.0924	13.4913	23.9552	29.4873	34.509	9.5368	16.4798	21.0947	23.8648	7.48479	13.6346	25.9111	22.9289	32.2048	25.5537	23.624	11.7432	14.2588	17.5701	11.5207	-0.426687	0.435497	-0.198177	0.773234	-0.0719301
yadX.hemL.IGR	174942	175047	-	105	69	14	78	48	30	46	47	11	34	16	37	23	93	58	123	148	37	67	22	33	52.9523	26.9825	38.9271	44.231	28.7575	87.7386	36.8833	23.2042	62.4157	39.9189	26.5516	25.9111	49.5905	46.697	39.7861	36.0448	54.3122	47.767	48.3177	42.2427	0.159977	0.769237	0.356734	0.52173	-0.0948372
clcA.EST5UTR	175007	175106	+	99	151	68	171	90	133	61	97	47	84	39	134	84	183	102	307	345	49	83	14	59	115.881	131.058	85.3402	82.9331	127.492	116.349	76.1208	99.1451	154.203	97.3022	96.1599	94.6319	97.5813	82.1223	99.3035	84.0234	71.927	59.1741	30.7476	75.5249	-0.570696	0.127083	-0.504775	0.221977	0.103288
yadX	175048	175095	+	47	123	63	136	67	110	59	74	39	71	32	108	65	141	77	247	265	36	69	9	44	94.3933	121.421	67.8729	61.7391	105.444	112.534	58.0716	82.2693	130.339	79.8377	77.502	73.2271	75.1856	61.9943	79.8956	64.5397	52.8443	49.1929	19.7663	56.3236	-0.647736	0.106939	-0.590145	0.172951	0.124784
yadX.AS	175048	175095	-	47	0	0	0	0	0	0	1	0	0	0	0	0	1	0	0	2	0	0	0	0	0	0	0	0	0	0	0.784751	0	0	0	0	0	0.533231	0	0	0.487092	0	0	0	0	0.0057401	NA	-0.0245296	NA	0.0268408
clcA.yadX.IGR	175096	175106	-	10	0	0	0	0	0	0	0	0	0	0	0	0	1	0	0	0	0	0	0	0	0	0	0	0	0	0	0	0	0	0	0	0	0.533231	0	0	0	0	0	0	0	0	NA	0	NA	0
clcA	175107	176528	+	1421	1575	637	4393	2107	1259	552	3094	1211	638	473	3809	2010	2775	1888	6386	7749	731	1318	590	1052	1208.69	1227.7	2192.4	1941.56	1206.86	1052.86	2428.02	2554.57	1171.21	1180.1	2733.38	2264.41	1479.72	1520.07	2065.64	1887.24	1073.03	939.656	1295.79	1346.65	-0.549072	0.00121034	-0.87717	5.19951e-08	-0.0630935
clcA.AS	175107	176528	-	1421	28	10	33	22	18	33	12	8	5	18	29	18	56	34	92	69	21	99	20	41	21.4879	19.2732	16.4692	20.2725	17.2545	62.9429	9.41701	16.8758	9.17878	44.9087	20.8107	20.2783	29.861	27.3741	29.7587	16.8047	30.8259	70.5811	43.9252	52.4834	0.610838	0.245053	1.24206	0.0297589	0.207445
yadW.clcA.IGR	176529	176551	-	22	4	0	1	0	0	0	1	0	0	0	0	4	2	0	9	14	0	2	0	1	3.0697	0	0.499066	0	0	0	0.784751	0	0	0	0	4.50628	1.06646	0	2.91118	3.40964	0	1.42588	0	1.28008	-0.127264	NA	0.0362471	NA	0.308891
clcA.EST3UTR	176529	176560	+	31	157	82	183	90	147	74	123	39	109	50	124	62	484	246	596	764	54	98	23	31	120.486	158.04	91.329	82.9331	140.912	141.145	96.5244	82.2693	200.097	124.746	88.9838	69.8474	258.084	198.06	192.785	186.069	79.2665	69.8682	50.5139	39.6826	-1.88793	7.12018e-09	-0.85453	0.0158687	1.00206
yadW	176552	176617	+	65	340	150	410	254	239	148	301	156	206	114	338	247	771	394	978	1093	114	169	64	81	260.924	289.098	204.617	234.056	229.101	282.289	236.21	329.077	378.166	284.422	242.553	278.263	411.121	317.218	316.348	266.196	167.34	120.487	140.561	103.687	-1.15224	6.1548e-05	-1.07856	0.000186685	0.370135
yadW.AS	176552	176617	-	65	5	4	4	5	4	0	2	2	0	3	6	3	11	7	27	38	0	5	0	5	3.83712	7.70929	1.99626	4.6074	3.83433	0	1.5695	4.21894	0	7.48479	4.30567	3.37971	5.86554	5.63585	8.73353	9.25475	0	3.5647	0	6.40041	-0.340954	NA	0.105686	0.888102	0.486651
erpA.5UTR	176561	176609	+	48	291	127	326	198	206	129	228	116	185	99	267	169	653	328	809	964	89	144	51	72	223.321	244.77	162.695	182.453	197.468	246.05	178.923	244.698	339.615	246.998	191.602	190.39	348.2	264.08	261.682	234.778	130.643	102.663	112.009	92.1659	-1.17901	3.07167e-05	-0.92362	0.00153194	0.477927
erpA.AS	176610	176900	-	290	61	31	74	19	32	9	46	34	18	33	64	31	129	106	175	239	15	38	20	31	46.8129	59.747	36.9309	17.5081	30.6747	17.1662	36.0985	71.722	33.0436	82.3326	45.9271	34.9237	68.7868	85.3428	56.6062	58.2075	22.0185	27.0918	43.9252	39.6826	-0.300406	0.54789	-0.216583	0.721005	0.778804
erpA	176610	176954	+	344	2074	701	3489	2005	1302	703	2558	1116	849	536	2824	1869	4107	2064	4581	5447	537	809	517	737	1591.64	1351.05	1741.24	1847.57	1248.08	1340.87	2007.39	2354.17	1558.56	1337.28	2026.53	2105.56	2189.98	1661.77	1481.79	1326.6	788.262	576.769	1135.47	943.421	-0.394196	0.0946729	-1.00373	1.40767e-06	-0.331637
yadS.EST3UTR	176901	177000	-	99	70	36	228	102	37	14	108	65	23	23	153	97	118	94	131	222	29	69	60	135	53.7197	69.3836	113.787	93.9909	35.4676	26.7031	84.7531	137.115	42.2224	57.3834	109.795	109.277	62.9213	75.6814	42.3738	54.0672	42.5691	49.1929	131.776	172.811	1.48055	8.5383e-06	0.412348	0.308037	-0.962174
erpA.EST3UTR	176955	177054	+	99	806	280	585	418	562	249	403	245	295	228	390	242	1844	867	1457	2135	163	279	80	190	618.544	539.65	291.953	385.178	538.724	474.933	316.255	516.82	541.548	568.844	279.868	272.63	983.279	698.04	471.287	519.971	239.267	198.91	175.701	243.216	-1.12001	5.37852e-05	-0.854189	0.00259497	0.499875
yadS	177001	177624	-	623	437	183	958	486	257	127	674	264	118	74	778	507	894	520	1249	1616	167	214	124	241	335.365	352.7	478.105	447.839	246.356	242.235	528.922	556.9	216.619	184.625	558.301	571.171	476.709	418.663	404.007	393.57	245.139	152.569	272.336	308.5	-0.403062	0.107935	-0.826176	0.000330188	-0.202067
yadS.AS	177055	177624	+	569	37	6	76	32	27	10	40	4	16	4	32	23	53	32	142	143	18	21	14	24	28.3947	11.5639	37.929	29.4873	25.8818	19.0736	31.39	8.43788	29.3721	9.97971	22.9636	25.9111	28.2613	25.7639	45.9319	34.8271	26.4222	14.9718	30.7476	30.722	-0.226869	0.688082	0.297461	0.635999	0.167634
yadS.btuF.TU	177625	177661	-	36	91	34	127	59	88	33	96	18	16	18	111	56	197	129	244	321	55	82	31	34	69.8357	65.529	63.3814	54.3673	84.3554	62.9429	75.3361	37.9704	29.3721	44.9087	79.6548	63.0879	105.047	103.861	78.9252	78.1783	80.7344	58.4611	68.084	43.5228	-0.393341	0.337333	-0.0910864	0.879835	0.339217
yadS.btuF.TU_AS	177625	177661	+	36	1	0	1	1	0	0	0	0	0	0	0	0	0	0	0	1	0	0	0	2	0.767425	0	0.499066	0.921479	0	0	0	0	0	0	0	0	0	0	0	0.243546	0	0	0	2.56016	0.056986	NA	0.0685765	NA	-0.0662964
btuF.AS	177662	178454	+	792	27	10	12	11	14	2	9	0	8	4	6	13	52	46	28	39	27	23	5	17	20.7205	19.2732	5.98879	10.1363	13.4202	3.81472	7.06276	0	14.686	9.97971	4.30567	14.6454	27.728	37.0356	9.05699	9.4983	39.6333	16.3976	10.9813	21.7614	0.404946	0.477053	0.934296	0.1288	0.120369
btuF	177662	178462	-	800	1411	485	1203	784	1033	465	737	291	427	294	783	483	2065	1353	3398	5823	360	949	185	329	1082.84	934.752	600.376	722.44	990.217	886.923	578.361	613.856	783.868	733.509	561.89	544.134	1101.12	1089.33	1099.13	1418.17	528.443	676.581	406.308	421.147	-1.54073	8.32004e-15	-0.485963	0.0346716	0.884661
mtn	178455	179153	-	698	4551	1668	3590	1934	3181	1470	2355	776	1505	1026	2059	1323	4905	3216	7455	12271	906	2013	509	750	3492.55	3214.77	1791.65	1782.14	3049.25	2803.82	1848.09	1636.95	2762.81	2559.8	1477.56	1490.45	2615.5	2589.27	2411.42	2988.55	1329.92	1435.15	1117.9	960.062	-1.34381	4.76092e-17	-0.720234	1.78861e-05	0.574029
mtn.AS	178455	179153	+	698	41	12	22	9	12	16	25	8	7	6	46	10	28	43	35	40	13	42	23	40	31.4644	23.1279	10.9794	8.29331	11.503	30.5178	19.6188	16.8758	12.8503	14.9696	33.0101	11.2657	14.9305	34.6202	11.3212	9.74184	19.0827	29.9435	50.5139	51.2033	1.59169	0.002158	0.908964	0.0890479	0.0643651
mtn.5UTR	179154	179183	-	29	475	109	228	78	316	118	139	27	172	70	110	47	490	174	376	488	87	116	34	30	364.527	210.078	113.787	71.8754	302.912	225.069	109.08	56.9557	315.75	174.645	78.9372	52.9488	261.283	140.091	121.622	118.85	127.707	82.7011	74.6728	38.4025	-0.836497	0.0542344	-0.444163	0.37258	0.280496
mtn.dgt.IGR	179154	179195	+	41	5	0	4	1	7	2	2	0	0	2	5	0	1	1	22	21	0	9	4	3	3.83712	0	1.99626	0.921479	6.71008	3.81472	1.5695	0	0	4.98986	3.58806	0	0.533231	0.805121	7.11621	5.11447	0	6.41647	8.78503	3.84025	0.0032857	NA	0.566411	0.354314	0.51199
dgt.mtn.IGR	179184	179236	-	52	0	0	1	0	0	0	0	0	0	0	0	3	1	0	1	0	1	0	0	5	0	0	0.499066	0	0	0	0	0	0	0	0	3.37971	0.533231	0	0.323464	0	1.4679	0	0	6.40041	0.123124	NA	0.165797	NA	-0.0410868
dgt.5UTR	179196	179236	+	40	28	11	45	5	36	8	28	5	21	12	29	6	74	66	203	216	40	114	64	42	21.4879	21.2006	22.458	4.6074	34.509	15.2589	21.973	10.5473	38.5509	29.9391	20.8107	6.75942	39.4591	53.138	65.6632	52.6059	58.7159	81.2753	140.561	53.7635	0.405843	0.444444	1.90515	0.00154072	1.45412
dgt	179237	180754	+	1517	1026	395	2896	1358	799	432	1812	630	517	354	1718	1008	4383	3180	8305	11621	2060	4449	1641	2410	787.378	761.293	1445.29	1251.37	765.908	823.98	1421.97	1328.97	949.086	883.205	1232.86	1135.58	2337.15	2560.28	2686.37	2830.25	3023.87	3171.87	3604.06	3085	0.259936	0.151086	1.23926	1.51543e-16	1.0004
dgt.AS	179237	180754	-	1517	37	8	66	36	12	22	34	12	8	6	21	17	24	22	57	88	5	18	16	19	28.3947	15.4186	32.9383	33.1732	11.503	41.9619	26.6815	25.3136	14.686	14.9696	15.0698	19.1517	12.7976	17.7127	18.4374	21.4321	7.33949	12.8329	35.1401	24.3216	0.321985	0.550457	0.0982199	0.893096	-0.486925
dgt.EST3UTR	180755	180844	+	89	114	73	207	92	105	29	99	30	34	44	53	27	750	533	1325	2068	289	706	176	487	87.4864	140.695	103.307	84.7761	100.651	55.3135	77.6903	63.2841	62.4157	109.777	38.0334	30.4174	399.924	429.129	428.59	503.653	424.223	503.336	386.541	623.4	0.0952906	0.829663	2.73182	7.95998e-15	2.15237
degP.dgt.IGR	180755	180883	-	128	1	0	11	0	0	0	4	0	0	0	3	7	1	0	6	10	0	0	0	0	0.767425	0	5.48972	0	0	0	3.139	0	0	0	2.15283	7.88599	0.533231	0	1.94078	2.43546	0	0	0	0	-0.178002	NA	-0.213842	NA	-0.034879
degP.5UTR	180845	180883	+	38	95	36	147	68	92	27	90	23	27	24	28	15	525	388	895	1311	184	403	75	280	72.9054	69.3836	73.3627	62.6606	88.1897	51.4987	70.6276	48.5178	49.5654	59.8783	20.0931	16.8986	279.946	312.387	289.5	319.289	270.093	287.315	164.719	358.423	-0.156592	0.714091	1.93595	9.60175e-08	1.97859
degP	180884	182308	+	1424	1938	604	2909	1497	1289	507	1830	552	1033	703	1949	1105	3351	2233	6226	7425	1208	2251	673	1158	1487.27	1164.1	1451.78	1379.45	1235.61	967.032	1436.09	1164.43	1896.34	1753.93	1398.62	1244.86	1786.86	1797.83	2013.89	1808.33	1773.22	1604.83	1478.08	1482.34	-0.337761	0.118162	0.170996	0.522623	0.410758
degP.AS	180884	182308	-	1424	25	38	55	14	30	18	39	1	7	6	8	54	22	17	31	50	37	42	8	10	19.1856	73.2383	27.4486	12.9007	28.7575	34.3325	30.6053	2.10947	12.8503	14.9696	5.74089	60.8348	11.7311	13.6871	10.0274	12.1773	54.3122	29.9435	17.5701	12.8008	0.172881	0.787369	-0.0919875	0.906444	-0.414441
degP.EST3UTR	182309	182408	+	99	415	162	441	319	289	102	277	63	218	231	263	173	374	272	835	1306	139	414	76	198	318.481	312.226	220.088	293.952	277.031	194.551	217.376	132.897	400.195	576.329	188.732	194.897	199.429	218.993	270.092	318.071	204.038	295.158	166.916	253.456	-0.384479	0.26555	0.209681	0.635216	0.173298
cdaR.degP.IGR	182309	182462	-	153	26	19	21	15	21	14	26	4	6	0	15	29	3	0	12	11	8	4	3	8	19.953	36.6191	10.4804	13.8222	20.1303	26.7031	20.4035	8.43788	11.0145	0	10.7642	32.6705	1.59969	0	3.88157	2.67901	11.7432	2.85176	6.58878	10.2407	0.570704	0.309629	-0.334041	0.617138	-0.981356
degP.cdaR.IGR	182409	182446	+	37	24	4	32	9	7	9	17	5	4	4	5	5	27	28	78	72	13	10	1	7	18.4182	7.70929	15.9701	8.29331	6.71008	17.1662	13.3408	10.5473	7.34302	9.97971	3.58806	5.63285	14.3972	22.5434	25.2302	17.5353	19.0827	7.12941	2.19626	8.96058	-0.854946	0.124308	-0.432353	0.496217	0.431937
cdaR.5UTR	182447	182462	+	15	30	4	23	8	38	10	35	5	15	6	20	7	24	38	60	44	33	42	12	16	23.0227	7.70929	11.4785	7.37183	36.4262	19.0736	27.4663	10.5473	27.5363	14.9696	14.3522	7.88599	12.7976	30.5946	19.4078	10.716	48.4407	29.9435	26.3551	20.4813	0.324477	0.568498	0.109095	0.884458	0.369737
cdaR.AS	182463	183608	-	1145	83	22	147	75	90	39	49	9	68	34	76	29	135	68	308	327	83	95	22	39	63.6963	42.4011	73.3627	69.1109	86.2725	74.3871	38.4528	18.9852	124.831	84.8276	54.5384	32.6705	71.9862	54.7482	99.6269	79.6396	121.836	67.7294	48.3177	49.9232	-0.64641	0.122693	0.494705	0.30879	0.26228
cdaR	182463	183620	+	1157	493	250	727	273	949	420	584	212	359	150	525	342	876	894	1054	1122	1055	1945	225	413	378.34	481.831	362.821	251.564	909.696	801.092	458.295	447.207	659.036	374.239	376.746	385.287	467.111	719.778	340.931	273.259	1548.63	1386.67	494.158	528.674	0.638001	0.0316946	0.152965	0.714319	-0.00524249
yaeH.EST3UTR	183609	183708	-	99	401	129	555	212	562	199	354	88	380	224	388	189	710	260	1202	839	311	273	215	208	307.737	248.625	276.981	195.354	538.724	379.565	277.802	185.633	697.587	558.864	278.433	212.922	378.594	209.331	388.804	204.335	456.516	194.633	472.196	266.257	0.220376	0.640093	0.498906	0.26871	0.254535
cdaR.EST3UTR	183621	183720	+	99	86	60	81	54	157	62	54	35	58	47	69	41	111	99	158	126	219	316	32	47	65.9985	115.639	40.4243	49.7599	150.498	118.256	42.3766	73.8314	106.474	117.262	49.5152	46.1894	59.1887	79.707	51.1073	30.6868	321.47	225.289	70.2803	60.1639	0.502388	0.22008	0.159703	0.77697	-0.109986
yaeH	183709	184095	-	386	1033	335	1418	649	1204	581	723	274	798	509	768	415	1830	1000	3027	4102	906	1648	419	576	792.75	645.653	707.675	598.04	1154.13	1108.18	567.375	577.995	1464.93	1269.92	551.125	467.527	975.813	805.121	979.126	999.026	1329.92	1174.93	920.232	737.327	-0.235177	0.33203	0.493765	0.0264262	0.565091
yaeH.AS	183721	184095	+	374	76	18	62	35	125	63	26	8	41	11	36	29	127	55	146	170	91	170	7	19	58.3243	34.6918	30.9421	32.2518	119.823	120.164	20.4035	16.8758	75.266	27.4442	25.834	32.6705	67.7204	44.2816	47.2257	41.4028	133.579	121.2	15.3738	24.3216	-0.7992	0.0771151	0.0676328	0.926102	0.380893
yaeH.EST5UTR	184096	184176	-	80	496	245	654	439	455	240	349	191	280	256	312	242	796	528	1354	2490	464	1055	189	387	380.643	472.194	326.389	404.529	436.156	457.767	273.878	402.909	514.012	638.702	223.895	272.63	424.452	425.104	437.97	606.43	681.105	752.153	415.093	495.392	-0.166137	0.610625	0.402466	0.182543	0.474447
yaeH.yaeI.IGR	184096	184256	+	160	2	6	5	7	18	8	4	4	12	4	6	2	26	18	22	34	5	28	0	6	1.53485	11.5639	2.49533	6.45035	17.2545	15.2589	3.139	8.43788	22.0291	9.97971	4.30567	2.25314	13.864	14.4922	7.11621	8.28057	7.33949	19.9623	0	7.68049	-0.27916	0.641634	-0.0900052	0.908848	0.362463
yaeI.EST3UTR	184177	184256	-	79	294	118	361	258	257	135	199	115	137	143	163	138	471	343	817	1471	239	577	120	222	225.623	227.424	180.163	237.742	246.356	257.494	156.165	242.589	251.499	356.775	116.971	155.467	251.152	276.156	264.27	358.256	350.828	411.367	263.551	284.178	-0.151661	0.677804	0.423888	0.207652	0.52176
yaeI	184257	185069	-	812	344	139	503	190	236	104	235	37	185	107	209	84	789	557	1611	1780	168	288	78	149	263.994	267.898	251.03	175.081	226.226	198.366	184.416	78.0504	339.615	266.957	149.981	94.6319	420.72	448.452	521.101	433.512	246.607	205.327	171.308	190.732	-1.23263	0.000153883	0.343693	0.406745	1.01818
yaeI.AS	184257	185069	+	812	34	11	53	26	56	23	20	14	26	23	37	8	97	62	127	117	30	80	16	18	26.0924	21.2006	26.4505	23.9585	53.6807	43.8693	15.695	29.5326	47.7297	57.3834	26.5516	9.01256	51.7234	49.9175	41.0799	28.4949	44.037	57.0353	35.1401	23.0415	-0.181931	0.736519	0.269352	0.655519	0.335688
yaeI.EST5UTR	185070	185089	-	19	1231	362	2659	1253	1012	350	1492	524	583	505	1417	1044	570	300	2165	2679	646	1696	382	1020	944.7	697.691	1327.02	1154.61	970.087	667.576	1170.85	1105.36	1070.25	1259.94	1016.85	1176.14	303.942	241.536	700.3	652.46	948.262	1209.15	838.971	1305.68	0.58916	0.031412	-0.0732262	0.864311	-0.800637
yaeI.dapD.IGR	185070	185122	+	52	9	1	4	4	11	6	5	0	4	3	5	0	5	4	2	34	0	9	0	4	6.90682	1.92732	1.99626	3.68592	10.5444	11.4442	3.92375	0	7.34302	7.48479	3.58806	0	2.66616	3.22048	0.646928	8.28057	0	6.41647	0	5.12033	-0.13692	NA	0.060293	0.938644	0.183232
dapD.3UTR	185090	185122	-	32	1575	494	3343	1585	1277	440	1946	668	731	600	1855	1329	687	392	2691	3332	805	2126	469	1307	1208.69	952.098	1668.38	1460.54	1224.11	839.239	1527.13	1409.13	1341.94	1496.96	1331.17	1497.21	366.33	315.607	870.442	811.495	1181.66	1515.71	1030.05	1673.07	0.611128	0.021387	-0.104043	0.791697	-0.822848
dapD	185123	185947	-	824	8861	3118	18464	8896	6777	2962	12202	5063	4086	2940	11873	7495	5182	3399	14983	19228	3932	7698	2522	5047	6800.15	6009.39	9214.75	8197.48	6496.32	5649.6	9575.53	10680.2	7500.9	7335.09	8520.2	8443.65	2763.2	2736.61	4846.46	4682.9	5771.78	5488.22	5538.96	6460.58	0.314865	0.0642885	-0.727571	1.13838e-06	-0.844127
dapD.AS	185123	185947	+	824	22	2	49	21	31	27	11	8	5	15	32	8	6	18	57	37	22	22	7	13	16.8833	3.85465	24.4542	19.3511	29.7161	51.4987	8.63226	16.8758	9.17878	37.4239	22.9636	9.01256	3.19939	14.4922	18.4374	9.0112	32.2938	15.6847	15.3738	16.6411	0.100612	0.882169	0.173822	0.808055	-0.356129
dapD.5UTR	185948	185977	-	29	437	143	708	337	326	203	500	179	207	147	390	227	322	148	892	981	191	407	115	258	335.365	275.607	353.339	310.538	312.498	387.194	392.375	377.595	380.001	366.755	279.868	255.732	171.7	119.158	288.53	238.919	280.369	290.167	252.57	330.261	0.133811	0.682762	-0.354181	0.235409	-0.30878
dapD.glnD.TU_AS	185948	185977	+	29	0	0	1	6	0	2	2	0	1	0	2	4	3	1	2	5	0	3	0	0	0	0	0.499066	5.52887	0	3.81472	1.5695	0	1.83576	0	1.43522	4.50628	1.59969	0.805121	0.646928	1.21773	0	2.13882	0	0	-0.14745	NA	-0.185088	NA	-0.252484
glnD	185978	188650	-	2672	1623	641	4850	2382	1442	625	3149	1110	709	485	3194	1601	3387	1784	8098	8711	1282	2280	1137	1643	1245.53	1235.41	2420.47	2194.96	1382.28	1192.1	2471.18	2341.51	1301.55	1210.04	2292.05	1803.64	1806.05	1436.34	2619.41	2121.53	1881.85	1625.51	2497.15	2103.18	-0.0402216	0.897323	-0.0626697	0.852537	0.0360066
glnD.AS	185978	188650	+	2672	84	28	169	152	87	39	111	21	36	29	218	122	89	30	138	196	35	133	49	55	64.4637	53.965	84.3421	140.065	83.3968	74.3871	87.1074	44.2989	66.0872	72.3529	156.439	137.442	47.4576	24.1536	44.638	47.735	51.3764	94.8211	107.617	70.4045	0.699051	0.0946858	0.274856	0.609579	-1.03328
glnD.5UTR	188651	188655	-	4	56	12	82	20	31	27	58	9	16	21	47	19	85	49	155	113	33	31	15	24	42.9758	23.1279	40.9234	18.4296	29.7161	51.4987	45.5156	18.9852	29.3721	52.3935	33.7277	21.4048	45.3247	39.4509	50.1369	27.5207	48.4407	22.1012	32.9439	30.722	-0.16381	0.781223	-0.0487658	0.950352	0.238431
glnD.map.TU_AS	188651	188711	+	60	3	1	5	0	4	0	3	0	9	5	0	2	1	1	3	2	3	2	1	0	2.30227	1.92732	2.49533	0	3.83433	0	2.35425	0	16.5218	12.4746	0	2.25314	0.533231	0.805121	0.970392	0.487092	4.4037	1.42588	2.19626	0	0.0411091	NA	-0.115157	0.867347	-0.203982
glnD.map.TU	188656	188711	-	55	889	272	997	414	792	188	468	199	316	138	848	293	749	379	808	571	226	319	165	304	682.241	524.232	497.569	381.492	759.198	358.584	367.263	419.784	580.099	344.3	608.534	330.085	399.39	305.141	261.359	139.065	331.745	227.428	362.383	389.145	0.716682	0.0648406	-0.0493602	0.93753	-0.941791
map	188712	189506	-	794	8863	2937	10257	4972	6158	2453	7241	2799	2818	1891	7956	4074	7014	4700	8578	10652	2651	4870	1899	3235	6801.69	5660.55	5118.92	4581.59	5902.96	4678.76	5682.38	5904.4	5173.16	4717.91	5709.31	4589.65	3740.08	3784.07	2774.67	2594.25	3891.4	3472.02	4170.69	4141.07	0.59223	0.00137117	-0.454169	0.0196462	-0.818058
map.AS	188712	189506	+	794	26	6	20	26	13	6	29	5	14	2	20	27	26	20	36	47	33	22	11	21	19.953	11.5639	9.98131	23.9585	12.4616	11.4442	22.7578	10.5473	25.7006	4.98986	14.3522	30.4174	13.864	16.1024	11.6447	11.4467	48.4407	15.6847	24.1588	26.8817	0.604822	0.26621	0.279422	0.671577	-0.29589
map.EST5UTR	189507	189606	-	99	706	156	519	165	464	152	355	72	250	136	316	111	710	372	583	793	251	535	131	194	541.802	300.662	259.015	152.044	444.783	289.919	278.587	151.882	458.939	339.31	226.765	125.049	378.594	299.505	188.58	193.132	368.443	381.423	287.71	248.336	0.369797	0.357352	0.232924	0.638152	-0.0922628
map.tff.IGR	189507	189711	+	204	67	23	113	40	64	40	80	40	51	29	113	54	119	99	170	164	19	63	11	36	51.4175	44.3284	56.3944	36.8592	61.3493	76.2944	62.7801	84.3788	93.6236	72.3529	81.0901	60.8348	63.4545	79.707	54.9889	39.9416	27.8901	44.9153	24.1588	46.083	-0.266735	0.568155	-0.747528	0.0844854	0.00472756
tff.map.IGR	189607	189711	-	104	21	1	27	9	18	5	12	3	7	0	13	4	22	10	37	12	4	15	0	3	16.1159	1.92732	13.4748	8.29331	17.2545	9.5368	9.41701	6.32841	12.8503	0	9.32894	4.50628	11.7311	8.05121	11.9682	2.92255	5.87159	10.6941	0	3.84025	-0.479032	0.371633	-0.576639	0.362609	-0.228005
tff	189712	189847	+	135	32007	10307	22466	11150	21817	9979	15406	4697	8603	7127	17701	10305	9947	6476	14126	20731	3830	7479	1756	3106	24563	19864.9	11212	10274.5	20913.4	19033.6	12089.9	9908.18	15793	17781.4	12702.4	11609.3	5304.05	5213.96	4569.25	5048.95	5622.05	5332.08	3856.63	3975.94	-0.275672	0.159688	-1.44604	1.27871e-19	-1.1213
tff.AS	189712	189847	-	135	23	1	23	10	25	15	27	20	4	2	30	17	21	2	20	14	5	32	0	10	17.6508	1.92732	11.4785	9.21479	23.9646	28.6104	21.1883	42.1894	7.34302	4.98986	21.5283	19.1517	11.1979	1.61024	6.46928	3.40964	7.33949	22.8141	0	12.8008	0.185842	0.769237	-0.993987	0.117182	-0.485301
rpsB.5UTR	189848	189873	+	25	6592	2195	4007	2222	4419	1806	2897	766	1780	1248	3636	1896	2190	1630	3299	4140	722	1858	363	593	5058.86	4230.47	1999.76	2047.53	4235.98	3444.69	2273.42	1615.85	3267.65	3113.67	2609.23	2135.98	1167.78	1312.35	1067.11	1008.28	1059.82	1324.64	797.242	759.089	-0.3747	0.117779	-1.25359	1.23231e-09	-0.91016
tff.rpsB.TU_AS	189848	189873	-	25	0	0	1	1	0	1	2	8	0	1	0	3	0	1	0	7	0	4	0	3	0	0	0.499066	0.921479	0	1.90736	1.5695	16.8758	0	2.49493	0	3.37971	0	0.805121	0	1.70482	0	2.85176	0	3.84025	0.118297	NA	-0.290974	NA	0.0395298
rpsB	189874	190599	+	725	57577	20848	58832	29954	37006	18516	44893	14691	14958	11132	56253	33844	22057	13553	35239	48347	7692	15956	5781	10309	44186	40180.8	29361	27602	35473.3	35316.7	35229.8	30990.2	27459.2	27773.5	40367.8	38127.7	11761.5	10911.8	11398.5	11774.7	11291.1	11375.7	12696.6	13196.4	0.1531	0.347546	-1.32893	5.49612e-28	-1.27389
rpsB.AS	189874	190599	-	725	24	25	26	31	15	56	18	13	22	3	9	39	31	19	10	77	12	36	11	46	18.4182	48.1831	12.9757	28.5659	14.3788	106.812	14.1255	27.4231	40.3866	7.48479	6.4585	43.9362	16.5302	15.2973	3.23464	18.753	17.6148	25.6659	24.1588	58.8838	0.831166	0.135944	0.431174	0.49959	-0.3943
rpsB.tsf.TU	190600	190856	+	256	50505	18656	58071	32472	35695	19767	43436	19903	15164	10284	52032	35985	25170	15616	28077	41387	7397	14802	5357	8505	38758.8	35956.1	28981.2	29922.3	34216.6	37702.8	34086.4	41984.8	27837.4	25657.8	37338.7	40539.6	13421.4	12572.8	9081.9	10079.6	10858	10553	11765.4	10887.1	0.22691	0.21468	-1.71525	9.72343e-33	-1.58513
rpsB.tsf.TU_AS	190600	190856	-	256	20	15	11	26	14	10	10	5	2	1	24	19	8	3	7	25	5	36	8	18	15.3485	28.9098	5.48972	23.9585	13.4202	19.0736	7.84751	10.5473	3.67151	2.49493	17.2227	21.4048	4.26585	2.41536	2.26425	6.08865	7.33949	25.6659	17.5701	23.0415	1.18843	0.0345828	0.54463	0.373411	-0.955969
tsf	190857	191708	+	851	65379	22345	57492	28245	41689	18816	37506	13307	17203	11148	35490	19855	29686	17270	34445	44521	12526	22211	8998	14538	50173.5	43066	28692.3	26027.2	39962.4	35888.9	29432.9	28070.7	31580.5	27813.5	25468	22368.1	15829.5	13904.4	11141.7	10842.9	18386.9	15835.1	19761.9	18609.8	0.770043	1.7584e-06	-0.559539	0.000774527	-1.27747
tsf.AS	190857	191708	-	851	15	20	40	45	42	73	10	24	23	16	31	49	33	20	40	93	1	72	8	51	11.5114	38.5465	19.9626	41.4666	40.2605	139.237	7.84751	50.6273	42.2224	39.9189	22.2459	55.202	17.5966	16.1024	12.9386	22.6498	1.4679	51.3317	17.5701	65.2842	0.50478	0.371633	0.234726	0.73607	-0.346062
tsf.3UTR	191709	191738	+	29	4290	1344	2662	1659	2196	1361	1748	772	1126	726	1508	1120	1117	756	762	3009	230	1311	137	584	3292.25	2590.32	1328.51	1528.73	2105.05	2595.92	1371.74	1628.51	2067.06	1811.32	1082.16	1261.76	595.619	608.671	246.48	732.83	337.617	934.665	300.887	747.568	0.0621895	0.920609	-1.09337	0.0208608	-1.13945
pyrH.tsf.IGR	191709	191854	-	145	13	0	9	5	7	13	10	4	0	3	11	4	19	8	24	26	3	3	2	15	9.97652	0	4.49159	4.6074	6.71008	24.7957	7.84751	8.43788	0	7.48479	7.89372	4.50628	10.1314	6.44097	7.76314	6.3322	4.4037	2.13882	4.39252	19.2012	0.278163	0.643619	0.208668	0.767513	0.244416
tsf.pyrH.IGR	191739	191811	+	72	3426	1047	1802	1174	1712	1024	1190	471	826	554	966	677	957	618	555	2460	161	1031	93	474	2629.2	2017.91	899.316	1081.82	1641.1	1953.14	933.854	993.56	1516.33	1382.19	693.212	762.688	510.302	497.565	179.523	599.123	236.332	735.042	204.252	606.759	0.0362814	0.957456	-0.818372	0.10553	-0.923645
pyrH.5UTR	191812	191854	+	42	356	137	313	159	242	89	174	57	76	94	184	161	299	265	275	572	92	219	29	77	273.203	264.043	156.208	146.515	231.977	169.755	136.547	120.24	139.517	234.523	132.04	181.378	159.436	213.357	88.9526	139.308	135.047	156.134	63.6915	98.5663	-0.366454	0.335608	-0.525403	0.177464	-0.348541
pyrH	191855	192580	+	725	3384	1280	2840	1584	1815	1031	1953	687	809	611	2034	1341	2839	2110	2608	4153	792	1580	444	695	2596.97	2466.97	1417.35	1459.62	1739.83	1966.49	1532.62	1449.21	1485.13	1524.4	1459.62	1510.73	1513.84	1698.81	843.594	1011.45	1162.58	1126.45	975.139	889.657	0.00390775	0.989462	-0.653809	6.19506e-05	-0.611221
pyrH.AS	191855	192580	-	725	19	0	9	11	8	11	22	9	2	3	16	2	15	14	14	25	4	7	6	6	14.5811	0	4.49159	10.1363	7.66867	20.981	17.2645	18.9852	3.67151	7.48479	11.4818	2.25314	7.99847	11.2717	4.5285	6.08865	5.87159	4.99059	13.1776	7.68049	0.353027	0.544415	-0.324303	0.630137	-0.181609
pyrH.EST3UTR	192581	192680	+	99	1934	820	4041	2058	1099	569	2731	1344	577	458	3137	2019	1293	723	1466	1960	397	739	380	618	1484.2	1580.4	2016.72	1896.4	1053.48	1085.29	2143.15	2835.13	1059.23	1142.68	2251.15	2274.55	689.468	582.102	474.198	477.35	582.756	526.863	834.578	791.091	0.730175	5.59063e-05	-1.56303	4.89218e-20	-1.99809
frr.pyrH.IGR	192581	192871	-	290	8	24	22	6	10	1	4	0	8	8	8	3	22	8	18	14	2	2	4	3	6.1394	46.2558	10.9794	5.52887	9.58584	1.90736	3.139	0	14.686	19.9594	5.74089	3.37971	11.7311	6.44097	5.82235	3.40964	2.9358	1.42588	8.78503	3.84025	0.130841	0.841701	0.494673	0.437414	-0.360701
pyrH.frr.IGR	192681	192813	+	132	6074	2363	9069	5021	3834	1909	6034	2619	1682	1161	6660	4391	3331	2031	3980	5630	1089	2550	969	1348	4661.34	4554.26	4526.03	4626.75	3675.21	3641.15	4735.19	5524.7	3087.74	2896.61	4779.29	4946.77	1776.19	1635.2	1287.39	1371.16	1598.54	1818	2128.17	1725.55	0.504254	0.00231079	-1.37482	6.8052e-20	-1.74706
frr.5UTR	192814	192871	+	57	3647	1481	2871	1641	2163	1331	2051	713	984	680	2119	1317	1958	1491	2251	3820	657	1658	417	809	2798.8	2854.37	1432.82	1512.15	2073.42	2538.7	1609.52	1504.05	1806.38	1696.55	1520.62	1483.69	1044.07	1200.44	728.117	930.346	964.409	1182.06	915.84	1035.59	0.215692	0.356562	-0.63455	0.00125519	-0.789478
frr	192872	193429	+	557	10660	3201	12933	5945	5855	2738	9157	2975	2774	1830	9583	5379	5844	3198	6879	7280	2083	3310	1470	2229	8180.75	6169.36	6454.42	5478.19	5612.51	5222.35	7185.96	6275.67	5092.39	4565.72	6876.87	6059.82	3116.2	2574.78	2225.11	1773.02	3057.63	2359.83	3228.5	2853.3	0.552331	0.0139186	-1.07888	1.7643e-07	-1.50863
frr.AS	192872	193429	-	557	9	6	21	16	4	9	16	1	3	7	4	9	11	2	6	12	2	11	0	20	6.90682	11.5639	10.4804	14.7437	3.83433	17.1662	12.556	2.10947	5.50727	17.4645	2.87044	10.1391	5.86554	1.61024	1.94078	2.92255	2.9358	7.84235	0	25.6016	0.835077	0.124838	0.246275	0.721388	-0.968911
dxr.EST5UTR	193430	193520	+	90	1780	488	3082	1167	930	280	2028	566	421	205	2227	1204	652	350	728	604	204	386	151	290	1366.02	940.534	1538.12	1075.37	891.483	534.061	1591.47	1193.96	772.853	511.46	1598.12	1356.39	347.667	281.792	235.482	147.102	299.451	275.195	331.635	371.224	0.747702	0.0220048	-1.84977	2.9565e-09	-2.67528
dxr.frr.IGR	193430	193520	-	90	16	6	13	9	12	3	2	5	8	1	4	6	7	6	7	13	5	17	3	13	12.2788	11.5639	6.48785	8.29331	11.503	5.72208	1.5695	10.5473	14.686	2.49493	2.87044	6.75942	3.73262	4.83073	2.26425	3.1661	7.33949	12.12	6.58878	16.6411	0.921325	0.099147	0.475982	0.45295	-0.649867
dxr	193521	194717	+	1196	1700	647	2556	1235	981	533	1764	660	597	437	2162	1340	4654	2966	8282	10365	1831	4119	1458	2184	1304.62	1246.98	1275.61	1138.03	940.37	1016.62	1384.3	1392.25	1095.95	1090.28	1551.48	1509.6	2481.66	2387.99	2678.93	2524.35	2687.72	2936.6	3202.14	2795.7	0.192447	0.276493	1.07751	1.71856e-14	1.07884
dxr.AS	193521	194717	-	1196	91	42	102	64	60	50	29	40	28	27	61	30	56	51	92	119	26	67	34	32	69.8357	80.9476	50.9047	58.9747	57.515	95.368	22.7578	84.3788	51.4012	67.3631	43.7743	33.7971	29.861	41.0612	29.7587	28.982	38.1654	47.767	74.6728	40.9626	0.652986	0.161281	0.112541	0.866879	-0.663151
ispZ.dxr.IGR	194718	194783	-	65	15	3	9	12	5	5	6	2	15	3	4	1	26	54	18	24	12	31	4	2	11.5114	5.78197	4.49159	11.0577	4.79292	9.5368	4.70851	4.21894	27.5363	7.48479	2.87044	1.12657	13.864	43.4765	5.82235	5.84511	17.6148	22.1012	8.78503	2.56016	-0.0562504	0.937167	0.0752741	0.925919	-0.175006
dxr.EST3UTR	194718	194817	+	99	1218	376	2214	585	2212	697	2437	804	234	284	1726	890	6020	2215	10334	11594	5195	19769	3104	6199	934.723	724.673	1104.93	539.065	2120.39	1329.43	1912.44	1696.01	429.567	708.56	1238.6	1002.65	3210.05	1783.34	3342.68	2823.67	7625.73	14094.1	6817.19	7935.23	1.06448	0.00304181	1.84958	2.26176e-07	1.69226
ispZ	194784	194847	+	63	1121	343	2033	499	2120	694	2313	775	216	256	1598	833	5079	1751	8968	9835	4504	18669	2800	5796	860.283	661.072	1014.6	459.818	2032.2	1323.71	1815.13	1634.84	396.523	638.702	1146.74	938.433	2708.28	1409.77	2900.83	2395.28	6611.42	13309.9	6149.52	7419.36	1.13968	0.00222425	1.76693	1.96097e-06	1.60785
ispZ.AS	194784	194847	-	63	8	8	9	14	4	3	7	1	9	3	5	2	31	64	27	33	13	44	5	1	6.1394	15.4186	4.49159	12.9007	3.83433	5.72208	5.49326	2.10947	16.5218	7.48479	3.58806	2.25314	16.5302	51.5277	8.73353	8.03702	19.0827	31.3694	10.9813	1.28008	-0.224938	0.717154	0.1344	0.858874	-0.00460144
ispU.5UTR	194818	194902	+	84	998	347	1699	459	1979	694	2160	749	205	250	1438	775	3298	1214	5892	6899	3606	17068	2476	5173	765.89	668.781	847.913	422.959	1897.04	1323.71	1695.06	1579.99	376.33	623.732	1031.92	873.092	1758.6	977.417	1905.85	1680.22	5293.24	12168.5	5437.94	6621.87	1.52052	2.57694e-05	1.6715	3.87884e-06	1.27777
ispU.ispZ.IGR	194848	194902	-	54	0	3	5	6	5	0	4	0	4	1	6	2	25	21	27	20	12	18	2	1	0	5.78197	2.49533	5.52887	4.79292	0	3.139	0	7.34302	2.49493	4.30567	2.25314	13.3308	16.9075	8.73353	4.87092	17.6148	12.8329	4.39252	1.28008	-0.368142	0.503105	0.0977621	0.896824	0.286309
ispU	194903	195664	+	761	2673	943	4798	2391	1627	719	3923	1297	820	499	4596	2343	3401	2012	4397	5804	561	945	550	765	2051.33	1817.47	2394.52	2203.26	1559.62	1371.39	3078.58	2735.98	1505.32	1244.97	3298.14	2639.55	1813.52	1619.9	1422.27	1413.54	823.491	673.729	1207.94	979.263	-0.344925	0.122711	-1.35316	8.38166e-13	-0.662023
ispU.AS	194903	195664	-	761	23	13	17	17	18	6	12	4	15	6	16	12	40	33	49	56	24	37	1	7	17.6508	25.0552	8.48412	15.6651	17.2545	11.4442	9.41701	8.43788	27.5363	14.9696	11.4818	13.5188	21.3293	26.569	15.8497	13.6386	35.2296	26.3788	2.19626	8.96058	-0.651925	0.231867	-0.258404	0.702734	0.208485
ispU.EST3UTR	195665	195670	+	5	91	42	247	165	64	32	191	81	32	32	236	125	175	78	224	405	13	19	30	61	69.8357	80.9476	123.269	152.044	61.3493	61.0355	149.887	170.867	58.7442	79.8377	169.356	140.821	93.3155	62.7994	72.4559	98.6362	19.0827	13.5459	65.8878	78.085	-0.184996	0.658565	-0.957901	0.00507276	-0.590757
cdsA.ispU.IGR	195665	195676	-	11	3	2	4	1	1	0	0	0	2	1	0	3	2	0	1	2	0	8	0	1	2.30227	3.85465	1.99626	0.921479	0.958584	0	0	0	3.67151	2.49493	0	3.37971	1.06646	0	0.323464	0.487092	0	5.70353	0	1.28008	0.0953493	NA	0.206877	NA	-0.295872
cdsA.EST5UTR	195671	195676	+	5	92	43	251	174	64	33	189	83	39	32	232	135	186	75	253	458	18	21	37	62	70.6031	82.8749	125.266	160.337	61.3493	62.9429	148.318	175.086	71.5945	79.8377	166.486	152.087	99.181	60.3841	81.8364	111.544	26.4222	14.9718	81.2616	79.3651	-0.208857	0.613727	-0.834044	0.017821	-0.478528
cdsA	195677	196534	+	857	1648	682	4362	2212	1091	450	3347	1068	429	381	3610	1951	2729	1651	5030	6197	407	590	556	887	1264.72	1314.43	2176.92	2038.31	1045.81	858.312	2626.56	2252.91	787.539	950.568	2590.58	2197.94	1455.19	1329.25	1627.02	1509.25	597.435	420.635	1221.12	1135.43	-0.375705	0.0981508	-0.992645	6.0541e-07	-0.402751
cdsA.AS	195677	196534	-	857	32	19	37	21	7	7	16	8	14	10	25	9	19	14	8	49	32	53	9	26	24.5576	36.6191	18.4654	19.3511	6.71008	13.3515	12.556	16.8758	25.7006	24.9493	17.9403	10.1391	10.1314	11.2717	2.58771	11.9338	46.9728	37.7859	19.7663	33.2821	1.17919	0.0260832	0.501533	0.39149	-0.860416
rseP.5UTR	196535	196545	+	10	153	44	379	182	101	63	231	72	67	50	242	130	282	130	480	474	36	39	37	64	117.416	84.8022	189.146	167.709	96.8169	120.164	181.277	151.882	122.996	124.746	173.662	146.454	150.371	104.666	155.263	115.441	52.8443	27.8047	81.2616	81.9253	-0.593467	0.0905542	-0.872626	0.0112342	-0.348715
rseP.cdsA.IGR	196535	196545	-	10	0	4	0	0	0	1	1	0	0	0	1	1	2	2	1	0	0	2	0	1	0	7.70929	0	0	0	1.90736	0.784751	0	0	0	0.717611	1.12657	1.06646	1.61024	0.323464	0	0	1.42588	0	1.28008	0.139871	NA	0.0379668	NA	0.0225829
rseP	196546	197898	+	1352	5771	2360	15614	7722	3419	1679	11765	4143	1962	1492	11555	7713	5641	2944	9590	12571	1314	2683	1658	2408	4428.81	4548.48	7792.41	7115.66	3277.4	3202.46	9232.6	8739.53	3601.75	3722.43	8292	8689.24	3007.96	2370.28	3102.02	3061.62	1928.82	1912.82	3641.4	3082.44	0.1159	0.58786	-1.38129	1.83143e-20	-1.23955
rseP.AS	196546	197898	-	1352	8	13	32	17	24	25	4	1	8	8	17	10	39	45	40	99	56	129	15	49	6.1394	25.0552	15.9701	15.6651	23.006	47.684	3.139	2.10947	14.686	19.9594	12.1994	11.2657	20.796	36.2304	12.9386	24.1111	82.2023	91.9694	32.9439	62.724	0.886859	0.0798081	3.35485	4.33004e-05	0.145472
bamA.rseP.IGR	197899	197927	-	28	0	3	1	1	1	0	0	0	1	0	0	0	0	0	0	3	0	3	0	5	0	5.78197	0.499066	0.921479	0.958584	0	0	0	1.83576	0	0	0	0	0	0	0.730638	0	2.13882	0	6.40041	0.168763	NA	0.286266	NA	-0.0681563
rseP.EST3UTR	197899	197927	+	28	565	261	1069	454	378	149	723	228	225	194	645	524	676	329	908	943	146	247	193	250	433.595	503.031	533.501	418.351	362.345	284.197	567.375	480.959	413.045	484.016	462.859	590.323	360.464	264.885	293.705	229.664	214.313	176.096	423.878	320.021	0.431574	0.137297	-0.450957	0.136652	-0.791693
bamA	197928	200360	+	2432	18550	7318	37978	18858	12030	5298	25208	9187	8193	5935	27168	17327	17022	10123	31103	40310	5184	8940	6275	9392	14235.7	14104.2	18953.5	17377.3	11531.8	10105.2	19782	19379.7	15040.3	14807.4	19496.1	19520.1	9076.66	8150.24	10060.7	9817.34	7609.59	6373.69	13781.5	12022.5	0.356091	0.0304396	-0.580888	0.000132478	-0.844728
bamA.AS	197928	200360	-	2432	113	70	161	74	146	133	98	64	35	38	126	124	50	53	87	117	35	114	20	65	86.719	134.913	80.3496	68.1894	139.953	253.679	76.9056	135.006	64.2515	94.8073	90.419	139.695	26.6616	42.6714	28.1414	28.4949	51.3764	81.2753	43.9252	83.2054	0.905644	0.0354287	-0.497486	0.297465	-1.11862
bamA.skp.TU	200361	200481	+	120	2088	1205	2783	1699	1645	1075	1820	952	1415	1014	1869	1421	3725	3147	4817	7877	1104	2740	793	1648	1602.38	2322.42	1388.9	1565.59	1576.87	2050.41	1428.25	2008.21	2597.59	2529.86	1341.22	1600.86	1986.29	2533.72	1558.13	1918.41	1620.56	1953.46	1741.63	2109.58	0.127437	0.704866	0.151887	0.675278	0.214833
bamA.skp.TU_AS	200361	200481	-	120	6	0	15	9	3	4	4	2	5	2	1	5	2	8	4	12	0	9	0	1	4.60455	0	7.48599	8.29331	2.87575	7.62944	3.139	4.21894	9.17878	4.98986	0.717611	5.63285	1.06646	6.44097	1.29386	2.92255	0	6.41647	0	1.28008	-0.225922	NA	-0.434483	0.478539	-0.596646
skp	200482	200967	+	485	13789	4829	25350	11563	11259	4874	16981	5999	8109	4792	17914	10154	13012	7488	21708	26466	3605	7128	2651	4605	10582	9307.04	12651.3	10655.1	10792.7	9296.48	13325.9	12654.7	14886.1	11955.7	12855.3	11439.2	6938.41	6028.75	7021.76	6445.69	5291.77	5081.84	5822.28	5894.78	-0.18534	0.398678	-1.10291	4.60922e-11	-0.759631
skp.AS	200482	200967	-	485	14	10	28	22	8	6	9	27	6	1	10	12	4	18	8	25	3	5	0	34	10.7439	19.2732	13.9738	20.2725	7.66867	11.4442	7.06276	56.9557	11.0145	2.49493	7.17611	13.5188	2.13293	14.4922	2.58771	6.08865	4.4037	3.5647	0	43.5228	0.844934	0.123577	-0.162631	0.823025	-0.790791
skp.lpxD.TU	200968	200970	+	2	861	322	1293	770	738	400	783	257	494	345	857	454	602	418	1296	1454	188	354	139	193	660.753	620.598	645.292	709.539	707.435	762.944	614.46	542.134	906.863	860.75	614.993	511.463	321.005	336.541	419.209	354.116	275.965	252.381	305.28	247.056	-0.455006	0.0368775	-1.0227	3.31075e-07	-0.770974
skp.lpxD.TU_AS	200968	200970	-	2	2	0	1	1	0	1	0	0	0	0	0	0	1	2	0	3	0	0	0	0	1.53485	0	0.499066	0.921479	0	1.90736	0	0	0	0	0	0	0.533231	1.61024	0	0.730638	0	0	0	0	-0.00664359	NA	0	NA	-0.0387148
lpxD	200971	201996	+	1025	16376	4582	35524	15241	12409	4474	25781	7188	7483	4457	28124	15003	20776	10842	39420	41585	4015	6181	3592	5180	12567.3	8830.99	17728.8	14044.3	11895.1	8533.53	20231.7	15162.9	13737	11119.9	20182.1	16901.9	11078.4	8729.12	12751	10127.9	5893.61	4406.69	7888.96	6630.83	-0.57584	0.0371401	-1.17768	3.481e-06	-0.429015
lpxD.AS	200971	201996	-	1025	16	14	40	38	26	11	23	12	7	2	26	22	40	16	49	63	12	37	3	39	12.2788	26.9825	19.9626	35.0162	24.9232	20.981	18.0493	25.3136	12.8503	4.98986	18.6579	24.7846	21.3293	12.8819	15.8497	15.3434	17.6148	26.3788	6.58878	49.9232	0.494569	0.362079	0.249063	0.707919	-0.479611
lpxD.fabZ.TU	201997	202100	+	103	4069	1296	7118	3467	2976	1158	5149	1598	1552	1223	5429	3110	6298	3240	10600	16541	681	1452	592	986	3122.65	2497.81	3552.35	3194.77	2852.74	2208.72	4040.68	3370.93	2849.09	3051.3	3895.91	3503.63	3358.29	2608.59	3428.72	4028.5	999.639	1035.19	1300.19	1262.16	-1.48038	6.85236e-14	-1.46809	6.4141e-14	0.135745
lpxD.fabZ.TU_AS	201997	202100	-	103	19	13	31	15	8	0	5	18	2	0	15	34	30	20	124	121	33	55	75	137	14.5811	25.0552	15.471	13.8222	7.66867	0	3.92375	37.9704	3.67151	0	10.7642	38.3034	15.9969	16.1024	40.1095	29.4691	48.4407	39.2117	164.719	175.371	1.4513	0.00773241	2.56618	0.000247548	0.713204
fabZ	202101	202556	+	455	6107	2334	8424	4483	4210	2206	5938	2552	1991	1507	5895	3767	13814	7511	18400	26178	1251	1996	964	1650	4686.66	4498.37	4204.13	4130.99	4035.64	4207.64	4659.85	5383.37	3654.99	3759.86	4230.32	4243.79	7366.06	6047.26	5951.74	6375.55	1836.34	1423.03	2117.19	2112.14	-1.50223	1.55771e-20	-1.20206	9.92173e-14	0.542764
fabZ.AS	202101	202556	-	455	5	2	26	10	6	1	7	4	8	2	15	27	20	4	12	21	5	16	5	13	3.83712	3.85465	12.9757	9.21479	5.7515	1.90736	5.49326	8.43788	14.686	4.98986	10.7642	30.4174	10.6646	3.22048	3.88157	5.11447	7.33949	11.4071	10.9813	16.6411	0.755992	0.173559	0.455836	0.470478	-0.665503
fabZ.lpxA.TU	202557	202559	+	2	430	159	751	384	288	145	564	232	118	82	571	374	776	418	1278	1773	96	179	68	61	329.993	306.444	374.798	353.848	276.072	276.567	442.6	489.397	216.619	204.584	409.756	421.337	413.788	336.541	413.387	431.807	140.918	127.616	149.346	78.085	-1.83373	1.26299e-13	-2.00321	3.08771e-15	0.197449
fabZ.lpxA.TU_AS	202557	202559	-	2	0	0	1	1	0	0	1	0	0	1	3	0	1	1	3	4	0	4	0	0	0	0	0.499066	0.921479	0	0	0.784751	0	0	2.49493	2.15283	0	0.533231	0.805121	0.970392	0.974184	0	2.85176	0	0	-0.0990457	NA	-0.0715494	NA	0.0430315
lpxA.AS	202560	203347	-	787	20	8	59	51	17	19	21	22	17	11	30	24	26	27	23	64	16	41	3	30	15.3485	15.4186	29.4449	46.9954	16.2959	36.2399	16.4798	46.4083	31.2079	27.4442	21.5283	27.0377	13.864	21.7383	7.43967	15.5869	23.4864	29.2306	6.58878	38.4025	0.557073	0.302204	-0.184228	0.790319	-1.11982
lpxA	202560	203348	+	788	11383	4071	21782	10637	7327	3386	15895	5021	3530	2146	18704	10485	17622	9736	31185	39682	2361	3988	2058	2818	8735.6	7846.13	10870.7	9801.77	7023.54	6458.32	12473.6	10591.6	6480.22	5354.12	13422.2	11812.1	9396.6	7838.66	10087.2	9664.39	3465.71	2843.21	4519.9	3607.27	-1.23186	4.84976e-11	-1.44832	2.76432e-15	-0.0623565
lpxB.AS	203348	204492	-	1144	18	4	22	9	14	13	20	5	22	0	15	27	28	6	70	64	14	56	7	18	13.8136	7.70929	10.9794	8.29331	13.4202	24.7957	15.695	10.5473	40.3866	0	10.7642	30.4174	14.9305	4.83073	22.6425	15.5869	20.5506	39.9247	15.3738	23.0415	0.0103402	0.989462	0.226835	0.744234	0.474321
lpxB	203348	204496	+	1148	6440	2107	8191	4446	4237	1780	5475	2346	2203	1321	6297	3556	7947	4157	11748	14991	1519	2333	1433	2198	4942.22	4060.87	4087.85	4096.9	4061.52	3395.1	4296.51	4948.81	4044.17	3295.8	4518.8	4006.08	4237.59	3346.89	3800.06	3651	2229.74	1663.29	3147.24	2813.62	-0.290397	0.232515	-0.590415	0.00679175	-0.127163
rnhB	204493	205089	+	596	2247	756	3653	2115	1168	557	2654	1349	531	435	3175	2286	1998	1084	3212	4520	891	1113	759	1172	1724.4	1457.06	1823.09	1948.93	1119.63	1062.4	2082.73	2845.67	974.786	1085.29	2278.42	2575.34	1065.4	872.751	1038.97	1100.83	1307.9	793.503	1666.96	1500.26	0.502842	0.0488388	-0.580595	0.0219892	-0.757477
rnhB.AS	204493	205089	-	596	2	0	1	4	4	5	0	0	0	0	0	0	5	0	4	1	0	0	0	3	1.53485	0	0.499066	3.68592	3.83433	9.5368	0	0	0	0	0	0	2.66616	0	1.29386	0.243546	0	0	0	3.84025	0.110906	NA	0.309995	NA	-0.161937
rnhB.dnaE.TU	205090	205125	+	35	190	47	324	127	97	28	240	74	25	35	255	118	152	76	355	298	59	88	65	92	145.811	90.5842	161.697	117.028	92.9826	53.4061	188.34	156.101	45.8939	87.3225	182.991	132.935	81.0512	61.1892	114.83	72.5767	86.606	62.7388	142.757	117.768	0.349888	0.402702	-0.323464	0.494225	-0.473146
rnhB.dnaE.TU_AS	205090	205125	-	35	0	1	0	0	2	0	0	0	0	0	0	0	1	0	0	0	0	0	0	0	0	1.92732	0	0	1.91717	0	0	0	0	0	0	0	0.533231	0	0	0	0	0	0	0	0	NA	0	NA	0
dnaE	205126	208608	+	3482	9397	3026	17462	8726	3830	1812	12798	4516	1770	1175	14572	9145	16976	9694	19450	24140	3513	5919	3715	5904	7211.49	5832.08	8714.69	8040.83	3671.38	3456.14	10043.2	9526.36	3249.29	2931.54	10457	10302.5	9052.14	7804.84	6291.38	5879.2	5156.73	4219.9	8159.1	7557.61	0.344116	0.067997	-0.301911	0.129274	-0.442943
dnaE.AS	205126	208608	-	3482	70	40	171	85	80	49	125	51	49	32	154	99	86	42	143	166	41	110	31	59	53.7197	77.0929	85.3402	78.3257	76.6867	93.4607	98.0939	107.583	89.952	79.8377	110.512	111.53	45.8579	33.8151	46.2554	40.4286	60.1838	78.4235	68.084	75.5249	0.606486	0.078377	-0.414468	0.295391	-0.811136
accA.5UTR	208609	208620	+	11	364	110	310	136	181	98	259	92	78	35	294	169	723	487	548	809	80	172	50	105	279.343	212.006	154.71	125.321	173.504	186.921	203.25	194.071	143.189	87.3225	210.978	190.39	385.526	392.094	177.258	197.029	117.432	122.626	109.813	134.409	-0.523146	0.066602	-0.611864	0.0372583	0.375669
accA.dnaE.IGR	208609	208620	-	11	0	2	0	1	1	0	5	0	3	0	0	5	0	1	3	1	0	0	2	0	0	3.85465	0	0.921479	0.958584	0	3.92375	0	5.50727	0	0	5.63285	0	0.805121	0.970392	0.243546	0	0	4.39252	0	0.132772	NA	-9.42001e-05	NA	0.0562481
accA	208621	209580	+	959	8859	2737	15428	6865	4776	1638	11401	4075	2017	1268	14338	7479	13914	8382	14721	18965	2485	4281	2706	3947	6798.62	5275.08	7699.59	6325.95	4578.2	3124.26	8946.95	8596.09	3702.72	3163.57	10289.1	8425.62	7419.38	6748.52	4761.71	4618.85	3647.73	3052.1	5943.08	5052.49	0.202338	0.464379	-0.623855	0.00682373	-0.541555
accA.AS	208621	209580	-	959	28	12	22	11	30	22	17	16	9	5	4	42	27	13	35	37	22	53	21	31	21.4879	23.1279	10.9794	10.1363	28.7575	41.9619	13.3408	33.7515	16.5218	12.4746	2.87044	47.316	14.3972	10.4666	11.3212	9.0112	32.2938	37.7859	46.1214	39.6826	1.18365	0.0318962	0.463405	0.446941	-0.0312354
accA.EST3UTR	209581	209629	+	48	598	137	436	283	363	60	370	102	101	46	485	260	547	299	509	1193	96	225	68	122	458.92	264.043	217.593	260.779	347.966	114.442	290.358	215.166	185.411	114.767	348.041	292.908	291.678	240.731	164.643	290.55	140.918	160.412	149.346	156.17	-0.418206	0.329661	-0.558571	0.202658	-0.0545881
ldcC.accA.IGR	209581	209678	-	97	13	4	15	2	18	18	12	4	2	6	7	12	18	17	22	20	20	48	19	3	9.97652	7.70929	7.48599	1.84296	17.2545	34.3325	9.41701	8.43788	3.67151	14.9696	5.02328	13.5188	9.59816	13.6871	7.11621	4.87092	29.358	34.2212	41.7289	3.84025	0.872255	0.117497	0.557982	0.36521	0.124223
ldcC.EST5UTR	209630	209678	+	48	19	13	30	10	6	7	8	10	3	1	20	14	50	39	87	126	3	4	12	24	14.5811	25.0552	14.972	9.21479	5.7515	13.3515	6.27801	21.0947	5.50727	2.49493	14.3522	15.772	26.6616	31.3997	28.1414	30.6868	4.4037	2.85176	26.3551	30.722	-0.0196517	0.978133	0.69388	0.216476	0.804723
ldcC	209679	211820	+	2141	314	137	851	423	280	162	500	271	142	47	568	386	908	540	1710	1962	182	309	225	284	240.971	264.043	424.705	389.786	268.403	308.992	392.375	571.666	260.677	117.262	407.603	434.856	484.174	434.765	553.123	477.837	267.158	220.299	494.158	363.543	-0.223152	0.525096	-0.142425	0.74012	0.300526
ldcC.AS	209679	211820	-	2141	104	43	77	49	101	80	46	26	53	42	61	69	166	102	257	349	250	729	84	152	79.8122	82.8749	38.4281	45.1525	96.8169	152.589	36.0985	54.8462	97.2951	104.787	43.7743	77.7334	88.5164	82.1223	83.1303	84.9976	366.975	519.734	184.486	194.573	1.02214	0.00171786	1.95176	5.51335e-08	0.876427
ldcC.EST3UTR	211821	211848	+	27	20	6	41	12	7	4	25	34	10	2	31	9	46	16	69	68	8	12	15	25	15.3485	11.5639	20.4617	11.0577	6.71008	7.62944	19.6188	71.722	18.3576	4.98986	22.2459	10.1391	24.5286	12.8819	22.319	16.5611	11.7432	8.55529	32.9439	32.0021	0.389554	0.484141	-0.236043	0.723133	0.159973
yaeR.ldcC.IGR	211821	211876	-	55	6	3	0	1	4	6	0	0	3	1	1	0	7	0	17	11	0	0	1	2	4.60455	5.78197	0	0.921479	3.83433	11.4442	0	0	5.50727	2.49493	0.717611	0	3.73262	0	5.49889	2.67901	0	0	2.19626	2.56016	-0.134191	NA	0.593837	0.309943	0.734968
yaeR.EST5UTR	211849	211876	+	27	28	4	47	28	15	9	47	40	10	7	42	23	64	23	101	127	12	21	22	23	21.4879	7.70929	23.4561	25.8014	14.3788	17.1662	36.8833	84.3788	18.3576	17.4645	30.1397	25.9111	34.1268	18.5178	32.6699	30.9303	17.6148	14.9718	48.3177	29.4419	0.159677	0.780106	-0.399548	0.47522	0.255527
yaeR	211877	212266	+	389	226	77	645	333	151	84	632	179	61	43	731	480	269	188	761	844	104	166	154	181	173.438	148.404	321.897	306.853	144.746	160.218	495.963	377.595	111.981	107.282	524.574	540.754	143.439	151.363	246.156	205.553	152.661	118.348	338.224	231.695	0.277386	0.348426	-0.577768	0.0337956	-0.439684
yaeR.AS	211877	212266	-	389	4	0	7	14	2	13	6	0	0	0	4	5	9	0	14	8	0	6	1	4	3.0697	0	3.49346	12.9007	1.91717	24.7957	4.70851	0	0	0	2.87044	5.63285	4.79908	0	4.5285	1.94837	0	4.27765	2.19626	5.12033	0.0404251	NA	0.0970738	0.894275	-0.324463
yaeR.EST3UTR	212267	212298	+	31	40	15	246	87	47	14	186	48	23	15	200	103	50	34	176	209	16	44	31	51	30.697	28.9098	122.77	80.1687	45.0534	26.7031	145.964	101.255	42.2224	37.4239	143.522	116.037	26.6616	27.3741	56.9297	50.9011	23.4864	31.3694	68.084	65.2842	0.22631	0.604558	-0.732663	0.0586103	-0.781246
tilS.yaeR.IGR	212267	212330	-	63	0	1	6	0	1	3	0	0	0	0	4	1	0	0	2	0	0	0	0	0	0	1.92732	2.99439	0	0.958584	5.72208	0	0	0	0	2.87044	1.12657	0	0	0.646928	0	0	0	0	0	-0.00184226	NA	0	NA	-0.139411
tilS.EST5UTR	212299	212330	+	31	54	17	212	72	59	12	157	49	23	12	186	61	90	51	201	207	22	60	42	55	41.4409	32.7645	105.802	66.3465	56.5564	22.8883	123.206	103.364	42.2224	29.9391	133.476	68.7208	47.9908	41.0612	65.0163	50.414	32.2938	42.7765	92.2429	70.4045	0.339377	0.457766	-0.364059	0.469624	-0.456908
tilS.AS	212331	213577	-	1246	150	40	226	126	128	66	137	17	81	61	161	92	205	112	358	404	65	121	58	57	115.114	77.0929	112.789	116.106	122.699	125.886	107.511	35.861	148.696	152.191	115.535	103.644	109.312	90.1735	115.8	98.3926	95.4134	86.2658	127.383	72.9647	-0.0869849	0.862163	0.293498	0.551366	-0.0784228
tilS	212331	213629	+	1298	728	198	4013	1983	525	210	2945	1227	292	133	3710	2068	1180	769	3102	3498	357	599	726	993	558.685	381.61	2002.75	1827.29	503.256	400.546	2311.09	2588.32	536.041	331.826	2662.34	2329.75	629.213	619.138	1003.39	851.924	524.04	427.052	1594.48	1271.12	0.555182	0.0338285	-0.704213	0.00562586	-0.968331
rof.EST3UTR	213578	213677	-	99	429	221	440	188	521	279	226	73	331	171	193	137	442	262	564	655	207	635	61	95	329.225	425.938	219.589	173.238	499.422	532.154	177.354	153.991	607.635	426.633	138.499	154.34	235.688	210.942	182.434	159.523	303.855	452.717	133.972	121.608	-0.357192	0.261273	-0.338951	0.344073	-0.186276
tilS.EST3UTR	213630	213729	+	99	87	19	175	69	40	33	121	55	29	30	162	82	109	52	214	238	38	55	38	69	66.766	36.6191	87.3365	63.5821	38.3433	62.9429	94.9549	116.021	53.2369	74.8479	116.253	92.3788	58.1222	41.8663	69.2213	57.964	55.7801	39.2117	83.4578	88.3257	0.325716	0.437361	-0.21761	0.671577	-0.210496
rof	213678	213932	-	254	982	551	1504	743	1097	589	857	267	664	397	837	667	823	672	1117	1851	485	1491	173	463	753.611	1061.96	750.595	684.659	1051.57	1123.44	672.532	563.228	1218.94	990.487	600.641	751.423	438.849	541.041	361.309	450.804	711.931	1062.99	379.953	592.678	0.22395	0.506232	-0.299255	0.392436	-0.742655
rof.AS	213730	213932	+	202	51	10	115	35	19	12	77	43	29	17	76	51	68	51	188	203	21	34	18	42	39.1387	19.2732	57.3926	32.2518	18.2131	22.8883	60.4258	90.7072	53.2369	42.4138	54.5384	57.4551	36.2597	41.0612	60.8112	49.4399	30.8259	24.24	39.5327	53.7635	-0.150358	0.770534	-0.472726	0.327339	0.214927
yaeP	213925	214125	-	200	796	440	1478	806	832	470	995	366	474	465	954	596	642	732	1034	1881	535	1760	301	534	610.87	848.022	737.619	742.712	797.542	896.46	780.827	772.066	870.148	1160.14	684.601	671.436	342.335	589.348	334.462	458.11	785.326	1254.78	661.074	683.564	0.658349	0.0284905	-0.179702	0.660616	-0.806202
yaeP.AS	213933	214125	+	192	15	4	43	15	11	13	14	0	10	2	32	6	30	8	71	78	10	14	2	4	11.5114	7.70929	21.4598	13.8222	10.5444	24.7957	10.9865	0	18.3576	4.98986	22.9636	6.75942	15.9969	6.44097	22.9659	18.9966	14.679	9.98117	4.39252	5.12033	-0.895351	0.108582	-0.159058	0.827419	0.117862
yaeP.5UTR	214126	214187	-	61	167	95	332	173	224	138	260	86	113	109	319	200	157	159	254	483	171	509	94	126	128.16	183.096	165.69	159.416	214.723	263.216	204.035	181.414	207.44	271.947	228.918	225.314	83.7173	128.014	82.1599	117.633	251.011	362.887	206.448	161.29	0.741354	0.0204427	-0.0701825	0.891456	-0.615217
yaeP.yaeQ.IGR	214126	214279	+	153	65	19	61	34	25	16	35	15	16	28	44	30	76	19	105	105	26	46	29	27	49.8826	36.6191	30.443	31.3303	23.9646	30.5178	27.4663	31.642	29.3721	69.858	31.5749	33.7971	40.5256	15.2973	33.9637	25.5723	38.1654	32.7953	63.6915	34.5622	0.452676	0.35225	0.469516	0.38196	-0.0384006
yaeQ.yaeP.IGR	214188	214290	-	102	14	7	21	11	24	20	18	1	13	19	11	24	14	14	21	44	9	13	10	2	10.7439	13.4913	10.4804	10.1363	23.006	38.1472	14.1255	2.10947	23.8648	47.4036	7.89372	27.0377	7.46524	11.2717	6.79274	10.716	13.2111	9.26823	21.9626	2.56016	0.15671	0.808686	0.133619	0.859584	-0.115354
yaeQ.5UTR	214280	214290	+	10	63	18	61	23	23	17	50	9	15	19	48	28	47	25	81	109	16	40	31	21	48.3478	34.6918	30.443	21.194	22.0474	32.4251	39.2375	18.9852	27.5363	47.4036	34.4453	31.544	25.0619	20.128	26.2006	26.5465	23.4864	28.5176	68.084	26.8817	0.532363	0.266044	0.387245	0.48605	0.0107496
yaeQ	214291	214836	+	545	744	335	954	454	559	243	682	246	335	199	822	500	1266	893	1803	2699	471	1115	482	649	570.964	645.653	476.109	418.351	535.848	463.489	535.2	518.929	614.978	496.491	589.876	563.285	675.071	718.973	583.206	657.331	691.38	794.929	1058.6	830.773	0.556975	0.00673364	0.78479	0.000102573	0.444347
yaeQ.AS	214291	214836	-	545	23	8	25	2	13	8	7	4	30	20	10	9	57	14	49	37	6	36	8	4	17.6508	15.4186	12.4766	1.84296	12.4616	15.2589	5.49326	8.43788	55.0727	49.8986	7.17611	10.1391	30.3942	11.2717	15.8497	9.0112	8.80739	25.6659	17.5701	5.12033	-0.0912298	0.893262	0.289438	0.667026	0.366042
arfB	214833	215255	+	422	458	217	906	465	429	181	705	240	205	165	976	610	1352	1052	4049	5351	850	1879	2830	4865	351.481	418.229	452.154	428.488	411.232	345.232	553.249	506.273	376.33	411.663	700.388	687.208	720.929	846.987	1309.71	1303.21	1247.71	1339.62	6215.41	6227.6	2.20453	1.12639e-46	3.52678	6.97059e-106	1.52524
arfB.AS	214837	215255	-	418	3	0	12	3	0	0	4	0	5	11	7	14	14	20	37	41	3	1	0	9	2.30227	0	5.98879	2.76444	0	0	3.139	0	9.17878	27.4442	5.02328	15.772	7.46524	16.1024	11.9682	9.98539	4.4037	0.712941	0	11.5207	-0.233124	0.69536	0.461692	0.469345	0.453508
arfB.nlpE.TU	215256	215268	+	12	40	41	99	50	37	35	84	42	34	27	115	77	217	217	555	879	133	410	396	726	30.697	79.0202	49.4075	46.074	35.4676	66.7576	65.9191	88.5977	62.4157	67.3631	82.5253	86.7459	115.711	174.711	179.523	214.077	195.231	292.306	869.718	929.34	1.96101	7.36003e-09	3.45227	3.7467e-20	1.82546
arfB.nlpE.TU_AS	215256	215268	-	12	1	0	5	2	0	0	0	0	0	5	2	0	3	2	7	4	0	1	0	0	0.767425	0	2.49533	1.84296	0	0	0	0	0	12.4746	1.43522	0	1.59969	1.61024	2.26425	0.974184	0	0.712941	0	0	-0.201779	NA	0	NA	-0.0579419
nlpE	215269	215979	+	710	745	314	1113	572	546	316	814	256	454	312	918	579	1733	1529	2845	3410	817	1902	575	947	571.732	605.179	555.46	527.086	523.387	602.726	638.787	540.024	833.433	778.418	658.767	652.284	924.09	1231.03	920.255	830.492	1199.27	1356.01	1262.85	1212.24	0.46166	0.0226789	1.00653	9.72083e-08	0.658967
nlpE.AS	215269	215979	-	710	106	48	167	104	117	33	67	36	51	34	88	74	171	132	281	240	59	138	36	63	81.347	92.5115	83.344	95.8338	112.154	62.9429	52.5783	75.9409	93.6236	84.8276	63.1498	83.3662	91.1826	106.276	90.8934	58.4511	86.606	98.3858	79.0653	80.6452	0.0757775	0.876942	0.277649	0.564419	-0.220108
yaeF.nlpE.IGR	215980	216078	-	98	114	47	165	74	86	55	119	40	48	31	145	83	78	50	129	159	30	53	25	55	87.4864	90.5842	82.3458	68.1894	82.4382	104.905	93.3854	84.3788	88.1163	77.3428	104.054	93.5054	41.592	40.256	41.7269	38.7238	44.037	37.7859	54.9065	70.4045	0.541413	0.116623	-0.409331	0.299006	-0.809653
nlpE.EST3UTR	215980	216079	+	99	192	97	205	142	162	93	124	29	113	120	169	106	402	387	719	937	179	405	58	221	147.346	186.95	102.308	130.85	155.291	177.385	97.3091	61.1746	207.44	299.391	121.276	119.416	214.359	311.582	232.571	228.203	262.754	288.741	127.383	282.898	-0.112803	0.801607	1.14393	0.0010972	0.84839
yaeF.EST3UTR	216079	216178	-	99	159	85	262	132	109	84	199	59	62	45	216	186	101	71	149	181	34	61	30	53	122.021	163.822	130.755	121.635	104.486	160.218	156.165	124.459	113.817	112.272	155.004	209.542	53.8564	57.1636	48.1961	44.0818	49.9086	43.4894	65.8878	67.8444	0.43238	0.227513	-0.921268	0.00561112	-1.31517
nlpE.yaeF.IGR	216080	216178	+	98	123	71	170	70	99	72	80	22	68	60	124	77	246	198	508	620	91	257	36	135	94.3933	136.84	84.8412	64.5035	94.8998	137.33	62.7801	46.4083	124.831	149.696	88.9838	86.7459	131.175	159.414	164.32	150.999	133.579	183.226	79.0653	172.811	-0.224123	0.593156	0.979664	0.00897833	0.909209
yaeF	216179	217003	-	824	144	61	113	31	76	41	79	27	58	27	112	52	304	167	239	286	41	89	39	42	110.509	117.567	56.3944	28.5659	72.8524	78.2018	61.9953	56.9557	106.474	67.3631	80.3724	58.5817	162.102	134.455	77.3079	69.6542	60.1838	63.4517	85.6541	53.7635	-0.0768174	0.878219	0.147604	0.788453	0.630259
yaeF.AS	216179	217003	+	824	147	54	174	63	108	49	125	20	91	50	136	102	358	201	712	913	104	217	72	111	112.811	104.075	86.8374	58.0532	103.527	93.4607	98.0939	42.1894	167.054	124.746	97.5951	114.91	190.897	161.829	230.306	222.358	152.661	154.708	158.131	142.089	-0.487984	0.154661	0.8484	0.0138411	1.46584
yaeF.EST5UTR	217004	217019	-	15	501	100	433	177	236	43	244	106	142	68	237	140	226	176	143	871	17	220	10	82	384.48	192.732	216.095	163.102	226.226	82.0165	191.479	223.604	260.677	169.655	170.074	157.72	120.51	141.701	46.2554	212.129	24.9543	156.847	21.9626	104.967	-0.429792	0.453056	-0.83127	0.166527	-0.259089
yaeF.proS.IGR	217004	217056	+	52	5	4	6	1	1	2	2	3	5	0	8	8	6	2	19	19	2	5	2	2	3.83712	7.70929	2.99439	0.921479	0.958584	3.81472	1.5695	6.32841	9.17878	0	5.74089	9.01256	3.19939	1.61024	6.14582	4.62738	2.9358	3.5647	4.39252	2.56016	-0.185294	NA	-0.0138854	0.989085	0.474746
proS.3UTR	217020	217056	-	36	1546	523	1402	664	1014	224	1056	531	378	247	1262	960	736	660	953	2782	114	904	78	412	1186.44	1007.99	699.69	611.862	972.004	427.249	828.697	1120.13	693.916	616.247	905.625	1081.51	392.458	531.38	308.261	677.545	167.34	644.499	171.308	527.394	-0.275595	0.623636	-0.954179	0.0666636	-0.256527
proS	217057	218775	-	1718	12588	4247	14004	6702	7687	2915	11543	4381	4266	2504	15137	9017	15173	8442	22435	27316	5046	8398	4619	6919	9660.34	8185.34	6988.92	6175.75	7368.63	5559.96	9058.38	9241.58	7831.33	6247.3	10862.5	10158.3	8090.72	6796.83	7256.92	6652.7	7407.02	5987.28	10144.5	8856.89	0.410281	0.0642777	0.050403	0.884242	0.0745815
proS.AS	217057	218775	+	1718	50	20	31	37	61	46	51	13	29	16	79	75	32	42	83	83	26	43	14	48	38.3712	38.5465	15.471	34.0947	58.4736	87.7386	40.0223	27.4231	53.2369	39.9189	56.6913	84.4928	17.0634	33.8151	26.8475	20.2143	38.1654	30.6565	30.7476	61.444	0.690042	0.140563	0.295276	0.616245	-0.0294923
proS.5UTR	218776	218837	-	61	252	115	136	50	159	65	167	37	100	39	221	97	326	163	457	507	83	139	62	81	193.391	221.642	67.8729	46.074	152.415	123.978	131.053	78.0504	183.576	97.3022	158.592	109.277	173.833	131.235	147.823	123.478	121.836	99.0988	136.168	103.687	-0.141961	0.753033	0.121141	0.821844	1.05613
proS.trmO.IGR	218776	218886	+	110	0	1	3	0	5	0	3	0	0	0	1	1	2	1	6	5	0	5	1	12	0	1.92732	1.4972	0	4.79292	0	2.35425	0	0	0	0.717611	1.12657	1.06646	0.805121	1.94078	1.21773	0	3.5647	2.19626	15.361	0.3928	NA	0.490634	NA	0.157918
trmO.EST3UTR	218838	218886	-	48	95	47	69	40	61	19	80	9	28	12	101	67	153	89	190	263	36	113	24	74	72.9054	90.5842	34.4355	36.8592	58.4736	36.2399	62.7801	18.9852	51.4012	29.9391	72.4787	75.4802	81.5844	71.6558	61.4582	64.0526	52.8443	80.5623	52.7102	94.7261	0.173054	0.734316	0.556361	0.245749	0.628042
trmO.AS	218887	219590	+	703	4	4	11	10	8	5	14	1	1	6	16	10	5	10	19	23	8	16	6	26	3.0697	7.70929	5.48972	9.21479	7.66867	9.5368	10.9865	2.10947	1.83576	14.9696	11.4818	11.2657	2.66616	8.05121	6.14582	5.60156	11.7432	11.4071	13.1776	33.2821	0.982158	0.0781845	0.786701	0.196762	-0.138158
trmO	218887	219594	-	707	1295	550	1483	912	694	392	1468	590	398	290	1732	1221	2080	1299	2600	3429	548	1239	525	781	993.815	1060.03	740.115	840.389	665.257	747.685	1152.01	1244.59	730.631	723.529	1242.9	1375.54	1109.12	1045.85	841.006	835.119	804.408	883.334	1153.04	999.744	0.334937	0.0661099	-0.14866	0.520469	0.0836879
rcsF	219591	219995	-	404	1228	447	1307	680	783	388	935	357	427	315	1182	775	1963	1297	2416	2741	671	1150	551	869	942.398	861.513	652.279	626.606	750.571	740.056	733.742	753.081	783.868	785.903	848.216	873.092	1046.73	1044.24	781.489	667.56	984.96	819.882	1210.14	1112.39	0.646341	9.69748e-05	0.614261	0.000343272	0.171979
rcsF.AS	219591	219995	+	404	6	7	6	7	9	2	10	2	3	10	2	5	9	6	23	29	5	5	6	2	4.60455	13.4913	2.99439	6.45035	8.62725	3.81472	7.84751	4.21894	5.50727	24.9493	1.43522	5.63285	4.79908	4.83073	7.43967	7.06284	7.33949	3.5647	13.1776	2.56016	0.00778354	0.992705	0.0748921	0.926102	0.270032
rcsF.EST5UTR	219996	220054	-	58	747	177	1090	410	759	219	534	171	621	424	597	321	1478	562	2635	3394	315	673	211	343	573.266	341.136	543.982	377.806	727.565	417.712	419.057	360.719	1140	1057.85	428.414	361.629	788.116	452.478	852.328	826.595	462.388	479.809	463.411	439.068	-0.764927	0.0176903	0.173285	0.701416	0.754976
rcsF.metQ.IGR	219996	220112	+	116	52	24	46	28	33	6	13	7	20	10	27	20	20	18	26	49	6	26	2	10	39.9061	46.2558	22.957	25.8014	31.6333	11.4442	10.2018	14.7663	36.7151	24.9493	19.3755	22.5314	10.6646	14.4922	8.41006	11.9338	8.80739	18.5365	4.39252	12.8008	-0.0733431	0.913468	-0.191212	0.783437	-0.848227
metQ.EST3UTR	220055	220112	-	57	878	209	1469	515	932	263	709	176	878	542	814	456	1925	896	3755	4841	484	1053	303	465	673.799	402.811	733.128	474.562	893.4	501.636	556.388	371.267	1611.79	1352.25	584.135	513.716	1026.47	721.388	1214.61	1179.01	710.463	750.727	665.466	595.238	-0.793174	0.0135938	0.365218	0.339906	0.864422
metQ	220113	220928	-	815	2953	1050	6801	3235	2798	1127	3899	1580	3202	2059	5383	3197	7984	5121	14328	17595	2522	4384	2002	3133	2266.21	2023.69	3394.15	2980.98	2682.12	2149.6	3059.74	3332.96	5878.09	5137.06	3862.9	3601.65	4257.32	4123.02	4634.59	4285.19	3702.04	3125.53	4396.91	4010.5	-0.0791853	0.753535	0.376103	0.0544972	0.463767
metQ.AS	220113	220928	+	815	39	20	34	26	30	17	24	10	11	11	29	14	47	40	80	100	15	26	7	23	29.9296	38.5465	16.9682	23.9585	28.7575	32.4251	18.834	21.0947	20.1933	27.4442	20.8107	15.772	25.0619	32.2048	25.8771	24.3546	22.0185	18.5365	15.3738	29.4419	-0.0685374	0.909735	0.151394	0.818236	0.23234
metQ.metI.TU	220929	220967	-	38	308	107	552	341	216	123	315	161	263	317	447	274	946	778	1587	2211	279	553	164	366	236.367	206.224	275.484	314.224	207.054	234.605	247.197	339.625	482.804	790.892	320.772	308.68	504.437	626.384	513.337	538.48	409.544	394.256	360.186	468.51	-0.288861	0.339984	0.463048	0.123682	0.766111
metQ.metI.TU_AS	220929	220967	+	38	0	0	1	1	0	4	2	0	1	1	2	0	0	0	0	1	1	0	1	0	0	0	0.499066	0.921479	0	7.62944	1.5695	0	1.83576	2.49493	1.43522	0	0	0	0	0.243546	1.4679	0	2.19626	0	0.17338	NA	0.00567929	NA	-0.216161
metI	220968	221621	-	653	852	341	1871	979	588	244	1185	528	608	460	1674	918	2449	1650	4059	5057	538	1022	418	781	653.846	657.217	933.752	902.128	563.647	465.396	929.93	1113.8	1116.14	1147.67	1201.28	1034.19	1305.88	1328.45	1312.94	1231.61	789.729	728.626	918.036	999.744	-0.378742	0.0431201	-0.0786458	0.776345	0.451837
metI.AS	220968	221621	+	653	8	6	12	3	6	7	10	3	0	1	10	5	8	2	4	34	6	10	2	4	6.1394	11.5639	5.98879	2.76444	5.7515	13.3515	7.84751	6.32841	0	2.49493	7.17611	5.63285	4.26585	1.61024	1.29386	8.28057	8.80739	7.12941	4.39252	5.12033	-0.00426778	0.996329	-0.191167	0.788987	0.0412447
metN	221614	222645	-	1031	896	297	2846	1258	494	185	1794	671	535	334	2657	1787	2092	1308	3894	4547	427	608	509	889	687.613	572.415	1420.34	1159.22	473.54	352.862	1407.84	1415.45	982.129	833.306	1906.69	2013.18	1115.52	1053.1	1259.57	1107.4	626.793	433.468	1117.9	1137.99	-0.0609179	0.852692	-0.29804	0.271943	-0.117051
metN.AS	221622	222645	+	1023	69	14	92	18	54	24	37	12	38	42	53	34	56	36	82	97	30	44	11	32	52.9523	26.9825	45.914	16.5866	51.7635	45.7767	29.0358	25.3136	69.7587	104.787	38.0334	38.3034	29.861	28.9844	26.524	23.624	44.037	31.3694	24.1588	40.9626	0.261113	0.615688	0.179808	0.778386	-0.257526
metN.5UTR	222646	222714	-	68	24	14	28	15	4	0	27	11	22	8	36	39	141	103	249	207	16	21	33	41	18.4182	26.9825	13.9738	13.8222	3.83433	0	21.1883	23.2042	40.3866	19.9594	25.834	43.9362	75.1856	82.9275	80.5425	50.414	23.4864	14.9718	72.4765	52.4834	-0.051734	0.931507	1.07472	0.02314	1.84637
metN.gmhB.IGR	222646	222805	+	159	61	26	51	23	55	30	35	17	26	18	24	31	43	33	69	84	18	46	10	8	46.8129	50.1104	25.4524	21.194	52.7221	57.2208	27.4663	35.861	47.7297	44.9087	17.2227	34.9237	22.9289	26.569	22.319	20.4579	26.4222	32.7953	21.9626	10.2407	-0.309082	0.547252	-0.68123	0.176865	-0.103126
gmhB.metN.IGR	222715	222832	-	117	1	0	2	0	2	2	0	0	0	0	9	1	11	1	15	28	0	0	0	0	0.767425	0	0.998131	0	1.91717	3.81472	0	0	0	0	6.4585	1.12657	5.86554	0.805121	4.85196	6.81929	0	0	0	0	-0.430437	NA	0	NA	0.522275
gmhB.5UTR	222806	222832	+	26	664	251	647	310	592	226	422	97	312	260	448	219	499	428	684	933	181	588	92	152	509.57	483.758	322.896	285.659	567.481	431.064	331.165	204.619	572.756	648.681	321.49	246.719	266.082	344.592	221.249	227.228	265.69	419.209	202.056	194.573	-0.146572	0.697507	-0.39523	0.256761	-0.394869
gmhB	222833	223408	+	575	2317	925	2783	1329	2102	961	1814	467	1171	856	2107	1203	1701	1386	2621	3551	802	2072	453	845	1778.12	1782.77	1388.9	1224.65	2014.94	1832.97	1423.54	985.122	2149.67	2135.66	1512.01	1355.26	907.027	1115.9	847.799	864.832	1177.25	1477.21	994.905	1081.67	0.251118	0.312744	-0.204489	0.466727	-0.575584
gmhB.AS	222833	223408	-	575	56	38	121	69	134	38	33	18	110	85	21	27	254	129	656	538	58	57	8	22	42.9758	73.2383	60.387	63.5821	128.45	72.4797	25.8968	37.9704	201.933	212.069	15.0698	30.4174	135.441	103.861	212.192	131.028	85.1381	40.6376	17.5701	28.1618	-2.36942	1.91877e-07	-0.259966	0.662509	1.18761
rrsH.5UTR.gmhB.IGR	223409	223484	-	75	25	20	37	38	60	52	19	10	32	36	11	21	95	102	244	256	27	63	5	16	19.1856	38.5465	18.4654	35.0162	57.515	99.1828	14.9103	21.0947	58.7442	89.8174	7.89372	23.658	50.657	82.1223	78.9252	62.3478	39.6333	44.9153	10.9813	20.4813	-1.50596	0.00289459	-0.0538003	0.945755	1.04386
gmhB.EST3UTR	223409	223508	+	99	19992	5991	6946	4750	7085	3515	6263	2208	2243	1958	6644	4362	2967	2279	2394	3822	2701	2840	1558	2747	15342.4	11546.6	3466.51	4377.03	6791.56	6704.37	4914.9	4657.71	4117.6	4885.07	4767.81	4914.1	1582.1	1834.87	774.373	930.833	3964.79	2024.75	3421.77	3516.39	1.90366	5.8422e-14	-0.414124	0.172373	-2.10611
rrsH.5UTR	223485	223770	+	285	179534	72671	159564	102585	110649	54234	138271	45160	49873	51066	121478	94601	26986	26237	34952	77368	19226	47172	16842	38583	137779	140060	79632.9	94529.9	106066	103444	108508	95263.6	91554.7	127406	87174	106575	14389.8	21124	11305.7	18842.7	28221.8	33630.8	36989.4	49389.4	1.41203	6.68165e-08	-1.12754	1.34129e-05	-2.44943
rrsH.5UTR.AS	223485	223770	-	285	31	6	51	50	32	142	38	433	112	8	137	56	370	31	62	135	14	96	29	51	23.7902	11.5639	25.4524	46.074	30.6747	270.845	29.8205	913.4	205.605	19.9594	98.3127	63.0879	197.296	24.9587	20.0548	32.8787	20.5506	68.4423	63.6915	65.2842	0.333448	0.543987	-1.07334	0.112525	-0.1264
rrsH	223771	225312	+	1541	216178	106730	238512	152677	176182	115696	185207	85558	103614	91461	172142	121288	44575	37753	45869	86516	34117	101724	41106	68343	165900	205703	119033	140689	168885	220674	145341	180482	190210	228189	123531	136639	23768.8	30395.7	14837	21070.6	50080.3	72523.2	90279.4	87484.7	2.19489	1.36032e-20	-0.79717	0.00130977	-2.80048
rrsH.AS	223771	225312	-	1541	97	46	101	150	94	210	117	87	73	35	90	209	55	92	30	154	29	105	22	88	74.4402	88.6569	50.4056	138.222	90.1069	400.546	91.8159	183.524	134.01	87.3225	64.585	235.453	29.3277	74.0711	9.70392	37.5061	42.5691	74.8588	48.3177	112.647	0.813889	0.143615	-0.335316	0.613544	-1.04274
rrsH.ileV.IGR	225313	225380	+	67	43623	12586	63551	25601	25304	10483	44195	16941	13825	9778	48106	25202	6280	4627	8960	12587	3973	7770	4791	13663	33477.4	24257.3	31716.1	23590.8	24256	19994.9	34682.1	35736.5	25379.3	24395.4	34521.4	28391.8	3348.69	3725.29	2898.24	3065.51	5831.96	5539.55	10522.3	17489.8	2.12249	1.43249e-19	-1.23414	1.7653e-07	-3.16888
rrsH.ileV.IGR.AS	225313	225380	-	67	9	3	14	25	9	14	21	6	14	5	6	39	6	14	5	58	5	17	0	12	6.90682	5.78197	6.98692	23.037	8.62725	26.7031	16.4798	12.6568	25.7006	12.4746	4.30567	43.9362	3.19939	11.2717	1.61732	14.1257	7.33949	12.12	0	15.361	0.0158444	0.983276	-0.272376	0.69012	-0.335623
rrsH.ileV.TU	225313	225380	+	67	43623	12586	63551	25601	25304	10483	44195	16941	13825	9778	48106	25202	6280	4627	8960	12587	3973	7770	4791	13663	33477.4	24257.3	31716.1	23590.8	24256	19994.9	34682.1	35736.5	25379.3	24395.4	34521.4	28391.8	3348.69	3725.29	2898.24	3065.51	5831.96	5539.55	10522.3	17489.8	2.12249	1.43249e-19	-1.23414	1.7653e-07	-3.16888
rrsH.ileV.TU_AS	225313	225380	-	67	9	3	14	25	9	14	21	6	14	5	6	39	6	14	5	58	5	17	0	12	6.90682	5.78197	6.98692	23.037	8.62725	26.7031	16.4798	12.6568	25.7006	12.4746	4.30567	43.9362	3.19939	11.2717	1.61732	14.1257	7.33949	12.12	0	15.361	0.0158444	0.983276	-0.272376	0.69012	-0.335623
ileV	225381	225457	+	76	348201	101829	166979	45741	176271	78038	122563	33242	107847	62662	134275	56350	5745	4411	8284	12136	9178	13967	5652	7625	267218	196257	83333.5	42149.4	168970	148847	96181.4	70123	197981	156337	96357.2	63482.2	3063.41	3551.39	2679.58	2955.67	13472.4	9957.64	12413.3	9760.63	1.81553	6.63382e-10	-2.84096	3.16146e-21	-4.40671
ileV.AS	225381	225457	-	76	6	1	28	49	20	52	21	9	36	18	14	56	6	28	12	761	1	53	0	23	4.60455	1.92732	13.9738	45.1525	19.1717	99.1828	16.4798	18.9852	66.0872	44.9087	10.0466	63.0879	3.19939	22.5434	3.88157	185.339	1.4679	37.7859	0	29.4419	-0.527211	0.271342	-0.0508935	0.949069	0.400285
ileV.alaV.IGR	225458	225499	+	41	299666	121828	237842	63540	230145	132476	238448	66701	126619	134795	225650	114165	4979	2860	11775	11435	9116	12015	6795	7067	229971	234802	118699	58550.8	220613	252680	187122	140704	232442	336304	161929	128615	2654.96	2302.65	3808.79	2784.95	13381.4	8565.98	14923.6	9046.34	1.68168	1.11879e-07	-3.68519	2.36787e-30	-4.66386
ileV.alaV.IGR.AS	225458	225499	-	41	46	46	39	615	102	213	84	45	41	64	26	187	20	216	54	419	7	911	28	182	35.3015	88.6569	19.4636	566.71	97.7755	406.268	65.9191	94.9261	75.266	159.675	18.6579	210.669	10.6646	173.906	17.4671	102.046	10.2753	649.489	61.4952	232.975	0.256039	0.626409	0.200213	0.770513	-0.582808
ileV.alaV.TU	225458	225499	+	41	299666	121828	237842	63540	230145	132476	238448	66701	126619	134795	225650	114165	4979	2860	11775	11435	9116	12015	6795	7067	229971	234802	118699	58550.8	220613	252680	187122	140704	232442	336304	161929	128615	2654.96	2302.65	3808.79	2784.95	13381.4	8565.98	14923.6	9046.34	1.68168	1.11879e-07	-3.68519	2.36787e-30	-4.66386
ileV.alaV.TU_AS	225458	225499	-	41	46	46	39	615	102	213	84	45	41	64	26	187	20	216	54	419	7	911	28	182	35.3015	88.6569	19.4636	566.71	97.7755	406.268	65.9191	94.9261	75.266	159.675	18.6579	210.669	10.6646	173.906	17.4671	102.046	10.2753	649.489	61.4952	232.975	0.256039	0.626409	0.200213	0.770513	-0.582808
alaV	225500	225575	+	75	1518397	463678	1322754	297395	1233554	515213	1137019	254138	686185	532250	1136291	454407	12957	5858	33014	25710	30449	25327	23111	15863	1.16526e+06	893657	660141	274043	1.18246e+06	982697	892277	536096	1.25967e+06	1.32793e+06	815415	511922	6909.08	4716.4	10678.8	6261.57	44696	18056.7	50757.7	20305.9	1.5212	0.00195647	-4.02168	6.28201e-13	-5.48709
alaV.AS	225500	225575	-	75	177	199	132	3715	423	805	332	159	122	208	67	810	92	818	177	576	50	3639	109	847	135.834	383.537	65.8767	3423.29	405.481	1535.43	260.537	335.406	223.962	518.945	48.0799	912.522	49.0573	658.589	57.2531	140.283	73.3949	2594.39	239.392	1084.23	0.578609	0.233256	0.26926	0.685171	-1.40399
alaV.rrlH.IGR	225576	225758	+	182	307241	103392	214345	65846	216468	87437	153356	38077	111442	84843	156253	77644	28026	10815	32212	41905	7161	9032	6227	8449	235784	199270	106972	60675.7	207503	166774	120346	80322.3	204580	211677	112129	87471.4	14944.3	8707.38	10419.4	10205.8	10511.6	6439.28	13676.1	10815.4	0.197743	0.608543	-2.96333	2.05332e-21	-2.93669
alaV.rrlH.IGR.AS	225576	225758	-	182	24	38	32	498	61	106	48	23	22	41	17	245	14	99	57	141	12	533	16	114	18.4182	73.2383	15.9701	458.897	58.4736	202.18	37.668	48.5178	40.3866	102.292	12.1994	276.01	7.46524	79.707	18.4374	34.34	17.6148	379.997	35.1401	145.929	0.38279	0.453713	0.262618	0.695404	-0.968198
alaV.rrlH.TU	225576	225758	+	182	307241	103392	214345	65846	216468	87437	153356	38077	111442	84843	156253	77644	28026	10815	32212	41905	7161	9032	6227	8449	235784	199270	106972	60675.7	207503	166774	120346	80322.3	204580	211677	112129	87471.4	14944.3	8707.38	10419.4	10205.8	10511.6	6439.28	13676.1	10815.4	0.197743	0.608543	-2.96333	2.05332e-21	-2.93669
alaV.rrlH.TU_AS	225576	225758	-	182	24	38	32	498	61	106	48	23	22	41	17	245	14	99	57	141	12	533	16	114	18.4182	73.2383	15.9701	458.897	58.4736	202.18	37.668	48.5178	40.3866	102.292	12.1994	276.01	7.46524	79.707	18.4374	34.34	17.6148	379.997	35.1401	145.929	0.38279	0.453713	0.262618	0.695404	-0.968198
rrlH	225759	228662	+	2903	426520	235282	441445	282432	369914	250450	347964	176826	219479	182876	323011	224385	34746	33286	57639	107173	50089	117820	51508	94829	327322	453464	220310	260255	354593	477699	273065	373009	402910	456263	231796	252786	18527.7	26799.3	18644.1	26101.6	73525.6	83998.7	113125	121389	2.26839	1.05122e-20	-1.35849	2.74939e-08	-3.37937
rrlH.AS	225759	228662	-	2903	100	98	104	302	160	449	132	78	63	61	90	244	43	98	53	156	34	311	57	260	76.7425	188.878	51.9028	278.287	153.373	856.405	103.587	164.539	115.653	152.191	64.585	274.883	22.9289	78.9018	17.1436	37.9932	49.9086	221.725	125.187	332.821	1.31945	0.0220372	0.289376	0.668673	-1.23066
rrlH.rrfH.IGR	228663	228755	+	92	8814	4147	19359	10254	6216	3518	13878	5844	3446	2308	19702	12948	3049	1698	5323	6771	1340	2527	1842	2908	6764.08	7992.61	9661.41	9448.85	5958.56	6710.1	10890.8	12327.7	6326.01	5758.3	14138.4	14586.8	1625.82	1367.1	1721.8	1649.05	1966.98	1801.6	4045.51	3722.48	1.16943	6.59634e-14	-1.54037	4.37977e-24	-2.47645
rrlH.rrfH.IGR.AS	228663	228755	-	92	9	7	21	9	13	14	11	6	3	3	16	16	2	5	5	31	8	15	6	26	6.90682	13.4913	10.4804	8.29331	12.4616	26.7031	8.63226	12.6568	5.50727	7.48479	11.4818	18.0251	1.06646	4.0256	1.61732	7.54993	11.7432	10.6941	13.1776	33.2821	1.25263	0.0264969	0.558541	0.358931	-0.509379
rrlH.rrfH.TU	228663	228755	+	92	8814	4147	19359	10254	6216	3518	13878	5844	3446	2308	19702	12948	3049	1698	5323	6771	1340	2527	1842	2908	6764.08	7992.61	9661.41	9448.85	5958.56	6710.1	10890.8	12327.7	6326.01	5758.3	14138.4	14586.8	1625.82	1367.1	1721.8	1649.05	1966.98	1801.6	4045.51	3722.48	1.16943	6.59634e-14	-1.54037	4.37977e-24	-2.47645
rrlH.rrfH.TU_AS	228663	228755	-	92	9	7	21	9	13	14	11	6	3	3	16	16	2	5	5	31	8	15	6	26	6.90682	13.4913	10.4804	8.29331	12.4616	26.7031	8.63226	12.6568	5.50727	7.48479	11.4818	18.0251	1.06646	4.0256	1.61732	7.54993	11.7432	10.6941	13.1776	33.2821	1.25263	0.0264969	0.558541	0.358931	-0.509379
rrfH	228756	228875	+	119	13191	6060	9649	7505	11843	6290	7856	5988	7251	5139	7777	5075	1029	569	1440	2161	640	1026	579	515	10123.1	11679.6	4815.49	6915.7	11352.5	11997.3	6165	12631.5	13311.1	12821.4	5580.86	5717.35	548.695	458.114	465.788	526.303	939.455	731.477	1271.63	659.242	0.820982	0.0105302	-3.21315	7.4283e-25	-3.49166
rrfH.AS	228756	228875	-	119	6	2	5	18	13	8	7	11	3	8	3	14	4	3	6	18	0	12	8	10	4.60455	3.85465	2.49533	16.5866	12.4616	15.2589	5.49326	23.2042	5.50727	19.9594	2.15283	15.772	2.13293	2.41536	1.94078	4.38383	0	8.55529	17.5701	12.8008	0.783067	0.152056	0.0457958	0.955782	-0.588016
aspU.rrfH.IGR	228876	228927	-	51	31	29	33	492	36	143	49	14	23	30	19	64	4	12	18	29	9	42	7	31	23.7902	55.8924	16.4692	453.368	34.509	272.753	38.4528	29.5326	42.2224	74.8479	13.6346	72.1005	2.13293	9.66145	5.82235	7.06284	13.2111	29.9435	15.3738	39.6826	0.629844	0.238394	-0.089448	0.909081	-3.59315
rrfH.aspU.IGR	228876	228927	+	51	97473	67287	100763	56625	74770	52195	88103	68699	38264	72796	85277	77745	5416	3044	8855	20448	1670	4593	2297	2523	74803.2	129684	50287.4	52178.8	71673.3	99554.7	69138.9	144918	70243.4	181621	61195.7	87585.2	2887.98	2450.79	2864.27	4980.03	2451.39	3274.54	5044.81	3229.65	0.0488901	0.936591	-4.43374	1.88707e-19	-3.50731
aspU	228928	229004	+	76	2306590	809205	1799581	914334	1933358	804267	1434598	645356	1043217	841934	1451634	823051	25518	17009	47935	93181	30654	61130	41720	35813	1.77013e+06	1.5596e+06	898109	842540	1.85329e+06	1.53403e+06	1.1258e+06	1.36136e+06	1.91509e+06	2.10057e+06	1.04171e+06	927225	13607	13694.3	15505.2	22693.9	44997	43582.1	91627.9	45843.6	1.72817	2.92513e-11	-4.11291	1.67028e-56	-5.4489
aspU.AS	228928	229004	-	76	352	376	293	5766	385	2116	517	160	155	219	210	1516	92	202	192	498	87	640	103	458	270.134	724.673	146.226	5313.25	369.055	4035.98	405.716	337.515	284.542	546.389	150.698	1707.88	49.0573	162.634	62.1051	121.286	127.707	456.282	226.215	586.278	0.578267	0.269666	0.0358667	0.9664	-2.81154
aspU.3UTR	229005	229052	+	47	183486	87104	119738	73656	111616	43087	76251	37545	52169	40545	70767	57836	10173	6893	16712	49482	1354	5243	1829	3043	140812	167878	59757.1	67872.5	106993	82182.5	59838	79200	95769.6	101157	50783.2	65156.3	5424.56	5549.7	5405.73	12051.1	1987.53	3737.95	4016.96	3895.29	-0.995141	0.00198273	-4.04127	1.63629e-37	-2.77072
aspU.3UTR.AS	229005	229052	-	47	30	22	23	361	34	178	32	9	16	12	28	107	3	22	13	48	12	47	9	28	23.0227	42.4011	11.4785	332.654	32.5918	339.51	25.112	18.9852	29.3721	29.9391	20.0931	120.543	1.59969	17.7127	4.20503	11.6902	17.6148	33.5082	19.7663	35.8423	0.482006	0.363113	0.0935012	0.903392	-2.36054
aspU.dkgB.IGR	229053	229097	+	44	21	5	22	12	6	1	7	2	11	19	34	11	160	58	144	157	15	30	5	26	16.1159	9.63662	10.9794	11.0577	5.7515	1.90736	5.49326	4.21894	20.1933	47.4036	24.3988	12.3923	85.317	46.697	46.5788	38.2367	22.0185	21.3882	10.9813	33.2821	-0.506476	0.335628	1.34567	0.0278351	1.36572
dkgB.aspU.3UTR.IGR	229053	229166	-	113	4	0	18	3	6	15	6	0	5	1	6	3	11	13	14	21	11	52	6	9	3.0697	0	8.98318	2.76444	5.7515	28.6104	4.70851	0	9.17878	2.49493	4.30567	3.37971	5.86554	10.4666	4.5285	5.11447	16.1469	37.0729	13.1776	11.5207	0.518613	0.356578	0.798292	0.209251	-0.138087
dkgB.5UTR	229098	229166	+	68	74	26	73	41	35	16	31	18	36	28	72	50	218	110	199	348	21	35	19	39	56.7894	50.1104	36.4318	37.7806	33.5504	30.5178	24.3273	37.9704	66.0872	69.858	51.668	56.3285	116.244	88.5633	64.3693	84.754	30.8259	24.9529	41.7289	49.9232	-0.531616	0.174528	0.486772	0.288816	0.854813
dkgB.AS	229167	229866	-	699	32	0	50	17	35	6	24	4	24	0	31	7	80	54	150	182	32	78	14	21	24.5576	0	24.9533	15.6651	33.5504	11.4442	18.834	8.43788	44.0581	0	22.2459	7.88599	42.6585	43.4765	48.5196	44.3254	46.9728	55.6094	30.7476	26.8817	-0.284865	0.636822	0.4342	0.494757	0.568494
dkgB	229167	229970	+	803	430	236	657	388	450	296	448	155	242	244	439	283	754	364	1020	1887	146	380	138	219	329.993	454.848	327.886	357.534	431.363	564.579	351.568	326.968	444.253	608.763	315.031	318.819	402.056	293.064	329.933	459.571	214.313	270.918	303.084	280.338	-0.373822	0.220945	-0.195815	0.615453	0.185579
yafC.EST3UTR	229867	229966	-	99	14	6	65	38	53	16	57	24	15	24	51	18	177	92	320	323	107	322	58	90	10.7439	11.5639	32.4393	35.0162	50.8049	30.5178	44.7308	50.6273	27.5363	59.8783	36.5982	20.2783	94.3819	74.0711	103.508	78.6654	157.065	229.567	127.383	115.207	0.30297	0.479554	1.08395	0.00651144	1.19601
yafC	229967	230881	-	914	343	150	732	366	357	173	453	183	260	154	549	284	1519	1245	2190	2956	1281	2922	570	949	263.227	289.098	365.316	337.261	342.214	329.973	355.492	386.033	477.297	384.219	393.969	319.946	809.978	1002.38	708.386	719.922	1880.38	2083.21	1251.87	1214.8	0.742481	9.52909e-05	1.68301	4.58367e-19	0.975389
dkgB.EST3UTR	229971	230070	+	99	91	44	118	62	97	55	82	27	34	36	76	49	67	24	125	279	12	54	13	15	69.8357	84.8022	58.8898	57.1317	92.9826	104.905	64.3496	56.9557	62.4157	89.8174	54.5384	55.202	35.7265	19.3229	40.433	67.9494	17.6148	38.4988	28.5514	19.2012	-0.902547	0.0431264	-1.03095	0.0224226	-0.0748879
yafC.AS	230071	230881	+	810	9	2	39	14	37	18	24	18	10	23	44	8	45	44	127	80	25	25	12	7	6.90682	3.85465	19.4636	12.9007	35.4676	34.3325	18.834	37.9704	18.3576	57.3834	31.5749	9.01256	23.9954	35.4253	41.0799	19.4837	36.6975	17.8235	26.3551	8.96058	-0.419476	0.454192	-0.355422	0.577709	0.512697
yafC.EST5UTR	230882	230981	-	99	55	7	48	27	50	23	30	9	42	28	36	6	175	120	182	251	145	263	62	91	42.2084	13.4913	23.9552	24.8799	47.9292	43.8693	23.5425	18.9852	77.1017	69.858	25.834	6.75942	93.3155	96.6145	58.8705	61.1301	212.845	187.503	136.168	116.487	0.836262	0.0380855	2.29157	1.20094e-06	1.04042
yafC.yafD.IGR	230882	231063	+	181	23	3	7	3	4	5	8	4	1	1	17	18	18	16	28	45	10	25	16	20	17.6508	5.78197	3.49346	2.76444	3.83433	9.5368	6.27801	8.43788	1.83576	2.49493	12.1994	20.2783	9.59816	12.8819	9.05699	10.9596	14.679	17.8235	35.1401	25.6016	0.92682	0.0817532	1.24168	0.0389913	0.914948
yafD.yafC.IGR	230982	231121	-	139	7	2	1	8	7	3	4	4	7	5	3	2	19	17	39	19	5	34	5	14	5.37197	3.85465	0.499066	7.37183	6.71008	5.72208	3.139	8.43788	12.8503	12.4746	2.15283	2.25314	10.1314	13.6871	12.6151	4.62738	7.33949	24.24	10.9813	17.9212	0.29782	0.619651	0.578669	0.355019	0.534823
yafD.5UTR	231064	231121	+	57	266	97	203	128	169	157	185	151	100	55	176	90	348	301	540	530	202	390	109	213	204.135	186.95	101.31	117.949	162.001	299.456	145.179	318.53	183.576	137.221	126.3	101.391	185.565	242.341	174.671	129.079	296.516	278.047	239.392	272.658	0.606253	0.0982675	0.137746	0.790466	0.393613
yafD	231122	231922	+	800	1633	788	3253	1610	1535	1001	2459	1025	774	490	2578	1619	2977	2419	4960	5514	1322	3146	856	1668	1253.2	1518.73	1623.46	1483.58	1471.43	1909.27	1929.7	2162.21	1420.88	1222.52	1850	1823.92	1587.43	1947.59	1604.38	1342.91	1940.56	2242.91	1880	2135.18	0.408023	0.0662648	-0.0229508	0.95086	-0.0723831
yafD.AS	231122	231922	-	800	12	14	29	35	12	2	38	16	23	4	34	8	46	22	45	54	8	3	18	7	9.2091	26.9825	14.4729	32.2518	11.503	3.81472	29.8205	33.7515	42.2224	9.97971	24.3988	9.01256	24.5286	17.7127	14.5559	13.1515	11.7432	2.13882	39.5327	8.96058	0.333074	0.570193	-0.193289	0.784586	-0.369227
yafD.yafE.TU	231923	231925	+	2	45	43	97	46	49	45	69	21	41	12	87	40	109	109	132	154	45	110	18	48	34.5341	82.8749	48.4094	42.388	46.9706	85.8312	54.1478	44.2989	75.266	29.9391	62.4322	45.0628	58.1222	87.7582	42.6972	37.5061	66.0554	78.4235	39.5327	61.444	0.230417	0.655847	0.02878	0.97058	-0.134962
yafD.yafE.TU_AS	231923	231925	-	2	1	0	0	0	0	0	0	0	0	0	0	0	0	0	0	1	0	0	0	0	0.767425	0	0	0	0	0	0	0	0	0	0	0	0	0	0	0.243546	0	0	0	0	0.0204911	NA	0	NA	0.00297105
yafE.AS	231926	232496	-	570	10	2	8	9	6	0	6	0	4	10	14	3	19	6	29	31	4	12	2	13	7.67425	3.85465	3.99253	8.29331	5.7515	0	4.70851	0	7.34302	24.9493	10.0466	3.37971	10.1314	4.83073	9.38046	7.54993	5.87159	8.55529	4.39252	16.6411	0.129632	0.844398	0.686275	0.279228	0.198375
yafE	231926	232549	+	623	499	241	984	544	494	341	799	230	380	191	952	482	901	826	1438	1703	372	789	223	367	382.945	464.485	491.081	501.285	473.54	650.41	627.016	485.178	697.587	476.531	683.166	543.007	480.441	665.03	465.141	414.759	546.058	562.51	489.766	469.79	0.105572	0.766291	-0.197163	0.586558	-0.157913
mltD.EST3UTR	232497	232596	-	99	181	21	161	75	65	14	88	18	19	10	70	44	24	16	44	128	15	23	11	35	138.904	40.4738	80.3496	69.1109	62.3079	26.7031	69.0581	37.9704	34.8794	24.9493	50.2328	49.5691	12.7976	12.8819	14.2324	31.1739	22.0185	16.3976	24.1588	44.8029	0.365692	0.492637	-0.385627	0.508469	-1.2424
yafE.EST3UTR	232550	232649	+	99	64	14	61	27	89	40	61	15	57	13	61	38	76	56	78	125	7	58	28	37	49.1152	26.9825	30.443	24.8799	85.3139	76.2944	47.8698	31.642	104.638	32.4341	43.7743	42.8097	40.5256	45.0868	25.2302	30.4433	10.2753	41.3506	61.4952	47.363	0.622892	0.2011	0.262198	0.666728	0.00219963
mltD	232597	233955	-	1358	6909	2490	15020	7403	3847	1796	8791	3440	1213	895	8844	5446	4945	3314	7650	9612	3486	6749	1894	3447	5302.14	4799.03	7495.97	6821.71	3687.67	3425.62	6898.75	7256.57	2226.77	2232.96	6346.55	6135.3	2636.83	2668.17	2474.5	2340.96	5117.09	4811.64	4159.71	4412.44	0.810614	3.04044e-10	-0.70315	5.49691e-08	-1.54687
mltD.AS	232650	233955	+	1305	193	75	234	131	260	150	142	26	108	97	123	136	224	153	316	344	66	131	19	38	148.113	144.549	116.781	120.714	249.232	286.104	111.435	54.8462	198.262	242.008	88.2662	153.214	119.444	123.183	102.215	83.7798	96.8813	93.3952	41.7289	48.6431	-0.843683	0.0208583	-0.746973	0.0511302	-0.303674
mltD.EST5UTR	233956	233991	-	35	581	209	533	263	417	177	230	86	123	90	190	110	1082	628	1303	2093	813	1896	286	704	445.874	402.811	266.002	242.349	399.729	337.603	180.493	181.414	225.798	224.544	136.346	123.923	576.956	505.616	421.474	509.742	1193.4	1351.74	628.13	901.178	0.662648	0.00331091	2.02475	5.06858e-19	0.816344
mltD.gloB.IGR	233956	234026	+	70	0	0	0	2	2	1	0	1	3	0	0	1	4	6	3	5	0	0	0	1	0	0	0	1.84296	1.91717	1.90736	0	2.10947	5.50727	0	0	1.12657	2.13293	4.83073	0.970392	1.21773	0	0	0	1.28008	-0.0406653	NA	-0.00192937	NA	0.0453958
gloB.EST3UTR	233992	234026	-	34	102	62	113	53	75	36	64	19	44	21	36	40	868	576	1052	2135	629	1991	257	591	78.2773	119.494	56.3944	48.8384	71.8938	68.665	50.2241	40.0799	80.7733	52.3935	25.834	45.0628	462.845	463.75	340.284	519.971	923.308	1419.47	564.438	756.529	0.512338	0.127369	3.73364	6.63959e-26	2.92605
gloB.AS	234027	234715	+	688	69	30	59	62	31	11	36	16	5	19	61	42	168	75	145	221	29	39	23	24	52.9523	57.8197	29.4449	57.1317	29.7161	20.981	28.251	33.7515	9.17878	47.4036	43.7743	47.316	89.5829	60.3841	46.9023	53.8237	42.5691	27.8047	50.5139	30.722	-0.210654	0.696861	0.243617	0.691661	0.169313
gloB	234027	234782	-	755	527	250	794	350	416	232	309	67	228	200	258	163	4434	2298	6098	9013	3493	7203	1694	2739	404.433	481.831	396.258	322.518	398.771	442.508	242.488	141.334	418.552	498.986	185.144	183.631	2364.35	1850.17	1972.48	2195.08	5127.37	5135.31	3720.46	3506.15	0.730692	0.00128532	4.14025	2.44057e-73	2.47642
yafS.EST5UTR	234716	234815	+	99	211	93	160	105	215	124	98	32	123	75	103	73	334	274	264	524	99	233	28	61	161.927	179.241	79.8505	96.7553	206.095	236.513	76.9056	67.503	225.798	187.12	73.9139	82.2396	178.099	220.603	85.3945	127.618	145.322	166.115	61.4952	78.085	-0.490051	0.142103	-0.0379404	0.947325	0.250006
gloB.EST5UTR	234783	234882	-	99	35	13	49	33	29	10	13	8	13	20	24	21	102	49	296	409	88	95	40	93	26.8599	25.0552	24.4542	30.4088	27.7989	19.0736	10.2018	16.8758	23.8648	49.8986	17.2227	23.658	54.3896	39.4509	95.7453	99.6103	129.175	67.7294	87.8503	119.048	0.0638375	0.908447	2.79591	1.68633e-07	1.53209
yafS	234816	235538	+	722	733	348	693	396	741	406	413	205	414	309	426	259	1476	1186	1339	1942	329	698	143	193	562.522	670.708	345.853	364.906	710.31	774.389	324.102	432.441	760.003	770.933	305.702	291.782	787.049	954.873	433.118	472.966	482.939	497.633	314.065	247.056	-0.64741	0.00346634	-0.391897	0.126258	0.331063
yafS.AS	234883	235434	-	551	308	145	313	142	227	113	174	66	95	75	228	149	1181	557	1679	1851	325	627	155	200	236.367	279.462	156.208	130.85	217.598	215.532	136.547	139.225	174.397	187.12	163.615	167.859	629.746	448.452	543.096	450.804	477.067	447.014	340.42	256.016	-0.673298	0.00743056	1.00232	9.89541e-05	1.69457
rnhA.EST3UTR	235435	235534	-	99	153	50	132	83	109	39	130	21	47	33	281	123	516	343	802	860	119	248	52	106	117.416	96.3662	65.8767	76.4828	104.486	74.3871	102.018	44.2989	86.2805	82.3326	201.649	138.568	275.147	276.156	259.418	209.45	174.68	176.809	114.205	135.689	-0.754928	0.0253861	0.576898	0.127756	1.55471
rnhA	235535	236002	-	467	518	166	560	261	354	212	492	191	171	137	746	493	1837	1326	2576	3564	488	1067	296	454	397.526	319.936	279.477	240.506	339.339	404.361	386.097	402.909	313.914	341.805	535.338	555.399	979.546	1067.59	833.243	867.998	716.334	760.708	650.093	581.157	-0.435592	0.0298199	0.6036	0.00270799	1.65256
yafS.EST3UTR	235539	235638	+	99	62	9	51	19	60	38	40	7	26	33	32	18	146	143	137	167	30	29	16	18	47.5803	17.3459	25.4524	17.5081	57.515	72.4797	31.39	14.7663	47.7297	82.3326	22.9636	20.2783	77.8518	115.132	44.3146	40.6722	44.037	20.6753	35.1401	23.0415	-0.357519	0.484555	0.139146	0.838229	0.691083
rnhA.AS	235639	235933	+	294	70	7	60	22	59	23	32	14	37	14	45	15	226	115	191	186	26	48	1	3	53.7197	13.4913	29.9439	20.2725	56.5564	43.8693	25.112	29.5326	67.923	34.929	32.2925	16.8986	120.51	92.5889	61.7816	45.2996	38.1654	34.2212	2.19626	3.84025	-2.65328	5.20249e-05	-2.12346	0.00404349	0.766568
dnaQ.5UTR	235934	236066	+	132	204	115	346	155	166	155	238	67	92	115	222	155	218	208	319	486	128	268	97	201	156.555	221.642	172.677	142.829	159.125	295.641	186.771	141.334	168.89	286.917	159.31	174.618	116.244	167.465	103.185	118.363	187.891	191.068	213.037	257.297	0.930302	0.00593481	0.419932	0.291575	-0.436863
rnhA.5UTR	236003	236041	-	38	67	16	50	15	42	38	44	28	21	25	50	33	191	142	271	350	66	85	23	34	51.4175	30.8372	24.9533	13.8222	40.2605	72.4797	34.529	59.0651	38.5509	62.3732	35.8806	37.1768	101.847	114.327	87.6587	85.2411	96.8813	60.6	50.5139	43.5228	-0.650268	0.132058	0.035157	0.96068	1.80918
dnaQ.rnhA.IGR	236042	236066	-	24	6	1	3	0	1	0	0	0	0	3	0	0	2	5	3	3	1	4	0	0	4.60455	1.92732	1.4972	0	0.958584	0	0	0	0	7.48479	0	0	1.06646	4.0256	0.970392	0.730638	1.4679	2.85176	0	0	-0.133298	NA	0	NA	0.00954242
dnaQ	236067	236798	+	731	1343	627	3179	1647	908	639	2388	811	511	503	2706	1688	1487	1053	2820	3431	692	1584	761	1093	1030.65	1208.43	1586.53	1517.68	870.394	1218.8	1873.99	1710.78	938.071	1254.95	1941.86	1901.65	792.915	847.792	912.169	835.607	1015.79	1129.3	1671.35	1399.13	0.75596	0.00031902	-0.210593	0.447618	-0.783063
dnaQ.AS	236067	236798	-	731	55	32	82	29	45	26	29	4	14	21	38	24	50	33	65	90	13	25	6	14	42.2084	61.6743	40.9234	26.7229	43.1363	49.5914	22.7578	8.43788	25.7006	52.3935	27.2692	27.0377	26.6616	26.569	21.0252	21.9191	19.0827	17.8235	13.1776	17.9212	-0.262819	0.626249	-0.0662556	0.93081	-0.496068
dnaQ.EST3UTR	236799	236898	+	99	344	89	1798	942	220	98	1184	479	118	77	1215	741	306	125	1180	1508	143	331	674	1225	263.994	171.532	897.32	868.033	210.888	186.921	929.145	1010.44	216.619	192.11	871.898	834.789	163.169	100.64	381.688	367.267	209.909	235.983	1480.28	1568.1	1.93161	5.85012e-18	0.599186	0.0154688	-1.15999
aspV.5UTR.dnaQ.IGR	236799	236909	-	110	0	1	2	4	5	16	3	0	0	0	0	2	0	1	2	6	0	3	0	0	0	1.92732	0.998131	3.68592	4.79292	30.5178	2.35425	0	0	0	0	2.25314	0	0.805121	0.646928	1.46128	0	2.13882	0	0	-0.192639	NA	-0.292196	0.617232	-0.196316
dnaQ.aspV.IGR	236899	236909	+	10	12317	5026	28062	16535	5525	2510	20444	7208	2263	2431	16751	10736	291	186	1328	2036	299	663	831	1501	9452.37	9686.73	14004.8	15236.7	5296.17	4787.48	16043.4	15205.1	4154.32	6065.17	12020.7	12094.9	155.17	149.752	429.56	495.86	438.902	472.68	1825.09	1921.4	1.95716	8.56211e-28	-3.0369	1.0186e-65	-4.95494
aspV.5UTR	236910	236930	+	20	75916	22683	123392	50501	46887	17130	87500	27945	22612	18015	80841	38439	1076	598	3247	4370	1368	2031	2367	2700	58259.8	43717.5	61580.7	46535.6	44945.1	32673.1	68665.7	58949.1	41510.1	44946.1	58012.4	43304.2	573.757	481.462	1050.29	1064.3	2008.09	1447.98	5198.54	3456.22	1.91105	4.58673e-14	-3.82582	3.92338e-51	-5.6167
aspV.5UTR.AS	236910	236930	-	20	16	13	15	236	11	75	29	8	9	10	4	24	9	8	7	24	2	21	0	18	12.2788	25.0552	7.48599	217.469	10.5444	143.052	22.7578	16.8758	16.5218	24.9493	2.87044	27.0377	4.79908	6.44097	2.26425	5.84511	2.9358	14.9718	0	23.0415	0.330908	0.524754	-0.180729	0.796181	-2.19756
aspV	236931	237007	+	76	2221146	712953	1831147	894113	1848224	737793	1417538	557265	1001310	730917	1427902	732796	16201	11251	34248	50660	30539	56066	42714	35972	1.70456e+06	1.37409e+06	913863	823906	1.77168e+06	1.40724e+06	1.11241e+06	1.17553e+06	1.83816e+06	1.82359e+06	1.02468e+06	825546	8638.88	9058.42	11078	12338	44828.2	39971.7	93811	46047.1	2.44568	2.40774e-22	-3.97254	4.63293e-55	-6.15014
aspV.AS	236931	237007	-	76	272	352	281	5717	355	2038	474	146	180	189	217	1638	101	202	179	497	79	618	93	552	208.74	678.418	140.237	5268.1	340.297	3887.2	371.972	307.983	330.436	471.542	155.722	1845.32	53.8564	162.634	57.9001	121.042	115.964	440.597	204.252	706.605	0.623446	0.229802	0.115513	0.878672	-2.74748
aspV.3UTR	237008	237067	+	59	184985	86885	176859	92957	108529	50087	104429	40351	49280	41877	91963	60483	1598	1077	4173	7057	1651	3320	2394	2992	141962	167455	88264.3	85657.9	104034	95534	81950.8	85119.2	90466.1	104480	65993.7	68138.4	852.104	867.115	1349.82	1718.7	2423.5	2366.96	5257.84	3830.01	1.51244	7.66889e-17	-4.17117	3.83207e-121	-5.79482
aspV.3UTR.AS	237008	237067	-	59	21	27	27	513	35	203	42	13	14	20	23	172	11	40	17	51	10	74	4	68	16.1159	52.0377	13.4748	472.719	33.5504	387.194	32.9595	27.4231	25.7006	49.8986	16.5051	193.77	5.86554	32.2048	5.49889	12.4208	14.679	52.7576	8.78503	87.0456	0.573908	0.255346	0.169372	0.809895	-2.23454
aspV.yafT.IGR	237068	237234	+	166	3380	952	3281	1737	1969	1143	2232	698	1001	864	2940	1965	279	110	190	363	87	204	65	96	2593.9	1834.81	1637.43	1600.61	1887.45	2180.11	1751.56	1472.41	1837.59	2155.62	2109.78	2213.71	148.772	88.5633	61.4582	88.4072	127.707	145.44	142.757	122.888	0.70975	0.0150488	-3.55182	2.84985e-39	-4.37938
yafT.aspV.3UTR.IGR	237068	237334	-	266	2	1	0	0	2	0	2	0	0	0	2	2	2	8	6	11	2	11	0	3	1.53485	1.92732	0	0	1.91717	0	1.5695	0	0	0	1.43522	2.25314	1.06646	6.44097	1.94078	2.67901	2.9358	7.84235	0	3.84025	-0.0206772	NA	0.178006	NA	0.821327
yafT.EST5UTR	237235	237334	+	99	21	6	0	3	3	3	5	4	4	2	5	0	63	25	66	67	24	69	16	11	16.1159	11.5639	0	2.76444	2.87575	5.72208	3.92375	8.43788	7.34302	4.98986	3.58806	0	33.5936	20.128	21.3486	16.3176	35.2296	49.1929	35.1401	14.0809	0.166183	0.792664	1.11954	0.0698438	2.86631
yafT	237335	238120	+	785	78	39	52	50	29	18	26	8	16	19	43	19	686	481	801	1195	427	1164	322	560	59.8591	75.1656	25.9514	46.074	27.7989	34.3325	20.4035	16.8758	29.3721	47.4036	30.8573	21.4048	365.797	387.263	259.095	291.038	626.793	829.863	707.195	716.846	1.26123	3.76801e-06	5.05032	4.63099e-43	2.8977
yafT.AS	237335	238120	-	785	8	0	2	7	4	4	6	0	0	0	0	2	9	2	12	27	6	6	0	5	6.1394	0	0.998131	6.45035	3.83433	7.62944	4.70851	0	0	0	0	2.25314	4.79908	1.61024	3.88157	6.57574	8.80739	4.27765	0	6.40041	-0.113253	NA	0.0726095	0.924543	0.130625
ykfM.yafT.IGR	238121	238156	-	35	0	1	3	1	0	0	0	0	0	0	0	0	3	0	6	12	0	1	1	4	0	1.92732	1.4972	0.921479	0	0	0	0	0	0	0	0	1.59969	0	1.94078	2.92255	0	0.712941	2.19626	5.12033	0.0446431	NA	0.381578	NA	0.100735
yafT.EST3UTR	238121	238220	+	99	8	0	5	1	9	0	1	0	5	5	0	1	47	48	60	155	33	74	14	20	6.1394	0	2.49533	0.921479	8.62725	0	0.784751	0	9.17878	12.4746	0	1.12657	25.0619	38.6458	19.4078	37.7496	48.4407	52.7576	30.7476	25.6016	-0.0141579	0.98522	3.20079	0.0012979	3.00286
ykfM.EST3UTR	238157	238256	-	99	0	1	5	1	0	0	0	0	0	0	0	0	7	3	18	43	0	10	8	10	0	1.92732	2.49533	0.921479	0	0	0	0	0	0	0	0	3.73262	2.41536	5.82235	10.4725	0	7.12941	17.5701	12.8008	0.163915	NA	1.53322	0.0314484	0.493927
yafT.ykfM.IGR	238221	238256	+	35	0	0	4	0	1	0	0	0	0	0	0	0	5	9	4	33	13	11	9	4	0	0	1.99626	0	0.958584	0	0	0	0	0	0	0	2.66616	7.24609	1.29386	8.03702	19.0827	7.84235	19.7663	5.12033	0.265608	NA	1.44016	0.0397228	0.455636
ykfM.AS	238257	238461	+	204	4	2	25	17	2	1	1	0	1	0	6	0	77	52	54	126	24	55	20	32	3.0697	3.85465	12.4766	15.6651	1.91717	1.90736	0.784751	0	1.83576	0	4.30567	0	41.0588	41.8663	17.4671	30.6868	35.2296	39.2117	43.9252	40.9626	0.474154	0.364652	3.98815	0.000127638	0.497561
ykfM	238257	238736	-	479	0	1	19	12	2	0	6	0	2	4	5	0	14	19	84	162	9	40	13	6	0	1.92732	9.48225	11.0577	1.91717	0	4.70851	0	3.67151	9.97971	3.58806	0	7.46524	15.2973	27.171	39.4545	13.2111	28.5176	28.5514	7.68049	-0.370134	0.524784	1.14787	0.0862492	0.824925
C0067	238462	238586	+	124	3	0	11	6	0	1	8	0	0	0	0	0	33	29	16	32	7	35	1	16	2.30227	0	5.48972	5.52887	0	1.90736	6.27801	0	0	0	0	0	17.5966	23.3485	5.17542	7.79347	10.2753	24.9529	2.19626	20.4813	0.256496	0.666287	0.527546	0.407054	0.0802225
ykfM.EST5UTR	238737	238741	-	4	0	0	0	1	0	0	0	0	0	0	1	0	1	1	8	6	0	3	0	2	0	0	0	0.921479	0	0	0	0	0	0	0.717611	0	0.533231	0.805121	2.58771	1.46128	0	2.13882	0	2.56016	-0.0267628	NA	0.152952	NA	0.147116
ykfM.yafU.IGR	238737	238745	+	8	1	1	5	2	0	0	0	0	1	0	2	0	4	3	10	23	0	0	1	0	0.767425	1.92732	2.49533	1.84296	0	0	0	0	1.83576	0	1.43522	0	2.13293	2.41536	3.23464	5.60156	0	0	2.19626	0	-0.238603	NA	0.227948	NA	0.165964
yafU.EST3UTR	238742	238745	-	3	0	0	0	1	0	0	0	0	0	0	1	0	1	0	8	6	0	3	0	2	0	0	0	0.921479	0	0	0	0	0	0	0.717611	0	0.533231	0	2.58771	1.46128	0	2.13882	0	2.56016	-0.0214271	NA	0.123972	NA	0.116908
yafU	238746	239084	-	338	2	5	10	6	4	1	2	0	0	11	14	0	69	33	115	145	11	29	7	13	1.53485	9.63662	4.99066	5.52887	3.83433	1.90736	1.5695	0	0	27.4442	10.0466	0	36.793	26.569	37.1984	35.3142	16.1469	20.6753	15.3738	16.6411	-0.426834	0.454266	1.59032	0.0376176	1.40526
yafU.AS	238746	239084	+	338	8	3	13	1	3	0	1	0	2	0	8	0	36	22	48	92	6	13	8	13	6.1394	5.78197	6.48785	0.921479	2.87575	0	0.784751	0	3.67151	0	5.74089	0	19.1963	17.7127	15.5263	22.4062	8.80739	9.26823	17.5701	16.6411	-0.0573217	0.936104	2.13334	0.0128972	1.08694
yafU.EST5UTR	239085	239184	-	99	12	7	15	21	20	11	2	2	0	13	8	0	58	24	52	88	0	9	6	12	9.2091	13.4913	7.48599	19.3511	19.1717	20.981	1.5695	4.21894	0	32.4341	5.74089	0	30.9274	19.3229	16.8201	21.4321	0	6.41647	13.1776	15.361	-0.14247	0.828314	0.938165	0.151707	0.211586
yafU.yafF_pg.IGR	239085	239189	+	104	6	1	2	1	2	0	4	2	0	0	2	12	51	14	57	67	11	32	21	12	4.60455	1.92732	0.998131	0.921479	1.91717	0	3.139	4.21894	0	0	1.43522	13.5188	27.1948	11.2717	18.4374	16.3176	16.1469	22.8141	46.1214	15.361	0.320616	0.587911	1.66122	0.0243393	2.40639
yafF_pg.yafU.IGR	239185	239189	-	4	4	1	8	3	13	1	1	2	0	4	1	0	28	8	28	35	0	7	6	6	3.0697	1.92732	3.99253	2.76444	12.4616	1.90736	0.784751	4.21894	0	9.97971	0.717611	0	14.9305	6.44097	9.05699	8.52411	0	4.99059	13.1776	7.68049	0.0646843	0.924716	0.701655	0.272054	0.45772
yafF_pg	239190	239378	+	188	38	16	49	36	14	1	33	13	8	3	57	21	118	42	111	146	51	99	72	35	29.1621	30.8372	24.4542	33.1732	13.4202	1.90736	25.8968	27.4231	14.686	7.48479	40.9038	23.658	62.9213	33.8151	35.9045	35.5577	74.8628	70.5811	158.131	44.8029	1.01798	0.0376662	1.37701	0.00840028	0.210647
yafF_pg.AS	239190	239378	-	188	138	86	159	120	150	132	116	78	73	80	121	82	255	189	275	362	65	123	47	31	105.905	165.75	79.3515	110.577	143.788	251.772	91.0311	164.539	134.01	199.594	86.8309	92.3788	135.974	152.168	88.9526	88.1637	95.4134	87.6917	103.224	39.6826	-0.249036	0.592528	-0.648648	0.13543	-0.0743667
yafV.EST3UTR	239319	239418	-	99	150	94	166	108	161	149	144	79	91	91	136	118	247	206	264	301	90	145	53	30	115.114	181.168	82.8449	99.5197	154.332	284.197	113.004	166.648	167.054	227.039	97.5951	132.935	131.708	165.855	85.3945	73.3074	132.111	103.376	116.402	38.4025	-0.0554102	0.921623	-0.665788	0.127081	-0.154477
yafF_pg.yafV.IGR	239379	239418	+	39	15	8	13	17	8	1	13	2	5	1	22	7	23	9	22	31	13	49	9	9	11.5114	15.4186	6.48785	15.6651	7.66867	1.90736	10.2018	4.21894	9.17878	2.49493	15.7874	7.88599	12.2643	7.24609	7.11621	7.54993	19.0827	34.9341	19.7663	11.5207	0.505369	0.365237	0.44311	0.479685	-0.292771
yafV	239419	240189	-	770	694	298	1209	620	642	386	792	244	362	225	972	595	874	607	1304	1319	355	466	186	280	532.593	574.342	603.37	571.317	615.411	736.241	621.523	514.71	664.544	561.359	697.518	670.309	466.044	488.708	421.797	321.237	521.104	332.23	408.504	358.423	0.0365542	0.92315	-0.523006	0.0509635	-0.612533
yafV.AS	239419	240189	+	770	25	4	19	23	8	11	8	6	6	1	14	17	65	42	65	36	11	44	12	19	19.1856	7.70929	9.48225	21.194	7.66867	20.981	6.27801	12.6568	11.0145	2.49493	10.0466	19.1517	34.66	33.8151	21.0252	8.76766	16.1469	31.3694	26.3551	24.3216	0.385336	0.495976	0.784775	0.179878	-0.0111406
yafV.5UTR	240190	240216	-	26	59	36	66	63	42	45	47	8	31	38	49	34	48	26	96	109	24	41	4	24	45.2781	69.3836	32.9383	58.0532	40.2605	85.8312	36.8833	16.8758	56.9084	94.8073	35.1629	38.3034	25.5951	20.9331	31.0525	26.5465	35.2296	29.2306	8.78503	30.722	-0.271261	0.618956	-0.261375	0.675785	-0.457105
yafV.ivy.IGR	240190	240242	+	52	2	0	1	0	0	0	1	0	0	0	1	2	2	0	15	3	2	1	0	1	1.53485	0	0.499066	0	0	0	0.784751	0	0	0	0.717611	2.25314	1.06646	0	4.85196	0.730638	2.9358	0.712941	0	1.28008	-0.144219	NA	0.0428519	NA	0.357303
ivy.yafV.IGR	240217	240342	-	125	20	11	33	18	15	20	22	8	9	11	12	21	16	12	26	57	9	30	1	12	15.3485	21.2006	16.4692	16.5866	14.3788	38.1472	17.2645	16.8758	16.5218	27.4442	8.61133	23.658	8.5317	9.66145	8.41006	13.8821	13.2111	21.3882	2.19626	15.361	-0.102171	0.878891	-0.402519	0.521395	-0.323681
ivy.EST5UTR	240243	240342	+	99	41	7	80	39	10	16	49	8	22	11	52	37	121	92	305	635	160	328	263	491	31.4644	13.4913	39.9253	35.9377	9.58584	30.5178	38.4528	16.8758	40.3866	27.4442	37.3158	41.6831	64.521	74.0711	98.6565	154.652	234.864	233.845	577.616	628.52	1.98573	3.17059e-08	4.16172	1.14143e-22	1.48463
ivy.AS	240343	240758	-	415	2	2	19	7	10	6	12	0	2	0	6	14	7	6	6	13	0	3	2	8	1.53485	3.85465	9.48225	6.45035	9.58584	11.4442	9.41701	0	3.67151	0	4.30567	15.772	3.73262	4.83073	1.94078	3.1661	0	2.13882	4.39252	10.2407	0.49207	0.371633	0.148332	0.840893	-0.637776
ivy	240343	240816	+	473	431	156	930	373	283	160	555	190	318	177	850	474	1396	1044	3718	4786	1623	3339	2185	3880	330.76	300.662	464.131	343.712	271.279	305.178	435.537	400.799	583.77	441.602	609.969	533.994	744.391	840.546	1202.64	1165.61	2382.4	2380.51	4798.82	4966.72	1.98103	1.95874e-27	3.51107	1.49009e-75	1.48662
fadE.EST3UTR	240759	240858	-	99	88	56	268	149	96	60	183	120	56	44	241	99	66	34	209	277	26	40	29	39	67.5334	107.93	133.75	137.3	92.024	114.442	143.609	253.136	102.802	109.777	172.944	111.53	35.1933	27.3741	67.604	67.4623	38.1654	28.5176	63.6915	49.9232	-0.195863	0.666328	-1.56426	2.78551e-05	-0.853864
ivy.EST3UTR	240817	240916	+	99	154	66	293	138	141	47	195	32	115	79	267	158	428	215	1272	1279	418	921	460	898	118.183	127.203	146.226	127.164	135.16	89.646	153.026	67.503	211.112	197.099	191.602	177.998	228.223	173.101	411.446	311.495	613.582	656.619	1010.28	1149.51	1.4502	3.65504e-07	3.15942	4.64579e-25	1.2646
fadE	240859	243303	-	2444	500	197	1883	1056	466	276	1317	536	213	187	1560	786	436	232	1520	2015	255	439	269	351	383.712	379.683	939.741	973.082	446.7	526.432	1033.52	1130.68	391.016	466.552	1119.47	885.484	232.489	186.788	491.665	490.745	374.314	312.981	590.794	449.309	0.0657483	0.837645	-0.99452	2.8182e-06	-0.907573
fadE.AS	240917	243303	+	2386	35	4	51	24	46	15	57	4	10	22	60	29	132	130	239	306	105	160	84	102	26.8599	7.70929	25.4524	22.1155	44.0948	28.6104	44.7308	8.43788	18.3576	54.8884	43.0567	32.6705	70.3865	104.666	77.3079	74.5251	154.129	114.071	184.486	130.568	0.708575	0.136653	2.03952	0.000156714	1.22991
fadE.5UTR	243304	243406	-	102	5	0	6	0	1	3	4	0	1	1	0	7	2	0	4	14	0	3	4	0	3.83712	0	2.99439	0	0.958584	5.72208	3.139	0	1.83576	2.49493	0	7.88599	1.06646	0	1.29386	3.40964	0	2.13882	8.78503	0	0.106061	NA	0.188252	NA	0.0934266
fadE.lpcA.IGR	243304	243442	+	138	1	0	14	2	3	6	4	1	3	0	7	8	60	48	89	153	54	140	30	73	0.767425	0	6.98692	1.84296	2.87575	11.4442	3.139	2.10947	5.50727	0	5.02328	9.01256	31.9939	38.6458	28.7883	37.2625	79.2665	99.8117	65.8878	93.446	0.847962	0.0842025	4.07968	4.19567e-07	2.17853
lpcA.fadE.IGR	243407	243542	-	135	3	2	0	6	0	4	0	0	2	0	2	1	3	0	12	19	0	0	0	4	2.30227	3.85465	0	5.52887	0	7.62944	0	0	3.67151	0	1.43522	1.12657	1.59969	0	3.88157	4.62738	0	0	0	5.12033	-0.0730369	NA	0.455913	NA	0.10052
lpcA.EST5UTR	243443	243542	+	99	213	70	320	131	156	102	278	51	93	65	182	109	286	175	699	773	117	196	87	88	163.461	134.913	159.701	120.714	149.539	194.551	218.161	107.583	170.725	162.17	130.605	122.796	152.504	140.896	226.101	188.261	171.744	139.736	191.074	112.647	-0.369998	0.317873	-0.127361	0.800773	0.477575
lpcA	243543	244121	+	578	2668	988	4427	2396	2336	1204	3658	1273	1209	894	3141	2006	3599	2280	6501	7960	1259	2284	905	1375	2047.49	1904.2	2209.36	2207.86	2239.25	2296.46	2870.62	2685.35	2219.43	2230.47	2254.02	2259.9	1919.1	1835.68	2102.84	1938.63	1848.08	1628.36	1987.61	1760.11	-0.105199	0.587682	-0.553277	0.000138128	-0.124803
lpcA.AS	243543	244121	-	578	10	6	19	26	8	10	6	4	6	2	30	12	12	21	18	32	10	4	2	13	7.67425	11.5639	9.48225	23.9585	7.66867	19.0736	4.70851	8.43788	11.0145	4.98986	21.5283	13.5188	6.39878	16.9075	5.82235	7.79347	14.679	2.85176	4.39252	16.6411	0.277388	0.646688	0.323657	0.631021	-0.628867
lpcA.EST3UTR	244122	244221	+	99	1065	508	2049	1203	1002	610	1473	794	533	573	1464	1009	1249	749	2340	3201	491	1076	387	561	817.307	979.08	1022.59	1108.54	960.501	1163.49	1155.94	1674.92	978.458	1429.59	1050.58	1136.71	666.006	603.036	756.906	779.591	720.738	767.124	849.952	718.126	0.0229737	0.95207	-0.781577	0.000925004	-0.436818
yafJ.lpcA.IGR	244122	244326	-	204	19	3	43	19	6	6	17	11	21	4	23	8	20	3	56	35	2	10	8	9	14.5811	5.78197	21.4598	17.5081	5.7515	11.4442	13.3408	23.2042	38.5509	9.97971	16.5051	9.01256	10.6646	2.41536	18.114	8.52411	2.9358	7.12941	17.5701	11.5207	0.0466092	0.948918	-0.138354	0.853866	-0.288312
lpcA.yafJ.IGR	244222	244226	+	4	178	88	410	172	171	100	297	93	96	61	234	181	239	135	486	544	81	123	75	84	136.602	169.604	204.617	158.494	163.918	190.736	233.071	196.181	176.233	152.191	167.921	203.909	127.442	108.691	157.204	132.489	118.9	87.6917	164.719	107.527	-0.0907625	0.825777	-0.596172	0.0648903	-0.296587
yafJ.EST5UTR	244227	244326	+	99	694	334	1331	650	624	445	916	330	360	267	776	648	806	513	1591	2276	269	503	164	288	532.593	643.726	664.257	598.961	598.156	848.776	718.832	696.125	660.872	666.146	556.866	730.018	429.784	413.027	514.631	554.311	394.865	358.609	360.186	368.664	-0.498853	0.0343561	-0.889303	5.7662e-05	-0.226539
yafJ.AS	244327	244964	-	637	166	48	332	158	89	57	219	124	46	31	275	289	341	183	703	814	70	181	81	195	127.393	92.5115	165.69	145.594	85.3139	108.72	171.86	261.574	84.4448	77.3428	197.343	325.579	181.832	147.337	227.395	198.246	102.753	129.042	177.897	249.616	0.0131886	0.979219	0.00739163	0.992239	0.387515
yafJ	244327	245094	+	767	1183	502	2696	1202	1074	541	1647	559	536	336	1821	1114	1964	1414	4113	4785	540	1079	499	794	907.864	967.516	1345.48	1107.62	1029.52	1031.88	1292.48	1179.19	983.965	838.296	1306.77	1255	1047.27	1138.44	1330.41	1165.37	792.665	769.263	1095.93	1016.39	-0.224724	0.276024	-0.219842	0.321592	0.0216805
yafK.EST3UTR	244965	245064	-	99	170	69	375	212	78	28	277	122	26	31	389	253	392	289	691	895	72	173	147	119	130.462	132.985	187.15	195.354	74.7695	53.4061	217.376	257.355	47.7297	77.3428	279.151	285.022	209.027	232.68	223.514	217.974	105.689	123.339	322.85	152.33	0.0674294	0.878891	-0.0106895	0.98722	0.180706
yafK	245065	245805	-	740	923	315	4137	1643	633	309	3094	1192	242	199	3949	2086	2008	931	4627	4586	442	656	1096	1379	708.333	607.107	2064.64	1513.99	606.783	589.375	2428.02	2514.49	444.253	496.491	2833.85	2350.03	1070.73	749.568	1496.67	1116.9	648.811	467.689	2407.1	1765.23	0.595321	0.0270429	-0.21979	0.52453	-0.413381
yafJ.EST3UTR	245095	245194	+	99	78	41	242	108	81	37	171	36	46	26	196	107	194	199	359	413	51	130	30	45	59.8591	79.0202	120.774	99.5197	77.6453	70.5724	134.192	75.9409	84.4448	64.8681	140.652	120.543	103.447	160.219	116.124	100.585	74.8628	92.6823	65.8878	57.6037	-0.65737	0.0752648	-0.657445	0.0896408	-0.024961
yafK.AS	245195	245805	+	610	185	78	305	148	173	116	234	44	85	40	245	119	505	317	865	833	102	204	45	88	141.974	150.331	152.215	136.379	165.835	221.254	183.632	92.8166	156.039	99.7971	175.815	134.062	269.282	255.223	279.796	202.874	149.726	145.44	98.8316	112.647	-1.02486	0.00195816	-0.346388	0.403497	0.643219
yafK.EST5UTR	245806	245883	-	77	255	78	296	136	177	105	191	65	66	50	259	144	579	279	643	771	98	194	110	121	195.693	150.331	147.723	125.321	169.669	200.273	149.887	137.115	121.16	124.746	185.861	162.226	308.741	224.629	207.987	187.774	143.854	138.311	241.588	154.89	-0.0132945	0.977247	0.381089	0.273891	0.47602
yafK.yafQ.IGR	245806	245960	+	154	22	10	29	29	11	16	6	0	14	1	20	6	34	22	37	55	15	19	4	26	16.8833	19.2732	14.4729	26.7229	10.5444	30.5178	4.70851	0	25.7006	2.49493	14.3522	6.75942	18.1299	17.7127	11.9682	13.395	22.0185	13.5459	8.78503	33.2821	0.353112	0.542139	1.56037	0.0275278	-0.354264
yafQ.EST3UTR	245884	245960	-	76	231	58	236	73	162	117	130	19	77	49	123	85	577	306	650	669	127	225	55	64	177.275	111.785	117.78	67.268	155.291	223.161	102.018	40.0799	141.353	122.252	88.2662	95.7585	307.674	246.367	210.252	162.932	186.423	160.412	120.794	81.9253	-0.701348	0.0727773	0.328675	0.499121	0.82657
yafQ	245961	246239	-	278	754	226	732	256	659	371	433	147	340	221	459	207	1497	813	1821	1942	469	897	156	262	578.638	435.575	365.316	235.899	631.707	707.631	339.797	310.092	624.157	551.379	329.384	233.2	798.247	654.563	589.028	472.966	688.444	639.508	342.616	335.382	-0.568341	0.0391664	0.049735	0.913509	0.743499
yafQ.AS	245961	246239	+	278	10	1	14	8	5	12	2	0	12	4	14	2	10	9	33	34	14	13	0	8	7.67425	1.92732	6.98692	7.37183	4.79292	22.8883	1.5695	0	22.0291	9.97971	10.0466	2.25314	5.33231	7.24609	10.6743	8.28057	20.5506	9.26823	0	10.2407	-0.244124	0.68765	0.70297	0.270285	0.162961
yafQ.dinJ.TU	246240	246241	-	1	96	24	126	24	125	54	67	16	57	25	61	16	177	70	226	182	53	99	24	34	73.6728	46.2558	62.8823	22.1155	119.823	102.997	52.5783	33.7515	104.638	62.3732	43.7743	18.0251	94.3819	56.3585	73.1029	44.3254	77.7986	70.5811	52.7102	43.5228	-0.182976	0.738961	0.0747995	0.917103	0.311764
yafQ.dinJ.TU_AS	246240	246241	+	1	0	0	0	0	0	0	0	0	0	1	2	0	2	0	1	0	0	0	0	0	0	0	0	0	0	0	0	0	0	2.49493	1.43522	0	1.06646	0	0.323464	0	0	0	0	0	0.0165308	NA	0	NA	0.00932859
dinJ	246242	246502	-	260	940	318	1077	475	920	516	553	241	403	269	695	303	1111	740	1476	1998	425	1058	193	375	721.379	612.889	537.494	437.703	881.897	984.198	433.967	508.382	739.81	671.136	498.74	341.351	592.42	595.789	477.433	486.605	623.857	754.291	423.878	480.031	-0.0782493	0.810787	-0.0448982	0.910775	-0.0182125
dinJ.AS	246242	246502	+	260	0	1	3	13	2	0	6	2	0	2	4	0	7	3	16	8	0	10	0	4	0	1.92732	1.4972	11.9792	1.91717	0	4.70851	4.21894	0	4.98986	2.87044	0	3.73262	2.41536	5.17542	1.94837	0	7.12941	0	5.12033	-0.0582402	NA	-0.132432	0.852128	-0.200749
dinJ.yafL.IGR	246503	246611	+	108	0	1	0	2	0	0	2	1	0	0	0	0	0	1	2	3	0	4	0	0	0	1.92732	0	1.84296	0	0	1.5695	2.10947	0	0	0	0	0	0.805121	0.646928	0.730638	0	2.85176	0	0	-0.0476324	NA	-0.158356	NA	-0.0242761
dinJ.5UTR	246503	246615	-	112	249	56	287	151	260	149	145	54	69	70	175	80	248	242	375	547	89	290	45	94	191.089	107.93	143.232	139.143	249.232	284.197	113.789	113.911	126.667	174.645	125.582	90.1256	132.241	194.839	121.299	133.22	130.643	206.753	98.8316	120.328	-0.159252	0.710552	-0.0368255	0.950385	-0.128062
yafL.EST5UTR	246612	246711	+	99	4	2	13	0	2	13	5	2	0	0	5	9	7	1	18	15	3	2	0	0	3.0697	3.85465	6.48785	0	1.91717	24.7957	3.92375	4.21894	0	0	3.58806	10.1391	3.73262	0.805121	5.82235	3.65319	4.4037	1.42588	0	0	-0.628913	NA	-0.7917	0.197156	0.123058
yafL.dinJ.IGR	246616	246711	-	95	29	7	11	6	12	2	6	0	6	8	5	4	23	7	48	71	6	29	0	9	22.2553	13.4913	5.48972	5.52887	11.503	3.81472	4.70851	0	11.0145	19.9594	3.58806	4.50628	12.2643	5.63585	15.5263	17.2918	8.80739	20.6753	0	11.5207	-0.539582	0.337425	0.384111	0.558654	0.774285
yafL	246712	247461	+	749	74	19	160	69	47	37	91	35	19	11	100	78	183	128	227	262	52	83	24	35	56.7894	36.6191	79.8505	63.5821	45.0534	70.5724	71.4123	73.8314	34.8794	27.4442	71.7611	87.8725	97.5813	103.055	73.4263	63.8091	76.3307	59.1741	52.7102	44.8029	-0.384644	0.335921	-0.459074	0.289694	-0.0620272
yafL.AS	246712	247461	-	749	12	8	7	6	17	6	0	0	12	5	10	0	23	9	26	38	6	15	11	2	9.2091	15.4186	3.49346	5.52887	16.2959	11.4442	0	0	22.0291	12.4746	7.17611	0	12.2643	7.24609	8.41006	9.25475	8.80739	10.6941	24.1588	2.56016	0.191248	0.762776	2.55929	0.0054433	0.419354
yafL.EST3UTR	247462	247549	+	87	12	6	43	12	8	0	11	16	2	6	11	0	42	39	69	44	22	5	8	7	9.2091	11.5639	21.4598	11.0577	7.66867	0	8.63226	33.7515	3.67151	14.9696	7.89372	0	22.3957	31.3997	22.319	10.716	32.2938	3.5647	17.5701	8.96058	-0.114376	0.863224	-0.233145	0.738113	0.00378845
rayT.yafL.IGR	247462	247636	-	174	13	6	33	1	3	3	12	0	10	13	13	4	14	11	15	42	5	2	8	6	9.97652	11.5639	16.4692	0.921479	2.87575	5.72208	9.41701	0	18.3576	32.4341	9.32894	4.50628	7.46524	8.85633	4.85196	10.2289	7.33949	1.42588	17.5701	7.68049	0.239837	0.694991	0.407524	0.529883	-0.0987393
rayT.EST5UTR	247550	247636	+	86	25	3	27	10	42	17	25	4	13	1	24	15	51	19	92	72	30	20	12	6	19.1856	5.78197	13.4748	9.21479	40.2605	32.4251	19.6188	8.43788	23.8648	2.49493	17.2227	16.8986	27.1948	15.2973	29.7587	17.5353	44.037	14.2588	26.3551	7.68049	-0.242992	0.690169	0.066719	0.934775	0.55917
rayT	247637	248134	+	497	153	61	355	150	243	72	185	61	68	46	248	111	257	185	480	707	116	169	63	71	117.416	117.567	177.168	138.222	232.936	137.33	145.179	128.678	124.831	114.767	177.968	125.049	137.04	148.947	155.263	172.187	170.276	120.487	138.364	90.8859	-0.432445	0.222015	-0.236043	0.602054	0.04274
rayT.AS	247637	248134	-	497	13	4	11	17	4	8	14	6	6	11	23	2	18	5	25	27	2	22	7	8	9.97652	7.70929	5.48972	15.6651	3.83433	15.2589	10.9865	12.6568	11.0145	27.4442	16.5051	2.25314	9.59816	4.0256	8.0866	6.57574	2.9358	15.6847	15.3738	10.2407	0.299768	0.616907	0.0407308	0.961515	-0.218858
rayT.EST3UTR	248135	248234	+	99	40	19	161	83	54	24	96	43	15	8	109	60	80	35	184	197	26	50	25	32	30.697	36.6191	80.3496	76.4828	51.7635	45.7767	75.3361	90.7072	27.5363	19.9594	78.2196	67.5942	42.6585	28.1792	59.5174	47.9786	38.1654	35.647	54.9065	40.9626	-0.137206	0.771638	-0.629924	0.122546	-0.46239
lfhA_pg.rayT.IGR	248135	248357	-	222	59	19	244	102	52	34	118	53	26	11	167	169	20	17	71	122	12	13	7	30	45.2781	36.6191	121.772	93.9909	49.8463	64.8503	92.6006	111.802	47.7297	27.4442	119.841	190.39	10.6646	13.6871	22.9659	29.7126	17.6148	9.26823	15.3738	38.4025	0.0642921	0.912744	-1.49146	0.000815641	-1.76014
rayT.lfhA_pg.IGR	248235	248357	+	122	35	15	136	38	49	30	61	22	24	9	95	30	81	28	175	213	30	32	15	14	26.8599	28.9098	67.8729	35.0162	46.9706	57.2208	47.8698	46.4083	44.0581	22.4544	68.1731	33.7971	43.1917	22.5434	56.6062	51.8753	44.037	22.8141	32.9439	17.9212	-0.752212	0.12258	-0.604471	0.247657	0.0435106
lfhA_pg	248358	250070	-	1712	85	53	134	29	55	59	133	32	36	31	167	64	70	48	98	126	36	87	44	48	65.2311	102.148	66.8748	26.7229	52.7221	112.534	104.372	67.503	66.0872	77.3428	119.841	72.1005	37.3262	38.6458	31.6995	30.6868	52.8443	62.0259	96.6354	61.444	0.995714	0.0248309	-0.110264	0.865137	-0.453896
lfhA_pg.AS	248358	250070	+	1712	125	44	250	114	129	57	146	18	86	36	161	125	158	90	331	336	116	156	69	58	95.9281	84.8022	124.766	105.049	123.657	108.72	114.574	37.9704	157.875	89.8174	115.535	140.821	84.2506	72.4609	107.067	81.8315	170.276	111.219	151.542	74.2448	0.164124	0.742898	0.355014	0.482299	-0.222659
lafU_pg	250072	250827	+	755	29	36	74	59	32	15	81	33	23	14	86	68	64	83	148	164	37	159	69	63	22.2553	69.3836	36.9309	54.3673	30.6747	28.6104	63.5648	69.6125	42.2224	34.929	61.7146	76.6068	34.1268	66.825	47.8727	39.9416	54.3122	113.358	151.542	80.6452	1.01491	0.0278558	0.540957	0.286192	-0.0333191
lafU_pg.AS	250072	250827	-	755	50	2	50	24	6	10	24	21	2	12	24	26	16	6	32	52	5	3	2	4	38.3712	3.85465	24.9533	22.1155	5.7515	19.0736	18.834	44.2989	3.67151	29.9391	17.2227	29.2908	8.5317	4.83073	10.3508	12.6644	7.33949	2.13882	4.39252	5.12033	-0.455058	0.420975	-1.36021	0.0473708	-0.490144
lafU_pg.dinB.IGR	250828	250879	+	51	5	2	11	21	0	1	4	8	0	0	12	2	2	10	13	8	0	20	2	4	3.83712	3.85465	5.48972	19.3511	0	1.90736	3.139	16.8758	0	0	8.61133	2.25314	1.06646	8.05121	4.20503	1.94837	0	14.2588	4.39252	5.12033	0.143911	0.808374	-0.254984	0.705882	-0.623058
dinB.lafU_pg.IGR	250828	250897	-	69	3	0	2	2	0	0	6	0	0	4	0	1	2	2	6	6	0	1	0	1	2.30227	0	0.998131	1.84296	0	0	4.70851	0	0	9.97971	0	1.12657	1.06646	1.61024	1.94078	1.46128	0	0.712941	0	1.28008	-0.11234	NA	-0.2266	NA	0.0444394
dinB.5UTR	250880	250897	+	17	20	7	29	21	18	20	17	10	15	22	10	17	25	73	43	134	25	142	12	36	15.3485	13.4913	14.4729	19.3511	17.2545	38.1472	13.3408	21.0947	27.5363	54.8884	7.17611	19.1517	13.3308	58.7738	13.909	32.6352	36.6975	101.238	26.3551	46.083	0.325242	0.571195	0.585828	0.319652	0.261666
dinB	250898	251953	+	1055	676	249	863	524	596	320	505	249	308	325	725	573	1745	1349	1881	3375	1049	2774	498	649	518.779	479.903	430.694	482.855	571.316	610.355	396.299	525.258	565.413	810.852	520.268	645.525	930.489	1086.11	608.436	821.968	1539.83	1977.7	1093.74	830.773	0.368259	0.19433	0.973022	0.000119924	0.593221
dinB.AS	250898	251953	-	1055	18	4	10	5	8	10	12	0	4	6	18	10	27	20	65	52	11	29	2	6	13.8136	7.70929	4.99066	4.6074	7.66867	19.0736	9.41701	0	7.34302	14.9696	12.917	11.2657	14.3972	16.1024	21.0252	12.6644	16.1469	20.6753	4.39252	7.68049	-0.646086	0.246019	0.043191	0.958402	1.01749
dinB.yafN.TU	251954	252004	+	50	54	21	39	14	48	41	27	10	21	12	29	43	188	134	183	435	146	411	62	77	41.4409	40.4738	19.4636	12.9007	46.012	78.2018	21.1883	21.0947	38.5509	29.9391	20.8107	48.4425	100.247	107.886	59.1939	105.943	214.313	293.019	136.168	98.5663	0.353416	0.425092	2.19145	5.09876e-06	2.01587
dinB.yafN.TU_AS	251954	252004	-	50	0	2	0	0	0	0	0	0	2	0	2	0	14	2	9	5	3	15	1	0	0	3.85465	0	0	0	0	0	0	3.67151	0	1.43522	0	7.46524	1.61024	2.91118	1.21773	4.4037	10.6941	2.19626	0	-0.114358	NA	0.223103	NA	0.581254
yafN	252005	252298	+	293	222	99	175	91	205	95	102	57	96	64	146	80	1062	596	1253	2002	861	2002	410	697	170.368	190.805	87.3365	83.8546	196.51	181.199	80.0446	120.24	176.233	159.675	104.771	90.1256	566.292	479.852	405.3	487.579	1263.86	1427.31	900.466	892.217	0.943506	1.04352e-05	3.18033	5.5075e-41	2.3171
yafN.AS	252005	252298	-	293	5	1	3	2	0	0	0	0	0	0	4	1	26	0	15	8	0	2	0	1	3.83712	1.92732	1.4972	1.84296	0	0	0	0	0	0	2.87044	1.12657	13.864	0	4.85196	1.94837	0	1.42588	0	1.28008	-0.215215	NA	0.198365	NA	0.163992
yafN.yafO.TU	252299	252300	+	1	17	15	24	9	26	12	16	1	8	3	17	11	205	116	235	319	146	318	78	149	13.0462	28.9098	11.9776	8.29331	24.9232	22.8883	12.556	2.10947	14.686	7.48479	12.1994	12.3923	109.312	93.394	76.014	77.6912	214.313	226.715	171.308	190.732	1.04076	0.00419507	4.06122	2.24989e-15	2.67267
yafN.yafO.TU_AS	252299	252300	-	1	0	0	0	0	0	0	0	0	0	0	0	0	0	0	0	0	0	0	0	0	0	0	0	0	0	0	0	0	0	0	0	0	0	0	0	0	0	0	0	0	0	NA	0	NA	0
yafO	252301	252699	+	398	123	64	126	86	116	68	107	48	55	44	141	48	939	518	1339	1480	726	1337	378	395	94.3933	123.349	62.8823	79.2472	111.196	129.701	83.9684	101.255	100.967	109.777	101.183	54.0754	500.704	417.053	433.118	360.448	1065.69	953.202	830.186	505.633	0.638135	0.0382649	2.78778	1.57654e-18	2.37502
yafO.AS	252301	252699	-	398	1	1	25	8	11	0	6	0	0	0	6	9	12	6	20	20	2	10	0	5	0.767425	1.92732	12.4766	7.37183	10.5444	0	4.70851	0	0	0	4.30567	10.1391	6.39878	4.83073	6.46928	4.87092	2.9358	7.12941	0	6.40041	-0.162632	0.784464	0.0814024	0.915867	-0.261384
yafO.yafP.TU	252700	252708	+	8	4	4	1	12	3	1	4	10	2	1	6	3	47	10	45	69	14	45	10	8	3.0697	7.70929	0.499066	11.0577	2.87575	1.90736	3.139	21.0947	3.67151	2.49493	4.30567	3.37971	25.0619	8.05121	14.5559	16.8047	20.5506	32.0823	21.9626	10.2407	0.00387748	0.996488	0.178588	0.803656	0.642864
yafO.yafP.TU_AS	252700	252708	-	8	0	0	0	0	0	0	0	0	0	0	0	0	0	0	0	0	2	0	0	1	0	0	0	0	0	0	0	0	0	0	0	0	0	0	0	0	2.9358	0	0	1.28008	0.0673075	NA	0.0473392	NA	0
yafP	252709	253161	+	452	63	46	129	115	73	49	98	14	34	20	77	41	457	334	743	1028	279	504	105	161	48.3478	88.6569	64.3795	105.97	69.9766	93.4607	76.9056	29.5326	62.4157	49.8986	55.2561	46.1894	243.687	268.91	240.334	250.365	409.544	359.322	230.607	206.093	-0.129458	0.774769	1.72601	3.98273e-06	1.34131
yafP.AS	252709	253161	-	452	6	0	0	0	1	4	0	0	2	2	0	2	12	6	20	48	3	8	4	6	4.60455	0	0	0	0.958584	7.62944	0	0	3.67151	4.98986	0	2.25314	6.39878	4.83073	6.46928	11.6902	4.4037	5.70353	8.78503	7.68049	-0.0384058	NA	1.54733	0.0368322	2.42215
yafP.EST3UTR	253162	253261	+	99	57	16	21	33	16	20	18	0	6	13	28	19	137	55	160	227	41	71	18	32	43.7432	30.8372	10.4804	30.4088	15.3373	38.1472	14.1255	0	11.0145	32.4341	20.0931	21.4048	73.0527	44.2816	51.7542	55.285	60.1838	50.6188	39.5327	40.9626	-0.226898	0.695025	1.47716	0.0135357	0.938358
ykfJ_pg.yafP.IGR	253162	253466	-	304	7	2	9	2	0	4	6	0	8	2	0	4	39	39	90	153	31	131	44	94	5.37197	3.85465	4.49159	1.84296	0	7.62944	4.70851	0	14.686	4.98986	0	4.50628	20.796	31.3997	29.1118	37.2625	45.5049	93.3952	96.6354	120.328	1.02566	0.0541489	4.22417	7.26417e-07	2.48856
yafP.ykfJ_pg.IGR	253262	253466	+	204	50	8	97	54	22	12	42	5	3	16	64	66	151	79	215	273	36	89	6	22	38.3712	15.4186	48.4094	49.7599	21.0888	22.8883	32.9595	10.5473	5.50727	39.9189	45.9271	74.3537	80.5179	63.6046	69.5448	66.4881	52.8443	63.4517	13.1776	28.1618	-1.10006	0.0314327	-0.0698005	0.928225	0.314587
ykfJ_pg	253467	253733	+	266	5	1	16	9	4	0	4	0	0	3	8	2	22	16	53	54	0	17	0	0	3.83712	1.92732	7.98505	8.29331	3.83433	0	3.139	0	0	7.48479	5.74089	2.25314	11.7311	12.8819	17.1436	13.1515	0	12.12	0	0	-1.17866	0.0168302	-0.513253	0.392557	0.285676
ykfJ_pg.AS	253467	253733	-	266	8	0	14	1	10	3	11	0	7	1	9	0	12	19	24	25	6	18	5	6	6.1394	0	6.98692	0.921479	9.58584	5.72208	8.63226	0	12.8503	2.49493	6.4585	0	6.39878	15.2973	7.76314	6.08865	8.80739	12.8329	10.9813	7.68049	0.117439	0.855558	0.265518	0.697184	0.242698
prfH_pg	253702	254202	+	500	6	2	27	16	2	0	17	0	6	0	6	12	20	6	25	46	14	12	8	9	4.60455	3.85465	13.4748	14.7437	1.91717	0	13.3408	0	11.0145	0	4.30567	13.5188	10.6646	4.83073	8.0866	11.2031	20.5506	8.55529	17.5701	11.5207	0.205975	0.742092	0.337287	0.615747	-0.227853
prfH_pg.AS	253702	254202	-	500	184	58	243	158	138	90	113	47	68	80	107	67	225	112	451	421	81	93	27	29	141.206	111.785	121.273	145.594	132.285	171.662	88.6769	99.1451	124.831	199.594	76.7844	75.4802	119.977	90.1735	145.882	102.533	118.9	66.3035	59.299	37.1224	-1.17034	0.00202749	-0.780884	0.0501322	-0.0846466
pepD.EST3UTR	254159	254258	-	99	1167	437	1274	681	961	393	989	386	646	384	695	437	812	487	1584	1966	230	566	167	319	895.585	842.24	635.81	627.527	921.199	749.593	776.119	814.255	1185.9	958.053	498.74	492.311	432.984	392.094	512.367	478.812	337.617	403.525	366.775	408.346	-0.319094	0.151038	-0.974651	3.73787e-07	-0.333586
prfH_pg.pepD.IGR	254203	254258	+	55	2	0	0	1	1	0	0	0	4	0	0	3	0	5	4	16	3	16	4	0	1.53485	0	0	0.921479	0.958584	0	0	0	7.34302	0	0	3.37971	0	4.0256	1.29386	3.89674	4.4037	11.4071	8.78503	0	0.0804035	NA	0.578969	0.2856	0.376509
pepD	254259	255716	-	1457	10120	4267	15116	8263	8401	4266	10199	3561	4699	3308	8390	5076	9949	7221	19153	27384	4117	7992	2999	4987	7766.34	8223.89	7543.88	7614.18	8053.06	8136.8	8003.68	7511.82	8626.22	8253.22	6020.76	5718.47	5305.12	5813.78	6195.31	6669.27	6043.34	5697.82	6586.58	6383.77	0.0110231	0.960516	-0.252519	0.0828241	-0.231322
pepD.AS	254259	255716	+	1457	27	5	19	36	17	9	20	20	6	14	25	18	35	42	51	48	12	60	3	23	20.7205	9.63662	9.48225	33.1732	16.2959	17.1662	15.695	42.1894	11.0145	34.929	17.9403	20.2783	18.6631	33.8151	16.4967	11.6902	17.6148	42.7765	6.58878	29.4419	0.191272	0.760614	-0.272281	0.684241	-0.306076
pepD.5UTR	255717	255809	-	92	2383	971	2872	2060	2255	1313	1821	617	931	851	1447	814	1761	1230	3181	6198	626	1504	407	876	1828.77	1871.43	1433.32	1898.25	2161.61	2504.36	1429.03	1301.54	1709.09	2123.18	1038.38	917.028	939.02	990.299	1028.94	1509.5	918.904	1072.26	893.877	1121.35	-0.290956	0.281797	-0.399016	0.136616	-0.362221
pepD.gpt.IGR	255717	255913	+	196	18	12	12	17	9	11	8	0	0	0	11	6	23	8	30	52	8	19	2	2	13.8136	23.1279	5.98879	15.6651	8.62725	20.981	6.27801	0	0	0	7.89372	6.75942	12.2643	6.44097	9.70392	12.6644	11.7432	13.5459	4.39252	2.56016	-0.645125	0.243782	-0.0763507	0.924426	0.0403004
gpt.pepD.IGR	255810	255976	-	166	30	14	53	38	30	38	25	9	20	15	9	9	56	20	60	127	2	26	11	11	23.0227	26.9825	26.4505	35.0162	28.7575	72.4797	19.6188	18.9852	36.7151	37.4239	6.4585	10.1391	29.861	16.1024	19.4078	30.9303	2.9358	18.5365	24.1588	14.0809	-0.232228	0.692448	-0.0284873	0.973293	-0.174713
gpt.5UTR	255914	255976	+	62	394	60	171	76	131	84	190	71	32	29	229	157	251	109	198	297	60	67	76	157	302.365	115.639	85.3402	70.0324	125.574	160.218	149.103	149.772	58.7442	72.3529	164.333	176.872	133.841	87.7582	64.0459	72.3332	88.0739	47.767	166.916	200.973	1.19645	0.00181609	0.234387	0.648577	-0.1536
gpt	255977	256435	+	458	1636	471	1533	655	645	328	1328	583	178	135	1747	1094	1251	667	1277	1808	280	469	370	651	1255.51	907.769	765.068	603.569	618.286	625.614	1042.15	1229.82	326.765	336.815	1253.67	1232.47	667.072	537.016	413.064	440.331	411.012	334.369	812.616	833.334	0.885666	4.67083e-05	-0.426061	0.0830473	-0.641304
gpt.AS	255977	256435	-	458	13	0	9	1	2	2	10	2	2	1	5	0	10	1	25	33	3	3	4	16	9.97652	0	4.49159	0.921479	1.91717	3.81472	7.84751	4.21894	3.67151	2.49493	3.58806	0	5.33231	0.805121	8.0866	8.03702	4.4037	2.13882	8.78503	20.4813	0.259579	0.660846	0.389649	0.551366	0.498446
gpt.3UTR	256436	256474	+	38	413	136	125	98	177	82	137	56	45	32	217	161	336	359	275	558	64	150	57	79	316.946	262.116	62.3832	90.3049	169.669	156.404	107.511	118.13	82.609	79.8377	155.722	181.378	179.166	289.038	88.9526	135.899	93.9455	106.941	125.187	101.127	-0.00325676	0.99573	0.000519596	1	0.49694
frsA.gpt.IGR	256436	256526	-	90	1	0	2	0	4	2	0	2	2	2	0	0	0	0	4	26	1	5	0	3	0.767425	0	0.998131	0	3.83433	3.81472	0	4.21894	3.67151	4.98986	0	0	0	0	1.29386	6.3322	1.4679	3.5647	0	3.84025	-0.119238	NA	0.0320958	NA	0.483529
gpt.frsA.IGR	256475	256501	+	26	24	14	15	13	20	9	12	1	2	4	12	4	39	25	23	42	4	22	0	1	18.4182	26.9825	7.48599	11.9792	19.1717	17.1662	9.41701	2.10947	3.67151	9.97971	8.61133	4.50628	20.796	20.128	7.43967	10.2289	5.87159	15.6847	0	1.28008	-0.890825	0.080855	-0.938618	0.154951	-0.0594505
frsA.5UTR	256502	256526	+	24	43	22	39	32	33	19	16	10	14	21	41	18	45	42	82	85	20	33	3	32	32.9993	42.4011	19.4636	29.4873	31.6333	36.2399	12.556	21.0947	25.7006	52.3935	29.4221	20.2783	23.9954	33.8151	26.524	20.7014	29.358	23.527	6.58878	40.9626	0.0562957	0.932359	0.375264	0.533702	-0.0252309
frsA	256527	257771	+	1244	1916	953	3081	1710	1646	1074	2033	823	743	686	2303	1395	2832	1884	3414	5510	896	1986	407	729	1470.39	1836.74	1537.62	1575.73	1577.83	2048.51	1595.4	1736.09	1363.97	1711.52	1652.66	1571.57	1510.11	1516.85	1104.31	1341.94	1315.24	1415.9	893.877	933.18	-0.384092	0.0802972	-0.813836	3.99783e-05	-0.32885
frsA.AS	256527	257771	-	1244	30	18	54	32	49	24	44	30	16	8	52	25	70	46	103	169	23	72	10	23	23.0227	34.6918	26.9496	29.4873	46.9706	45.7767	34.529	63.2841	29.3721	19.9594	37.3158	28.1643	37.3262	37.0356	33.3168	41.1593	33.7617	51.3317	21.9626	29.4419	-0.341291	0.478699	-0.591337	0.224932	0.311128
frsA.EST3UTR	257772	257809	+	37	105	60	113	37	93	71	92	19	53	38	65	44	206	92	241	262	48	116	17	27	80.5796	115.639	56.3944	34.0947	89.1483	135.423	72.1971	40.0799	97.2951	94.8073	46.6447	49.5691	109.846	74.0711	77.9548	63.8091	70.4591	82.7011	37.3364	34.5622	-0.75245	0.0679555	-0.522205	0.259715	0.508184
insB9.frsA.IGR	257772	257822	-	50	0	3	4	0	0	2	2	0	0	0	6	0	5	6	13	23	0	2	3	2	0	5.78197	1.99626	0	0	3.81472	1.5695	0	0	0	4.30567	0	2.66616	4.83073	4.20503	5.60156	0	1.42588	6.58878	2.56016	-0.0180731	NA	0.345339	NA	0.386889
crl.5UTR	257810	257828	+	18	363	148	556	351	346	309	445	232	156	153	313	264	425	351	879	1254	177	374	246	391	278.575	285.244	277.481	323.439	331.67	589.375	349.214	489.397	286.378	381.724	224.612	297.415	226.623	282.597	284.325	305.407	259.818	266.64	540.28	500.512	0.716046	0.0136889	0.279358	0.444548	-0.0220131
insB9.EST3UTR	257823	257922	-	99	4	9	13	2	3	2	5	1	2	0	9	0	30	26	29	49	4	4	4	6	3.0697	17.3459	6.48785	1.84296	2.87575	3.81472	3.92375	2.10947	3.67151	0	6.4585	0	15.9969	20.9331	9.38046	11.9338	5.87159	2.85176	8.78503	7.68049	-0.124993	0.849739	0.436533	0.498895	0.512735
crl	257829	259006	+	1177	1316	581	2621	1414	1306	944	1965	782	638	523	1697	1104	1896	1345	4181	5183	792	1605	951	1398	1009.93	1119.77	1308.05	1302.97	1251.91	1800.55	1542.04	1649.6	1171.21	1304.85	1217.79	1243.73	1011.01	1082.89	1352.4	1262.3	1162.58	1144.27	2088.64	1789.56	0.527328	0.0075304	0.26409	0.26353	0.00180202
insB9	257923	258426	-	503	310	81	317	189	269	100	141	64	134	106	214	130	902	660	1238	1489	178	217	52	95	237.902	156.113	158.204	174.16	257.859	190.736	110.65	135.006	245.991	264.462	153.569	146.454	480.975	531.38	400.448	362.64	261.286	154.708	114.205	121.608	-1.54895	9.96674e-08	-0.0318409	0.95359	1.09091
insA9	258345	258620	-	275	256	90	251	137	202	82	124	34	93	91	181	82	654	372	1000	1231	110	214	52	93	196.461	173.459	125.266	126.243	193.634	156.404	97.3091	71.722	170.725	227.039	129.888	92.3788	348.733	299.505	323.464	299.805	161.469	152.569	114.205	119.048	-1.30665	1.06555e-06	0.369822	0.29839	1.21416
insA9.EST5UTR	258621	258720	-	99	22	3	25	14	13	13	19	2	6	7	22	16	40	37	71	90	7	25	3	11	16.8833	5.78197	12.4766	12.9007	12.4616	24.7957	14.9103	4.21894	11.0145	17.4645	15.7874	18.0251	21.3293	29.7895	22.9659	21.9191	10.2753	17.8235	6.58878	14.0809	-0.552545	0.311401	0.0114524	0.991607	0.502177
crl.AS	258721	258944	-	223	0	6	0	0	0	0	0	0	1	0	0	0	0	0	2	14	0	0	0	0	0	11.5639	0	0	0	0	0	0	1.83576	0	0	0	0	0	0.646928	3.40964	0	0	0	0	-0.0624176	NA	0	NA	0.144917
phoE.EST3UTR	258945	259044	-	99	2	6	5	0	0	0	6	1	0	0	9	6	3	0	13	26	0	0	0	4	1.53485	11.5639	2.49533	0	0	0	4.70851	2.10947	0	0	6.4585	6.75942	1.59969	0	4.20503	6.3322	0	0	0	5.12033	-0.14118	NA	-0.0627847	0.933966	0.392109
crl.EST3UTR	259007	259106	+	99	5	4	24	9	3	1	10	1	1	1	8	13	15	22	53	32	8	2	3	0	3.83712	7.70929	11.9776	8.29331	2.87575	1.90736	7.84751	2.10947	1.83576	2.49493	5.74089	14.6454	7.99847	17.7127	17.1436	7.79347	11.7432	1.42588	6.58878	0	-0.640771	0.230233	-0.272625	0.687859	0.111406
phoE	259045	260100	-	1055	10	30	111	27	18	4	37	6	12	20	57	32	79	52	195	212	30	53	28	50	7.67425	57.8197	55.3963	24.8799	17.2545	7.62944	29.0358	12.6568	22.0291	49.8986	40.9038	36.0503	42.1253	41.8663	63.0755	51.6318	44.037	37.7859	61.4952	64.0041	0.0700913	0.916079	0.920524	0.0924706	0.305429
phoE.AS	259107	260100	+	993	2	0	4	1	2	0	5	0	0	0	8	2	12	0	22	13	2	3	1	2	1.53485	0	1.99626	0.921479	1.91717	0	3.92375	0	0	0	5.74089	2.25314	6.39878	0	7.11621	3.1661	2.9358	2.13882	2.19626	2.56016	-0.183323	NA	0.015537	NA	0.393429
phoE.5UTR	260101	260158	-	57	0	0	12	0	0	0	0	6	2	0	0	0	9	11	21	26	1	7	7	15	0	0	5.98879	0	0	0	0	12.6568	3.67151	0	0	0	4.79908	8.85633	6.79274	6.3322	1.4679	4.99059	15.3738	19.2012	0.264417	NA	0.343456	0.595514	0.235759
phoE.proB.IGR	260101	260287	+	186	33	5	42	13	18	9	15	18	13	4	18	3	14	7	54	47	7	21	4	6	25.325	9.63662	20.9608	11.9792	17.2545	17.1662	11.7713	37.9704	23.8648	9.97971	12.917	3.37971	7.46524	5.63585	17.4671	11.4467	10.2753	14.9718	8.78503	7.68049	-0.364427	0.529637	-0.758872	0.202461	-0.113017
proB.phoE.IGR	260159	260387	-	228	0	2	5	0	1	0	0	3	0	0	0	0	4	3	6	6	0	2	2	7	0	3.85465	2.49533	0	0.958584	0	0	6.32841	0	0	0	0	2.13293	2.41536	1.94078	1.46128	0	1.42588	4.39252	8.96058	0.244121	NA	0.183427	NA	0.0544028
proB.EST5UTR	260288	260387	+	99	249	77	400	215	103	61	256	118	63	26	289	173	163	135	468	629	50	121	56	125	191.089	148.404	199.626	198.118	98.7341	116.349	200.896	248.917	115.653	64.8681	207.39	194.897	86.9167	108.691	151.381	153.19	73.3949	86.2658	122.99	160.01	-0.0752821	0.853516	-0.558497	0.0788997	-0.345893
proB	260388	261491	+	1103	3213	1158	9831	5033	1611	773	6544	2282	795	509	7221	4241	3136	1919	9433	11000	983	1551	1685	2459	2465.74	2231.84	4906.32	4637.8	1544.28	1474.39	5135.41	4813.81	1459.43	1269.92	5181.87	4777.79	1672.21	1545.03	3051.24	2679.01	1442.94	1105.77	3700.7	3147.72	0.236418	0.266604	-0.513454	0.00600108	-0.705704
proB.AS	260388	261491	-	1103	14	6	26	28	26	2	6	0	0	3	16	7	2	7	13	15	2	2	8	2	10.7439	11.5639	12.9757	25.8014	24.9232	3.81472	4.70851	0	0	7.48479	11.4818	7.88599	1.06646	5.63585	4.20503	3.65319	2.9358	1.42588	17.5701	2.56016	0.413692	0.463108	0.561096	0.375954	-1.00465
proB.proA.TU	261492	261502	+	10	144	79	365	237	85	48	247	125	55	31	277	191	170	141	430	656	67	120	75	142	110.509	152.259	182.159	218.391	81.4796	91.5533	193.833	263.684	100.967	77.3428	198.778	215.175	90.6493	113.522	139.09	159.766	98.3492	85.5529	164.719	181.772	0.180458	0.609166	-0.329348	0.349319	-0.376012
proB.proA.TU_AS	261492	261502	-	10	1	0	0	0	1	0	1	0	0	0	0	0	0	0	1	0	0	0	0	0	0.767425	0	0	0	0.958584	0	0.784751	0	0	0	0	0	0	0	0.323464	0	0	0	0	0	0.0165313	NA	-0.0245296	NA	0.00932778
proA	261503	262756	+	1253	3703	1495	14021	7005	2131	1056	9676	3532	1273	1121	9744	5987	3669	2276	10639	13927	1285	1808	2326	3957	2841.77	2881.35	6997.4	6454.96	2042.74	2014.17	7593.25	7450.65	2336.92	2796.81	6992.4	6744.78	1956.43	1832.46	3441.33	3391.87	1886.25	1289	5108.5	5065.29	0.536876	0.00449391	-0.535109	0.00488789	-0.937197
proA.AS	261503	262756	-	1253	175	50	342	126	184	56	190	68	89	45	272	126	362	191	479	623	63	145	30	84	134.299	96.3662	170.68	116.106	176.379	106.812	149.103	143.444	163.382	112.272	195.19	141.948	193.03	153.778	154.939	151.729	92.4776	103.376	65.8878	107.527	-0.644511	0.0732717	-0.594859	0.119694	0.0756135
thrW.5UTR.proA.IGR	262757	262840	-	83	218	37	427	109	218	35	295	85	116	35	356	172	149	105	272	397	31	65	36	70	167.299	71.311	213.101	100.441	208.971	66.7576	231.502	179.305	212.948	87.3225	255.47	193.77	79.4515	84.5377	87.9822	96.6878	45.5049	46.3412	79.0653	89.6058	-0.0806688	0.891016	-0.929973	0.0428224	-0.564277
proA.EST3UTR	262757	262856	+	99	649	231	2366	1228	279	141	1770	683	273	103	1739	937	408	288	1260	1615	69	120	386	617	498.059	445.212	1180.79	1131.58	267.445	268.938	1389.01	1440.77	501.161	256.978	1247.93	1055.6	217.558	231.875	407.565	393.327	101.285	85.5529	847.756	789.811	0.954423	6.27932e-05	-0.722948	0.00299035	-1.44491
thrW.5UTR	262841	262870	+	29	4192	3333	4880	2332	3346	4437	4141	2513	1879	2616	3965	3792	152	83	407	673	155	253	171	239	3217.04	6423.77	2435.44	2148.89	3207.42	8462.96	3249.65	5301.1	3449.39	6526.73	2845.33	4271.96	81.0512	66.825	131.65	163.906	227.524	180.374	375.56	305.94	0.963656	0.0152233	-3.5145	5.2363e-18	-3.83212
thrW.5UTR.AS	262841	262870	-	29	123	21	183	55	119	34	110	54	56	16	124	71	52	63	125	186	19	28	8	41	94.3933	40.4738	91.329	50.6813	114.071	64.8503	86.3226	113.911	102.802	39.9189	88.9838	79.9865	27.728	50.7226	40.433	45.2996	27.8901	19.9623	17.5701	52.4834	-0.143472	0.806101	-1.0064	0.0401604	-0.517571
thrW	262871	262946	+	75	263663	97467	349309	75461	231178	107071	243815	95343	142935	87722	255915	100366	1588	1131	3375	3471	4677	3705	3869	2947	202342	187850	174328	69535.7	221603	204223	191334	201123	262394	218860	183647	113069	846.771	910.592	1091.69	845.348	6865.36	2641.45	8497.32	3772.4	2.16563	2.14554e-06	-4.71649	1.82474e-21	-6.70432
thrW.AS	262871	262946	-	75	107	75	209	190	127	108	179	132	76	19	185	173	108	167	199	317	31	138	47	83	82.1145	144.549	104.305	175.081	121.74	205.995	140.47	278.45	139.517	47.4036	132.758	194.897	57.589	134.455	64.3693	77.2041	45.5049	98.3858	103.224	106.247	0.362203	0.467814	-0.681848	0.159821	-0.706141
thrW.ykfN_pg.IGR	262947	263149	+	202	8930	3705	8429	2844	8588	2796	6426	2215	4733	3239	7456	3314	687	436	869	1109	355	535	218	267	6853.1	7140.73	4206.63	2620.69	8232.32	5332.98	5042.81	4672.47	8688.63	8081.07	5350.51	3733.45	366.33	351.033	281.09	270.093	521.104	381.423	478.784	341.782	0.483223	0.111247	-3.51237	7.11488e-38	-3.57891
ykfN_pg.thrW.IGR	262947	263149	-	202	45	51	67	53	34	21	61	41	43	35	67	44	116	65	156	185	46	41	21	33	34.5341	98.2935	33.4374	48.8384	32.5918	40.0546	47.8698	86.4882	78.9375	87.3225	48.0799	49.5691	61.8548	52.3329	50.4604	45.056	67.5233	29.2306	46.1214	42.2427	-0.0735364	0.901452	-0.388468	0.472738	0.164432
ykfN_pg	263150	263212	-	62	0	0	0	0	0	0	0	0	0	0	6	0	5	2	10	7	0	1	0	4	0	0	0	0	0	0	0	0	0	0	4.30567	0	2.66616	1.61024	3.23464	1.70482	0	0.712941	0	5.12033	0.00452787	NA	0.243704	NA	0.310658
ykfN_pg.AS	263150	263212	+	62	65	38	111	55	41	43	60	14	38	25	90	55	119	130	143	296	32	40	15	34	49.8826	73.2383	55.3963	50.6813	39.3019	82.0165	47.0851	29.5326	69.7587	62.3732	64.585	61.9614	63.4545	104.666	46.2554	72.0896	46.9728	28.5176	32.9439	43.5228	-0.420934	0.362084	-0.0207523	0.979342	0.120532
ykfI.ykfN_pg.IGR	263213	263227	-	14	0	1	0	0	0	0	0	0	0	0	0	0	23	18	36	74	2	0	1	2	0	1.92732	0	0	0	0	0	0	0	0	0	0	12.2643	14.4922	11.6447	18.0224	2.9358	0	2.19626	2.56016	-0.370789	NA	0.493376	0.376217	1.69735
ykfN_pg.ykfI.IGR	263213	263327	+	114	118	44	178	78	86	82	118	28	63	48	114	57	167	141	173	357	30	49	31	52	90.5561	84.8022	88.8337	71.8754	82.4382	156.404	92.6006	59.0651	115.653	119.757	81.8077	64.2145	89.0496	113.522	55.9593	86.9459	44.037	34.9341	68.084	66.5643	-0.0653842	0.899042	-0.159869	0.770971	-0.141774
ykfI.EST3UTR	263228	263327	-	99	10	2	12	1	0	1	11	6	1	4	12	0	89	50	159	218	7	9	6	10	7.67425	3.85465	5.98879	0.921479	0	1.90736	8.63226	12.6568	1.83576	9.97971	8.61133	0	47.4576	40.256	51.4308	53.093	10.2753	6.41647	13.1776	12.8008	-1.01129	0.0695273	0.13764	0.855396	2.95496
ykfI	263328	263669	-	341	9	0	5	1	4	2	6	6	0	0	4	0	19	20	35	30	0	2	1	0	6.90682	0	2.49533	0.921479	3.83433	3.81472	4.70851	12.6568	0	0	2.87044	0	10.1314	16.1024	11.3212	7.30638	0	1.42588	2.19626	0	-0.642401	NA	-0.805807	0.202658	0.774427
ykfI.AS	263328	263669	+	341	134	31	148	62	53	57	100	17	45	18	118	54	120	68	195	267	15	48	25	26	102.835	59.747	73.8617	57.1317	50.8049	108.72	78.4751	35.861	82.609	44.9087	84.6781	60.8348	63.9878	54.7482	63.0755	65.0268	22.0185	34.2212	54.9065	33.2821	-0.375798	0.435404	-0.3075	0.588191	-0.0279503
ykfI.yafW.TU	263670	263689	-	19	0	0	0	0	2	0	0	0	0	0	0	0	3	0	0	2	0	2	0	0	0	0	0	0	1.91717	0	0	0	0	0	0	0	1.59969	0	0	0.487092	0	1.42588	0	0	0.0057401	NA	0	NA	0.0268408
ykfI.yafW.TU_AS	263670	263689	+	19	9	9	15	7	8	4	7	2	0	0	16	3	9	1	17	20	2	7	1	5	6.90682	17.3459	7.48599	6.45035	7.66867	7.62944	5.49326	4.21894	0	0	11.4818	3.37971	4.79908	0.805121	5.49889	4.87092	2.9358	4.99059	2.19626	6.40041	-0.0582122	0.934597	-0.0395158	0.962576	-0.176403
yafW	263690	264007	-	317	16	4	21	0	8	3	8	2	2	6	4	4	11	12	2	30	5	12	0	3	12.2788	7.70929	10.4804	0	7.66867	5.72208	6.27801	4.21894	3.67151	14.9696	2.87044	4.50628	5.86554	9.66145	0.646928	7.30638	7.33949	8.55529	0	3.84025	-0.200547	0.726884	-0.332131	0.616376	-0.146717
yafW.AS	263690	264007	+	317	43	26	82	45	26	15	83	29	10	8	67	38	107	45	164	225	28	40	36	48	32.9993	50.1104	40.9234	41.4666	24.9232	28.6104	65.1343	61.1746	18.3576	19.9594	48.0799	42.8097	57.0558	36.2304	53.0481	54.7979	41.1012	28.5176	79.0653	61.444	0.269057	0.537261	0.101355	0.865439	0.315336
yafW.ykfH.TU	264008	264025	-	17	1	0	6	0	0	0	0	0	0	0	0	0	1	0	0	2	0	6	0	1	0.767425	0	2.99439	0	0	0	0	0	0	0	0	0	0.533231	0	0	0.487092	0	4.27765	0	1.28008	0.0410269	NA	0.0652356	NA	-0.104473
yafW.ykfH.TU_AS	264008	264025	+	17	4	0	8	2	1	0	12	0	0	1	3	13	15	8	16	22	6	1	5	10	3.0697	0	3.99253	1.84296	0.958584	0	9.41701	0	0	2.49493	2.15283	14.6454	7.99847	6.44097	5.17542	5.35801	8.80739	0.712941	10.9813	12.8008	0.310966	0.577268	0.330394	0.621299	0.238725
ykfH	264026	264247	-	221	1	0	5	0	6	4	2	0	0	2	2	0	0	0	8	10	0	5	0	1	0.767425	0	2.49533	0	5.7515	7.62944	1.5695	0	0	4.98986	1.43522	0	0	0	2.58771	2.43546	0	3.5647	0	1.28008	-0.173006	NA	-0.0322243	NA	0.147656
ykfH.AS	264026	264247	+	221	10	1	37	14	5	9	25	1	4	2	16	34	29	16	52	78	6	6	8	36	7.67425	1.92732	18.4654	12.9007	4.79292	17.1662	19.6188	2.10947	7.34302	4.98986	11.4818	38.3034	15.4637	12.8819	16.8201	18.9966	8.80739	4.27765	17.5701	46.083	0.380222	0.511287	0.674794	0.264285	0.0888422
ykfH.ykfG.TU	264248	264255	-	7	0	0	4	0	0	0	0	0	0	2	0	0	0	0	0	2	0	2	0	0	0	0	1.99626	0	0	0	0	0	0	4.98986	0	0	0	0	0	0.487092	0	1.42588	0	0	0.00574015	NA	0	NA	-0.0577088
ykfH.ykfG.TU_AS	264248	264255	+	7	4	0	3	6	4	7	8	0	3	6	4	3	10	8	11	17	2	1	2	6	3.0697	0	1.4972	5.52887	3.83433	13.3515	6.27801	0	5.50727	14.9696	2.87044	3.37971	5.33231	6.44097	3.5581	4.14028	2.9358	0.712941	4.39252	7.68049	0.201086	0.741951	0.214517	0.758837	0.0694317
ykfG	264256	264732	-	476	1	0	4	0	0	2	6	0	2	4	0	0	0	10	4	8	2	4	0	0	0.767425	0	1.99626	0	0	3.81472	4.70851	0	3.67151	9.97971	0	0	0	8.05121	1.29386	1.94837	2.9358	2.85176	0	0	-0.229421	NA	-0.401898	NA	0.0890287
ykfG.AS	264256	264732	+	476	52	21	216	93	26	38	97	53	32	34	162	93	88	50	156	207	47	70	37	28	39.9061	40.4738	107.798	85.6976	24.9232	72.4797	76.1208	111.802	58.7442	84.8276	116.253	104.771	46.9244	40.256	50.4604	50.414	68.9912	49.9059	81.2616	35.8423	0.117246	0.829751	-0.507302	0.292168	-0.73861
ykfG.yafX.TU	264733	264747	-	14	0	0	1	0	0	0	0	0	0	0	0	0	0	0	1	1	1	0	0	0	0	0	0.499066	0	0	0	0	0	0	0	0	0	0	0	0.323464	0.243546	1.4679	0	0	0	0.002147	NA	0	NA	-0.00387131
ykfG.yafX.TU_AS	264733	264747	+	14	5	0	0	5	2	0	2	3	2	2	0	0	6	4	12	32	2	6	2	1	3.83712	0	0	4.6074	1.91717	0	1.5695	6.32841	3.67151	4.98986	0	0	3.19939	3.22048	3.88157	7.79347	2.9358	4.27765	4.39252	1.28008	-0.217452	NA	-0.0935327	0.899729	0.368938
yafX	264748	265206	-	458	0	4	5	0	2	0	0	0	0	0	0	2	2	0	5	3	5	6	0	0	0	7.70929	2.49533	0	1.91717	0	0	0	0	0	0	2.25314	1.06646	0	1.61732	0.730638	7.33949	4.27765	0	0	-0.136044	NA	0	NA	-0.0161808
yafX.AS	264748	265206	+	458	162	31	302	127	98	50	167	68	63	32	183	86	228	63	336	453	74	130	110	120	124.323	59.747	150.718	117.028	93.9412	95.368	131.053	143.444	115.653	79.8377	131.323	96.8851	121.577	50.7226	108.684	110.326	108.624	92.6823	241.588	153.61	0.646917	0.106385	0.398632	0.389428	-0.233964
yafX.ykfF.TU	265207	265303	-	96	3	9	11	7	19	0	18	5	7	9	5	4	41	12	40	33	12	59	6	18	2.30227	17.3459	5.48972	6.45035	18.2131	0	14.1255	10.5473	12.8503	22.4544	3.58806	4.50628	21.8625	9.66145	12.9386	8.03702	17.6148	42.0635	13.1776	23.0415	0.327034	0.579372	0.22259	0.750352	0.36267
yafX.ykfF.TU_AS	265207	265303	+	96	52	18	110	51	29	41	85	44	12	11	93	69	90	39	113	200	23	57	50	39	39.9061	34.6918	54.8972	46.9954	27.7989	78.2018	66.7038	92.8166	22.0291	27.4442	66.7378	77.7334	47.9908	31.3997	36.5514	48.7092	33.7617	40.6376	109.813	49.9232	0.615808	0.173905	-0.00522987	0.996532	-0.191253
ykfF	265304	265543	-	239	12	7	49	24	30	13	16	12	18	26	29	17	76	39	56	65	48	66	17	62	9.2091	13.4913	24.4542	22.1155	28.7575	24.7957	12.556	25.3136	33.0436	64.8681	20.8107	19.1517	40.5256	31.3997	18.114	15.8305	70.4591	47.0541	37.3364	79.3651	1.38998	0.00250005	1.28545	0.0092077	-0.32862
ykfF.AS	265304	265543	+	239	121	37	243	83	80	35	122	77	37	19	194	71	105	50	224	271	47	64	59	88	92.8584	71.311	121.273	76.4828	76.6867	66.7576	95.7396	162.429	67.923	47.4036	139.217	79.9865	55.9893	40.256	72.4559	66.001	68.9912	45.6282	129.579	112.647	0.619708	0.117126	-0.0544237	0.931353	-0.425656
ykfF.ykfB.TU	265544	265619	-	75	750	218	1053	614	1403	527	1657	493	2109	1622	2438	1195	3038	1792	6805	9505	2658	9082	970	2913	575.569	420.156	525.516	565.788	1344.89	1005.18	1300.33	1039.97	3871.61	4046.77	1749.54	1346.25	1619.96	1442.78	2201.17	2314.91	3901.67	6474.93	2130.37	3728.88	0.313485	0.342763	1.18961	2.28507e-05	1.92442
ykfF.ykfB.TU_AS	265544	265619	+	75	48	12	92	45	35	20	64	10	24	5	79	28	44	17	86	142	30	46	18	51	36.8364	23.1279	45.914	41.4666	33.5504	38.1472	50.2241	21.0947	44.0581	12.4746	56.6913	31.544	23.4622	13.6871	27.8179	34.5835	44.037	32.7953	39.5327	65.2842	0.488806	0.322284	0.325689	0.580237	-0.33819
ykfB	265620	266087	-	467	1307	432	2453	1184	2469	1007	3329	1238	3760	2376	4712	2493	6222	3397	13006	14711	4918	12069	2358	4629	1003.02	832.604	1224.21	1091.03	2366.74	1920.71	2612.44	2611.52	6902.44	5927.95	3381.38	2808.54	3317.77	2735	4206.97	3582.81	7219.13	8604.48	5178.78	5925.5	0.470096	0.0279368	1.0295	1.1318e-07	1.68864
ykfB.AS	265620	266087	+	467	50	15	117	63	40	18	40	6	24	4	76	36	66	58	168	172	14	57	21	35	38.3712	28.9098	58.3907	58.0532	38.3433	34.3325	31.39	12.6568	44.0581	9.97971	54.5384	40.5565	35.1933	46.697	54.342	41.8899	20.5506	40.6376	46.1214	44.8029	-0.0512847	0.934713	0.622152	0.224865	-0.200065
ykfB.5UTR	266088	266109	-	21	72	33	120	76	148	100	242	80	234	173	281	186	376	239	799	923	225	594	133	261	55.2546	63.6017	59.8879	70.0324	141.87	190.736	189.91	168.758	429.567	431.623	201.649	209.542	200.495	192.424	258.448	224.793	330.277	423.487	292.102	334.102	0.334317	0.214403	0.725401	0.00437088	1.81372
ykfB.yafY.TU_AS	266088	266109	+	21	3	3	2	2	0	2	1	0	1	0	2	1	1	2	4	9	0	4	0	4	2.30227	5.78197	0.998131	1.84296	0	3.81472	0.784751	0	1.83576	0	1.43522	1.12657	0.533231	1.61024	1.29386	2.19191	0	2.85176	0	5.12033	0.10578	NA	0.369958	NA	0.0666825
yafY	266110	266553	-	443	133	106	248	111	284	166	450	182	380	320	551	331	945	694	2304	2519	547	1447	278	527	102.068	204.296	123.768	102.284	272.238	316.622	353.138	383.923	697.587	798.377	395.404	372.895	503.904	558.754	745.261	613.493	802.941	1031.63	610.56	674.603	-0.0660763	0.863053	0.721217	0.00914577	2.50002
yafY.AS	266110	266553	+	443	20	7	18	27	12	7	14	6	6	0	8	7	27	15	53	50	5	23	4	13	15.3485	13.4913	8.98318	24.8799	11.503	13.3515	10.9865	12.6568	11.0145	0	5.74089	7.88599	14.3972	12.0768	17.1436	12.1773	7.33949	16.3976	8.78503	16.6411	-0.0740035	0.914535	0.0753227	0.925158	-0.0985958
yafY.EST5UTR	266554	266653	-	99	11	8	12	14	7	5	13	8	11	1	13	6	47	19	73	125	14	33	10	24	8.44167	15.4186	5.98879	12.9007	6.71008	9.5368	10.2018	16.8758	20.1933	2.49493	9.32894	6.75942	25.0619	15.2973	23.6129	30.4433	20.5506	23.527	21.9626	30.722	-0.0114736	0.98814	0.563069	0.333024	0.987993
yafY.yafZ.IGR	266554	267183	+	629	16	4	44	16	29	8	24	22	10	11	37	15	42	15	46	101	27	30	7	12	12.2788	7.70929	21.9589	14.7437	27.7989	15.2589	18.834	46.4083	18.3576	27.4442	26.5516	16.8986	22.3957	12.0768	14.8793	24.5982	39.6333	21.3882	15.3738	15.361	-0.192324	0.749217	-0.578698	0.309078	0.0581622
yafZ.yafY.IGR	266654	267083	-	429	19	18	31	15	17	5	21	18	13	4	13	23	43	17	74	131	23	30	10	28	14.5811	34.6918	15.471	13.8222	16.2959	9.5368	16.4798	37.9704	23.8648	9.97971	9.32894	25.9111	22.9289	13.6871	23.9363	31.9045	33.7617	21.3882	21.9626	35.8423	0.0373187	0.957785	0.0930814	0.901454	0.56985
yafZ.EST3UTR	267084	267183	-	99	3	0	1	2	4	0	0	0	0	0	2	1	2	1	2	10	0	0	0	0	2.30227	0	0.499066	1.84296	3.83433	0	0	0	0	0	1.43522	1.12657	1.06646	0.805121	0.646928	2.43546	0	0	0	0	-0.157732	NA	0	NA	0.0455233
yafZ	267184	268005	-	821	9	0	13	23	8	1	0	6	2	0	8	10	50	7	43	38	10	2	4	4	6.90682	0	6.48785	21.194	7.66867	1.90736	0	12.6568	3.67151	0	5.74089	11.2657	26.6616	5.63585	13.909	9.25475	14.679	1.42588	8.78503	5.12033	-0.191046	0.746677	0.0734558	0.926102	-0.0752268
yafZ.AS	267184	268005	+	821	107	56	149	149	94	43	70	40	57	69	134	50	176	132	192	246	153	355	130	182	82.1145	107.93	74.3608	137.3	90.1069	82.0165	54.9326	84.3788	104.638	172.15	96.1599	56.3285	93.8487	106.276	62.1051	59.9123	224.588	253.094	285.514	232.975	1.85207	7.55115e-08	1.72174	2.85108e-06	-0.654018
yafZ.5UTR	268006	268026	-	20	1	0	0	3	2	0	0	0	1	1	0	6	11	0	17	3	0	0	0	1	0.767425	0	0	2.76444	1.91717	0	0	0	1.83576	2.49493	0	6.75942	5.86554	0	5.49889	0.730638	0	0	0	1.28008	-0.146561	NA	0.157061	NA	0.139673
yafZ.ykfA.TU_AS	268006	268096	+	90	47	6	41	23	48	23	30	8	31	25	45	21	136	156	124	188	438	662	184	281	36.069	11.5639	20.4617	21.194	46.012	43.8693	23.5425	16.8758	56.9084	62.3732	32.2925	23.658	72.5195	125.599	40.1095	45.7867	642.94	471.967	404.112	359.703	2.90693	1.84267e-17	4.00951	2.14839e-21	0.858267
yafZ.ykfA.TU	268027	268096	-	69	18	0	15	21	18	5	10	0	1	2	4	8	86	73	296	503	11	13	2	9	13.8136	0	7.48599	19.3511	17.2545	9.5368	7.84751	0	1.83576	4.98986	2.87044	9.01256	45.8579	58.7738	95.7453	122.504	16.1469	9.26823	4.39252	11.5207	-2.29297	0.000248921	0.30829	0.648143	2.26501
ykfA	268097	268960	-	863	177	92	416	208	138	74	185	121	43	33	212	121	411	376	721	1052	96	113	70	93	135.834	177.314	207.611	191.668	132.285	141.145	145.179	255.246	78.9375	82.3326	152.134	136.315	219.158	302.725	233.218	256.21	140.918	80.5623	153.738	119.048	-0.714049	0.034638	-0.446453	0.247161	0.252417
ykfA.AS	268097	268960	+	863	122	36	208	72	101	38	142	57	38	44	217	110	226	126	262	290	255	601	184	217	93.6258	69.3836	103.806	66.3465	96.8169	72.4797	111.435	120.24	69.7587	109.777	155.722	123.923	120.51	101.445	84.7476	70.6284	374.314	428.477	404.112	277.778	1.95034	9.32209e-11	1.38431	1.01919e-05	-0.127948
ykfA.EST5UTR	268961	269060	-	99	43	6	63	41	32	13	38	12	18	19	26	0	48	37	89	102	10	18	2	17	32.9993	11.5639	31.4411	37.7806	30.6747	24.7957	29.8205	25.3136	33.0436	47.4036	18.6579	0	25.5951	29.7895	28.7883	24.8417	14.679	12.8329	4.39252	21.7614	-0.459515	0.412224	-0.495677	0.413546	-0.204617
ykfA.perR.IGR	268961	269288	+	327	136	51	115	80	124	61	99	27	41	43	73	63	212	105	233	437	77	262	48	121	104.37	98.2935	57.3926	73.7183	118.864	116.349	77.6903	56.9557	75.266	107.282	52.3856	70.9739	113.045	84.5377	75.3671	106.43	113.028	186.79	105.42	154.89	0.412567	0.281719	0.756341	0.0466814	0.403001
perR.ykfA.IGR	269061	269188	-	127	28	6	49	19	27	16	23	2	15	10	15	3	59	38	88	91	22	30	10	12	21.4879	11.5639	24.4542	17.5081	25.8818	30.5178	18.0493	4.21894	27.5363	24.9493	10.7642	3.37971	31.4606	30.5946	28.4648	22.1627	32.2938	21.3882	21.9626	15.361	-0.26071	0.645187	0.297589	0.643921	0.16737
perR.EST3UTR	269189	269288	-	99	18	2	23	11	21	4	36	2	4	2	9	8	26	24	55	50	17	9	11	6	13.8136	3.85465	11.4785	10.1363	20.1303	7.62944	28.251	4.21894	7.34302	4.98986	6.4585	9.01256	13.864	19.3229	17.7905	12.1773	24.9543	6.41647	24.1588	7.68049	0.0157267	0.9837	-0.072645	0.928731	0.220198
perR	269289	270182	-	893	56	8	61	29	25	26	40	23	17	8	40	25	94	57	143	148	19	49	13	28	42.9758	15.4186	30.443	26.7229	23.9646	49.5914	31.39	48.5178	31.2079	19.9594	28.7044	28.1643	50.1237	45.8919	46.2554	36.0448	27.8901	34.9341	28.5514	35.8423	-0.213292	0.689714	-0.167928	0.7932	0.377552
perR.AS	269289	270182	+	893	121	36	124	62	142	58	37	21	54	53	61	48	253	124	258	326	60	139	22	29	92.8584	69.3836	61.8842	57.1317	136.119	110.627	29.0358	44.2989	99.1308	132.231	43.7743	54.0754	134.908	99.835	83.4537	79.396	88.0739	99.0988	48.3177	37.1224	-0.778825	0.0333776	0.203452	0.70177	0.384725
perR.insN-1.IGR	270183	270225	+	42	3	0	1	1	5	0	0	2	0	0	0	0	2	3	5	17	1	0	4	0	2.30227	0	0.499066	0.921479	4.79292	0	0	4.21894	0	0	0	0	1.06646	2.41536	1.61732	4.14028	1.4679	0	8.78503	0	0.0586393	NA	0.152056	NA	0.27294
perR.EST5UTR	270183	270282	-	99	3	0	3	3	2	0	0	6	4	0	0	0	4	9	25	20	4	9	3	5	2.30227	0	1.4972	2.76444	1.91717	0	0	12.6568	7.34302	0	0	0	2.13293	7.24609	8.0866	4.87092	5.87159	6.41647	6.58878	6.40041	0.000943246	NA	0.0397656	0.961009	0.422562
insN-1.5UTR	270226	270241	+	15	1	0	2	1	2	0	0	3	0	0	0	0	2	0	10	23	0	0	4	0	0.767425	0	0.998131	0.921479	1.91717	0	0	6.32841	0	0	0	0	1.06646	0	3.23464	5.60156	0	0	8.78503	0	-0.00412222	NA	0.0578458	NA	0.251966
insN-1	270242	270646	+	404	126	86	146	159	136	46	96	26	76	66	106	50	729	601	920	1291	444	972	175	242	96.6955	165.75	72.8636	146.515	130.367	87.7386	75.3361	54.8462	139.517	164.665	76.0668	56.3285	388.726	483.878	297.587	314.418	651.747	692.978	384.345	309.78	0.138206	0.746133	2.24527	4.3912e-10	1.32175
insN-1.AS	270283	270646	-	363	2	1	6	2	0	0	3	0	0	0	1	0	14	8	30	35	2	5	4	5	1.53485	1.92732	2.99439	1.84296	0	0	2.35425	0	0	0	0.717611	0	7.46524	6.44097	9.70392	8.52411	2.9358	3.5647	8.78503	6.40041	-0.0789827	NA	0.661627	0.297617	0.652593
insI-1	270603	271754	+	1151	813	360	1021	571	679	387	619	181	400	295	642	373	3056	2119	5433	6961	3095	6588	1742	2588	623.916	693.836	509.546	526.165	650.878	738.149	485.761	381.814	734.302	736.004	460.706	420.211	1629.55	1706.05	1757.38	1695.32	4543.15	4696.85	3825.88	3312.85	1.01199	2.24024e-10	3.00173	2.32583e-74	1.69613
insI-1.AS	270647	271754	-	1107	106	24	92	49	49	29	54	17	25	23	57	40	270	187	395	549	61	111	37	63	81.347	46.2558	45.914	45.1525	46.9706	55.3135	42.3766	35.861	45.8939	57.3834	40.9038	45.0628	143.972	150.558	127.768	133.707	89.5418	79.1364	81.2616	80.6452	-0.569661	0.0946955	0.838486	0.021698	1.36329
insI-1.insO-1.TU	271755	271829	+	74	83	27	148	60	74	57	65	36	43	47	118	71	279	206	612	751	593	1035	414	453	63.6963	52.0377	73.8617	55.2887	70.9352	108.72	51.0088	75.9409	78.9375	117.262	84.6781	79.9865	148.772	165.855	197.96	182.903	870.464	737.894	909.251	579.877	1.81437	1.48121e-10	3.51409	8.461e-28	1.3978
insI-1.insO-1.TU_AS	271755	271829	-	74	13	12	13	6	19	1	4	0	7	3	5	5	19	9	24	22	10	15	3	2	9.97652	23.1279	6.48785	5.52887	18.2131	1.90736	3.139	0	12.8503	7.48479	3.58806	5.63285	10.1314	7.24609	7.76314	5.35801	14.679	10.6941	6.58878	2.56016	-0.211505	0.733962	0.325786	0.628577	0.0508886
insO-1	271830	272255	+	425	200	107	631	310	254	130	345	94	100	104	545	212	699	544	1828	1942	1094	2382	839	1188	153.485	206.224	314.91	285.659	243.48	247.957	270.739	198.29	183.576	259.473	391.098	238.833	372.729	437.986	591.292	472.966	1605.88	1698.23	1842.66	1520.74	1.55131	1.45302e-09	2.77131	4.47826e-25	0.747611
insO-1.AS	271830	272255	-	425	97	89	126	100	61	77	62	44	36	37	68	73	40	53	56	127	31	63	10	19	74.4402	171.532	62.8823	92.1479	58.4736	146.867	48.6546	92.8166	66.0872	92.3124	48.7976	82.2396	21.3293	42.6714	18.114	30.9303	45.5049	44.9153	21.9626	24.3216	-0.0465361	0.943868	-1.07756	0.0328249	-1.23622
insO-1.EST3UTR	272256	272355	+	99	45	15	106	66	65	27	66	15	22	18	91	39	151	133	372	480	177	626	177	229	34.5341	28.9098	52.901	60.8176	62.3079	51.4987	51.7936	31.642	40.3866	44.9087	65.3026	43.9362	80.5179	107.081	120.329	116.902	259.818	446.301	388.738	293.139	1.34402	4.73186e-05	2.85483	3.6341e-14	0.912978
eyeA.insO-1.IGR	272256	272579	-	323	2	3	14	8	5	2	13	6	6	3	8	0	4	0	5	1	3	1	5	0	1.53485	5.78197	6.98692	7.37183	4.79292	3.81472	10.2018	12.6568	11.0145	7.48479	5.74089	0	2.13293	0	1.61732	0.243546	4.4037	0.712941	10.9813	0	0.574771	0.251128	-0.308717	0.644506	-0.991792
insO-1.eyeA.IGR	272356	272579	+	223	64	18	276	133	76	48	154	66	34	46	238	138	323	196	673	897	440	1027	317	482	49.1152	34.6918	137.742	122.557	72.8524	91.5533	120.852	139.225	62.4157	114.767	170.791	155.467	172.234	157.804	217.691	218.461	645.875	732.19	696.214	617	1.50075	1.33202e-10	2.28861	1.5014e-19	0.680217
eyeA	272580	272654	+	74	30	5	104	29	32	11	73	18	7	7	83	46	89	55	256	192	146	225	116	151	23.0227	9.63662	51.9028	26.7229	30.6747	20.981	57.2868	37.9704	12.8503	17.4645	59.5617	51.8222	47.4576	44.2816	82.8068	46.7608	214.313	160.412	254.766	193.292	1.49815	0.000168033	1.93409	7.91906e-06	0.53872
eyeA.AS	272580	272654	-	74	0	1	1	2	2	0	2	0	0	2	1	0	4	1	4	2	0	8	3	1	0	1.92732	0.499066	1.84296	1.91717	0	1.5695	0	0	4.98986	0.717611	0	2.13293	0.805121	1.29386	0.487092	0	5.70353	6.58878	1.28008	0.290125	NA	0.306816	NA	-0.0566185
eyeA.ykfC.IGR	272655	272746	+	91	21	12	96	37	19	4	52	28	9	13	80	38	63	29	250	206	104	208	125	122	16.1159	23.1279	47.9103	34.0947	18.2131	7.62944	40.807	59.0651	16.5218	32.4341	57.4089	42.8097	33.5936	23.3485	80.866	50.1705	152.661	148.292	274.532	156.17	1.41867	0.000423	1.8577	1.8847e-05	0.511988
ykfC.eyeA.IGR	272655	272846	-	191	0	0	2	2	0	0	0	0	2	2	0	3	1	2	1	5	0	0	1	0	0	0	0.998131	1.84296	0	0	0	0	3.67151	4.98986	0	3.37971	0.533231	1.61024	0.323464	1.21773	0	0	2.19626	0	0.0223921	NA	0.188088	NA	-0.0966147
ykfC.EST5UTR	272747	272846	+	99	24	14	155	54	20	6	124	35	13	3	170	67	106	53	267	286	95	244	133	180	18.4182	26.9825	77.3552	49.7599	19.1717	11.4442	97.3091	73.8314	23.8648	7.48479	121.994	75.4802	56.5225	42.6714	86.3649	69.6542	139.45	173.958	292.102	230.415	1.50961	3.16339e-05	1.34125	0.000310138	0.227166
ykfC	272847	273992	+	1145	161	38	765	310	109	84	587	127	53	54	622	386	513	344	1322	1582	467	914	451	750	123.555	73.2383	381.785	285.659	104.486	160.218	460.649	267.903	97.2951	134.726	446.354	434.856	273.548	276.962	427.619	385.29	685.509	651.628	990.513	960.062	1.14499	6.0062e-05	1.26588	7.36968e-06	0.248523
ykfC.AS	272847	273992	-	1145	246	116	262	163	240	155	153	84	152	109	182	121	486	300	471	786	237	578	111	178	188.787	223.569	130.755	150.201	230.06	295.641	120.067	177.195	279.035	271.947	130.605	136.315	259.15	241.536	152.352	191.427	347.892	412.08	243.785	227.855	0.391812	0.167111	0.624067	0.0282224	0.271585
insH-1.ykfC.IGR	273993	274000	-	7	98	53	133	108	95	55	88	36	49	47	93	62	232	166	298	450	123	347	84	113	75.2076	102.148	66.3757	99.5197	91.0654	104.905	69.0581	75.9409	89.952	117.262	66.7378	69.8474	123.71	133.65	96.3923	109.596	180.552	247.39	184.486	144.649	0.557298	0.0839656	1.01822	0.0016337	0.288103
ykfC.EST3UTR	273993	274092	+	99	4	3	12	10	2	2	9	5	8	0	0	1	13	4	38	70	6	14	15	17	3.0697	5.78197	5.98879	9.21479	1.91717	3.81472	7.06276	10.5473	14.686	0	0	1.12657	6.93201	3.22048	12.2916	17.0482	8.80739	9.98117	32.9439	21.7614	0.395352	0.492701	0.794954	0.188939	0.474442
insH-1.EST3UTR	274001	274100	-	99	321	160	392	276	330	177	269	111	185	151	300	193	1052	945	1098	2197	494	1540	254	453	246.343	308.372	195.634	254.328	316.333	337.603	211.098	234.151	339.615	376.734	215.283	217.428	560.959	760.839	355.163	535.071	725.142	1097.93	557.85	579.877	0.298781	0.343507	1.23249	6.33901e-06	0.898551
ykfC.insH-1.IGR	274093	274100	+	7	0	0	0	4	0	0	0	0	2	0	0	0	1	0	0	9	0	0	1	0	0	0	0	3.68592	0	0	0	0	3.67151	0	0	0	0.533231	0	0	2.19191	0	0	2.19626	0	-0.00145545	NA	0.0719368	NA	-0.0261155
insH-1	274101	275117	-	1016	3284	1384	5064	2719	3284	1492	3409	1156	1874	1245	3785	2275	7309	4844	9159	12227	4685	8145	2076	2891	2520.22	2667.42	2527.27	2505.5	3147.99	2845.78	2675.22	2438.55	3440.21	3106.19	2716.16	2562.95	3897.39	3900.01	2962.61	2977.84	6877.1	5806.9	4559.43	3700.72	0.44758	0.00845066	0.660922	4.49862e-05	0.230388
insH-1.AS	274101	275117	+	1016	7	1	26	22	9	6	17	10	5	6	16	19	16	12	34	47	1	41	4	14	5.37197	1.92732	12.9757	20.2725	8.62725	11.4442	13.3408	21.0947	9.17878	14.9696	11.4818	21.4048	8.5317	9.66145	10.9978	11.4467	1.4679	29.2306	8.78503	17.9212	0.120975	0.856092	-0.127015	0.86657	-0.276957
insH-1.EST5UTR	275118	275217	-	99	62	21	89	48	69	27	49	26	40	20	61	36	117	78	178	179	83	139	35	52	47.5803	40.4738	44.4169	44.231	66.1423	51.4987	38.4528	54.8462	73.4302	49.8986	43.7743	40.5565	62.3881	62.7994	57.5766	43.5947	121.836	99.0988	76.869	66.5643	0.385795	0.316916	0.521957	0.210127	0.157229
insH-1.mmuP.IGR	275118	275224	+	106	2	0	8	0	1	4	0	1	2	0	5	2	16	3	8	5	1	0	0	1	1.53485	0	3.99253	0	0.958584	7.62944	0	2.10947	3.67151	0	3.58806	2.25314	8.5317	2.41536	2.58771	1.21773	1.4679	0	0	1.28008	-0.153736	NA	0.0159781	NA	-0.029882
mmuP.insH-1.IGR	275218	275324	-	106	7	1	1	0	1	2	1	0	3	0	8	0	11	9	5	5	3	16	3	4	5.37197	1.92732	0.499066	0	0.958584	3.81472	0.784751	0	5.50727	0	5.74089	0	5.86554	7.24609	1.61732	1.21773	4.4037	11.4071	6.58878	5.12033	0.503466	NA	0.791397	0.208582	0.441992
mmuP.EST5UTR	275225	275324	+	99	0	0	2	0	1	2	0	0	1	0	2	2	21	7	23	9	3	0	1	0	0	0	0.998131	0	0.958584	3.81472	0	0	1.83576	0	1.43522	2.25314	11.1979	5.63585	7.43967	2.19191	4.4037	0	2.19626	0	-0.302257	NA	0.250297	NA	0.579261
mmuP	275325	276728	+	1403	79	44	157	80	65	40	89	50	28	39	119	89	173	64	245	258	39	68	31	61	60.6266	84.8022	78.3533	73.7183	62.3079	76.2944	69.8428	105.473	51.4012	97.3022	85.3957	100.265	92.249	51.5277	79.2487	62.8349	57.248	48.48	68.084	78.085	0.0358993	0.948394	-0.171978	0.752166	-0.0824698
mmuP.AS	275325	276728	-	1403	17	8	21	0	42	34	18	20	16	8	6	6	46	38	48	30	81	112	21	16	13.0462	15.4186	10.4804	0	40.2605	64.8503	14.1255	42.1894	29.3721	19.9594	4.30567	6.75942	24.5286	30.5946	15.5263	7.30638	118.9	79.8494	46.1214	20.4813	0.862445	0.107981	0.145454	0.840439	0.527974
mmuM	276715	277647	+	932	503	181	900	299	572	129	445	181	268	119	563	334	752	584	1082	1194	383	416	132	225	386.015	348.845	449.159	275.522	548.31	246.05	349.214	381.814	491.983	296.897	404.015	376.275	400.99	470.191	349.988	290.794	562.205	296.583	289.906	288.019	-0.111255	0.813937	-0.269745	0.564419	-0.14978
mmuM.AS	276729	277647	-	918	24	5	43	11	22	16	47	0	6	2	13	4	13	10	26	39	27	12	6	11	18.4182	9.63662	21.4598	10.1363	21.0888	30.5178	36.8833	0	11.0145	4.98986	9.32894	4.50628	6.93201	8.05121	8.41006	9.4983	39.6333	8.55529	13.1776	14.0809	0.231984	0.708814	-0.211973	0.763155	-0.376656
afuC.mmuM.IGR	277648	277655	-	7	2	0	1	0	0	1	5	0	1	0	0	0	3	0	4	1	1	2	0	0	1.53485	0	0.499066	0	0	1.90736	3.92375	0	1.83576	0	0	0	1.59969	0	1.29386	0.243546	1.4679	1.42588	0	0	-0.0818328	NA	-0.250115	NA	0.114178
mmuM.EST3UTR	277648	277747	+	99	98	25	119	34	87	23	52	19	38	14	65	43	98	48	139	145	60	47	11	8	75.2076	48.1831	59.3888	31.3303	83.3968	43.8693	40.807	40.0799	69.7587	34.929	46.6447	48.4425	52.2567	38.6458	44.9615	35.3142	88.0739	33.5082	24.1588	10.2407	-0.828211	0.10026	-0.832253	0.110202	-0.134106
afuC.EST3UTR	277656	277755	-	99	18	4	26	4	14	9	31	2	16	4	21	6	17	5	36	36	9	35	4	1	13.8136	7.70929	12.9757	3.68592	13.4202	17.1662	24.3273	4.21894	29.3721	9.97971	15.0698	6.75942	9.06493	4.0256	11.6447	8.76766	13.2111	24.9529	8.78503	1.28008	-0.427249	0.453871	-0.72289	0.246939	0.1125
mmuM.afuC.IGR	277748	277755	+	7	16	6	10	6	19	4	7	0	7	4	9	1	20	9	32	34	6	4	5	0	12.2788	11.5639	4.99066	5.52887	18.2131	7.62944	5.49326	0	12.8503	9.97971	6.4585	1.12657	10.6646	7.24609	10.3508	8.28057	8.80739	2.85176	10.9813	0	-0.305493	0.60243	0.15993	0.825085	0.334675
afuC	277756	278802	-	1046	71	35	88	73	76	36	84	14	31	38	105	63	104	53	139	239	25	32	12	29	54.4872	67.4563	43.9178	67.268	72.8524	68.665	65.9191	29.5326	56.9084	94.8073	75.3492	70.9739	55.4561	42.6714	44.9615	58.2075	36.6975	22.8141	26.3551	37.1224	-0.470941	0.298696	-0.445417	0.376926	-0.0722591
afuC.AS	277756	278802	+	1046	71	33	83	68	100	23	44	13	58	28	40	12	176	108	252	187	70	61	21	19	54.4872	63.6017	41.4225	62.6606	95.8584	43.8693	34.529	27.4231	106.474	69.858	28.7044	13.5188	93.8487	86.9531	81.5129	45.5431	102.753	43.4894	46.1214	24.3216	-0.576239	0.23573	0.0797025	0.912597	0.20927
afuC.afuB.TU	278803	278813	-	10	0	2	1	1	0	0	3	3	1	0	3	0	4	2	10	25	2	3	0	0	0	3.85465	0.499066	0.921479	0	0	2.35425	6.32841	1.83576	0	2.15283	0	2.13293	1.61024	3.23464	6.08865	2.9358	2.13882	0	0	-0.506652	NA	-0.664526	NA	0.546477
afuC.afuB.TU_AS	278803	278813	+	10	0	0	1	4	0	1	0	0	0	0	0	0	0	0	5	6	0	0	1	0	0	0	0.499066	3.68592	0	1.90736	0	0	0	0	0	0	0	0	1.61732	1.46128	0	0	2.19626	0	-0.0159506	NA	0.0882038	NA	-0.0194154
afuB	278814	279176	-	362	10	8	42	36	12	4	31	3	11	5	10	5	55	28	107	136	10	12	4	10	7.67425	15.4186	20.9608	33.1732	11.503	7.62944	24.3273	6.32841	20.1933	12.4746	7.17611	5.63285	29.3277	22.5434	34.6106	33.1223	14.679	8.55529	8.78503	12.8008	-0.937311	0.0795995	-0.306203	0.638977	0.211745
afuB.AS	278814	279176	+	362	20	4	15	13	2	16	16	0	1	8	23	10	17	12	43	61	1	13	6	3	15.3485	7.70929	7.48599	11.9792	1.91717	30.5178	12.556	0	1.83576	19.9594	16.5051	11.2657	9.06493	9.66145	13.909	14.8563	1.4679	9.26823	13.1776	3.84025	-0.250575	0.675728	0.0670216	0.934447	0.211145
insB-2	279178	279681	-	503	358	103	395	165	371	99	252	65	161	114	279	169	1025	723	1480	1587	214	336	87	165	274.738	198.514	197.131	152.044	355.635	188.829	197.757	137.115	295.557	284.422	200.214	190.39	546.562	582.102	478.727	386.508	314.13	239.548	191.074	211.214	-0.970759	0.00153959	0.207999	0.633122	1.17308
insAB-2	279178	279875	-	697	552	151	578	247	516	150	367	94	223	172	383	252	1537	1025	2360	2566	316	556	146	254	423.619	291.026	288.46	227.605	494.629	286.104	288.004	198.29	409.374	429.128	274.845	283.896	819.577	825.249	763.375	624.939	463.856	396.395	320.654	325.141	-0.994444	0.000408781	0.339927	0.335542	1.30747
insAB-2.AS	279178	279875	+	697	302	131	645	352	232	89	417	129	74	102	498	295	377	285	855	894	185	354	188	254	231.762	252.479	321.897	324.361	222.391	169.755	327.241	272.122	135.846	254.483	357.37	332.338	201.028	229.459	276.562	217.73	271.561	252.381	412.897	325.141	0.494971	0.0871185	0.25109	0.486045	-0.349823
insA-2	279600	279875	-	275	298	84	294	122	241	78	174	43	103	91	159	134	756	462	1254	1351	144	299	76	126	228.693	161.895	146.725	112.42	231.019	148.774	136.547	90.7072	189.083	227.039	114.1	150.96	403.123	371.966	405.624	329.031	211.377	213.169	166.916	161.29	-1.03798	0.000504497	0.419364	0.251914	1.36492
insAB-2.EST5UTR	279876	279949	-	73	70	17	69	44	46	18	32	17	19	38	46	37	215	164	335	547	86	173	48	60	53.7197	32.7645	34.4355	40.5451	44.0948	34.3325	25.112	35.861	34.8794	94.8073	33.0101	41.6831	114.645	132.04	108.36	133.22	126.239	123.339	105.42	76.8049	-0.30901	0.473344	1.30226	0.00174835	1.44591
insAB-2.ykgN.IGR	279876	280023	+	147	30	6	56	16	18	16	22	8	14	8	18	15	81	61	184	155	124	218	83	89	23.0227	11.5639	27.9477	14.7437	17.2545	30.5178	17.2645	16.8758	25.7006	19.9594	12.917	16.8986	43.1917	49.1124	59.5174	37.7496	182.019	155.421	182.289	113.927	1.3018	0.00154864	2.88721	1.5489e-08	0.888336
ykgN.EST3UTR	279950	280023	-	73	40	4	57	23	31	7	31	15	20	32	47	27	192	114	303	451	65	158	49	60	30.697	7.70929	28.4467	21.194	29.7161	13.3515	24.3273	31.642	36.7151	79.8377	33.7277	30.4174	102.38	91.7838	98.0096	109.839	95.4134	112.645	107.617	76.8049	-0.124782	0.814819	1.35909	0.00278894	1.71755
ykgN	280024	280362	-	338	335	148	343	211	230	92	271	96	124	134	303	268	1236	789	2104	3205	480	1335	520	851	257.087	285.244	171.18	194.432	220.474	175.477	212.668	202.509	227.634	334.32	217.436	301.921	659.074	635.24	680.568	780.565	704.591	951.776	1142.05	1089.35	0.545368	0.0308405	2.36926	3.86229e-22	1.91571
ykgN.AS	280024	280362	+	338	42	16	104	27	33	28	56	20	33	12	60	48	208	167	417	414	346	639	270	293	32.2318	30.8372	51.9028	24.8799	31.6333	53.4061	43.9461	42.1894	60.5799	29.9391	43.0567	54.0754	110.912	134.455	134.884	100.828	507.893	455.569	592.99	375.064	1.80759	1.42541e-07	3.35634	2.01315e-17	1.35804
ykgN.yagB.TU	280363	280384	-	21	50	30	61	30	40	14	42	32	8	10	43	32	186	128	244	436	46	167	63	93	38.3712	57.8197	30.443	27.6444	38.3433	26.7031	32.9595	67.503	14.686	24.9493	30.8573	36.0503	99.181	103.055	78.9252	106.186	67.5233	119.061	138.364	119.048	0.34269	0.426209	1.13094	0.00545228	1.39224
ykgN.yagB.TU_AS	280363	280384	+	21	10	0	27	10	4	12	10	12	11	5	27	20	9	16	51	47	17	68	10	36	7.67425	0	13.4748	9.21479	3.83433	22.8883	7.84751	25.3136	20.1933	12.4746	19.3755	22.5314	4.79908	12.8819	16.4967	11.4467	24.9543	48.48	21.9626	46.083	0.632733	0.252675	0.545747	0.367531	0.141338
yagB	280385	280735	-	350	240	74	357	148	173	83	206	97	63	56	247	152	439	399	1001	1620	199	547	157	340	184.182	142.622	178.166	136.379	165.835	158.311	161.659	204.619	115.653	139.716	177.25	171.239	234.089	321.243	323.787	394.545	292.112	389.979	344.813	435.228	0.103708	0.780592	0.994505	0.000346411	1.08224
yagB.AS	280385	280735	+	350	24	4	68	40	20	17	48	27	21	4	65	47	26	20	100	100	26	85	9	51	18.4182	7.70929	33.9365	36.8592	19.1717	32.4251	37.668	56.9557	38.5509	9.97971	46.6447	52.9488	13.864	16.1024	32.3464	24.3546	38.1654	60.6	19.7663	65.2842	0.376758	0.472195	-0.051966	0.946473	-0.212078
yagB.yagA.TU	280736	280828	-	92	23	8	26	10	15	6	11	12	2	2	10	7	20	24	77	112	16	74	10	32	17.6508	15.4186	12.9757	9.21479	14.3788	11.4442	8.63226	25.3136	3.67151	4.98986	7.17611	7.88599	10.6646	19.3229	24.9067	27.2772	23.4864	52.7576	21.9626	40.9626	0.161324	0.79012	0.585569	0.303894	0.765344
yagB.yagA.TU_AS	280736	280828	+	92	13	2	57	17	8	4	17	13	9	7	16	13	5	19	33	68	6	8	2	17	9.97652	3.85465	28.4467	15.6651	7.66867	7.62944	13.3408	27.4231	16.5218	17.4645	11.4818	14.6454	2.66616	15.2973	10.6743	16.5611	8.80739	5.70353	4.39252	21.7614	0.00582715	0.995018	-0.229974	0.739447	-0.364788
yagA	280829	281983	-	1154	32	20	67	20	44	16	42	14	11	15	71	48	21	19	53	90	18	90	25	28	24.5576	38.5465	33.4374	18.4296	42.1777	30.5178	32.9595	29.5326	20.1933	37.4239	50.9504	54.0754	11.1979	15.2973	17.1436	21.9191	26.4222	64.1647	54.9065	35.8423	0.824815	0.0808387	0.327725	0.572766	-0.302596
yagA.AS	280829	281983	+	1154	27	6	60	37	16	8	40	13	13	12	39	23	34	17	61	99	10	19	18	30	20.7205	11.5639	29.9439	34.0947	15.3373	15.2589	31.39	27.4231	23.8648	29.9391	27.9868	25.9111	18.1299	13.6871	19.7313	24.1111	14.679	13.5459	39.5327	38.4025	0.577553	0.202334	0.264102	0.649078	-0.406595
yagA.EST5UTR	281984	282083	-	99	9	5	25	5	13	1	25	4	2	0	31	24	9	4	22	11	4	20	9	16	6.90682	9.63662	12.4766	4.6074	12.4616	1.90736	19.6188	8.43788	3.67151	0	22.2459	27.0377	4.79908	3.22048	7.11621	2.67901	5.87159	14.2588	19.7663	20.4813	1.00687	0.0715291	0.200109	0.77697	-0.410504
yagA.yagE.IGR	281984	282177	+	193	6	0	0	4	1	0	2	0	4	0	8	0	0	1	0	1	0	0	4	0	4.60455	0	0	3.68592	0.958584	0	1.5695	0	7.34302	0	5.74089	0	0	0.805121	0	0.243546	0	0	8.78503	0	0.336585	NA	0.218808	NA	-0.359951
yagE.yagA.IGR	282084	282277	-	193	7	2	27	5	20	1	24	5	6	9	25	27	15	2	40	17	1	9	29	38	5.37197	3.85465	13.4748	4.6074	19.1717	1.90736	18.834	10.5473	11.0145	22.4544	17.9403	30.4174	7.99847	1.61024	12.9386	4.14028	1.4679	6.41647	63.6915	48.6431	1.471	0.0106719	0.960362	0.114311	-0.0594972
yagE.EST5UTR	282178	282277	+	99	2	0	15	2	7	2	3	1	10	2	3	1	1	0	12	15	5	4	2	5	1.53485	0	7.48599	1.84296	6.71008	3.81472	2.35425	2.10947	18.3576	4.98986	2.15283	1.12657	0.533231	0	3.88157	3.65319	7.33949	2.85176	4.39252	6.40041	0.159058	NA	0.363548	0.580796	-0.128449
yagE	282278	283186	+	908	68	42	262	204	81	37	220	51	104	41	152	153	64	38	238	358	90	172	46	26	52.1849	80.9476	130.755	187.982	77.6453	70.5724	172.645	107.583	190.919	102.292	109.077	172.365	34.1268	30.5946	76.9844	87.1895	132.111	122.626	101.028	33.2821	-0.231239	0.636571	-0.84896	0.0486584	-0.753259
yagE.AS	282278	283186	-	908	66	10	83	13	51	30	57	61	54	24	150	51	11	8	41	50	11	38	17	6	50.65	19.2732	41.4225	11.9792	48.8878	57.2208	44.7308	128.678	99.1308	59.8783	107.642	57.4551	5.86554	6.44097	13.262	12.1773	16.1469	27.0918	37.3364	7.68049	0.385548	0.492627	-1.29024	0.0240921	-0.661173
yagE.yagF.TU	283187	283200	+	13	1	0	7	0	10	8	1	0	2	1	9	0	4	2	10	25	9	9	4	1	0.767425	0	3.49346	0	9.58584	15.2589	0.784751	0	3.67151	2.49493	6.4585	0	2.13293	1.61024	3.23464	6.08865	13.2111	6.41647	8.78503	1.28008	0.00310622	NA	0.685001	0.269314	0.371334
yagE.yagF.TU_AS	283187	283200	-	13	3	0	1	0	0	0	0	0	0	0	0	0	0	0	0	0	0	0	0	0	2.30227	0	0.499066	0	0	0	0	0	0	0	0	0	0	0	0	0	0	0	0	0	0	NA	0	NA	-0.0705823
yagF	283201	285168	+	1967	339	73	1264	558	275	161	859	308	215	107	815	531	292	160	929	1123	274	477	283	303	260.157	140.695	630.819	514.185	263.61	307.085	674.101	649.717	394.688	266.957	584.853	598.209	155.704	128.819	300.498	273.502	402.204	340.073	621.541	387.865	0.697998	0.0208703	-0.34566	0.333799	-0.894092
yagF.AS	283201	285168	-	1967	25	2	50	48	12	14	35	6	10	2	60	20	26	6	58	97	15	36	12	12	19.1856	3.85465	24.9533	44.231	11.503	26.7031	27.4663	12.6568	18.3576	4.98986	43.0567	22.5314	13.864	4.83073	18.7609	23.624	22.0185	25.6659	26.3551	15.361	-0.0251041	0.97419	-0.0139195	0.989085	-0.401118
yagF.EST3UTR	285169	285268	+	99	25	2	10	22	16	4	14	4	26	4	12	13	14	8	62	81	14	27	4	17	19.1856	3.85465	4.99066	20.2725	15.3373	7.62944	10.9865	8.43788	47.7297	9.97971	8.61133	14.6454	7.46524	6.44097	20.0548	19.7272	20.5506	19.2494	8.78503	21.7614	-0.145893	0.82436	0.288147	0.667886	0.354089
yagG.yagF.IGR	285169	285394	-	225	0	0	4	2	8	0	0	2	4	0	1	0	8	0	6	12	0	0	4	0	0	0	1.99626	1.84296	7.66867	0	0	4.21894	7.34302	0	0.717611	0	4.26585	0	1.94078	2.92255	0	0	8.78503	0	0.0792229	NA	0.143362	NA	0.0442686
yagF.yagG.IGR	285269	285294	+	25	3	0	0	3	1	0	1	3	0	0	1	0	0	0	10	7	4	1	5	0	2.30227	0	0	2.76444	0.958584	0	0.784751	6.32841	0	0	0.717611	0	0	0	3.23464	1.70482	5.87159	0.712941	10.9813	0	0.121806	NA	0.0909598	NA	0.126039
yagG.EST5UTR	285295	285394	+	99	13	2	22	12	8	2	18	10	2	4	24	12	6	2	38	39	13	9	12	9	9.97652	3.85465	10.9794	11.0577	7.66867	3.81472	14.1255	21.0947	3.67151	9.97971	17.2227	13.5188	3.19939	1.61024	12.2916	9.4983	19.0827	6.41647	26.3551	11.5207	0.361767	0.528396	0.0456489	0.955509	-0.00981689
yagG	285395	286777	+	1382	55	14	142	90	66	8	71	12	12	18	67	50	27	24	181	221	35	26	33	49	42.2084	26.9825	70.8673	82.9331	63.2665	15.2589	55.7173	25.3136	22.0291	44.9087	48.0799	56.3285	14.3972	19.3229	58.547	53.8237	51.3764	18.5365	72.4765	62.724	0.15567	0.788358	0.42877	0.446306	-0.304895
yagG.AS	285395	286777	-	1382	17	4	30	5	15	4	11	8	4	0	23	15	15	32	30	54	22	10	13	13	13.0462	7.70929	14.972	4.6074	14.3788	7.62944	8.63226	16.8758	7.34302	0	16.5051	16.8986	7.99847	25.7639	9.70392	13.1515	32.2938	7.12941	28.5514	16.6411	0.423232	0.4599	0.378298	0.559323	0.0880764
yagG.yagH.TU	286778	286788	+	10	2	0	3	0	4	0	1	2	0	0	0	0	0	0	4	9	2	0	1	0	1.53485	0	1.4972	0	3.83433	0	0.784751	4.21894	0	0	0	0	0	0	1.29386	2.19191	2.9358	0	2.19626	0	-0.0534903	NA	-0.116219	NA	0.109024
yagG.yagH.TU_AS	286778	286788	-	10	0	0	3	4	0	0	1	0	0	0	3	3	1	3	3	7	2	4	1	0	0	0	1.4972	3.68592	0	0	0.784751	0	0	0	2.15283	3.37971	0.533231	2.41536	0.970392	1.70482	2.9358	2.85176	2.19626	0	-0.0597732	NA	0.0792474	NA	-0.158806
yagH.AS	286789	288303	-	1514	58	12	230	94	43	23	102	62	14	9	166	121	169	104	319	421	136	141	140	225	44.5106	23.1279	114.785	86.619	41.2191	43.8693	80.0446	130.787	25.7006	22.4544	119.123	136.315	90.1161	83.7326	103.185	102.533	199.634	100.525	307.476	288.019	1.33277	0.000144167	1.3054	0.000247505	0.0197101
yagH	286789	288399	+	1610	56	26	235	63	90	58	130	63	29	16	130	61	59	28	297	344	40	64	49	53	42.9758	50.1104	117.28	58.0532	86.2725	110.627	102.018	132.897	53.2369	39.9189	93.2894	68.7208	31.4606	22.5434	96.0688	83.7798	58.7159	45.6282	107.617	67.8444	-0.0399333	0.942212	-0.327366	0.498615	0.0161286
yagI.EST3UTR	288304	288403	-	99	41	11	95	54	23	8	62	36	3	10	76	68	74	29	133	174	59	67	72	112	31.4644	21.2006	47.4112	49.7599	22.0474	15.2589	48.6546	75.9409	5.50727	24.9493	54.5384	76.6068	39.4591	23.3485	43.0207	42.377	86.606	47.767	158.131	143.369	1.49618	0.000300096	1.00099	0.0183036	-0.140477
yagH.EST3UTR	288400	288499	+	99	4	3	3	15	7	2	3	2	0	0	22	3	5	0	24	36	0	10	3	2	3.0697	5.78197	1.4972	13.8222	6.71008	3.81472	2.35425	4.21894	0	0	15.7874	3.37971	2.66616	0	7.76314	8.76766	0	7.12941	6.58878	2.56016	-0.213632	0.709726	0.117206	0.874537	0.0431324
yagI	288404	289162	-	758	558	252	2984	1780	287	145	2274	755	176	51	2780	1716	615	600	2597	2904	422	799	968	1366	428.223	485.685	1489.21	1640.23	275.113	276.567	1784.52	1592.65	323.093	127.241	1994.96	1933.19	327.937	483.073	840.036	707.258	619.453	569.64	2125.98	1748.59	1.20786	1.68345e-05	0.171324	0.669867	-0.915612
yagI.AS	288500	289162	+	662	18	3	44	30	10	20	16	1	6	2	18	16	6	8	54	62	9	27	6	13	13.8136	5.78197	21.9589	27.6444	9.58584	38.1472	12.556	2.10947	11.0145	4.98986	12.917	18.0251	3.19939	6.44097	17.4671	15.0999	13.2111	19.2494	13.1776	16.6411	-0.0514048	0.942348	0.389985	0.542265	-0.334377
yagI.EST5UTR	289163	289232	-	69	56	19	191	101	31	10	127	49	10	10	159	82	42	54	208	293	35	62	65	90	42.9758	36.6191	95.3216	93.0694	29.7161	19.0736	99.6634	103.364	18.3576	24.9493	114.1	92.3788	22.3957	43.4765	67.2805	71.359	51.3764	44.2023	142.757	115.207	0.725927	0.042039	0.272445	0.556535	-0.372757
yagI.argF.IGR	289163	289300	+	137	5	25	28	5	16	6	19	4	2	2	17	0	2	4	2	13	7	3	4	3	3.83712	48.1831	13.9738	4.6074	15.3373	11.4442	14.9103	8.43788	3.67151	4.98986	12.1994	0	1.06646	3.22048	0.646928	3.1661	10.2753	2.13882	8.78503	3.84025	0.448464	0.40333	-0.283894	0.673704	-0.8336
argF.EST3UTR	289233	289300	-	67	28	3	205	86	18	13	110	39	16	13	151	65	43	15	182	255	18	10	41	62	21.4879	5.78197	102.308	79.2472	17.2545	24.7957	86.3226	82.2693	29.3721	32.4341	108.359	73.2271	22.9289	12.0768	58.8705	62.1042	26.4222	7.12941	90.0466	79.3651	0.317486	0.518055	0.000516509	1	-0.434606
argF	289301	290305	-	1004	268	89	1582	707	153	112	1077	405	93	70	981	551	394	339	2551	2489	221	287	617	846	205.67	171.532	789.522	651.486	146.663	213.624	845.177	854.335	170.725	174.645	703.977	620.74	210.093	272.936	825.157	606.186	324.406	204.614	1355.09	1082.95	0.677327	0.0143578	0.460507	0.129821	-0.0102303
argF.AS	289301	290305	+	1004	2	2	2	3	3	5	5	0	2	1	4	0	5	0	6	12	12	5	6	4	1.53485	3.85465	0.998131	2.76444	2.87575	9.5368	3.92375	0	3.67151	2.49493	2.87044	0	2.66616	0	1.94078	2.92255	17.6148	3.5647	13.1776	5.12033	0.498027	NA	0.528185	0.403937	0.122185
argL	290275	290370	-	95	19	6	45	13	14	12	25	3	11	1	27	28	58	68	187	261	18	38	57	65	14.5811	11.5639	22.458	11.9792	13.4202	22.8883	19.6188	6.32841	20.1933	2.49493	19.3755	31.544	30.9274	54.7482	60.4878	63.5655	26.4222	27.0918	125.187	83.2054	0.471029	0.340739	2.46154	3.92842e-05	1.34179
argL.AS	290275	290370	+	95	0	0	2	0	2	0	0	0	2	0	0	0	1	0	5	10	6	5	1	2	0	0	0.998131	0	1.91717	0	0	0	3.67151	0	0	0	0.533231	0	1.61732	2.43546	8.80739	3.5647	2.19626	2.56016	0.0261842	NA	0.432419	NA	0.260945
argF.5UTR	290306	290340	-	34	8	1	21	10	9	5	12	2	7	0	11	23	34	33	85	125	6	17	27	35	6.1394	1.92732	10.4804	9.21479	8.62725	9.5368	9.41701	4.21894	12.8503	0	7.89372	25.9111	18.1299	26.569	27.4944	30.4433	8.80739	12.12	59.299	44.8029	0.456399	0.399863	2.04729	0.00260633	0.947659
argL.ykgS.IGR	290371	290509	+	138	24	16	38	18	32	5	18	2	23	11	13	14	26	7	28	41	12	18	4	2	18.4182	30.8372	18.9645	16.5866	30.6747	9.5368	14.1255	4.21894	42.2224	27.4442	9.32894	15.772	13.864	5.63585	9.05699	9.98539	17.6148	12.8329	8.78503	2.56016	-0.378575	0.514629	-0.4157	0.514497	-0.524883
ykgS.argL.IGR	290371	290509	-	138	22	2	28	7	23	9	14	1	7	1	28	4	50	57	72	72	12	58	12	22	16.8833	3.85465	13.9738	6.45035	22.0474	17.1662	10.9865	2.10947	12.8503	2.49493	20.0931	4.50628	26.6616	45.8919	23.2894	17.5353	17.6148	41.3506	26.3551	28.1618	0.193674	0.756477	0.967986	0.110221	0.50714
ykgS	290510	290638	+	128	70	35	80	27	81	42	66	7	50	32	49	27	40	25	72	112	34	70	23	7	53.7197	67.4563	39.9253	24.8799	77.6453	80.1092	51.7936	14.7663	91.7878	79.8377	35.1629	30.4174	21.3293	20.128	23.2894	27.2772	49.9086	49.9059	50.5139	8.96058	0.0831994	0.89391	-0.204985	0.751918	-0.252127
ykgS.AS	290510	290638	-	128	11	0	11	4	10	1	0	1	5	1	5	2	31	17	50	51	9	17	4	6	8.44167	0	5.48972	3.68592	9.58584	1.90736	0	2.10947	9.17878	2.49493	3.58806	2.25314	16.5302	13.6871	16.1732	12.4208	13.2111	12.12	8.78503	7.68049	-0.300634	0.615161	1.26368	0.0749918	0.741497
insAB-3.EST3UTR	290549	290648	-	99	7	0	10	4	11	2	0	2	4	1	5	2	28	12	48	56	7	17	4	6	5.37197	0	4.99066	3.68592	10.5444	3.81472	0	4.21894	7.34302	2.49493	3.58806	2.25314	14.9305	9.66145	15.5263	13.6386	10.2753	12.12	8.78503	7.68049	-0.314401	0.59569	0.897935	0.16896	0.806348
ykgS.insAB-3.IGR	290639	290648	+	9	27	11	25	4	16	11	18	0	14	4	15	12	8	3	29	36	7	9	2	3	20.7205	21.2006	12.4766	3.68592	15.3373	20.981	14.1255	0	25.7006	9.97971	10.7642	13.5188	4.26585	2.41536	9.38046	8.76766	10.2753	6.41647	4.39252	3.84025	-0.432308	0.449092	-0.382741	0.559323	0.0558877
insB-3	290649	291152	-	503	359	85	421	185	307	112	178	74	170	111	320	125	1012	756	1528	1572	216	368	91	161	275.506	163.822	210.107	170.474	294.285	213.624	139.686	156.101	312.079	276.937	229.636	140.821	539.63	608.671	494.253	382.854	317.066	262.362	199.86	206.093	-0.981849	0.0012268	0.394704	0.288924	1.07819
insAB-3	290649	291346	-	697	549	133	577	251	440	157	271	106	224	163	446	208	1441	1026	2274	2428	290	553	147	233	421.316	256.334	287.961	231.291	421.777	299.456	212.668	223.604	411.209	406.673	320.055	234.327	768.386	826.054	735.557	591.33	425.691	394.256	322.85	298.259	-0.997613	0.000214472	0.448606	0.157818	1.24573
insAB-3.AS	290649	291346	+	697	299	156	633	356	293	124	430	82	117	80	594	294	365	260	852	923	178	367	227	247	229.46	300.662	315.909	328.047	280.865	236.513	337.443	172.976	214.783	199.594	426.261	331.212	194.629	209.331	275.591	224.793	261.286	261.649	498.551	316.18	0.587917	0.0633913	0.548714	0.101812	-0.319393
insA-3	291071	291346	-	275	302	77	273	98	230	68	143	53	96	81	197	116	647	422	1148	1199	110	262	76	115	231.762	148.404	136.245	90.3049	220.474	129.701	112.219	111.802	176.233	202.089	141.369	130.682	345.001	339.761	371.337	292.012	161.469	186.79	166.916	147.209	-0.949441	0.00227943	0.404192	0.290314	1.39417
insAB-3.yagJ.IGR	291347	291399	+	52	3	2	11	4	7	1	3	1	6	6	8	7	8	9	33	19	3	5	10	7	2.30227	3.85465	5.48972	3.68592	6.71008	1.90736	2.35425	2.10947	11.0145	14.9696	5.74089	7.88599	4.26585	7.24609	10.6743	4.62738	4.4037	3.5647	21.9626	8.96058	0.417218	0.468037	1.26611	0.0648103	0.320351
insAB-3.EST5UTR	291347	291446	-	99	27	11	19	12	12	12	21	4	5	9	19	18	58	45	67	106	12	35	14	5	20.7205	21.2006	9.48225	11.0577	11.503	22.8883	16.4798	8.43788	9.17878	22.4544	13.6346	20.2783	30.9274	36.2304	21.6721	25.8159	17.6148	24.9529	30.7476	6.40041	-0.238191	0.684574	0.206894	0.762252	0.765787
yagJ.EST5UTR	291400	291499	+	99	3	0	5	0	6	2	4	4	4	4	7	8	8	12	13	36	5	8	2	4	2.30227	0	2.49533	0	5.7515	3.81472	3.139	8.43788	7.34302	9.97971	5.02328	9.01256	4.26585	9.66145	4.20503	8.76766	7.33949	5.70353	4.39252	5.12033	-0.142182	0.827481	-0.0470536	0.954445	0.858616
yagJ.insAB-3.IGR	291447	291499	-	52	0	0	0	0	0	0	0	0	0	0	2	0	2	2	0	0	0	0	0	0	0	0	0	0	0	0	0	0	0	0	1.43522	0	1.06646	1.61024	0	0	0	0	0	0	0	NA	0	NA	0
yagJ.AS	291500	292221	-	721	64	16	51	29	31	22	39	6	29	5	48	22	73	20	149	184	8	61	12	9	49.1152	30.8372	25.4524	26.7229	29.7161	41.9619	30.6053	12.6568	53.2369	12.4746	34.4453	24.7846	38.9259	16.1024	48.1961	44.8125	11.7432	43.4894	26.3551	11.5207	-0.752872	0.159095	-0.157571	0.824369	0.5076
yagJ	291500	292231	+	731	481	82	383	218	349	110	286	58	163	154	245	98	1075	684	1511	2087	134	298	57	96	369.131	158.04	191.142	200.882	334.546	209.81	224.439	122.349	299.228	384.219	175.815	110.404	573.224	550.703	488.754	508.281	196.698	212.456	125.187	122.888	-1.76506	7.20457e-07	-0.402912	0.354379	1.15903
yagK.EST3UTR	292222	292321	-	99	26	11	60	37	21	5	40	13	8	10	27	15	24	14	62	64	10	37	6	9	19.953	21.2006	29.9439	34.0947	20.1303	9.5368	31.39	27.4231	14.686	24.9493	19.3755	16.8986	12.7976	11.2717	20.0548	15.5869	14.679	26.3788	13.1776	11.5207	-0.308362	0.572962	-0.796182	0.132567	-0.604237
yagJ.EST3UTR	292232	292331	+	99	77	44	114	68	75	25	76	26	66	43	68	40	383	223	858	895	26	95	15	33	59.0917	84.8022	56.8935	62.6606	71.8938	47.684	59.6411	54.8462	121.16	107.282	48.7976	45.0628	204.228	179.542	277.532	217.974	38.1654	67.7294	32.9439	42.2427	-2.41619	1.22011e-11	-0.459812	0.298708	1.88953
yagK	292322	292948	-	626	72	39	359	172	60	39	131	50	18	8	133	110	68	50	215	320	33	79	28	43	55.2546	75.1656	179.165	158.494	57.515	74.3871	102.802	105.473	33.0436	19.9594	95.4423	123.923	36.2597	40.256	69.5448	77.9347	48.4407	56.3223	61.4952	55.0435	-0.273427	0.48346	-0.698699	0.0532153	-1.07004
yagK.AS	292332	292948	+	616	171	80	291	122	161	99	121	26	77	50	155	101	876	405	954	1283	116	221	77	88	131.23	154.186	145.228	112.42	154.332	188.829	94.9549	54.8462	141.353	124.746	111.23	113.784	467.111	326.074	308.585	312.47	170.276	157.56	169.112	112.647	-1.03021	0.000692121	0.704079	0.0375316	1.13889
yagK.5UTR	292949	293118	-	169	18	12	68	42	12	1	16	4	4	0	6	6	18	6	68	47	0	6	0	0	13.8136	23.1279	33.9365	38.7021	11.503	1.90736	12.556	8.43788	7.34302	0	4.30567	6.75942	9.59816	4.83073	21.9956	11.4467	0	4.27765	0	0	-1.7282	0.00358991	-2.15684	0.0121741	-0.564191
yagK.yagL.IGR	292949	293219	+	270	36	14	53	8	24	10	19	4	8	4	24	0	25	26	47	81	4	20	6	0	27.6273	26.9825	26.4505	7.37183	23.006	19.0736	14.9103	8.43788	14.686	9.97971	17.2227	0	13.3308	20.9331	15.2028	19.7272	5.87159	14.2588	13.1776	0	-0.556244	0.317366	-0.363389	0.583967	0.0113054
yagL.EST3UTR	293120	293219	-	99	12	5	34	2	2	0	16	0	5	0	0	2	12	5	51	55	4	4	2	1	9.2091	9.63662	16.9682	1.84296	1.91717	0	12.556	0	9.17878	0	0	2.25314	6.39878	4.0256	16.4967	13.395	5.87159	2.85176	4.39252	1.28008	-0.612258	0.228058	-0.354252	0.589391	0.201698
yagL	293220	293918	-	698	54	26	46	40	19	29	32	8	12	8	22	12	84	66	213	284	38	41	13	21	41.4409	50.1104	22.957	36.8592	18.2131	55.3135	25.112	16.8758	22.0291	19.9594	15.7874	13.5188	44.7914	53.138	68.8978	69.1671	55.7801	29.2306	28.5514	26.8817	-0.923528	0.0518797	0.215499	0.735759	0.91187
yagL.AS	293220	293918	+	698	50	10	14	38	12	4	2	2	5	2	4	9	82	38	136	166	13	36	0	12	38.3712	19.2732	6.98692	35.0162	11.503	7.62944	1.5695	4.21894	9.17878	4.98986	2.87044	10.1391	43.725	30.5946	43.9911	40.4286	19.0827	25.6659	0	15.361	-1.12898	0.045214	0.674965	0.283867	0.538802
yagL.yagM.TU	293919	293944	-	25	2	1	0	3	0	0	1	3	0	0	0	0	5	1	11	36	3	8	2	2	1.53485	1.92732	0	2.76444	0	0	0.784751	6.32841	0	0	0	0	2.66616	0.805121	3.5581	8.76766	4.4037	5.70353	4.39252	2.56016	-0.143478	NA	0.0131627	0.989103	0.498038
yagL.yagM.TU_AS	293919	293944	+	25	1	0	4	3	0	0	1	0	0	0	0	0	15	2	11	27	3	0	2	0	0.767425	0	1.99626	2.76444	0	0	0.784751	0	0	0	0	0	7.99847	1.61024	3.5581	6.57574	4.4037	0	4.39252	0	-0.137948	NA	0.218873	NA	0.162261
yagM	293945	294799	-	854	9	4	33	6	0	4	13	4	2	6	0	0	133	59	234	331	46	87	17	30	6.90682	7.70929	16.4692	5.52887	0	7.62944	10.2018	8.43788	3.67151	14.9696	0	0	70.9198	47.5021	75.6906	80.6137	67.5233	62.0259	37.3364	38.4025	-0.641442	0.207609	1.3054	0.0216687	2.26239
yagM.AS	293945	294799	+	854	38	10	17	7	6	2	4	0	6	2	8	0	46	16	94	100	8	6	2	2	29.1621	19.2732	8.48412	6.45035	5.7515	3.81472	3.139	0	11.0145	4.98986	5.74089	0	24.5286	12.8819	30.4056	24.3546	11.7432	4.27765	4.39252	2.56016	-1.33358	0.020905	0.20333	0.773302	1.01536
yagM.EST5UTR	294800	294899	-	99	17	7	8	2	12	4	2	2	0	4	3	1	60	25	78	70	8	8	4	8	13.0462	13.4913	3.99253	1.84296	11.503	7.62944	1.5695	4.21894	0	9.97971	2.15283	1.12657	31.9939	20.128	25.2302	17.0482	11.7432	5.70353	8.78503	10.2407	-0.515674	0.358788	0.803772	0.201643	1.73029
yagM.ykgV.IGR	294800	294917	+	117	3	0	2	0	6	0	0	0	0	0	0	0	2	0	3	4	0	0	2	0	2.30227	0	0.998131	0	5.7515	0	0	0	0	0	0	0	1.06646	0	0.970392	0.974184	0	0	4.39252	0	0.0500766	NA	0.196492	NA	0.0564156
ykgV.yagM.IGR	294900	294917	-	17	8	1	2	0	4	4	2	3	0	0	1	1	27	6	41	21	3	3	0	0	6.1394	1.92732	0.998131	0	3.83433	7.62944	1.5695	6.32841	0	0	0.717611	1.12657	14.3972	4.83073	13.262	5.11447	4.4037	2.13882	0	0	-0.95192	NA	-0.805797	0.196438	1.30318
ykgV	294918	295142	-	224	116	40	82	37	61	26	37	5	8	15	41	16	373	235	358	483	38	90	19	45	89.0213	77.0929	40.9234	34.0947	58.4736	49.5914	29.0358	10.5473	14.686	37.4239	29.4221	18.0251	198.895	189.203	115.8	117.633	55.7801	64.1647	41.7289	57.6037	-0.97932	0.0122402	0.897487	0.0385606	1.39735
ykgV.AS	294918	295142	+	224	0	0	2	6	0	0	0	0	0	1	0	0	2	0	5	2	0	0	4	0	0	0	0.998131	5.52887	0	0	0	0	0	2.49493	0	0	1.06646	0	1.61732	0.487092	0	0	8.78503	0	0.106529	NA	0.303792	NA	-0.123802
yagN.EST3UTR	295039	295138	-	99	69	13	67	34	23	11	14	1	6	10	26	8	187	115	205	311	17	56	12	29	52.9523	25.0552	33.4374	31.3303	22.0474	20.981	10.9865	2.10947	11.0145	24.9493	18.6579	9.01256	99.7143	92.5889	66.3101	75.7428	24.9543	39.9247	26.3551	37.1224	-0.78784	0.0944674	1.42697	0.0100095	0.841079
yagN	295139	295579	-	440	1205	520	759	512	885	386	600	170	252	140	494	378	2417	1309	2290	3555	401	897	225	405	924.747	1002.21	378.791	471.797	848.346	736.241	470.851	358.61	462.61	349.29	354.5	425.844	1288.82	1053.9	740.733	865.806	588.627	639.508	494.158	518.433	-0.604413	0.00987369	0.252076	0.398817	0.863903
yagN.AS	295139	295579	+	440	47	10	64	22	32	20	26	4	16	16	25	30	88	48	158	188	17	18	11	20	36.069	19.2732	31.9402	20.2725	30.6747	38.1472	20.4035	8.43788	29.3721	39.9189	17.9403	33.7971	46.9244	38.6458	51.1073	45.7867	24.9543	12.8329	24.1588	25.6016	-0.622419	0.201956	0.406778	0.481742	0.628091
yagN.EST5UTR	295580	295637	-	57	166	78	155	116	130	50	114	34	31	28	113	86	314	199	424	688	57	186	30	71	127.393	150.331	77.3552	106.892	124.616	95.368	89.4616	71.722	56.9084	69.858	81.0901	96.8851	167.435	160.219	137.149	167.56	83.6702	132.607	65.8878	90.8859	-0.789281	0.0199657	-0.0330725	0.955756	0.64319
yagN.intF.IGR	295580	295695	+	115	21	2	26	8	25	1	12	3	10	2	7	4	27	18	62	75	2	7	2	1	16.1159	3.85465	12.9757	7.37183	23.9646	1.90736	9.41701	6.32841	18.3576	4.98986	5.02328	4.50628	14.3972	14.4922	20.0548	18.266	2.9358	4.99059	4.39252	1.28008	-1.05596	0.0567773	-0.567438	0.3697	0.416445
intF.EST3UTR	295638	295695	-	57	60	30	49	46	35	20	31	8	19	18	36	20	152	81	296	374	34	109	12	41	46.0455	57.8197	24.4542	42.388	33.5504	38.1472	24.3273	16.8758	34.8794	44.9087	25.834	22.5314	81.0512	65.2148	95.7453	91.0862	49.9086	77.7106	26.3551	52.4834	-0.924229	0.0281635	0.652174	0.171454	1.24465
intF	295696	297096	-	1400	561	271	944	483	459	229	490	226	237	243	539	250	1630	1185	4360	6032	766	1728	538	1009	430.525	522.305	471.118	445.074	439.99	436.786	384.528	476.74	435.074	606.268	386.792	281.643	869.167	954.068	1410.3	1469.07	1124.41	1231.96	1181.59	1291.6	-0.19455	0.46812	1.45704	5.28435e-12	1.58081
intF.AS	295696	297096	+	1400	298	150	429	226	153	111	152	57	96	44	210	102	2594	1471	6027	9011	177	510	156	264	228.693	289.098	214.099	208.254	146.663	211.717	119.282	120.24	176.233	109.777	150.698	114.91	1383.2	1184.33	1949.52	2194.59	259.818	363.6	342.616	337.942	-2.47891	1.06137e-23	1.38108	3.05196e-07	3.24679
intF.EST5UTR	297097	297117	-	20	2	4	5	2	0	0	5	0	0	0	2	2	13	0	53	46	1	2	4	1	1.53485	7.70929	2.49533	1.84296	0	0	3.92375	0	0	0	1.43522	2.25314	6.93201	0	17.1436	11.2031	1.4679	1.42588	8.78503	1.28008	-0.320795	NA	0.225185	0.736225	0.744689
intF.nc1.IGR	297097	297136	+	39	0	0	1	0	0	2	1	0	7	0	2	0	0	0	1	5	0	0	0	0	0	0	0.499066	0	0	3.81472	0.784751	0	12.8503	0	1.43522	0	0	0	0.323464	1.21773	0	0	0	0	-0.0604793	NA	-0.0572963	NA	0.0876902
nc1.EST3UTR	297118	297136	-	18	2	2	6	1	0	0	3	0	0	0	1	2	15	2	37	54	2	0	5	1	1.53485	3.85465	2.99439	0.921479	0	0	2.35425	0	0	0	0.717611	2.25314	7.99847	1.61024	11.9682	13.1515	2.9358	0	10.9813	1.28008	-0.224718	NA	0.431701	0.486045	0.711149
nc1	297137	297304	-	167	12	10	15	15	7	17	4	13	2	2	8	3	73	36	157	193	13	15	15	16	9.2091	19.2732	7.48599	13.8222	6.71008	32.4251	3.139	27.4231	3.67151	4.98986	5.74089	3.37971	38.9259	28.9844	50.7838	47.0044	19.0827	10.6941	32.9439	20.4813	-0.418743	0.461458	0.438637	0.482514	1.34269
nc1.AS	297137	297304	+	167	11729	6642	13538	4380	11344	7625	10422	5002	5392	6875	10980	7569	152	103	420	509	364	453	277	347	9001.13	12801.3	6756.35	4036.08	10874.2	14543.6	8178.67	10551.6	9898.4	17152.6	7879.37	8527.01	81.0512	82.9275	135.855	123.965	534.315	322.962	608.364	444.189	1.83065	4.44303e-09	-4.06376	2.39947e-38	-5.29039
nc1.EST5UTR	297305	297342	-	37	5	4	3	5	10	10	1	1	1	0	1	3	37	27	75	73	6	7	0	2	3.83712	7.70929	1.4972	4.6074	9.58584	19.0736	0.784751	2.10947	1.83576	0	0.717611	3.37971	19.7296	21.7383	24.2598	17.7789	8.80739	4.99059	0	2.56016	-1.25922	0.023817	0.0781193	0.919315	1.6488
nc1.yagP.IGR	297305	297380	+	75	22	10	22	8	5	7	16	6	4	6	12	2	15	12	33	59	7	9	4	9	16.8833	19.2732	10.9794	7.37183	4.79292	13.3515	12.556	12.6568	7.34302	14.9696	8.61133	2.25314	7.99847	9.66145	10.6743	14.3692	10.2753	6.41647	8.78503	11.5207	-0.130336	0.841987	-0.133284	0.858874	0.237514
yagP.EST3UTR	297343	297380	-	37	7	2	7	4	7	11	3	1	1	0	3	5	36	19	61	85	7	5	2	5	5.37197	3.85465	3.49346	3.68592	6.71008	20.981	2.35425	2.10947	1.83576	0	2.15283	5.63285	19.1963	15.2973	19.7313	20.7014	10.2753	3.5647	4.39252	6.40041	-0.797138	0.152316	0.434252	0.501038	1.41309
yagP	297381	297791	-	410	49	5	43	18	16	19	35	16	9	15	30	13	99	34	178	199	22	36	15	20	37.6038	9.63662	21.4598	16.5866	15.3373	36.2399	27.4663	33.7515	16.5218	37.4239	21.5283	14.6454	52.7899	27.3741	57.5766	48.4657	32.2938	25.6659	32.9439	25.6016	-0.521666	0.311618	-0.0357502	0.96444	1.01495
yagP.AS	297381	297791	+	410	70	13	229	73	80	54	104	18	40	50	106	39	87	76	176	202	47	98	31	47	53.7197	25.0552	114.286	67.268	76.6867	102.997	81.6141	37.9704	73.4302	124.746	76.0668	43.9362	46.3911	61.1892	56.9297	49.1963	68.9912	69.8682	68.084	60.1639	0.180101	0.726458	0.0313468	0.966069	-0.606281
paoD	297770	298726	-	956	63	24	103	69	23	16	82	22	24	19	80	45	50	46	131	203	41	63	28	27	48.3478	46.2558	51.4038	63.5821	22.0474	30.5178	64.3496	46.4083	44.0581	47.4036	57.4089	50.6957	26.6616	37.0356	42.3738	49.4399	60.1838	44.9153	61.4952	34.5622	0.0155	0.979031	-0.207572	0.705221	-0.255678
paoD.AS	297792	298726	+	934	40	20	161	68	52	40	59	13	21	51	65	41	68	53	168	184	37	67	28	17	30.697	38.5465	80.3496	62.6606	49.8463	76.2944	46.3003	27.4231	38.5509	127.241	46.6447	46.1894	36.2597	42.6714	54.342	44.8125	54.3122	47.767	61.4952	21.7614	-0.188617	0.730937	0.0517234	0.944885	-0.385467
paoD.paoC.TU	298727	298735	-	8	0	1	7	4	1	2	2	0	0	0	4	2	4	4	3	8	4	0	0	0	0	1.92732	3.49346	3.68592	0.958584	3.81472	1.5695	0	0	0	2.87044	2.25314	2.13293	3.22048	0.970392	1.94837	5.87159	0	0	0	-0.257806	NA	-0.218929	NA	-0.249545
paoD.paoC.TU_AS	298727	298735	+	8	0	0	0	0	0	0	0	1	0	0	0	0	0	0	1	0	0	0	2	0	0	0	0	0	0	0	0	2.10947	0	0	0	0	0	0	0.323464	0	0	0	4.39252	0	0.0668413	NA	0.0321761	NA	0.00932768
paoC.AS	298736	300930	+	2194	41	42	59	26	35	22	55	8	26	6	53	42	33	37	59	85	14	60	24	12	31.4644	80.9476	29.4449	23.9585	33.5504	41.9619	43.1613	16.8758	47.7297	14.9696	38.0334	47.316	17.5966	29.7895	19.0844	20.7014	20.5506	42.7765	52.7102	15.361	0.399356	0.464261	0.0415043	0.958442	-0.262698
paoC	298736	300934	-	2198	90	36	220	117	65	30	128	50	33	47	131	75	142	76	369	413	63	115	59	106	69.0682	69.3836	109.794	107.813	62.3079	57.2208	100.448	105.473	60.5799	117.262	94.0071	84.4928	75.7189	61.1892	119.358	100.585	92.4776	81.9882	129.579	135.689	0.221853	0.543935	0.313829	0.4295	0.0119324
paoB	300931	301887	-	956	29	4	77	23	30	14	23	8	11	0	28	31	36	24	69	53	22	45	25	13	22.2553	7.70929	38.4281	21.194	28.7575	26.7031	18.0493	16.8758	20.1933	0	20.0931	34.9237	19.1963	19.3229	22.319	12.9079	32.2938	32.0823	54.9065	16.6411	0.533068	0.324031	0.529061	0.367186	-0.459687
paoB.AS	300931	301887	+	956	11	4	32	16	27	2	18	9	10	6	63	23	5	3	31	33	13	23	8	19	8.44167	7.70929	15.9701	14.7437	25.8818	3.81472	14.1255	18.9852	18.3576	14.9696	45.2095	25.9111	2.66616	2.41536	10.0274	8.03702	19.0827	16.3976	17.5701	24.3216	0.699617	0.188285	0.206442	0.761878	-0.466929
paoA	301884	302573	-	689	21	16	31	33	21	8	45	20	11	12	29	28	36	9	78	47	11	14	22	21	16.1159	30.8372	15.471	30.4088	20.1303	15.2589	35.3138	42.1894	20.1933	29.9391	20.8107	31.544	19.1963	7.24609	25.2302	11.4467	16.1469	9.98117	48.3177	26.8817	0.601369	0.246768	-0.0326386	0.968672	-0.19183
paoA.AS	301888	302573	+	685	27	0	19	20	14	20	24	8	10	26	20	9	10	3	23	29	6	8	2	2	20.7205	0	9.48225	18.4296	13.4202	38.1472	18.834	16.8758	18.3576	64.8681	14.3522	10.1391	5.33231	2.41536	7.43967	7.06284	8.80739	5.70353	4.39252	2.56016	-0.379629	0.508276	-1.08037	0.100049	-0.443517
paoA.EST5UTR	302574	302673	-	99	0	0	2	9	3	0	5	3	0	0	2	0	1	4	11	2	0	3	0	3	0	0	0.998131	8.29331	2.87575	0	3.92375	6.32841	0	0	1.43522	0	0.533231	3.22048	3.5581	0.487092	0	2.13882	0	3.84025	0.00547922	NA	-0.203313	NA	-0.208397
paoA.yagU.IGR	302574	302890	+	316	7	6	10	0	1	0	4	2	5	0	3	7	11	11	43	29	0	12	3	2	5.37197	11.5639	4.99066	0	0.958584	0	3.139	4.21894	9.17878	0	2.15283	7.88599	5.86554	8.85633	13.909	7.06284	0	8.55529	6.58878	2.56016	-0.306778	0.5758	0.0714422	0.928005	0.620882
yagU.paoA.IGR	302674	302990	-	316	0	0	8	0	5	3	9	0	0	2	0	2	0	4	20	31	0	2	0	1	0	0	3.99253	0	4.79292	5.72208	7.06276	0	0	4.98986	0	2.25314	0	3.22048	6.46928	7.54993	0	1.42588	0	1.28008	-0.331986	NA	-0.307342	0.598092	0.292153
yagU.EST5UTR	302891	302990	+	99	39	45	279	56	29	25	121	21	37	16	123	45	101	74	1068	1093	30	51	42	76	29.9296	86.7295	139.239	51.6028	27.7989	47.684	94.9549	44.2989	67.923	39.9189	88.2662	50.6957	53.8564	59.5789	345.46	266.196	44.037	36.36	92.2429	97.2863	-1.26559	0.00651581	0.272074	0.646494	1.28166
yagU	302991	303605	+	614	568	266	4110	1838	375	178	1897	646	325	164	1879	1113	1331	1040	14935	20979	275	574	490	932	435.897	512.668	2051.16	1693.68	359.469	339.51	1488.67	1362.72	596.621	409.168	1348.39	1253.87	709.731	837.326	4830.94	5109.35	403.672	409.228	1076.17	1193.04	-2.06028	1.05254e-27	-0.307873	0.203261	1.35041
yagU.AS	302991	303605	-	614	2	2	15	11	12	10	13	3	2	0	3	19	10	15	13	29	0	7	2	26	1.53485	3.85465	7.48599	10.1363	11.503	19.0736	10.2018	6.32841	3.67151	0	2.15283	21.4048	5.33231	12.0768	4.20503	7.06284	0	4.99059	4.39252	33.2821	0.625569	0.256215	0.418052	0.517517	-0.235156
yagU.EST3UTR	303606	303705	+	99	126	15	571	240	67	41	249	49	98	37	245	111	233	87	1210	1666	35	54	38	101	96.6955	28.9098	284.967	221.155	64.2251	78.2018	195.403	103.364	179.904	92.3124	175.815	125.049	124.243	70.0455	391.391	405.748	51.3764	38.4988	83.4578	129.288	-1.5416	0.000289669	-0.3577	0.48797	0.502293
ykgJ.yagU.IGR	303606	303752	-	146	4	4	24	0	4	0	2	8	4	0	9	2	2	5	25	42	0	3	8	6	3.0697	7.70929	11.9776	0	3.83433	0	1.5695	16.8758	7.34302	0	6.4585	2.25314	1.06646	4.0256	8.0866	10.2289	0	2.13882	17.5701	7.68049	0.104057	0.867837	0.132697	0.857887	0.156727
yagU.ykgJ.IGR	303706	303852	+	146	101	33	379	196	46	36	151	54	53	32	193	108	171	100	1023	1241	41	45	80	80	77.5099	63.6017	189.146	180.61	44.0948	68.665	118.497	113.911	97.2951	79.8377	138.499	121.67	91.1826	80.5121	330.904	302.241	60.1838	32.0823	175.701	102.407	-1.05498	0.00125597	0.191208	0.684338	0.675632
ykgJ.EST3UTR	303753	303852	-	99	11	8	8	4	5	4	4	3	7	9	5	0	30	17	51	86	7	46	8	5	8.44167	15.4186	3.99253	3.68592	4.79292	7.62944	3.139	6.32841	12.8503	22.4544	3.58806	0	15.9969	13.6871	16.4967	20.945	10.2753	32.7953	17.5701	6.40041	-0.316584	0.590406	0.597603	0.333799	1.31111
ykgJ	303853	304182	-	329	28	26	64	46	41	19	40	11	33	29	60	39	93	58	177	247	22	93	26	20	21.4879	50.1104	31.9402	42.388	39.3019	36.2399	31.39	23.2042	60.5799	72.3529	43.0567	43.9362	49.5905	46.697	57.2531	60.1559	32.2938	66.3035	57.1027	25.6016	-0.368044	0.44356	0.344132	0.540251	0.50274
ykgJ.AS	303853	304182	+	329	23	22	265	153	8	3	93	36	4	7	112	50	58	29	904	1178	10	13	41	54	17.6508	42.4011	132.252	140.986	7.66867	5.72208	72.9818	75.9409	7.34302	17.4645	80.3724	56.3285	30.9274	23.3485	292.411	286.897	14.679	9.26823	90.0466	69.1245	-1.61898	1.47297e-05	0.0652563	0.917047	0.912086
ykgJ.EST5UTR	304183	304282	-	99	178	68	294	257	172	77	190	85	81	62	242	231	50	47	93	166	50	88	25	27	136.602	131.058	146.725	236.82	164.876	146.867	149.103	179.305	148.696	154.686	173.662	260.238	26.6616	37.8407	30.0822	40.4286	73.3949	62.7388	54.9065	34.5622	0.220197	0.619123	-1.69001	5.08232e-06	-2.28712
ykgJ.ecpE.IGR	304183	304494	+	311	28	25	198	122	7	5	60	26	8	5	81	37	26	26	655	777	7	20	15	45	21.4879	48.1831	98.815	112.42	6.71008	9.5368	47.0851	54.8462	14.686	12.4746	58.1265	41.6831	13.864	20.9331	211.869	189.235	10.2753	14.2588	32.9439	57.6037	-1.76403	1.94528e-05	-0.0869865	0.894164	0.746256
ecpE.ykgJ.IGR	304283	304494	-	211	112	53	205	163	84	63	127	54	55	53	145	142	123	95	232	315	81	174	47	67	85.9516	102.148	102.308	150.201	80.521	120.164	99.6634	113.911	100.967	132.231	104.054	159.973	65.5875	76.4865	75.0437	76.717	118.9	124.052	103.224	85.7655	0.238558	0.544373	-0.143827	0.773613	-0.62943
ecpE	304495	305205	-	710	210	83	399	163	172	77	175	47	92	41	212	164	338	194	451	528	149	372	94	117	161.159	159.968	199.127	150.201	164.876	146.867	137.331	99.1451	168.89	102.292	152.134	184.758	180.232	156.193	145.882	128.592	218.717	265.214	206.448	149.77	0.298974	0.379378	0.469586	0.178368	-0.315161
ecpE.AS	304495	305205	+	710	20	6	142	72	36	20	56	25	25	4	83	44	8	19	146	172	12	22	12	16	15.3485	11.5639	70.8673	66.3465	34.509	38.1472	43.9461	52.7367	45.8939	9.97971	59.5617	49.5691	4.26585	15.2973	47.2257	41.8899	17.6148	15.6847	26.3551	20.4813	-0.601699	0.224975	-0.679426	0.18826	-0.446132
ecpD	305174	306817	-	1643	222	78	386	175	222	151	237	43	153	142	270	133	558	374	600	766	156	389	91	142	170.368	150.331	192.639	161.259	212.806	288.012	185.986	90.7072	280.871	354.28	193.755	149.834	297.543	301.115	194.078	186.556	228.992	277.334	199.86	181.772	0.000204031	0.999781	0.349073	0.356484	0.0890665
ecpD.AS	305174	306817	+	1643	142	54	212	112	99	90	139	44	55	72	160	118	145	73	219	296	102	154	35	105	108.974	104.075	105.802	103.206	94.8998	171.662	109.08	92.8166	100.967	179.635	114.818	132.935	77.3185	58.7738	70.8386	72.0896	149.726	109.793	76.869	134.409	0.454023	0.241415	0.0615316	0.918377	-0.458027
ecpC	306807	309332	-	2525	101	40	154	92	24	21	109	28	24	35	93	76	145	57	231	283	51	94	45	58	77.5099	77.0929	76.8561	84.7761	23.006	40.0546	85.5379	59.0651	44.0581	87.3225	66.7378	85.6194	77.3185	45.8919	74.7202	68.9235	74.8628	67.0164	98.8316	74.2448	0.186618	0.684676	0.165121	0.762954	-0.136851
ecpC.AS	306807	309332	+	2525	220	76	346	183	169	120	165	68	97	95	191	116	591	428	927	1318	393	981	272	371	168.833	146.477	172.677	168.631	162.001	228.883	129.484	143.444	178.068	237.018	137.064	130.682	315.14	344.592	299.851	320.994	576.884	699.395	597.382	474.911	0.712863	0.00295093	1.89845	1.00429e-14	0.80013
ecpB.ecpC.IGR	309333	309357	-	24	1	0	1	0	0	0	0	0	0	0	0	0	2	1	1	2	0	0	0	0	0.767425	0	0.499066	0	0	0	0	0	0	0	0	0	1.06646	0.805121	0.323464	0.487092	0	0	0	0	-0.00695671	NA	0	NA	0.0105468
ecpC.ecpB.IGR	309333	309357	+	24	0	0	2	0	0	4	0	0	0	0	0	0	0	0	3	0	0	0	0	0	0	0	0.998131	0	0	7.62944	0	0	0	0	0	0	0	0	0.970392	0	0	0	0	0	-0.0114277	NA	0	NA	-0.00209076
ecpB	309358	310026	-	668	14	8	42	30	18	18	16	12	2	2	21	23	37	33	60	111	15	37	8	7	10.7439	15.4186	20.9608	27.6444	17.2545	34.3325	12.556	25.3136	3.67151	4.98986	15.0698	25.9111	19.7296	26.569	19.4078	27.0336	22.0185	26.3788	17.5701	8.96058	-0.48807	0.360714	-0.265904	0.683611	-0.0345737
ecpB.AS	309358	310026	+	668	4	8	19	6	2	10	29	2	0	0	10	8	10	14	15	20	1	23	1	8	3.0697	15.4186	9.48225	5.52887	1.91717	19.0736	22.7578	4.21894	0	0	7.17611	9.01256	5.33231	11.2717	4.85196	4.87092	1.4679	16.3976	2.19626	10.2407	0.118808	0.853516	-0.346357	0.604864	-0.219249
ecpA.EST3UTR	309984	310083	-	99	35	8	35	8	20	4	11	3	16	0	30	22	20	8	31	48	3	18	4	4	26.8599	15.4186	17.4673	7.37183	19.1717	7.62944	8.63226	6.32841	29.3721	0	21.5283	24.7846	10.6646	6.44097	10.0274	11.6902	4.4037	12.8329	8.78503	5.12033	-0.265985	0.663044	-0.0704389	0.931139	-0.104446
ecpB.ecpA.IGR	310027	310083	+	56	0	0	2	0	0	0	7	0	0	0	0	0	0	2	6	2	1	10	1	1	0	0	0.998131	0	0	0	5.49326	0	0	0	0	0	0	1.61024	1.94078	0.487092	1.4679	7.12941	2.19626	1.28008	0.0361185	NA	-0.0743611	NA	0.113898
ecpA	310084	310671	-	587	83	29	76	35	61	25	34	7	21	9	71	42	70	44	132	128	14	48	10	36	63.6963	55.8924	37.929	32.2518	58.4736	47.684	26.6815	14.7663	38.5509	22.4544	50.9504	47.316	37.3262	35.4253	42.6972	31.1739	20.5506	34.2212	21.9626	46.083	-0.042435	0.943838	0.462972	0.374255	0.0488034
ecpA.AS	310084	310671	+	587	122	99	239	163	198	102	157	104	92	47	115	70	517	247	1662	1703	283	736	194	412	93.6258	190.805	119.277	150.201	189.8	194.551	123.206	219.385	168.89	117.262	82.5253	78.8599	275.681	198.865	537.597	414.759	415.415	524.724	426.074	527.394	0.00363522	0.995351	1.31099	8.81202e-05	1.64186
ecpA.ecpR.IGR	310672	310745	+	73	0	0	3	0	1	0	0	0	0	9	2	0	5	0	8	14	1	1	0	0	0	0	1.4972	0	0.958584	0	0	0	0	22.4544	1.43522	0	2.66616	0	2.58771	3.40964	1.4679	0.712941	0	0	-0.264802	NA	0	NA	0.233419
ecpR.EST3UTR	310672	310745	-	73	21	10	4	6	13	7	6	2	2	3	2	0	15	11	33	37	11	9	3	5	16.1159	19.2732	1.99626	5.52887	12.4616	13.3515	4.70851	4.21894	3.67151	7.48479	1.43522	0	7.99847	8.85633	10.6743	9.0112	16.1469	6.41647	6.58878	6.40041	-0.247756	0.686275	0.19722	0.781807	0.750246
ecpR	310746	311336	-	590	1	3	5	3	1	0	0	0	0	2	3	10	8	12	32	52	16	32	8	4	0.767425	5.78197	2.49533	2.76444	0.958584	0	0	0	0	4.98986	2.15283	11.2657	4.26585	9.66145	10.3508	12.6644	23.4864	22.8141	17.5701	5.12033	-0.0230261	0.976277	2.17307	0.0113287	0.855067
ecpR.AS	310746	311336	+	590	0	0	4	0	1	0	4	0	4	0	0	0	4	14	19	34	2	2	0	0	0	0	1.99626	0	0.958584	0	3.139	0	7.34302	0	0	0	2.13293	11.2717	6.14582	8.28057	2.9358	1.42588	0	0	-0.516909	NA	-0.34231	NA	0.49109
ecpR.5UTR	311337	311393	-	56	0	0	3	0	0	0	0	0	0	0	0	0	0	2	2	2	1	6	0	0	0	0	1.4972	0	0	0	0	0	0	0	0	0	0	1.61024	0.646928	0.487092	1.4679	4.27765	0	0	-0.0220782	NA	0	NA	-0.0172072
ecpR.ykgL.IGR	311337	312011	+	674	0	8	6	10	5	0	6	1	0	0	10	2	7	10	6	11	1	8	1	4	0	15.4186	2.99439	9.21479	4.79292	0	4.70851	2.10947	0	0	7.17611	2.25314	3.73262	8.05121	1.94078	2.67901	1.4679	5.70353	2.19626	5.12033	0.143727	NA	0.0172751	0.985413	-0.371931
ykgL.ecpR.IGR	311394	312111	-	717	6	6	18	6	10	18	12	6	8	0	12	6	16	14	22	12	3	35	2	1	4.60455	11.5639	8.98318	5.52887	9.58584	34.3325	9.41701	12.6568	14.686	0	8.61133	6.75942	8.5317	11.2717	7.11621	2.92255	4.4037	24.9529	4.39252	1.28008	-0.272018	0.641634	-0.726313	0.254696	-0.230432
ykgL.EST5UTR	312012	312111	+	99	2	3	9	4	1	0	3	2	7	1	1	4	12	7	10	32	1	2	0	4	1.53485	5.78197	4.49159	3.68592	0.958584	0	2.35425	4.21894	12.8503	2.49493	0.717611	4.50628	6.39878	5.63585	3.23464	7.79347	1.4679	1.42588	0	5.12033	-0.23236	NA	-0.02714	0.975434	0.139245
ykgL.AS	312112	312273	-	161	0	0	4	2	1	2	1	0	2	0	2	2	8	1	10	28	4	6	0	0	0	0	1.99626	1.84296	0.958584	3.81472	0.784751	0	3.67151	0	1.43522	2.25314	4.26585	0.805121	3.23464	6.81929	5.87159	4.27765	0	0	-0.609588	NA	-0.132456	NA	0.336026
ykgL	312112	312339	+	227	144	38	273	118	78	35	89	43	78	32	127	99	134	70	202	410	120	158	54	89	110.509	73.2383	136.245	108.735	74.7695	66.7576	69.8428	90.7072	143.189	79.8377	91.1366	111.53	71.453	56.3585	65.3397	99.8539	176.148	112.645	118.598	113.927	0.373461	0.347161	0.436891	0.314072	-0.476105
ykgO.EST3UTR	312274	312373	-	99	26	12	35	13	30	10	18	15	23	12	11	19	18	10	25	40	4	2	0	0	19.953	23.1279	17.4673	11.9792	28.7575	19.0736	14.1255	31.642	42.2224	29.9391	7.89372	21.4048	9.59816	8.05121	8.0866	9.74184	5.87159	1.42588	0	0	-1.39686	0.0114773	-3.45045	0.000773444	-0.431316
ykgL.EST3UTR	312340	312439	+	99	7	3	6	6	1	1	0	0	2	0	14	4	18	8	37	65	11	42	10	6	5.37197	5.78197	2.99439	5.52887	0.958584	1.90736	0	0	3.67151	0	10.0466	4.50628	9.59816	6.44097	11.9682	15.8305	16.1469	29.9435	21.9626	7.68049	0.0163316	0.983276	2.90136	0.00272893	0.865735
ykgO	312374	312514	-	140	42	8	29	16	20	9	16	9	25	6	9	14	17	9	26	37	8	4	0	3	32.2318	15.4186	14.4729	14.7437	19.1717	17.1662	12.556	18.9852	45.8939	14.9696	6.4585	15.772	9.06493	7.24609	8.41006	9.0112	11.7432	2.85176	0	3.84025	-0.690181	0.210439	-1.29561	0.0594944	-0.408642
ykgO.AS	312440	312513	+	73	6	4	6	5	2	0	0	0	4	0	12	2	42	13	49	96	12	44	13	14	4.60455	7.70929	2.99439	4.6074	1.91717	0	0	0	7.34302	0	8.61133	2.25314	22.3957	10.4666	15.8497	23.3804	17.6148	31.3694	28.5514	17.9212	0.0971782	0.886586	3.60362	0.000545822	1.3297
ykgM	312514	312777	-	263	49	6	41	12	36	9	36	22	20	6	20	7	21	24	44	55	7	7	0	10	37.6038	11.5639	20.4617	11.0577	34.509	17.1662	28.251	46.4083	36.7151	14.9696	14.3522	7.88599	11.1979	19.3229	14.2324	13.395	10.2753	4.99059	0	12.8008	-0.40866	0.47705	-1.3683	0.0323897	-0.113256
ykgM.AS	312514	312777	+	263	4	0	8	6	1	0	7	0	5	2	5	8	12	6	40	56	0	5	0	5	3.0697	0	3.99253	5.52887	0.958584	0	5.49326	0	9.17878	4.98986	3.58806	9.01256	6.39878	4.83073	12.9386	13.6386	0	3.5647	0	6.40041	-0.518439	0.328313	0.033067	0.969178	0.523243
ykgM.5UTR	312778	312805	-	27	2	1	2	0	4	1	3	4	0	0	2	1	1	4	0	5	0	1	0	0	1.53485	1.92732	0.998131	0	3.83433	1.90736	2.35425	8.43788	0	0	1.43522	1.12657	0.533231	3.22048	0	1.21773	0	0.712941	0	0	-0.105378	NA	-0.675135	NA	0.0238182
ykgM.ykgR.IGR	312778	313140	+	362	12	6	26	21	17	6	33	2	17	6	4	24	129	93	396	374	59	135	102	240	9.2091	11.5639	12.9757	19.3511	16.2959	11.4442	25.8968	4.21894	31.2079	14.9696	2.87044	27.0377	68.7868	74.8762	128.092	91.0862	86.606	96.247	224.018	307.22	0.838996	0.0903641	3.61427	1.23336e-08	2.28359
ykgR.ykgM.IGR	312806	313040	-	234	13	12	10	9	10	0	5	4	10	2	6	7	25	8	10	40	7	6	2	0	9.97652	23.1279	4.99066	8.29331	9.58584	0	3.92375	8.43788	18.3576	4.98986	4.30567	7.88599	13.3308	6.44097	3.23464	9.74184	10.2753	4.27765	4.39252	0	-0.481069	0.361198	-0.47819	0.452571	-0.00217458
ykgR.EST3UTR	313041	313140	-	99	32	11	15	15	39	11	4	2	36	10	4	3	19	8	11	25	26	13	1	0	24.5576	21.2006	7.48599	13.8222	37.3848	20.981	3.139	4.21894	66.0872	24.9493	2.87044	3.37971	10.1314	6.44097	3.5581	6.08865	38.1654	9.26823	2.19626	0	-0.600694	0.232785	-0.535305	0.394107	-0.584867
ykgR	313141	313242	-	101	21	8	19	11	47	28	4	0	39	26	14	0	17	9	15	10	26	20	2	4	16.1159	15.4186	9.48225	10.1363	45.0534	53.4061	3.139	0	71.5945	64.8681	10.0466	0	9.06493	7.24609	4.85196	2.43546	38.1654	14.2588	4.39252	5.12033	0.167008	0.795888	0.414803	0.521395	-0.814904
ykgR.AS	313141	313242	+	101	1	0	0	0	0	3	0	0	0	0	0	0	2	9	2	5	2	2	0	1	0.767425	0	0	0	0	5.72208	0	0	0	0	0	0	1.06646	7.24609	0.646928	1.21773	2.9358	1.42588	0	1.28008	-0.0167527	NA	0.149346	NA	0.279681
ykgR.5UTR	313243	313285	-	42	2	4	1	2	21	19	3	0	20	10	11	0	10	5	4	5	16	8	0	2	1.53485	7.70929	0.499066	1.84296	20.1303	36.2399	2.35425	0	36.7151	24.9493	7.89372	0	5.33231	4.0256	1.29386	1.21773	23.4864	5.70353	0	2.56016	0.0603733	0.925471	-0.00332935	0.998552	0.073336
ykgR.ykgP_pg.IGR	313243	313715	+	472	17	0	6	0	0	3	4	0	2	2	7	0	10	11	25	39	5	2	4	6	13.0462	0	2.99439	0	0	5.72208	3.139	0	3.67151	4.98986	5.02328	0	5.33231	8.85633	8.0866	9.4983	7.33949	1.42588	8.78503	7.68049	-0.0216478	0.975741	0.503889	0.419343	0.660072
[truncated: 18,954 more rows]
[truncated: 3 more columns]
