# Supplementary material for: RNA-RNA Interactome Approaches Provide in vivo Evidence for a Critical Role of the Hfq Rim Face in sRNA-mRNA Pairing
Source: bioRxiv. 2025 Jun 26:2025.06.26.660752. Preprint. [Version 1] doi: 10.1101/2025.06.26.660752 (PMC12262471; doi:10.1101/2025.06.26.660752)
Supplement: Supplement 4 [file media-4.xlsx]

## Sheet: Legend
Table S8. RNA binding levels analyzed from RIP-seq (Anti-Hfq) data (related to Figure 5B-G, right panels, Figure S5, S6 and S8B). RIP-seq was performed in WT (XL2001), WT-Flag (FDM1004), R16A (FDM1050), and R16A-Flag (FDM1006) strains. Cultures were grown in LB (Lennox) at 37 °C with agitation. At OD₆₀₀ = 1.0, 20 OD units of cells were harvested for isolation of either total RNA or Hfq co-IP RNA.…
Geneid (Column A): Names of genes or annotated features based on the custom annotation file NC_000913-3_all_feature.gff (see Materials and Methods for details). These include predicted UTRs (100 nt upstream of start codons and downstream of stop codons, shortened if overlapping another transcript), antisense regions (AS; on the opposite strand of coding regions), intergenic regions (IGRs; strand-…
Start (Column B): Start of the genes or annotated features.
End (Column C): End of the genes or annotated features.
Strand (Column D): The genome strand.
Length (Column E): The length of the genes or annotated features.
Raw counts (Column F to U): Raw read counts mapped to genes or annotated features, generated using featureCounts from Subread v2.0.3 with the -0 parameter enabled to allow assignment to overlapping features. IP samples represent RIP-seq (anti-Hfq) data, while Total RNA samples correspond to Total RNA-seq datasets.
Normalized counts (Column V to AK): DESeq2-normalized read counts for each gene or annotated feature, calculated to account for differences in library size and sequencing depth.
Columns AL to BQ: Log₂ fold change values and adjusted p-values from differential expression analyses performed using DESeq2. Each column represents a specific comparison between conditions. IP samples represent RIP-seq (anti-Hfq) data, while Total RNA samples correspond to Total RNA-seq datasets.
Comparisons:
WT_enrich: WT IP vs WT Total
R16A_enrich: R16A IP vs R16A Total
R16A_vs_WT_enrich: R16A_enrich vs WT_enrich, calculated as (R16A IP vs R16A Total) compared to (WT IP vs WT Total)
WTflag_enrich: WT-Flag IP vs WT-Flag Total
R16Aflag_enrich: R16A-Flag IP vs R16A-Flag Total
R16Aflag_vs_WTflag_enrich: R16Aflag_enrich vs WTflag_enrich, calculated as (R16A-Flag IP vs R16A-Flag Total) compared to (WT-Flag IP vs WT-Flag Total)
interacFLAG_IP_WT: WTflag_enrich vs WT_enrich, calculated as (WT-Flag IP vs WT-Flag Total) compared to (WT IP vs WT Total)
interacFLAG_IP_R16A: R16Aflag_enrich vs R16A_enrich, calculated as (R16A-Flag IP vs R16A-Flag Total) compared to (R16A IP vs R16A Total)
WTflag_vs_WT_IP: WT-Flag IP vs WT (untagged) IP
R16Aflag_vs_R16A_IP: R16A-Flag IP vs R16A (untagged) IP
R16A_vs_WT_Total: R16A Total vs WT Total
R16Aflag_vs_WTflag_Total: R16A-Flag Total vs WT-Flag Total
WT_vs_WTflag_Total: WT(untagged) Total vs WT-Flag Total
R16A_vs_R16Aflag_Total: R16A (untagged) Total vs R16A-Flag Total
R16A_vs_WT_IP: R16A IP vs WT IP
R16Aflag_vs_WTflag_IP: R16A-Flag IP vs WT-Flag IP

## Sheet: Results
Geneid	Start	End	Strand	Length	raw_counts_Hfq_Total_1	raw_counts_Hfq_Total_2	raw_counts_R16A_Total_1	raw_counts_R16A_Total_2	raw_counts_Hfq-FLAG_Total_1	raw_counts_Hfq-FLAG_Total_2	raw_counts_R16A-FLAG_Total_1	raw_counts_R16A-FLAG_Total_2	raw_counts_Hfq_IP_1	raw_counts_Hfq_IP_2	raw_counts_R16A_IP_1	raw_counts_R16A_IP_2	raw_counts_Hfq-FLAG_IP_1	raw_counts_Hfq-FLAG_IP_2	raw_counts_R16A-FLAG_IP_1	raw_counts_R16A-FLAG_IP_2	normalized_counts_Hfq_Total_1	normalized_counts_Hfq_Total_2	normalized_counts_Hfq-FLAG_Total_1	normalized_counts_Hfq-FLAG_Total_2	normalized_counts_R16A_Total_1	normalized_counts_R16A_Total_2	normalized_counts_R16A-FLAG_Total_1	normalized_counts_R16A-FLAG_Total_2	normalized_counts_Hfq_IP_1	normalized_counts_Hfq_IP_2	normalized_counts_Hfq-FLAG_IP_1	normalized_counts_Hfq-FLAG_IP_2	normalized_counts_R16A_IP_1	normalized_counts_R16A_IP_2	normalized_counts_R16A-FLAG_IP_1	normalized_counts_R16A-FLAG_IP_2	log2FoldChange_WT_enrich	padj_WT_enrich	log2FoldChange_R16A_enrich	padj_R16A_enrich	log2FoldChange_R16A_vs_WT_enrich	padj_R16A_vs_WT_enrich	log2FoldChange_WTflag_enrich	padj_WTflag_enrich	log2FoldChange_R16Aflag_enrich	padj_R16Aflag_enrich	log2FoldChange_R16Aflag_vs_WTflag_enrich	padj_R16Aflag_vs_WTflag_enrich	log2FoldChange_interacFLAG_IP_WT
yjtD.EST3UTR	1	76	+	75	16	16	20	18	28	16	12	9	689	294	206	99	507	882	80	54	25.9132	23.4468	20.5988	27.843	21.4761	21.6478	13.2321	22.3733	152.961	172.209	260.389	230.395	187.671	140.469	128.822	107.467	2.56574	5.08885e-14	2.84615	5.20413e-17	0.129869	0.821826	3.32993	6.25712e-25	2.73331	4.96388e-11	-0.344311	0.546011	0.08003
thrL.yjtD.IGR	1	189	-	188	0	0	1	1	0	0	3	0	4	8	3	0	5	5	1	2	0	0	0	0	1.07381	1.20266	3.30802	0	0.888015	4.68596	2.56794	1.30609	2.73308	0	1.61028	3.98026	0.667792	NA	0.0825043	NA	-0.20307	NA	0.718967	NA	0.0857351	NA	-0.231868	NA	-0.000367433
yjtD.thrL.IGR	77	147	+	70	31	25	35	36	65	32	27	14	1315	580	316	187	956	1968	154	151	50.2069	36.6357	47.8186	55.686	37.5832	43.2957	29.7722	34.8029	291.935	339.732	490.99	514.078	287.884	265.331	247.983	300.51	2.78392	4.46887e-26	2.7265	2.37986e-26	-0.0595275	0.914854	3.27004	1.16757e-43	3.04862	1.14015e-23	-0.142145	0.806089	0.055762
thrL.5UTR	148	189	+	41	163	159	258	237	396	168	280	175	7000	2568	1109	783	5060	11071	605	740	263.991	233.003	291.326	292.351	277.042	285.03	308.748	435.036	1554.03	1504.19	2598.75	2891.95	1010.33	1110.98	974.22	1472.7	2.56719	9.04672e-35	1.85931	1.72227e-19	-0.574822	0.0675601	3.20481	1.61566e-55	1.68746	1.42557e-15	-1.35968	4.04234e-06	0.155982
thrL.AS	190	255	-	65	0	0	0	0	0	0	0	0	0	0	0	0	0	0	1	0	0	0	0	0	0	0	0	0	0	0	0	0	0	0	1.61028	0	0	NA	0	NA	0	NA	0	NA	0.0519364	NA	0.0388079	NA	0
thrL	190	255	+	65	349	315	543	497	823	354	661	352	11446	4026	1683	1258	8835	18010	1070	1169	565.233	461.61	605.458	616.026	583.076	597.721	728.867	875.045	2541.05	2358.21	4537.55	4704.54	1533.26	1784.95	1723	2326.46	2.21329	1.66365e-37	1.44734	4.41186e-17	-0.666254	0.0106107	2.89446	5.43966e-65	1.29094	1.28161e-13	-1.48702	1.71514e-09	0.321554
thrL.thrA.TU_AS	256	336	-	80	0	0	0	0	0	0	0	0	0	0	0	0	0	2	1	0	0	0	0	0	0	0	0	0	0	0	0	0.522437	0	0	1.61028	0	0	NA	0	NA	0	NA	0.016717	NA	0.0519364	NA	0.0142532	NA	0.00239814
thrL.3UTR	256	310	+	54	157	135	227	244	389	149	277	154	4761	1607	725	532	3864	7541	516	488	254.274	197.833	286.176	259.288	243.754	293.448	305.44	382.832	1056.96	941.292	1984.5	1969.85	660.494	754.844	830.905	971.183	2.09874	2.00903e-30	1.35139	7.66079e-14	-0.642239	0.0196416	2.82085	6.03629e-58	1.35132	2.39053e-13	-1.33809	2.16812e-07	0.34534
thrL.thrA.TU	311	336	+	25	2	7	3	8	7	0	2	2	55	10	15	8	46	85	8	9	3.23916	10.258	5.1497	0	3.22142	9.62126	2.20535	4.97184	12.2102	5.85745	23.625	22.2036	13.6654	11.351	12.8822	17.9112	0.237766	0.747013	0.552723	0.405113	0.153106	0.816249	1.87752	0.00594701	1.08202	0.0981144	-0.145472	0.849072	0.112618
thrA.AS	337	2799	-	2462	63	55	189	185	159	44	151	51	319	197	334	193	213	519	146	103	102.033	80.5985	116.972	76.5682	202.949	222.492	166.504	126.782	70.8192	115.392	109.394	135.572	304.283	273.844	235.101	204.983	0.0104578	0.985136	0.402884	0.217097	0.292005	0.518557	0.280558	0.445656	0.453517	0.157588	0.185004	0.749082	0.0278909
thrA	337	2799	+	2462	243	227	731	526	625	253	469	333	1907	607	854	422	1143	2006	489	441	393.557	332.652	459.795	440.267	784.952	632.598	517.153	827.812	423.361	355.547	587.031	524.004	778.016	598.767	787.427	877.647	0.0975214	0.783186	-0.0371516	0.919263	-0.107008	0.82069	0.283148	0.320117	0.269799	0.339681	0.0158373	0.978041	0.0217083
thrB.AS	2801	3733	-	932	0	2	4	4	0	0	0	6	6	5	2	2	3	12	2	2	0	2.93086	0	0	4.29522	4.81063	0	14.9155	1.33202	2.92872	1.54076	3.13462	1.82205	2.83776	3.22056	3.98026	0.114883	0.884264	-0.310962	0.683843	-0.163921	NA	0.990331	0.164099	-0.206593	0.746158	-0.572656	NA	0.0311108
thrB	2801	3733	+	932	266	352	893	559	630	303	563	256	1888	796	1056	495	896	1884	513	383	430.808	515.831	463.473	527.276	958.908	672.285	620.805	636.396	419.143	466.253	460.174	492.135	962.043	702.346	826.074	762.22	-0.0937004	0.767693	0.0298603	0.929229	0.101294	0.818802	-0.0491009	0.883286	0.293027	0.250269	0.326061	0.395466	0.00544354
thrC.AS	3734	5020	-	1286	2	6	2	2	8	3	2	0	31	6	6	2	12	31	4	0	3.23916	8.79257	5.88537	5.22056	2.14761	2.40531	2.20535	0	6.88212	3.51447	6.16305	8.09777	5.46616	2.83776	6.44112	0	-0.0839631	0.921469	0.362114	0.62658	0.215013	NA	0.170446	0.833236	0.295176	0.634362	0.162746	NA	0.0141766
thrC	3734	5020	+	1286	348	516	1044	815	814	375	777	355	3443	1498	1265	647	1464	3038	599	515	563.613	756.161	598.836	652.57	1121.05	980.166	856.777	882.502	764.359	877.446	751.892	793.581	1152.45	918.015	964.558	1024.92	0.299287	0.161325	-0.0180785	0.951629	-0.274169	0.379102	0.296853	0.160302	0.167626	0.483328	-0.0990522	0.82453	-0.000458723
yaaX.thrC.IGR	5021	5233	-	212	2	4	0	2	4	5	9	4	36	14	6	6	13	42	2	0	3.23916	5.86171	2.94269	8.70093	0	2.40531	9.92405	9.94369	7.99213	8.20043	6.67664	10.9712	5.46616	8.51328	3.22056	0	0.395603	0.57077	1.1483	0.119864	0.345993	NA	0.405897	0.566144	-0.91032	0.170592	-0.879782	0.146855	-0.00155871
thrC.EST3UTR	5021	5120	+	99	25	18	40	23	47	13	37	26	91	54	48	38	85	100	21	19	40.4895	26.3777	34.5766	22.6224	42.9522	27.6611	40.7989	64.634	20.2023	31.6302	43.6549	26.1218	43.7292	53.9174	33.8159	37.8125	-0.303164	0.574167	0.356428	0.492591	0.43975	0.406115	0.179962	0.757675	-0.315792	0.502467	-0.405667	0.501312	0.0448392
thrC.yaaX.IGR	5121	5133	+	12	0	0	0	0	3	0	1	1	5	2	1	0	1	3	0	0	0	0	2.20701	0	0	0	1.10267	2.48592	1.11002	1.17149	0.513587	0.783655	0.911026	0	0	0	0.260455	NA	0.183875	NA	-0.0243467	NA	-0.135468	NA	-0.26222	NA	-0.0765124	NA	-0.012902
yaaX.EST5UTR	5134	5233	+	99	9	15	15	12	15	7	7	7	33	14	3	1	14	19	3	2	14.5762	21.9814	11.0351	12.1813	16.1071	14.4319	7.71871	17.4015	7.32612	8.20043	7.19022	4.96315	2.73308	1.41888	4.83084	3.98026	-0.845764	0.127496	-1.86333	0.010799	-0.493277	NA	-0.628978	0.292338	-0.578172	0.307021	-0.137838	0.862268	0.0134845
yaaX.AS	5234	5530	-	296	22	27	22	25	62	15	36	12	111	53	13	5	54	106	11	9	35.6307	39.5666	45.6116	26.1028	23.6237	30.0664	39.6962	29.8311	24.6424	31.0445	27.7337	27.6891	11.8433	7.0944	17.7131	17.9112	-0.364267	0.457845	-1.11611	0.0220675	-0.512893	0.334912	-0.354378	0.465368	-0.628926	0.162646	-0.305628	0.632856	0.00139254
yaaX	5234	5530	+	296	28	36	44	50	65	29	48	27	139	45	15	24	81	128	19	7	45.3482	52.7554	47.8186	50.4654	47.2474	60.1329	52.9283	67.1199	30.8585	26.3585	41.6006	33.4359	13.6654	34.0531	30.5953	13.9309	-0.635199	0.137622	-1.01222	0.0168773	-0.243227	0.666863	-0.3285	0.490768	-1.00764	0.019375	-0.577672	0.297508	0.0278376
yaaX.EST3UTR	5531	5630	+	99	9	14	17	13	22	7	14	5	43	7	8	8	24	43	4	2	14.5762	20.516	16.1848	12.1813	18.2547	15.6345	15.4374	12.4296	9.54616	4.10021	12.3261	11.2324	7.28821	11.351	6.44112	3.98026	-0.88619	0.103809	-0.587269	0.326293	0.14001	0.83638	-0.212044	0.756634	-0.654235	0.238403	-0.410661	0.530938	0.0558326
yaaA.yaaX.IGR	5531	5582	-	51	27	23	22	16	28	18	29	8	66	23	12	2	25	49	12	7	43.7286	33.7048	20.5988	31.3234	23.6237	19.2425	31.9775	19.8874	14.6522	13.4721	12.8397	12.7997	10.9323	2.83776	19.3234	13.9309	-1.15407	0.00993305	-1.10342	0.0393384	-0.0302581	0.969146	-0.756846	0.116293	-0.373701	0.450509	0.133645	0.863939	0.0303882
yaaA.EST3UTR	5583	5682	-	99	26	40	44	28	61	25	57	12	108	33	23	10	42	80	7	11	42.109	58.6171	44.876	43.5047	47.2474	33.6744	62.8523	29.8311	23.9764	19.3296	21.5707	20.8975	20.9536	14.1888	11.272	21.8914	-0.993332	0.0161091	-0.933439	0.0403364	0.0140433	0.983807	-0.881194	0.0343459	-1.15908	0.0140081	-0.273818	0.67716	0.00942999
yaaX.yaaA.IGR	5631	5682	+	51	0	3	2	2	2	3	2	1	5	1	0	3	4	7	0	2	0	4.39628	1.47134	5.22056	2.14761	2.40531	2.20535	2.48592	1.11002	0.585745	2.05435	1.82853	0	4.25664	0	3.98026	-0.351356	NA	-0.0658271	0.938083	0.116991	NA	-0.210193	0.786559	-0.0563376	NA	0.045768	NA	0.00808634
yaaA.AS	5683	6459	+	776	12	11	14	15	11	1	10	6	30	13	5	7	12	48	11	6	19.4349	16.1197	8.09238	1.74019	15.0333	18.0399	11.0267	14.9155	6.66011	7.61468	6.16305	12.5385	4.55513	9.93216	17.7131	11.9408	-0.87976	0.117722	-0.78668	0.191895	0.024458	0.975438	0.461074	0.483559	0.10565	0.866329	-0.174733	0.817906	0.152573
yaaA	5683	6459	-	776	127	142	146	129	234	84	108	74	737	303	118	52	311	637	106	40	205.686	208.091	172.147	146.176	156.776	155.143	119.089	183.958	163.617	177.481	159.726	166.396	107.501	73.7818	170.69	79.6052	-0.251653	0.507438	-0.683729	0.0371173	-0.323217	0.475464	0.0242536	0.960623	-0.169064	0.67501	-0.180127	0.76328	0.0291105
yaaA.yaaJ.IGR	6460	6528	+	68	2	2	4	2	1	2	7	1	5	1	5	3	3	17	1	0	3.23916	2.93086	0.735671	3.48037	4.29522	2.40531	7.71871	2.48592	1.11002	0.585745	1.54076	4.44071	4.55513	4.25664	1.61028	0	-0.60688	0.362073	0.146288	0.854173	0.345126	NA	0.286509	0.706964	-0.616672	0.326816	-0.511273	NA	0.0457803
yaaA.EST5UTR	6460	6494	-	34	13	10	9	5	7	7	3	1	57	30	4	3	37	71	7	8	21.0545	14.6543	5.1497	12.1813	9.66425	6.01329	3.30802	2.48592	12.6542	17.5723	19.0027	18.5465	3.6441	4.25664	11.272	15.921	-0.170443	0.808251	-0.565957	0.392758	-0.247783	0.692171	0.851585	0.132683	1.07764	0.091891	0.285374	0.679692	0.103892
yaaJ.EST3UTR	6495	6528	-	33	7	2	4	6	7	4	8	0	45	19	4	3	20	34	6	3	11.337	2.93086	5.1497	6.96075	4.29522	7.21594	8.82138	0	9.99017	11.1292	10.2717	8.88142	3.6441	4.25664	9.66169	5.97039	0.308727	0.661848	-0.260729	0.72902	-0.28875	NA	0.387205	0.583105	0.182353	0.766611	-0.0415896	0.959514	0.00380449
yaaJ.AS	6529	7959	+	1430	19	11	35	27	27	25	34	5	83	43	132	99	62	173	65	31	30.772	16.1197	19.8631	43.5047	37.5832	32.4717	37.4909	12.4296	18.4263	25.187	31.8424	45.1908	120.255	140.469	104.668	61.694	-0.0845491	0.902263	1.6147	0.000211371	1.28603	0.0197922	0.286761	0.609542	1.23924	0.00719973	0.707359	0.213143	0.0302625
yaaJ	6529	7959	-	1430	213	196	185	167	352	141	156	29	2830	1221	235	146	1320	2665	100	71	344.97	287.224	258.956	245.366	198.654	200.844	172.017	72.0917	628.271	715.194	677.935	696.147	214.091	207.156	161.028	141.299	1.01908	2.09024e-05	0.071363	0.850242	-0.820156	0.0175075	1.3662	5.23261e-09	0.178724	0.619802	-1.00067	0.00564927	0.0435448
yaaJ.talB.IGR	7960	8190	+	230	28	27	42	48	52	20	29	15	122	48	71	34	68	137	19	16	45.3482	39.5666	38.2549	34.8037	45.0998	57.7275	31.9775	37.2888	27.0845	28.1158	34.9239	35.7869	64.6828	48.2419	30.5953	31.8421	-0.534636	0.173373	0.134281	0.777763	0.493691	0.285602	-0.0516015	0.922306	-0.0797942	0.882788	-0.0401034	0.957317	0.055055
yaaJ.EST5UTR	7960	8059	-	99	26	26	36	37	69	26	28	9	460	259	66	44	191	409	31	35	42.109	38.1011	50.7613	45.2448	38.657	44.4983	30.8748	22.3733	102.122	151.708	98.0952	106.838	60.1277	62.4307	49.9187	69.6545	1.48326	6.31952e-06	0.482796	0.216063	-0.751524	0.0917476	0.970034	0.00238489	0.82737	0.0289573	0.0103469	0.987653	-0.0607111
talB.yaaJ.IGR	8060	8237	-	177	17	7	7	6	16	4	12	0	24	12	4	2	22	22	2	6	27.5328	10.258	11.7707	6.96075	7.51664	7.21594	13.2321	0	5.32809	7.02894	11.2989	5.7468	3.6441	2.83776	3.22056	11.9408	-0.922528	0.133818	-0.547664	0.434755	0.110264	NA	-0.111092	0.892281	-0.0260991	0.971167	0.0332953	0.965152	0.053057
talB.5UTR	8191	8237	+	46	502	528	1030	865	1180	338	872	417	2855	1123	1326	841	1390	2819	594	514	813.028	773.746	868.092	588.183	1106.02	1040.3	961.531	1036.63	633.821	657.791	713.887	736.375	1208.02	1193.28	956.507	1022.93	-0.286397	0.162248	0.155918	0.497392	0.390058	0.155977	-0.0190264	0.947404	-0.00952392	0.975427	0.00722303	0.986763	0.0467289
talB.AS	8238	9191	-	953	15	10	19	10	16	5	29	10	48	6	4	0	12	23	8	5	24.2937	14.6543	11.7707	8.70093	20.4023	12.0266	31.9775	24.8592	10.6562	3.51447	6.16305	6.00802	3.6441	0	12.8822	9.95065	-0.906149	0.107696	-1.95287	0.00932483	-0.475839	0.398615	-0.501341	0.431073	-0.680834	0.198489	-0.192803	0.795042	0.0253551
talB	8238	9191	+	953	4582	4954	9135	7551	10006	4196	7982	3822	23015	8072	9104	6384	10324	19498	4663	4064	7420.91	7259.73	7361.13	7301.82	9809.21	9081.26	8801.53	9501.19	5109.42	4728.13	5302.28	5093.24	8293.98	9058.13	7508.74	8087.89	-0.568773	1.90907e-07	-0.121103	0.399195	0.422929	0.0120792	-0.489607	9.04777e-06	-0.21911	0.0936285	0.252458	0.216083	0.0205633
talB.3UTR	9192	9226	+	34	1283	1490	2459	2157	2835	1046	2434	1113	4738	1707	1803	1267	2454	4178	657	629	2077.92	2183.49	2085.63	1820.23	2640.49	2594.13	2683.91	2766.83	1051.85	999.866	1260.34	1091.37	1642.58	1797.72	1057.95	1251.79	-1.0316	1.61268e-14	-0.592509	2.48999e-05	0.399799	0.0699646	-0.720644	1.41431e-07	-1.20579	1.71537e-18	-0.464211	0.0398605	0.0772692
mog.talB.IGR	9192	9305	-	113	24	8	24	13	17	11	19	2	93	22	6	2	35	97	8	9	38.8699	11.7234	12.5064	19.142	25.7713	15.6345	20.9508	4.97184	20.6463	12.8864	17.9756	25.3382	5.46616	2.83776	12.8822	17.9112	-0.367008	0.564973	-1.51894	0.0191411	-0.61939	0.271699	0.330409	0.619787	0.0398977	0.953268	-0.147099	0.850872	0.0567553
mog.EST5UTR	9227	9305	+	78	901	1047	1796	1589	2017	760	1724	799	3397	1236	1273	932	1801	3056	467	421	1459.24	1534.3	1483.85	1322.54	1928.55	1911.02	1901.01	1986.25	754.147	723.981	924.971	798.283	1159.74	1322.4	752.001	837.845	-0.995987	9.41947e-14	-0.617192	8.57022e-06	0.344006	0.130861	-0.694251	3.30217e-07	-1.25677	1.15598e-19	-0.536498	0.0136066	0.0743743
mog.AS	9306	9827	-	521	2	6	0	3	7	4	5	4	8	3	0	0	18	10	4	2	3.23916	8.79257	5.1497	6.96075	0	3.60797	5.51336	9.94369	1.77603	1.75723	9.24457	2.61218	0	0	6.44112	3.98026	-0.747433	0.256821	-0.893958	0.224514	-0.151157	NA	-0.016671	0.984967	-0.13862	0.831535	-0.0964196	NA	0.0417564
mog	9306	9893	+	587	291	294	476	445	704	333	422	184	1180	431	527	293	512	1005	387	280	471.297	430.836	517.913	579.482	511.131	535.182	465.328	457.41	261.964	252.456	262.957	262.524	480.111	415.732	623.179	557.236	-0.785229	2.82211e-07	-0.211503	0.264874	0.521637	0.0242926	-1.03064	1.10018e-12	0.329586	0.0733745	1.33808	3.6589e-10	-0.0470744
satP.EST3UTR	9828	9927	-	99	3	0	4	0	7	1	6	0	36	6	1	0	34	18	1	2	4.85873	0	5.1497	1.74019	4.29522	0	6.61604	0	7.99213	3.51447	17.462	4.70193	0.911026	0	1.61028	3.98026	0.395074	0.56471	-0.499017	0.491356	-0.341519	NA	0.574033	0.413843	-0.10105	0.883019	-0.313631	NA	0.00419423
mog.EST3UTR	9894	9993	+	99	83	75	134	106	202	75	104	51	306	121	166	101	170	318	206	144	134.425	109.907	148.606	130.514	143.89	127.482	114.678	126.782	67.9331	70.8751	87.3099	83.0674	151.23	143.307	331.718	286.579	-0.76838	0.000900379	0.112027	0.727068	0.779422	0.0137375	-0.692955	0.00158915	1.29049	7.946e-09	1.98671	1.02779e-10	0.0096013
satP	9928	10494	-	566	60	22	48	67	67	28	53	26	260	117	12	16	130	225	11	12	97.1747	32.2394	49.29	48.7252	51.5427	80.578	58.4417	64.634	57.721	68.5321	66.7664	58.7741	10.9323	22.7021	17.7131	23.8816	-0.0249351	0.969979	-1.70927	0.000249464	-1.31923	0.0154495	0.285765	0.58951	-1.14829	0.0141469	-1.25622	0.0271447	0.0263379
satP.AS	9994	10494	+	500	70	75	148	77	199	77	87	55	595	221	299	222	272	500	117	97	113.37	109.907	146.399	133.994	158.923	92.6046	95.9325	136.726	132.092	129.45	139.696	130.609	272.397	314.991	188.403	193.043	0.210163	0.548758	1.13359	6.55325e-06	0.778949	0.0303694	-0.0571721	0.88612	0.634081	0.0250183	0.638129	0.104443	-0.0309945
satP.htgA.IGR	10495	10642	+	147	3	2	7	6	9	8	2	1	40	16	9	13	20	49	5	2	4.85873	2.93086	6.62104	13.9215	7.51664	7.21594	2.20535	2.48592	8.88015	9.37192	10.2717	12.7997	8.19923	18.4454	8.05141	3.98026	0.643583	0.320929	0.472342	0.475506	-0.11644	NA	0.164543	0.828538	0.461465	0.437857	0.30654	0.646594	-0.0356857
satP.EST5UTR	10495	10568	-	73	1	0	0	0	0	0	0	0	27	14	3	0	8	19	0	2	1.61958	0	0	0	0	0	0	0	5.9941	8.20043	4.1087	4.96315	2.73308	0	0	3.98026	0.641103	NA	0.578262	NA	-0.0223869	NA	1.14246	NA	0.399137	NA	-0.131856	NA	0.00856934
yaaW.EST3UTR	10569	10642	-	73	4	4	4	0	2	1	0	0	27	15	11	0	4	17	0	1	6.47831	5.86171	1.47134	1.74019	4.29522	0	0	0	5.9941	8.78617	2.05435	4.44071	10.0213	0	0	1.99013	0.0833922	0.921037	0.40711	0.583118	0.136001	NA	0.32417	0.661451	0.231468	0.705917	0.0484443	NA	0.011699
yaaW	10643	11356	-	713	8	14	17	6	15	10	18	4	98	34	28	16	28	65	10	6	12.9566	20.516	11.0351	17.4019	18.2547	7.21594	19.8481	9.94369	21.7564	19.9153	14.3804	16.9792	25.5087	22.7021	16.1028	11.9408	0.222001	0.730404	0.644117	0.24005	0.247134	0.687183	0.154741	0.820022	-0.0803611	0.900397	-0.16147	0.832907	-0.00508443
htgA.5UTR	10643	10829	+	186	1	0	3	4	15	3	2	3	29	10	12	5	18	28	8	2	1.61958	0	11.0351	5.22056	3.22142	4.81063	2.20535	7.45777	6.43811	5.85745	9.24457	7.31411	10.9323	7.0944	12.8822	3.98026	0.963158	0.14625	0.60971	0.370436	-0.286381	NA	-0.0333831	0.968971	0.357995	0.540532	0.305551	0.649707	-0.0653628
htgA	10830	11315	+	485	1	5	0	1	19	0	2	0	24	11	1	3	14	17	5	0	1.61958	7.32714	13.9778	0	0	1.20266	2.20535	0	5.32809	6.44319	7.19022	4.44071	0.911026	4.25664	8.05141	0	0.118826	0.884399	0.513341	0.47675	0.172883	NA	-0.130359	0.87402	0.328317	0.595277	0.273236	NA	-0.0118148
htgA.EST3UTR	11316	11415	+	99	0	1	1	1	3	0	0	2	10	0	0	0	0	0	0	1	0	1.46543	2.20701	0	1.07381	1.20266	0	4.97184	2.22004	0	0	0	0	0	0	1.99013	0.0682473	NA	-0.322721	NA	-0.107065	NA	-0.560461	NA	-0.127753	NA	0.121775	NA	-0.0168943
yaaW.EST5UTR	11357	11369	-	12	0	1	0	0	0	0	2	1	1	1	0	5	1	2	1	0	0	1.46543	0	0	0	0	2.20535	2.48592	0.222004	0.585745	0.513587	0.522437	0	7.0944	1.61028	0	-0.140315	NA	0.813188	NA	0.251318	NA	0.206513	NA	-0.176553	NA	-0.160691	NA	0.0111917
yaaI.EST3UTR	11370	11381	-	11	0	1	0	0	0	0	2	1	2	1	0	3	1	1	1	0	0	1.46543	0	0	0	0	2.20535	2.48592	0.444007	0.585745	0.513587	0.261218	0	4.25664	1.61028	0	-0.0810691	NA	0.591521	NA	0.184962	NA	0.125776	NA	-0.173195	NA	-0.126889	NA	0.00665538
yaaI	11382	11786	-	404	0	4	0	2	0	2	1	1	24	11	4	6	16	30	6	0	0	5.86171	0	3.48037	0	2.40531	1.10267	2.48592	5.32809	6.44319	8.2174	7.83655	3.6441	8.51328	9.66169	0	0.310525	0.660762	0.784324	0.28086	0.174116	NA	0.912483	0.193362	0.361561	0.557797	-0.129481	NA	0.0235377
yaaI.AS	11416	11786	+	370	4	2	6	12	11	4	2	8	23	7	4	3	6	17	0	2	6.47831	2.93086	8.09238	6.96075	6.44283	14.4319	2.20535	19.8874	5.10609	4.10021	3.08152	4.44071	3.6441	4.25664	0	3.98026	-0.00146058	0.998567	-0.667506	0.332646	-0.304028	NA	-0.48995	0.484536	-0.816755	0.210158	-0.29653	0.641669	-0.0259888
yaaI.EST5UTR	11787	11886	-	99	0	2	2	2	0	0	2	0	11	10	4	0	9	6	2	2	0	2.93086	0	0	2.14761	2.40531	2.20535	0	2.44204	5.85745	4.62229	1.56731	3.6441	0	3.22056	3.98026	0.380586	NA	-0.0543667	0.949462	-0.17623	NA	1.14315	0.119001	0.271913	NA	-0.259315	NA	0.0243749
yaaI.dnaK.IGR	11787	12047	+	260	16	11	55	44	16	5	53	23	65	20	57	28	17	37	22	19	25.9132	16.1197	11.7707	8.70093	59.0593	52.9169	58.4417	57.1762	14.4302	11.7149	8.73099	9.66508	51.9285	39.7286	35.4262	37.8125	-0.513766	0.286369	-0.230484	0.632634	0.196646	0.737567	-0.156802	0.804163	-0.451337	0.274194	-0.248085	0.707579	0.0286855
dnaK.yaaI.IGR	11887	12162	-	275	4	0	7	0	8	2	8	2	10	11	6	4	6	10	2	0	6.47831	0	5.88537	3.48037	7.51664	0	8.82138	4.97184	2.22004	6.44319	3.08152	2.61218	5.46616	5.67552	3.22056	0	0.139035	0.86338	0.198931	0.799791	0.0205483	NA	-0.298362	0.694139	-0.528237	0.395555	-0.206482	NA	-0.0214632
dnaK.5UTR	12048	12162	+	114	50	42	243	177	52	24	215	78	221	68	232	105	60	121	132	87	80.9789	61.548	38.2549	41.7645	260.935	212.87	237.075	193.902	49.0628	39.8307	30.8152	31.6074	211.358	148.982	212.557	173.141	-0.59322	0.0631404	-0.353829	0.249287	0.186856	0.69938	-0.304968	0.431531	-0.13248	0.717509	0.124583	0.839736	0.0293718
dnaK.AS	12163	14079	-	1916	4	12	8	8	26	13	16	6	77	33	6	6	36	121	6	2	6.47831	17.5851	19.1275	22.6224	8.59045	9.62126	17.6428	14.9155	17.0943	19.3296	18.4891	31.6074	5.46616	8.51328	9.66169	3.98026	0.384689	0.534808	-0.253229	0.718554	-0.362083	0.537654	0.213329	0.746042	-0.588597	0.272022	-0.653637	0.293596	-0.0138993
dnaK	12163	14079	+	1916	947	858	5536	4112	1315	553	4504	2013	4150	1255	5635	2907	1150	2065	2792	2389	1533.74	1257.34	967.408	962.323	5944.59	4945.33	4966.44	5004.16	921.315	735.11	590.626	539.416	5133.63	4124.68	4495.9	4754.42	-0.72269	4.36977e-05	-0.224963	0.290957	0.439379	0.104196	-0.746824	2.41421e-05	-0.0915014	0.710841	0.591144	0.0267631	-0.0033178
tpke11.AS	14080	14168	-	88	0	5	4	0	4	0	15	2	12	10	10	0	3	20	8	6	0	7.32714	2.94269	0	4.29522	0	16.5401	4.97184	2.66404	5.85745	1.54076	5.22437	9.11026	0	12.8822	11.9408	0.0512842	0.952876	0.365729	0.625152	0.128062	NA	0.305613	0.682187	0.0387893	0.957847	-0.129492	NA	0.0116651
tpke11	14080	14168	+	88	89	104	541	447	144	49	477	201	331	103	353	218	93	160	172	119	144.142	152.405	105.937	85.2691	580.929	537.588	525.975	499.67	73.4832	60.3317	47.7636	41.7949	321.592	309.316	276.968	236.825	-1.07356	2.60101e-07	-0.792713	1.76321e-05	0.241819	0.493893	-1.08238	7.08901e-07	-0.926047	1.51745e-06	0.119288	0.806027	-0.0012574
dnaJ	14168	15298	+	1130	137	153	617	520	245	111	725	348	1216	428	1180	615	359	721	714	529	221.882	224.21	180.239	193.161	662.538	625.382	799.438	865.101	269.957	250.699	184.378	188.338	1075.01	872.611	1149.74	1052.78	0.217978	0.318593	0.58272	0.000235258	0.319281	0.247629	0.00674719	0.981816	0.382461	0.0281755	0.35911	0.218318	-0.0342582
dnaJ.AS	14169	15298	-	1129	0	4	3	0	2	1	5	1	7	4	7	0	3	6	3	4	0	5.86171	1.47134	1.74019	3.22142	0	5.51336	2.48592	1.55403	2.34298	1.54076	1.56731	6.37718	0	4.83084	7.96052	-0.200372	0.791764	0.324446	0.668925	0.217014	NA	-0.00584474	0.994381	0.139809	0.832186	0.0892853	NA	0.00869626
insL-1.dnaJ.IGR	15299	15444	-	145	0	0	0	0	0	3	1	0	16	10	0	0	3	10	0	1	0	0	0	5.22056	0	0	1.10267	0	3.55206	5.85745	1.54076	2.61218	0	0	0	1.99013	0.683099	NA	0	NA	-0.179939	NA	-0.0384416	NA	0.0313015	NA	0.0295353	NA	-0.0244316
dnaJ.EST3UTR	15299	15371	+	72	17	25	104	79	38	18	93	57	124	49	138	78	36	67	70	73	27.5328	36.6357	27.9555	31.3234	111.676	95.0099	102.549	141.698	27.5285	28.7015	18.4891	17.5016	125.722	110.673	112.72	145.279	-0.173479	0.716562	0.177827	0.644811	0.253847	0.605978	-0.615899	0.0970119	0.0787714	0.852562	0.574604	0.219091	-0.0468653
insL-1.EST5UTR	15372	15444	+	72	12	21	68	60	32	19	73	35	82	25	91	53	45	57	55	43	19.4349	30.774	23.5415	33.0635	73.0188	72.1594	80.4951	87.0073	18.2043	14.6436	23.1114	14.8894	82.9034	75.2006	88.5655	85.5756	-0.490051	0.272962	0.110817	0.812722	0.436127	0.366584	-0.473971	0.263554	0.0459508	0.926021	0.404103	0.454631	0.00259654
insL-1.AS	15445	16557	-	1112	56	49	60	45	106	63	70	27	1108	451	463	237	597	1115	106	95	90.6964	71.806	77.9812	109.632	64.4283	54.1196	77.1871	67.1199	245.98	264.171	306.612	291.258	421.805	336.275	170.69	189.062	1.56263	8.18541e-11	2.62604	1.62657e-26	0.830774	0.0172603	1.63741	4.34895e-13	1.1662	1.07979e-05	-0.32849	0.465227	0.00621191
insL-1	15445	16557	+	1112	106	119	225	169	279	106	228	89	584	241	412	215	340	535	243	159	171.675	174.386	205.252	184.46	241.606	203.249	251.409	221.247	129.65	141.165	174.62	139.752	375.343	305.059	391.298	316.431	-0.336961	0.201212	0.583401	0.00988953	0.827223	0.00697558	-0.308656	0.22982	0.50863	0.0321202	0.765125	0.0152836	0.00360774
mokC.insL-1.IGR	16558	16650	-	92	25	28	38	28	37	26	44	12	147	51	36	39	116	168	12	11	40.4895	41.032	27.2198	45.2448	40.8046	33.6744	48.5176	29.8311	32.6345	29.873	59.5761	43.8847	32.7969	55.3363	19.3234	21.8914	-0.308012	0.536269	0.172258	0.7516	0.319224	0.551813	0.469112	0.297347	-0.638664	0.146275	-0.982894	0.0696063	0.108133
insL-1.EST3UTR	16558	16657	+	99	14	12	20	11	31	5	21	13	63	31	62	19	30	62	22	29	22.6741	17.5851	22.8058	8.70093	21.4761	13.2292	23.1561	32.317	13.9862	18.1581	15.4076	16.1955	56.4836	26.9587	35.4262	57.7138	-0.242457	0.699185	0.96664	0.0523508	0.838943	0.128455	-0.0750631	0.915732	0.44718	0.346854	0.423258	0.499543	0.012606
mokC.EST3UTR	16651	16750	-	99	42	52	60	65	71	50	76	12	140	54	50	33	124	167	28	12	68.0223	76.2023	52.2327	87.0093	64.4283	78.1727	83.8031	29.8311	31.0805	31.6302	63.6848	43.6235	45.5513	46.823	45.0879	23.8816	-0.996143	0.0145972	-0.504596	0.276902	0.306463	0.57344	-0.291431	0.562661	-0.50101	0.249489	-0.236035	0.721148	0.0852299
insL-1.mokC.IGR	16658	16750	+	92	7	11	13	13	8	7	6	11	30	15	27	17	16	42	10	18	11.337	16.1197	5.88537	12.1813	13.9595	15.6345	6.61604	27.3451	6.66011	8.78617	8.2174	10.9712	24.5977	24.121	16.1028	35.8223	-0.548777	0.367308	0.473932	0.440189	0.642709	0.252406	0.133005	0.861151	0.360617	0.495321	0.204652	0.781809	0.0529029
mokC.AS	16751	16951	+	200	131	68	113	94	193	59	98	28	188	74	92	49	69	116	21	27	212.165	99.6491	141.985	102.671	121.34	113.05	108.062	69.6058	41.7367	43.3451	35.4375	30.3013	83.8144	69.5251	33.8159	53.7335	-1.68377	7.45478e-07	-0.516432	0.196999	0.881846	0.0536469	-1.73442	4.37412e-07	-0.797355	0.0370174	0.539486	0.305753	-0.00348244
mokC	16751	16960	-	209	102	91	97	106	138	65	91	25	175	87	76	20	95	148	51	28	165.197	133.354	101.523	113.112	104.159	127.482	100.343	62.1481	38.8507	50.9598	48.7908	38.6603	69.238	28.3776	82.1243	55.7236	-1.55744	5.28489e-06	-1.03799	0.00500047	0.318665	0.528622	-1.14049	0.00109869	-0.178426	0.699023	0.682397	0.17402	0.0385319
hokC	16751	16903	-	152	78	80	85	83	122	56	77	21	146	71	70	16	82	120	41	23	126.327	117.234	89.7519	97.4504	91.2735	99.8205	84.9058	52.2044	32.4125	41.5879	42.1142	31.3462	63.7718	22.7021	66.0215	45.773	-1.52476	2.14137e-05	-0.925847	0.0180848	0.366441	0.469502	-1.17955	0.00118967	-0.212527	0.647694	0.656291	0.207591	0.0293937
sokC	16952	17006	+	54	3721	1473	1907	1246	3065	1054	1688	637	3564	845	1097	824	1223	2970	496	405	6026.45	2158.58	2254.83	1834.16	2047.75	1498.51	1861.31	1583.53	791.221	494.954	628.118	775.818	999.395	1169.16	798.699	806.003	-2.51687	6.66437e-14	-0.614977	0.0969416	1.59275	0.00052699	-1.38036	3.47253e-05	-0.893649	0.00750734	0.289537	0.61379	0.268533
mokC.EST5UTR	16961	17060	-	99	20	15	15	27	21	11	37	7	58	38	31	18	33	45	20	11	32.3916	21.9814	15.4491	19.142	16.1071	32.4717	40.7989	17.4015	12.8762	22.2583	16.9484	11.7548	28.2418	25.5398	32.2056	21.8914	-0.480319	0.384939	0.114784	0.861565	0.365057	0.522675	-0.189287	0.77401	-0.0909841	0.879933	0.0387566	0.96178	0.0218713
sokC.nhaA.IGR	17007	17316	+	309	1616	599	738	405	1363	464	624	224	1948	535	390	364	866	1743	184	152	2617.24	877.791	1002.72	807.446	792.469	487.076	688.068	556.847	432.463	313.373	444.767	455.304	355.3	516.472	296.292	302.5	-2.02834	1.09152e-08	-0.469892	0.261155	1.24501	0.0091617	-0.871189	0.0194192	-0.818958	0.0227004	-0.0305372	0.965152	0.275002
nhaA.mokC.IGR	17061	17488	-	427	4	5	5	5	20	4	6	0	64	22	22	15	22	54	6	4	6.47831	7.32714	14.7134	6.96075	5.36903	6.01329	6.61604	0	14.2082	12.8864	11.2989	14.1058	20.0426	21.2832	9.66169	7.96052	0.596235	0.334166	1.25965	0.0352126	0.293411	0.628055	0.0986428	0.89544	0.40391	0.474507	0.298223	0.665748	-0.0383785
nhaA.5UTR	17317	17488	+	171	28	27	20	43	17	16	22	15	110	45	18	32	53	80	17	14	45.3482	39.5666	12.5064	27.843	21.4761	51.7143	24.2588	37.2888	24.4204	26.3585	27.2201	20.8975	16.3985	45.4042	27.3748	27.8618	-0.546097	0.308963	-0.196669	0.75637	0.200954	0.749136	0.23894	0.710785	-0.0581729	0.925326	-0.197093	0.787575	0.0784848
nhaA.AS	17489	18655	-	1166	8	5	18	7	16	4	2	0	70	30	62	32	50	128	45	21	12.9566	7.32714	11.7707	6.96075	19.3285	8.4186	2.20535	0	15.5403	17.5723	25.6794	33.4359	56.4836	45.4042	72.4626	41.7927	0.488807	0.403165	1.5058	0.00207021	0.521254	0.347887	1.2051	0.0148582	4.08802	2.92955e-05	1.62176	0.0210393	0.051942
nhaA	17489	18655	+	1166	128	123	156	124	188	88	196	76	1457	518	77	67	530	1066	81	74	207.306	180.248	138.306	153.136	167.514	149.129	216.124	188.93	323.459	303.416	272.201	278.459	70.149	95.065	130.433	147.27	0.664687	0.00132955	-0.908535	7.9809e-05	-1.53348	3.12429e-07	0.890205	8.37109e-06	-0.493979	0.0457941	-1.35255	5.78849e-06	0.0308506
nhaA.nhaR.TU_AS	18656	18714	-	58	0	0	3	1	0	1	0	1	0	2	0	2	3	3	0	0	0	0	0	1.74019	3.22142	1.20266	0	2.48592	0	1.17149	1.54076	0.783655	0	2.83776	0	0	0.107398	NA	-0.110909	NA	-0.0664864	NA	0.102764	NA	-0.15875	NA	-0.109229	NA	-0.00073087
nhaA.nhaR.TU	18656	18714	+	58	29	57	39	30	56	42	44	21	818	329	8	10	396	768	9	8	46.9678	83.5294	41.1976	73.0878	41.8784	36.0797	48.5176	52.2044	181.599	192.71	203.381	200.616	7.28821	14.1888	14.4925	15.921	1.35358	2.95915e-05	-1.64473	0.000251736	-2.81543	6.28819e-08	1.72465	6.14522e-08	-1.37751	0.00270748	-3.11386	1.99542e-08	0.0324557
nhaR.AS	18715	19620	-	905	25	22	33	29	90	31	26	20	63	31	11	19	36	67	16	9	40.4895	32.2394	66.2104	53.9458	35.4356	34.8771	28.6695	49.7184	13.9862	18.1581	18.4891	17.5016	10.0213	26.9587	25.7645	17.9112	-0.959962	0.0288098	-0.774314	0.104201	0.0929762	0.893007	-1.50101	0.000195084	-0.459212	0.320762	0.544716	0.345126	-0.0405498
nhaR	18715	19620	+	905	53	68	96	77	133	62	113	42	831	369	58	33	389	668	71	66	85.8376	99.6491	97.8443	107.892	103.085	92.6046	124.602	104.409	184.485	216.14	199.786	174.494	52.8395	46.823	114.33	131.349	1.03314	1.69596e-05	-0.884886	0.00140583	-1.86968	1.34441e-07	0.821719	0.000433713	0.0571843	0.886399	-0.64223	0.0821804	-0.0255869
nhaR.EST3UTR	19621	19720	+	99	23	22	35	30	34	11	29	6	135	54	18	9	68	130	13	8	37.2503	32.2394	25.0128	19.142	37.5832	36.0797	31.9775	14.9155	29.9705	31.6302	34.9239	33.9584	16.3985	12.7699	20.9337	15.921	-0.142559	0.800816	-1.05718	0.0176968	-0.651162	0.201384	0.495165	0.281373	-0.254299	0.614169	-0.583773	0.307204	0.072736
insB-1.nhaR.IGR	19621	19710	-	89	10	7	9	9	26	7	10	0	23	11	4	2	8	21	6	1	16.1958	10.258	19.1275	12.1813	9.66425	10.8239	11.0267	0	5.10609	6.44319	4.1087	5.48559	3.6441	2.83776	9.66169	1.99013	-0.700763	0.258351	-0.871406	0.189217	-0.111722	NA	-1.08755	0.0693528	-0.0474396	0.945278	0.48466	0.446733	-0.0188625
insB-1.EST3UTR	19711	19810	-	99	0	0	0	1	4	0	5	1	17	5	2	4	8	23	0	2	0	0	2.94269	0	0	1.20266	5.51336	2.48592	3.77406	2.92872	4.1087	6.00802	1.82205	5.67552	0	3.98026	0.965192	0.142149	0.726577	0.314757	-0.0787401	NA	0.508144	0.473022	-0.252061	0.68877	-0.392319	NA	-0.0235155
nhaR.insB-1.IGR	19721	19810	+	89	9	11	29	16	29	8	17	16	87	20	14	3	46	75	10	3	14.5762	16.1197	21.3345	13.9215	31.1404	19.2425	18.7454	39.7748	19.3143	11.7149	23.625	19.5914	12.7544	4.25664	16.1028	5.97039	0.02732	0.972382	-1.03254	0.0653665	-0.648972	0.246716	0.172407	0.80271	-0.69688	0.17779	-0.697642	0.257724	0.00984987
insB-1.AS	19811	20314	+	503	53	55	80	71	145	67	89	45	296	123	61	101	157	304	55	52	85.8376	80.5985	106.672	116.592	85.9045	85.3887	98.1379	111.866	65.7131	72.0466	80.6332	79.4104	55.5726	143.307	88.5655	103.487	-0.237255	0.597145	0.159298	0.73627	0.278712	0.581577	-0.417245	0.285832	-0.0845798	0.86239	0.230785	0.701448	-0.0157109
insB-1	19811	20314	-	503	25	23	43	48	91	29	39	31	383	132	51	21	310	525	30	48	40.4895	33.7048	66.9461	50.4654	46.1736	57.7275	43.0042	77.0636	85.0274	77.3183	159.212	137.14	46.4623	29.7965	48.3084	95.5262	0.963401	0.011725	-0.345241	0.459375	-1.08824	0.0255865	1.15437	0.000837818	0.205421	0.651153	-0.659953	0.19224	0.012685
insAB-1	19811	20508	-	697	51	62	81	81	181	57	68	53	661	263	98	37	549	924	65	58	82.5985	90.8565	133.157	99.1906	86.9783	97.4152	74.9817	131.754	146.744	154.051	281.96	241.366	89.2805	52.4986	104.668	115.428	0.710749	0.0247153	-0.309488	0.426659	-0.854885	0.0378632	1.05443	0.000197478	0.105254	0.808291	-0.751197	0.0773261	0.0351602
insA-1.AS	20233	20508	+	275	7	21	13	9	23	9	10	4	95	34	9	13	40	83	14	10	11.337	30.774	16.9204	15.6617	13.9595	10.8239	11.0267	9.94369	21.0904	19.9153	20.5435	21.6811	8.19923	18.4454	22.5439	19.9013	-0.0355651	0.961538	0.0262363	0.973009	0.0350634	0.964519	0.268949	0.664862	0.518379	0.307837	0.272545	0.69241	0.0231092
insA-1	20233	20508	-	275	36	45	54	49	116	38	37	33	409	171	64	17	318	549	48	33	58.3048	65.9443	85.3379	66.1271	57.9855	58.9302	40.7989	82.0354	90.7995	100.162	163.321	143.409	58.3057	24.121	77.2935	65.6743	0.525867	0.189959	-0.381119	0.398846	-0.691143	0.141162	0.875905	0.0125379	0.200186	0.659227	-0.448079	0.403613	0.031683
insA-1.rpsT.IGR	20509	20814	+	305	2	2	6	1	5	0	2	4	21	3	3	2	8	9	4	5	3.23916	2.93086	3.67836	0	6.44283	1.20266	2.20535	9.94369	4.66208	1.75723	4.1087	2.35097	2.73308	2.83776	6.44112	9.95065	0.0447469	0.959399	-0.180418	0.819141	-0.0997725	NA	0.187546	0.816044	0.165861	0.792486	0.0182515	NA	0.00690865
insA-1.EST5UTR	20509	20608	-	99	26	26	27	26	68	8	35	9	87	49	35	10	45	89	12	11	42.109	38.1011	50.0257	13.9215	28.9928	31.2691	38.5935	22.3733	19.3143	28.7015	23.1114	23.2484	31.8859	14.1888	19.3234	21.8914	-0.558625	0.292876	-0.247697	0.693468	0.173723	0.7859	-0.407651	0.472284	-0.323421	0.527984	-0.032874	0.965892	0.011617
rpsT.insA-1.IGR	20609	20770	-	161	1040	300	597	207	2907	656	684	243	2754	602	135	104	1368	2090	65	59	1684.36	439.628	2138.6	1141.56	641.062	248.95	754.228	604.079	611.398	352.618	702.588	545.946	122.989	147.564	104.668	117.418	-0.763405	0.174931	-1.22944	0.0274721	-0.212952	0.738871	-0.967653	0.0794883	-2.19798	0.00052019	-0.517085	0.410357	-0.0115733
rpsT.3UTR	20771	20814	-	43	1218	410	717	281	3411	864	809	295	3296	725	137	120	1646	2560	63	63	1972.65	600.825	2509.37	1503.52	769.919	337.947	892.062	733.347	731.724	424.665	845.365	668.719	124.811	170.266	101.448	125.378	-0.81871	0.122823	-1.47514	0.00525661	-0.309733	0.601878	-1.03076	0.0467646	-2.54754	2.04513e-05	-0.692459	0.253223	-0.0126666
rpsT.AS	20815	21078	+	263	9	1	3	1	11	2	13	1	34	4	10	2	7	17	0	0	14.5762	1.46543	8.09238	3.48037	3.22142	1.20266	14.3347	2.48592	7.54813	2.34298	3.59511	4.44071	9.11026	2.83776	0	0	-0.250807	0.738496	0.545606	0.451703	0.362954	NA	-0.235735	0.764418	-1.71361	0.0391305	-0.694891	NA	0.00112294
rpsT	20815	21078	-	263	2481	1640	1519	1089	6679	2469	1867	783	9403	2927	545	420	4593	8577	442	422	4018.17	2403.3	4913.55	4296.52	1631.11	1309.69	2058.69	1946.48	2087.5	1714.48	2358.91	2240.47	496.509	595.93	711.744	839.835	-0.710692	0.00232203	-1.36139	1.21272e-09	-0.534162	0.111711	-0.949137	2.19987e-05	-1.2847	1.12669e-08	-0.298541	0.478165	-0.0291903
rpsT.yaaY.IGR	21079	21080	+	1	3	0	1	0	2	1	1	0	11	2	3	0	1	6	0	0	4.85873	0	1.47134	1.74019	1.07381	0	1.10267	0	2.44204	1.17149	0.513587	1.56731	2.73308	0	0	0	-0.0770141	NA	0.256749	NA	0.11542	NA	-0.12019	NA	-0.152645	NA	-0.0465563	NA	-0.00148766
rpsT.5UTR	21079	21210	-	131	565	526	361	346	1329	498	510	211	1979	769	108	85	1054	2187	141	107	915.062	770.815	977.707	866.613	387.644	416.119	562.363	524.53	439.345	450.438	541.321	571.285	98.3908	120.605	227.05	212.944	-0.896557	3.95925e-09	-1.84848	2.90326e-24	-0.875869	0.000357536	-0.713762	2.84722e-06	-1.2529	1.46441e-12	-0.51281	0.0557617	0.0331148
yaaY.EST5UTR	21081	21180	+	99	10	5	3	10	18	4	11	0	27	7	6	6	10	19	1	6	16.1958	7.32714	13.2421	6.96075	3.22142	12.0266	12.1294	0	5.9941	4.10021	5.13587	4.96315	5.46616	8.51328	1.61028	11.9408	-0.58896	0.373673	-0.061882	0.941504	0.248259	NA	-0.535873	0.435602	-0.0348082	0.961397	0.229373	0.741986	0.0039481
yaaY	21181	21399	+	218	32	24	38	26	75	20	30	15	392	128	17	19	158	244	28	11	51.8265	35.1703	55.1754	34.8037	40.8046	31.2691	33.0802	37.2888	87.0255	74.9753	81.1468	63.7373	15.4874	26.9587	45.0879	21.8914	0.758129	0.0609865	-0.645598	0.161078	-1.16928	0.0227398	0.5415	0.196892	-0.0175009	0.977864	-0.387217	0.511825	-0.0193453
yaaY.AS	21211	21399	-	188	0	2	0	0	1	1	1	0	0	1	0	0	1	1	0	0	0	2.93086	0.735671	1.74019	0	0	1.10267	0	0	0.585745	0.513587	0.261218	0	0	0	0	-0.249186	NA	0	NA	0.0681822	NA	-0.178951	NA	-0.0910008	NA	0.0153804	NA	0.00263511
yaaY.EST3UTR	21400	21406	+	6	25	18	26	14	56	15	24	9	345	126	18	18	145	246	25	11	40.4895	26.3777	41.1976	26.1028	27.9189	16.8372	26.4641	22.3733	76.5913	73.8039	74.4702	64.2597	16.3985	25.5398	40.257	21.8914	0.98198	0.0141423	-0.106718	0.860671	-0.782837	0.12611	0.837805	0.03431	0.20338	0.688932	-0.361126	0.553113	-0.0129411
ribF.yaaY.IGR	21400	21406	-	6	0	0	0	0	0	0	0	0	0	1	0	0	0	0	0	0	0	0	0	0	0	0	0	0	0	0.585745	0	0	0	0	0	0	-0.00229349	NA	0	NA	0.000548003	NA	0	NA	0	NA	0	NA	-0.00153338
ribF.AS	21407	22348	-	941	2	2	2	4	5	3	2	2	12	3	0	0	10	13	0	0	3.23916	2.93086	3.67836	5.22056	2.14761	4.81063	2.20535	4.97184	2.66404	1.75723	5.13587	3.39584	0	0	0	0	-0.155089	0.844907	-1.43855	0.0774096	-0.448425	NA	-0.0153683	0.985477	-0.817074	0.213775	-0.493118	NA	0.00766098
ribF	21407	22348	+	941	465	484	506	381	953	423	462	193	10446	3402	469	410	3599	7437	343	275	753.104	709.267	701.095	736.099	543.346	458.212	509.435	479.783	2319.05	1992.7	1848.4	1942.68	427.271	581.741	552.326	547.286	1.52	1.17245e-20	0.0013979	0.996862	-1.47829	8.60572e-10	1.36428	4.12447e-17	0.126256	0.616471	-1.1526	2.46667e-06	-0.0243302
ribF.ileS.TU_AS	22349	22390	-	41	0	0	0	2	2	0	0	0	0	0	0	0	1	0	0	0	0	0	1.47134	0	0	2.40531	0	0	0	0	0.513587	0	0	0	0	0	0	NA	-0.122742	NA	-0.00426061	NA	-0.0789637	NA	0	NA	0.0227804	NA	0.000381234
ribF.ileS.TU	22349	22390	+	41	64	54	98	72	159	94	65	31	1412	553	78	53	566	1155	65	60	103.653	79.1331	116.972	163.578	105.233	86.5913	71.6737	77.0636	313.469	323.917	290.691	301.707	71.06	75.2006	104.668	119.408	1.71892	2.61738e-13	-0.36512	0.241395	-2.00975	6.52712e-09	1.05445	1.99098e-06	0.490911	0.10433	-0.400438	0.349425	-0.180837
ileS.AS	22391	25206	-	2815	0	3	6	4	20	5	7	2	6	14	1	3	16	17	2	6	0	4.39628	14.7134	8.70093	6.44283	4.81063	7.71871	4.97184	1.33202	8.20043	8.2174	4.44071	0.911026	4.25664	3.22056	11.9408	0.354709	0.615525	-0.493248	0.497789	-0.386257	NA	-0.445665	0.533988	0.0504626	0.941696	0.254447	0.704369	-0.0442872
ileS	22391	25207	+	2816	1880	1755	2748	2245	4092	1841	2663	1337	19649	6526	2942	1686	8079	14596	1846	1914	3044.81	2571.83	3010.37	3203.68	2950.82	2699.97	2936.42	3323.68	4362.15	3822.57	4149.27	3812.74	2680.24	2392.23	2972.58	3809.11	0.526507	0.00206421	-0.149916	0.496808	-0.617462	0.00986843	0.347087	0.0567	0.0990882	0.66713	-0.215731	0.517648	-0.0303494
lspA.AS	25207	25701	-	494	0	8	5	3	14	1	5	7	5	5	9	2	7	12	4	2	0	11.7234	10.2994	1.74019	5.36903	3.60797	5.51336	17.4015	1.11002	2.92872	3.59511	3.13462	8.19923	2.83776	6.44112	3.98026	-0.673221	0.311044	0.13496	0.86653	0.376136	NA	-0.416189	0.566335	-0.308644	0.609038	-0.0164589	0.982043	0.0147394
lspA	25207	25701	+	494	343	336	782	617	875	354	694	346	3486	1216	1245	684	1626	3349	671	512	555.515	492.384	643.712	616.026	839.716	742.039	765.255	860.129	773.905	712.266	835.093	874.82	1134.23	970.514	1080.5	1018.95	0.492775	0.00199514	0.402907	0.0119522	-0.0801107	0.818399	0.427872	0.00643676	0.352484	0.0404644	-0.0562105	0.892692	-0.0115824
lspA.fkpB.TU_AS	25702	25825	-	123	0	3	11	10	16	2	3	4	5	3	1	1	6	7	4	0	0	4.39628	11.7707	3.48037	11.8119	12.0266	3.30802	9.94369	1.11002	1.75723	3.08152	1.82853	0.911026	1.41888	6.44112	0	-0.242887	0.743572	-1.62205	0.0471387	-0.412211	NA	-0.829998	0.217542	-0.22599	0.718254	0.185845	NA	-0.0201309
lspA.fkpB.TU	25702	25825	+	123	156	176	364	275	422	155	292	159	2427	841	904	549	1283	2707	413	327	252.654	257.915	310.453	269.729	390.865	330.731	321.98	395.262	538.803	492.611	658.933	707.118	823.567	778.965	665.046	650.772	0.983253	4.92683e-09	1.11804	2.27291e-12	0.11248	0.756455	1.19107	6.17058e-14	0.842403	7.50012e-07	-0.290796	0.359269	0.0331325
fkpB.AS	25826	26275	-	449	0	0	6	0	2	0	2	1	1	1	0	0	4	1	0	4	0	0	1.47134	0	6.44283	0	2.20535	2.48592	0.222004	0.585745	2.05435	0.261218	0	0	0	7.96052	0.0557253	NA	-0.797787	NA	-0.216859	NA	0.0647073	NA	0.107044	NA	0.0260474	NA	-0.000172624
fkpB	25826	26275	+	449	170	159	336	266	473	172	324	159	4149	1436	1172	757	2295	4457	597	495	275.328	233.003	347.973	299.312	360.799	319.907	357.266	395.262	921.093	841.13	1178.68	1164.25	1067.72	1074.09	961.338	985.114	1.76166	4.16089e-31	1.62234	4.02535e-29	-0.124941	0.707975	1.81051	5.92078e-37	1.34377	1.28464e-18	-0.416706	0.107096	0.00709264
ispH.AS	26277	27227	-	950	0	2	6	4	6	0	0	0	0	0	1	0	2	2	1	0	0	2.93086	4.41403	0	6.44283	4.81063	0	0	0	0	1.02717	0.522437	0.911026	0	1.61028	0	-0.817149	NA	-0.739046	NA	0.0618061	NA	-0.358704	NA	0.183282	NA	0.21925	NA	0.0174146
ispH	26277	27227	+	950	336	302	572	425	887	371	618	326	5703	1703	1356	784	2928	5014	734	664	544.178	442.559	652.54	645.609	614.217	511.129	681.452	810.411	1266.09	997.523	1503.78	1309.75	1235.35	1112.4	1181.95	1321.45	1.15708	2.00224e-10	1.02153	1.95858e-08	-0.113605	0.772986	1.0767	1.65168e-09	0.696234	0.000219187	-0.313636	0.357764	-0.0114681
rihC.ispH.IGR	27228	27292	-	64	0	0	0	0	0	0	0	0	0	0	0	0	1	0	0	0	0	0	0	0	0	0	0	0	0	0	0.513587	0	0	0	0	0	0	NA	0	NA	0	NA	0.0102458	NA	0	NA	-0.0013954	NA	0.00225752
ispH.3UTR	27228	27279	+	51	57	42	121	58	164	75	125	57	928	242	188	122	584	726	60	88	92.316	61.548	120.65	130.514	129.93	69.7541	137.834	141.698	206.019	141.75	299.935	189.645	171.273	173.103	96.6169	175.131	1.02763	0.0040456	0.672619	0.0727646	-0.237353	0.654092	0.845335	0.0164006	-0.0331843	0.949808	-0.690891	0.153652	-0.017082
rihC.EST5UTR	27280	27292	+	12	36	29	87	33	106	49	92	40	573	147	112	67	361	416	34	50	58.3048	42.4974	77.9812	85.2691	93.4211	39.6877	101.446	99.4369	127.208	86.1045	185.405	108.667	102.035	95.065	54.7496	99.5065	0.9045	0.0268362	0.460239	0.309722	-0.287308	0.596708	0.716979	0.0775031	-0.257474	0.570217	-0.804227	0.118426	-0.0168885
rihC.AS	27293	28207	-	914	2	4	5	11	10	6	8	4	12	4	11	4	6	6	9	4	3.23916	5.86171	7.35671	10.4411	5.36903	13.2292	8.82138	9.94369	2.66404	2.34298	3.08152	1.56731	10.0213	5.67552	14.4925	7.96052	-0.416295	0.548376	-0.106497	0.890536	0.171401	NA	-1.18438	0.0577198	0.11011	0.863741	0.80101	0.205016	-0.035678
rihC	27293	28207	+	914	380	428	557	432	643	331	539	185	1924	687	470	223	699	1359	313	205	615.44	627.203	473.037	576.002	598.11	519.548	594.341	459.896	427.135	402.407	358.998	354.996	428.182	316.41	504.018	407.977	-0.554657	0.00860678	-0.549988	0.0110606	0.00248747	0.995859	-0.523226	0.0136149	-0.184464	0.4939	0.277895	0.472538	0.00417775
rihC.EST3UTR	28208	28307	+	99	65	68	92	86	116	66	92	44	236	108	46	23	102	209	30	14	105.273	99.6491	85.3379	114.852	98.7901	103.429	101.446	109.381	52.3929	63.2604	52.3859	54.5946	41.9072	32.6342	48.3084	27.8618	-0.762077	0.00936547	-1.28721	3.07269e-05	-0.392224	0.367279	-0.801436	0.00491909	-1.23803	0.000235906	-0.394796	0.43029	-0.00315394
dapB.rihC.IGR	28208	28373	-	165	0	0	2	0	3	0	1	0	0	0	5	0	0	0	1	0	0	0	2.20701	0	2.14761	0	1.10267	0	0	0	0	0	4.55513	0	1.61028	0	0	NA	0.108394	NA	0.0711846	NA	-0.377804	NA	0.0138025	NA	0.115717	NA	-0.00424829
dapB.5UTR	28308	28373	+	65	16	21	5	32	36	18	20	14	226	102	26	27	88	225	25	7	25.9132	30.774	26.4842	31.3234	5.36903	38.485	22.0535	34.8029	50.1728	59.746	45.1957	58.7741	23.6867	38.3098	40.257	13.9309	0.660024	0.234423	0.33482	0.5961	-0.172868	0.790306	0.612111	0.276944	-0.00318219	0.998945	-0.369821	0.573908	-0.0043541
dapB.AS	28374	29195	-	821	6	4	2	0	4	2	8	2	2	2	10	6	8	7	6	2	9.71747	5.86171	2.94269	3.48037	2.14761	0	8.82138	4.97184	0.444007	1.17149	4.1087	1.82853	9.11026	8.51328	9.66169	3.98026	-1.90421	0.0103611	1.38903	0.0725132	1.72648	NA	-0.0640354	0.941668	-0.0174062	0.981109	0.0202658	NA	0.104161
dapB	28374	29195	+	821	213	260	326	322	463	260	346	152	4618	1762	649	343	1819	3503	265	248	344.97	381.011	340.616	452.448	350.061	387.256	381.525	377.86	1025.21	1032.08	934.216	915.048	591.256	486.676	426.724	493.552	1.45696	1.92782e-17	0.531602	0.00529957	-0.846137	0.000879594	1.20172	1.18313e-12	0.240019	0.305921	-0.863303	0.000882962	-0.0418721
dapB.3UTR	29196	29272	+	76	44	45	42	48	90	36	59	23	870	443	64	40	489	856	21	18	71.2614	65.9443	66.2104	62.6467	45.0998	57.7275	65.0577	57.1762	193.143	259.485	251.144	223.603	58.3057	56.7552	33.8159	35.8223	1.60362	2.04415e-09	0.149736	0.726868	-1.28887	0.00126984	1.7703	7.056e-12	-0.634742	0.0744107	-2.45344	2.34915e-08	0.0145
carA.dapB.IGR	29196	29650	-	454	0	0	0	0	0	2	5	0	6	2	13	8	9	12	14	12	0	0	0	3.48037	0	0	5.51336	0	1.33202	1.17149	4.62229	3.13462	11.8433	11.351	22.5439	23.8816	0.559372	0.385663	3.27773	0.00306877	0.387453	NA	0.618352	0.375149	1.35191	0.0627636	0.216856	0.743645	-0.00656477
dapB.carA.IGR	29273	29550	+	277	25	31	26	24	52	26	29	18	570	287	35	22	349	607	8	8	40.4895	45.4283	38.2549	45.2448	27.9189	28.8638	31.9775	44.7466	126.542	168.109	179.242	158.56	31.8859	31.2154	12.8822	15.921	1.61006	3.08643e-07	0.129235	0.802762	-1.22672	0.00803636	1.89955	3.20736e-10	-0.987082	0.0238505	-2.94571	7.81703e-08	0.0231567
carA.5UTR	29551	29650	+	99	0	4	3	3	4	0	0	2	46	8	8	0	16	33	2	3	0	5.86171	2.94269	0	3.22142	3.60797	0	4.97184	10.2122	4.68596	8.2174	8.62021	7.28821	0	3.22056	5.97039	0.445718	0.514853	0.0646104	0.939965	-0.16274	NA	0.822151	0.23716	0.277403	0.655808	-0.143496	NA	0.0140203
carA.AS	29651	30799	-	1148	5	3	4	2	2	2	9	0	22	4	10	5	6	11	5	2	8.09789	4.39628	1.47134	3.48037	4.29522	2.40531	9.92405	0	4.88408	2.34298	3.08152	2.8734	9.11026	7.0944	8.05141	3.98026	-0.328517	0.646486	0.581839	0.408726	0.454551	NA	0.172753	0.831979	0.0166686	0.981964	-0.0766252	NA	0.0272667
carA	29651	30799	+	1148	22	15	29	39	54	28	35	14	297	85	99	50	89	201	54	36	35.6307	21.9814	39.7263	48.7252	31.1404	46.9036	38.5935	34.8029	65.9351	49.7883	45.7093	52.5049	90.1916	70.944	86.9552	71.6447	0.874835	0.0221235	0.922814	0.0100774	0.018759	0.978555	0.158205	0.743523	0.847344	0.0208924	0.608154	0.227279	-0.109666
carA.carB.TU_AS	30800	30816	-	16	0	0	0	0	1	0	0	0	1	0	0	0	0	0	0	0	0	0	0.735671	0	0	0	0	0	0.222004	0	0	0	0	0	0	0	-0.0345451	NA	0	NA	0.00817162	NA	-0.133229	NA	0	NA	0.037551	NA	-0.00204058
carA.carB.TU	30800	30816	+	16	2	0	2	6	7	3	4	2	33	16	20	6	12	34	4	7	3.23916	0	5.1497	5.22056	2.14761	7.21594	4.41069	4.97184	7.32612	9.37192	6.16305	8.88142	18.2205	8.51328	6.44112	13.9309	1.00939	0.127337	0.876066	0.176928	-0.172808	NA	0.301014	0.681764	0.402106	0.484127	0.151732	0.84173	-0.0494949
carB.AS	30817	34038	-	3221	14	4	22	32	22	14	16	6	34	23	30	12	16	27	4	4	22.6741	5.86171	16.1848	24.3626	23.6237	38.485	17.6428	14.9155	7.54813	13.4721	8.2174	7.0529	27.3308	17.0266	6.44112	7.96052	-0.303271	0.64224	-0.315471	0.613011	0.00175411	0.997803	-0.98185	0.0675045	-0.559888	0.300244	0.0616246	0.939542	-0.0487921
carB	30817	34038	+	3221	96	115	169	164	302	129	153	92	720	203	390	265	274	615	163	173	155.479	168.524	222.173	224.484	181.473	197.236	168.709	228.705	159.843	118.906	140.723	160.649	355.3	376.003	262.476	344.292	-0.191512	0.544178	0.894253	8.72161e-05	0.989039	0.00217614	-0.531163	0.0284782	0.552078	0.0285543	1.02634	0.0014842	-0.0466454
carB.EST3UTR	34039	34138	+	99	14	18	25	22	48	16	26	7	63	19	77	30	30	62	5	13	22.6741	26.3777	35.3122	27.843	26.8451	26.4585	28.6695	17.4015	13.9862	11.1292	15.4076	16.1955	70.149	42.5664	8.05141	25.8717	-0.7223	0.139629	0.87065	0.0549791	1.32019	0.0171013	-0.814428	0.074565	-0.298079	0.560627	0.222473	0.752636	-0.00428778
caiF.carB.IGR	34039	34299	-	260	2	0	0	0	2	0	0	0	4	0	1	0	2	5	0	0	3.23916	0	1.47134	0	0	0	0	0	0.888015	0	1.02717	1.30609	0.911026	0	0	0	-0.161299	NA	0.130955	NA	0.0777283	NA	0.0521189	NA	0	NA	-0.0122916	NA	0.00605943
carB.caiF.IGR	34139	34217	+	78	4	4	2	0	1	0	2	0	13	8	3	0	4	11	0	0	6.47831	5.86171	0.735671	0	2.14761	0	2.20535	0	2.88605	4.68596	2.05435	2.8734	2.73308	0	0	0	-0.230918	NA	0.112857	NA	0.128389	NA	0.582631	NA	-0.336694	NA	-0.415283	NA	0.0362742
caiF.5UTR	34218	34299	+	81	2	4	1	2	4	3	2	4	21	12	6	2	11	17	0	2	3.23916	5.86171	2.94269	5.22056	1.07381	2.40531	2.20535	9.94369	4.66208	7.02894	5.64946	4.44071	5.46616	2.83776	0	3.98026	0.141745	0.862218	0.507498	0.485378	0.179341	NA	0.170251	0.833907	-0.409933	0.502055	-0.380537	NA	0.00113792
caiF.AS	34300	34680	-	380	9	1	5	4	7	4	4	0	46	18	9	3	46	45	2	0	14.5762	1.46543	5.1497	6.96075	5.36903	4.81063	4.41069	0	10.2122	10.5434	23.625	11.7548	8.19923	4.25664	3.22056	0	0.194834	0.801257	0.151055	0.846703	-0.015629	NA	0.854936	0.185552	-0.156156	0.809856	-0.461544	0.432691	0.0372297
caiF	34300	34695	+	395	9	14	9	20	33	15	8	7	174	66	44	13	45	121	4	9	14.5762	20.516	24.2772	26.1028	9.66425	24.0531	8.82138	17.4015	38.6286	38.6592	23.1114	31.6074	40.0851	18.4454	6.44112	17.9112	0.816515	0.117668	0.594581	0.282082	-0.118369	0.863538	0.0987606	0.887129	-0.017551	0.980374	-0.0700122	0.930186	-0.0680889
caiE.EST3UTR	34681	34780	-	99	7	2	8	8	12	8	8	7	33	7	8	3	17	27	1	1	11.337	2.93086	8.82806	13.9215	8.59045	9.62126	8.82138	17.4015	7.32612	4.10021	8.73099	7.0529	7.28821	4.25664	1.61028	1.99013	-0.134978	0.866707	-0.33145	0.640543	-0.0999702	NA	-0.294444	0.678389	-1.2034	0.0910949	-0.631718	0.302972	-0.00846108
caiF.EST3UTR	34696	34795	+	99	14	11	8	10	11	18	15	3	129	74	26	13	54	83	5	6	22.6741	16.1197	8.09238	31.3234	8.59045	12.0266	16.5401	7.45777	28.6385	43.3451	27.7337	21.6811	23.6867	18.4454	8.05141	11.9408	0.60857	0.282996	0.690938	0.236865	0.0592839	0.935684	0.30805	0.631735	-0.160788	0.786031	-0.316338	0.641969	-0.0221147
caiE	34781	35371	-	590	8	9	7	17	20	8	9	10	35	13	29	8	20	39	24	19	12.9566	13.1889	14.7134	13.9215	7.51664	20.4452	9.92405	24.8592	7.77013	7.61468	10.2717	10.1875	26.4198	11.351	38.6467	37.8125	-0.501909	0.405409	0.327595	0.605934	0.508174	0.368942	-0.340593	0.591759	0.723668	0.145652	0.854382	0.162613	0.012649
caiE.AS	34796	35371	+	575	11	15	9	20	21	10	13	12	90	71	16	18	48	90	15	8	17.8154	21.9814	15.4491	17.4019	9.66425	24.0531	14.3347	29.8311	19.9803	41.5879	24.6522	23.5097	14.5764	25.5398	24.1542	15.921	0.421401	0.474682	0.157755	0.81686	-0.144161	0.828539	0.401674	0.505595	-0.0198417	0.976994	-0.256103	0.71355	-0.00192606
caiE.caiD.TU_AS	35372	35376	+	4	1	0	0	0	3	0	2	0	2	0	0	0	0	0	3	2	1.61958	0	2.20701	0	0	0	2.20535	0	0.444007	0	0	0	0	0	4.83084	3.98026	-0.17377	NA	0	NA	0.0521877	NA	-0.574882	NA	0.200024	NA	0.280264	NA	-0.00886253
caiE.caiD.TU	35372	35376	-	4	0	1	0	0	0	0	0	0	1	0	1	0	0	1	0	0	0	1.46543	0	0	0	0	0	0	0.222004	0	0	0.261218	0.911026	0	0	0	-0.0950192	NA	0.0642898	NA	0.0358672	NA	-0.0141611	NA	0	NA	0.00526999	NA	0.00187977
caiD.AS	35377	36162	+	785	3	0	4	4	5	4	5	2	7	2	0	0	0	3	3	4	4.85873	0	3.67836	6.96075	4.29522	4.81063	5.51336	4.97184	1.55403	1.17149	0	0.783655	0	0	4.83084	7.96052	-0.246191	0.739197	-1.73919	0.0448618	-0.447041	NA	-1.53893	0.0456992	0.0693594	0.920347	0.753245	NA	-0.0446939
caiD	35377	36162	-	785	4	3	7	5	7	6	0	2	25	15	5	1	12	10	0	0	6.47831	4.39628	5.1497	10.4411	7.51664	6.01329	0	4.97184	5.55009	8.78617	6.16305	2.61218	4.55513	1.41888	0	0	0.1668	0.834373	-0.47013	0.514695	-0.303974	NA	-0.380035	0.603068	-0.500139	0.416495	-0.233772	NA	-0.0308415
caiD.caiC.TU_AS	36163	36270	+	107	0	0	4	0	0	0	0	0	8	2	0	0	0	4	0	0	0	0	0	0	4.29522	0	0	0	1.77603	1.17149	0	1.04487	0	0	0	0	0.135743	NA	-0.221278	NA	-0.0826619	NA	0.0829491	NA	0	NA	-0.0213735	NA	-0.00143653
caiD.caiC.TU	36163	36270	-	107	1	0	6	2	2	3	1	0	18	9	2	3	9	12	4	0	1.61958	0	1.47134	5.22056	6.44283	2.40531	1.10267	0	3.99607	5.2717	4.62229	3.13462	1.82205	4.25664	6.44112	0	0.674658	0.291837	-0.219668	0.778217	-0.398342	NA	0.131343	0.873649	0.449858	0.464379	0.247368	NA	-0.0301724
caiC.AS	36271	37824	+	1553	2	8	4	5	17	2	6	3	22	12	19	5	2	14	6	10	3.23916	11.7234	12.5064	3.48037	4.29522	6.01329	6.61604	7.45777	4.88408	7.02894	1.02717	3.65706	17.3095	7.0944	9.66169	19.9013	-0.185673	0.811188	0.670701	0.315224	0.442646	NA	-0.989214	0.123563	0.400144	0.482479	0.982804	0.122607	-0.0468552
caiC	36271	37824	-	1553	9	19	38	28	14	32	19	12	197	58	17	31	62	91	22	10	14.5762	27.8431	10.2994	55.686	40.8046	33.6744	20.9508	29.8311	43.7347	33.9732	31.8424	23.7709	15.4874	43.9853	35.4262	19.9013	0.567029	0.343448	-0.230163	0.733652	-0.477699	0.401454	-0.116049	0.875993	0.073834	0.909812	0.129696	0.872062	-0.0558964
caiC.caiB.TU_AS	37825	37897	+	72	0	0	0	0	4	0	0	1	0	1	0	2	0	4	0	0	0	0	2.94269	0	0	0	0	2.48592	0	0.585745	0	1.04487	0	2.83776	0	0	-0.00919481	NA	0.223278	NA	0.0526052	NA	-0.12189	NA	-0.101561	NA	-0.00577036	NA	-0.00255683
caiC.caiB.TU	37825	37897	-	72	4	4	2	0	1	5	1	0	15	2	4	4	4	6	4	0	6.47831	5.86171	0.735671	8.70093	2.14761	0	1.10267	0	3.33006	1.17149	2.05435	1.56731	3.6441	5.67552	6.44112	0	-0.483948	0.477014	0.648136	0.372715	0.476394	NA	-0.437233	0.546034	0.424881	0.486929	0.456802	NA	0.00248783
caiB.AS	37898	39115	+	1217	0	0	0	0	0	0	2	0	14	3	2	0	0	11	0	2	0	0	0	0	0	0	2.20535	0	3.10805	1.75723	0	2.8734	1.82205	0	0	3.98026	0.35042	NA	0.264219	NA	-0.0289668	NA	0.347957	NA	0.062494	NA	-0.086442	NA	-0.000966326
caiB	37898	39115	-	1217	17	20	13	14	48	22	10	9	127	45	22	23	33	100	17	10	27.5328	29.3086	35.3122	38.2841	13.9595	16.8372	11.0267	22.3733	28.1945	26.3585	16.9484	26.1218	20.0426	32.6342	27.3748	19.9013	-0.0438815	0.949178	0.560724	0.279219	0.394255	0.471951	-0.603321	0.190999	0.349827	0.481212	0.764272	0.185565	-0.0531555
caiB.caiA.TU_AS	39116	39243	+	127	0	0	0	0	1	0	0	0	2	0	0	0	0	0	0	0	0	0	0.735671	0	0	0	0	0	0.444007	0	0	0	0	0	0	0	-0.00795329	NA	0	NA	0.0018842	NA	-0.133229	NA	0	NA	0.037551	NA	-0.00266747
caiB.caiA.TU	39116	39243	-	127	5	6	2	3	19	7	10	4	27	1	7	3	16	13	5	2	8.09789	8.79257	13.9778	12.1813	2.14761	3.60797	11.0267	9.94369	5.9941	0.585745	8.2174	3.39584	6.37718	4.25664	8.05141	3.98026	-0.611921	0.352497	0.405768	0.577035	0.516234	NA	-0.678259	0.297164	-0.264689	0.655951	0.11521	0.886605	-8.4578e-05
caiA.AS	39244	40386	+	1142	2	4	8	2	5	2	2	0	8	2	0	2	0	10	2	4	3.23916	5.86171	3.67836	3.48037	8.59045	2.40531	2.20535	0	1.77603	1.17149	0	2.61218	0	2.83776	3.22056	7.96052	-0.532618	0.427473	-0.719603	0.320535	-0.0719318	NA	-0.459748	0.522629	0.45735	0.457635	0.504499	NA	0.0040761
caiA	39244	40386	-	1142	53	25	43	23	65	40	40	22	110	30	19	6	52	71	11	18	85.8376	36.6357	47.8186	69.6075	46.1736	27.6611	44.1069	54.6903	24.4204	17.5723	26.7065	18.5465	17.3095	8.51328	17.7131	35.8223	-1.20974	0.00709532	-1.11002	0.0277891	0.0218014	0.977261	-1.09647	0.0148945	-0.526628	0.258067	0.23536	0.735106	0.00891316
caiA.caiT.TU_AS	40387	40416	+	29	0	0	0	0	0	0	0	0	0	0	0	0	0	0	0	0	0	0	0	0	0	0	0	0	0	0	0	0	0	0	0	0	0	NA	0	NA	0	NA	0	NA	0	NA	0	NA	0
caiA.caiT.TU	40387	40416	-	29	0	0	2	0	0	0	3	0	2	0	0	0	0	2	0	1	0	0	0	0	2.14761	0	3.30802	0	0.444007	0	0	0.522437	0	0	0	1.99013	-0.0111084	NA	-0.193346	NA	-0.0407636	NA	0.0298977	NA	-0.0505819	NA	-0.0286236	NA	0.00101334
caiT.AS	40417	41931	+	1514	0	0	6	2	6	0	4	1	8	4	6	4	4	10	6	2	0	0	4.41403	0	6.44283	2.40531	4.41069	2.48592	1.77603	2.34298	2.05435	2.61218	5.46616	5.67552	9.66169	3.98026	0.770412	0.231511	0.12839	0.873374	-0.332838	NA	-0.0697479	0.936323	0.256921	0.675322	0.212338	NA	-0.043872
caiT	40417	41931	-	1514	2	10	14	20	22	4	16	0	20	12	10	10	4	28	6	14	3.23916	14.6543	16.1848	6.96075	15.0333	24.0531	17.6428	0	4.44007	7.02894	2.05435	7.31411	9.11026	14.1888	9.66169	27.8618	-0.327192	0.646486	-0.387957	0.583878	-0.0182358	0.980617	-0.686856	0.299493	0.316754	0.586213	0.6658	0.284279	-0.0178445
caiT.fixA.IGR	41932	42324	+	392	0	0	0	2	0	0	0	0	0	0	0	0	2	0	0	0	0	0	0	0	0	2.40531	0	0	0	0	1.02717	0	0	0	0	0	0	NA	-0.122742	NA	-0.00426064	NA	0.0595414	NA	0	NA	-0.0146803	NA	0.00332164
caiT.5UTR	41932	42037	-	105	0	0	0	0	0	0	0	0	0	2	0	0	0	0	0	0	0	0	0	0	0	0	0	0	0	1.17149	0	0	0	0	0	0	0.0438961	NA	0	NA	-0.0102736	NA	0	NA	0	NA	0	NA	-0.00260597
fixA.caiT.IGR	42038	42402	-	364	0	0	0	0	0	0	0	0	0	0	0	0	0	0	0	0	0	0	0	0	0	0	0	0	0	0	0	0	0	0	0	0	0	NA	0	NA	0	NA	0	NA	0	NA	0	NA	0
fixA.5UTR	42325	42402	+	77	0	0	2	1	0	0	0	0	0	0	0	0	0	0	0	0	0	0	0	0	2.14761	1.20266	0	0	0	0	0	0	0	0	0	0	0	NA	-0.147645	NA	-0.00915184	NA	0	NA	0	NA	0	NA	0
fixA.AS	42403	43173	-	770	0	1	0	0	1	0	0	0	12	4	8	2	5	0	0	0	0	1.46543	0.735671	0	0	0	0	0	2.66404	2.34298	2.56794	0	7.28821	2.83776	0	0	0.236534	NA	0.875038	NA	0.131623	NA	0.19211	NA	0	NA	-0.0572444	NA	-0.00213416
fixA	42403	43173	+	770	0	2	7	0	0	3	8	0	13	4	3	0	3	11	0	2	0	2.93086	0	5.22056	7.51664	0	8.82138	0	2.88605	2.34298	1.54076	2.8734	2.73308	0	0	3.98026	0.159381	0.820323	-0.314343	0.671912	-0.164866	NA	-0.0151565	0.985195	-0.217682	0.729182	-0.114761	NA	-0.0071373
fixA.fixB.TU_AS	43174	43187	-	13	1	0	0	0	0	0	0	0	8	0	0	0	0	0	0	0	1.61958	0	0	0	0	0	0	0	1.77603	0	0	0	0	0	0	0	0.00712912	NA	0	NA	-0.00166035	NA	0	NA	0	NA	0	NA	-0.001772
fixA.fixB.TU	43174	43187	+	13	0	0	0	0	0	2	0	0	0	0	0	0	0	1	0	0	0	0	0	3.48037	0	0	0	0	0	0	0	0.261218	0	0	0	0	0	NA	0	NA	0	NA	-0.158265	NA	0	NA	0.0436947	NA	-0.00123965
fixB.AS	43188	44129	-	941	8	4	0	5	5	0	0	2	16	0	2	2	8	4	0	2	12.9566	5.86171	3.67836	0	0	6.01329	0	4.97184	3.55206	0	4.1087	1.04487	1.82205	2.83776	0	3.98026	-0.628733	0.330452	-0.0922516	0.910013	0.188328	NA	0.0688249	0.934063	-0.0227292	0.975929	-0.0406819	NA	0.0277268
fixB	43188	44129	+	941	5	3	14	14	3	4	7	5	29	10	13	3	8	20	5	4	8.09789	4.39628	2.20701	6.96075	15.0333	16.8372	7.71871	12.4296	6.43811	5.85745	4.1087	5.22437	11.8433	4.25664	8.05141	7.96052	-0.00125634	0.998808	-0.549163	0.392485	-0.27688	NA	0.135657	0.866489	-0.0971417	0.882205	-0.15078	0.844568	0.00831838
fixB.fixC.TU_AS	44130	44179	-	49	0	0	0	0	0	0	0	0	0	0	0	0	0	0	0	0	0	0	0	0	0	0	0	0	0	0	0	0	0	0	0	0	0	NA	0	NA	0	NA	0	NA	0	NA	0	NA	0
fixB.fixC.TU	44130	44179	+	49	4	2	16	15	6	2	7	4	15	7	8	1	3	14	2	0	6.47831	2.93086	4.41403	3.48037	17.1809	18.0399	7.71871	9.94369	3.33006	4.10021	1.54076	3.65706	7.28821	1.41888	3.22056	0	-0.161038	0.839125	-1.10019	0.0947159	-0.399252	NA	-0.278894	0.713594	-0.784797	0.222396	-0.376925	0.543621	-0.00607774
fixC.AS	44180	45466	-	1286	2	6	5	3	13	8	4	2	4	8	3	4	2	3	6	6	3.23916	8.79257	9.56373	13.9215	5.36903	3.60797	4.41069	4.97184	0.888015	4.68596	1.02717	0.783655	2.73308	5.67552	9.66169	11.9408	-0.604998	0.363226	-0.0684749	0.934924	0.245549	NA	-2.54021	0.00223674	0.417918	0.473262	1.89013	0.00849731	-0.0733925
fixC	44180	45466	+	1286	2	4	14	3	13	3	4	4	55	23	14	4	15	46	0	3	3.23916	5.86171	9.56373	5.22056	15.0333	3.60797	4.41069	9.94369	12.2102	13.4721	7.70381	12.016	12.7544	5.67552	0	5.97039	0.746271	0.247188	0.00325025	0.997258	-0.389649	NA	0.198239	0.798435	-0.38741	0.515927	-0.409406	0.517305	-0.0358925
fixX	45463	45750	+	287	4	2	2	2	1	2	4	0	17	9	3	6	9	6	2	1	6.47831	2.93086	0.735671	3.48037	2.14761	2.40531	4.41069	0	3.77406	5.2717	4.62229	1.56731	2.73308	8.51328	3.22056	1.99013	-0.0246018	0.978881	0.479269	0.511008	0.226701	NA	0.272871	0.722812	-0.0077919	0.99443	-0.125851	NA	0.0153529
fixX.AS	45467	45750	-	283	0	0	2	0	2	0	4	0	3	0	0	0	6	3	0	0	0	0	1.47134	0	2.14761	0	4.41069	0	0.666011	0	3.08152	0.783655	0	0	0	0	0.0343128	NA	-0.27727	NA	-0.0794501	NA	0.14395	NA	-0.25313	NA	-0.156224	NA	0.00262392
yaaU.fixX.IGR	45751	45806	-	55	0	0	0	0	0	0	2	0	2	1	0	1	1	1	0	0	0	0	0	0	0	0	2.20535	0	0.444007	0.585745	0.513587	0.261218	0	1.41888	0	0	0.0590876	NA	0.131155	NA	0.0149544	NA	0.067062	NA	-0.108589	NA	-0.0624966	NA	4.71091e-05
yaaU.5UTR	45751	45806	+	55	0	0	0	0	0	0	0	0	1	1	0	0	0	3	0	0	0	0	0	0	0	0	0	0	0.222004	0.585745	0	0.783655	0	0	0	0	0.0210753	NA	0	NA	-0.0049482	NA	0.0433973	NA	0	NA	-0.0103537	NA	0.000443183
yaaU.AS	45807	47138	-	1331	4	5	8	4	12	2	16	8	19	7	8	8	11	18	4	5	6.47831	7.32714	8.82806	3.48037	8.59045	4.81063	17.6428	19.8874	4.21807	4.10021	5.64946	4.70193	7.28821	11.351	6.44112	9.95065	-0.412308	0.539473	0.246923	0.731096	0.361194	NA	-0.238949	0.746441	-0.553089	0.306764	-0.272344	0.695606	0.0122333
yaaU	45807	47138	+	1331	10	6	8	22	12	14	2	5	45	33	6	7	14	25	11	17	16.1958	8.79257	8.82806	24.3626	8.59045	26.4585	2.20535	12.4296	9.99017	19.3296	7.19022	6.53046	5.46616	9.93216	17.7131	33.8322	0.121452	0.880305	-0.696521	0.276804	-0.446344	0.433406	-0.73125	0.239873	1.07678	0.0830603	1.45239	0.0336396	-0.0625578
yaaU.EST3UTR	47139	47192	+	53	0	0	0	1	1	0	0	0	7	3	1	0	4	6	0	0	0	0	0.735671	0	0	1.20266	0	0	1.55403	1.75723	2.05435	1.56731	0.911026	0	0	0	0.302115	NA	-0.0134713	NA	-0.0902002	NA	0.240694	NA	0	NA	-0.0707638	NA	-0.00272889
kefF.yaaU.IGR	47139	47245	-	106	0	1	0	0	0	0	0	0	7	2	2	0	0	2	1	1	0	1.46543	0	0	0	0	0	0	1.55403	1.17149	0	0.522437	1.82205	0	1.61028	1.99013	0.0951823	NA	0.280589	NA	0.0461517	NA	0.0524156	NA	0.249586	NA	0.0848982	NA	-0.00134051
kefF.EST5UTR	47193	47245	+	52	0	4	1	3	3	0	0	3	17	2	11	11	6	19	2	1	0	5.86171	2.20701	0	1.07381	3.60797	0	7.45777	3.77406	1.17149	3.08152	4.96315	10.0213	15.6077	3.22056	1.99013	-0.0675024	0.936297	1.02596	0.161278	0.412155	NA	0.517737	0.463825	-0.0413927	0.955217	-0.255508	NA	0.0271267
kefF.AS	47246	47776	-	530	5	0	11	8	2	1	2	2	11	15	2	0	7	14	11	3	8.09789	0	1.47134	1.74019	11.8119	9.62126	2.20535	4.97184	2.44204	8.78617	3.59511	3.65706	1.82205	0	17.7131	5.97039	0.178049	0.821081	-1.52448	0.0585648	-0.693823	NA	0.450391	0.533852	0.627113	0.306876	0.12186	NA	0.0144743
kefF	47246	47776	+	530	9	16	17	14	25	8	18	16	86	29	21	17	46	82	18	11	14.5762	23.4468	18.3918	13.9215	18.2547	16.8372	19.8481	39.7748	19.0923	16.9866	23.625	21.4199	19.1315	24.121	28.9851	21.8914	-0.0566048	0.935991	0.209396	0.731414	0.161201	0.801136	0.335541	0.548181	-0.0701628	0.908357	-0.279887	0.674254	0.0321688
kefC	47769	49631	+	1862	33	26	38	47	72	17	29	33	223	84	50	46	86	180	20	28	53.4461	38.1011	52.9683	29.5832	40.8046	56.5249	31.9775	82.0354	49.5068	49.2026	44.1685	47.0193	45.5513	65.2685	32.2056	55.7236	0.0892681	0.887705	0.140113	0.808143	0.0321554	0.965358	0.0793624	0.897572	-0.186713	0.713959	-0.22098	0.744927	-0.000896708
kefC.AS	47777	49631	-	1854	4	2	9	16	10	8	7	4	51	23	16	10	10	43	9	10	6.47831	2.93086	7.35671	13.9215	9.66425	19.2425	7.71871	9.94369	11.3222	13.4721	5.13587	11.2324	14.5764	14.1888	14.4925	19.9013	0.804949	0.191097	0.00258477	0.997464	-0.475933	0.403153	-0.160796	0.8294	0.447629	0.40629	0.46759	0.467072	-0.0841459
kefC.EST3UTR	49632	49731	+	99	12	6	9	12	9	2	3	8	48	14	4	4	16	41	7	2	19.4349	8.79257	6.62104	3.48037	9.66425	14.4319	3.30802	19.8874	10.6562	8.20043	8.2174	10.71	3.6441	5.67552	11.272	3.98026	-0.318394	0.644804	-0.76327	0.243936	-0.235688	NA	0.456526	0.5076	-0.134883	0.831156	-0.358932	0.587827	0.0554101
folA.kefC.IGR	49632	49822	-	190	5	1	3	1	3	0	0	0	12	2	2	3	1	13	3	0	8.09789	1.46543	2.20701	0	3.22142	1.20266	0	0	2.66404	1.17149	0.513587	3.39584	1.82205	4.25664	4.83084	0	-0.360626	NA	0.113532	0.888056	0.187881	NA	0.162593	0.836237	0.569765	NA	0.241726	NA	0.0222582
kefC.folA.IGR	49732	49798	+	66	1	3	3	4	4	1	3	3	24	4	3	3	3	16	2	2	1.61958	4.39628	2.94269	1.74019	3.22142	4.81063	3.30802	7.45777	5.32809	2.34298	1.54076	4.17949	2.73308	4.25664	3.22056	3.98026	0.150621	0.851143	-0.0910639	0.91267	-0.111078	NA	0.106307	0.899164	-0.128346	0.844806	-0.144964	NA	-0.00257766
folA.5UTR	49799	49822	+	23	5	10	12	12	14	15	7	6	65	16	6	5	16	43	7	5	8.09789	14.6543	10.2994	26.1028	12.8857	14.4319	7.71871	14.9155	14.4302	9.37192	8.2174	11.2324	5.46616	7.0944	11.272	9.95065	0.0505844	0.95153	-0.696622	0.25962	-0.427552	0.459038	-0.541784	0.366601	0.00467257	0.99705	0.296781	0.667672	-0.0434736
folA.AS	49823	50279	-	456	24	23	34	43	61	23	31	17	215	53	35	19	71	129	21	16	38.8699	33.7048	44.876	40.0243	36.5094	51.7143	34.1829	42.2607	47.7308	31.0445	36.4647	33.6972	31.8859	26.9587	33.8159	31.8421	0.121341	0.825269	-0.467012	0.296007	-0.408858	0.416	-0.249208	0.597835	-0.116004	0.824128	0.0615916	0.933649	-0.0353639
folA	49823	50302	+	479	42	57	53	54	98	56	55	29	351	79	33	30	104	177	49	23	68.0223	83.5294	72.0958	97.4504	56.9117	64.9435	60.647	72.0917	77.9233	46.2738	53.4131	46.2356	30.0639	42.5664	78.9038	45.773	-0.230304	0.617277	-0.642688	0.115496	-0.287923	0.580193	-0.653655	0.0785913	-0.0379433	0.943762	0.443613	0.409347	-0.0430335
apaH.EST3UTR	50280	50379	-	99	39	41	67	64	86	30	64	38	327	102	59	22	111	202	37	40	63.1635	60.0825	63.2677	52.2056	71.945	76.9701	70.571	94.465	72.5952	59.746	57.0082	52.7661	53.7505	31.2154	59.5804	79.6052	0.0997949	0.835117	-0.674295	0.0572234	-0.599437	0.16952	-0.0875003	0.852553	-0.158925	0.713259	-0.08361	0.904461	-0.0177956
folA.EST3UTR	50303	50402	+	99	11	22	20	12	32	22	13	12	39	19	3	5	21	42	6	6	17.8154	32.2394	23.5415	38.2841	21.4761	14.4319	14.3347	29.8311	8.65815	11.1292	10.7853	10.9712	2.73308	7.0944	9.66169	11.9408	-0.996434	0.0513955	-1.35482	0.025006	-0.218637	0.731526	-1.11426	0.0242935	-0.470594	0.363731	0.211983	0.771911	-0.00502359
apaH	50380	51222	-	842	171	142	201	187	353	145	258	143	1799	593	316	206	871	1520	302	192	276.948	208.091	259.692	252.327	215.835	224.897	284.49	355.487	399.385	347.347	447.335	397.052	287.884	292.289	486.305	382.105	0.597677	0.00543288	0.375208	0.116561	-0.181893	0.640101	0.686441	0.000757213	0.409722	0.0793891	-0.215759	0.605067	0.010827
apaH.AS	50403	51222	+	819	28	20	16	18	50	24	27	11	176	51	36	20	97	171	12	8	45.3482	29.3086	36.7836	41.7645	17.1809	21.6478	29.7722	27.3451	39.0727	29.873	49.818	44.6683	32.7969	28.3776	19.3234	15.921	-0.0747365	0.898252	0.535389	0.254202	0.42228	0.41026	0.236896	0.621603	-0.422031	0.361584	-0.56804	0.31007	0.0283868
apaH.apaG.TU_AS	51223	51228	+	5	1	0	1	0	0	0	2	0	3	0	0	0	1	0	0	0	1.61958	0	0	0	1.07381	0	2.20535	0	0.666011	0	0.513587	0	0	0	0	0	-0.0704115	NA	-0.0940991	NA	-0.00331974	NA	0.0119094	NA	-0.0913495	NA	-0.0377604	NA	0.00204668
apaH.apaG.TU	51223	51228	-	5	11	8	13	8	17	9	8	5	99	21	14	10	50	65	10	4	17.8154	11.7234	12.5064	15.6617	13.9595	9.62126	8.82138	12.4296	21.9784	12.3006	25.6794	16.9792	12.7544	14.1888	16.1028	7.96052	0.171972	0.804993	0.115687	0.871387	-0.0278421	0.971546	0.437178	0.461732	0.114943	0.852432	-0.134149	0.866324	0.0181636
apaG.AS	51229	51606	+	377	3	4	7	0	2	1	4	4	11	5	0	0	4	5	0	3	4.85873	5.86171	1.47134	1.74019	7.51664	0	4.41069	9.94369	2.44204	2.92872	2.05435	1.30609	0	0	0	5.97039	-0.346319	0.62319	-1.4182	0.0803878	-0.362428	NA	0.0196029	0.981913	-0.310971	0.614682	-0.197103	NA	0.0160755
apaG	51229	51606	-	377	239	233	257	265	577	205	350	163	1570	524	247	162	590	1174	200	167	387.079	341.445	424.482	356.738	275.968	318.704	385.935	405.205	348.546	306.93	303.017	306.67	225.023	229.859	322.056	332.352	-0.14129	0.546183	-0.370316	0.0708109	-0.198716	0.551673	-0.357512	0.0554538	-0.238497	0.293771	0.0868311	0.844568	-0.0359854
apaG.rsmA.TU_AS	51607	51608	+	1	0	0	2	0	0	0	0	0	1	0	0	0	0	1	0	1	0	0	0	0	2.14761	0	0	0	0.222004	0	0	0.261218	0	0	0	1.99013	-0.0345451	NA	-0.114865	NA	-0.0155546	NA	-0.0141611	NA	0.0579271	NA	0.024743	NA	0.000495026
apaG.rsmA.TU	51607	51608	-	1	29	30	58	41	84	23	41	25	185	54	33	21	84	115	21	24	46.9678	43.9628	61.7964	40.0243	62.2807	49.3089	45.2096	62.1481	41.0707	31.6302	43.1413	30.0401	30.0639	29.7965	33.8159	47.7631	-0.255964	0.594209	-0.751354	0.0651113	-0.337424	0.514673	-0.457618	0.272964	-0.242023	0.597838	0.0970096	0.896607	-0.0168106
rsmA.AS	51609	52426	+	817	4	3	10	4	4	2	2	0	16	7	0	5	12	13	3	3	6.47831	4.39628	2.94269	3.48037	10.7381	4.81063	2.20535	0	3.55206	4.10021	6.16305	3.39584	0	7.0944	4.83084	5.97039	-0.213669	0.78185	-0.560374	0.431605	-0.15227	NA	0.243331	0.756189	0.502272	0.416061	0.235026	NA	0.0248539
rsmA	51609	52430	-	821	410	429	582	492	990	419	629	312	3221	1074	436	272	1154	2289	421	361	664.027	628.669	728.315	729.138	624.955	591.707	693.581	775.608	715.074	629.09	592.68	597.929	397.207	385.935	677.928	718.437	0.0588293	0.782682	-0.618592	2.38574e-05	-0.632499	0.0021045	-0.285313	0.061027	-0.055931	0.795268	0.206891	0.469535	-0.0958551
pdxA.AS	52427	53415	+	988	0	8	2	2	4	1	2	0	11	4	2	2	2	5	2	0	0	11.7234	2.94269	1.74019	2.14761	2.40531	2.20535	0	2.44204	2.34298	1.02717	1.30609	1.82205	2.83776	3.22056	0	-0.445802	NA	0.00178382	0.998362	0.174162	NA	-0.333213	0.652755	0.0549821	NA	0.163384	NA	0.00386117
pdxA	52427	53416	-	989	516	503	825	711	1178	517	790	413	1962	672	397	225	824	1587	409	303	835.702	737.11	866.621	899.676	885.89	855.089	871.111	1026.69	435.571	393.621	423.196	414.554	361.677	319.248	658.605	603.009	-0.896135	8.12053e-10	-1.31768	1.10838e-18	-0.375761	0.128335	-1.05117	1.2704e-13	-0.54558	0.000650524	0.451696	0.066989	-0.0280445
surA.AS	53416	54702	+	1286	2	4	12	0	18	4	10	8	37	18	5	6	18	41	2	0	3.23916	5.86171	13.2421	6.96075	12.8857	0	11.0267	19.8874	8.21414	10.5434	9.24457	10.71	4.55513	8.51328	3.22056	0	0.473727	0.489277	-0.02112	0.980815	-0.243633	NA	-0.0335938	0.969148	-1.31069	0.077658	-0.778255	0.196253	-0.0321062
surA	53416	54702	-	1286	878	746	1148	1055	1971	828	1179	655	3415	993	804	440	1306	2630	750	661	1421.99	1093.21	1450.01	1440.87	1232.73	1268.8	1300.05	1628.28	758.143	581.645	670.745	687.004	732.465	624.307	1207.71	1315.48	-0.86878	2.90512e-06	-0.844037	7.53104e-06	0.0198445	0.968175	-1.05156	6.75675e-09	-0.181249	0.458944	0.777429	0.00417038	-0.0257855
surA.lptD.TU_AS	54703	54754	+	51	0	0	0	0	0	0	0	0	0	0	0	0	2	1	0	0	0	0	0	0	0	0	0	0	0	0	1.02717	0.261218	0	0	0	0	0	NA	0	NA	0	NA	0.0756261	NA	0	NA	-0.0189715	NA	0.00366296
surA.lptD.TU	54703	54754	-	51	82	57	82	92	134	61	113	45	459	133	74	33	108	274	47	67	132.805	83.5294	98.58	106.151	88.0521	110.644	124.602	111.866	101.9	77.9041	55.4674	71.5738	67.4159	46.823	75.6832	133.339	-0.222341	0.603518	-0.675257	0.0632851	-0.326988	0.49684	-0.599026	0.0879703	-0.141507	0.747572	0.321695	0.557211	-0.0394117
lptD.AS	54755	57109	+	2354	10	12	32	38	32	24	54	22	215	68	127	42	102	191	28	26	16.1958	17.5851	23.5415	41.7645	34.3618	45.701	59.5443	54.6903	47.7308	39.8307	52.3859	49.8927	115.7	59.593	45.0879	51.7434	1.11055	0.010995	0.976767	0.0122639	-0.114921	0.859033	0.600277	0.160007	-0.160945	0.743863	-0.594007	0.270451	-0.0530117
lptD	54755	57109	-	2354	1370	1267	1453	1433	2606	1172	1646	692	8871	2759	1732	1185	2860	5776	1336	1109	2218.82	1856.7	1917.16	2039.5	1560.24	1723.41	1815	1720.26	1969.4	1616.07	1468.86	1508.8	1577.9	1681.37	2151.34	2207.05	-0.1779	0.33798	-0.0109063	0.964882	0.149582	0.618259	-0.398802	0.0102002	0.278834	0.109863	0.652572	0.00262405	-0.0445275
lptD.djlA.IGR	57110	57263	+	153	15	19	23	10	20	13	20	10	53	33	9	4	28	46	12	4	24.2937	27.8431	14.7134	22.6224	24.6975	12.0266	22.0535	24.8592	11.7662	19.3296	14.3804	12.016	8.19923	5.67552	19.3234	7.96052	-0.564931	0.298	-0.937274	0.0974166	-0.233642	0.709036	-0.332416	0.585456	-0.368393	0.474544	-0.115271	0.887631	0.0171354
lptD.5UTR	57110	57336	-	226	92	88	121	82	259	84	139	55	630	222	210	126	232	452	133	98	149.001	128.958	190.539	146.176	129.93	98.6179	153.271	136.726	139.862	130.035	119.152	118.071	191.315	178.779	214.167	195.033	-0.0343024	0.928775	0.650238	0.00744897	0.581432	0.0803058	-0.501094	0.0339102	0.415775	0.120957	0.85693	0.00852582	-0.0853013
djlA.EST5UTR	57264	57363	+	99	43	51	63	56	74	31	79	31	167	66	20	16	48	130	19	10	69.6419	74.7368	54.4397	53.9458	67.6498	67.3488	87.1111	77.0636	37.0746	38.6592	24.6522	33.9584	18.2205	22.7021	30.5953	19.9013	-0.832334	0.010349	-1.55384	2.01799e-05	-0.517169	0.25981	-0.772297	0.0200169	-1.46883	0.000166083	-0.545677	0.283894	0.00553961
djlA.lptD.IGR	57337	57363	-	26	0	0	0	1	0	0	0	0	0	0	0	0	0	0	0	0	0	0	0	0	0	1.20266	0	0	0	0	0	0	0	0	0	0	0	NA	-0.0715352	NA	0.00581882	NA	0	NA	0	NA	0	NA	0
djlA.AS	57364	58179	-	815	2	0	0	0	2	0	0	0	4	2	0	0	0	0	0	0	3.23916	0	1.47134	0	0	0	0	0	0.888015	1.17149	0	0	0	0	0	0	-0.0346191	NA	0	NA	0.00833462	NA	-0.198839	NA	0	NA	0.0565699	NA	-0.0036886
djlA	57364	58179	+	815	139	101	136	143	211	86	124	90	909	309	139	96	280	624	108	73	225.121	148.008	155.227	149.656	146.038	171.98	136.731	223.733	201.801	180.995	143.804	163	126.633	136.212	173.91	145.279	0.0395782	0.927649	-0.251346	0.472556	-0.223406	0.62193	0.00840614	0.984626	-0.10183	0.793219	-0.106425	0.862469	-0.00318701
yabP.djlA.IGR	58180	58473	-	293	0	0	2	0	0	2	4	0	10	4	0	0	2	10	0	0	0	0	0	3.48037	2.14761	0	4.41069	0	2.22004	2.34298	1.02717	2.61218	0	0	0	0	0.420057	NA	-0.353055	NA	-0.227625	NA	0.0347109	NA	-0.333837	NA	-0.170945	NA	-0.0133243
djlA.EST3UTR	58180	58279	+	99	74	44	75	47	91	33	47	42	259	92	32	32	91	194	25	28	119.849	64.4788	66.9461	57.4261	80.5354	56.5249	51.8256	104.409	57.499	53.8885	46.7365	50.6764	29.1528	45.4042	40.257	55.7236	-0.605188	0.139947	-0.747231	0.0749544	-0.100276	0.876956	-0.30418	0.524382	-0.440815	0.293145	-0.172704	0.801104	0.0271322
djlA.yabP.IGR	58280	58373	+	93	12	16	11	11	21	13	12	5	125	34	26	9	47	56	16	5	19.4349	23.4468	15.4491	22.6224	11.8119	13.2292	13.2321	12.4296	27.7505	19.9153	24.1386	14.6282	23.6867	12.7699	25.7645	9.95065	0.117691	0.86727	0.39439	0.517487	0.166645	0.799068	0.0373701	0.960414	0.238258	0.664581	0.188824	0.797565	-0.00596144
yabP.EST5UTR	58374	58473	+	99	3	15	9	9	12	3	4	3	137	40	24	11	48	61	12	2	4.85873	21.9814	8.82806	5.22056	9.66425	10.8239	4.41069	7.45777	30.4145	23.4298	24.6522	15.9343	21.8646	15.6077	19.3234	3.98026	0.630901	0.291354	0.548536	0.382888	-0.0348503	0.965244	0.934523	0.111787	0.451901	0.419623	-0.103208	0.899315	0.01884
yabP.AS	58474	59120	-	646	4	4	0	2	4	2	4	0	17	14	4	2	4	14	0	2	6.47831	5.86171	2.94269	3.48037	0	2.40531	4.41069	0	3.77406	8.20043	2.05435	3.65706	3.6441	2.83776	0	3.98026	-0.0301085	0.972533	0.493979	0.501286	0.243196	NA	-0.0460177	0.958743	-0.118948	0.860246	-0.0691482	NA	-0.0008846
yabP	58474	59124	+	650	24	35	42	52	61	49	50	22	573	221	120	83	203	341	65	27	38.8699	51.29	44.876	85.2691	45.0998	62.5382	55.1336	54.6903	127.208	129.45	104.258	89.0755	109.323	117.767	104.668	53.7335	1.31916	0.000171758	0.938134	0.00855873	-0.249817	0.632715	0.545819	0.15085	0.381767	0.34222	-0.0511998	0.944371	-0.125685
yabQ.AS	59121	59279	-	158	2	2	0	0	2	0	0	0	12	5	2	2	6	15	0	0	3.23916	2.93086	1.47134	0	0	0	0	0	2.66404	2.92872	3.08152	3.91828	1.82205	2.83776	0	0	-0.0386151	NA	0.890095	NA	0.325534	NA	0.509461	NA	0	NA	-0.151753	NA	0.0228652
yabQ	59121	59279	+	158	25	24	35	35	83	17	37	27	435	127	84	34	132	257	35	14	40.4895	35.1703	61.0607	29.5832	37.5832	42.093	40.7989	67.1199	96.5716	74.3896	67.7935	67.1331	76.5262	48.2419	56.3598	27.8618	0.980436	0.0161745	0.540328	0.230815	-0.275898	0.617884	0.428203	0.349677	-0.177761	0.722521	-0.469241	0.408169	-0.0580094
yabQ.EST3UTR	59280	59379	+	99	45	50	45	44	84	19	40	37	437	115	77	40	128	234	51	18	72.881	73.2714	61.7964	33.0635	48.3213	52.9169	44.1069	91.9791	97.0156	67.3607	65.7392	61.1251	70.149	56.7552	82.1243	35.8223	0.14505	0.795825	0.268424	0.603747	0.0812564	0.902247	0.304423	0.546444	-0.080305	0.883628	-0.284411	0.651964	0.0130385
rluA.yabQ.IGR	59280	59586	-	306	0	1	2	3	2	0	0	0	13	0	0	0	5	10	2	2	0	1.46543	1.47134	0	2.14761	3.60797	0	0	2.88605	0	2.56794	2.61218	0	0	3.22056	3.98026	0.179855	NA	-0.898019	NA	-0.316133	NA	0.338796	NA	0.632578	NA	0.163512	NA	0.00376098
yabQ.rluA.IGR	59380	59686	+	306	31	57	24	32	71	34	31	18	715	291	152	92	276	540	89	49	50.2069	83.5294	52.2327	59.1663	25.7713	38.485	34.1829	44.7466	158.733	170.452	141.75	141.058	138.476	130.537	143.315	97.5164	1.17495	5.30663e-05	1.94627	1.04562e-09	0.539628	0.205501	1.24989	1.26912e-05	1.50353	1.09488e-05	0.210677	0.72006	0.00604048
rluA.EST3UTR	59587	59686	-	99	8	9	15	10	42	9	6	7	101	33	8	6	84	162	9	5	12.9566	13.1889	30.8982	15.6617	16.1071	12.0266	6.61604	17.4015	22.4224	19.3296	43.1413	42.3174	7.28821	8.51328	14.4925	9.95065	0.482923	0.397703	-0.566497	0.339425	-0.687869	0.218309	0.624804	0.213264	0.0968909	0.877481	-0.252379	0.718751	0.00669911
rluA.AS	59687	60346	+	659	9	9	6	15	21	13	4	4	258	90	60	40	96	209	23	13	14.5762	13.1889	15.4491	22.6224	6.44283	18.0399	4.41069	9.94369	57.277	52.717	49.3044	54.5946	54.6616	56.7552	37.0365	25.8717	1.63742	0.000284897	1.91509	3.86725e-05	0.0994743	0.885975	1.26256	0.00231861	1.84156	0.0026615	0.384707	0.548751	-0.0317107
rluA	59687	60346	-	659	40	48	58	52	285	109	76	31	401	186	80	49	328	661	63	51	64.7831	70.3405	209.666	189.68	62.2807	62.5382	83.8031	77.0636	89.0235	108.949	168.457	172.665	72.8821	69.5251	101.448	101.497	0.49454	0.0837825	0.176545	0.631028	-0.24143	0.583713	-0.222158	0.421968	0.255016	0.446158	0.440611	0.280726	-0.249066
rluA.rapA.TU_AS	60347	60357	+	10	0	0	0	2	0	0	0	0	1	1	0	0	1	0	0	0	0	0	0	0	0	2.40531	0	0	0.222004	0.585745	0.513587	0	0	0	0	0	0.0210751	NA	-0.122742	NA	-0.0306973	NA	0.0102458	NA	0	NA	-0.00139541	NA	-0.000265088
rluA.rapA.TU	60347	60357	-	10	1	2	3	3	18	7	6	2	25	5	2	10	14	37	8	5	1.61958	2.93086	13.2421	12.1813	3.22142	3.60797	6.61604	4.97184	5.55009	2.92872	7.19022	9.66508	1.82205	14.1888	12.8822	9.95065	0.382042	0.588103	0.547004	0.43274	0.0405371	NA	-0.334414	0.640107	0.337811	0.56017	0.462937	0.469087	-0.0444438
rapA.AS	60358	63264	+	2906	14	22	37	33	37	16	46	12	47	19	25	10	22	42	10	12	22.6741	32.2394	27.2198	27.843	39.7308	39.6877	50.7229	29.8311	10.4342	11.1292	11.2989	10.9712	22.7756	14.1888	16.1028	23.8816	-1.09033	0.0133343	-0.846365	0.0626983	0.141292	0.823772	-1.06738	0.0132505	-0.706366	0.111756	0.111967	0.887563	0.00346006
rapA	60358	63264	-	2906	144	121	139	123	476	185	161	98	1726	581	998	622	1139	1966	1323	1046	233.219	177.317	350.18	321.934	149.259	147.927	177.53	243.62	383.178	340.318	584.976	513.555	909.204	882.543	2130.4	2081.68	0.790382	3.65561e-05	2.56227	5.41978e-44	1.66826	2.36848e-10	0.676638	0.000170694	3.33355	8.93886e-73	2.57984	2.2243e-24	-0.0167827
rapA.polB.IGR	63265	63428	+	163	0	0	8	2	2	1	3	0	0	7	4	4	0	1	4	0	0	0	1.47134	1.74019	8.59045	2.40531	3.30802	0	0	4.10021	0	0.261218	3.6441	5.67552	6.44112	0	0.521812	NA	-0.0647315	0.93871	-0.231902	NA	-0.666237	0.315622	0.130269	NA	0.333063	NA	-0.0407655
rapA.5UTR	63265	63428	-	163	18	16	29	19	43	27	29	26	139	37	57	32	70	130	61	81	29.1524	23.4468	31.6339	46.985	31.1404	22.8505	31.9775	64.634	30.8585	21.6726	35.9511	33.9584	51.9285	45.4042	98.2271	161.201	0.0199837	0.977555	0.686777	0.121487	0.442866	0.396651	-0.107413	0.85194	1.21687	0.00214201	1.12498	0.0289244	-0.0101442
polB.AS	63429	65780	+	2351	4	18	13	23	34	11	10	8	66	30	22	13	28	77	14	14	6.47831	26.3777	25.0128	19.142	13.9595	27.6611	11.0267	19.8874	14.6522	17.5723	14.3804	20.1138	20.0426	18.4454	22.5439	27.8618	-0.040247	0.959076	-0.0681827	0.924202	-0.0158397	0.982652	-0.267483	0.671384	0.39827	0.437857	0.523822	0.397762	-0.0159443
polB	63429	65780	-	2351	159	182	231	211	289	181	262	109	1067	344	410	250	422	911	325	262	257.513	266.708	212.609	314.974	248.049	253.761	288.9	270.966	236.878	201.496	216.734	237.97	373.521	354.72	523.341	521.414	-0.23969	0.352639	0.51191	0.0197269	0.665607	0.0230104	-0.175107	0.513684	0.819411	6.40692e-05	0.947935	0.000930867	0.00831443
polB.araD.IGR	65781	65854	+	73	0	0	2	4	1	2	0	0	9	4	0	0	0	8	0	0	0	0	0.735671	3.48037	2.14761	4.81063	0	0	1.99803	2.34298	0	2.08975	0	0	0	0	0.415763	NA	-0.716239	NA	-0.321535	NA	-0.146503	NA	0	NA	0.0520127	NA	-0.0188677
polB.5UTR	65781	65803	-	22	3	3	3	10	9	3	4	2	7	1	1	5	3	10	1	1	4.85873	4.39628	6.62104	5.22056	3.22142	12.0266	4.41069	4.97184	1.55403	0.585745	1.54076	2.61218	0.911026	7.0944	1.61028	1.99013	-0.802703	0.22275	-0.43901	0.544139	0.173006	NA	-0.680111	0.318949	-0.340769	0.579887	0.0212359	NA	0.0100648
araD.3UTR	65804	65854	-	50	0	1	3	8	2	1	2	2	0	0	1	2	0	0	0	0	0	1.46543	1.47134	1.74019	3.22142	9.62126	2.20535	4.97184	0	0	0	0	0.911026	2.83776	0	0	-0.599226	NA	-0.516604	NA	0.116062	NA	-1.16827	NA	-0.638545	NA	0.0925189	NA	-0.00606707
araD.AS	65855	66550	+	695	0	2	2	0	2	0	0	0	10	2	2	0	4	9	2	0	0	2.93086	1.47134	0	2.14761	0	0	0	2.22004	1.17149	2.05435	2.35097	1.82205	0	3.22056	0	0.0392658	NA	-0.0269345	NA	-0.0226952	NA	0.270412	NA	0.345359	NA	0.0807063	NA	0.00807678
araD	65855	66550	-	695	10	12	11	17	9	4	28	8	27	5	9	3	6	10	13	7	16.1958	17.5851	6.62104	6.96075	11.8119	20.4452	30.8748	19.8874	5.9941	2.92872	3.08152	2.61218	8.19923	4.25664	20.9337	13.9309	-1.27799	0.0195282	-0.838177	0.15738	0.180469	0.781314	-0.783852	0.199025	-0.276448	0.607503	0.256505	0.716438	0.0238903
araD.araA.TU_AS	66551	66834	+	283	6	8	12	5	16	11	26	10	9	5	4	0	5	12	0	2	9.71747	11.7234	11.7707	19.142	12.8857	6.01329	28.6695	24.8592	1.99803	2.92872	2.56794	3.13462	3.6441	0	0	3.98026	-1.35315	0.0264993	-1.17573	0.0887361	0.00473223	NA	-1.64457	0.0070297	-2.46009	0.00699834	-0.397216	0.535128	-0.00663791
araD.araA.TU	66551	66834	-	283	1	9	11	13	8	3	6	7	12	7	19	26	2	20	8	3	1.61958	13.1889	5.88537	5.22056	11.8119	15.6345	6.61604	17.4015	2.66404	4.10021	1.02717	5.22437	17.3095	36.8909	12.8822	5.97039	-0.601026	0.361806	0.54568	0.409838	0.653795	0.234939	-0.380726	0.59816	-0.0793728	0.907459	0.139724	0.856261	0.012792
araA.AS	66835	68337	+	1502	14	4	14	12	22	11	18	4	34	21	12	3	8	28	14	6	22.6741	5.86171	16.1848	19.142	15.0333	14.4319	19.8481	9.94369	7.54813	12.3006	4.1087	7.31411	10.9323	4.25664	22.5439	11.9408	-0.331024	0.619171	-0.534604	0.406369	-0.113485	0.872796	-1.05908	0.0629599	0.0657559	0.91988	0.706704	0.259547	-0.0491959
araA	66835	68337	-	1502	36	17	70	61	53	30	65	29	73	31	64	30	16	50	68	31	58.3048	24.9123	38.9906	52.2056	75.1664	73.3621	71.6737	72.0917	16.2063	18.1581	8.2174	13.0609	58.3057	42.5664	109.499	61.694	-1.0487	0.0114901	-0.447207	0.32496	0.400969	0.439486	-1.76647	1.46202e-05	0.171677	0.720651	1.7915	0.00112615	-0.0651293
araA.araB.TU_AS	68338	68347	+	9	0	0	2	0	0	0	0	0	0	0	0	4	1	6	0	0	0	0	0	0	2.14761	0	0	0	0	0	0.513587	1.56731	0	5.67552	0	0	0	NA	0.100441	NA	0.0539292	NA	0.156649	NA	0	NA	-0.041902	NA	0.00661422
araA.araB.TU	68338	68347	-	9	3	0	2	2	0	0	0	0	3	0	2	0	2	0	10	1	4.85873	0	0	0	2.14761	2.40531	0	0	0.666011	0	1.02717	0	1.82205	0	16.1028	1.99013	-0.474546	NA	-0.234503	NA	0.0867764	NA	0.186746	NA	0.937075	NA	0.246599	NA	0.0217394
araB.AS	68348	70048	+	1700	4	5	14	4	8	4	6	6	12	4	8	17	14	17	6	6	6.47831	7.32714	5.88537	6.96075	15.0333	4.81063	6.61604	14.9155	2.66404	2.34298	7.19022	4.44071	7.28821	24.121	9.66169	11.9408	-0.756076	0.236213	0.339897	0.625526	0.632404	NA	-0.0801343	0.923216	0.035243	0.96013	0.0709635	0.929353	0.0449799
araB	68348	70048	-	1700	9	24	57	43	46	16	57	16	72	36	33	39	51	46	46	28	14.5762	35.1703	33.8409	27.843	61.2069	51.7143	62.8523	39.7748	15.9843	21.0868	26.193	12.016	30.0639	55.3363	74.0729	55.7236	-0.336809	0.557423	-0.326556	0.549461	0.0125315	0.986207	-0.574383	0.257981	0.181304	0.726828	0.566597	0.328973	-0.0166727
araB.araC.IGR	70049	70240	+	191	9	11	10	17	8	4	6	2	69	30	26	6	20	50	2	8	14.5762	16.1197	5.88537	6.96075	10.7381	20.4452	6.61604	4.97184	15.3183	17.5723	10.2717	13.0609	23.6867	8.51328	3.22056	15.921	0.0581852	0.943047	0.0619613	0.935588	0.00244567	0.997271	0.553962	0.38522	0.229959	0.696577	-0.0873832	0.91424	0.0354988
araB.5UTR	70049	70075	-	26	0	2	1	2	6	0	0	0	4	2	2	1	0	0	1	0	0	2.93086	4.41403	0	1.07381	2.40531	0	0	0.888015	1.17149	0	0	1.82205	1.41888	1.61028	0	-0.0975046	NA	-0.0166673	NA	0.0305896	NA	-1.21216	NA	0.181357	NA	0.427862	NA	-0.0289315
araC.araB.IGR	70076	70386	-	310	0	1	2	1	3	1	0	0	9	5	2	1	3	9	0	0	0	1.46543	2.20701	1.74019	2.14761	1.20266	0	0	1.99803	2.92872	1.54076	2.35097	1.82205	1.41888	0	0	0.349798	NA	-0.0104053	NA	-0.146184	NA	-0.00861758	NA	0	NA	0.0125896	NA	-0.0165157
araC.5UTR	70241	70386	+	145	19	46	64	64	30	31	36	11	256	136	119	58	86	204	33	24	30.772	67.4097	22.0701	53.9458	68.7236	76.9701	39.6962	27.3451	56.833	79.6613	44.1685	53.2885	108.412	82.295	53.1393	47.7631	0.369779	0.452726	0.321925	0.512298	-0.0320633	0.965278	0.364732	0.466426	0.337892	0.465234	0.0537877	0.945326	-0.000604212
araC.AS	70387	71265	-	878	0	5	3	3	3	1	0	4	5	1	6	0	0	7	2	2	0	7.32714	2.20701	1.74019	3.22142	3.60797	0	9.94369	1.11002	0.585745	0	1.82853	5.46616	0	3.22056	3.98026	-0.523569	0.416084	-0.0638764	0.939965	0.180483	NA	-0.256126	0.730726	-0.0600047	0.932311	0.0774467	NA	0.0105257
araC	70387	71265	+	878	72	141	263	194	195	83	206	64	1218	513	341	198	377	853	136	87	116.61	206.625	143.456	144.435	282.411	233.315	227.151	159.099	270.401	300.487	193.622	222.819	310.66	280.938	218.998	173.141	0.750041	0.00564205	0.182807	0.597743	-0.452904	0.236531	0.494659	0.0874949	0.000803907	1	-0.40858	0.354342	-0.0289496
yabI.araC.IGR	71266	71350	-	84	0	4	2	4	2	0	0	2	6	2	8	0	0	0	0	0	0	5.86171	1.47134	0	2.14761	4.81063	0	4.97184	1.33202	1.17149	0	0	7.28821	0	0	0	-0.224318	NA	0.023668	NA	0.0910405	NA	-0.620849	NA	-0.369816	NA	0.0533328	NA	-0.01348
araC.EST3UTR	71266	71270	+	4	11	23	21	17	28	11	35	9	86	32	24	13	31	76	20	4	17.8154	33.7048	20.5988	19.142	22.5499	20.4452	38.5935	22.3733	19.0923	18.7438	15.9212	19.8526	21.8646	18.4454	32.2056	7.96052	-0.332999	0.566013	-0.0599953	0.931417	0.157688	0.807784	-0.112059	0.8688	-0.330975	0.511262	-0.213146	0.766441	0.0169479
yabI.5UTR	71271	71350	+	79	30	50	79	67	83	25	91	29	302	136	45	33	123	225	69	34	48.5873	73.2714	61.0607	43.5047	84.8306	80.578	100.343	72.0917	67.0451	79.6613	63.1713	58.7741	40.9962	46.823	111.109	67.6644	0.221876	0.60758	-0.805592	0.0222105	-0.83909	0.0553404	0.159679	0.726406	0.0230388	0.964509	-0.0992513	0.887923	-0.00574612
yabI.AS	71351	72115	-	764	4	2	2	4	9	3	6	0	32	11	11	1	17	29	9	2	6.47831	2.93086	6.62104	5.22056	2.14761	4.81063	6.61604	0	7.10412	6.44319	8.73099	7.57533	10.0213	1.41888	14.4925	3.98026	0.24229	0.747718	0.357789	0.627153	0.0562941	NA	0.212012	0.786293	0.397227	0.501823	0.188179	0.792519	-0.00296253
yabI	71351	72115	+	764	62	73	151	142	169	50	202	92	979	441	124	81	435	815	123	101	100.414	106.976	124.328	87.0093	162.145	170.777	222.74	228.705	217.342	258.313	223.411	212.893	112.967	114.929	198.065	201.003	1.12667	3.5899e-07	-0.513272	0.0382342	-1.59466	3.6665e-07	0.95115	8.78788e-06	-0.144181	0.636402	-1.02118	0.000903599	-0.0220313
yabI.EST3UTR	72116	72215	+	99	17	2	26	26	53	16	42	9	123	49	11	11	71	106	16	21	27.5328	2.93086	38.9906	27.843	27.9189	31.2691	46.3123	22.3733	27.3065	28.7015	36.4647	27.6891	10.0213	15.6077	25.7645	41.7927	0.624762	0.265952	-0.870683	0.108493	-1.09508	0.057098	-0.0647054	0.928224	-0.0474665	0.938674	-0.00196329	0.997909	-0.0638887
thiQ.yabI.IGR	72116	72128	-	12	4	1	3	4	4	0	3	0	15	6	4	0	4	18	2	4	6.47831	1.46543	2.94269	0	3.22142	4.81063	3.30802	0	3.33006	3.51447	2.05435	4.70193	3.6441	0	3.22056	7.96052	-0.0703241	0.934299	-0.337536	0.656073	-0.116876	NA	0.326366	0.662838	0.350476	0.56806	0.0756908	NA	0.0194452
thiQ.EST3UTR	72129	72228	-	99	13	2	7	16	29	3	16	2	46	9	26	6	13	27	3	7	21.0545	2.93086	21.3345	5.22056	7.51664	19.2425	17.6428	4.97184	10.2122	5.2717	6.67664	7.0529	23.6867	8.51328	4.83084	13.9309	-0.289553	0.68963	0.151099	0.844665	0.223261	0.716389	-0.537904	0.43019	-0.128264	0.841236	0.165501	0.825511	-0.0127767
yabI.thiQ.IGR	72216	72228	+	12	4	1	16	10	21	11	16	7	65	28	8	5	37	53	5	4	6.47831	1.46543	15.4491	19.142	17.1809	12.0266	17.6428	17.4015	14.4302	16.4009	19.0027	13.8446	7.28821	7.0944	8.05141	7.96052	1.22179	0.042036	-0.672367	0.25249	-1.38167	0.0229552	-0.0452308	0.951468	-0.554371	0.291156	-0.44702	0.48523	-0.157245
thiQ.AS	72229	72910	+	681	24	14	29	36	43	21	60	30	260	109	38	23	157	232	22	28	38.8699	20.516	31.6339	36.5439	31.1404	43.2957	66.1604	74.5777	57.721	63.8462	80.6332	60.6027	34.619	32.6342	35.4262	55.7236	0.879766	0.0234744	-0.112506	0.834284	-0.750907	0.11907	0.924097	0.0107647	-0.442638	0.266278	-1.26075	0.0101722	0.00150947
thiQ	72229	72927	-	698	18	8	16	12	46	22	22	8	120	35	41	14	42	67	8	12	29.1524	11.7234	33.8409	38.2841	17.1809	14.4319	24.2588	19.8874	26.6404	20.5011	21.5707	17.5016	37.3521	19.8643	12.8822	23.8816	0.172971	0.788688	0.651478	0.211087	0.289753	0.622742	-0.694686	0.147962	-0.162366	0.771649	0.269169	0.69118	-0.100176
thiP.AS	72911	74496	+	1585	2	0	1	4	4	4	4	0	28	6	14	6	18	21	6	4	3.23916	0	2.94269	6.96075	1.07381	4.81063	4.41069	0	6.2161	3.51447	9.24457	5.48559	12.7544	8.51328	9.66169	7.96052	0.609315	0.361912	0.941437	0.171372	0.0384089	NA	0.328213	0.658493	0.556209	0.35531	0.227457	0.741044	-0.0216143
thiP	72911	74521	-	1610	28	40	26	47	58	39	53	7	289	81	53	40	125	203	52	35	45.3482	58.6171	42.6689	67.8673	27.9189	56.5249	58.4417	17.4015	64.1591	47.4453	64.1984	53.0273	48.2844	56.7552	83.7346	69.6545	0.0860305	0.890882	0.247981	0.651776	0.102924	0.877641	0.0915959	0.879794	0.603445	0.156515	0.449265	0.442356	0.000303347
tbpA.AS	74497	75480	+	983	0	0	2	3	2	2	2	2	13	2	0	7	0	2	3	0	0	0	1.47134	3.48037	2.14761	3.60797	2.20535	4.97184	2.88605	1.17149	0	0.522437	0	9.93216	4.83084	0	0.607274	NA	0.2044	0.792741	-0.18468	NA	-0.747346	0.275874	-0.0805479	NA	0.254711	NA	-0.0505475
tbpA	74497	75480	-	983	33	54	44	39	65	36	49	23	339	113	105	58	124	222	36	27	53.4461	79.1331	47.8186	62.6467	47.2474	46.9036	54.031	57.1762	75.2593	66.1892	63.6848	57.9905	95.6577	82.295	57.9701	53.7335	0.0841794	0.855154	0.827088	0.00972334	0.582461	0.162742	0.15471	0.711812	0.012747	0.981109	-0.104489	0.878704	0.00657846
tbpA.sroA.TU_AS	75481	75515	+	34	0	0	0	0	0	0	0	0	1	0	0	0	0	0	0	0	0	0	0	0	0	0	0	0	0.222004	0	0	0	0	0	0	0	-0.0345451	NA	0	NA	0.00817162	NA	0	NA	0	NA	0	NA	-0.000782383
tbpA.sroA.TU	75481	75515	-	34	19	27	37	49	51	39	40	11	37	9	171	71	28	27	13	21	30.772	39.5666	37.5192	67.8673	39.7308	58.9302	44.1069	27.3451	8.21414	5.2717	14.3804	7.0529	155.785	100.74	20.9337	41.7927	-1.92924	5.98571e-05	1.13166	0.00957676	2.80205	1.88088e-06	-1.98035	1.41012e-05	-0.141123	0.796672	1.30899	0.0263945	0.00112151
sroA.AS	75516	75608	+	92	0	0	0	0	0	0	0	0	2	0	0	0	0	0	0	0	0	0	0	0	0	0	0	0	0.444007	0	0	0	0	0	0	0	-0.00795329	NA	0	NA	0.0018842	NA	0	NA	0	NA	0	NA	-0.00140195
sroA	75516	75608	-	92	307	325	354	445	643	382	357	137	114	40	281	115	75	101	59	68	497.21	476.264	473.037	664.751	380.127	535.182	393.654	340.571	25.3084	23.4298	38.5191	26.3831	255.998	163.171	95.0066	135.329	-4.25794	3.43326e-47	-1.02323	0.000253297	2.88364	8.97319e-14	-4.10651	2.39528e-46	-1.57096	1.58824e-07	2.24619	4.82972e-08	0.0140764
sroA.sgrR.TU_AS	75609	75643	+	34	1	0	1	0	3	0	0	0	1	0	0	0	0	1	0	0	1.61958	0	2.20701	0	1.07381	0	0	0	0.222004	0	0	0.261218	0	0	0	0	-0.128859	NA	-0.0895033	NA	0.0124634	NA	-0.173904	NA	0	NA	0.0506182	NA	-0.000634339
sroA.sgrR.TU	75609	75643	-	34	109	115	142	176	228	132	119	49	78	26	114	50	25	71	32	34	176.534	168.524	167.733	229.705	152.48	211.668	131.218	121.81	17.3163	15.2294	12.8397	18.5465	103.857	70.944	51.529	67.6644	-3.29096	4.91884e-26	-0.940741	0.00168005	2.04976	7.55774e-07	-3.55353	3.21221e-30	-0.905508	0.00532766	2.24153	5.99111e-07	-0.018821
sgrR.AS	75644	77299	+	1655	2	2	6	4	11	4	3	2	63	16	6	0	19	42	11	2	3.23916	2.93086	8.09238	6.96075	6.44283	4.81063	3.30802	4.97184	13.9862	9.37192	9.75816	10.9712	5.46616	0	17.7131	3.98026	0.947512	0.141585	-0.39893	0.581438	-0.712818	NA	0.248088	0.742977	0.563355	0.335155	0.288594	0.671453	-0.0478968
sgrR	75644	77299	-	1655	113	122	204	204	255	98	187	88	1010	365	370	238	395	851	157	160	183.012	178.782	187.596	170.538	219.056	245.342	206.2	218.761	224.224	213.797	202.867	222.297	337.08	337.693	252.814	318.421	0.266085	0.254111	0.518027	0.00830495	0.213175	0.537896	0.230342	0.31714	0.381708	0.0926981	0.160641	0.703501	-0.00502273
sgrR.sgrS.IGR	77300	77366	+	66	11	7	23	20	21	18	8	15	1202	559	928	697	724	1835	596	407	17.8154	10.258	15.4491	31.3234	24.6975	24.0531	8.82138	37.2888	266.848	327.431	371.837	479.336	845.432	988.959	959.728	809.983	4.30125	3.52081e-23	5.13875	7.92738e-50	0.477278	0.334437	4.25078	7.98305e-33	5.37207	7.80732e-42	0.826847	0.0929353	-0.00669241
sgrR.5UTR	77300	77338	-	38	6	2	7	6	8	5	1	0	44	3	5	7	17	27	2	1	9.71747	2.93086	5.88537	8.70093	7.51664	7.21594	1.10267	0	9.76816	1.75723	8.73099	7.0529	4.55513	9.93216	3.22056	1.99013	-0.0200319	0.98353	-0.029668	0.972962	-0.00444305	NA	0.072366	0.933127	0.375085	0.542359	0.262374	0.665725	0.00510289
sgrS.sgrR.IGR	77339	77366	-	27	6	1	5	6	0	1	1	0	13	2	2	3	9	13	0	1	9.71747	1.46543	0	1.74019	5.36903	7.21594	1.10267	0	2.88605	1.17149	4.62229	3.39584	1.82205	4.25664	0	1.99013	-0.505917	0.456897	-0.406931	0.582401	0.0432719	NA	0.86862	0.215222	0.0326241	0.964375	-0.255016	NA	0.0674331
sgrS.AS	77367	77387	-	20	5	0	3	4	4	3	4	4	12	4	2	1	2	11	0	1	8.09789	0	2.94269	5.22056	3.22142	4.81063	4.41069	9.94369	2.66404	2.34298	1.02717	2.8734	1.82205	1.41888	0	1.99013	-0.237327	0.75137	-0.445055	0.544699	-0.0944379	NA	-0.367491	0.620432	-0.722145	0.261309	-0.287464	NA	-0.00537169
sgrS	77367	77593	+	226	146	122	171	167	215	76	94	84	13298	4823	8097	6017	8280	14597	4232	3151	236.458	178.782	158.169	132.254	183.621	200.844	103.651	208.817	2952.21	2825.05	4252.5	3813	7376.58	8537.4	6814.71	6270.9	3.76061	6.44222e-63	5.33348	1.02109e-128	1.42069	8.74063e-06	4.75125	4.48027e-98	5.40203	1.70813e-118	0.55165	0.135268	0.582645
sgrT.AS	77388	77519	-	131	7	2	3	4	6	6	2	2	10	3	0	2	1	9	0	0	11.337	2.93086	4.41403	10.4411	3.22142	4.81063	2.20535	4.97184	2.22004	1.75723	0.513587	2.35097	0	2.83776	0	0	-0.708088	0.285031	-0.563291	0.440047	0.013972	NA	-0.952712	0.167294	-0.794497	0.222396	-0.146104	NA	-0.00769906
sgrT	77388	77519	+	131	63	61	98	110	118	51	49	55	5606	2405	4029	2912	3444	7567	2433	1576	102.033	89.3911	86.8092	88.7495	105.233	132.292	54.031	136.726	1244.55	1408.72	1768.8	1976.64	3670.52	4131.78	3917.81	3136.44	3.7361	2.29519e-44	4.99072	7.35216e-86	1.0254	0.0053321	4.38086	1.29173e-62	5.24123	2.24938e-82	0.701864	0.0753359	0.0993794
sgrS.setA.TU_AS	77594	77620	-	26	0	0	0	0	0	0	0	2	2	3	2	0	1	1	0	0	0	0	0	0	0	0	0	4.97184	0.444007	1.75723	0.513587	0.261218	1.82205	0	0	0	0.17185	NA	0.219631	NA	0.00616004	NA	0.0827536	NA	-0.221134	NA	-0.11445	NA	-0.00264001
sgrS.setA.TU	77594	77620	+	26	39	34	39	42	36	8	18	15	3471	1004	1973	1618	2368	3203	815	669	63.1635	49.8246	26.4842	13.9215	41.8784	50.5116	19.8481	37.2888	770.575	588.088	1216.18	836.682	1797.45	2295.75	1312.38	1331.4	3.51744	1.55752e-33	5.40685	1.96392e-79	1.62085	5.58561e-05	5.47678	4.39802e-62	5.53026	1.66339e-57	0.0736108	0.917379	1.45884
setA.AS	77621	78747	-	1126	6	8	9	3	8	7	14	2	22	19	10	5	10	26	6	0	9.71747	11.7234	5.88537	12.1813	9.66425	3.60797	15.4374	4.97184	4.88408	11.1292	5.13587	6.79168	9.11026	7.0944	9.66169	0	-0.244718	0.740684	0.142887	0.853701	0.195184	NA	-0.275604	0.712147	-0.385021	0.507619	-0.155793	0.836738	-0.00145876
setA	77621	78799	+	1178	56	74	107	85	147	54	93	35	608	216	66	49	291	496	56	48	90.6964	108.442	108.144	93.9701	114.897	102.226	102.549	87.0073	134.978	126.521	149.454	129.564	60.1277	69.5251	90.1757	95.5262	0.365172	0.204723	-0.69671	0.0114671	-0.95119	0.00674216	0.41628	0.118281	-0.0422508	0.920918	-0.38787	0.370735	0.00515915
leuD.EST3UTR	78748	78847	-	99	3	4	15	15	10	7	17	7	36	22	9	5	19	35	2	3	4.85873	5.86171	7.35671	12.1813	16.1071	18.0399	18.7454	17.4015	7.99213	12.8864	9.75816	9.14264	8.19923	7.0944	3.22056	5.97039	0.540748	0.395051	-0.747322	0.20233	-0.818658	0.149959	0.0177608	0.98196	-1.09913	0.0746881	-0.822126	0.194163	-0.0400982
setA.EST3UTR	78800	78899	+	99	12	16	27	21	39	15	27	6	178	54	20	9	91	107	44	34	19.4349	23.4468	28.6912	26.1028	28.9928	25.2558	29.7722	14.9155	39.5167	31.6302	46.7365	27.9504	18.2205	12.7699	70.8524	67.6644	0.5809	0.225124	-0.596572	0.231558	-0.88492	0.0944439	0.340461	0.499916	1.18507	0.00648176	0.656712	0.234337	-0.0211446
leuD	78848	79453	-	605	14	16	59	42	44	22	57	24	99	36	20	22	54	95	31	25	22.6741	23.4468	32.3695	38.2841	63.3545	50.5116	62.8523	59.6621	21.9784	21.0868	27.7337	24.8157	18.2205	31.2154	49.9187	49.7532	-0.0775915	0.898252	-1.07151	0.00493276	-0.722212	0.137933	-0.352385	0.42012	-0.207185	0.64178	0.0662622	0.927275	-0.0232966
leuD.AS	78900	79453	+	553	12	11	26	9	24	13	26	4	151	62	10	5	97	112	24	7	19.4349	16.1197	17.6561	22.6224	27.9189	10.8239	28.6695	9.94369	33.5226	36.3162	49.818	29.2565	9.11026	7.0944	38.6467	13.9309	0.675507	0.22275	-0.824728	0.153519	-1.07435	0.0636537	0.714093	0.186827	0.176641	0.755772	-0.265082	0.701955	0.000680571
leuD.leuC.TU_AS	79454	79463	+	9	0	0	3	0	2	0	0	0	6	0	0	0	0	2	0	0	0	0	1.47134	0	3.22142	0	0	0	1.33202	0	0	0.522437	0	0	0	0	0.0617287	NA	-0.166338	NA	-0.0506959	NA	-0.0829099	NA	0	NA	0.0244808	NA	-0.00331538
leuD.leuC.TU	79454	79463	-	9	2	0	5	3	5	0	4	0	13	2	1	4	9	9	4	2	3.23916	0	3.67836	0	5.36903	3.60797	4.41069	0	2.88605	1.17149	4.62229	2.35097	0.911026	5.67552	6.44112	3.98026	0.1212	0.879397	-0.186486	0.813363	-0.126535	NA	0.219177	0.778828	0.232524	0.713259	0.0530356	NA	0.00292179
leuC.AS	79464	80864	+	1400	14	10	8	6	14	14	6	2	28	8	6	4	14	31	4	1	22.6741	14.6543	10.2994	24.3626	8.59045	7.21594	6.61604	4.97184	6.2161	4.68596	7.19022	8.09777	5.46616	5.67552	6.44112	1.99013	-1.16476	0.0382646	-0.281292	0.697335	0.402047	NA	-0.727083	0.215085	-0.149371	0.811413	0.192057	0.794353	0.0289094
leuC	79464	80864	-	1400	22	24	62	48	63	26	47	29	201	72	89	57	126	220	61	59	35.6307	35.1703	46.3473	45.2448	66.576	57.7275	51.8256	72.0917	44.6227	42.1736	64.712	57.468	81.0813	80.8762	98.2271	117.418	0.261611	0.533337	0.339556	0.343053	0.0504784	0.934109	0.366987	0.295849	0.685641	0.0291438	0.312451	0.548569	0.00880147
leuC.leuB.TU_AS	80865	80866	+	1	1	0	1	1	0	0	0	2	2	0	1	0	2	2	0	0	1.61958	0	0	0	1.07381	1.20266	0	4.97184	0.444007	0	1.02717	0.522437	0.911026	0	0	0	-0.183815	NA	-0.151146	NA	0.019094	NA	0.261147	NA	-0.312734	NA	-0.229558	NA	0.0133837
leuC.leuB.TU	80865	80866	-	1	0	0	1	0	1	1	2	0	5	5	3	1	1	3	0	1	0	0	0.735671	1.74019	1.07381	0	2.20535	0	1.11002	2.92872	0.513587	0.783655	2.73308	1.41888	0	1.99013	0.557058	NA	0.402096	NA	-0.0579354	NA	-0.171498	NA	-0.0738696	NA	0.0199519	NA	-0.0276333
leuB.AS	80867	81958	+	1091	15	7	7	4	6	6	11	10	29	4	1	0	6	9	4	2	24.2937	10.258	4.41403	10.4411	7.51664	4.81063	12.1294	24.8592	6.43811	2.34298	3.08152	2.35097	0.911026	0	6.44112	3.98026	-1.1251	0.0639402	-1.39813	0.080305	-0.26396	NA	-0.738928	0.257853	-0.757199	0.202504	-0.101111	0.900094	0.0166949
leuB	80867	81958	-	1091	10	12	23	27	25	26	24	11	323	97	85	61	190	306	72	70	16.1958	17.5851	18.3918	45.2448	24.6975	32.4717	26.4641	27.3451	71.7072	56.8173	97.5816	79.9328	77.4372	86.5517	115.94	139.309	1.64278	7.82252e-05	1.31912	0.000493628	-0.217071	0.707139	1.40243	0.000111677	2.09319	8.03948e-07	0.393954	0.490999	-0.0236126
leuA	81958	83529	-	1571	23	15	21	15	43	16	20	13	281	71	115	61	166	306	62	60	37.2503	21.9814	31.6339	27.843	22.5499	18.0399	22.0535	32.317	62.383	41.5879	85.2555	79.9328	104.768	86.5517	99.8374	119.408	0.712297	0.0728223	2.05767	7.37848e-08	0.948152	0.048029	1.28509	0.000202468	1.91224	2.89674e-06	0.389084	0.489093	0.0576952
leuA.AS	81959	83529	+	1570	10	8	22	20	26	17	23	8	48	27	34	20	36	64	12	9	16.1958	11.7234	19.1275	29.5832	23.6237	24.0531	25.3615	19.8874	10.6562	15.8151	18.4891	16.718	30.9749	28.3776	19.3234	17.9112	-0.0808173	0.909739	0.246551	0.665268	0.196639	0.750392	-0.330136	0.540969	-0.169296	0.756241	0.0505205	0.950239	-0.0180799
leuA.leuL.TU_AS	83530	83621	+	91	0	0	0	0	4	0	0	0	4	1	0	0	0	2	0	0	0	0	2.94269	0	0	0	0	0	0.888015	0.585745	0	0.522437	0	0	0	0	0.0598166	NA	0	NA	-0.0139642	NA	-0.11741	NA	0	NA	0.0328546	NA	-0.00391254
leuA.leuL.TU	83530	83573	-	43	6	3	2	2	11	0	0	0	6	0	1	1	1	5	0	3	9.71747	4.39628	8.09238	0	2.14761	2.40531	0	0	1.33202	0	0.513587	1.30609	0.911026	1.41888	0	5.97039	-0.965928	NA	-0.244524	0.74706	0.208637	NA	-0.658047	0.340754	0.602865	NA	0.601184	NA	0.010957
leuL.3UTR	83574	83621	-	47	42	58	57	37	102	48	50	15	17	11	10	6	17	25	4	10	68.0223	84.9948	75.0385	83.5289	61.2069	44.4983	55.1336	37.2888	3.77406	6.44319	8.73099	6.53046	9.11026	8.51328	6.44112	19.9013	-3.83807	2.06342e-16	-2.2848	6.10995e-06	0.77906	0.145346	-3.26333	5.86972e-14	-1.5012	0.00340311	0.862472	0.128387	0.0442295
leuL.AS	83622	83708	+	86	0	0	0	0	0	0	0	0	0	1	0	0	0	0	0	0	0	0	0	0	0	0	0	0	0	0.585745	0	0	0	0	0	0	-0.00229349	NA	0	NA	0.000548003	NA	0	NA	0	NA	0	NA	-0.00153338
leuL	83622	83708	-	86	84	137	174	127	274	99	166	49	44	24	31	18	43	78	28	17	136.045	200.764	201.574	172.278	186.842	152.737	183.044	121.81	9.76816	14.0579	22.0843	20.375	28.2418	25.5398	45.0879	33.8322	-3.7972	7.06626e-30	-2.53941	2.17752e-13	0.879578	0.0479348	-3.07708	1.62634e-23	-1.83269	4.0498e-07	0.861657	0.0563602	0.0995971
leuL.leuO.IGR	83709	84153	+	444	0	0	0	2	0	0	0	0	0	2	0	0	0	0	0	0	0	0	0	0	0	2.40531	0	0	0	1.17149	0	0	0	0	0	0	0.0438961	NA	-0.122742	NA	-0.0362196	NA	0	NA	0	NA	0	NA	-0.00260597
leuL.5UTR	83709	84024	-	315	27	47	60	49	86	40	64	18	64	52	8	7	38	79	15	3	43.7286	68.8751	63.2677	69.6075	64.4283	58.9302	70.571	44.7466	14.2082	30.4587	19.5163	20.6362	7.28821	9.93216	24.1542	5.97039	-1.1132	0.0106957	-2.55977	3.33672e-06	-0.787895	0.146046	-1.43668	0.000697886	-1.49508	0.0039607	-0.0968088	0.903605	-0.0214394
leuO.leuL.IGR	84025	84367	-	342	0	0	2	0	0	0	4	0	21	4	12	5	8	23	8	2	0	0	0	0	2.14761	0	4.41069	0	4.66208	2.34298	4.1087	6.00802	10.9323	7.0944	12.8822	3.98026	1.07737	0.110165	1.21844	0.11172	-0.0681981	NA	1.83435	0.0318396	0.468878	0.442266	-0.414905	NA	0.00946449
leuO.5UTR	84154	84367	+	213	0	0	2	0	0	0	0	0	10	3	0	0	4	12	0	2	0	0	0	0	2.14761	0	0	0	2.22004	1.75723	2.05435	3.13462	0	0	0	3.98026	0.33987	NA	-0.313358	NA	-0.185672	NA	0.513459	NA	0.268294	NA	-0.0420649	NA	0.00305576
leuO.AS	84368	85312	-	944	2	10	10	28	34	8	20	2	56	14	13	6	45	69	5	2	3.23916	14.6543	25.0128	13.9215	10.7381	33.6744	22.0535	4.97184	12.4322	8.20043	23.1114	18.0241	11.8433	8.51328	8.05141	3.98026	0.114043	0.887744	-0.656068	0.29654	-0.412621	0.472883	0.0227771	0.977842	-0.509785	0.366569	-0.425858	0.513082	-0.00627617
leuO	84368	85312	+	944	12	3	10	15	19	6	7	5	234	87	11	4	98	144	0	2	19.4349	4.39628	13.9778	10.4411	10.7381	18.0399	7.71871	12.4296	51.9489	50.9598	50.3316	37.6154	10.0213	5.67552	0	3.98026	1.61059	0.00224917	-0.526327	0.392183	-1.6297	0.00855149	1.37297	0.00681387	-0.977767	0.140477	-1.84657	0.0109511	-0.0164182
yabR.leuO.IGR	85313	85466	-	153	2	0	2	0	4	0	0	2	8	2	0	0	0	2	2	0	3.23916	0	2.94269	0	2.14761	0	0	4.97184	1.77603	1.17149	0	0.522437	0	0	3.22056	0	-0.0156075	NA	-0.377173	NA	-0.109888	NA	-0.409899	NA	-0.0539739	NA	0.122344	NA	-0.0124443
leuO.EST3UTR	85313	85412	+	99	0	2	3	1	1	0	1	2	70	35	5	3	30	62	0	0	0	2.93086	0.735671	0	3.22142	1.20266	1.10267	4.97184	15.5403	20.5011	15.4076	16.1955	4.55513	4.25664	0	0	1.72912	0.0198531	0.404698	0.581073	-0.479877	NA	2.80303	0.00505615	-0.711759	0.267092	-1.47739	0.00742134	0.0206905
leuO.ilvI.IGR	85413	85419	+	6	0	0	0	0	0	0	0	0	4	3	0	4	0	9	2	0	0	0	0	0	0	0	0	0	0.888015	1.75723	0	2.35097	0	5.67552	3.22056	0	0.186968	NA	0.383379	NA	0.0364376	NA	0.238869	NA	0.172119	NA	-0.00274588	NA	0.000729893
ilvI.5UTR	85420	85629	+	209	1	3	0	0	3	2	0	0	21	10	0	5	11	31	6	0	1.61958	4.39628	2.20701	3.48037	0	0	0	0	4.66208	5.85745	5.64946	8.09777	0	7.0944	9.66169	0	0.224672	0.758104	1.17113	0.127082	0.30862	NA	0.417788	0.561896	0.959029	0.154112	0.31049	NA	0.0070388
yabR.AS	85467	85511	+	44	0	0	0	0	0	2	0	0	5	2	0	0	8	10	0	0	0	0	0	3.48037	0	0	0	0	1.11002	1.17149	4.1087	2.61218	0	0	0	0	0.177655	NA	0	NA	-0.0483777	NA	0.108121	NA	0	NA	-0.0282814	NA	-0.00264258
yabR	85467	85511	-	44	0	0	0	0	2	0	0	0	2	0	0	0	0	0	0	0	0	0	1.47134	0	0	0	0	0	0.444007	0	0	0	0	0	0	0	-0.0079533	NA	0	NA	0.0018842	NA	-0.164389	NA	0	NA	0.045714	NA	-0.00331003
ilvI.yabR.IGR	85512	85629	-	117	0	0	0	0	1	0	0	0	0	0	0	0	0	0	0	2	0	0	0.735671	0	0	0	0	0	0	0	0	0	0	0	0	3.98026	0	NA	0	NA	0	NA	-0.133229	NA	0.0956138	NA	0.0708011	NA	-0.000795518
ilvI.AS	85630	87354	-	1724	2	6	18	4	28	8	6	6	26	16	10	6	16	41	3	3	3.23916	8.79257	20.5988	13.9215	19.3285	4.81063	6.61604	14.9155	5.7721	9.37192	8.2174	10.71	9.11026	8.51328	4.83084	5.97039	0.148392	0.850737	-0.264062	0.712368	-0.214383	NA	-0.558894	0.37349	-0.327439	0.570689	-0.00363038	0.996338	-0.0476294
ilvI	85630	87354	+	1724	76	72	60	57	112	50	93	38	507	132	101	70	173	394	73	66	123.088	105.511	82.3952	87.0093	64.4283	68.5515	102.549	94.465	112.556	77.3183	88.8506	102.92	92.0136	99.3216	117.551	131.349	-0.226413	0.515019	0.470998	0.144509	0.5641	0.146928	0.174859	0.632794	0.252385	0.469269	0.0991826	0.874935	0.0529716
ilvI.ilvH.TU_AS	87355	87356	-	1	0	0	0	0	8	0	0	6	2	2	0	2	0	5	0	0	0	0	5.88537	0	0	0	0	14.9155	0.444007	1.17149	0	1.30609	0	2.83776	0	0	0.069014	NA	0.14327	NA	0.0137603	NA	-0.112966	NA	-0.175236	NA	-0.0330508	NA	-0.00408516
ilvI.ilvH.TU	87355	87356	+	1	0	1	5	1	2	2	4	0	31	5	4	3	5	31	1	2	0	1.46543	1.47134	3.48037	5.36903	1.20266	4.41069	0	6.88212	2.92872	2.56794	8.09777	3.6441	4.25664	1.61028	3.98026	0.721914	0.260019	0.0850114	0.919416	-0.303186	NA	0.47502	0.507758	0.00523686	0.99677	-0.197026	NA	-0.0189015
ilvH.AS	87357	87848	-	491	2	0	2	4	12	6	0	6	11	6	0	2	2	5	2	2	3.23916	0	8.82806	10.4411	2.14761	4.81063	0	14.9155	2.44204	3.51447	1.02717	1.30609	0	2.83776	3.22056	3.98026	0.253392	0.724612	-0.452846	0.537552	-0.282379	NA	-1.34575	0.0663459	-0.213019	0.737697	0.362895	NA	-0.06646
ilvH	87357	87848	+	491	10	25	25	26	43	11	23	5	299	82	108	77	105	219	37	31	16.1958	36.6357	31.6339	19.142	26.8451	31.2691	25.3615	12.4296	66.3791	48.0311	53.9267	57.2068	98.3908	109.254	59.5804	61.694	0.923736	0.0228415	1.63056	1.76862e-05	0.40901	0.420947	0.902552	0.0212338	1.23081	0.00435728	0.284537	0.65198	-0.00332861
ilvH.EST3UTR	87849	87946	+	97	11	16	31	18	30	6	9	6	161	58	120	95	72	120	12	28	17.8154	23.4468	22.0701	10.4411	33.288	21.6478	9.92405	14.9155	35.7426	33.9732	36.9783	31.3462	109.323	134.794	19.3234	55.7236	0.577152	0.250457	1.88819	1.28391e-05	0.792053	0.130963	0.760676	0.108032	1.13925	0.0234833	0.325528	0.61872	0.0125654
cra.ilvH.IGR	87849	88027	-	178	0	0	0	0	0	0	1	0	13	4	0	0	0	6	0	0	0	0	0	0	0	0	1.10267	0	2.88605	2.34298	0	1.56731	0	0	0	0	0.185165	NA	0	NA	-0.0446931	NA	0.119196	NA	-0.0537615	NA	-0.0539902	NA	-0.00179253
cra.5UTR	87947	88027	+	80	37	54	66	35	62	36	35	18	610	320	19	8	254	660	17	15	59.9244	79.1331	45.6116	62.6467	70.8712	42.093	38.5935	44.7466	135.422	187.438	130.451	172.404	17.3095	11.351	27.3748	29.8519	1.06018	0.00181172	-1.69435	5.0139e-05	-2.58996	2.68973e-07	1.36018	4.37014e-05	-0.337622	0.448949	-1.58636	0.00224927	0.0257676
cra.AS	88028	89032	-	1004	1	0	4	0	4	6	0	0	8	11	4	0	6	18	0	5	1.61958	0	2.94269	10.4411	4.29522	0	0	0	1.77603	6.44319	3.08152	4.70193	3.6441	0	0	9.95065	0.494206	0.426919	-0.0395773	0.96287	-0.210718	NA	-0.212024	0.783444	0.859719	0.185619	0.538154	NA	-0.0306411
cra	88028	89032	+	1004	616	767	792	644	1398	580	625	243	7558	3759	428	185	3728	7600	292	241	997.66	1123.98	1028.47	1009.31	850.454	774.511	689.17	604.079	1677.9	2201.81	1914.65	1985.26	389.919	262.493	470.202	479.621	0.832653	1.50389e-05	-1.25379	1.32514e-10	-2.05966	1.80832e-14	0.899559	2.12057e-06	-0.401927	0.0799255	-1.26425	4.0415e-06	0.0085038
mraZ.cra.IGR	89033	89633	-	600	5	0	0	0	4	2	2	0	108	47	21	13	43	67	8	6	8.09789	0	2.94269	3.48037	0	0	2.20535	0	23.9764	27.53	22.0843	17.5016	19.1315	18.4454	12.8822	11.9408	1.75581	0.00649796	4.48963	0.000187621	0.736457	0.126081	1.80484	0.0057482	1.45657	0.05539	0.096808	0.902471	-0.00209747
cra.EST3UTR	89033	89132	+	99	66	80	68	63	172	72	58	28	530	327	29	22	331	583	22	19	106.892	117.234	126.535	125.293	73.0188	75.7674	63.955	69.6058	117.662	191.539	169.997	152.29	26.4198	31.2154	35.4262	37.8125	0.406904	0.224682	-1.22727	0.000302055	-1.52845	0.000382139	0.322369	0.342788	-0.644631	0.0765295	-0.894664	0.0432949	-0.00863033
cra.mraZ.IGR	89133	89595	+	462	69	70	49	44	160	60	52	25	752	332	64	23	332	626	21	15	111.751	102.58	117.707	104.411	52.6165	52.9169	57.339	62.1481	166.947	194.467	170.511	163.523	58.3057	32.6342	33.8159	29.8519	0.691366	0.0119372	-0.149166	0.731458	-0.678154	0.0867289	0.534668	0.054384	-0.675009	0.059998	-1.15336	0.00684025	-0.0171421
mraZ.5UTR	89596	89633	+	37	28	53	41	37	57	24	44	17	142	67	51	23	60	113	23	14	45.3482	77.6677	41.9333	41.7645	44.026	44.4983	48.5176	42.2607	31.5245	39.2449	30.8152	29.5177	46.4623	32.6342	37.0365	27.8618	-0.706387	0.0587286	-0.116741	0.823676	0.40733	0.403589	-0.408097	0.334608	-0.321601	0.465161	-0.00907408	0.989096	0.0276621
mraZ.AS	89634	90092	-	458	0	2	10	0	2	0	4	0	49	33	10	0	34	63	0	0	0	2.93086	1.47134	0	10.7381	0	4.41069	0	10.8782	19.3296	17.462	16.4568	9.11026	0	0	0	1.03518	0.122474	-0.0586298	0.945414	-0.437024	NA	1.62319	0.0456182	-0.572623	0.35049	-0.898245	0.0455764	0.00967236
mraZ	89634	90092	+	458	418	492	517	472	806	355	483	181	2367	830	805	462	866	1734	307	243	676.984	720.991	592.951	617.766	555.158	567.654	532.591	449.952	525.483	486.168	444.767	452.953	733.376	655.523	494.356	483.602	-0.453298	0.00241139	0.302202	0.0653427	0.7095	0.000551866	-0.418557	0.00517179	-0.0181438	0.944135	0.370286	0.152717	0.00659274
rsmH.AS	90094	91035	-	941	0	4	10	5	4	2	8	4	21	8	1	0	5	16	0	2	0	5.86171	2.94269	3.48037	10.7381	6.01329	8.82138	9.94369	4.66208	4.68596	2.56794	4.17949	0.911026	0	0	3.98026	0.251182	0.738248	-1.63346	0.0522913	-0.74462	NA	0.0535381	0.951515	-0.761042	0.235616	-0.510947	NA	-0.0110537
rsmH	90094	91035	+	941	550	684	784	742	1120	553	677	297	7862	2944	1833	1136	2794	5595	583	452	890.768	1002.35	823.952	962.323	841.864	892.372	746.509	738.319	1745.39	1724.43	1434.96	1461.52	1669.91	1611.85	938.794	899.539	0.857039	6.05834e-12	0.903948	4.38181e-13	0.0428274	0.898163	0.693286	3.08429e-08	0.289709	0.0699119	-0.369285	0.102452	-0.0367989
ftsL	91032	91397	+	365	451	557	582	492	768	433	526	301	5361	2111	1186	819	2135	4300	250	213	730.43	816.243	564.996	753.501	624.955	591.707	580.006	748.263	1190.16	1236.51	1096.51	1123.24	1080.48	1162.06	402.57	423.898	0.625895	0.000427014	0.850277	9.12471e-07	0.193232	0.561306	0.738075	2.0386e-05	-0.619807	0.00117677	-1.33683	7.47992e-08	0.0166149
ftsL.AS	91036	91397	-	361	0	8	5	2	4	0	2	0	13	6	0	0	9	12	3	0	0	11.7234	2.94269	0	5.36903	2.40531	2.20535	0	2.88605	3.51447	4.62229	3.13462	0	0	4.83084	0	-0.261307	0.717131	-1.26311	0.106011	-0.321609	NA	0.328211	0.65421	0.157374	0.808293	-0.0276765	NA	0.0262205
ftsL.ftsI.TU_AS	91398	91412	-	14	0	2	0	0	0	0	0	0	3	1	0	0	1	2	0	0	0	2.93086	0	0	0	0	0	0	0.666011	0.585745	0.513587	0.522437	0	0	0	0	-0.071337	NA	0	NA	0.0175471	NA	0.0810977	NA	0	NA	-0.0208768	NA	0.00364983
ftsL.ftsI.TU	91398	91412	+	14	42	55	71	48	75	29	61	24	642	267	313	270	274	540	84	52	68.0223	80.5985	55.1754	50.4654	76.2402	57.7275	67.263	59.6621	142.526	156.394	140.723	141.058	285.151	383.098	135.264	103.487	0.922304	0.000648251	2.23506	3.05799e-18	1.08854	0.00299748	1.3064	6.8123e-07	0.751255	0.0112853	-0.370563	0.435673	0.0452917
ftsI.AS	91413	93165	-	1752	61	26	54	58	97	34	36	22	88	36	52	24	63	93	13	31	98.7943	38.1011	71.3601	59.1663	57.9855	69.7541	39.6962	54.6903	19.5363	21.0868	32.356	24.2933	47.3733	34.0531	20.9337	61.694	-1.43527	0.000973005	-0.49103	0.330644	0.594333	0.257317	-0.989427	0.0247406	-0.107846	0.847613	0.560639	0.33278	0.0356687
ftsI	91413	93179	+	1766	1867	2511	3620	3142	3552	1633	3593	1607	12425	5820	2846	1960	9113	20406	1035	731	3023.75	3679.69	2613.1	2841.72	3887.18	3778.75	3961.9	3994.88	2758.4	3409.04	4680.32	5330.42	2592.78	2781	1666.64	1454.78	-0.117708	0.588503	-0.497523	0.00250119	-0.339345	0.191754	0.854149	2.53844e-08	-1.30941	1.51791e-17	-2.17089	1.3192e-23	0.915946
ftsO.AS	92485	92658	-	173	39	13	33	33	65	19	17	15	40	25	49	18	46	46	12	19	63.1635	19.0506	47.8186	33.0635	35.4356	39.6877	18.7454	37.2888	8.88015	14.6436	23.625	12.016	44.6403	25.5398	19.3234	37.8125	-1.36074	0.00789734	-0.0555651	0.939215	0.854599	0.128111	-0.895992	0.0853811	0.0360283	0.95705	0.597481	0.328489	0.0326383
ftsO	92485	92658	+	173	1306	1916	2904	2566	2670	1192	2992	1345	7749	4085	910	579	7372	16964	431	379	2115.17	2807.76	1964.24	2074.3	3118.33	3086.02	3299.2	3343.57	1720.31	2392.77	3786.17	4431.31	829.034	821.531	694.031	754.259	-0.250111	0.275178	-1.86718	4.14275e-25	-1.55499	1.74584e-09	0.989183	4.75079e-08	-2.17347	1.60679e-31	-3.13278	2.5203e-34	1.1527
murE.AS	93166	94649	-	1483	0	0	0	2	4	0	3	1	4	2	3	0	8	2	0	0	0	0	2.94269	0	0	2.40531	3.30802	2.48592	0.888015	1.17149	4.1087	0.522437	2.73308	0	0	0	0.293616	NA	0.0588768	NA	-0.0882374	NA	0.093334	NA	-0.470709	NA	-0.270763	NA	-0.00875771
murE	93166	94653	+	1487	588	714	946	802	1019	441	926	437	2902	996	839	478	813	1594	659	543	952.312	1046.32	749.649	767.422	1015.82	964.531	1021.07	1086.35	644.255	583.402	417.547	416.382	764.351	678.225	1061.18	1080.64	-0.686613	1.20146e-07	-0.443621	0.00146482	0.220994	0.366086	-0.845654	5.18895e-11	0.0223779	0.919119	0.833983	1.05396e-05	-0.0338904
murF.AS	94650	96001	-	1351	0	4	2	2	8	8	3	4	10	4	3	2	11	14	0	2	0	5.86171	5.88537	13.9215	2.14761	2.40531	3.30802	9.94369	2.22004	2.34298	5.64946	3.65706	2.73308	2.83776	0	3.98026	-0.150893	0.850333	0.104166	0.898346	0.112461	NA	-0.499503	0.477123	-0.464066	0.447818	-0.127585	NA	-0.0140407
murF	94650	96008	+	1358	506	555	964	705	929	400	784	397	2214	693	683	387	666	1323	618	518	819.507	813.313	683.439	696.075	1035.15	847.873	864.495	986.911	491.516	405.921	342.049	345.592	622.231	549.107	995.154	1030.89	-0.832727	1.86681e-07	-0.660884	6.25421e-05	0.149139	0.652841	-0.975755	6.50242e-10	0.116434	0.606472	1.05296	3.48657e-06	-0.0232004
mraY.AS	96002	97084	-	1082	4	11	2	12	30	3	8	2	28	19	9	14	44	64	8	8	6.47831	16.1197	22.0701	5.22056	2.14761	14.4319	8.82138	4.97184	6.2161	11.1292	22.5978	16.718	8.19923	19.8643	12.8822	15.921	-0.226174	0.760487	0.400366	0.564249	0.331013	0.572653	0.250006	0.736543	0.368582	0.518005	0.161405	0.832858	0.0309372
mraY	96002	97084	+	1082	299	297	511	400	479	235	484	250	1548	554	321	178	560	992	270	198	484.254	435.232	352.387	408.944	548.715	481.063	533.694	621.481	343.662	324.503	287.609	259.129	292.439	252.561	434.776	394.046	-0.44143	0.018048	-0.879849	5.34265e-07	-0.383982	0.171843	-0.454361	0.0138707	-0.428682	0.0299219	0.00272834	0.994981	-0.00178506
mraY.murD.TU_AS	97085	97086	-	1	0	0	0	0	0	0	0	0	0	0	0	0	0	0	0	0	0	0	0	0	0	0	0	0	0	0	0	0	0	0	0	0	0	NA	0	NA	0	NA	0	NA	0	NA	0	NA	0
mraY.murD.TU	97085	97086	+	1	9	12	36	19	25	15	19	8	79	23	23	10	43	53	28	20	14.5762	17.5851	18.3918	26.1028	38.657	22.8505	20.9508	19.8874	17.5383	13.4721	22.0843	13.8446	20.9536	14.1888	45.0879	39.8026	-0.0252776	0.972533	-0.593215	0.244735	-0.346493	0.541171	-0.22327	0.707042	0.660248	0.145342	0.738834	0.199731	-0.0145983
murD.AS	97087	98403	-	1316	2	1	8	12	4	4	0	2	14	2	8	4	4	14	2	2	3.23916	1.46543	2.94269	6.96075	8.59045	14.4319	0	4.97184	3.10805	1.17149	2.05435	3.65706	7.28821	5.67552	3.22056	3.98026	-0.00826373	0.993396	-0.385349	0.592723	-0.150592	NA	-0.294668	0.697728	0.244653	0.695898	0.315499	NA	-0.013193
murD	97087	98403	+	1316	426	435	851	727	852	350	898	415	1975	697	823	420	762	1376	695	574	689.94	637.461	626.792	609.065	913.809	874.332	990.2	1031.66	438.457	408.264	391.354	359.436	749.774	595.93	1119.15	1142.33	-0.628434	3.33898e-05	-0.392923	0.0147946	0.210123	0.453412	-0.705267	1.85536e-06	0.143832	0.4655	0.819306	0.000114607	-0.0133041
ftsW	98403	99647	+	1244	373	394	714	548	679	374	667	325	2092	708	542	296	850	1608	371	304	604.103	577.379	499.521	650.83	766.697	659.056	735.483	807.925	464.432	414.707	436.549	420.039	493.776	419.988	597.414	604.999	-0.407882	0.0335793	-0.614375	0.000673456	-0.178336	0.599585	-0.399605	0.0344644	-0.322597	0.121141	0.0506387	0.913139	0.00137631
ftsW.AS	98404	99643	-	1239	0	0	2	4	2	1	2	0	6	0	2	0	6	16	2	2	0	0	1.47134	1.74019	2.14761	4.81063	2.20535	0	1.33202	0	3.08152	4.17949	1.82205	0	3.22056	3.98026	0.296768	NA	-0.489567	NA	-0.281448	NA	0.359285	NA	0.270471	NA	0.0217441	NA	-0.00244567
murG.AS	99644	100711	-	1067	4	0	1	4	5	2	2	0	8	2	2	0	6	6	0	2	6.47831	0	3.67836	3.48037	1.07381	4.81063	2.20535	0	1.77603	1.17149	3.08152	1.56731	1.82205	0	0	3.98026	-0.30464	NA	-0.405769	0.581648	-0.0444454	NA	-0.205075	0.792861	0.0793181	NA	0.129672	NA	0.00557625
murG	99644	100711	+	1067	298	361	470	441	691	282	578	230	2884	1069	753	460	1104	2186	567	395	482.634	529.019	508.349	490.733	504.689	530.372	637.345	571.762	640.259	626.161	567.001	571.023	686.003	652.685	913.029	786.101	0.315638	0.0479974	0.363687	0.019912	0.0433961	0.904839	0.181061	0.299273	0.458686	0.00304242	0.27414	0.309022	-0.0263306
murG.murC.TU_AS	100712	100764	-	52	3	0	0	1	2	0	1	0	0	1	3	0	1	2	0	0	4.85873	0	1.47134	0	0	1.20266	1.10267	0	0	0.585745	0.513587	0.522437	2.73308	0	0	0	-0.465066	NA	0.182597	NA	0.189376	NA	-0.0968206	NA	-0.117393	NA	-0.0232723	NA	0.0112463
murG.murC.TU	100712	100764	+	52	36	22	42	43	49	18	51	18	367	151	54	32	185	320	51	35	58.3048	32.2394	36.0479	31.3234	45.0998	51.7143	56.2363	44.7466	81.4754	88.4475	95.0137	83.5899	49.1954	45.4042	82.1243	69.6545	0.809423	0.0154856	-0.0218474	0.967256	-0.639631	0.144908	1.24586	7.66257e-05	0.414947	0.262802	-0.567192	0.241405	0.0452477
murC.AS	100765	102240	-	1475	6	0	1	4	12	0	0	2	17	11	6	0	8	20	4	2	9.71747	0	8.82806	0	1.07381	4.81063	0	4.97184	3.77406	6.44319	4.1087	5.22437	5.46616	0	6.44112	3.98026	0.0225494	0.980113	0.00053843	0.999597	-0.00880134	NA	-0.0119276	0.988117	0.284605	0.647694	0.186007	NA	-0.00157532
murC	100765	102240	+	1475	432	528	744	632	1130	443	870	414	4762	1602	1065	570	2093	3567	693	608	699.658	773.746	831.309	770.903	798.911	760.079	959.325	1029.17	1057.18	938.363	1074.94	931.766	970.243	808.762	1115.92	1210	0.425801	0.0107125	0.187791	0.342767	-0.210821	0.469768	0.311553	0.0717203	0.205175	0.298533	-0.082689	0.835171	-0.0198849
ddlB	102233	103153	+	920	439	528	713	694	882	423	826	328	4326	1492	660	352	1470	3012	415	332	710.995	773.746	648.862	736.099	765.623	834.644	910.808	815.382	960.388	873.931	754.974	786.79	601.277	499.446	668.267	660.723	0.297418	0.0859485	-0.518113	0.00122273	-0.765362	0.000424399	0.157468	0.420831	-0.356684	0.0450354	-0.494803	0.0431827	-0.0253699
ddlB.AS	102241	103153	-	912	0	2	4	0	2	0	0	0	0	0	0	0	0	0	0	0	0	2.93086	1.47134	0	4.29522	0	0	0	0	0	0	0	0	0	0	0	-0.205996	NA	-0.174711	NA	0.0119754	NA	-0.172494	NA	0	NA	0.0482335	NA	0.000949099
ftsQ.AS	103155	103985	-	830	0	0	4	2	5	0	2	2	12	2	1	0	0	4	0	4	0	0	3.67836	0	4.29522	2.40531	2.20535	4.97184	2.66404	1.17149	0	1.04487	0.911026	0	0	7.96052	0.559849	NA	-0.605649	NA	-0.39417	NA	-0.446293	NA	0.031418	NA	0.208795	NA	-0.0385593
ftsQ	103155	103985	+	830	410	456	678	527	777	355	660	364	6983	2489	1014	637	2696	5253	442	404	664.027	668.235	571.617	617.766	728.04	633.8	727.764	904.876	1550.25	1457.92	1384.63	1372.18	923.78	903.826	711.744	804.012	1.14806	1.27306e-15	0.412009	0.0110282	-0.680813	0.00162141	1.19098	5.37266e-17	-0.0820383	0.715282	-1.24101	3.09861e-09	0.00714361
ftsA	103982	105244	+	1262	885	1062	1698	1395	1777	824	1504	700	10350	3578	1519	857	3361	6693	882	751	1433.33	1556.28	1307.29	1433.91	1823.32	1677.71	1658.42	1740.15	2297.74	2095.8	1726.17	1748.33	1383.85	1215.98	1420.27	1494.59	0.544894	2.7199e-05	-0.418291	0.00213208	-0.93129	2.36041e-07	0.338902	0.014169	-0.203172	0.2134	-0.527909	0.00828172	-0.048055
ftsA.AS	103986	105244	-	1258	8	0	2	2	0	0	2	1	2	6	1	0	10	4	0	0	12.9566	0	0	0	2.14761	2.40531	2.20535	2.48592	0.444007	3.51447	5.13587	1.04487	0.911026	0	0	0	-0.430627	NA	-0.42853	0.545383	-0.02153	NA	0.918646	0.184925	-0.447173	NA	-0.555867	NA	0.049726
ftsA.ftsZ.TU_AS	105245	105304	-	59	0	0	0	0	0	0	0	0	0	1	0	0	0	0	0	0	0	0	0	0	0	0	0	0	0	0.585745	0	0	0	0	0	0	-0.00229349	NA	0	NA	0.000548003	NA	0	NA	0	NA	0	NA	-0.00153338
ftsA.ftsZ.TU	105245	105304	+	59	179	198	325	281	314	159	281	124	3581	1316	305	126	1080	2362	228	214	289.904	290.155	231.001	276.69	348.987	337.947	309.851	308.254	794.995	770.84	554.674	616.998	277.863	178.779	367.144	425.888	1.37697	1.31323e-12	-0.542449	0.0147219	-1.88591	1.80934e-11	1.17235	1.66691e-09	0.310009	0.216199	-0.744139	0.0133925	-0.0276715
ftsZ.AS	105305	106456	-	1151	2	2	0	2	2	0	0	0	6	6	2	2	0	2	2	8	3.23916	2.93086	1.47134	0	0	2.40531	0	0	1.33202	3.51447	0	0.522437	1.82205	2.83776	3.22056	15.921	-0.117498	0.884399	0.262195	0.731303	0.151881	NA	-0.356114	0.612201	1.57291	0.0486474	0.741557	NA	-0.0118985
ftsZ	105305	106456	+	1151	1252	1231	2210	1715	2086	984	2061	826	18370	6069	1710	876	5076	9903	1295	1021	2027.71	1803.94	1534.61	1712.34	2373.11	2062.56	2272.61	2053.37	4078.21	3554.89	2606.97	2586.85	1557.85	1242.94	2085.31	2031.92	0.968562	1.45943e-10	-0.641463	5.20243e-05	-1.59173	1.20272e-13	0.661685	2.21939e-05	-0.0618356	0.790675	-0.686862	0.00283831	-0.0648975
ftsZ.lpxC.TU_AS	106457	106556	-	99	2	0	0	0	0	0	0	0	0	2	0	1	0	0	2	2	3.23916	0	0	0	0	0	0	0	0	1.17149	0	0	0	1.41888	3.22056	3.98026	-0.132214	NA	0.152157	NA	0.0743815	NA	0	NA	0.268229	NA	0.145909	NA	-0.000226123
ftsZ.lpxC.TU	106457	106556	+	99	358	428	577	567	894	367	681	304	1934	651	270	169	485	1119	251	194	579.809	627.203	657.69	638.648	619.586	681.907	750.92	755.72	429.355	381.32	249.09	292.303	245.977	239.791	404.181	386.085	-0.554972	0.000394419	-1.38532	6.3131e-19	-0.769711	0.000606869	-1.22785	2.61108e-17	-0.88156	3.03123e-08	0.293945	0.316299	-0.510847
lpxC.AS	106557	107474	-	917	3	7	6	8	6	0	4	0	12	4	4	4	3	8	3	0	4.85873	10.258	4.41403	0	6.44283	9.62126	4.41069	0	2.66404	2.34298	1.54076	2.08975	3.6441	5.67552	4.83084	0	-0.699583	0.289091	-0.346764	0.640182	0.154262	NA	-0.209941	0.790651	-0.019139	0.980258	0.0768761	NA	0.0223834
lpxC	106557	107474	+	917	3020	3164	4153	3896	6668	2859	4810	2333	13768	4479	1974	1187	4149	7869	1939	1488	4891.13	4636.61	4905.46	4975.19	4459.51	4685.55	5303.86	5799.66	3056.55	2623.55	2130.87	2055.53	1798.37	1684.21	3122.34	2961.31	-0.73254	3.94179e-10	-1.37266	1.96248e-32	-0.601601	0.000595932	-1.22174	7.12934e-27	-0.840412	7.72522e-13	0.350183	0.0872047	-0.305576
secM.lpxC.IGR	107475	107704	-	229	2	1	0	0	6	2	2	0	6	1	2	0	4	11	2	2	3.23916	1.46543	4.41403	3.48037	0	0	2.20535	0	1.33202	0.585745	2.05435	2.8734	1.82205	0	3.22056	3.98026	-0.343002	NA	0.535627	NA	0.325456	NA	-0.241435	NA	0.282827	NA	0.292796	NA	0.00723826
lpxC.3UTR	107475	107544	+	69	434	476	582	517	871	349	603	256	2475	891	302	169	753	1469	180	154	702.897	697.544	640.77	607.325	624.955	621.774	664.912	636.396	549.459	521.899	386.731	383.73	275.13	239.791	289.851	306.48	-0.376143	0.00907003	-1.23965	1.5058e-18	-0.818884	3.75118e-05	-0.686051	2.14683e-07	-1.08856	3.78971e-13	-0.395187	0.107181	-0.0807865
lpxC.secM.IGR	107545	107604	+	59	271	291	352	333	537	233	363	148	1989	675	190	120	630	1197	84	91	438.906	426.44	395.056	405.463	377.98	400.485	400.27	367.916	441.565	395.378	323.56	312.678	173.095	170.266	135.264	181.102	-0.0429694	0.872432	-1.14083	3.5216e-11	-1.04811	1.01222e-05	-0.320565	0.0777925	-1.2372	6.40256e-11	-0.871375	0.00060027	-0.0533827
secM.EST5UTR	107605	107704	+	99	148	217	233	190	376	177	247	97	1580	565	140	85	667	1487	109	74	239.698	317.998	276.612	308.013	250.197	228.505	272.36	241.134	350.766	330.946	342.563	388.432	127.544	120.605	175.521	147.27	0.275005	0.245377	-0.897464	2.36007e-05	-1.10965	9.76481e-05	0.318457	0.151565	-0.602232	0.008549	-0.87738	0.00271878	0.00557982
secM.AS	107705	108217	-	512	12	16	21	14	38	6	20	2	13	6	10	2	8	10	2	6	19.4349	23.4468	27.9555	10.4411	22.5499	16.8372	22.0535	4.97184	2.88605	3.51447	4.1087	2.61218	9.11026	2.83776	3.22056	11.9408	-1.94148	0.00205094	-0.997641	0.110596	0.341052	0.562498	-1.86176	0.00315866	-0.399924	0.474646	0.537216	0.396539	0.00564204
secM	107705	108217	+	512	697	763	993	767	1458	648	1049	453	7637	2535	603	355	3677	7642	406	366	1128.85	1118.12	1072.61	1127.64	1066.29	922.438	1156.7	1126.12	1695.44	1484.86	1888.46	1996.23	549.349	503.702	653.774	728.387	0.491218	0.000549815	-0.893439	2.07503e-10	-1.36474	2.23325e-12	0.805841	1.4217e-09	-0.692675	1.96333e-06	-1.49375	1.55495e-14	0.0799987
secM.secA.TU_AS	108218	108278	-	60	0	0	2	0	0	0	1	0	0	0	1	0	0	2	0	1	0	0	0	0	2.14761	0	1.10267	0	0	0	0	0.522437	0.911026	0	0	1.99013	0	NA	-0.0732402	NA	0.0172804	NA	0.0261747	NA	0.018891	NA	-0.000467677	NA	0.00384888
secM.secA.TU	108218	108278	+	60	115	113	205	141	265	113	232	103	1333	495	128	106	668	1325	82	78	186.251	165.593	194.953	196.641	220.13	169.575	255.82	256.05	295.931	289.944	343.076	346.114	116.611	150.401	132.043	155.23	0.702639	0.000728799	-0.533523	0.0207785	-1.17477	5.54052e-05	0.782797	6.32129e-05	-0.754021	0.000791676	-1.53081	1.4604e-07	0.00963781
secA.AS	108279	110984	-	2705	4	6	9	7	11	4	4	8	22	10	6	0	4	25	5	1	6.47831	8.79257	8.09238	6.96075	9.66425	8.4186	4.41069	19.8874	4.88408	5.85745	2.05435	6.53046	5.46616	0	8.05141	1.99013	-0.245934	0.743078	-0.733591	0.288019	-0.228646	NA	-0.384537	0.595025	-0.367066	0.53236	-0.08002	0.919241	-0.0068294
secA	108279	110984	+	2705	1950	1838	1945	1762	3695	1717	2356	1162	13495	4282	3366	2077	5866	10854	2234	1971	3158.18	2693.46	2718.31	2987.9	2088.55	2119.08	2597.9	2888.64	2995.94	2508.16	3012.7	2835.26	3066.51	2947.01	3597.37	3922.55	-0.0848208	0.679117	0.502641	0.000665339	0.543147	0.010294	0.0356966	0.875428	0.432989	0.00458136	0.385816	0.110214	0.0231255
secA.mutT.TU_AS	110985	111043	-	58	2	0	0	2	0	0	0	0	5	3	10	1	1	4	0	0	3.23916	0	0	0	0	2.40531	0	0	1.11002	1.75723	0.513587	1.04487	9.11026	1.41888	0	0	-0.0286009	NA	0.449507	NA	0.14487	NA	0.321851	NA	0	NA	-0.101282	NA	0.011895
secA.mutT.TU	110985	111043	+	58	81	32	124	57	194	50	135	66	644	197	244	139	319	466	62	52	131.186	46.8937	142.72	87.0093	133.152	68.5515	148.861	164.071	142.97	115.392	163.834	121.728	222.29	197.224	99.8374	103.487	0.45361	0.311176	0.890564	0.0227841	0.282064	0.598292	0.244723	0.621776	-0.425861	0.297293	-0.570079	0.283126	-0.018354
mutT.AS	111044	111433	-	389	23	11	20	19	35	23	5	12	368	124	106	96	136	301	37	24	37.2503	16.1197	25.7485	40.0243	21.4761	22.8505	5.51336	29.8311	81.6974	72.6324	69.8479	78.6267	96.5688	136.212	59.5804	47.7631	1.25405	0.00394003	2.14114	1.95687e-06	0.430192	0.420969	1.00184	0.019018	1.4587	0.00399805	0.330261	0.608224	-0.0209194
mutT	111044	111433	+	389	22	25	41	32	56	31	44	28	663	252	128	118	263	531	70	73	35.6307	36.6357	41.1976	53.9458	44.026	38.485	48.5176	69.6058	147.188	147.608	135.074	138.707	116.611	167.428	112.72	145.279	1.87255	2.05083e-09	1.6402	4.65715e-08	-0.164051	0.757039	1.44577	4.14511e-07	0.995179	0.00131767	-0.275446	0.610805	-0.0473774
yacG.mutT.IGR	111434	111548	-	114	48	33	36	35	93	33	39	30	672	216	120	63	181	442	38	16	77.7397	48.3591	68.4174	57.4261	38.657	42.093	43.0042	74.5777	149.187	126.521	92.9593	115.459	109.323	89.3894	61.1907	31.8421	0.999929	0.00332008	1.1457	0.00114915	0.0990277	0.8716	0.630312	0.0785913	-0.165457	0.72568	-0.641905	0.199527	-0.0378493
mutT.EST3UTR	111434	111533	+	99	28	19	35	31	67	20	49	26	461	152	111	50	223	333	38	48	45.3482	27.8431	49.29	34.8037	37.5832	37.2824	54.031	64.634	102.344	89.0332	114.53	86.9857	101.124	70.944	61.1907	95.5262	1.2206	0.000558274	1.05789	0.00300382	-0.106291	0.862354	1.0752	0.00144976	0.288375	0.483328	-0.533282	0.294014	-0.0141451
mutT.yacG.IGR	111534	111648	+	114	7	7	25	7	42	5	18	14	303	75	54	46	125	207	22	11	11.337	10.258	30.8982	8.70093	26.8451	8.4186	19.8481	34.8029	67.2671	43.9309	64.1984	54.0722	49.1954	65.2685	35.4262	21.8914	1.83144	0.000656312	1.28855	0.0109725	-0.282222	0.63823	1.12284	0.0217842	0.0711869	0.910023	-0.650977	0.27965	-0.0544144
yacG.EST3UTR	111549	111648	-	99	60	68	46	56	119	59	84	27	696	230	112	64	191	371	25	17	97.1747	99.6491	87.5449	102.671	49.3951	67.3488	92.6245	67.1199	154.515	134.721	98.0952	96.912	102.035	90.8083	40.257	33.8322	0.51497	0.0758131	0.667387	0.0273802	0.120562	0.814218	0.049029	0.90447	-0.936697	0.00468745	-0.919609	0.0265443	-0.0703286
yacG.AS	111649	111846	+	197	10	7	12	10	21	8	16	8	239	95	49	40	106	255	17	16	16.1958	10.258	15.4491	13.9215	12.8857	12.0266	17.6428	19.8874	53.0589	55.6458	54.4403	66.6107	44.6403	56.7552	27.3748	31.8421	1.72239	7.85132e-05	1.73935	6.76398e-05	-0.0182053	0.980423	1.77703	7.84869e-06	0.412244	0.368132	-0.814539	0.137267	-0.00118639
yacG	111649	111846	-	197	68	77	68	78	121	52	68	26	885	294	129	82	247	506	31	59	110.131	112.838	89.0162	90.4897	73.0188	93.8073	74.9817	64.634	196.473	172.209	126.856	132.176	117.522	116.348	49.9187	117.418	0.658825	0.0318936	0.43812	0.20569	-0.155712	0.762892	0.482191	0.139297	0.156356	0.714175	-0.219449	0.701844	-0.017728
yacG.zapD.TU_AS	111847	111855	+	8	2	0	0	0	1	0	1	0	20	5	3	0	12	15	1	1	3.23916	0	0.735671	0	0	0	1.10267	0	4.44007	2.92872	6.16305	3.91828	2.73308	0	1.61028	1.99013	0.307201	NA	0.663278	NA	0.129847	NA	0.896909	NA	0.192315	NA	-0.185882	NA	0.0195012
yacG.zapD.TU	111847	111855	-	8	13	17	20	19	26	8	17	4	204	57	25	14	50	115	7	13	21.0545	24.9123	19.1275	13.9215	21.4761	22.8505	18.7454	9.94369	45.2888	33.3875	25.6794	30.0401	22.7756	19.8643	11.272	25.8717	0.610562	0.207985	-0.0339482	0.960561	-0.40821	0.455619	0.558792	0.263244	0.11925	0.83804	-0.225902	0.74932	-0.0042508
zapD.AS	111856	112599	+	743	23	13	13	8	23	17	25	2	188	93	45	13	122	155	22	8	37.2503	19.0506	16.9204	29.5832	13.9595	9.62126	27.5668	4.97184	41.7367	54.4743	62.6577	40.4888	40.9962	18.4454	35.4262	15.921	0.540603	0.34218	0.933186	0.093991	0.222464	0.724371	0.862598	0.103201	0.249454	0.648794	-0.27752	0.687867	0.0213117
zapD	111856	112599	-	743	173	152	222	171	333	150	192	93	2571	846	301	193	826	1606	166	131	280.187	222.745	244.979	261.028	238.385	205.654	211.713	231.191	570.772	495.54	424.223	419.517	274.219	273.844	267.307	260.707	1.05219	1.88384e-09	0.288599	0.19551	-0.684142	0.00971266	0.717978	4.86122e-05	0.22864	0.36217	-0.414207	0.199014	-0.0625814
coaE	112599	113219	-	620	144	152	138	153	300	133	147	72	2658	1000	223	142	785	1620	91	94	233.219	222.745	220.701	231.445	148.185	184.007	162.093	178.986	590.086	585.745	403.166	423.174	203.159	201.481	146.536	187.072	1.3238	2.0563e-14	0.274929	0.244348	-0.970228	0.000232113	0.846531	1.146e-06	-0.0222457	0.950179	-0.789784	0.00544794	-0.128618
coaE.AS	112600	113219	+	619	2	3	4	0	11	2	2	4	17	18	1	4	8	17	4	0	3.23916	4.39628	8.09238	3.48037	4.29522	0	2.20535	9.94369	3.77406	10.5434	4.1087	4.44071	0.911026	5.67552	6.44112	0	0.319783	0.655146	0.160652	0.839178	-0.0587516	NA	-0.200157	0.802397	-0.173142	0.785876	-0.036287	NA	-0.0273726
coaE.yacM.IGR	113220	113243	+	23	0	0	0	0	2	0	0	0	0	1	0	0	1	0	0	0	0	0	1.47134	0	0	0	0	0	0	0.585745	0.513587	0	0	0	0	0	-0.00229349	NA	0	NA	0.000548003	NA	-0.0789637	NA	0	NA	0.0227804	NA	-0.00163361
coaE.EST5UTR	113220	113319	-	99	23	16	18	40	47	19	16	11	499	226	21	8	160	246	14	5	37.2503	23.4468	34.5766	33.0635	19.3285	48.1063	17.6428	27.3451	110.78	132.378	82.174	64.2597	19.1315	11.351	22.5439	9.95065	1.70343	5.56493e-05	-0.837614	0.0837796	-2.29457	6.85077e-05	0.908108	0.033312	-0.19291	0.723853	-0.821752	0.15352	-0.083408
yacM.AS	113244	113288	-	44	17	10	14	29	36	17	9	7	419	197	20	7	138	207	11	2	27.5328	14.6543	26.4842	29.5832	15.0333	34.8771	9.92405	17.4015	93.0196	115.392	70.8751	54.0722	18.2205	9.93216	17.7131	3.98026	1.93448	3.71053e-05	-0.555632	0.309537	-2.11438	0.000474233	0.922409	0.0444234	-0.0793063	0.902713	-0.633037	0.297825	-0.107044
yacM	113244	113288	+	44	0	0	0	0	1	0	0	0	0	0	0	0	2	1	0	0	0	0	0.735671	0	0	0	0	0	0	0	1.02717	0.261218	0	0	0	0	0	NA	0	NA	0	NA	0.0155746	NA	0	NA	-0.002773	NA	0.00240183
yacM.guaC.IGR	113289	113343	+	54	0	0	1	0	0	0	0	0	0	1	0	0	5	0	0	0	0	0	0	0	1.07381	0	0	0	0	0.585745	2.56794	0	0	0	0	0	-0.00229352	NA	-0.0671288	NA	-0.0136179	NA	0.123598	NA	0	NA	-0.0316549	NA	0.00266662
guaC.coaE.IGR	113320	113443	-	123	3	3	4	14	9	4	5	0	96	42	5	2	23	32	3	3	4.85873	4.39628	6.62104	6.96075	4.29522	16.8372	5.51336	0	21.3124	24.6013	11.8125	8.35899	4.55513	2.83776	4.83084	5.97039	1.36336	0.0300324	-0.785837	0.231879	-1.40309	NA	0.325156	0.649073	0.186493	0.765061	0.0114133	0.987627	-0.0720727
guaC.EST5UTR	113344	113443	+	99	45	28	35	37	90	36	31	23	214	55	53	27	67	124	19	17	72.881	41.032	66.2104	62.6467	37.5832	44.4983	34.1829	57.1762	47.5088	32.216	34.4104	32.3911	48.2844	38.3098	30.5953	33.8322	-0.409509	0.351538	0.075759	0.89186	0.328553	0.525825	-0.824335	0.0274733	-0.280387	0.544317	0.302032	0.621489	-0.0390749
guaC.AS	113444	114421	-	977	0	6	8	10	16	5	8	8	24	11	7	8	28	18	5	6	0	8.79257	11.7707	8.70093	8.59045	12.0266	8.82138	19.8874	5.32809	6.44319	14.3804	4.70193	6.37718	11.351	8.05141	11.9408	0.174561	0.82479	-0.129697	0.866681	-0.154193	NA	-0.0938689	0.90866	-0.167463	0.782893	-0.0862168	0.915108	-0.0165617
guaC	113444	114487	+	1043	328	226	404	392	665	264	342	173	1515	441	279	193	577	1044	186	161	531.222	331.187	489.221	459.409	433.817	471.442	377.114	430.065	336.336	258.313	296.34	272.712	254.176	273.844	299.512	320.411	-0.497135	0.0418233	-0.733032	0.00165513	-0.190265	0.64401	-0.701334	0.00192525	-0.31822	0.246075	0.297465	0.478165	-0.0249429
hofC.EST3UTR	114422	114521	-	99	0	3	4	3	3	1	5	5	13	1	2	0	3	4	9	5	0	4.39628	2.20701	1.74019	4.29522	3.60797	5.51336	12.4296	2.88605	0.585745	1.54076	1.04487	1.82205	0	14.4925	9.95065	-0.0837691	0.921037	-0.665223	0.358077	-0.238446	NA	-0.253202	0.746122	0.165092	0.791365	0.249033	NA	-0.00774168
guaC.EST3UTR	114488	114587	+	99	81	29	72	63	114	37	57	34	251	81	52	23	102	179	25	31	131.186	42.4974	83.8665	64.3869	77.314	75.7674	62.8523	84.5214	55.7229	47.4453	52.3859	46.7581	47.3733	32.6342	40.257	61.694	-0.604869	0.168038	-0.74399	0.0897395	-0.0924409	0.890514	-0.493923	0.279624	-0.330225	0.46556	0.0428462	0.956068	0.00938659
hofC	114522	115724	-	1202	2	12	14	15	10	14	17	15	133	37	24	26	62	96	34	25	3.23916	17.5851	7.35671	24.3626	15.0333	18.0399	18.7454	37.2888	29.5265	21.6726	31.8424	25.077	21.8646	36.8909	54.7496	49.7532	0.864018	0.120115	0.559328	0.329294	-0.176637	0.786081	0.692219	0.211124	0.544395	0.260212	-0.0025241	0.997526	-0.0146239
hofC.AS	114588	115713	+	1125	15	9	18	7	15	10	22	2	61	17	10	21	17	35	7	0	24.2937	13.1889	11.0351	17.4019	19.3285	8.4186	24.2588	4.97184	13.5422	9.95766	8.73099	9.14264	9.11026	29.7965	11.272	0	-0.371356	0.584371	0.248927	0.731096	0.335278	0.57073	-0.363921	0.604827	-0.56089	0.327353	-0.224106	0.755949	0.000813781
hofB.AS	115714	117099	+	1385	20	12	7	18	18	11	14	6	22	12	15	2	16	41	11	4	32.3916	17.5851	13.2421	19.142	7.51664	21.6478	15.4374	14.9155	4.88408	7.02894	8.2174	10.71	13.6654	2.83776	17.7131	7.96052	-1.45689	0.00988789	-0.429124	0.515623	0.487695	0.391401	-0.46994	0.460657	-0.0901738	0.889082	0.179043	0.811889	0.0742793
hofB	115714	117099	-	1385	53	52	87	59	74	28	87	30	372	115	74	60	243	347	99	70	85.8376	76.2023	54.4397	48.7252	93.4211	70.9568	95.9325	74.5777	82.5854	67.3607	124.802	90.6428	67.4159	85.1328	159.418	139.309	-0.0893001	0.842906	-0.110391	0.799349	-0.0158271	0.980246	0.944239	0.00161003	0.636544	0.0406066	-0.181723	0.758736	0.462373
hofB.ppdD.TU_AS	117100	117108	+	8	0	0	0	0	0	3	0	0	1	1	0	0	1	0	0	0	0	0	0	5.22056	0	0	0	0	0.222004	0.585745	0.513587	0	0	0	0	0	0.0232385	NA	0	NA	-0.00558802	NA	-0.183479	NA	0	NA	0.0509174	NA	-0.00449726
hofB.ppdD.TU	117100	117108	-	8	0	0	1	0	1	0	0	0	3	0	0	0	1	4	2	0	0	0	0.735671	0	1.07381	0	0	0	0.666011	0	0.513587	1.04487	0	0	3.22056	0	0.0253514	NA	-0.125442	NA	-0.0372735	NA	0.0558456	NA	0.166758	NA	0.050227	NA	0.000645446
ppdD.AS	117109	117549	+	440	3	0	0	2	4	5	0	3	6	2	5	6	2	5	1	2	4.85873	0	2.94269	8.70093	0	2.40531	0	7.45777	1.33202	1.17149	1.02717	1.30609	4.55513	8.51328	1.61028	3.98026	-0.259976	0.717819	0.83108	0.255057	0.41997	NA	-0.828908	0.233593	-0.0350035	0.962322	0.305449	NA	-0.0187663
ppdD	117109	117549	-	440	3	7	2	6	4	4	4	1	29	7	4	0	30	22	8	5	4.85873	10.258	2.94269	6.96075	2.14761	7.21594	4.41069	2.48592	6.43811	4.10021	15.4076	5.7468	3.6441	0	12.8822	9.95065	-0.240637	0.748107	-0.470519	0.516089	-0.130904	NA	0.598358	0.37837	0.58909	0.323593	0.107285	0.892819	0.0533446
ppdD.nadC.IGR	117550	117751	+	201	0	0	0	3	2	0	0	3	15	0	9	0	4	7	3	0	0	0	1.47134	0	0	3.60797	0	7.45777	3.33006	0	2.05435	1.82853	8.19923	0	4.83084	0	0.3786	NA	0.228649	0.754067	-0.0702151	NA	0.19467	0.78001	-0.0644915	NA	-0.106417	NA	-0.00704515
ppdD.5UTR	117550	117651	-	101	6	1	3	15	9	0	5	3	59	12	5	4	23	22	4	2	9.71747	1.46543	6.62104	0	3.22142	18.0399	5.51336	7.45777	13.0982	7.02894	11.8125	5.7468	4.55513	5.67552	6.44112	3.98026	0.390334	0.579049	-0.480788	0.501038	-0.433507	NA	0.523469	0.45589	-0.0741158	0.915513	-0.313282	0.624864	0.00613112
nadC.EST3UTR	117652	117751	-	99	62	49	63	71	125	40	70	34	342	121	63	32	127	251	45	27	100.414	71.806	91.9589	69.6075	67.6498	85.3887	77.1871	84.5214	75.9253	70.8751	65.2256	65.5658	57.3946	45.4042	72.4626	53.7335	-0.199522	0.607939	-0.490801	0.162168	-0.216811	0.658632	-0.302635	0.39309	-0.246465	0.527425	-0.00117672	0.998638	-0.00976239
nadC.AS	117752	118645	+	893	9	10	5	15	11	4	10	2	31	19	6	2	12	32	4	6	14.5762	14.6543	8.09238	6.96075	5.36903	18.0399	11.0267	4.97184	6.88212	11.1292	6.16305	8.35899	5.46616	2.83776	6.44112	11.9408	-0.440511	0.496335	-0.801499	0.213352	-0.203868	NA	-0.0332953	0.968468	0.0251429	0.971674	0.0384043	0.96211	0.0267617
nadC	117752	118645	-	893	329	328	392	415	829	238	451	188	1854	684	469	324	779	1589	316	282	532.841	480.66	609.872	414.164	420.932	499.103	497.305	467.353	411.595	400.649	400.085	415.076	427.271	459.717	508.849	561.217	-0.303861	0.183064	-0.0509902	0.864321	0.21311	0.54831	-0.330386	0.13353	0.12086	0.660337	0.420357	0.203464	-0.00338168
nadC.ampD.IGR	118646	118702	+	56	20	19	35	25	29	18	31	10	29	14	19	5	20	36	12	9	32.3916	27.8431	21.3345	31.3234	37.5832	30.0664	34.1829	24.8592	6.43811	8.20043	10.2717	9.40386	17.3095	7.0944	19.3234	17.9112	-1.69832	0.000237952	-1.08194	0.0257839	0.306026	0.597217	-1.10208	0.0154171	-0.396701	0.413205	0.335261	0.605589	0.0467254
nadC.5UTR	118646	118663	-	17	30	25	36	46	99	35	64	11	134	53	34	24	46	141	26	22	48.5873	36.6357	72.8315	60.9065	38.657	55.3222	70.571	27.3451	29.7485	31.0445	23.625	36.8318	30.9749	34.0531	41.8673	43.7829	-0.393761	0.415187	-0.426495	0.379916	-0.0236965	0.974041	-0.967203	0.0134822	-0.174613	0.727017	0.508566	0.360905	-0.0559539
ampD.nadC.IGR	118664	118732	-	68	23	20	30	38	83	30	56	9	111	43	26	22	36	116	22	18	37.2503	29.3086	61.0607	52.2056	32.2142	45.701	61.7497	22.3733	24.6424	25.187	18.4891	30.3013	23.6867	31.2154	35.4262	35.8223	-0.32548	0.541241	-0.401645	0.439419	-0.0488213	0.945265	-1.00127	0.0156499	-0.197618	0.696416	0.48912	0.397551	-0.0672697
ampD.5UTR	118703	118732	+	29	45	49	84	56	81	33	71	21	73	37	44	8	33	82	20	15	72.881	71.806	59.5894	57.4261	90.1997	67.3488	78.2898	52.2044	16.2063	21.6726	16.9484	21.4199	40.0851	11.351	32.2056	29.8519	-1.69579	1.8652e-05	-1.30077	0.00177148	0.211641	0.716571	-1.36387	0.000559947	-0.763832	0.0687941	0.275342	0.668834	0.0251833
ampD.AS	118733	119280	-	547	2	0	3	2	0	0	3	0	4	2	4	2	2	0	0	0	3.23916	0	0	0	3.22142	2.40531	3.30802	0	0.888015	1.17149	1.02717	0	3.6441	2.83776	0	0	-0.121699	NA	0.0484818	NA	0.0641054	NA	0.194308	NA	-0.366761	NA	-0.247322	NA	0.0112758
ampD	118733	119284	+	551	181	219	272	220	376	134	271	111	658	288	187	72	263	522	148	92	293.144	320.929	276.612	233.185	292.075	264.585	298.824	275.937	146.078	168.695	135.074	136.356	170.362	102.159	238.322	183.092	-0.912545	7.95265e-05	-0.943753	9.35928e-05	-0.0279232	0.961024	-0.866442	0.000188427	-0.377755	0.175745	0.37785	0.356731	0.00538681
ampE.AS	119281	120135	-	854	7	3	3	2	10	0	10	8	23	8	4	13	21	24	7	6	11.337	4.39628	7.35671	0	3.22142	2.40531	11.0267	19.8874	5.10609	4.68596	10.7853	6.26924	3.6441	18.4454	11.272	11.9408	-0.325117	0.647855	0.955036	0.164391	0.669066	NA	0.467906	0.506354	-0.129325	0.838195	-0.36191	0.581072	0.0509329
ampE	119281	120135	+	854	118	126	139	165	285	86	175	61	684	313	119	67	266	487	94	96	191.11	184.644	209.666	149.656	149.259	198.438	192.968	151.641	151.851	183.338	136.614	127.213	108.412	95.065	151.366	191.052	-0.15786	0.644286	-0.70317	0.010029	-0.439754	0.244717	-0.438536	0.113448	-0.0277414	0.947767	0.337831	0.450944	-0.0338972
aroP.ampE.IGR	120136	120143	-	7	4	1	5	5	13	4	12	9	30	13	7	7	18	28	4	2	6.47831	1.46543	9.56373	6.96075	5.36903	6.01329	13.2321	22.3733	6.66011	7.61468	9.24457	7.31411	6.37718	9.93216	6.44112	3.98026	0.448942	0.508802	0.269019	0.709424	-0.101991	NA	-0.0330627	0.968271	-0.806547	0.163873	-0.578917	0.358218	-0.034219
ampE.EST3UTR	120136	120235	+	99	26	17	28	32	46	23	33	10	123	46	28	9	37	72	28	18	42.109	24.9123	33.8409	40.0243	30.0666	38.485	36.3882	24.8592	27.3065	26.9443	19.0027	18.8077	25.5087	12.7699	45.0879	35.8223	-0.23829	0.650911	-0.618573	0.188599	-0.248719	0.663483	-0.789274	0.0584788	0.21907	0.653873	0.805681	0.133233	-0.0541028
aroP.3UTR	120144	120177	-	33	7	2	6	6	15	5	13	6	35	17	11	9	26	42	6	5	11.337	2.93086	11.0351	8.70093	6.44283	7.21594	14.3347	14.9155	7.77013	9.95766	13.3533	10.9712	10.0213	12.7699	9.66169	9.95065	0.191294	0.795563	0.440887	0.499384	0.130613	0.849246	0.172728	0.809936	-0.24948	0.657593	-0.315425	0.642976	-0.00255586
aroP	120178	121551	-	1373	47	35	57	63	92	38	93	43	496	143	104	58	303	548	94	99	76.1202	51.29	67.6818	66.1271	61.2069	75.7674	102.549	106.895	110.114	83.7615	155.617	143.148	94.7467	82.295	151.366	197.023	0.565052	0.0745597	0.342648	0.329237	-0.161962	0.750065	1.06746	7.78675e-05	0.609838	0.0370454	-0.313693	0.521486	0.067093
aroP.AS	120236	121551	+	1315	64	86	115	104	160	62	85	31	315	122	84	45	161	272	63	49	103.653	126.027	117.707	107.892	123.488	125.076	93.7272	77.0636	69.9312	71.4609	82.6876	71.0514	76.5262	63.8496	101.448	97.5164	-0.654998	0.0116794	-0.748264	0.00527909	-0.0753124	0.889329	-0.534264	0.0388118	0.149066	0.688973	0.599935	0.127578	0.0137304
aroP.pdhR.IGR	121552	122033	+	481	30	11	17	21	33	12	19	12	71	24	10	11	20	51	19	19	48.5873	16.1197	24.2772	20.8822	18.2547	25.2558	20.9508	29.8311	15.7623	14.0579	10.2717	13.3221	9.11026	15.6077	30.5953	37.8125	-0.826431	0.0932704	-0.598739	0.283567	0.100604	0.887922	-0.705175	0.170588	0.252645	0.626708	0.728245	0.217533	0.00876913
aroP.5UTR	121552	121671	-	119	14	20	18	24	34	15	36	15	709	248	105	48	511	931	75	53	22.6741	29.3086	25.0128	26.1028	19.3285	28.8638	39.6962	37.2888	157.401	145.265	262.443	243.194	95.6577	68.1062	120.771	105.477	2.38445	5.63719e-13	1.64101	6.6532e-07	-0.476277	0.297865	3.24531	1.81934e-25	1.38105	2.4529e-05	-1.45156	0.000923025	0.111235
pdhR.aroP.IGR	121672	122091	-	419	3	7	7	10	13	2	17	5	202	69	33	14	133	281	18	15	4.85873	10.258	9.56373	3.48037	7.51664	12.0266	18.7454	12.4296	44.8448	40.4164	68.3071	73.4024	30.0639	19.8643	28.9851	29.8519	1.98751	0.000153556	1.05355	0.0349265	-0.482701	0.386852	2.99912	1.19947e-08	0.496944	0.289097	-1.57987	0.0113505	0.0460904
pdhR.5UTR	122034	122091	+	57	89	36	43	49	129	39	78	38	244	82	35	28	79	149	91	90	144.142	52.7554	94.9016	67.8673	46.1736	58.9302	86.0085	94.465	54.1689	48.0311	40.5734	38.9215	31.8859	39.7286	146.536	179.112	-0.795577	0.0370661	-0.460008	0.315236	0.202934	0.721819	-0.909852	0.0150999	0.635061	0.086172	1.48964	0.00270573	-0.00880817
pdhR.AS	122092	122696	-	604	4	0	0	0	0	0	0	0	4	3	0	4	1	6	0	2	6.47831	0	0	0	0	0	0	0	0.888015	1.75723	0.513587	1.56731	0	5.67552	0	3.98026	-0.186749	NA	0.594737	NA	0.22525	NA	0.333489	NA	0.290646	NA	0.0153935	NA	0.0163904
pdhR	122092	122856	+	764	698	466	364	364	1274	384	741	422	2318	650	437	331	967	1661	806	819	1130.47	682.889	937.245	668.232	390.865	437.767	817.08	1049.06	514.605	380.734	496.639	433.884	398.118	469.649	1297.89	1629.92	-0.938789	0.000328895	0.0591343	0.882863	0.864371	0.0174659	-0.734295	0.00646277	0.55534	0.0428365	1.2333	0.000572479	0.0222142
tp2	122697	122857	-	160	0	0	0	0	3	2	0	0	12	7	2	2	9	8	2	0	0	0	2.20701	3.48037	0	0	0	0	2.66404	4.10021	4.62229	2.08975	1.82205	2.83776	3.22056	0	0.841367	NA	0.881736	NA	-0.00777211	NA	0.0746805	NA	0.405283	NA	0.217393	NA	-0.0330216
pdhR.aceE.IGR	122857	123016	+	159	801	741	529	555	2253	739	631	378	4121	1467	433	284	2274	4061	297	325	1297.28	1085.88	1657.47	1286	568.043	667.475	695.786	939.679	914.877	859.288	1167.9	1060.81	394.474	402.962	478.253	646.792	-0.403296	0.0824199	-0.597536	0.00759013	-0.161149	0.691848	-0.38592	0.0940705	-0.475379	0.0396245	-0.10761	0.828459	0.00233173
aceE.tp2.IGR	122858	123016	-	158	0	2	0	2	2	5	4	0	9	10	0	0	5	13	2	0	0	2.93086	1.47134	8.70093	0	2.40531	4.41069	0	1.99803	5.85745	2.56794	3.39584	0	0	3.22056	0	0.323526	NA	-0.533161	0.450242	-0.300212	NA	-0.198099	0.79921	-0.101669	NA	0.0100042	NA	-0.022853
aceE.AS	123017	125680	-	2663	12	8	14	16	16	5	12	2	35	33	9	17	23	51	4	3	19.4349	11.7234	11.7707	8.70093	15.0333	19.2425	13.2321	4.97184	7.77013	19.3296	11.8125	13.3221	8.19923	24.121	6.44112	5.97039	-0.145932	0.846413	-0.0791103	0.91784	0.0356066	0.964476	0.165305	0.826328	-0.249517	0.669671	-0.302274	0.660641	0.0210488
aceE	123017	125680	+	2663	7288	7236	5943	4893	18777	7729	5708	3293	24722	8145	5612	3076	11699	20460	4024	4312	11803.5	10603.8	13813.7	13449.9	6381.63	5884.6	6294.06	8186.14	5488.38	4770.89	6008.46	5344.53	5112.68	4364.47	6479.77	8581.44	-1.08712	7.27152e-10	-0.356493	0.085105	0.653662	0.0130381	-1.22368	2.72368e-12	0.0478759	0.8661	1.21762	1.21959e-06	-0.0191222
aceE.aceF.TU_AS	125681	125694	-	13	0	0	0	0	0	0	1	0	0	0	0	0	2	0	0	0	0	0	0	0	0	0	1.10267	0	0	0	1.02717	0	0	0	0	0	0	NA	0	NA	0	NA	0.0595413	NA	-0.0407934	NA	-0.031059	NA	0.00332164
aceE.aceF.TU	125681	125694	+	13	285	323	233	167	645	254	229	115	691	273	244	149	330	628	141	181	461.58	473.333	474.508	442.007	250.197	200.844	252.512	285.881	153.405	159.908	169.484	164.045	222.29	211.413	227.05	360.213	-1.51734	3.47007e-14	-0.0532801	0.874559	1.39425	2.76266e-06	-1.40591	1.39607e-12	0.10244	0.74785	1.4526	1.06907e-06	0.0139341
aceF.AS	125695	127587	-	1892	0	2	5	6	4	0	4	0	7	6	0	0	0	8	3	2	0	2.93086	2.94269	0	5.36903	7.21594	4.41069	0	1.55403	3.51447	0	2.08975	0	0	4.83084	3.98026	0.171471	0.814642	-1.67458	0.0502578	-0.529395	NA	-0.160371	0.838232	0.155795	0.81097	0.164799	NA	-0.013876
aceF	125695	127587	+	1892	7335	7805	6341	4631	16620	7074	5568	2644	21125	7153	5270	3042	9318	16425	3377	3088	11879.6	11437.7	12226.9	12310.1	6809	5569.51	6139.68	6572.78	4689.83	4189.83	4785.61	4290.51	4801.11	4316.23	5437.92	6145.52	-1.36511	7.24934e-24	-0.429707	0.00456978	0.887567	8.99874e-06	-1.40877	2.04226e-25	-0.116786	0.545613	1.23719	2.68463e-10	-0.00774121
aceF.lpd.TU_AS	127588	127911	-	323	3	0	1	4	2	2	5	2	16	2	2	2	0	6	0	0	4.85873	0	1.47134	3.48037	1.07381	4.81063	5.51336	4.97184	3.55206	1.17149	0	1.56731	1.82205	2.83776	0	0	0.0116965	NA	-0.0997651	0.902583	-0.0435399	NA	-0.407483	0.568733	-0.968114	NA	-0.284701	NA	-0.0175679
aceF.3UTR	127588	127619	+	31	829	486	674	221	1521	510	455	187	1873	422	306	162	651	935	102	123	1342.63	712.198	1118.96	887.495	723.745	265.787	501.716	464.867	415.813	247.184	334.345	244.239	278.774	229.859	164.249	244.786	-1.41128	0.000145678	-0.805026	0.0440119	0.382548	0.450328	-1.58136	2.01066e-05	-0.97209	0.00985014	0.334409	0.572085	-0.0117856
aceF.lpd.TU	127620	127911	+	291	1777	1883	1919	1381	3870	1575	1272	659	8425	3087	2359	1167	4061	8365	759	682	2877.99	2759.4	2847.05	2740.79	2060.63	1660.87	1402.6	1638.22	1870.38	1808.19	2085.68	2185.09	2149.11	1655.83	1222.2	1357.27	-0.595948	0.000400676	0.032463	0.901181	0.569129	0.019696	-0.376075	0.0367977	-0.207784	0.329386	0.136639	0.719968	0.0384209
lpd.AS	127912	129306	-	1394	0	2	10	6	10	4	6	2	7	2	11	6	1	3	1	2	0	2.93086	7.35671	6.96075	10.7381	7.21594	6.61604	4.97184	1.55403	1.17149	0.513587	0.783655	10.0213	8.51328	1.61028	3.98026	-0.0377659	0.964742	0.0252645	0.976454	0.0303896	NA	-2.07395	0.00838518	-0.33803	0.574841	0.510259	NA	-0.0767231
lpd	127912	129336	+	1424	6700	6963	7618	5726	14956	6268	5728	2669	30168	10882	8914	4783	12602	23141	3773	3420	10851.2	10203.8	11002.7	10907.5	8180.25	6886.41	6316.11	6634.93	6697.41	6374.08	6472.23	6044.85	8120.89	6786.5	6075.59	6806.24	-0.672167	1.01811e-06	-0.0145646	0.950257	0.61357	0.00233659	-0.791082	4.87932e-09	-0.00631514	0.98005	0.745241	0.000187122	-0.0232123
yacH.EST3UTR	129307	129406	-	99	0	0	0	0	0	0	1	3	2	0	2	5	2	0	0	4	0	0	0	0	0	0	1.10267	7.45777	0.444007	0	1.02717	0	1.82205	7.0944	0	7.96052	-0.0111749	NA	0.831891	NA	0.195112	NA	0.170217	NA	-0.00878098	NA	-0.0729661	NA	0.0053128
lpd.3UTR	129337	129394	+	57	959	247	905	229	2021	377	706	237	2218	417	332	180	840	1027	86	98	1553.18	361.961	1486.79	656.05	971.794	275.408	778.487	589.164	492.404	244.256	431.413	268.271	302.461	255.398	138.484	195.033	-0.825813	0.170125	-0.696771	0.264118	0.0651839	0.928351	-1.01102	0.0921954	-1.25809	0.0383771	-0.139541	0.860478	-0.008761
lpd.yacH.IGR	129395	129406	+	11	602	55	541	72	1214	167	396	112	1334	200	153	97	513	546	24	55	974.986	80.5985	893.105	290.611	580.929	86.5913	436.658	278.423	296.153	117.149	263.47	142.625	139.387	137.631	38.6467	109.457	-0.568533	0.399078	-0.554941	0.435222	0.0156428	0.981854	-0.68481	0.31714	-0.952162	0.143893	-0.156656	0.829363	-0.00417963
yacH.AS	129407	131260	+	1853	31	31	59	62	96	49	36	13	225	74	58	34	77	131	34	34	50.2069	45.4283	70.6244	85.2691	63.3545	74.5647	39.6962	32.317	49.9508	43.3451	39.5462	34.2196	52.8395	48.2419	54.7496	67.6644	-0.0202196	0.969617	-0.386729	0.303963	-0.264217	0.589048	-0.972601	0.00104412	0.533167	0.149169	1.45568	0.00121759	-0.301772
yacH	129407	131260	-	1853	4	4	6	12	10	12	13	10	61	19	23	21	14	54	16	14	6.47831	5.86171	7.35671	20.8822	6.44283	14.4319	14.3347	24.8592	13.5422	11.1292	7.19022	14.1058	20.9536	29.7965	25.7645	27.8618	0.604795	0.332152	0.86335	0.128336	0.0879494	0.902471	-0.169947	0.813552	0.246113	0.652996	0.309828	0.64817	-0.0648223
yacH.EST5UTR	131261	131360	-	99	0	0	0	0	0	0	1	0	5	2	2	0	0	5	0	0	0	0	0	0	0	0	1.10267	0	1.11002	1.17149	0	1.30609	1.82205	0	0	0	0.126973	NA	0.15394	NA	0.00245248	NA	0.115753	NA	-0.0604981	NA	-0.0567728	NA	-0.000536113
yacH.acnB.IGR	131261	131518	+	257	9	15	11	11	43	20	32	12	80	33	26	20	52	109	18	24	14.5762	21.9814	31.6339	34.8037	11.8119	13.2292	35.2855	29.8311	17.7603	19.3296	26.7065	28.4728	23.6867	28.3776	28.9851	47.7631	0.00285315	0.996734	0.806098	0.092719	0.538365	0.310887	-0.210181	0.687053	0.119539	0.821087	0.254174	0.693144	-0.0168629
acnB.yacH.IGR	131361	131614	-	253	0	0	0	0	0	0	0	0	12	0	6	0	2	10	4	2	0	0	0	0	0	0	0	0	2.66404	0	1.02717	2.61218	5.46616	0	6.44112	3.98026	0.128175	NA	0.247158	NA	0.0211766	NA	0.198037	NA	0.200386	NA	0.0173446	NA	0.00125101
acnB.5UTR	131519	131614	+	95	194	173	266	196	421	229	384	141	994	323	473	275	568	1066	300	325	314.198	253.519	309.718	398.503	285.632	235.721	423.426	350.515	220.672	189.196	291.718	278.459	430.915	390.192	483.084	646.792	-0.436309	0.0790716	0.618276	0.00749281	0.969266	0.00165402	-0.285535	0.275338	0.469544	0.0502052	0.704836	0.0274707	0.0187417
acnB.AS	131615	134212	-	2597	18	9	10	3	16	6	14	4	40	11	12	8	6	27	17	4	29.1524	13.1889	11.7707	10.4411	10.7381	3.60797	15.4374	9.94369	8.88015	6.44319	3.08152	7.0529	10.9323	11.351	27.3748	7.96052	-0.917505	0.112162	0.346403	0.618212	0.758297	0.179567	-0.672898	0.279624	0.188826	0.748598	0.571456	0.364454	0.0135025
acnB	131615	134212	+	2597	2956	2855	5213	3616	6858	3078	6878	3585	13973	4547	7935	4375	6511	11688	6019	5979	4787.47	4183.8	5045.23	5356.29	5597.75	4348.81	7584.18	8912.03	3102.06	2663.38	3343.97	3053.12	7228.99	6207.6	9692.28	11899	-0.613295	0.00085883	0.417041	0.0334831	0.973278	0.000101278	-0.676524	0.000178797	0.354782	0.0793698	0.989128	6.94477e-05	-0.00883956
yacL.acnB.IGR	134213	134387	-	174	5	5	1	0	1	2	0	0	16	2	2	4	4	7	2	5	8.09789	7.32714	0.735671	3.48037	1.07381	0	0	0	3.55206	1.17149	2.05435	1.82853	1.82205	5.67552	3.22056	9.95065	-0.6543	0.326008	0.773286	0.287128	0.57857	NA	0.0369279	0.966564	1.41556	0.0667621	0.637684	NA	0.0318948
acnB.3UTR	134213	134272	+	59	356	240	708	269	884	302	825	467	783	263	561	321	452	558	312	390	576.57	351.703	650.333	525.536	760.254	323.515	909.705	1160.93	173.829	154.051	232.142	145.76	511.086	455.46	502.408	776.151	-1.32262	0.000114423	-0.141428	0.770604	0.953189	0.0363538	-1.47031	1.47015e-05	-0.52385	0.144025	0.646633	0.185247	-0.0108943
acnB.yacL.IGR	134273	134338	+	65	240	147	450	175	553	185	504	280	542	207	454	253	275	434	235	251	388.699	215.418	406.826	321.934	483.213	210.465	555.747	696.058	120.326	121.249	141.237	113.369	413.606	358.977	378.416	499.523	-1.16907	0.000432998	0.13391	0.774811	1.12256	0.0117283	-1.37045	2.64533e-05	-0.382077	0.296909	0.717105	0.121901	-0.0161399
yacL.5UTR	134339	134387	+	48	81	78	138	113	114	69	150	57	343	164	426	232	148	384	200	157	131.186	114.303	83.8665	120.073	148.185	135.9	165.401	141.698	76.1473	96.0622	76.0109	100.308	388.097	329.18	322.056	312.45	-0.48298	0.0925167	1.26237	1.02357e-07	1.68421	9.67336e-07	-0.147908	0.679556	0.917117	0.000225908	0.99126	0.0048592	0.0422452
yacL.AS	134388	134750	-	362	18	21	26	19	49	33	20	11	377	140	138	96	211	411	25	30	29.1524	30.774	36.0479	57.4261	27.9189	22.8505	22.0535	27.3451	83.6954	82.0043	108.367	107.361	125.722	136.212	40.257	59.7039	1.29666	0.000132794	2.22976	6.1359e-11	0.58048	0.201731	1.15442	0.000145179	0.769193	0.0460135	-0.144363	0.832684	-0.0156703
yacL	134388	134750	+	362	179	228	341	311	340	178	402	169	1079	408	1370	719	499	1008	594	416	289.904	334.118	250.128	309.753	366.168	374.026	443.274	420.121	239.542	238.984	256.28	263.308	1248.11	1020.17	956.507	827.894	-0.369238	0.0715474	1.57958	1.27045e-21	1.91496	2.33283e-15	-0.0855159	0.749536	0.987577	1.08752e-08	1.03196	3.23011e-05	0.0484549
yacL.EST3UTR	134751	134850	+	99	44	66	142	110	123	32	151	60	388	141	457	282	207	324	197	131	71.2614	96.7182	90.4876	55.686	152.48	132.292	166.504	149.155	86.1374	82.59	106.313	84.6347	416.339	400.124	317.225	260.707	0.00352802	0.994373	1.44062	8.83938e-10	1.32439	0.000177187	0.292923	0.364596	0.75609	0.00295584	0.426967	0.313364	0.033308
speD.yacL.IGR	134751	134755	-	4	32	37	37	33	100	63	24	16	629	236	177	121	420	771	32	27	51.8265	54.2208	73.5671	109.632	39.7308	39.6877	26.4641	39.7748	139.64	138.236	215.707	201.399	161.252	171.684	51.529	53.7335	1.27721	4.79355e-06	1.96163	6.4578e-12	0.474054	0.249235	1.15306	3.73514e-06	0.557154	0.129015	-0.336135	0.521425	-0.014779
speD.3UTR	134756	134787	-	31	49	47	43	43	118	81	29	18	816	301	216	156	510	939	36	33	79.3593	68.8751	86.8092	140.955	46.1736	51.7143	31.9775	44.7466	181.155	176.309	261.93	245.284	196.782	221.345	57.9701	65.6743	1.17388	1.49456e-05	1.99582	9.28945e-13	0.601222	0.125786	1.12227	7.64573e-06	0.565141	0.113439	-0.31941	0.542125	-0.00679282
speD	134788	135582	-	794	185	201	187	162	533	251	145	72	3465	1241	887	545	1865	3586	178	159	299.622	294.551	392.113	436.787	200.802	194.83	159.888	178.986	769.243	726.909	957.841	936.729	808.08	773.29	286.63	316.431	1.3032	3.30727e-19	1.97118	1.86073e-39	0.593505	0.00907287	1.17759	6.73828e-18	0.788713	1.45339e-05	-0.316368	0.295514	-0.0236296
speD.AS	134851	135582	+	731	33	39	82	41	138	35	95	52	390	161	227	105	221	412	101	67	53.4461	57.1517	101.523	60.9065	88.0521	49.3089	104.754	129.268	86.5815	94.3049	113.503	107.622	206.803	148.982	162.638	133.339	0.617634	0.0857216	1.24204	6.92927e-05	0.434771	0.33524	0.358756	0.336635	0.268904	0.475792	-0.0285579	0.965152	-0.0263332
speD.speE.TU_AS	135583	135597	+	14	1	2	0	0	2	0	4	2	6	3	4	2	2	6	2	0	1.61958	2.93086	1.47134	0	0	0	4.41069	4.97184	1.33202	1.75723	1.02717	1.56731	3.6441	2.83776	3.22056	0	-0.176229	NA	1.28875	NA	0.507623	NA	0.136654	NA	-0.317919	NA	-0.248149	NA	0.0136551
speD.speE.TU	135583	135597	-	14	16	27	22	23	40	22	17	10	248	76	73	42	138	250	21	7	25.9132	39.5666	29.4269	38.2841	23.6237	27.6611	18.7454	24.8592	55.0569	44.5166	70.8751	65.3046	66.5049	59.593	33.8159	13.9309	0.5055	0.245173	1.10832	0.00460371	0.397295	0.434341	0.89649	0.0167206	0.127491	0.814	-0.468997	0.414648	0.0343449
speE.AS	135598	136464	+	866	9	18	14	20	46	16	23	12	96	34	29	12	56	110	31	18	14.5762	26.3777	33.8409	27.843	15.0333	24.0531	25.3615	29.8311	21.3124	19.9153	28.7609	28.734	26.4198	17.0266	49.9187	35.8223	0.00270551	0.997004	0.14741	0.80813	0.0894709	0.895771	-0.101841	0.862807	0.420687	0.347353	0.44878	0.442079	-0.00807532
speE	135598	136464	-	866	148	185	160	183	449	216	167	60	1995	545	357	228	1080	1763	141	135	239.698	271.104	330.316	375.88	171.809	220.086	184.146	149.155	442.897	319.231	554.674	460.528	325.236	323.505	227.05	268.668	0.546602	0.0249808	0.684116	0.00438882	0.1106	0.811574	0.499215	0.0359273	0.468914	0.0814549	0.016593	0.977018	-0.00586682
speE.yacC.TU_AS	136465	136569	+	104	2	0	2	0	0	3	0	0	12	5	4	0	1	10	1	1	3.23916	0	0	5.22056	2.14761	0	0	0	2.66404	2.92872	0.513587	2.61218	3.6441	0	1.61028	1.99013	0.157445	NA	0.167183	NA	0.000141834	NA	-0.120185	NA	0.362848	NA	0.240755	NA	-0.0106914
speE.yacC.TU	136465	136569	-	104	55	46	80	62	165	71	82	24	365	134	55	30	232	338	19	41	89.0768	67.4097	121.386	123.553	85.9045	74.5647	90.4192	59.6621	81.0314	78.4898	119.152	88.2918	50.1064	42.5664	30.5953	81.5953	0.0273712	0.961074	-0.668944	0.0832043	-0.513093	0.2713	-0.214443	0.626754	-0.338315	0.413216	-0.15522	0.816169	-0.0224821
yacC.AS	136570	136917	+	347	3	6	6	9	7	4	4	2	37	9	7	6	6	20	8	2	4.85873	8.79257	5.1497	6.96075	6.44283	10.8239	4.41069	4.97184	8.21414	5.2717	3.08152	5.22437	6.37718	8.51328	12.8822	3.98026	0.00155416	0.998544	-0.120772	0.876069	-0.0622303	NA	-0.253549	0.736604	0.318295	0.585827	0.394596	0.544957	-0.0154209
yacC	136570	136917	-	347	209	256	306	280	658	297	330	140	1340	472	227	147	622	1176	198	184	338.492	375.15	484.072	516.835	328.585	336.744	363.882	348.029	297.485	276.472	319.451	307.193	206.803	208.575	318.836	366.184	-0.30249	0.0964501	-0.656922	0.000122811	-0.314913	0.251451	-0.655386	1.30529e-05	-0.0539803	0.837076	0.548124	0.0284351	-0.0831413
yacC.cueO.IGR	136918	137044	+	126	0	3	6	5	2	3	1	2	32	6	4	2	16	11	5	2	0	4.39628	1.47134	5.22056	6.44283	6.01329	1.10267	4.97184	7.10412	3.51447	8.2174	2.8734	3.6441	2.83776	8.05141	3.98026	0.466155	0.497721	-0.382185	0.604179	-0.400538	NA	0.368915	0.618678	0.344067	0.571536	0.0721664	NA	-0.00764945
yacC.5UTR	136918	136940	-	22	37	52	45	50	85	57	47	27	237	80	38	24	86	214	31	28	59.9244	76.2023	62.5321	99.1906	48.3213	60.1329	51.8256	67.1199	52.6149	46.8596	44.1685	55.9007	34.619	34.0531	49.9187	55.7236	-0.391987	0.318485	-0.557081	0.161382	-0.121105	0.836582	-0.571071	0.102479	-0.0963703	0.843771	0.328802	0.556217	-0.0157265
cueO.yacC.IGR	136941	137082	-	141	7	17	9	10	20	13	10	4	45	13	10	8	14	30	9	7	11.337	24.9123	14.7134	22.6224	9.66425	12.0266	11.0267	9.94369	9.99017	7.61468	7.19022	7.83655	9.11026	11.351	14.4925	13.9309	-0.719315	0.186556	-0.0620906	0.934874	0.361653	0.536685	-0.91436	0.0814373	0.188942	0.744251	0.763784	0.215721	-0.0113434
cueO.5UTR	137045	137082	+	37	11	3	7	7	5	3	5	4	99	20	9	5	46	60	1	6	17.8154	4.39628	3.67836	5.22056	7.51664	8.4186	5.51336	9.94369	21.9784	11.7149	23.625	15.6731	8.19923	7.0944	1.61028	11.9408	0.368214	0.585477	-0.0254419	0.976201	-0.19838	0.755698	1.36375	0.0301829	-0.0567963	0.933196	-0.780329	0.213785	0.0655976
cueO.AS	137083	138633	-	1550	1	0	2	0	1	0	0	0	9	2	1	0	2	8	0	4	1.61958	0	0.735671	0	2.14761	0	0	0	1.99803	1.17149	1.02717	2.08975	0.911026	0	0	7.96052	0.167194	NA	-0.17464	NA	-0.111026	NA	0.296114	NA	0.591802	NA	0.143166	NA	0.00331319
cueO	137083	138633	+	1550	72	44	113	79	65	37	48	47	1014	211	103	42	253	402	40	56	116.61	64.4788	47.8186	64.3869	121.34	95.0099	52.9283	116.838	225.112	123.592	129.938	105.01	93.8357	59.593	64.4112	111.447	0.782131	0.0655313	-0.389887	0.426394	-0.915231	0.0695853	0.895887	0.0331372	0.0555439	0.921598	-0.585434	0.290846	0.00843256
gcd.cueO.IGR	138634	138800	-	166	6	11	20	6	28	6	16	13	25	5	10	2	13	44	16	6	9.71747	16.1197	20.5988	10.4411	21.4761	7.21594	17.6428	32.317	5.55009	2.92872	6.67664	11.4936	9.11026	2.83776	25.7645	11.9408	-0.937408	0.116603	-0.694396	0.275168	0.103647	0.885194	-0.505092	0.43019	-0.145347	0.80834	0.162778	0.832858	0.0301165
cueO.EST3UTR	138634	138733	+	99	9	11	24	24	23	9	12	11	149	31	14	10	22	59	8	9	14.5762	16.1197	16.9204	15.6617	25.7713	28.8638	13.2321	27.3451	33.0786	18.1581	11.2989	15.4119	12.7544	14.1888	12.8822	17.9112	0.54929	0.317946	-0.742518	0.159333	-0.93262	0.0951237	-0.205203	0.751933	-0.151546	0.791021	-0.0130968	0.986608	-0.0741604
cueO.gcd.IGR	138734	138834	+	100	4	6	10	5	11	1	3	2	105	22	8	4	18	32	0	3	6.47831	8.79257	8.09238	1.74019	10.7381	6.01329	3.30802	4.97184	23.3104	12.8864	9.24457	8.35899	7.28821	5.67552	0	5.97039	0.705953	0.260265	-0.188261	0.802951	-0.478235	NA	0.36297	0.61063	-0.14028	0.829712	-0.278249	0.676395	-0.020333
gcd.3UTR	138801	138834	-	33	5	0	12	0	9	2	6	4	6	2	3	4	5	11	8	3	8.09789	0	6.62104	3.48037	12.8857	0	6.61604	9.94369	1.33202	1.17149	2.56794	2.8734	2.73308	5.67552	12.8822	5.97039	-0.585067	0.382521	-0.260188	0.734755	0.155163	NA	-0.376881	0.61006	0.0647865	0.925053	0.235195	NA	0.0127535
gcd.AS	138835	141225	+	2390	7	6	8	11	22	11	3	4	98	28	4	10	27	35	6	6	11.337	8.79257	16.1848	19.142	8.59045	13.2292	3.30802	9.94369	21.7564	16.4009	13.8669	9.14264	3.6441	14.1888	9.66169	11.9408	0.590261	0.331865	-0.223137	0.754067	-0.46408	0.416	-0.416129	0.51052	0.3556	0.527081	0.557199	0.378094	-0.0979034
gcd	138835	141225	-	2390	36	39	72	89	147	18	91	32	203	86	100	54	191	290	76	102	58.3048	57.1517	108.144	31.3234	77.314	107.036	100.343	79.5495	45.0668	50.3741	98.0952	75.7533	91.1026	76.6195	122.381	202.993	-0.223397	0.677583	-0.104923	0.851745	0.0761051	0.908999	0.208117	0.697332	0.583401	0.145231	0.340933	0.571367	0.0404376
gcd.hpt.IGR	141226	141359	+	133	0	0	1	0	2	3	4	0	14	2	0	2	7	2	0	0	0	0	1.47134	5.22056	1.07381	0	4.41069	0	3.10805	1.17149	3.59511	0.522437	0	2.83776	0	0	0.519481	NA	0.215986	NA	-0.0949389	NA	-0.148248	NA	-0.427022	NA	-0.171346	NA	-0.02546
gcd.5UTR	141226	141279	-	53	4	5	4	1	6	0	0	2	26	21	4	4	52	74	1	0	6.47831	7.32714	4.41403	0	4.29522	1.20266	0	4.97184	5.7721	12.3006	26.7065	19.3302	3.6441	5.67552	1.61028	0	0.168021	0.832777	0.290799	0.702499	0.071107	NA	1.83987	0.0127049	-0.18241	0.776068	-0.672408	0.199908	0.0932646
hpt.gcd.IGR	141280	141430	-	150	0	0	2	0	0	0	1	0	11	3	0	1	2	5	0	0	0	0	0	0	2.14761	0	1.10267	0	2.44204	1.75723	1.02717	1.30609	0	1.41888	0	0	0.356383	NA	-0.103544	NA	-0.134939	NA	0.33339	NA	-0.111163	NA	-0.157732	NA	-0.0015017
hpt.5UTR	141360	141430	+	70	14	11	16	17	27	11	20	6	260	82	5	7	183	257	15	2	22.6741	16.1197	19.8631	19.142	17.1809	20.4452	22.0535	14.9155	57.721	48.0311	93.9865	67.1331	4.55513	9.93216	24.1542	3.98026	1.1338	0.0148993	-1.02552	0.061397	-1.83146	0.0028083	1.70839	0.000131167	-0.193462	0.728037	-1.55356	0.0135017	0.037321
hpt.AS	141431	141907	-	476	6	8	14	13	18	0	8	7	13	12	13	4	11	14	7	7	9.71747	11.7234	13.2421	0	15.0333	15.6345	8.82138	17.4015	2.88605	7.02894	5.64946	3.65706	11.8433	5.67552	11.272	13.9309	-0.643424	0.315743	-0.42059	0.539937	0.113238	NA	-0.406854	0.563297	0.00205793	1	0.221542	0.759513	0.0140493
hpt	141431	141967	+	536	287	249	239	285	521	254	226	131	3179	1124	193	106	1789	3028	141	90	464.819	364.892	383.285	442.007	256.64	342.757	249.204	325.656	705.75	658.377	918.808	790.969	175.828	150.401	227.05	179.112	0.681104	0.00212796	-0.81674	0.000443727	-1.45018	2.52413e-06	1.00694	1.38127e-06	-0.408217	0.125869	-1.37879	9.53395e-06	0.0468304
can.EST3UTR	141908	142007	-	99	110	95	154	131	180	71	194	72	411	125	64	50	208	381	41	26	178.154	139.216	132.421	123.553	165.366	157.548	213.918	178.986	91.2435	73.2181	106.826	99.5242	58.3057	70.944	66.0215	51.7434	-0.870236	0.0003582	-1.24723	1.26529e-06	-0.294167	0.471338	-0.299511	0.305632	-1.64586	9.39143e-09	-1.20246	0.000931056	0.12059
hpt.EST3UTR	141968	142067	+	99	79	73	51	62	139	59	67	45	748	247	32	26	439	785	22	18	127.947	106.976	102.258	102.671	54.7641	74.5647	73.8791	111.866	166.059	144.679	225.465	205.056	29.1528	36.8909	35.4262	35.8223	0.37603	0.229854	-0.873314	0.00857891	-1.12514	0.00530269	0.995972	0.000111283	-1.12033	0.000921187	-2.16112	4.2871e-07	0.12196
can	142008	142670	-	662	425	358	625	514	750	347	605	293	1308	432	244	182	563	1115	259	198	688.321	524.623	551.754	603.845	671.129	618.166	667.117	728.375	290.381	253.042	289.15	291.258	222.29	258.236	417.063	394.046	-1.11409	4.97217e-11	-1.38786	2.90951e-15	-0.231769	0.475479	-0.958021	1.51287e-08	-0.72174	7.88995e-05	0.185381	0.624115	0.0240904
can.AS	142068	142670	+	602	136	172	137	151	294	137	163	70	1788	610	131	91	804	1671	128	71	220.263	252.054	216.287	238.406	147.111	181.601	179.736	174.015	396.943	357.304	412.924	436.496	119.344	129.118	206.116	141.299	0.643412	0.00230502	-0.380777	0.141302	-0.939328	0.00176924	0.871591	1.09775e-05	-0.0143913	0.970864	-0.791695	0.0111879	0.031018
can.yadG.IGR	142671	142678	+	7	3	2	3	3	5	5	2	1	33	18	0	4	19	32	0	0	4.85873	2.93086	3.67836	8.70093	3.22142	3.60797	2.20535	2.48592	7.32612	10.5434	9.75816	8.35899	0	5.67552	0	0	0.50922	0.455361	-0.170991	0.829722	-0.306278	NA	0.299586	0.691034	-0.633797	0.314001	-0.558276	NA	-0.0134765
can.5UTR	142671	142703	-	32	26	31	35	39	77	26	26	9	74	25	9	9	28	71	22	10	42.109	45.4283	56.6467	45.2448	37.5832	46.9036	28.6695	22.3733	16.4283	14.6436	14.3804	18.5465	8.19923	12.7699	35.4262	19.9013	-1.25019	0.00155064	-1.73453	0.000231912	-0.284213	0.617053	-1.41542	0.000184227	0.058986	0.919982	1.15618	0.0326263	-0.0100712
yadG.EST5UTR	142679	142778	+	99	11	14	17	13	30	14	11	8	132	52	7	10	81	105	27	7	17.8154	20.516	22.0701	24.3626	18.2547	15.6345	12.1294	19.8874	29.3045	30.4587	41.6006	27.4279	6.37718	14.1888	43.4776	13.9309	0.460577	0.41187	-0.534212	0.364622	-0.653708	0.238529	0.431614	0.43642	0.519232	0.290926	0.168783	0.82281	-0.003486
yadG.can.IGR	142704	142778	-	74	0	1	0	0	1	0	1	0	0	0	1	0	2	3	0	0	0	1.46543	0.735671	0	0	0	1.10267	0	0	0	1.02717	0.783655	0.911026	0	0	0	-0.258677	NA	0.113673	NA	0.0947898	NA	0.069804	NA	-0.0735241	NA	-0.050845	NA	0.00870507
yadG.AS	142779	143701	-	922	0	2	0	0	4	0	0	0	3	0	2	0	4	3	0	0	0	2.93086	2.94269	0	0	0	0	0	0.666011	0	2.05435	0.783655	1.82205	0	0	0	-0.200706	NA	0.239893	NA	0.119308	NA	-0.0167808	NA	0	NA	0.00900686	NA	0.00577149
yadG	142779	143705	+	926	106	126	105	88	192	89	132	76	950	339	91	53	406	714	99	45	171.675	184.644	141.249	154.877	112.75	105.834	145.553	188.93	210.904	198.568	208.517	186.51	82.9034	75.2006	159.418	89.5558	0.187185	0.56627	-0.421248	0.175579	-0.495605	0.185203	0.393529	0.157823	-0.310646	0.324971	-0.640326	0.0917373	0.0237258
yadH.AS	143702	144472	-	770	2	0	4	1	5	0	3	2	13	0	4	2	8	26	2	2	3.23916	0	3.67836	0	4.29522	1.20266	3.30802	4.97184	2.88605	0	4.1087	6.79168	3.6441	2.83776	3.22056	3.98026	0.0126977	0.989117	0.0758543	0.928245	0.0227034	NA	0.461501	0.520975	-0.0364057	0.960806	-0.232037	NA	0.0176416
yadH	143702	144472	+	770	67	61	74	81	156	62	99	42	923	380	82	40	355	625	48	61	108.512	89.3911	114.765	107.892	79.4616	97.4152	109.165	104.409	204.909	222.583	182.324	163.261	74.7041	56.7552	77.2935	121.398	1.03376	4.69994e-05	-0.367223	0.269649	-1.30379	0.000431139	0.583251	0.0270838	-0.0955129	0.811041	-0.582885	0.149736	-0.0683081
yadI.yadH.IGR	144473	144576	-	103	0	4	1	2	2	6	1	0	12	3	4	2	5	1	0	2	0	5.86171	1.47134	10.4411	1.07381	2.40531	1.10267	0	2.66404	1.75723	2.56794	0.261218	3.6441	2.83776	0	3.98026	-0.111677	0.887744	0.25761	0.736293	0.145226	NA	-0.681593	0.325437	0.208129	0.741478	0.373777	NA	-0.021495
yadH.EST3UTR	144473	144524	+	51	4	10	2	8	15	7	15	4	157	61	2	2	109	174	7	6	6.47831	14.6543	11.0351	12.1813	2.14761	9.62126	16.5401	9.94369	34.8546	35.7304	55.981	45.452	1.82205	2.83776	11.272	11.9408	1.25589	0.0152849	-0.698817	0.297828	-1.26031	0.0343869	1.71262	0.000593225	-0.122108	0.839709	-1.33602	0.0371041	0.0215242
yadI.EST5UTR	144525	144576	+	51	8	6	10	19	18	8	13	10	39	9	9	5	18	39	8	5	12.9566	8.79257	13.2421	13.9215	10.7381	22.8505	14.3347	24.8592	8.65815	5.2717	9.24457	10.1875	8.19923	7.0944	12.8822	9.95065	-0.373527	0.562307	-0.721533	0.221352	-0.182798	0.778459	-0.322845	0.618449	-0.325126	0.545968	-0.0883437	0.913139	0.00514314
yadI.AS	144577	145017	-	440	4	10	7	9	29	17	9	8	30	10	4	8	10	30	4	8	6.47831	14.6543	21.3345	29.5832	7.51664	10.8239	9.92405	19.8874	6.66011	5.85745	5.13587	7.83655	3.6441	11.351	6.44112	15.921	-0.454913	0.480836	-0.209163	0.774731	0.118855	0.864072	-1.37629	0.0127994	-0.148475	0.805631	0.613566	0.327334	-0.0574853
yadI	144577	145017	+	440	96	119	241	185	332	154	178	68	688	281	245	161	297	587	103	63	155.479	174.386	244.243	267.989	258.787	222.492	196.276	169.043	152.739	164.594	152.535	153.335	223.201	228.44	165.859	125.378	-0.0585635	0.858604	-0.0897326	0.758884	-0.0256963	0.960579	-0.706264	0.000282671	-0.283832	0.299174	0.335943	0.373845	-0.259788
yadI.EST3UTR	145018	145049	+	31	12	21	41	20	59	13	24	14	144	76	72	48	78	166	13	6	19.4349	30.774	43.4046	22.6224	44.026	24.0531	26.4641	34.8029	31.9685	44.5166	40.0598	43.3622	65.5939	68.1062	20.9337	11.9408	0.45864	0.360135	0.783374	0.0707625	0.190045	0.751071	0.224246	0.679165	-0.486878	0.302065	-0.605279	0.295224	-0.0202777
yadE.yadI.IGR	145018	145080	-	62	1	4	2	1	1	1	5	1	4	4	2	2	1	13	0	6	1.61958	5.86171	0.735671	1.74019	2.14761	1.20266	5.51336	2.48592	0.888015	2.34298	0.513587	3.39584	1.82205	2.83776	0	11.9408	-0.404832	0.555087	0.125185	0.876299	0.211058	NA	0.248307	0.744803	0.104487	0.8791	-0.0580121	NA	0.0290703
yadE.EST5UTR	145050	145080	+	30	14	16	32	14	39	13	16	11	95	57	40	40	50	127	12	5	22.6741	23.4468	28.6912	22.6224	34.3618	16.8372	17.6428	27.3451	21.0904	33.3875	25.6794	33.1747	36.441	56.7552	19.3234	9.95065	0.161878	0.800294	0.642509	0.19196	0.290628	0.61607	0.140053	0.824624	-0.271468	0.606891	-0.334505	0.610551	-0.00206341
yadE.AS	145081	146213	-	1132	30	24	32	61	90	37	43	20	208	87	32	23	133	232	16	6	48.5873	35.1703	66.2104	64.3869	34.3618	73.3621	47.4149	49.7184	46.1768	50.9598	68.3071	60.6027	29.1528	32.6342	25.7645	11.9408	0.177484	0.735408	-0.660323	0.11906	-0.611894	0.210362	-0.0205234	0.971623	-0.946015	0.0293361	-0.816322	0.123135	-0.0174581
yadE	145081	146310	+	1229	130	106	142	140	285	136	142	69	861	298	185	124	415	716	83	62	210.545	155.335	209.666	236.665	152.48	168.372	156.58	171.529	191.145	174.552	213.139	187.032	168.54	175.941	133.653	123.388	0.00681481	0.986521	0.0955994	0.7656	0.0724456	0.881459	-0.144034	0.609542	-0.28162	0.332468	-0.152504	0.755949	-0.0193098
panD.EST3UTR	146214	146313	-	99	85	108	151	108	233	99	108	49	737	212	54	35	395	604	38	15	137.664	158.266	171.411	172.278	162.145	129.887	119.089	121.81	163.617	124.178	202.867	157.776	49.1954	49.6608	61.1907	29.8519	-0.0302134	0.947128	-1.44494	7.25172e-07	-1.29009	0.000922063	0.0602199	0.88291	-1.18394	0.000251072	-1.15662	0.00437152	0.00924002
yadE.EST3UTR	146311	146410	+	99	17	7	13	10	18	8	11	1	73	16	7	3	38	57	4	4	27.5328	10.258	13.2421	13.9215	13.9595	12.0266	12.1294	2.48592	16.2063	9.37192	19.5163	14.8894	6.37718	4.25664	6.44112	7.96052	-0.338231	0.600277	-0.75113	0.228096	-0.242612	0.700064	0.223288	0.751647	-0.085771	0.898263	-0.190337	0.797565	0.0429438
panD	146314	146694	-	380	313	353	396	306	617	237	395	145	2497	756	199	124	1127	2093	180	123	506.928	517.296	453.909	412.424	425.227	368.013	435.556	360.459	554.343	442.823	578.813	546.73	181.294	175.941	289.851	244.786	-0.032909	0.913826	-1.10441	7.1852e-09	-1.00787	0.000133317	0.357934	0.0765837	-0.529158	0.0121528	-0.84624	0.00178016	0.0819428
panD.AS	146411	146694	+	283	13	10	10	20	24	8	18	6	63	17	10	3	27	61	7	7	21.0545	14.6543	17.6561	13.9215	10.7381	24.0531	19.8481	14.9155	13.9862	9.95766	13.8669	15.9343	9.11026	4.25664	11.272	13.9309	-0.37789	0.531772	-0.866833	0.13051	-0.28753	0.632758	-0.0755104	0.916744	-0.239164	0.665138	-0.165414	0.828459	0.0229335
panD.yadD.IGR	146695	146867	+	172	2	0	2	0	1	2	0	0	18	11	2	4	6	18	0	1	3.23916	0	0.735671	3.48037	2.14761	0	0	0	3.99607	6.44319	3.08152	4.70193	1.82205	5.67552	0	1.99013	0.474595	NA	0.492824	0.501286	-0.000568297	NA	0.335627	0.649367	0.230116	NA	0.0467466	NA	-0.00787174
panD.5UTR	146695	146754	-	59	48	49	56	58	84	45	54	35	552	185	50	22	320	568	45	24	77.7397	71.806	61.7964	78.3084	60.1331	69.7541	59.5443	87.0073	122.546	108.363	164.348	148.372	45.5513	31.2154	72.4626	47.7631	0.568633	0.0791483	-0.636516	0.0720625	-1.05508	0.0120065	1.08643	0.000128535	-0.157463	0.71521	-1.0962	0.00976208	0.0685994
yadD.panD.IGR	146755	146967	-	212	1	4	6	2	4	2	4	0	15	7	2	1	7	15	0	0	1.61958	5.86171	2.94269	3.48037	6.44283	2.40531	4.41069	0	3.33006	4.10021	3.59511	3.91828	1.82205	1.41888	0	0	-0.0154572	0.987294	-0.517015	0.478651	-0.220642	NA	0.099328	0.90621	-0.694709	0.274699	-0.478929	NA	0.00569697
yadD.EST5UTR	146868	146967	+	99	0	1	0	0	3	0	1	0	11	1	0	0	0	13	2	1	0	1.46543	2.20701	0	0	0	1.10267	0	2.44204	0.585745	0	3.39584	0	0	3.22056	1.99013	0.137877	NA	0	NA	-0.0415466	NA	0.0820945	NA	0.210874	NA	0.0738557	NA	-0.00254782
yadD.AS	146968	147843	-	875	60	26	85	61	103	53	69	19	317	124	33	15	239	358	23	21	97.1747	38.1011	75.7741	92.2299	91.2735	73.3621	76.0844	47.2325	70.3752	72.6324	122.747	93.5162	30.0639	21.2832	37.0365	41.7927	0.0739937	0.897853	-1.42745	0.000354894	-1.25276	0.0122846	0.318477	0.48063	-0.463003	0.271067	-0.674998	0.197488	0.0213459
yadD	146968	147870	+	902	54	74	95	64	115	44	86	31	1534	630	886	494	846	1548	205	211	87.4572	108.442	84.6022	76.5682	102.012	76.9701	94.8298	77.0636	340.554	369.019	434.495	404.366	807.169	700.927	330.108	419.917	1.77524	6.45001e-16	3.03826	4.00335e-45	1.06597	0.000709906	2.30214	1.16668e-26	2.04316	1.68245e-17	-0.221633	0.633044	0.0900914
panC.EST3UTR	147844	147943	-	99	141	102	284	211	264	101	225	98	897	367	119	80	517	873	90	58	228.361	149.474	194.217	175.759	304.961	253.761	248.101	243.62	199.137	214.968	265.525	228.044	108.412	113.51	144.925	115.428	0.125919	0.701659	-1.26306	5.19176e-08	-1.31341	5.13122e-05	0.382104	0.138586	-0.802771	0.00125547	-1.13776	0.000528755	0.0326015
yadD.EST3UTR	147871	147970	+	99	19	35	32	33	40	24	27	17	332	167	291	176	184	396	97	54	30.772	51.29	29.4269	41.7645	34.3618	39.6877	29.7722	42.2607	73.7052	97.8194	94.5001	103.442	265.109	249.723	156.197	107.467	0.916842	0.00678481	2.71384	4.33468e-17	1.4256	0.00130834	1.3853	1.3492e-05	1.80156	7.77235e-07	0.269044	0.64305	0.0474263
panC	147944	148795	-	851	458	432	895	789	1018	436	839	351	3750	1363	624	455	2053	3668	442	367	741.767	633.065	748.913	758.721	961.056	948.896	925.142	872.559	832.514	798.37	1054.4	958.149	568.48	645.59	711.744	730.378	0.242735	0.140932	-0.642491	5.04976e-06	-0.844346	1.83073e-05	0.407396	0.00468183	-0.301305	0.0732588	-0.684446	0.0008901	0.0334189
panC.AS	147971	148795	+	824	34	26	64	45	91	42	42	28	494	208	194	161	254	401	63	60	55.0657	38.1011	66.9461	73.0878	68.7236	54.1196	46.3123	69.6058	109.67	121.835	130.451	104.749	176.739	228.44	101.448	119.408	1.18797	0.000103014	1.5974	1.65831e-08	0.258809	0.585644	0.687015	0.0212675	0.805889	0.0113434	0.165522	0.783863	-0.0689051
panC.panB.TU_AS	148796	148806	+	10	1	0	0	0	0	0	0	0	3	0	0	0	0	1	0	0	1.61958	0	0	0	0	0	0	0	0.666011	0	0	0.261218	0	0	0	0	-0.0522752	NA	0	NA	0.012282	NA	-0.0141611	NA	0	NA	0.00526999	NA	0.00089505
panC.panB.TU	148796	148806	-	10	35	40	92	97	93	41	110	25	357	156	53	56	229	367	29	35	56.6852	58.6171	68.4174	71.3476	98.7901	116.658	121.294	62.1481	79.2553	91.3762	117.612	95.8671	48.2844	79.4573	46.6982	69.6545	0.483656	0.218436	-0.674896	0.0628088	-0.972646	0.0300929	0.538272	0.14276	-0.533988	0.15042	-0.968893	0.0362473	0.00387266
panB.AS	148807	149601	+	794	3	6	0	0	7	0	2	0	10	6	3	6	3	13	2	2	4.85873	8.79257	5.1497	0	0	0	2.20535	0	2.22004	3.51447	1.54076	3.39584	2.73308	8.51328	3.22056	3.98026	-0.493555	0.470216	1.8832	0.0351102	0.890781	NA	-0.0924403	0.913473	0.292511	0.638153	0.240176	NA	0.0191906
panB	148807	149601	-	794	327	342	770	651	678	337	655	278	4484	1526	715	430	2535	4479	489	410	529.602	501.176	498.785	586.443	826.83	782.93	722.251	691.086	995.465	893.847	1301.94	1170	651.384	610.118	787.427	815.953	0.854952	3.02294e-09	-0.340658	0.0365238	-1.16513	1.15235e-08	1.17309	1.85291e-17	0.157815	0.424421	-0.949657	4.26033e-06	0.0735052
panB.yadC.IGR	149602	149714	+	112	6	15	2	6	18	0	6	4	15	11	3	2	8	12	3	0	9.71747	21.9814	13.2421	0	2.14761	7.21594	6.61604	9.94369	3.33006	6.44319	4.1087	3.13462	2.73308	2.83776	4.83084	0	-0.846863	0.188486	-0.287412	0.706164	0.195657	NA	-0.481602	0.498075	-0.483204	0.426897	-0.119081	0.873647	0.0174965
panB.5UTR	149602	149614	-	12	28	18	100	63	65	31	39	27	679	228	59	35	471	843	21	30	45.3482	26.3777	47.8186	53.9458	107.381	75.7674	43.0042	67.1199	150.741	133.55	241.9	220.207	53.7505	49.6608	33.8159	59.7039	1.82154	4.75482e-08	-0.724154	0.035665	-2.42703	5.50442e-08	2.06059	1.19192e-11	-0.133036	0.777061	-2.07544	1.39753e-05	0.0157805
yadC.EST3UTR	149615	149714	-	99	22	17	80	43	51	21	29	19	574	196	41	26	396	727	15	24	35.6307	24.9123	37.5192	36.5439	85.9045	51.7143	31.9775	47.2325	127.43	114.806	203.381	189.906	37.3521	36.8909	24.1542	47.7631	1.80645	3.44871e-07	-0.770966	0.0376349	-2.43957	2.91704e-07	2.25445	7.58847e-12	-0.0687941	0.901527	-2.12615	3.90748e-05	0.0328779
yadC.AS	149715	150953	+	1238	5	13	9	8	25	2	7	3	24	12	5	10	13	31	2	3	8.09789	19.0506	18.3918	3.48037	9.66425	9.62126	7.71871	7.45777	5.32809	7.02894	6.67664	8.09777	4.55513	14.1888	3.22056	5.97039	-0.663589	0.290482	-0.0537776	0.948344	0.308806	NA	-0.393135	0.569725	-0.247855	0.679433	-0.0215694	0.978275	0.0173707
yadC	149715	150953	-	1238	7	3	12	6	12	10	4	0	77	30	15	5	48	73	6	1	11.337	4.39628	8.82806	17.4019	12.8857	7.21594	4.41069	0	17.0943	17.5723	24.6522	19.0689	13.6654	7.0944	9.66169	1.99013	0.692189	0.257756	0.0443302	0.956472	-0.350059	0.5526	0.522959	0.401253	0.352464	0.550955	0.0760279	0.924026	-0.0141301
yadC.yadK.TU_AS	150954	151002	+	48	0	0	0	0	0	0	0	0	1	2	0	0	0	1	0	0	0	0	0	0	0	0	0	0	0.222004	1.17149	0	0.261218	0	0	0	0	0.0553792	NA	0	NA	-0.0129377	NA	-0.0141611	NA	0	NA	0.00527	NA	-0.00157733
yadC.yadK.TU	150954	151002	-	48	0	0	1	0	0	0	0	0	13	0	5	1	2	0	0	0	0	0	0	0	1.07381	0	0	0	2.88605	0	1.02717	0	4.55513	1.41888	0	0	0.182791	NA	0.218832	NA	0.00111498	NA	0.103818	NA	0	NA	-0.0280991	NA	-0.00229533
yadK.AS	151003	151599	+	596	0	0	0	0	4	0	0	0	6	0	0	0	2	2	0	2	0	0	2.94269	0	0	0	0	0	1.33202	0	1.02717	0.522437	0	0	0	3.98026	0.0941364	NA	0	NA	-0.0249824	NA	-0.0859885	NA	0.171676	NA	0.0953552	NA	-0.00472566
yadK	151003	151599	-	596	4	0	2	2	7	1	8	0	61	26	7	14	26	40	4	3	6.47831	0	5.1497	1.74019	2.14761	2.40531	8.82138	0	13.5422	15.2294	13.3533	10.4487	6.37718	19.8643	6.44112	5.97039	1.04452	0.109045	1.31195	0.070218	0.0593036	NA	0.837935	0.204118	0.0683155	0.920703	-0.344792	0.594051	-0.0137897
yadK.yadL.TU_AS	151600	151625	+	25	0	0	0	0	0	0	0	0	0	0	0	0	0	2	0	0	0	0	0	0	0	0	0	0	0	0	0	0.522437	0	0	0	0	0	NA	0	NA	0	NA	0.0167174	NA	0	NA	-0.00315493	NA	0.00239815
yadK.yadL.TU	151600	151625	-	25	0	0	0	0	1	0	0	0	8	7	1	3	7	7	0	0	0	0	0.735671	0	0	0	0	0	1.77603	4.10021	3.59511	1.82853	0.911026	4.25664	0	0	0.527314	NA	0.651524	NA	0.011134	NA	0.40536	NA	0	NA	-0.122057	NA	-0.00495274
yadL.AS	151626	152231	+	605	4	0	0	5	4	0	6	0	9	2	0	0	2	16	1	0	6.47831	0	2.94269	0	0	6.01329	6.61604	0	1.99803	1.17149	1.02717	4.17949	0	0	1.61028	0	-0.197031	NA	-0.82717	NA	-0.183359	NA	0.14167	NA	-0.290415	NA	-0.208606	NA	0.0128366
yadL	151626	152231	-	605	0	1	0	0	5	0	4	0	56	11	18	15	35	36	8	4	0	1.46543	3.67836	0	0	0	4.41069	0	12.4322	6.44319	17.9756	9.40386	16.3985	21.2832	12.8822	7.96052	1.26443	0.071476	4.2292	0.000439042	0.327502	NA	1.373	0.0455289	0.700135	0.254584	-0.139012	0.852354	-0.0178452
yadL.yadM.TU_AS	152232	152242	+	10	0	0	0	0	0	0	0	0	2	0	0	0	0	1	0	0	0	0	0	0	0	0	0	0	0.444007	0	0	0.261218	0	0	0	0	-0.00795329	NA	0	NA	0.0018842	NA	-0.0141611	NA	0	NA	0.00526999	NA	-0.000121785
yadL.yadM.TU	152232	152242	-	10	0	0	0	0	0	0	0	0	3	0	0	1	3	1	0	0	0	0	0	0	0	0	0	0	0.666011	0	1.54076	0.261218	0	1.41888	0	0	0.0117652	NA	0.0815187	NA	0.0143983	NA	0.0988899	NA	0	NA	-0.0251444	NA	0.00182813
yadM.AS	152243	152812	+	569	0	2	6	1	2	0	2	4	15	0	2	0	4	14	0	0	0	2.93086	1.47134	0	6.44283	1.20266	2.20535	9.94369	3.33006	0	2.05435	3.65706	1.82205	0	0	0	0.0523154	NA	-0.471733	0.513961	-0.177197	NA	0.388834	0.576948	-0.861704	NA	-0.560619	NA	0.0121334
yadM	152243	152812	-	569	0	9	0	0	2	4	2	0	57	17	12	16	32	41	4	4	0	13.1889	1.47134	6.96075	0	0	2.20535	0	12.6542	9.95766	16.4348	10.71	10.9323	22.7021	6.44112	7.96052	0.344831	0.628145	3.86574	0.00102604	1.02679	NA	0.919137	0.168935	0.690235	0.278227	0.0821035	0.910943	0.0288378
yadM.htrE.IGR	152813	152828	+	15	0	0	0	0	0	0	0	0	0	0	0	0	0	0	0	0	0	0	0	0	0	0	0	0	0	0	0	0	0	0	0	0	0	NA	0	NA	0	NA	0	NA	0	NA	0	NA	0
yadM.EST5UTR	152813	152820	-	7	0	0	0	0	0	1	0	0	5	1	0	0	3	3	0	1	0	0	0	1.74019	0	0	0	0	1.11002	0.585745	1.54076	0.783655	0	0	0	1.99013	0.131899	NA	0	NA	-0.0357702	NA	0.0585416	NA	0.11121	NA	0.0293497	NA	-0.0023293
htrE.EST3UTR	152821	152828	-	7	0	0	0	0	0	1	0	0	7	1	0	0	3	3	0	1	0	0	0	1.74019	0	0	0	0	1.55403	0.585745	1.54076	0.783655	0	0	0	1.99013	0.165034	NA	0	NA	-0.0446737	NA	0.0603588	NA	0.113461	NA	0.0299491	NA	-0.00322671
htrE.AS	152829	155426	+	2597	4	7	4	9	0	14	0	4	27	16	0	2	10	24	2	0	6.47831	10.258	0	24.3626	4.29522	10.8239	0	9.94369	5.9941	9.37192	5.13587	6.26924	0	2.83776	3.22056	0	-0.0408645	0.961389	-0.812633	0.265779	-0.291138	NA	-0.342422	0.644155	-0.266935	0.668251	-0.0424407	0.950514	-0.0131621
htrE	152829	155426	-	2597	4	2	12	14	14	2	10	2	84	19	11	0	45	39	2	5	6.47831	2.93086	10.2994	3.48037	12.8857	16.8372	11.0267	4.97184	18.6483	11.1292	23.1114	10.1875	10.0213	0	3.22056	9.95065	0.838802	0.191271	-0.754327	0.256824	-0.931626	NA	0.625193	0.3451	-0.129257	0.840276	-0.430028	0.500456	-0.0153183
htrE.yadV.TU_AS	155427	155460	+	33	0	0	1	1	0	0	0	1	3	2	0	0	2	6	0	0	0	0	0	0	1.07381	1.20266	0	2.48592	0.666011	1.17149	1.02717	1.56731	0	0	0	0	0.178883	NA	-0.302059	NA	-0.132501	NA	0.326859	NA	-0.144254	NA	-0.16764	NA	0.0031802
htrE.yadV.TU	155427	155460	-	33	0	0	1	0	0	0	0	0	0	0	0	0	0	0	0	0	0	0	0	0	1.07381	0	0	0	0	0	0	0	0	0	0	0	0	NA	-0.0671288	NA	0.00671133	NA	0	NA	0	NA	0	NA	0
yadV.AS	155461	156201	+	740	2	4	10	3	0	0	0	2	35	21	1	4	21	25	5	4	3.23916	5.86171	0	0	10.7381	3.60797	0	4.97184	7.77013	12.3006	10.7853	6.53046	0.911026	5.67552	8.05141	7.96052	0.487641	0.476604	-0.541022	0.448459	-0.509826	NA	2.83184	0.00609734	0.671686	0.286681	-0.488792	0.350736	0.0798271
yadV	155461	156201	-	740	0	0	4	0	0	0	4	2	15	6	0	0	2	12	0	0	0	0	0	0	4.29522	0	4.41069	4.97184	3.33006	3.51447	1.02717	3.13462	0	0	0	0	0.655557	NA	-0.6752	NA	-0.409929	NA	0.659155	NA	-0.626362	NA	-0.531135	NA	-0.00143262
yadV.yadN.IGR	156202	156298	+	96	0	0	0	0	0	0	0	0	5	6	1	0	4	6	1	0	0	0	0	0	0	0	0	0	1.11002	3.51447	2.05435	1.56731	0.911026	0	1.61028	0	0.324281	NA	0.150391	NA	-0.0484326	NA	0.374801	NA	0.123516	NA	-0.0575601	NA	0.000322418
yadN.EST3UTR	156202	156298	-	96	0	0	0	0	0	0	0	0	1	1	0	0	1	3	0	0	0	0	0	0	0	0	0	0	0.222004	0.585745	0.513587	0.783655	0	0	0	0	0.0210753	NA	0	NA	-0.0049482	NA	0.0767527	NA	0	NA	-0.0192714	NA	0.00114932
yadN.AS	156299	156883	+	584	0	0	0	0	0	0	0	0	4	1	2	4	2	2	0	0	0	0	0	0	0	0	0	0	0.888015	0.585745	1.02717	0.522437	1.82205	5.67552	0	0	0.137554	NA	0.534576	NA	0.0832771	NA	0.210011	NA	0	NA	-0.0613074	NA	0.00144831
yadN	156299	156883	-	584	0	2	0	0	4	4	0	0	17	5	2	0	4	5	0	2	0	2.93086	2.94269	6.96075	0	0	0	0	3.77406	2.92872	2.05435	1.30609	1.82205	0	0	3.98026	0.269025	NA	0.465539	NA	0.0802507	NA	-0.441115	NA	0.430631	NA	0.418364	NA	-0.0291533
yadN.folK.IGR	156884	157252	+	368	4	0	0	0	0	0	4	0	2	1	0	0	0	0	2	0	6.47831	0	0	0	0	0	4.41069	0	0.444007	0.585745	0	0	0	0	3.22056	0	-0.119359	NA	0	NA	0.0273249	NA	0	NA	-0.0169773	NA	0.0147061	NA	0.00103279
yadN.EST5UTR	156884	156983	-	99	0	0	0	0	0	0	0	0	0	0	0	0	2	1	0	0	0	0	0	0	0	0	0	0	0	0	1.02717	0.261218	0	0	0	0	0	NA	0	NA	0	NA	0.0756261	NA	0	NA	-0.0189715	NA	0.00366296
folK.yadN.IGR	156984	157152	-	168	0	0	1	0	0	0	0	0	16	1	2	2	5	13	5	0	0	0	0	0	1.07381	0	0	0	3.55206	0.585745	2.56794	3.39584	1.82205	2.83776	8.05141	0	0.504501	NA	0.380473	NA	-0.0486924	NA	0.808816	NA	0.610822	NA	-0.00609245	NA	0.00542186
folK.EST3UTR	157153	157252	-	99	2	2	3	1	12	1	8	0	21	9	1	0	13	14	3	1	3.23916	2.93086	8.82806	1.74019	3.22142	1.20266	8.82138	0	4.66208	5.2717	6.67664	3.65706	0.911026	0	4.83084	1.99013	0.248607	0.739643	-0.553351	0.446335	-0.331607	NA	-0.0709276	0.935535	-0.140275	0.831271	-0.0728219	NA	-0.0171728
folK.AS	157253	157728	+	475	2	6	6	4	12	2	14	3	14	9	1	4	8	6	1	6	3.23916	8.79257	8.82806	3.48037	6.44283	4.81063	15.4374	7.45777	3.10805	5.2717	4.1087	1.56731	0.911026	5.67552	1.61028	11.9408	-0.250387	0.739531	-0.374968	0.610929	-0.0640666	NA	-0.596719	0.385809	-0.277527	0.643059	0.0922425	0.906523	-0.0170624
folK	157253	157732	-	479	106	91	95	90	173	92	155	49	483	142	109	110	165	303	97	73	171.675	133.354	127.271	160.097	102.012	108.239	170.914	121.81	107.228	83.1758	84.7419	79.1492	99.3018	156.077	156.197	145.279	-0.607045	0.0436425	0.237231	0.526564	0.695226	0.0746046	-0.730893	0.0110335	0.0125312	0.979822	0.615127	0.1449	-0.011775
pcnB.AS	157729	159126	+	1397	14	21	18	8	16	13	18	7	54	24	8	6	17	38	5	11	22.6741	30.774	11.7707	22.6224	19.3285	9.62126	19.8481	17.4015	11.9882	14.0579	8.73099	9.9263	7.28821	8.51328	8.05141	21.8914	-0.759218	0.147473	-0.581162	0.335601	0.0571009	0.93772	-0.56639	0.318949	-0.173938	0.762098	0.174576	0.816993	0.0130059
pcnB	157729	159126	-	1397	403	424	289	339	817	333	552	210	1614	515	478	332	643	1238	662	449	652.69	621.341	601.043	579.482	310.33	407.701	608.675	522.044	358.314	301.659	330.237	323.388	435.47	471.068	1066.01	893.568	-0.909686	2.59261e-07	0.322046	0.135188	1.18405	3.2651e-06	-0.825619	2.9675e-06	0.73112	5.70134e-05	1.55187	4.32155e-10	0.0123151
pcnB.gluQ.IGR	159127	159185	+	58	1	0	0	0	1	1	0	0	0	2	6	0	3	3	0	0	1.61958	0	0.735671	1.74019	0	0	0	0	0	1.17149	1.54076	0.783655	5.46616	0	0	0	-0.057372	NA	0.519215	NA	0.144725	NA	-0.00671775	NA	0	NA	0.00666362	NA	0.00172605
pcnB.5UTR	159127	159185	-	58	15	17	12	11	28	16	26	6	118	43	59	34	40	87	10	15	24.2937	24.9123	20.5988	27.843	12.8857	13.2292	28.6695	14.9155	26.1964	25.187	20.5435	22.726	53.7505	48.2419	16.1028	29.8519	0.0510642	0.938857	1.6722	0.000224896	1.246	0.0210971	-0.0924481	0.879531	-0.0268306	0.966117	0.0340694	0.963833	-0.0114602
gluQ.AS	159186	160112	+	926	7	14	30	21	38	19	32	9	53	21	24	6	17	28	9	9	11.337	20.516	27.9555	33.0635	32.2142	25.2558	35.2855	22.3733	11.7662	12.3006	8.73099	7.31411	21.8646	8.51328	14.4925	17.9112	-0.299186	0.622281	-0.631996	0.228744	-0.186818	0.768006	-1.56228	0.000825501	-0.497002	0.306206	0.5011	0.412177	-0.159868
gluQ	159186	160112	-	926	537	543	793	672	950	421	660	289	3110	1503	841	528	1281	2534	213	219	869.713	795.727	698.888	732.618	851.528	808.186	727.764	718.431	690.432	880.375	657.906	661.927	766.173	749.169	342.99	435.838	-0.0847768	0.725934	-0.126598	0.576936	-0.0366637	0.928515	-0.111564	0.627736	-0.843748	1.19993e-06	-0.704407	0.0048592	-0.00420601
gluQ.dksA.TU_AS	160113	160148	+	35	3	4	6	5	2	1	0	2	6	2	2	1	6	4	0	1	4.85873	5.86171	1.47134	1.74019	6.44283	6.01329	0	4.97184	1.33202	1.17149	3.08152	1.04487	1.82205	1.41888	0	1.99013	-0.800191	0.224682	-0.71901	0.317308	0.024395	NA	0.108234	0.896147	-0.183419	0.774779	-0.16514	NA	0.0427496
gluQ.dksA.TU	160113	160148	-	35	535	611	831	684	973	387	689	320	2986	1459	798	490	1238	2452	204	194	866.474	895.376	715.808	673.452	892.332	822.617	759.741	795.495	662.903	854.602	635.821	640.507	726.999	695.251	328.497	386.085	-0.212971	0.282531	-0.260597	0.173695	-0.0421183	0.915666	-0.121258	0.583806	-1.06903	2.54923e-10	-0.911065	0.000111885	0.0151678
dksA.AS	160149	160604	+	455	8	2	10	9	9	3	6	2	28	4	5	0	9	25	0	1	12.9566	2.93086	6.62104	5.22056	10.7381	10.8239	6.61604	4.97184	6.2161	2.34298	4.62229	6.53046	4.55513	0	0	1.99013	-0.382113	0.586141	-1.0109	0.148033	-0.271491	NA	-0.0477808	0.956298	-0.703875	0.272576	-0.46359	0.407625	0.019468
dksA	160149	160604	-	455	1533	1687	2389	1876	2651	1210	1999	796	10274	4476	2080	1240	3552	7136	806	670	2482.81	2472.18	1950.26	2105.63	2565.32	2256.18	2204.24	1978.79	2280.87	2621.79	1824.26	1864.05	1894.93	1759.41	1297.89	1333.39	-0.0160127	0.945031	-0.390593	0.00540687	-0.345118	0.108299	-0.132385	0.442952	-0.644048	1.91517e-06	-0.499506	0.0163331	-0.0246115
dksA.sfsA.TU_AS	160605	160781	+	176	4	0	2	0	2	0	1	1	0	1	4	0	2	0	0	0	6.47831	0	1.47134	0	2.14761	0	1.10267	2.48592	0	0.585745	1.02717	0	3.6441	0	0	0	-0.560586	NA	0.123928	NA	0.206396	NA	-0.115883	NA	-0.258827	NA	-0.0764578	NA	0.0129834
dksA.sfsA.TU	160605	160781	-	176	344	456	597	537	604	294	592	234	3400	1531	544	274	1168	2508	266	184	557.135	668.235	444.345	511.615	641.062	645.827	652.782	581.706	754.813	896.775	599.87	655.136	495.598	388.773	428.335	366.184	0.410401	0.0422736	-0.512256	0.00978523	-0.855565	0.00100383	0.385188	0.0584574	-0.584013	0.00361859	-0.927927	0.000467941	-0.00362423
sfsA.AS	160782	161486	+	704	5	4	14	10	16	2	16	2	13	6	6	0	4	14	4	0	8.09789	5.86171	11.7707	3.48037	15.0333	12.0266	17.6428	4.97184	2.88605	3.51447	2.05435	3.65706	5.46616	0	6.44112	0	-0.520936	0.442326	-1.09569	0.116506	-0.215279	NA	-0.737952	0.269268	-0.638546	0.294097	-0.0757966	0.922407	-0.00864432
sfsA	160782	161486	-	704	411	625	1241	899	967	400	961	339	3206	1635	820	391	1084	2328	316	201	665.647	915.892	711.394	696.075	1332.59	1081.19	1059.67	842.728	711.744	957.693	556.729	608.116	747.041	554.782	508.849	400.016	0.0702126	0.846779	-0.833874	0.000369673	-0.796549	0.014293	-0.256042	0.38103	-0.965917	3.25293e-05	-0.653054	0.0621658	-0.0444547
sfsA.thpR.IGR	161487	161500	+	13	0	0	5	1	0	0	0	0	0	1	0	0	0	0	0	0	0	0	0	0	5.36903	1.20266	0	0	0	0.585745	0	0	0	0	0	0	-0.00229358	NA	-0.198326	NA	-0.0400811	NA	0	NA	0	NA	0	NA	-0.00153338
sfsA.5UTR	161487	161500	-	13	2	4	1	7	5	2	3	0	28	5	3	1	4	12	2	0	3.23916	5.86171	3.67836	3.48037	1.07381	8.4186	3.30802	0	6.2161	2.92872	2.05435	3.13462	2.73308	1.41888	3.22056	0	0.0122614	0.990062	-0.406315	0.583185	-0.186772	NA	-0.173179	0.83118	-0.0510402	0.942462	0.0285319	NA	-0.0092762
thpR.AS	161501	162004	+	503	25	27	44	31	38	30	33	17	50	29	21	20	31	49	25	31	40.4895	39.5666	27.9555	52.2056	47.2474	37.2824	36.3882	42.2607	11.1002	16.9866	15.9212	12.7997	19.1315	28.3776	40.257	61.694	-1.28129	0.00230598	-0.681226	0.140747	0.354853	0.515467	-1.19532	0.00397027	0.234434	0.627677	1.22573	0.0249119	0.00753643
thpR	161501	162031	-	530	48	39	37	74	58	34	61	29	299	84	36	14	100	151	41	13	77.7397	57.1517	42.6689	59.1663	39.7308	88.9966	67.263	72.0917	66.3791	49.2026	51.3587	39.444	32.7969	19.8643	66.0215	25.8717	-0.168595	0.770111	-1.00188	0.0266829	-0.565016	0.277336	-0.118873	0.844801	-0.354458	0.441213	-0.227987	0.738082	0.00401582
hrpB.EST5UTR	162005	162104	+	99	5	5	5	2	25	9	15	4	31	21	12	19	9	41	13	9	8.09789	7.32714	18.3918	15.6617	5.36903	2.40531	16.5401	9.94369	6.88212	12.3006	4.62229	10.71	10.9323	26.9587	20.9337	17.9112	0.160218	0.834373	1.45827	0.0253813	0.661754	0.237212	-0.745304	0.202105	0.216012	0.706757	0.662438	0.289698	-0.0710793
hrpB.thpR.IGR	162032	162104	-	72	7	2	2	16	9	3	6	7	26	15	2	0	22	17	12	1	11.337	2.93086	6.62104	5.22056	2.14761	19.2425	6.61604	17.4015	5.7721	8.78617	11.2989	4.44071	1.82205	0	19.3234	1.99013	0.0116497	0.990323	-1.47975	0.0648674	-0.603398	NA	0.160765	0.844035	-0.021808	0.976427	-0.0975325	0.900787	0.00774985
hrpB.AS	162105	164534	-	2429	6	2	15	6	4	4	10	6	43	4	6	6	9	25	3	6	9.71747	2.93086	2.94269	6.96075	16.1071	7.21594	11.0267	14.9155	9.54616	2.34298	4.62229	6.53046	5.46616	8.51328	4.83084	11.9408	0.00200722	0.99831	-0.399194	0.570112	-0.195326	NA	0.156728	0.846106	-0.221987	0.712088	-0.255474	0.712113	0.00882834
hrpB	162105	164534	+	2429	217	288	305	285	467	207	313	172	1089	344	338	274	356	890	303	242	351.448	422.043	343.559	360.219	327.511	342.757	345.137	427.579	241.762	201.496	182.837	232.484	307.927	388.773	487.915	481.611	-0.759843	0.000261367	0.0470026	0.883042	0.716491	0.0150644	-0.71805	0.000541318	0.29615	0.237824	0.958336	0.000997549	0.00545038
mrcB.hrpB.IGR	164535	164729	-	194	4	2	3	0	4	0	0	2	9	7	3	0	4	12	10	1	6.47831	2.93086	2.94269	0	3.22142	0	0	4.97184	1.99803	4.10021	2.05435	3.13462	2.73308	0	16.1028	1.99013	-0.199585	0.79237	-0.0337207	0.968931	0.0584499	NA	0.171787	0.829094	0.551127	0.377625	0.219529	NA	0.0167805
hrpB.EST3UTR	164535	164634	+	99	59	166	116	125	152	57	119	70	136	48	35	32	62	115	43	20	95.5551	243.261	111.822	99.1906	124.561	150.332	131.218	174.015	30.1925	28.1158	31.8424	30.0401	31.8859	45.4042	69.2421	39.8026	-2.34061	2.56056e-10	-1.63316	2.53713e-05	0.395014	0.435098	-1.56831	1.90676e-05	-1.18427	0.00234191	0.191392	0.774972	0.0793818
hrpB.mrcB.IGR	164635	164720	+	85	38	57	62	43	87	31	49	42	103	35	30	23	45	74	29	13	61.544	83.5294	64.0034	53.9458	66.576	51.7143	54.031	104.409	22.8664	20.5011	23.1114	19.3302	27.3308	32.6342	46.6982	25.8717	-1.5169	3.8506e-05	-0.825239	0.0450351	0.423474	0.401101	-1.30343	0.000422261	-0.759253	0.0547276	0.266309	0.671453	0.0169973
mrcB.5UTR	164721	164729	+	8	9	14	15	11	17	11	5	9	29	4	11	5	14	21	11	6	14.5762	20.516	12.5064	19.142	16.1071	13.2292	5.51336	22.3733	6.43811	2.34298	7.19022	5.48559	10.0213	7.0944	17.7131	11.9408	-1.26397	0.0268862	-0.453663	0.488786	0.389929	0.504113	-0.851499	0.144214	0.110114	0.860988	0.605984	0.333724	0.0257439
mrcB.AS	164730	167264	-	2534	55	55	71	67	132	68	62	21	165	58	78	73	99	222	35	39	89.0768	80.5985	97.1086	118.333	76.2402	80.578	68.3657	52.2044	36.6306	33.9732	50.8452	57.9905	71.06	103.578	56.3598	77.6151	-1.13898	0.00012995	0.12183	0.775366	1.11385	0.00632456	-0.880846	0.00214654	0.0729637	0.8791	0.789702	0.0678647	0.0276922
mrcB	164730	167264	+	2534	386	367	459	362	665	247	405	231	922	320	310	188	344	743	271	231	625.157	537.812	489.221	429.826	492.877	435.362	446.582	574.248	204.687	187.438	176.674	194.085	282.418	266.749	436.386	459.72	-1.5177	9.35324e-19	-0.72542	0.000106745	0.703788	0.00723535	-1.273	1.66357e-13	-0.147233	0.557309	1.03298	5.2789e-05	0.0386096
mrcB.EST3UTR	167265	167364	+	99	8	14	34	12	22	13	14	12	62	14	17	6	14	20	10	9	12.9566	20.516	16.1848	22.6224	36.5094	14.4319	15.4374	29.8311	13.7642	8.20043	7.19022	5.22437	15.4874	8.51328	16.1028	17.9112	-0.384665	0.538005	-0.714805	0.209517	-0.176989	0.7859	-1.17291	0.0287431	-0.160383	0.781431	0.550324	0.378094	-0.0596699
fhuA.mrcB.IGR	167265	167483	-	218	68	109	96	94	127	59	76	55	471	213	202	145	269	540	90	78	110.131	159.732	93.4303	102.671	103.085	113.05	83.8031	136.726	104.564	124.764	138.155	141.058	184.027	205.738	144.925	155.23	-0.226657	0.506073	0.781838	0.00381192	0.88358	0.0142928	0.480728	0.0977825	0.404543	0.198209	-0.0147535	0.980529	0.188508
mrcB.fhuA.IGR	167365	167441	+	76	63	74	81	81	132	71	83	34	783	387	97	65	508	963	54	41	102.033	108.442	97.1086	123.553	86.9783	97.4152	91.5218	84.5214	173.829	226.683	260.902	251.553	88.3695	92.2272	86.9552	81.5953	0.857649	0.000493392	-0.0283243	0.946259	-0.755374	0.0319801	1.17523	2.72192e-07	-0.0542428	0.902297	-1.09646	0.00241036	0.0385985
fhuA.5UTR	167442	167483	+	41	187	200	257	248	357	191	234	92	1892	873	278	212	1086	2227	159	131	302.861	293.086	262.635	332.376	275.968	298.259	258.025	228.705	420.031	511.355	557.756	581.733	253.265	300.803	256.035	260.707	0.613396	0.001805	-0.0547949	0.853701	-0.589558	0.0364961	0.920365	4.64163e-07	0.0601729	0.850572	-0.768443	0.00752417	0.0500666
fhuA.AS	167484	169727	-	2243	8	18	45	20	41	12	36	19	42	18	17	16	18	30	12	12	12.9566	26.3777	30.1625	20.8822	48.3213	24.0531	39.6962	47.2325	9.32416	10.5434	9.24457	7.83655	15.4874	22.7021	19.3234	23.8816	-0.746444	0.143643	-0.722439	0.146229	0.0236821	0.975506	-1.29659	0.00534878	-0.608443	0.187112	0.306335	0.641989	-0.0381521
fhuA	167484	169727	+	2243	5088	5071	6774	5780	10385	4668	6223	2677	47101	15554	6253	4085	19527	35803	3875	3258	8240.41	7431.19	7639.95	8123.19	7273.96	6951.36	6861.93	6654.81	10456.6	9110.68	10028.8	9352.4	5696.65	5796.12	6239.84	6483.84	0.315395	0.0126096	-0.302584	0.0181963	-0.586706	0.000543192	0.293788	0.0206315	-0.0755253	0.644913	-0.364294	0.062236	-0.00520997
fhuA.fhuC.TU_AS	169728	169777	-	49	2	2	7	2	8	2	8	0	0	8	0	0	6	0	0	2	3.23916	2.93086	5.88537	3.48037	7.51664	2.40531	8.82138	0	0	4.68596	3.08152	0	0	0	0	3.98026	-0.0915386	0.902547	-1.10016	0.137442	-0.277459	NA	-0.386871	0.578711	-0.204623	0.744893	0.0333124	NA	-0.00989115
fhuA.fhuC.TU	169728	169777	+	49	191	192	279	260	531	141	264	134	2714	859	77	64	973	1744	75	57	309.339	281.362	390.641	245.366	299.592	312.691	291.106	333.114	602.518	503.155	499.721	455.565	70.149	90.8083	120.771	113.437	0.85463	0.000183927	-1.86459	3.30416e-14	-2.64911	2.95786e-16	0.53291	0.0271919	-1.29787	2.74915e-07	-1.81931	5.93024e-08	-0.0448021
fhuC.AS	169778	170574	-	796	3	2	10	3	10	3	8	4	2	9	13	1	6	7	1	10	4.85873	2.93086	7.35671	5.22056	10.7381	3.60797	8.82138	9.94369	0.444007	5.2717	3.08152	1.82853	11.8433	1.41888	1.61028	19.9013	-0.196572	0.798826	-0.025495	0.976982	0.0817556	NA	-0.570265	0.416412	0.0477705	0.945945	0.318563	0.610551	-0.0155425
fhuC	169778	170575	+	797	556	532	586	542	1126	487	639	352	8551	2871	375	245	3712	6274	364	303	900.485	779.608	828.366	847.471	629.25	651.84	704.608	875.045	1898.35	1681.67	1906.44	1638.88	341.635	347.626	586.142	603.009	1.06402	2.72922e-12	-0.866232	1.55128e-07	-1.91392	6.88058e-18	1.05421	2.70659e-12	-0.368204	0.0510727	-1.40255	3.0536e-10	-0.0019252
fhuD.AS	170575	171465	-	890	0	2	4	2	2	0	0	2	8	1	10	1	1	3	1	4	0	2.93086	1.47134	0	4.29522	2.40531	0	4.97184	1.77603	0.585745	0.513587	0.783655	9.11026	1.41888	1.61028	7.96052	-0.0634583	0.937275	0.217004	0.780713	0.10452	NA	-0.110101	0.889754	0.255071	0.684329	0.189426	NA	-0.00194477
fhuD	170575	171465	+	890	411	356	413	393	835	279	484	233	3822	1205	363	249	1460	2592	328	315	665.647	521.692	614.286	485.512	443.482	472.644	533.694	579.22	848.498	705.823	749.838	677.078	330.702	353.301	528.172	626.891	0.375261	0.0790716	-0.40324	0.0659581	-0.70116	0.0109037	0.350626	0.100622	0.0457146	0.882788	-0.266055	0.471061	-0.00347551
fhuB	171462	173444	+	1982	599	618	671	611	1090	465	663	308	2725	836	495	253	1062	2139	365	303	970.127	905.634	801.882	809.187	720.524	734.824	731.072	765.664	604.96	489.683	545.43	558.746	450.958	358.977	587.753	603.009	-0.749659	1.65271e-06	-0.811179	5.94617e-07	-0.0555	0.890144	-0.529122	0.00109213	-0.299618	0.126632	0.193527	0.570608	0.0405433
fhuB.AS	171466	173444	-	1978	65	46	66	79	104	45	73	35	271	97	125	76	97	204	46	35	105.273	67.4097	76.5098	78.3084	70.8712	95.0099	80.4951	87.0073	60.163	56.8173	49.818	53.2885	113.878	107.835	74.0729	69.6545	-0.499785	0.114096	0.385072	0.243768	0.740277	0.0542191	-0.530311	0.0833258	-0.154132	0.704978	0.267369	0.615732	-0.00256637
hemL.fhuB.IGR	173445	173501	-	56	68	52	78	79	90	57	78	39	305	100	117	91	110	191	38	41	110.131	76.2023	66.2104	99.1906	83.7568	95.0099	86.0085	96.951	67.7111	58.5745	56.4946	49.8927	106.59	129.118	61.1907	81.5953	-0.491914	0.141804	0.35153	0.323275	0.687137	0.0881524	-0.54405	0.0936663	-0.262071	0.496395	0.172123	0.777142	-0.00454969
fhuB.EST3UTR	173445	173544	+	99	96	92	110	95	163	66	83	47	286	74	35	26	67	156	41	52	155.479	134.819	119.914	114.852	118.119	114.252	91.5218	116.838	63.4931	43.3451	34.4104	40.7501	31.8859	36.8909	66.0215	103.487	-1.30162	3.55308e-06	-1.6238	4.01103e-07	-0.227054	0.645052	-1.51681	8.02155e-08	-0.212575	0.587444	1.05845	0.0108395	-0.0199608
hemL.EST3UTR	173502	173601	-	99	71	69	102	87	139	63	116	53	282	103	84	76	97	193	61	50	114.99	101.115	102.258	109.632	109.528	104.631	127.91	131.754	62.6051	60.3317	49.818	50.4151	76.5262	107.835	98.2271	99.5065	-0.750666	0.00371509	-0.219807	0.512707	0.421583	0.267988	-1.00424	3.94734e-05	-0.315285	0.319498	0.533293	0.187688	-0.0283614
fhuB.hemL.IGR	173545	173601	+	56	41	35	44	29	59	39	22	25	107	28	13	20	37	94	22	19	66.4027	51.29	43.4046	67.8673	47.2474	34.8771	24.2588	62.1481	23.7544	16.4009	19.0027	24.5545	11.8433	28.3776	35.4262	37.8125	-1.22719	0.00545195	-0.824434	0.0937112	0.202397	0.742697	-1.06113	0.01686	-0.0869441	0.882421	0.630744	0.27521	0.0127737
hemL.AS	173602	174882	+	1280	75	94	87	61	154	87	62	51	320	107	30	38	115	262	46	50	121.468	137.75	113.293	151.396	93.4211	73.3621	68.3657	126.782	71.0412	62.6747	59.0626	68.4392	27.3308	53.9174	74.0729	99.5065	-0.834924	0.0148993	-0.929555	0.0122839	-0.0759495	0.903545	-0.918712	0.00600208	-0.0860898	0.86046	0.620597	0.203395	-0.00648765
hemL	173602	174882	-	1280	375	424	528	524	826	320	592	295	2004	708	555	373	671	1262	392	335	607.342	621.341	607.665	556.86	566.969	630.192	652.782	733.347	444.895	414.707	344.617	329.658	505.619	529.242	631.23	666.693	-0.500422	0.000668641	-0.205422	0.247937	0.265864	0.293215	-0.778425	1.93527e-08	-0.0741665	0.730846	0.65328	0.00232417	-0.0625401
hemL.clcA.IGR	174883	175006	+	123	19	22	19	12	14	12	12	13	107	46	4	5	45	73	9	4	30.772	32.2394	10.2994	20.8822	20.4023	14.4319	13.2321	32.317	23.7544	26.9443	23.1114	19.0689	3.6441	7.0944	14.4925	7.96052	-0.235212	0.700931	-1.21439	0.0381316	-0.626852	0.262212	0.380702	0.522368	-0.442536	0.391086	-0.649593	0.288704	0.0553005
hemL.5UTR	174883	174941	-	58	36	39	59	25	68	26	49	17	195	78	58	52	64	157	29	19	58.3048	57.1517	50.0257	45.2448	63.3545	30.0664	54.031	42.2607	43.2907	45.6881	32.8696	41.0113	52.8395	73.7818	46.6982	37.8125	-0.320544	0.475256	0.347137	0.441505	0.481051	0.315543	-0.314499	0.486522	-0.135359	0.784381	0.094114	0.900085	0.000763648
yadX.hemL.IGR	174942	175047	-	105	16	20	35	10	22	13	22	6	74	25	18	17	22	74	15	7	25.9132	29.3086	16.1848	22.6224	37.5832	12.0266	24.2588	14.9155	16.4283	14.6436	11.2989	19.3302	16.3985	24.121	24.1542	13.9309	-0.587304	0.285128	-0.223729	0.730109	0.203157	0.748856	-0.202137	0.763185	-0.0375758	0.955047	0.0853659	0.916207	0.0293403
clcA.EST5UTR	175007	175106	+	99	26	12	43	28	45	12	27	9	155	84	32	13	96	123	8	8	42.109	17.5851	33.1052	20.8822	46.1736	33.6744	29.7722	22.3733	34.4106	49.2026	49.3044	32.1299	29.1528	18.4454	12.8822	15.921	0.370289	0.49575	-0.548032	0.284756	-0.632591	0.234488	0.41962	0.426044	-0.493668	0.314243	-0.754821	0.200929	0.00303689
yadX.AS	175048	175095	-	47	0	0	0	0	0	0	0	0	0	0	0	0	0	0	0	0	0	0	0	0	0	0	0	0	0	0	0	0	0	0	0	0	0	NA	0	NA	0	NA	0	NA	0	NA	0	NA	0
yadX	175048	175095	+	47	19	10	37	25	34	10	25	5	119	72	27	12	68	97	3	8	30.772	14.6543	25.0128	17.4019	39.7308	30.0664	27.5668	12.4296	26.4184	42.1736	34.9239	25.3382	24.5977	17.0266	4.83084	15.921	0.427376	0.450717	-0.528119	0.334295	-0.639372	0.241365	0.342733	0.559797	-0.559143	0.275961	-0.736958	0.226721	-0.00689322
clcA.yadX.IGR	175096	175106	-	10	0	0	0	0	0	0	0	0	0	0	0	0	0	0	0	0	0	0	0	0	0	0	0	0	0	0	0	0	0	0	0	0	0	NA	0	NA	0	NA	0	NA	0	NA	0	NA	0
clcA.AS	175107	176528	-	1421	4	0	4	2	7	0	8	2	24	6	31	28	20	37	4	8	6.47831	0	5.1497	0	4.29522	2.40531	8.82138	4.97184	5.32809	3.51447	10.2717	9.66508	28.2418	39.7286	6.44112	15.921	0.243656	0.746039	2.51722	0.00120602	0.793551	NA	0.883327	0.170887	0.21429	0.72058	-0.292121	0.668834	0.0309719
clcA	175107	176528	+	1421	160	206	248	205	304	178	178	75	2106	913	188	110	845	1682	134	97	259.132	301.878	223.644	309.753	266.304	246.545	196.276	186.444	467.54	534.785	433.981	439.369	171.273	156.077	215.778	193.043	0.796513	5.58039e-05	-0.609677	0.00569109	-1.36122	1.51626e-06	0.70515	0.000350248	0.0750267	0.821166	-0.543319	0.0999411	-0.012289
yadW.clcA.IGR	176529	176551	-	22	0	0	0	0	0	0	0	0	3	0	0	0	0	1	0	0	0	0	0	0	0	0	0	0	0.666011	0	0	0.261218	0	0	0	0	0.0117652	NA	0	NA	-0.00276387	NA	-0.0141611	NA	0	NA	0.00527	NA	-0.000578174
clcA.EST3UTR	176529	176560	+	31	19	25	32	19	48	24	19	19	531	229	18	15	273	599	16	19	30.772	36.6357	35.3122	41.7645	34.3618	22.8505	20.9508	47.2325	117.884	134.136	140.209	156.47	16.3985	21.2832	25.7645	37.8125	1.68781	2.30517e-06	-0.507382	0.282173	-1.98952	0.000124877	1.78969	1.18199e-07	0.00737928	0.992676	-1.47661	0.00451235	0.00519709
yadW.AS	176552	176617	-	65	2	0	0	2	3	0	0	0	8	0	0	0	6	4	0	0	3.23916	0	2.20701	0	0	2.40531	0	0	1.77603	0	3.08152	1.04487	0	0	0	0	-0.0838217	NA	-0.290833	NA	-0.0522757	NA	0.0937132	NA	0	NA	-0.024427	NA	0.00521862
yadW	176552	176617	+	65	57	67	93	65	135	72	66	35	1669	728	107	72	1162	2561	40	60	92.316	98.1837	99.3156	125.293	99.8639	78.1727	72.7764	87.0073	370.524	426.422	596.789	668.98	97.4798	102.159	64.4112	119.408	1.96604	3.11193e-15	0.144492	0.704968	-1.69833	3.19539e-06	2.44817	8.21831e-25	0.1552	0.692014	-2.12734	2.61549e-08	0.0606847
erpA.5UTR	176561	176609	+	48	54	64	80	59	118	60	52	28	1447	651	91	67	1044	2324	20	41	87.4572	93.7874	86.8092	104.411	85.9045	70.9568	57.339	69.6058	321.239	381.32	536.185	607.071	82.9034	95.065	32.2056	81.5953	1.83878	6.09297e-12	0.154085	0.705314	-1.53967	8.29818e-05	2.51835	3.1668e-22	-0.118311	0.790414	-2.52871	2.70205e-09	0.107121
erpA.AS	176610	176900	-	290	14	4	16	10	36	6	14	5	111	45	12	8	22	64	12	4	22.6741	5.86171	26.4842	10.4411	17.1809	12.0266	15.4374	12.4296	24.6424	26.3585	11.2989	16.718	10.9323	11.351	19.3234	7.96052	0.562583	0.343738	-0.248659	0.718554	-0.478299	0.401409	-0.314801	0.628638	-0.0122237	0.987286	0.163385	0.832097	-0.0825107
erpA	176610	176954	+	344	237	306	546	432	747	334	416	232	8534	3669	660	375	7622	13123	277	224	383.84	448.421	549.546	581.222	586.298	519.548	458.712	576.734	1894.58	2149.1	3914.56	3427.97	601.277	532.08	446.048	445.789	2.24115	1.70145e-43	0.036362	0.89186	-2.15345	1.58677e-20	2.67531	3.10559e-65	-0.172809	0.46239	-2.82904	3.52854e-33	0.100486
yadS.EST3UTR	176901	177000	-	99	6	17	8	13	21	4	15	5	108	48	23	9	25	81	5	7	9.71747	24.9123	15.4491	6.96075	8.59045	15.6345	16.5401	12.4296	23.9764	28.1158	12.8397	21.1587	20.9536	12.7699	8.05141	13.9309	0.387306	0.527496	0.333193	0.606669	-0.0207964	0.978822	0.35638	0.577088	-0.199714	0.730422	-0.384296	0.559935	-0.00225876
erpA.EST3UTR	176955	177054	+	99	105	117	260	173	346	156	210	109	3008	1394	252	141	3407	5525	84	73	170.056	171.455	254.542	271.469	279.189	208.06	231.561	270.966	667.787	816.528	1749.79	1443.23	229.579	200.062	135.264	145.279	2.05462	1.0255e-23	-0.16843	0.560863	-2.15577	1.29809e-13	2.56263	2.60697e-40	-0.736314	0.00191389	-3.30451	3.47632e-28	0.0943325
yadS	177001	177624	-	623	43	47	41	38	83	29	44	30	621	253	49	40	242	505	30	24	69.6419	68.8751	61.0607	50.4654	44.026	45.701	48.5176	74.5777	137.864	148.193	124.288	131.915	44.6403	56.7552	48.3084	47.7631	0.954759	0.000692419	0.139005	0.754371	-0.633084	0.12319	1.08486	7.45486e-05	-0.207654	0.616594	-1.16008	0.00593937	0.0118594
yadS.AS	177055	177624	+	569	6	1	8	8	26	8	4	4	77	40	7	3	116	161	7	12	9.71747	1.46543	19.1275	13.9215	8.59045	9.62126	4.41069	9.94369	17.0943	23.4298	59.5761	42.0562	6.37718	4.25664	11.272	23.8816	1.2112	0.0374171	-0.43173	0.515378	-1.07884	0.0639769	1.19068	0.0181243	0.710621	0.191771	-0.0580921	0.94393	-0.0131802
yadS.btuF.TU_AS	177625	177661	+	36	0	0	0	0	0	0	0	0	0	0	0	0	2	1	1	1	0	0	0	0	0	0	0	0	0	0	1.02717	0.261218	0	0	1.61028	1.99013	0	NA	0	NA	0	NA	0.0756261	NA	0.0904843	NA	0.0120303	NA	0.00366296
yadS.btuF.TU	177625	177661	-	36	14	7	12	11	22	12	12	9	155	63	6	9	55	130	18	10	22.6741	10.258	16.1848	20.8822	12.8857	13.2292	13.2321	22.3733	34.4106	36.9019	28.2473	33.9584	5.46616	12.7699	28.9851	19.9013	0.845328	0.087115	-0.400199	0.516937	-0.85392	0.127275	0.607102	0.231053	0.294461	0.567018	-0.107804	0.893956	-0.0196223
btuF.AS	177662	178454	+	792	4	0	0	2	0	2	7	0	20	0	4	4	3	11	4	0	6.47831	0	0	3.48037	0	2.40531	7.71871	0	4.44007	0	1.54076	2.8734	3.6441	5.67552	6.44112	0	-0.0962936	0.898252	0.447752	0.532784	0.185874	NA	0.121688	0.87434	-0.0549443	0.937212	-0.0808624	NA	0.00833221
btuF	177662	178462	-	800	198	199	250	208	466	204	231	108	2406	1086	154	111	1119	2089	86	114	320.676	291.62	342.823	354.998	268.451	250.153	254.717	268.48	534.141	636.119	574.704	545.685	140.298	157.496	138.484	226.875	0.89058	8.57973e-06	-0.763173	0.000566981	-1.61924	2.28482e-08	0.654991	0.00121227	-0.462199	0.0626395	-1.06823	0.000307851	-0.0337869
mtn.AS	178455	179153	+	698	3	4	6	8	2	0	1	2	4	2	4	0	4	19	2	0	4.85873	5.86171	1.47134	0	6.44283	9.62126	1.10267	4.97184	0.888015	1.17149	2.05435	4.96315	3.6441	0	3.22056	0	-0.940283	0.155252	-0.787815	0.271305	0.0674525	NA	0.624092	0.369818	-0.123742	0.853684	-0.3514	NA	0.081185
mtn	178455	179153	-	698	678	624	875	743	1402	545	767	381	5442	2381	521	318	2268	4216	301	270	1098.07	914.427	1031.41	948.402	939.58	893.574	845.75	947.136	1208.14	1394.66	1164.82	1101.3	474.645	451.204	484.695	537.335	0.36025	0.030037	-0.957169	3.92221e-10	-1.28978	1.42754e-09	0.186354	0.321138	-0.762462	1.9787e-06	-0.921658	2.65421e-05	-0.0323859
mtn.dgt.IGR	179154	179195	+	41	1	0	0	0	1	0	1	0	7	2	0	0	1	2	0	0	1.61958	0	0.735671	0	0	0	1.10267	0	1.55403	1.17149	0.513587	0.522437	0	0	0	0	0.0775783	NA	0	NA	-0.0219713	NA	0.00138325	NA	-0.094985	NA	-0.0415831	NA	-0.00228991
mtn.5UTR	179154	179183	-	29	87	68	88	79	151	62	79	41	392	159	54	34	109	220	43	34	140.903	99.6491	111.086	107.892	94.4949	95.0099	87.1111	101.923	87.0255	93.1334	55.981	57.468	49.1954	48.2419	69.2421	67.6644	-0.385097	0.189051	-0.872667	0.00253993	-0.387816	0.336386	-0.887446	0.000419457	-0.346793	0.306764	0.381733	0.407265	-0.0823701
dgt.mtn.IGR	179184	179236	-	52	1	0	0	2	0	0	0	0	2	0	0	0	1	1	0	0	1.61958	0	0	0	0	2.40531	0	0	0.444007	0	0.513587	0.261218	0	0	0	0	-0.0909853	NA	-0.160577	NA	-0.0116254	NA	0.0530141	NA	0	NA	-0.0130504	NA	0.00345632
dgt.5UTR	179196	179236	+	40	4	11	7	7	8	3	14	1	114	40	11	11	40	85	3	9	6.47831	16.1197	5.88537	5.22056	7.51664	8.4186	15.4374	2.48592	25.3084	23.4298	20.5435	22.2036	10.0213	15.6077	4.83084	17.9112	0.702089	0.232342	0.394801	0.552377	-0.142285	0.833336	1.28678	0.0278417	0.0390117	0.955068	-0.697209	0.268325	0.0362683
dgt.AS	179237	180754	-	1517	4	0	4	9	6	2	0	0	22	8	0	9	2	6	2	2	6.47831	0	4.41403	3.48037	4.29522	10.8239	0	0	4.88408	4.68596	1.02717	1.56731	0	12.7699	3.22056	3.98026	0.182211	0.811489	-0.104929	0.897551	-0.12468	NA	-0.537844	0.445163	0.803262	0.215655	0.693956	NA	-0.0332201
dgt	179237	180754	+	1517	202	251	197	221	398	162	254	119	4285	1480	960	665	1721	3304	298	293	327.155	367.822	292.797	281.91	211.54	265.787	280.079	295.825	951.286	866.902	883.884	863.065	874.585	943.555	479.864	583.108	1.34916	5.88216e-17	1.89576	8.67218e-31	0.467152	0.0738485	1.56245	1.05991e-22	0.828655	3.29209e-06	-0.635992	0.0152836	0.0344339
dgt.EST3UTR	180755	180844	+	89	13	15	17	30	32	19	33	8	593	238	123	94	251	477	48	34	21.0545	21.9814	23.5415	33.0635	18.2547	36.0797	36.3882	19.8874	131.648	139.407	128.91	124.601	112.056	133.375	77.2935	67.6644	2.46054	3.6956e-11	2.03747	3.34327e-09	-0.272058	0.603196	2.05959	4.17264e-10	1.0112	0.00589475	-0.635196	0.203478	-0.0361074
degP.dgt.IGR	180755	180883	-	128	0	0	0	0	0	0	0	0	2	0	0	0	0	0	0	0	0	0	0	0	0	0	0	0	0.444007	0	0	0	0	0	0	0	-0.00795329	NA	0	NA	0.0018842	NA	0	NA	0	NA	0	NA	-0.00140195
degP.5UTR	180845	180883	+	38	16	21	31	33	45	25	60	19	443	161	94	60	184	373	47	42	25.9132	30.774	33.1052	43.5047	33.288	39.6877	66.1604	47.2325	98.3477	94.3049	94.5001	97.4344	85.6364	85.1328	75.6832	83.5854	1.59443	8.71421e-07	1.10826	0.000381488	-0.338156	0.471951	1.25764	1.60728e-05	0.328631	0.368635	-0.686075	0.120354	-0.0362604
degP.AS	180884	182308	-	1424	10	7	13	16	14	3	10	0	17	12	36	14	4	15	9	3	16.1958	10.258	10.2994	5.22056	13.9595	19.2425	11.0267	0	3.77406	7.02894	2.05435	3.91828	32.7969	19.8643	14.4925	5.97039	-0.799054	0.186806	0.417772	0.521794	0.760447	0.178807	-0.821617	0.190041	0.232529	0.694169	0.686898	0.274519	-0.00209943
degP	180884	182308	+	1424	315	258	724	674	660	232	919	420	3566	987	1077	653	1396	2774	784	662	510.167	378.08	485.543	403.723	777.435	810.591	1013.36	1044.09	791.665	578.13	716.968	724.62	981.175	926.529	1262.46	1317.47	0.603179	0.00278697	0.25359	0.274845	-0.297632	0.358879	0.660531	0.000720215	0.290668	0.199281	-0.311189	0.374691	0.00728692
degP.EST3UTR	182309	182408	+	99	94	68	197	124	142	59	227	106	472	171	171	115	228	433	97	92	152.24	99.6491	104.465	102.671	211.54	149.129	250.307	263.508	104.786	100.162	117.098	113.108	155.785	163.171	156.197	183.092	-0.267726	0.395018	-0.169288	0.609327	0.0768832	0.884342	0.138895	0.690759	-0.513386	0.0550464	-0.599885	0.110859	0.0584716
cdaR.degP.IGR	182309	182462	-	153	4	2	5	4	8	3	2	2	4	4	10	0	0	5	0	2	6.47831	2.93086	5.88537	5.22056	5.36903	4.81063	2.20535	4.97184	0.888015	2.34298	0	1.30609	9.11026	0	0	3.98026	-0.549884	0.41187	-0.0274235	0.975961	0.230303	NA	-1.16043	0.107229	-0.175127	0.785347	0.293408	NA	-0.0198224
degP.cdaR.IGR	182409	182446	+	37	7	3	12	6	5	1	10	8	38	11	29	12	11	41	9	7	11.337	4.39628	3.67836	1.74019	12.8857	7.21594	11.0267	19.8874	8.43614	6.44319	5.64946	10.71	26.4198	17.0266	14.4925	13.9309	-0.0230767	0.979529	0.723194	0.222039	0.399825	0.491095	0.845003	0.182337	-0.0196599	0.978226	-0.531958	0.402258	0.0644802
cdaR.5UTR	182447	182462	+	15	15	20	59	41	15	9	32	11	109	35	130	63	24	79	57	19	24.2937	29.3086	11.0351	15.6617	63.3545	49.3089	35.2855	27.3451	24.1984	20.5011	12.3261	20.6362	118.433	89.3894	91.786	37.8125	-0.196318	0.739531	0.727156	0.0883816	0.647655	0.205333	0.298905	0.610151	0.699852	0.0992257	0.33142	0.604843	0.04402
cdaR.AS	182463	183608	-	1145	0	28	18	13	51	23	17	9	137	54	32	24	76	134	17	9	0	41.032	37.5192	40.0243	19.3285	15.6345	18.7454	22.3733	30.4145	31.6302	39.0326	35.0033	29.1528	34.0531	27.3748	17.9112	0.368314	0.56678	0.546462	0.371185	0.0952297	0.894976	-0.0439276	0.95557	0.0726256	0.912195	0.0874403	0.91454	-0.0304989
cdaR	182463	183620	+	1157	459	558	1878	1586	665	307	1411	399	4196	1386	3796	2047	938	2342	1366	568	743.386	817.709	489.221	534.237	2016.61	1907.41	1555.87	991.883	931.528	811.842	481.745	611.773	3458.25	2904.45	2199.64	1130.39	0.145127	0.710716	0.637232	0.0282093	0.380361	0.355092	0.0897888	0.830831	0.307456	0.339297	0.212208	0.690039	-0.00550425
yaeH.EST3UTR	183609	183708	-	99	166	203	327	216	273	132	270	141	1168	584	747	427	546	1075	272	260	268.85	297.482	200.838	229.705	351.134	259.774	297.722	350.515	259.3	342.075	280.419	280.81	680.536	605.862	437.996	517.434	0.0746738	0.822621	1.02269	8.2194e-07	0.853165	0.00441622	0.371763	0.13353	0.504251	0.0317853	0.145093	0.764766	0.0419931
cdaR.EST3UTR	183621	183720	+	99	56	70	176	167	79	37	201	38	473	173	385	205	138	303	206	63	90.6964	102.58	58.118	64.3869	188.99	200.844	221.637	94.465	105.008	101.334	70.8751	79.1492	350.745	290.87	331.718	125.378	0.0780561	0.893274	0.608735	0.12903	0.361423	0.475573	0.251463	0.61882	0.351826	0.392764	0.122776	0.865789	0.0145826
yaeH	183709	184095	-	386	300	382	673	511	600	232	635	306	3196	1510	2129	1233	1311	2871	810	785	485.873	559.793	441.403	403.723	722.671	614.558	700.197	760.692	709.524	884.475	673.313	749.958	1939.57	1749.48	1304.33	1562.25	0.581492	0.00176629	1.4239	2.42822e-17	0.760664	0.00258522	0.721792	5.83273e-05	0.917604	1.33443e-07	0.198445	0.595475	0.0204414
yaeH.AS	183721	184095	+	374	72	53	294	224	109	26	216	52	673	280	389	260	206	414	138	74	116.61	77.6677	80.1882	45.2448	315.699	269.395	238.177	129.268	149.409	164.009	105.799	108.144	354.389	368.909	222.219	147.27	0.613091	0.0743972	0.272031	0.473259	-0.25094	0.604129	0.637051	0.0647505	-0.0135532	0.979385	-0.519638	0.275855	0.00197976
yaeH.yaeI.IGR	184096	184256	+	160	5	6	14	7	13	4	8	9	59	38	13	27	21	41	9	6	8.09789	8.79257	9.56373	6.96075	15.0333	8.4186	8.82138	22.3733	13.0982	22.2583	10.7853	10.71	11.8433	38.3098	14.4925	11.9408	0.631706	0.304199	0.672465	0.261312	0.00224009	0.997457	0.208509	0.775904	-0.0510651	0.937446	-0.159084	0.836738	-0.0293035
yaeH.EST5UTR	184096	184176	-	80	104	112	214	197	211	99	240	114	1128	665	852	506	435	1048	330	322	168.436	164.128	155.227	172.278	229.794	236.923	264.641	283.395	250.42	389.52	223.411	273.757	776.194	717.953	531.393	640.822	0.877113	0.000246808	1.61103	2.89132e-13	0.588857	0.0803134	0.576426	0.0211206	1.00075	1.22246e-05	0.392117	0.326377	-0.0389779
yaeI.EST3UTR	184177	184256	-	79	53	57	91	103	108	52	108	66	546	336	403	240	217	522	151	150	85.8376	83.5294	79.4525	90.4897	97.7163	123.874	119.089	164.071	121.214	196.81	111.448	136.356	367.143	340.531	243.152	298.519	0.811331	0.00698923	1.57399	7.2716e-09	0.562984	0.159181	0.51038	0.109928	0.815767	0.00421246	0.292207	0.56745	-0.0329112
yaeI.AS	184257	185069	+	812	8	17	22	19	24	10	26	12	116	39	38	26	69	113	22	9	12.9566	24.9123	17.6561	17.4019	23.6237	22.8505	28.6695	29.8311	25.7524	22.844	35.4375	29.5177	34.619	36.8909	35.4262	17.9112	0.275586	0.61818	0.488393	0.313476	0.127241	0.844842	0.712785	0.11369	-0.0583866	0.920801	-0.544841	0.342079	0.0363806
yaeI	184257	185069	-	812	49	64	63	64	141	62	68	27	810	263	106	93	288	571	47	41	79.3593	93.7874	103.73	107.892	67.6498	76.9701	74.9817	67.1199	179.823	154.051	147.913	149.156	96.5688	131.956	75.6832	81.5953	0.881856	0.00058114	0.591777	0.0387019	-0.215779	0.628662	0.461637	0.086109	0.0942959	0.821541	-0.276837	0.577035	-0.0623363
yaeI.EST5UTR	185070	185089	-	19	245	216	489	331	517	173	362	211	941	306	1128	746	357	667	252	280	396.797	316.532	380.342	301.052	525.091	398.08	399.167	524.53	208.906	179.238	183.351	174.233	1027.64	1058.48	405.791	557.236	-0.820016	0.000416415	1.11443	3.31836e-07	1.89838	9.24002e-10	-0.88974	9.52722e-05	0.0550505	0.878151	0.851848	0.00913127	-0.00739517
yaeI.dapD.IGR	185070	185122	+	52	1	0	4	3	2	3	2	0	6	3	7	0	7	12	0	0	1.61958	0	1.47134	5.22056	4.29522	3.60797	2.20535	0	1.33202	1.75723	3.59511	3.13462	6.37718	0	0	0	0.204312	NA	-0.0685991	0.935238	-0.117106	NA	0.0374682	0.965985	-0.335292	NA	-0.22993	NA	-0.00902653
dapD.3UTR	185090	185122	-	32	305	275	639	432	690	233	479	262	1164	365	1459	940	455	848	341	363	493.971	402.993	507.613	405.463	686.162	519.548	528.18	651.312	258.412	213.797	233.682	221.513	1329.19	1333.75	549.106	722.417	-0.870751	6.13634e-05	1.08896	1.31941e-07	1.92894	4.46463e-11	-0.964816	5.67184e-06	0.0930343	0.766611	0.979976	0.00121215	-0.0106902
dapD.AS	185123	185947	+	824	0	0	4	2	6	0	0	0	10	18	5	2	11	13	2	2	0	0	4.41403	0	4.29522	2.40531	0	0	2.22004	10.5434	5.64946	3.39584	4.55513	2.83776	3.22056	3.98026	1.43315	0.0518818	0.052349	0.951703	-0.512065	NA	0.272806	0.721877	0.834923	0.203018	0.349638	NA	-0.0472456
dapD	185123	185947	-	824	1121	1203	2084	1517	2566	1000	1651	881	4771	1624	3766	2292	1824	3446	1212	1157	1815.55	1762.91	1887.73	1740.19	2237.81	1824.43	1820.51	2190.1	1059.18	951.25	936.784	900.158	3430.92	3252.07	1951.66	2302.58	-0.806972	1.95535e-07	0.69749	7.51721e-06	1.48388	5.83569e-12	-0.958437	3.04242e-10	0.0747855	0.745711	0.992609	6.0409e-06	-0.0256917
dapD.glnD.TU_AS	185948	185977	+	29	0	0	0	2	2	0	1	0	1	1	0	0	0	3	0	0	0	0	1.47134	0	0	2.40531	1.10267	0	0.222004	0.585745	0	0.783655	0	0	0	0	0.0343972	NA	-0.218997	NA	-0.0601684	NA	-0.0827733	NA	-0.0727793	NA	-0.00488728	NA	-0.00295828
dapD.5UTR	185948	185977	-	29	69	87	128	93	172	74	111	54	375	160	247	176	135	277	114	84	111.751	127.492	126.535	128.774	137.447	111.847	122.397	134.24	83.2514	93.7192	69.3343	72.3575	225.023	249.723	183.572	167.171	-0.419091	0.104825	0.872489	6.72259e-05	1.22365	7.95301e-05	-0.800616	0.00030744	0.398751	0.138407	1.14355	0.000322326	-0.0572164
glnD.AS	185978	188650	+	2672	12	16	26	22	32	24	32	10	47	22	15	16	24	64	12	7	19.4349	23.4468	23.5415	41.7645	27.9189	26.4585	35.2855	24.8592	10.4342	12.8864	12.3261	16.718	13.6654	22.7021	19.3234	13.9309	-0.678613	0.178496	-0.459235	0.397973	0.12617	0.849884	-0.871113	0.0564689	-0.505609	0.289097	0.101493	0.89919	-0.0110169
glnD	185978	188650	-	2672	255	279	405	351	620	210	449	208	1834	600	579	412	701	1204	411	406	412.992	408.854	456.116	365.439	434.891	422.133	495.1	517.072	407.155	351.447	360.025	314.507	527.484	584.579	661.826	807.993	-0.107029	0.677583	0.358241	0.0781374	0.40736	0.151239	-0.289454	0.167533	0.495312	0.0105971	0.746687	0.00436093	-0.0277223
glnD.map.TU_AS	188651	188711	+	60	0	2	0	0	0	0	0	0	0	1	0	0	0	1	4	0	0	2.93086	0	0	0	0	0	0	0	0.585745	0	0.261218	0	0	6.44112	0	-0.152905	NA	0	NA	0.0381176	NA	-0.0196948	NA	0.179224	NA	0.0711157	NA	0.00329144
glnD.5UTR	188651	188655	-	4	11	15	6	11	21	5	14	3	33	11	7	5	22	43	5	12	17.8154	21.9814	15.4491	8.70093	6.44283	13.2292	15.4374	7.45777	7.32612	6.44319	11.2989	11.2324	6.37718	7.0944	8.05141	23.8816	-1.04276	0.0562681	-0.318111	0.644811	0.339786	0.56724	-0.110936	0.882375	0.150933	0.799206	0.192609	0.795112	0.083368
glnD.map.TU	188656	188711	-	55	208	130	255	103	544	160	153	80	407	130	195	99	234	319	143	141	336.872	190.506	400.205	278.43	273.82	123.874	168.709	198.874	90.3555	76.1468	120.179	83.3287	177.65	140.469	230.27	280.608	-1.47125	1.80448e-05	-0.272581	0.54493	0.947048	0.0391873	-1.57301	3.41505e-06	0.34391	0.386226	1.8792	0.0001139	-0.00688938
map.AS	188712	189506	+	794	4	1	14	2	5	0	3	2	23	10	2	8	13	21	5	3	6.47831	1.46543	3.67836	0	15.0333	2.40531	3.30802	4.97184	5.10609	5.85745	6.67664	5.48559	1.82205	11.351	8.05141	5.97039	0.190129	0.808121	-0.213203	0.782453	-0.188987	NA	0.586002	0.401867	0.231818	0.708729	-0.114879	0.878161	0.0194143
map	188712	189506	-	794	1331	1245	1643	1357	2998	1199	1400	658	3701	1328	1329	780	1748	3188	907	794	2155.66	1824.46	2205.54	2086.48	1764.26	1632.01	1543.74	1635.74	821.636	777.869	897.751	832.764	1210.75	1106.73	1460.52	1580.16	-1.28987	5.09994e-24	-0.537618	9.70174e-05	0.705607	0.000244581	-1.29077	1.87994e-24	-0.0532729	0.79311	1.19141	1.42372e-10	0.000129592
map.tff.IGR	189507	189711	+	204	13	15	16	42	46	18	22	8	69	34	12	8	20	71	7	4	21.0545	21.9814	33.8409	31.3234	17.1809	50.5116	24.2588	19.8874	15.3183	19.9153	10.2717	18.5465	10.9323	11.351	11.272	7.96052	-0.213782	0.743062	-1.17151	0.0277029	-0.575677	0.300964	-0.871482	0.0825722	-0.62474	0.22683	-0.019764	0.980001	-0.0538242
map.EST5UTR	189507	189606	-	99	124	104	150	137	252	95	145	56	427	172	131	87	263	556	74	66	200.828	152.405	185.389	165.318	161.071	164.764	159.888	139.212	94.7956	100.748	135.074	145.237	119.344	123.443	119.161	131.349	-0.808746	0.00020262	-0.399993	0.118183	0.331632	0.35338	-0.315101	0.200883	-0.227057	0.455372	0.0442911	0.937095	0.106422
tff.map.IGR	189607	189711	-	104	2	6	0	0	5	0	3	1	5	8	2	1	5	3	0	0	3.23916	8.79257	3.67836	0	0	0	3.30802	2.48592	1.11002	4.68596	2.56794	0.783655	1.82205	1.41888	0	0	-0.337853	NA	0.722551	0.311916	0.393668	NA	-0.114671	0.888037	-0.626731	NA	-0.296695	NA	0.0091901
tff.AS	189712	189847	-	135	6	14	3	2	8	0	6	4	5	6	0	2	0	5	0	0	9.71747	20.516	5.88537	0	3.22142	2.40531	6.61604	9.94369	1.11002	3.51447	0	1.30609	0	2.83776	0	0	-1.20728	0.0745597	-0.355923	0.633881	0.215578	NA	-0.764115	0.271672	-1.48672	0.0582542	-0.311195	NA	0.00989666
tff	189712	189847	+	135	2869	3069	2350	2233	5564	2635	1701	741	5208	2092	831	465	1665	3785	597	430	4646.57	4497.4	4093.28	4585.39	2523.44	2685.53	1875.65	1842.07	1156.2	1225.38	855.123	988.711	757.063	659.779	961.338	855.756	-1.91671	3.04637e-51	-1.85059	6.44501e-44	0.0595555	0.861167	-2.2091	2.00107e-67	-0.994464	5.34962e-13	1.13802	2.74323e-09	-0.0699407
tff.rpsB.TU_AS	189848	189873	-	25	0	0	1	0	0	0	0	0	0	0	0	0	0	3	0	0	0	0	0	0	1.07381	0	0	0	0	0	0	0.783655	0	0	0	0	0	NA	-0.0671289	NA	0.00671132	NA	0.043398	NA	0	NA	-0.0103539	NA	0.00297632
rpsB.5UTR	189848	189873	+	25	597	691	517	481	1276	602	378	174	1340	554	191	103	438	968	125	106	966.888	1012.61	938.717	1047.59	555.158	578.478	416.81	432.55	297.485	324.503	224.951	252.859	174.006	146.145	201.285	210.954	-1.64222	1.43878e-30	-1.77423	3.34445e-27	-0.11623	0.739567	-2.0169	1.82439e-45	-0.980981	3.10675e-08	0.917727	9.89105e-05	-0.0922408
rpsB.AS	189874	190599	-	725	2	0	1	4	0	0	2	2	12	2	8	0	6	7	0	0	3.23916	0	0	0	1.07381	4.81063	2.20535	4.97184	2.66404	1.17149	3.08152	1.82853	7.28821	0	0	0	0.0693387	NA	0.102731	NA	0.00655323	NA	0.867448	NA	-0.63015	NA	-0.650572	NA	0.0269099
rpsB	189874	190599	+	725	5397	6026	4682	4236	12204	5561	3686	1500	13572	4698	2364	1443	4627	8891	1698	1112	8740.86	8830.67	8978.13	9677.18	5027.56	5094.46	4064.45	3728.88	3013.03	2751.83	2376.37	2322.49	2153.67	2047.44	2734.26	2213.02	-1.5841	1.14982e-38	-1.24679	1.28464e-23	0.305906	0.161759	-1.96689	4.88161e-59	-0.629368	1.56049e-06	1.28089	6.48815e-13	-0.126991
rpsB.tsf.TU_AS	190600	190856	-	256	0	4	1	2	0	0	2	3	8	4	2	0	0	0	0	0	0	5.86171	0	0	1.07381	2.40531	2.20535	7.45777	1.77603	2.34298	0	0	1.82205	0	0	0	-0.108794	NA	-0.158569	NA	-0.0181974	NA	0	NA	-0.655945	NA	-0.135437	NA	-0.00640572
rpsB.tsf.TU	190600	190856	+	256	4619	4592	3820	3497	9280	3770	3079	1134	10329	3918	2025	1086	3859	7380	849	597	7480.83	6729.25	6827.03	6560.5	4101.94	4205.69	3395.13	2819.04	2293.08	2294.95	1981.93	1927.79	1844.83	1540.9	1367.13	1188.11	-1.60233	1.77326e-32	-1.26658	4.63445e-20	0.298432	0.222909	-1.74852	1.75216e-38	-1.24834	1.36802e-18	0.451363	0.0547426	-0.0274145
tsf.AS	190857	191708	-	851	0	5	2	4	12	2	6	0	20	7	4	0	14	14	3	0	0	7.32714	8.82806	3.48037	2.14761	4.81063	6.61604	0	4.44007	4.10021	7.19022	3.65706	3.6441	0	4.83084	0	0.0647056	0.93971	-0.248662	0.747229	-0.132859	NA	-0.0948801	0.911069	-0.128599	0.847183	-0.0523199	NA	-0.00767625
tsf	190857	191708	+	851	5867	6407	4948	4117	12269	5168	3268	1355	13495	4674	2961	1676	4790	9079	1559	1229	9502.06	9389	9025.95	8993.28	5313.19	4951.34	3603.53	3368.42	2995.94	2737.77	2460.08	2371.6	2697.55	2378.04	2510.43	2445.87	-1.70172	3.3654e-58	-1.00018	4.84884e-20	0.664091	3.72814e-05	-1.88231	6.06669e-71	-0.477127	5.9266e-05	1.36672	1.97624e-18	-0.0474556
tsf.3UTR	191709	191738	+	29	617	292	467	163	1095	250	275	85	767	185	163	79	334	432	53	23	999.28	427.905	805.56	435.047	501.467	196.033	303.235	211.303	170.277	108.363	171.538	112.846	148.497	112.092	85.3449	45.773	-1.85556	0.000369199	-1.02873	0.052027	0.387437	0.501739	-1.65709	0.00140344	-1.46551	0.00779446	0.0667457	0.93278	0.0110879
pyrH.tsf.IGR	191709	191854	-	145	0	2	2	2	6	3	6	4	8	4	2	0	2	10	7	4	0	2.93086	4.41403	5.22056	2.14761	2.40531	6.61604	9.94369	1.77603	2.34298	1.02717	2.61218	1.82205	0	11.272	7.96052	0.130926	0.872211	-0.352121	0.638873	-0.203129	NA	-0.604913	0.379901	0.0862427	0.900061	0.390422	NA	-0.034214
tsf.pyrH.IGR	191739	191811	+	72	500	182	366	114	879	181	203	68	594	137	111	52	277	334	33	20	809.789	266.708	646.655	314.974	393.013	137.103	223.843	169.043	131.87	80.247	142.264	87.2469	101.124	73.7818	53.1393	39.8026	-1.74159	0.00167795	-1.11201	0.0482742	0.27097	0.657971	-1.51681	0.00598136	-1.47157	0.0127636	-0.00314702	0.996756	0.0119474
pyrH.5UTR	191812	191854	+	42	51	41	47	26	83	21	47	14	178	61	26	18	53	122	23	17	82.5985	60.0825	61.0607	36.5439	50.4689	31.2691	51.8256	34.8029	39.5167	35.7304	27.2201	31.8686	23.6867	25.5398	37.0365	33.8322	-0.779533	0.0408146	-0.603896	0.174755	0.0908248	0.890329	-0.652192	0.101975	-0.211251	0.658486	0.252137	0.69118	0.0107811
pyrH.AS	191855	192580	-	725	4	1	4	8	7	1	6	0	4	6	0	4	4	4	2	2	6.47831	1.46543	5.1497	1.74019	4.29522	9.62126	6.61604	0	0.888015	3.51447	2.05435	1.04487	0	5.67552	3.22056	3.98026	-0.299582	0.674291	-0.502392	0.49307	-0.0690326	NA	-0.446964	0.535751	-0.0218171	0.976994	0.18243	NA	-0.00560636
pyrH	191855	192580	+	725	282	244	233	235	564	190	249	135	1204	314	207	124	522	870	141	121	456.721	357.564	414.919	330.635	250.197	282.624	274.565	335.599	267.292	183.924	268.093	227.26	188.582	175.941	227.05	240.806	-0.789756	0.000820165	-0.505697	0.05863	0.219842	0.598239	-0.56571	0.0215842	-0.309342	0.291156	0.182067	0.712974	0.0274506
pyrH.EST3UTR	192581	192680	+	99	135	186	169	152	296	131	173	59	497	154	83	54	183	380	79	40	218.643	272.57	217.759	227.964	181.473	182.804	190.762	146.669	110.336	90.2047	93.9865	99.263	75.6152	76.6195	127.212	79.6052	-1.21024	1.57884e-07	-1.1747	4.10872e-06	0.0171632	0.976694	-1.13483	8.04625e-07	-0.604445	0.0303575	0.379762	0.378094	0.00858675
frr.pyrH.IGR	192581	192871	-	290	6	4	4	6	0	2	4	0	4	3	2	2	6	0	0	0	9.71747	5.86171	0	3.48037	4.29522	7.21594	4.41069	0	0.888015	1.75723	3.08152	0	1.82205	2.83776	0	0	-0.789154	0.225809	-0.384748	0.604227	0.141104	NA	0.00570623	0.994381	-0.534548	0.378911	-0.288884	NA	0.0301108
pyrH.frr.IGR	192681	192813	+	132	428	462	545	463	841	366	460	191	1192	406	227	112	420	988	139	112	693.179	677.028	618.7	636.908	585.224	556.83	507.229	474.811	264.628	237.812	215.707	258.084	206.803	158.915	223.829	222.895	-1.40396	1.99521e-18	-1.5847	7.304e-20	-0.153701	0.66169	-1.3631	1.24645e-17	-1.07644	5.38302e-09	0.225385	0.533569	0.00648384
frr.5UTR	192814	192871	+	57	308	398	373	325	624	275	326	133	975	305	207	115	294	693	99	107	498.83	583.24	459.059	478.551	400.53	390.864	359.471	330.628	216.454	178.652	150.995	181.024	188.582	163.171	159.418	212.944	-1.39517	5.08885e-14	-1.11205	2.73915e-08	0.226381	0.528292	-1.4401	7.31981e-15	-0.822655	0.000131045	0.495457	0.136117	-0.00544483
frr.AS	192872	193429	-	557	4	2	0	0	2	0	2	0	4	2	2	0	2	4	0	0	6.47831	2.93086	1.47134	0	0	0	2.20535	0	0.888015	1.17149	1.02717	1.04487	1.82205	0	0	0	-0.521984	NA	0.431284	NA	0.314661	NA	0.0463462	NA	-0.278739	NA	-0.165999	NA	0.0202366
frr	192872	193429	+	557	1328	1345	1423	1134	2693	1098	1142	558	3628	1182	877	570	1271	2637	490	407	2150.8	1971	1981.16	1910.72	1528.03	1363.81	1259.25	1387.14	805.43	692.35	652.77	688.833	798.97	808.762	789.038	809.983	-1.43203	2.43333e-29	-0.829291	7.08919e-10	0.554098	0.00585532	-1.51263	8.54596e-33	-0.690317	1.01685e-06	0.758086	0.000133292	-0.0157804
dxr.frr.IGR	193430	193520	-	90	0	0	4	1	5	3	0	0	10	0	0	0	2	0	0	0	0	0	3.67836	5.22056	4.29522	1.20266	0	0	2.22004	0	1.02717	0	0	0	0	0	0.227603	NA	-0.523988	NA	-0.202286	NA	-0.465328	NA	0	NA	0.13915	NA	-0.0196629
dxr.EST5UTR	193430	193520	+	90	258	178	267	188	468	194	214	109	502	146	115	92	191	322	62	36	417.851	260.846	344.294	337.596	286.706	226.1	235.972	270.966	111.446	85.5187	98.0952	84.1123	104.768	130.537	99.8374	71.6447	-1.66939	5.06567e-11	-1.04529	0.000124824	0.462137	0.238496	-1.81222	7.09443e-13	-1.41623	1.33791e-06	0.270261	0.597048	-0.0131818
dxr.AS	193521	194717	-	1196	20	12	25	6	17	19	6	6	37	15	25	13	18	60	6	6	32.3916	17.5851	12.5064	33.0635	26.8451	7.21594	6.61604	14.9155	8.21414	8.78617	9.24457	15.6731	22.7756	18.4454	9.66169	11.9408	-1.03435	0.0650532	0.168246	0.813363	0.74515	0.188072	-0.51748	0.402073	0.0429201	0.949758	0.313724	0.64524	0.0359788
dxr	193521	194717	+	1196	209	229	268	215	525	256	280	114	3749	1297	1558	1077	1495	2745	382	310	338.492	335.583	386.227	445.488	287.78	258.571	308.748	283.395	832.292	759.711	767.813	717.044	1419.38	1528.13	615.127	616.94	1.21179	1.85515e-16	2.40843	2.02202e-61	1.11905	1.54794e-07	0.82717	9.2836e-09	0.997374	3.96513e-10	0.179708	0.590914	-0.104238
ispZ.dxr.IGR	194718	194783	-	65	6	0	3	0	6	2	0	0	11	3	4	3	0	6	1	0	9.71747	0	4.41403	3.48037	3.22142	0	0	0	2.44204	1.75723	0	1.56731	3.6441	4.25664	1.61028	0	-0.30533	NA	0.328996	0.66111	0.243757	NA	-0.622807	0.366585	0.204683	NA	0.319827	NA	-0.0111772
dxr.EST3UTR	194718	194817	+	99	657	373	1463	927	665	261	486	182	4931	1931	24849	13234	2444	3882	1253	1408	1064.06	546.605	489.221	454.189	1570.98	1114.86	535.899	452.438	1094.7	1131.07	1255.21	1014.05	22638.1	18777.5	2017.68	2802.1	0.426552	0.176619	3.89887	3.40576e-49	3.19883	1.27379e-18	1.17154	1.3279e-05	2.22612	5.98961e-16	0.799814	0.0391314	0.183545
ispZ.AS	194784	194847	-	63	4	1	1	1	6	4	0	0	17	12	5	4	12	34	5	0	6.47831	1.46543	4.41403	6.96075	1.07381	1.20266	0	0	3.77406	7.02894	6.16305	8.88142	4.55513	5.67552	8.05141	0	0.173136	0.826639	0.798258	0.269649	0.275728	NA	0.207058	0.793669	1.09248	0.123562	0.549378	NA	0.000566514
ispZ	194784	194847	+	63	642	363	1448	922	658	258	476	172	4270	1679	24147	12827	2163	3398	1124	1256	1039.77	531.95	484.072	448.968	1554.87	1108.85	524.872	427.579	947.956	983.466	1110.89	887.62	21998.5	18200	1809.96	2499.6	0.27143	0.437463	3.86716	9.80381e-48	3.33073	8.73197e-20	1.01153	0.000229544	2.1127	2.85302e-14	0.848858	0.02826	0.181228
ispU.5UTR	194818	194902	+	84	595	330	1258	825	569	216	419	154	2908	1124	21202	10920	1488	2351	878	974	963.649	483.591	418.597	375.88	1350.85	992.192	462.02	382.832	645.587	658.377	764.218	614.124	19315.6	15494.2	1413.83	1938.39	-0.135343	0.734019	3.84418	9.18607e-47	3.75098	2.57332e-24	0.725178	0.0123351	1.91214	8.50995e-12	0.95178	0.0134987	0.299926
ispU.ispZ.IGR	194848	194902	-	54	0	2	0	1	4	0	0	0	32	12	5	3	23	53	6	0	0	2.93086	2.94269	0	0	1.20266	0	0	7.10412	7.02894	11.8125	13.8446	4.55513	4.25664	9.66169	0	0.724845	0.269012	0.893586	0.225188	0.0776652	NA	1.22805	0.0872678	1.16243	0.106989	0.159255	NA	0.00922674
ispU.AS	194903	195664	-	761	2	5	2	5	9	6	5	4	42	24	7	7	27	53	5	8	3.23916	7.32714	6.62104	10.4411	2.14761	6.01329	5.51336	9.94369	9.32416	14.0579	13.8669	13.8446	6.37718	9.93216	8.05141	15.921	0.621709	0.328494	0.531187	0.432296	-0.0307794	NA	0.480535	0.456228	0.280175	0.62464	-0.0181141	0.981369	-0.0126468
ispU	194903	195664	+	761	503	502	481	538	1143	438	594	293	3621	1338	363	196	1284	2496	269	226	814.648	735.645	840.872	762.202	516.501	647.03	654.988	728.375	803.875	783.727	659.446	652.001	330.702	278.1	433.166	449.769	0.0342472	0.896967	-0.895415	7.51307e-08	-0.875609	0.000155858	-0.285363	0.117396	-0.599065	0.0006397	-0.311055	0.304742	-0.0680603
ispU.EST3UTR	195665	195670	+	5	17	18	12	12	45	16	41	12	159	61	11	7	58	116	9	7	27.5328	26.3777	33.1052	27.843	12.8857	14.4319	45.2096	29.8311	35.2986	35.7304	29.7881	30.3013	10.0213	9.93216	14.4925	13.9309	0.322293	0.519228	-0.32077	0.592073	-0.414955	0.447808	-0.0348811	0.954768	-1.02081	0.0271527	-0.845659	0.124769	-0.0327798
cdsA.ispU.IGR	195665	195676	-	11	1	0	0	0	0	3	0	0	2	0	0	0	2	2	0	2	1.61958	0	0	5.22056	0	0	0	0	0.444007	0	1.02717	0.522437	0	0	0	3.98026	-0.147785	NA	0	NA	0.0422806	NA	-0.201743	NA	0.224669	NA	0.162105	NA	-0.000262121
cdsA.EST5UTR	195671	195676	+	5	19	19	11	9	41	18	39	12	169	61	12	7	62	117	11	8	30.772	27.8431	30.1625	31.3234	11.8119	10.8239	43.0042	29.8311	37.5186	35.7304	31.8424	30.5625	10.9323	9.93216	17.7131	15.921	0.266841	0.596841	-0.0772976	0.911493	-0.202951	0.741084	0.0204839	0.973038	-0.772816	0.079308	-0.699552	0.204316	-0.0215897
cdsA.AS	195677	196534	-	857	0	0	2	2	6	4	9	0	11	2	12	13	5	21	14	8	0	0	4.41403	6.96075	2.14761	2.40531	9.92405	0	2.44204	1.17149	2.56794	5.48559	10.9323	18.4454	22.5439	15.921	0.79786	0.218704	1.4854	0.0447634	-0.0122599	NA	-0.196495	0.804163	0.711856	0.228025	0.609247	0.324965	-0.0576743
cdsA	195677	196534	+	857	327	340	282	303	636	300	421	179	2376	800	168	108	827	1486	124	99	529.602	498.246	467.887	522.056	302.813	364.405	464.225	444.98	527.481	468.596	424.737	388.17	153.052	153.239	199.675	197.023	-0.0404103	0.88191	-1.08095	1.93676e-09	-0.986403	5.44361e-05	-0.27107	0.153819	-1.13653	6.40969e-10	-0.826528	0.00103912	-0.0412236
rseP.cdsA.IGR	196535	196545	-	10	0	0	0	0	0	0	0	0	2	0	0	0	0	0	0	0	0	0	0	0	0	0	0	0	0.444007	0	0	0	0	0	0	0	-0.00795329	NA	0	NA	0.0018842	NA	0	NA	0	NA	0	NA	-0.00140195
rseP.5UTR	196535	196545	+	10	38	27	31	22	64	18	42	10	208	69	11	8	67	122	16	4	61.544	39.5666	47.083	31.3234	33.288	26.4585	46.3123	24.8592	46.1768	40.4164	34.4104	31.8686	10.0213	11.351	25.7645	7.96052	-0.171328	0.760638	-1.15366	0.0191059	-0.693341	0.19047	-0.228041	0.675346	-0.685267	0.135387	-0.430054	0.478145	-0.00435935
rseP.AS	196546	197898	-	1352	4	0	8	0	8	10	0	4	16	3	47	27	13	54	18	18	6.47831	0	5.88537	17.4019	8.59045	0	0	9.94369	3.55206	1.75723	6.67664	14.1058	42.8182	38.3098	28.9851	35.8223	-0.0708576	0.934299	2.13373	0.00725938	0.811474	0.11525	-0.0393431	0.964574	1.70083	0.0293876	0.948054	0.128655	0.00242617
rseP	196546	197898	+	1352	849	911	862	883	1701	691	1193	522	3518	1046	640	332	1161	2186	543	415	1375.02	1335	1251.38	1202.47	925.62	1061.95	1315.49	1297.65	781.009	612.689	596.275	571.023	583.057	471.068	874.383	825.904	-0.92727	4.69556e-09	-0.879928	8.8933e-08	0.0392438	0.924326	-1.04465	2.6693e-11	-0.579598	0.000724243	0.405843	0.146855	-0.0186889
rseP.EST3UTR	197899	197927	+	28	69	68	94	83	199	70	137	46	291	73	93	38	126	221	93	70	111.751	99.6491	146.399	121.813	100.938	99.8205	151.066	114.352	64.6031	42.7594	64.712	57.7293	84.7254	53.9174	149.756	139.309	-0.85873	0.00429731	-0.453387	0.192375	0.291697	0.526637	-1.05591	0.000171051	0.0754756	0.861279	0.987688	0.0133925	-0.017898
bamA.rseP.IGR	197899	197927	-	28	0	0	0	0	0	1	0	0	0	0	0	0	0	1	0	0	0	0	0	1.74019	0	0	0	0	0	0	0	0.261218	0	0	0	0	0	NA	0	NA	0	NA	-0.10529	NA	0	NA	0.0299115	NA	-0.000183578
bamA.AS	197928	200360	-	2432	14	16	17	34	38	6	33	8	45	26	11	10	37	47	12	12	22.6741	23.4468	27.9555	10.4411	18.2547	40.8903	36.3882	19.8874	9.99017	15.2294	19.0027	12.2773	10.0213	14.1888	19.3234	23.8816	-0.627942	0.25883	-0.915073	0.0940661	-0.155852	0.812894	-0.283659	0.657444	-0.219601	0.689153	-0.0175643	0.981965	0.0260816
bamA	197928	200360	+	2432	2310	2211	3362	2805	5215	2224	3474	1691	9724	2968	3248	1896	3948	7493	2124	1995	3741.23	3240.06	3836.53	3870.17	3610.13	3373.45	3830.68	4203.69	2158.76	1738.49	2027.64	1957.31	2959.01	2690.2	3420.24	3970.31	-0.81761	3.23522e-08	-0.296698	0.085446	0.47266	0.040093	-0.929012	1.87711e-10	-0.103252	0.622099	0.765961	0.000401296	-0.0194236
bamA.skp.TU_AS	200361	200481	-	120	0	0	1	0	1	0	1	0	0	2	0	0	2	0	0	0	0	0	0.735671	0	1.07381	0	1.10267	0	0	1.17149	1.02717	0	0	0	0	0	0.0525795	NA	-0.0818223	NA	-0.0309177	NA	-0.000844078	NA	-0.0500975	NA	-0.0186537	NA	-0.00131266
bamA.skp.TU	200361	200481	+	120	303	350	576	468	734	296	606	287	3598	1172	1259	753	1545	3656	572	559	490.732	512.9	539.983	515.095	618.512	562.844	668.22	713.46	798.769	686.493	793.493	955.014	1146.98	1068.42	921.081	1112.48	0.548586	0.00166092	0.879596	5.98169e-08	0.288873	0.313862	0.706257	1.81634e-05	0.521078	0.00324387	-0.149926	0.687931	0.0251865
skp.AS	200482	200967	-	485	0	0	1	4	3	0	0	0	2	3	0	4	0	2	0	2	0	0	2.20701	0	1.07381	4.81063	0	0	0.444007	1.75723	0	0.522437	0	5.67552	0	3.98026	0.264943	NA	-0.0170888	NA	-0.101912	NA	-0.328645	NA	0.321071	NA	0.265519	NA	-0.0189356
skp	200482	200967	+	485	1480	1579	3053	2551	3841	1619	3218	1615	9372	3290	3466	2032	4209	8198	1837	1589	2396.98	2313.91	2825.71	2817.36	3278.33	3067.98	3548.4	4014.76	2080.62	1927.1	2161.69	2141.47	3157.62	2883.16	2958.09	3162.32	-0.228196	0.0969734	-0.0691783	0.687409	0.147488	0.53966	-0.385034	0.00162924	-0.290356	0.0307537	0.0828381	0.780791	-0.0386675
skp.lpxD.TU_AS	200968	200970	-	2	0	0	0	0	0	0	0	0	0	0	0	0	0	0	0	0	0	0	0	0	0	0	0	0	0	0	0	0	0	0	0	0	0	NA	0	NA	0	NA	0	NA	0	NA	0	NA	0
skp.lpxD.TU	200968	200970	+	2	131	128	236	220	301	113	243	122	554	233	221	130	289	523	104	96	212.165	187.575	221.437	196.641	253.418	264.585	267.949	303.283	122.99	136.479	148.427	136.617	201.337	184.454	167.469	191.052	-0.600681	0.00327971	-0.400417	0.0657104	0.167422	0.657971	-0.545377	0.00589967	-0.599869	0.00545914	-0.081593	0.872062	0.00774992
lpxD.AS	200971	201996	-	1025	2	0	4	0	2	8	2	2	22	9	12	4	8	26	4	4	3.23916	0	1.47134	13.9215	4.29522	0	2.20535	4.97184	4.88408	5.2717	4.1087	6.79168	10.9323	5.67552	6.44112	7.96052	0.560176	0.401297	0.810522	0.253856	0.0350969	NA	-0.149513	0.855306	0.310269	0.610804	0.300945	NA	-0.0399368
lpxD	200971	201996	+	1025	1851	1934	3405	2725	4786	1980	3680	1651	14477	4941	2860	1769	6180	11244	1596	1501	2997.84	2834.14	3520.92	3445.57	3656.31	3277.24	4057.84	4104.26	3213.95	2894.17	3173.97	2937.14	2605.53	2510	2570.01	2987.18	0.0662362	0.725506	-0.429823	0.00113212	-0.462758	0.0162584	-0.186195	0.223854	-0.533568	3.72332e-05	-0.341561	0.119077	-0.0642069
lpxD.fabZ.TU_AS	201997	202100	-	103	9	10	2	0	6	5	4	8	24	3	15	14	10	11	2	3	14.5762	14.6543	4.41403	8.70093	2.14761	0	4.41069	19.8874	5.32809	1.75723	5.13587	2.8734	13.6654	19.8643	3.22056	5.97039	-1.11697	0.0713052	2.3175	0.009934	1.94998	NA	-0.341657	0.640715	-0.455874	0.433705	-0.158721	0.832791	0.0432983
lpxD.fabZ.TU	201997	202100	+	103	416	422	726	594	1073	455	748	297	4292	1771	461	307	2118	4051	208	195	673.744	618.411	789.375	791.785	779.583	714.378	824.799	738.319	952.84	1037.35	1087.78	1058.2	419.983	435.596	334.938	388.075	0.608084	1.46151e-05	-0.786819	3.34993e-08	-1.37524	2.22889e-12	0.431208	0.0023639	-1.08158	5.06528e-13	-1.50607	5.29102e-14	-0.0368305
fabZ.AS	202101	202556	-	455	0	0	0	0	0	6	2	0	3	3	0	2	4	6	0	0	0	0	0	10.4411	0	0	2.20535	0	0.666011	1.75723	2.05435	1.56731	0	2.83776	0	0	0.270091	NA	0.405582	NA	0.0254197	NA	-0.255011	NA	-0.202423	NA	-0.0235275	NA	-0.0171811
fabZ	202101	202556	+	455	601	620	765	669	1318	642	784	350	12500	4837	663	445	6597	12363	410	295	973.366	908.565	969.615	1117.2	821.461	804.578	864.495	870.073	2775.05	2833.25	3388.14	3229.44	604.01	631.402	660.215	587.088	1.55318	3.89143e-38	-0.389405	0.00618564	-1.92716	1.6206e-27	1.65062	1.50254e-44	-0.449424	0.00226902	-2.10592	1.94151e-31	0.0206794
fabZ.lpxA.TU_AS	202557	202559	-	2	0	0	0	0	0	1	0	0	0	0	0	0	2	0	0	0	0	0	0	1.74019	0	0	0	0	0	0	1.02717	0	0	0	0	0	0	NA	0	NA	0	NA	-0.0323942	NA	0	NA	0.0101406	NA	0.00139405
fabZ.lpxA.TU	202557	202559	+	2	40	46	60	41	108	46	54	29	751	293	46	37	400	659	24	24	64.7831	67.4097	79.4525	80.0486	64.4283	49.3089	59.5443	72.0917	166.725	171.623	205.435	172.143	41.9072	52.4986	38.6467	47.7631	1.25358	2.57624e-06	-0.260229	0.506084	-1.3972	0.000432282	1.16101	3.53114e-06	-0.443009	0.218213	-1.5655	0.000151522	-0.0107063
lpxA.AS	202560	203347	-	787	0	2	2	4	2	1	3	0	10	6	2	1	9	10	4	0	0	2.93086	1.47134	1.74019	2.14761	4.81063	3.30802	0	2.22004	3.51447	4.62229	2.61218	1.82205	1.41888	6.44112	0	0.254266	0.724219	-0.34252	0.649703	-0.244778	NA	0.390848	0.591389	0.157249	0.808845	-0.0629082	NA	0.00386229
lpxA	202560	203348	+	788	950	937	1260	997	2388	998	1267	502	16696	6063	1190	698	8937	15177	706	577	1538.6	1373.11	1756.78	1736.71	1353	1199.05	1397.09	1247.93	3706.57	3551.37	4589.93	3964.51	1084.12	990.378	1136.86	1148.3	1.29361	5.12664e-23	-0.290189	0.0692041	-1.56576	2.10123e-16	1.26855	1.08538e-22	-0.196104	0.274539	-1.45149	3.46117e-14	-0.00517203
lpxB.AS	203348	204492	-	1144	0	2	2	10	4	0	8	6	16	12	12	6	11	28	8	4	0	2.93086	2.94269	0	2.14761	12.0266	8.82138	14.9155	3.55206	7.02894	5.64946	7.31411	10.9323	8.51328	12.8822	7.96052	0.643258	0.334244	0.24339	0.744447	-0.244949	NA	0.822162	0.225334	-0.041842	0.952392	-0.496982	0.421695	0.000775209
lpxB	203348	204496	+	1148	739	658	822	781	1546	654	950	447	6935	2624	656	397	3905	6755	444	443	1196.87	964.252	1137.35	1138.08	882.668	939.275	1047.54	1111.21	1539.6	1536.99	2005.56	1764.53	597.633	563.295	714.965	881.627	0.495907	0.0022255	-0.6284	0.00011069	-1.08581	7.58911e-07	0.70898	3.34387e-06	-0.406267	0.0219511	-1.0835	6.92873e-07	0.039317
rnhB.AS	204493	205089	-	596	0	0	0	2	0	2	0	0	0	0	0	0	0	2	0	0	0	0	0	3.48037	0	2.40531	0	0	0	0	0	0.522437	0	0	0	0	0	NA	-0.122742	NA	-0.00426064	NA	-0.126746	NA	0	NA	0.0352862	NA	-0.000572217
rnhB	204493	205089	+	596	293	266	235	259	526	209	309	139	963	315	235	172	370	764	226	204	474.536	389.804	386.963	363.699	252.344	311.488	340.726	345.543	213.79	184.51	190.027	199.571	214.091	244.047	363.924	405.986	-1.06884	2.67751e-09	-0.289129	0.215466	0.694506	0.0108617	-0.914676	4.01566e-07	0.138942	0.600482	0.998624	0.000168397	0.0223624
rnhB.dnaE.TU_AS	205090	205125	-	35	0	0	0	0	0	0	0	0	0	0	0	0	0	0	0	0	0	0	0	0	0	0	0	0	0	0	0	0	0	0	0	0	0	NA	0	NA	0	NA	0	NA	0	NA	0	NA	0
rnhB.dnaE.TU	205090	205125	+	35	17	18	21	13	34	16	21	1	96	24	11	10	46	67	24	11	27.5328	26.3777	25.0128	27.843	22.5499	15.6345	23.1561	2.48592	21.3124	14.0579	23.625	17.5016	10.0213	14.1888	38.6467	21.8914	-0.419106	0.466223	-0.464835	0.440042	-0.0406428	0.958767	-0.266668	0.667636	0.563704	0.255351	0.675897	0.264411	0.0118027
dnaE.AS	205126	208608	-	3482	20	10	40	12	30	10	22	2	34	16	21	11	14	33	9	8	32.3916	14.6543	22.0701	17.4019	42.9522	14.4319	24.2588	4.97184	7.54813	9.37192	7.19022	8.62021	19.1315	15.6077	14.4925	15.921	-1.00299	0.069748	-0.473143	0.442115	0.279459	0.645908	-0.90835	0.105741	-0.0391758	0.954193	0.486807	0.445572	0.00678592
dnaE	205126	208608	+	3482	773	688	804	701	1695	683	861	365	5126	1557	938	594	2013	3813	717	588	1251.93	1008.21	1246.96	1188.55	863.34	843.063	949.401	907.362	1137.99	912.005	1033.85	996.026	854.542	842.815	1154.57	1170.2	-0.132904	0.527151	-0.00727534	0.978595	0.110928	0.745638	-0.257351	0.154241	0.296486	0.11323	0.531847	0.0292189	-0.0216091
accA.dnaE.IGR	208609	208620	-	11	0	0	0	0	0	0	0	0	2	0	0	0	0	0	0	1	0	0	0	0	0	0	0	0	0.444007	0	0	0	0	0	0	1.99013	-0.0079533	NA	0	NA	0.0018842	NA	0	NA	0.0579271	NA	0.0409616	NA	-0.00140195
accA.5UTR	208609	208620	+	11	38	22	44	30	67	24	45	20	307	118	29	38	89	257	21	16	61.544	32.2394	49.29	41.7645	47.2474	36.0797	49.6203	49.7184	68.1551	69.1179	45.7093	67.1331	26.4198	53.9174	33.8159	31.8421	0.460512	0.306667	-0.0753426	0.896287	-0.358047	0.493343	0.254132	0.610107	-0.378431	0.397627	-0.532974	0.335226	-0.018002
accA.AS	208621	209580	-	959	2	4	4	0	1	0	2	0	10	2	3	3	12	10	1	2	3.23916	5.86171	0.735671	0	4.29522	0	2.20535	0	2.22004	1.17149	6.16305	2.61218	2.73308	4.25664	1.61028	3.98026	-0.479498	0.481815	0.2109	0.787588	0.295288	NA	0.946872	0.180687	0.19344	0.763321	-0.24472	NA	0.0676947
accA	208621	209580	+	959	737	651	810	689	1759	631	757	296	4918	1791	823	507	2074	3990	367	387	1193.63	953.994	1294.05	1098.06	869.783	828.631	834.723	735.833	1091.81	1049.07	1065.18	1042.26	749.774	719.372	590.973	770.18	-0.00312191	0.992898	-0.200781	0.363183	-0.171751	0.610325	-0.180711	0.407139	-0.188402	0.411742	-0.025551	0.956572	-0.0287094
ldcC.accA.IGR	209581	209678	-	97	2	10	4	0	1	1	0	4	8	2	7	4	6	10	7	7	3.23916	14.6543	0.735671	1.74019	4.29522	0	0	9.94369	1.77603	1.17149	3.08152	2.61218	6.37718	5.67552	11.272	13.9309	-1.13578	0.0885973	0.553552	0.44508	0.802491	NA	0.44734	0.534166	0.508807	0.400436	0.0429964	NA	0.0816017
accA.EST3UTR	209581	209629	+	48	62	36	63	36	226	39	68	11	231	82	29	36	184	205	6	15	100.414	52.7554	166.262	67.8673	67.6498	43.2957	74.9817	27.3451	51.2829	48.0311	94.5001	53.5498	26.4198	51.0797	9.66169	29.8519	-0.448801	0.426195	-0.381453	0.51799	0.0335494	0.965451	-0.508955	0.353234	-0.894793	0.0770508	-0.346553	0.599099	-0.00338833
ldcC.EST5UTR	209630	209678	+	48	3	4	3	4	8	4	3	0	36	19	2	5	16	60	0	1	4.85873	5.86171	5.88537	6.96075	3.22142	4.81063	3.30802	0	7.99213	11.1292	8.2174	15.6731	1.82205	7.0944	0	1.99013	0.397758	0.568162	0.0270476	0.975971	-0.168482	NA	0.498732	0.467011	-0.2457	0.69586	-0.360567	0.528949	0.00333583
ldcC.AS	209679	211820	-	2141	12	12	34	43	21	7	36	10	111	77	131	128	40	127	71	47	19.4349	17.5851	15.4491	12.1813	36.5094	51.7143	39.6962	24.8592	24.6424	45.1024	20.5435	33.1747	119.344	181.617	114.33	93.5361	0.685506	0.154722	1.54086	9.76809e-05	0.469784	0.369759	0.738708	0.120955	1.32702	0.0019351	0.37527	0.541244	0.00314741
ldcC	209679	211820	+	2141	55	24	69	47	107	54	74	17	450	185	96	53	232	429	52	41	89.0768	35.1703	78.7168	93.9701	74.0926	56.5249	81.5978	42.2607	99.9017	108.363	119.152	112.063	87.4585	75.2006	83.7346	81.5953	0.646148	0.0929375	0.27018	0.552838	-0.254459	0.627943	0.376291	0.359506	0.241402	0.580234	-0.049574	0.946661	-0.025909
yaeR.ldcC.IGR	211821	211876	-	55	2	0	0	0	1	0	1	0	1	4	1	1	2	6	0	2	3.23916	0	0.735671	0	0	0	1.10267	0	0.222004	2.34298	1.02717	1.56731	0.911026	1.41888	0	3.98026	-0.0693592	NA	0.433784	NA	0.160475	NA	0.23782	NA	0.173947	NA	-0.000283348	NA	0.0107381
ldcC.EST3UTR	211821	211848	+	27	3	2	0	1	2	2	4	0	15	4	5	6	7	12	6	1	4.85873	2.93086	1.47134	3.48037	0	1.20266	4.41069	0	3.33006	2.34298	3.59511	3.13462	4.55513	8.51328	9.66169	1.99013	-0.162494	0.837564	1.23242	0.113452	0.560614	NA	0.225739	0.773962	0.307841	0.614682	0.102097	NA	0.0200632
yaeR.EST5UTR	211849	211876	+	27	5	4	2	1	4	4	7	0	32	7	8	9	7	16	5	4	8.09789	5.86171	2.94269	6.96075	2.14761	1.20266	7.71871	0	7.10412	4.10021	3.59511	4.17949	7.28821	12.7699	8.05141	7.96052	-0.136737	0.866707	1.28508	0.079146	0.699528	NA	-0.105379	0.899068	0.245353	0.684011	0.244334	0.722903	0.00178926
yaeR.AS	211877	212266	-	389	3	0	0	2	1	0	0	0	0	1	1	2	4	3	0	0	4.85873	0	0.735671	0	0	2.40531	0	0	0	0.585745	2.05435	0.783655	0.911026	2.83776	0	0	-0.492053	NA	0.101012	NA	0.185002	NA	0.213239	NA	0	NA	-0.0635937	NA	0.0220075
yaeR	211877	212266	+	389	32	20	44	42	81	32	28	9	228	84	30	27	81	177	34	17	51.8265	29.3086	59.5894	55.686	47.2474	50.5116	30.8748	22.3733	50.6168	49.2026	41.6006	46.2356	27.3308	38.3098	54.7496	33.8322	0.262308	0.573471	-0.500224	0.24005	-0.559887	0.240065	-0.343369	0.41263	0.467231	0.265634	0.708279	0.166866	-0.0779186
yaeR.EST3UTR	212267	212298	+	31	10	3	19	10	40	16	10	10	72	45	8	17	36	67	13	7	16.1958	4.39628	29.4269	27.843	20.4023	12.0266	11.0267	24.8592	15.9843	26.3585	18.4891	17.5016	7.28821	24.121	20.9337	13.9309	0.663159	0.264184	-0.0712103	0.924752	-0.426118	0.460266	-0.469202	0.435116	0.0283102	0.96676	0.292717	0.670983	-0.126586
tilS.yaeR.IGR	212267	212330	-	63	0	0	0	0	0	0	0	0	0	0	5	0	1	0	0	0	0	0	0	0	0	0	0	0	0	0	0.513587	0	4.55513	0	0	0	0	NA	0.17109	NA	0.0561726	NA	0.0102458	NA	0	NA	-0.00139541	NA	0.00225752
tilS.EST5UTR	212299	212330	+	31	14	7	17	9	34	17	11	12	88	51	15	20	37	91	14	15	22.6741	10.258	25.0128	29.5832	18.2547	10.8239	12.1294	29.8311	19.5363	29.873	19.0027	23.7709	13.6654	28.3776	22.5439	29.8519	0.404587	0.496367	0.331035	0.594332	-0.0371376	0.962449	-0.243119	0.698088	0.213377	0.696577	0.340382	0.606891	-0.0582183
tilS.AS	212331	213577	-	1246	11	25	30	28	34	15	11	16	110	51	36	9	38	89	8	10	17.8154	36.6357	25.0128	26.1028	32.2142	33.6744	12.1294	39.7748	24.4204	29.873	19.5163	23.2484	32.7969	12.7699	12.8822	19.9013	-0.014334	0.986313	-0.346396	0.561978	-0.195732	0.756413	-0.180538	0.784484	-0.272408	0.612466	-0.130442	0.870639	-0.0120387
tilS	212331	213629	+	1298	70	93	103	79	175	66	99	51	526	187	125	90	156	434	92	79	113.37	136.285	128.742	114.852	110.602	95.0099	109.165	126.782	116.774	109.534	80.1196	113.369	113.878	127.699	148.146	157.22	-0.130228	0.720049	0.205824	0.550999	0.262426	0.53545	-0.307235	0.308912	0.313637	0.322586	0.563876	0.15661	-0.0194167
rof.EST3UTR	213578	213677	-	99	58	94	174	99	133	62	137	37	426	182	205	132	164	351	46	27	93.9355	137.75	97.8443	107.892	186.842	119.063	151.066	91.9791	94.5736	106.606	84.2283	91.6876	186.76	187.292	74.0729	53.7335	-0.189076	0.64142	0.256802	0.496924	0.334727	0.451751	-0.194195	0.631735	-0.765533	0.0201989	-0.524576	0.269226	-0.000343994
tilS.EST3UTR	213630	213729	+	99	7	7	12	10	18	2	9	5	47	17	7	11	18	50	5	10	11.337	10.258	13.2421	3.48037	12.8857	12.0266	9.92405	12.4296	10.4342	9.95766	9.24457	13.0609	6.37718	15.6077	8.05141	19.9013	-0.0472381	0.954894	-0.142491	0.845216	-0.0514018	0.945265	0.17708	0.811921	0.133315	0.828742	0.0152514	0.985111	0.0147615
rof	213678	213932	-	254	104	157	336	206	261	99	258	70	794	345	390	259	259	602	124	76	168.436	230.072	192.01	172.278	360.799	247.747	284.49	174.015	176.271	202.082	133.019	157.253	355.3	367.49	199.675	151.25	-0.0731959	0.864413	0.224668	0.517205	0.22768	0.614844	-0.303038	0.364784	-0.324795	0.32305	-0.0577601	0.92735	-0.0246356
rof.AS	213730	213932	+	202	4	9	3	18	12	11	7	8	57	15	1	10	19	37	10	3	6.47831	13.1889	8.82806	19.142	3.22142	21.6478	7.71871	19.8874	12.6542	8.78617	9.75816	9.66508	0.911026	14.1888	16.1028	5.97039	0.0606683	0.945035	-0.380483	0.597743	-0.216289	0.722711	-0.243728	0.752261	-0.0751691	0.912788	0.0641389	0.934615	-0.0173766
yaeP	213925	214125	-	200	193	162	360	266	261	115	269	99	879	391	623	337	234	679	130	112	312.579	237.399	192.01	200.121	386.57	319.907	296.619	246.106	195.141	229.026	120.179	177.367	567.569	478.163	209.337	222.895	-0.351433	0.21194	0.530561	0.0357183	0.774318	0.0188962	-0.360516	0.20202	-0.281257	0.351254	0.0344791	0.954419	-0.000897663
yaeP.AS	213933	214125	+	192	0	6	3	12	2	0	7	1	13	12	0	2	10	8	2	1	0	8.79257	1.47134	0	3.22142	14.4319	7.71871	2.48592	2.88605	7.02894	5.13587	2.08975	0	2.83776	3.22056	1.99013	0.0396029	0.963283	-1.04994	0.160704	-0.418683	NA	0.576998	0.407635	-0.240524	0.701883	-0.42702	NA	0.0255731
yaeP.yaeQ.IGR	214126	214279	+	153	15	12	5	9	17	8	12	5	57	19	10	17	27	48	7	8	24.2937	17.5851	12.5064	13.9215	5.36903	10.8239	13.2321	12.4296	12.6542	11.1292	13.8669	12.5385	9.11026	24.121	11.272	15.921	-0.561874	0.318165	0.650307	0.27141	0.816411	0.1483	0.00577185	0.993732	0.0264823	0.969325	0.0200912	0.979877	0.0460885
yaeP.5UTR	214126	214187	-	61	92	64	151	112	92	56	102	48	323	137	258	126	69	231	48	42	149.001	93.7874	67.6818	97.4504	162.145	134.698	112.473	119.324	71.7072	80.247	35.4375	60.3414	235.045	178.779	77.2935	83.5854	-0.59888	0.0825573	0.428768	0.230397	0.861438	0.0391873	-0.651363	0.0595472	-0.388546	0.296729	0.139886	0.832293	-0.00460428
yaeQ.yaeP.IGR	214188	214290	-	102	12	5	19	13	10	4	7	8	32	7	1	6	5	14	3	11	19.4349	7.32714	7.35671	6.96075	20.4023	15.6345	7.71871	19.8874	7.10412	4.10021	2.56794	3.65706	0.911026	8.51328	4.83084	21.8914	-0.656797	0.304397	-1.18931	0.0765179	-0.222738	0.719082	-0.623458	0.350124	0.00207517	1	0.342533	0.608008	0.000850477
yaeQ.5UTR	214280	214290	+	10	15	14	6	9	21	11	12	4	57	14	8	12	29	46	6	7	24.2937	20.516	15.4491	19.142	6.44283	10.8239	13.2321	9.94369	12.6542	8.20043	14.894	12.016	7.28821	17.0266	9.66169	13.9309	-0.758321	0.154599	0.279999	0.680352	0.643514	0.250122	-0.247652	0.70267	-0.0153288	0.982293	0.122299	0.879431	0.0406794
yaeQ.AS	214291	214836	-	545	6	3	11	4	12	0	10	2	30	12	14	13	26	37	8	5	9.71747	4.39628	8.82806	0	11.8119	4.81063	11.0267	4.97184	6.66011	7.02894	13.3533	9.66508	12.7544	18.4454	12.8822	9.95065	-0.0179917	0.985136	0.502432	0.448307	0.263588	NA	0.624172	0.336555	0.155159	0.799665	-0.201439	0.783687	0.0409895
yaeQ	214291	214836	+	545	112	106	85	80	187	90	134	55	853	310	243	138	329	596	124	91	181.393	155.335	137.571	156.617	91.2735	96.2126	147.758	136.726	189.369	181.581	168.97	155.686	221.379	195.805	199.675	181.102	0.136833	0.627047	1.10365	2.34181e-07	0.87856	0.0029925	0.147449	0.592363	0.356561	0.169235	0.214578	0.618833	0.00126826
arfB	214833	215255	+	422	68	95	67	77	168	77	103	49	989	383	407	253	374	723	169	179	110.131	139.216	123.593	133.994	71.945	92.6046	113.575	121.81	219.562	224.34	192.082	188.861	370.788	358.977	272.138	356.233	0.782113	0.000433296	2.09868	7.20315e-22	1.18132	0.000139578	0.544732	0.0157749	1.33852	3.25904e-09	0.712397	0.0287244	-0.0317512
arfB.AS	214837	215255	-	418	0	2	2	2	0	5	0	0	18	3	2	2	2	5	0	1	0	2.93086	0	8.70093	2.14761	2.40531	0	0	3.99607	1.75723	1.02717	1.30609	1.82205	2.83776	0	1.99013	0.21912	NA	0.00338759	NA	-0.0864701	NA	-0.491414	NA	0.214759	NA	0.289337	NA	-0.0282974
arfB.nlpE.TU_AS	215256	215268	-	12	0	0	0	0	0	1	1	0	7	1	0	0	0	1	0	0	0	0	0	1.74019	0	0	1.10267	0	1.55403	0.585745	0	0.261218	0	0	0	0	0.10808	NA	0	NA	-0.0265464	NA	-0.134893	NA	-0.0534716	NA	0.0179981	NA	-0.00573052
arfB.nlpE.TU	215256	215268	+	12	4	6	12	5	9	2	9	2	77	28	41	23	31	72	23	19	6.47831	8.79257	6.62104	3.48037	12.8857	6.01329	9.92405	4.97184	17.0943	16.4009	15.9212	18.8077	37.3521	32.6342	37.0365	37.8125	0.766735	0.168145	1.47311	0.0040285	0.300637	0.615896	1.19653	0.025308	1.69586	0.00410344	0.218002	0.764766	0.0258116
nlpE.AS	215269	215979	-	710	20	12	12	13	48	13	12	7	105	64	25	34	53	120	14	8	32.3916	17.5851	35.3122	22.6224	12.8857	15.6345	13.2321	17.4015	23.3104	37.4877	27.2201	31.3462	22.7756	48.2419	22.5439	15.921	0.200789	0.747522	0.962029	0.0571122	0.473923	0.389997	-0.0151272	0.982278	0.189954	0.73486	0.181935	0.805207	-0.0168725
nlpE	215269	215979	+	710	104	111	124	101	216	102	113	80	1184	419	385	274	396	852	236	201	168.436	162.663	158.905	177.499	133.152	121.468	124.602	198.874	262.852	245.427	203.381	222.558	350.745	388.773	380.026	400.016	0.587161	0.00994892	1.47131	2.60534e-12	0.767637	0.0121353	0.335573	0.173829	1.24212	1.39292e-08	0.831006	0.00757393	-0.0344523
yaeF.nlpE.IGR	215980	216078	-	98	29	25	44	52	51	22	32	10	116	20	37	12	34	55	8	10	46.9678	36.6357	37.5192	38.2841	47.2474	62.5382	35.2855	24.8592	25.7524	11.7149	17.462	14.367	33.708	17.0266	12.8822	19.9013	-0.86932	0.057603	-0.841207	0.0710609	0.0144045	0.983677	-1.01183	0.0239261	-0.533893	0.264567	0.155292	0.836738	-0.00932122
nlpE.EST3UTR	215980	216079	+	99	29	43	50	38	98	26	68	23	443	163	104	65	143	322	62	49	46.9678	63.0134	72.0958	45.2448	53.6903	45.701	74.9817	57.1762	98.3477	95.4764	73.443	84.1123	94.7467	92.2272	99.8374	97.5164	0.729754	0.0211303	0.815109	0.00985406	0.0617065	0.917434	0.338159	0.334642	0.419083	0.224326	0.119411	0.85258	-0.0466806
yaeF.EST3UTR	216079	216178	-	99	35	34	55	62	73	28	36	20	91	27	36	8	30	68	8	12	56.6852	49.8246	53.704	48.7252	59.0593	74.5647	39.6962	49.7184	20.2023	15.8151	15.4076	17.7628	32.7969	11.351	12.8822	23.8816	-1.29791	0.00111576	-1.27922	0.00222285	0.0071128	0.99178	-1.39143	0.000402216	-0.873916	0.0517254	0.179141	0.801104	-0.00551946
nlpE.yaeF.IGR	216080	216178	+	98	24	26	29	28	59	13	38	22	272	111	65	35	93	222	41	29	38.8699	38.1011	43.4046	22.6224	31.1404	33.6744	41.9016	54.6903	60.385	65.0177	47.7636	57.9905	59.2167	49.6608	66.0215	57.7138	0.601766	0.119331	0.645726	0.0990856	0.0335037	0.961821	0.521997	0.178077	0.276376	0.512445	-0.126469	0.856034	-0.00754584
yaeF.AS	216179	217003	+	824	21	22	12	14	67	21	14	14	259	102	57	40	131	217	19	9	34.0111	32.2394	49.29	36.5439	12.8857	16.8372	15.4374	34.8029	57.499	59.746	67.28	56.6844	51.9285	56.7552	30.5953	17.9112	0.687774	0.09341	1.61057	0.000149988	0.612028	0.221421	0.422672	0.318539	0.0660339	0.912188	-0.211621	0.755296	-0.0249448
yaeF	216179	217003	-	824	15	27	21	31	59	16	28	22	180	84	24	16	63	140	22	18	24.2937	39.5666	43.4046	27.843	22.5499	37.2824	30.8748	54.6903	39.9607	49.2026	32.356	36.5706	21.8646	22.7021	35.4262	35.8223	0.374372	0.448417	-0.326083	0.541183	-0.474615	0.362793	-0.0733317	0.901712	-0.118849	0.823515	-0.0593606	0.937911	-0.0429452
yaeF.proS.IGR	217004	217056	+	52	0	1	0	1	1	2	0	0	6	0	1	4	2	5	1	4	0	1.46543	0.735671	3.48037	0	1.20266	0	0	1.33202	0	1.02717	1.30609	0.911026	5.67552	1.61028	7.96052	-0.00196902	NA	0.553809	NA	0.165593	NA	-0.171082	NA	0.802677	NA	0.457834	NA	-0.00541716
yaeF.EST5UTR	217004	217019	-	15	111	25	123	36	236	37	83	29	316	41	51	44	122	149	12	15	179.773	36.6357	173.618	64.3869	132.078	43.2957	91.5218	72.0917	70.1532	24.0155	62.6577	38.9215	46.4623	62.4307	19.3234	29.8519	-0.655357	0.303437	-0.374685	0.59146	0.136511	0.839773	-0.703826	0.274339	-0.840087	0.150722	-0.14907	0.846907	-0.00157992
proS.3UTR	217020	217056	-	36	198	97	218	105	404	82	180	65	482	79	92	72	171	232	27	31	320.676	142.147	297.211	142.695	234.09	126.279	198.481	161.585	107.006	46.2738	87.8235	60.6027	83.8144	102.159	43.4776	61.694	-1.29352	0.00244476	-0.758168	0.099001	0.309408	0.580435	-1.31043	0.00211813	-1.45083	0.00183895	-0.106142	0.893003	-0.000265378
proS.AS	217057	218775	+	1718	8	4	9	24	16	13	11	6	29	10	12	16	21	40	5	24	12.9566	5.86171	11.7707	22.6224	9.66425	28.8638	12.1294	14.9155	6.43811	5.85745	10.7853	10.4487	10.9323	22.7021	8.05141	47.7631	-0.324352	0.642948	-0.124306	0.868715	0.111246	0.875333	-0.392097	0.564198	0.45778	0.400707	0.625337	0.320592	-0.00190906
proS	217057	218775	-	1718	1142	908	1496	1142	2595	1041	1172	585	6135	1611	1636	884	2548	4278	907	763	1849.56	1330.61	1909.07	1811.53	1606.41	1373.43	1292.33	1454.26	1361.99	943.635	1308.62	1117.49	1490.44	1254.29	1460.52	1518.47	-0.436443	0.0659101	-0.11103	0.717219	0.268544	0.460274	-0.587264	0.00815998	0.0976978	0.749812	0.62392	0.0524752	-0.0186418
proS.trmO.IGR	218776	218886	+	110	0	0	0	0	0	2	0	0	0	0	2	0	0	0	0	0	0	0	0	3.48037	0	0	0	0	0	0	0	0	1.82205	0	0	0	0	NA	0.103644	NA	0.0424581	NA	-0.221514	NA	0	NA	0.0601374	NA	-0.00252957
proS.5UTR	218776	218837	-	61	22	28	30	32	62	32	60	18	183	70	32	16	89	182	30	24	35.6307	41.032	45.6116	55.686	32.2142	38.485	66.1604	44.7466	40.6267	41.0021	45.7093	47.5417	29.1528	22.7021	48.3084	47.7631	0.0746453	0.889783	-0.350846	0.445865	-0.296407	0.565094	-0.0816643	0.867672	-0.177098	0.693305	-0.106889	0.879807	-0.0141219
trmO.EST3UTR	218838	218886	-	48	14	13	16	17	33	7	25	12	87	46	19	14	34	68	16	11	22.6741	19.0506	24.2772	12.1813	17.1809	20.4452	27.5668	29.8311	19.3143	26.9443	17.462	17.7628	17.3095	19.8643	25.7645	21.8914	0.0986547	0.882954	-0.0181886	0.97977	-0.0695443	0.921798	-0.110072	0.86274	-0.140624	0.796276	-0.0548139	0.945326	-0.0164371
trmO.AS	218887	219590	+	703	0	4	2	6	2	6	4	0	8	0	0	0	4	2	2	0	0	5.86171	1.47134	10.4411	2.14761	7.21594	4.41069	0	1.77603	0	2.05435	0.522437	0	0	3.22056	0	-0.357782	0.582625	-1.20604	0.115385	-0.216097	NA	-0.596824	0.386796	-0.090782	0.896348	0.157881	NA	-0.00564883
trmO	218887	219594	-	707	176	180	222	206	430	155	321	107	1026	350	186	142	404	793	174	137	285.046	263.777	316.339	269.729	238.385	247.747	353.958	265.994	227.776	205.011	207.489	207.146	169.451	201.481	280.189	272.648	-0.322047	0.158761	-0.378457	0.102424	-0.0484644	0.917434	-0.48988	0.0159327	-0.158601	0.561603	0.274173	0.467262	-0.023135
rcsF.AS	219591	219995	+	404	0	2	0	0	0	0	0	0	8	2	0	0	2	4	0	1	0	2.93086	0	0	0	0	0	0	1.77603	1.17149	1.02717	1.04487	0	0	0	1.99013	0.000255196	NA	0	NA	-5.16096e-05	NA	0.251631	NA	0.126728	NA	-0.0223952	NA	0.00685942
rcsF	219591	219995	-	404	175	176	177	212	378	154	237	112	995	409	209	213	395	800	196	186	283.426	257.915	278.084	267.989	190.064	254.963	261.333	278.423	220.894	239.57	202.867	208.975	190.404	302.221	315.615	370.164	-0.219714	0.463465	0.125852	0.707308	0.278424	0.47318	-0.384331	0.143417	0.291055	0.3079	0.620616	0.0776087	-0.0192089
rcsF.metQ.IGR	219996	220112	+	116	12	14	10	13	16	4	9	6	13	14	8	8	2	10	2	1	19.4349	20.516	11.7707	6.96075	10.7381	15.6345	9.92405	14.9155	2.88605	8.20043	1.02717	2.61218	7.28821	11.351	3.22056	1.99013	-1.27835	0.0268362	-0.303024	0.665766	0.482274	NA	-1.48954	0.0183723	-0.921037	0.150265	0.0373739	0.962472	-0.0135835
rcsF.EST5UTR	219996	220054	-	58	114	99	177	143	237	64	248	102	938	444	175	105	617	1115	96	117	184.632	145.077	174.354	111.372	190.064	171.98	273.463	253.564	208.239	260.071	316.883	291.258	159.43	148.982	154.587	232.845	0.464476	0.110089	-0.210227	0.543598	-0.551685	0.137664	0.985979	9.16557e-05	-0.376402	0.210383	-1.30507	0.000257982	0.0852746
metQ.EST3UTR	220055	220112	-	57	120	100	214	167	244	81	298	123	1332	580	236	152	866	1448	151	141	194.349	146.543	179.504	140.955	229.794	200.844	328.596	305.768	295.709	339.732	444.767	378.244	215.002	215.67	243.152	280.608	0.852524	6.96713e-05	-0.00135509	0.997281	-0.75792	0.0124409	1.28017	2.03427e-10	-0.242292	0.369047	-1.49008	4.12396e-07	0.0730235
metQ.AS	220113	220928	+	815	4	2	8	10	14	2	8	4	25	11	12	6	23	25	4	6	6.47831	2.93086	10.2994	3.48037	8.59045	12.0266	8.82138	9.94369	5.55009	6.44319	11.8125	6.53046	10.9323	8.51328	6.44112	11.9408	0.183238	0.812279	-0.036444	0.964219	-0.117634	NA	0.150956	0.844801	-0.013702	0.985187	-0.0908608	0.909657	-0.00352627
metQ	220113	220928	-	815	297	342	613	530	697	314	885	377	5312	1991	900	625	3074	5526	691	582	481.015	501.176	512.763	546.419	658.243	637.408	975.865	937.193	1179.28	1166.22	1578.77	1443.49	819.923	886.8	1112.7	1158.26	1.23369	3.63966e-23	0.386656	0.0047191	-0.806866	9.60361e-06	1.49623	5.5581e-36	0.227894	0.143615	-1.2217	3.02311e-12	0.0641279
metQ.metI.TU_AS	220929	220967	+	38	0	0	0	0	0	1	0	0	0	0	0	0	0	0	0	0	0	0	0	1.74019	0	0	0	0	0	0	0	0	0	0	0	0	0	NA	0	NA	0	NA	-0.16629	NA	0	NA	0.0462086	NA	-0.00146348
metQ.metI.TU	220929	220967	-	38	25	36	51	52	66	42	101	33	826	324	107	56	472	1007	83	58	40.4895	52.7554	48.5543	73.0878	54.7641	62.5382	111.37	82.0354	183.375	189.781	242.413	263.047	97.4798	79.4573	133.653	115.428	1.86791	4.09163e-11	0.548135	0.0830016	-1.12772	0.00441622	2.01622	5.63297e-15	0.260246	0.447868	-1.56344	4.16042e-05	0.0108596
metI.AS	220968	221621	+	653	0	0	2	0	0	0	0	0	0	2	1	0	0	3	3	0	0	0	0	0	2.14761	0	0	0	0	1.17149	0	0.783655	0.911026	0	4.83084	0	0.0693655	NA	-0.0823881	NA	-0.0380183	NA	0.0741604	NA	0.184949	NA	0.0478334	NA	-5.38509e-05
metI	220968	221621	-	653	77	70	117	106	214	123	169	52	1570	591	219	130	972	1784	130	105	124.708	102.58	157.434	214.043	125.635	127.482	186.352	129.268	348.546	346.175	499.207	466.014	199.515	184.454	209.337	208.964	1.54047	2.30047e-12	0.567068	0.0206689	-0.848	0.00812944	1.3464	3.0194e-11	0.308299	0.271227	-0.885174	0.00519153	-0.0250484
metN	221614	222645	-	1031	63	42	87	104	171	72	97	33	916	301	129	95	731	1271	77	53	102.033	61.548	125.8	125.293	93.4211	125.076	106.959	82.0354	203.355	176.309	375.432	332.009	117.522	134.794	123.992	105.477	1.13522	1.73947e-05	0.187259	0.601124	-0.803449	0.0291381	1.41027	3.90275e-09	0.194181	0.595407	-1.01433	0.00632746	0.0276911
metN.AS	221622	222645	+	1023	10	4	14	12	16	6	7	6	22	2	8	1	15	41	1	2	16.1958	5.86171	11.7707	10.4411	15.0333	14.4319	7.71871	14.9155	4.88408	1.17149	7.70381	10.71	7.28821	1.41888	1.61028	3.98026	-0.968418	0.117171	-0.926926	0.153994	0.0175788	NA	-0.154762	0.84371	-0.755189	0.223937	-0.468034	0.456787	0.0571448
metN.gmhB.IGR	222646	222805	+	159	2	10	17	11	16	7	12	3	19	7	11	4	4	18	5	10	3.23916	14.6543	11.7707	12.1813	18.2547	13.2292	13.2321	7.45777	4.21807	4.10021	2.05435	4.70193	10.0213	5.67552	8.05141	19.9013	-0.636785	0.31411	-0.570234	0.376328	0.0445583	NA	-1.11052	0.0639345	0.132032	0.831622	0.796153	0.208171	-0.0231488
metN.5UTR	222646	222714	-	68	3	5	4	4	13	4	2	1	101	48	15	7	106	206	1	9	4.85873	7.32714	9.56373	6.96075	4.29522	4.81063	2.20535	2.48592	22.4224	28.1158	54.4403	53.811	13.6654	9.93216	1.61028	17.9112	1.35167	0.0193923	0.848618	0.16943	-0.198163	0.757396	2.15128	0.000150095	0.831991	0.181005	-0.189649	0.79642	0.0278143
gmhB.metN.IGR	222715	222832	-	117	0	0	0	1	1	0	2	0	4	4	1	0	6	7	0	0	0	0	0.735671	0	0	1.20266	2.20535	0	0.888015	2.34298	3.08152	1.82853	0.911026	0	0	0	0.369933	NA	-0.0137074	NA	-0.11433	NA	0.382038	NA	-0.225056	NA	-0.241733	NA	-0.00125245
gmhB.5UTR	222806	222832	+	26	75	89	170	125	156	77	120	62	287	122	110	48	128	233	39	55	121.468	130.423	114.765	133.994	182.547	150.332	132.321	154.127	63.7151	71.4609	65.7392	60.8639	100.213	68.1062	62.801	109.457	-0.827218	0.0037144	-0.880668	0.00211327	-0.0399596	0.946081	-0.889226	0.00132211	-0.599156	0.0544703	0.164811	0.778386	-0.00535419
gmhB.AS	222833	223408	-	575	27	26	31	25	46	16	52	17	266	173	7	12	249	375	10	8	43.7286	38.1011	33.8409	27.843	33.288	30.0664	57.339	42.2607	59.053	101.334	127.883	97.9569	6.37718	17.0266	16.1028	15.921	0.794161	0.0545237	-1.20946	0.0109283	-1.79399	0.00135055	1.61209	2.76043e-05	-1.26451	0.00755967	-2.91035	1.68399e-06	0.0956222
gmhB	222833	223408	+	575	283	359	550	467	673	258	446	208	1281	487	415	220	460	830	224	191	458.341	526.089	495.107	448.968	590.593	561.641	491.792	517.072	284.387	285.258	236.25	216.811	378.076	312.154	360.703	380.115	-0.767166	1.50985e-06	-0.708538	1.4773e-05	0.050141	0.900142	-1.04098	1.57939e-11	-0.408883	0.031487	0.561499	0.0287469	-0.051688
rrsH.5UTR.gmhB.IGR	223409	223484	-	75	18	15	29	32	49	14	56	19	175	100	28	7	85	212	10	3	29.1524	21.9814	36.0479	24.3626	31.1404	38.485	61.7497	47.2325	38.8507	58.5745	43.6549	55.3783	25.5087	9.93216	16.1028	5.97039	0.720623	0.12508	-0.695068	0.155819	-1.12632	0.0383453	0.546093	0.252	-1.90559	0.000745884	-2.21181	0.000607498	-0.0151189
gmhB.EST3UTR	223409	223508	+	99	1014	825	606	833	1988	776	1359	421	794	253	300	158	293	780	469	300	1642.25	1208.98	1462.51	1350.38	650.726	1001.81	1498.53	1046.57	176.271	148.193	150.481	203.75	273.308	224.183	755.222	597.039	-3.06071	2.84313e-33	-1.63253	2.89231e-10	1.19317	0.00107421	-2.92793	1.34704e-30	-0.796868	0.0022181	1.89614	1.82671e-07	0.013992
rrsH.5UTR.AS	223485	223770	-	285	7	0	9	8	28	5	8	4	33	15	24	9	14	21	2	12	11.337	0	20.5988	8.70093	9.66425	9.62126	8.82138	9.94369	7.32612	8.78617	7.19022	5.48559	21.8646	12.7699	3.22056	23.8816	0.259148	0.72787	0.464813	0.497649	0.0821477	0.90754	-0.729192	0.25433	0.17874	0.770103	0.561791	0.370959	-0.0674114
rrsH.5UTR	223485	223770	+	285	20596	23231	29957	27837	55383	20623	36552	14536	13783	5834	10958	6685	8224	19645	17325	14240	33356.8	34043.4	40743.7	35887.9	32168	33478.4	40304.9	36135.4	3059.88	3417.24	4223.74	5131.63	9983.02	9485.21	27898.1	28339.4	-3.36407	2.46808e-151	-1.7304	3.42585e-41	1.57867	1.999e-17	-3.02049	2.64029e-122	-0.422491	0.00325271	2.54949	6.67734e-44	0.0940757
rrsH.AS	223771	225312	-	1541	3	2	19	14	45	15	21	7	25	10	17	10	14	9	15	10	4.85873	2.93086	33.1052	26.1028	20.4023	16.8372	23.1561	17.4015	5.55009	5.85745	7.19022	2.35097	15.4874	14.1888	24.1542	19.9013	0.299959	0.671901	-0.219693	0.738398	-0.291423	0.629852	-2.33303	2.00057e-05	0.0445044	0.944342	1.81127	0.00719486	-0.482167
rrsH	223771	225312	+	1541	13219	14627	22975	19538	31408	12796	25774	10707	8260	3106	8102	5086	6363	10877	14450	10719	21409.2	21434.8	23106	22267.4	24670.7	23497.5	28420.3	26616.8	1833.75	1819.32	3267.96	2841.27	7381.13	7216.42	23268.6	21332.2	-3.54201	4.02992e-250	-1.70687	9.22146e-60	1.79695	1.12935e-32	-2.88389	8.20767e-168	-0.29283	0.0169229	2.56295	3.58362e-66	0.617047
rrsH.ileV.TU_AS	225313	225380	-	67	2	4	0	5	6	0	1	2	7	7	5	0	2	2	5	0	3.23916	5.86171	4.41403	0	0	6.01329	1.10267	4.97184	1.55403	4.10021	1.02717	0.522437	4.55513	0	8.05141	0	-0.195642	0.792139	-0.0759918	0.927409	0.0467264	NA	-0.466355	0.506135	0.113422	0.867574	0.269986	NA	-0.0111485
rrsH.ileV.TU	225313	225380	+	67	14943	13979	13508	14114	28838	11468	19642	7392	5396	2114	4437	3035	5321	7517	6770	5776	24201.4	20485.2	21215.3	19956.5	14505	16974.3	21658.7	18375.9	1197.93	1238.26	2732.8	1963.58	4042.22	4306.3	10901.6	11495	-4.17931	1.74756e-136	-1.87774	5.81575e-29	2.1884	5.57045e-20	-3.11193	9.16316e-77	-0.785837	5.13414e-06	2.22618	2.51742e-20	0.953343
rrsH.ileV.IGR.AS	225313	225380	-	67	2	4	0	5	6	0	1	2	7	7	5	0	2	2	5	0	3.23916	5.86171	4.41403	0	0	6.01329	1.10267	4.97184	1.55403	4.10021	1.02717	0.522437	4.55513	0	8.05141	0	-0.195642	0.792139	-0.0759918	0.927409	0.0467264	NA	-0.466355	0.506135	0.113422	0.867574	0.269986	NA	-0.0111485
rrsH.ileV.IGR	225313	225380	+	67	14943	13979	13508	14114	28838	11468	19642	7392	5396	2114	4437	3035	5321	7517	6770	5776	24201.4	20485.2	21215.3	19956.5	14505	16974.3	21658.7	18375.9	1197.93	1238.26	2732.8	1963.58	4042.22	4306.3	10901.6	11495	-4.17931	1.74756e-136	-1.87774	5.81575e-29	2.1884	5.57045e-20	-3.11193	9.16316e-77	-0.785837	5.13414e-06	2.22618	2.51742e-20	0.953343
ileV.AS	225381	225457	-	76	1	6	2	2	7	4	4	0	10	19	10	2	4	0	5	4	1.61958	8.79257	5.1497	6.96075	2.14761	2.40531	4.41069	0	2.22004	11.1292	2.05435	0	9.11026	2.83776	8.05141	7.96052	0.107955	0.896088	0.514056	0.481363	0.173321	NA	-1.1379	0.110348	0.418621	0.492358	0.863554	NA	-0.0602688
ileV	225381	225457	+	76	232397	166015	139864	120867	194963	82863	154349	63226	4817	3442	5914	4126	5876	7032	13678	13016	376385	243283	143429	144197	150187	145362	170196	157175	1069.39	2016.13	3017.84	1836.89	5387.81	5854.3	22025.4	25903.5	-7.61994	5.05483e-166	-4.65983	2.00622e-63	2.64959	2.54246e-12	-5.83606	1.07145e-98	-2.71743	3.20335e-22	2.91001	6.71752e-14	1.38424
ileV.alaV.TU_AS	225458	225499	-	41	3	0	3	1	12	5	6	12	14	24	5	5	11	5	9	5	4.85873	0	8.82806	8.70093	3.22142	1.20266	6.61604	29.8311	3.10805	14.0579	5.64946	1.30609	4.55513	7.0944	14.4925	9.95065	0.706499	0.286083	0.538521	0.455175	-0.0772193	NA	-0.660416	0.331552	-0.158705	0.799346	0.215925	0.758898	-0.0883557
ileV.alaV.TU	225458	225499	+	41	188473	173165	152204	132123	184320	89082	162630	77538	4224	3142	5486	4931	5236	7895	16278	15726	305247	253761	135599	155019	163438	158899	179328	192753	937.744	1840.41	2689.14	2062.32	4997.89	6996.5	26212.2	31296.8	-7.62731	2.7739e-191	-4.6991	5.75965e-74	2.65779	7.59578e-14	-5.88844	2.34578e-115	-2.64687	3.87193e-24	3.05671	3.69308e-17	1.39514
ileV.alaV.IGR.AS	225458	225499	-	41	3	0	3	1	12	5	6	12	14	24	5	5	11	5	9	5	4.85873	0	8.82806	8.70093	3.22142	1.20266	6.61604	29.8311	3.10805	14.0579	5.64946	1.30609	4.55513	7.0944	14.4925	9.95065	0.706499	0.286083	0.538521	0.455175	-0.0772193	NA	-0.660416	0.331552	-0.158705	0.799346	0.215925	0.758898	-0.0883557
ileV.alaV.IGR	225458	225499	+	41	188473	173165	152204	132123	184320	89082	162630	77538	4224	3142	5486	4931	5236	7895	16278	15726	305247	253761	135599	155019	163438	158899	179328	192753	937.744	1840.41	2689.14	2062.32	4997.89	6996.5	26212.2	31296.8	-7.62731	2.7739e-191	-4.6991	5.75965e-74	2.65779	7.59578e-14	-5.88844	2.34578e-115	-2.64687	3.87193e-24	3.05671	3.69308e-17	1.39514
alaV.AS	225500	225575	-	75	18	17	6	5	41	14	34	39	26	82	9	14	34	21	23	21	29.1524	24.9123	30.1625	24.3626	6.44283	6.01329	37.4909	96.951	5.7721	48.0311	17.462	5.48559	8.19923	19.8643	37.0365	41.7927	-0.0193523	0.983563	0.603183	0.369117	0.33483	0.567789	-0.769912	0.217033	-0.319554	0.564531	0.175711	0.816493	-0.051562
alaV	225500	225575	+	75	327362	442141	453571	393619	505814	274355	468624	229365	8430	6233	12145	10691	10240	17520	38776	32151	530188	647926	372113	477429	487047	473389	516739	570184	1871.49	3650.95	5259.14	4576.55	11064.4	15169.2	62440.3	63984.7	-7.71178	3.59506e-205	-5.1451	1.15573e-92	2.32378	3.04009e-11	-6.38458	5.99459e-142	-3.05642	2.43728e-33	3.14975	6.4409e-19	0.963168
alaV.rrlH.TU_AS	225576	225758	-	182	3	2	0	4	11	7	6	5	25	15	8	4	11	22	5	3	4.85873	2.93086	8.09238	12.1813	0	4.81063	6.61604	12.4296	5.55009	8.78617	5.64946	5.7468	7.28821	5.67552	8.05141	5.97039	0.41724	0.547598	0.715448	0.298164	0.143241	NA	-0.455516	0.502182	-0.120189	0.850935	0.127859	0.872263	-0.0608473
alaV.rrlH.TU	225576	225758	+	182	130907	178179	193038	162023	214401	118361	197739	97627	5420	2891	2659	1987	3911	5394	9165	7834	212014	261108	157729	205970	207285	194858	218041	242693	1203.26	1693.39	2008.64	1409.01	2422.42	2819.31	14758.2	15590.7	-7.33591	8.62281e-268	-6.22494	2.62442e-193	0.943852	0.00197234	-6.69967	1.18342e-224	-3.8861	1.58354e-76	2.69682	1.5785e-19	0.155965
alaV.rrlH.IGR.AS	225576	225758	-	182	3	2	0	4	11	7	6	5	25	15	8	4	11	22	5	3	4.85873	2.93086	8.09238	12.1813	0	4.81063	6.61604	12.4296	5.55009	8.78617	5.64946	5.7468	7.28821	5.67552	8.05141	5.97039	0.41724	0.547598	0.715448	0.298164	0.143241	NA	-0.455516	0.502182	-0.120189	0.850935	0.127859	0.872263	-0.0608473
alaV.rrlH.IGR	225576	225758	+	182	130907	178179	193038	162023	214401	118361	197739	97627	5420	2891	2659	1987	3911	5394	9165	7834	212014	261108	157729	205970	207285	194858	218041	242693	1203.26	1693.39	2008.64	1409.01	2422.42	2819.31	14758.2	15590.7	-7.33591	8.62281e-268	-6.22494	2.62442e-193	0.943852	0.00197234	-6.69967	1.18342e-224	-3.8861	1.58354e-76	2.69682	1.5785e-19	0.155965
rrlH.AS	225759	228662	-	2903	13	36	34	45	61	12	34	39	35	15	26	25	14	34	42	32	21.0545	52.7554	44.876	20.8822	36.5094	54.1196	37.4909	96.951	7.77013	8.78617	7.19022	8.88142	23.6867	35.472	67.6318	63.6841	-1.72893	0.000502641	-0.459149	0.409838	0.78401	0.153386	-1.6526	0.000820274	0.0102203	0.989135	1.27406	0.0341664	0.00554923
rrlH	225759	228662	+	2903	19120	20939	31263	26324	41157	17060	32924	14309	6281	2797	7639	5418	5157	8499	11630	9066	30966.3	30684.6	30278	29687.6	33570.4	31658.7	36304.4	35571.1	1394.41	1638.33	2648.57	2220.09	6959.33	7687.49	18727.6	18042.5	-4.33838	2.1188e-268	-2.1377	5.48296e-67	2.14183	1.34896e-33	-3.61505	5.94154e-188	-0.936599	6.30028e-14	2.61794	7.14732e-50	0.658933
rrlH.rrfH.TU_AS	228663	228755	-	92	2	0	0	0	7	0	0	0	7	1	0	0	1	1	0	0	3.23916	0	5.1497	0	0	0	0	0	1.55403	0.585745	0.513587	0.261218	0	0	0	0	-0.0560703	NA	0	NA	0.0154404	NA	-0.321681	NA	0	NA	0.0978989	NA	-0.0067348
rrlH.rrfH.TU	228663	228755	+	92	3401	3268	4721	3381	7875	1869	6185	1389	1582	515	1050	448	1238	1413	1203	709	5508.19	4789.02	5793.41	3252.41	5069.44	4066.18	6820.03	3452.95	351.21	301.659	635.821	369.102	956.577	635.658	1937.17	1411	-3.89235	8.02031e-31	-2.40507	8.74833e-13	1.10197	0.0136486	-3.08196	5.2205e-20	-1.45424	1.40803e-05	1.20001	0.0078331	0.111977
rrlH.rrfH.IGR.AS	228663	228755	-	92	2	0	0	0	7	0	0	0	7	1	0	0	1	1	0	0	3.23916	0	5.1497	0	0	0	0	0	1.55403	0.585745	0.513587	0.261218	0	0	0	0	-0.0560703	NA	0	NA	0.0154404	NA	-0.321681	NA	0	NA	0.0978989	NA	-0.0067348
rrlH.rrfH.IGR	228663	228755	+	92	3401	3268	4721	3381	7875	1869	6185	1389	1582	515	1050	448	1238	1413	1203	709	5508.19	4789.02	5793.41	3252.41	5069.44	4066.18	6820.03	3452.95	351.21	301.659	635.821	369.102	956.577	635.658	1937.17	1411	-3.89235	8.02031e-31	-2.40507	8.74833e-13	1.10197	0.0136486	-3.08196	5.2205e-20	-1.45424	1.40803e-05	1.20001	0.0078331	0.111977
rrfH.AS	228756	228875	-	119	3	0	0	2	3	2	2	2	11	2	0	0	2	3	2	2	4.85873	0	2.20701	3.48037	0	2.40531	2.20535	4.97184	2.44204	1.17149	1.02717	0.783655	0	0	3.22056	3.98026	-0.0964403	NA	-0.574557	0.420828	-0.190151	NA	-0.5066	0.472576	0.0189357	NA	0.236289	NA	-0.0165758
rrfH	228756	228875	+	119	226	276	416	258	535	197	405	184	77	38	22	35	48	43	32	22	366.025	404.458	393.584	342.817	446.703	310.286	446.582	457.41	17.0943	22.2583	24.6522	11.2324	20.0426	49.6608	51.529	43.7829	-4.24558	4.67062e-35	-3.41038	6.90345e-21	0.515842	0.267267	-4.3578	2.52399e-36	-3.13563	3.04082e-17	0.824365	0.0823966	-0.00779945
rrfH.aspU.IGR	228876	228927	+	51	17717	23999	30043	20037	34360	18785	31895	12172	1362	525	466	357	836	1178	1116	762	28694.1	35168.8	25277.7	32689.4	32260.3	24097.6	35169.7	30258.6	302.369	307.516	429.359	307.715	424.538	506.54	1797.07	1516.48	-6.69473	2.10255e-223	-5.88549	5.71236e-169	0.645213	0.040131	-6.26857	7.22411e-198	-4.26257	4.03298e-92	1.88353	3.47592e-10	0.0623536
aspU.rrfH.IGR	228876	228927	-	51	17	15	28	19	52	25	54	71	21	160	22	11	28	13	15	52	27.5328	21.9814	38.2549	43.5047	30.0666	22.8505	59.5443	176.5	4.66208	93.7192	14.3804	3.39584	20.0426	15.6077	24.1542	103.487	0.392196	0.577021	-0.228213	0.768749	-0.290137	0.590759	-1.01913	0.136304	-0.268419	0.6571	0.284615	0.661155	-0.0853114
aspU.AS	228928	229004	-	76	37	39	58	31	106	51	112	144	35	350	66	26	57	22	34	104	59.9244	57.1517	77.9812	88.7495	62.2807	37.2824	123.499	357.973	7.77013	205.011	29.2745	5.7468	60.1277	36.8909	54.7496	206.973	0.329158	0.645637	-0.0138249	0.987807	-0.156741	0.790301	-1.00646	0.143651	-0.256313	0.674102	0.281176	0.662001	-0.075803
aspU	228928	229004	+	76	489009	595656	809940	624233	944619	449279	858243	357496	20682	12287	23889	19439	25161	34149	55861	44422	791988	872891	694929	781829	869718	750738	946361	888707	4591.48	7197.05	12922.4	8920.35	21763.5	27581.6	89951.9	88405.5	-7.12425	1.38347e-234	-5.00126	8.83183e-117	1.95596	2.2087e-10	-6.04541	5.20968e-170	-3.32575	3.3097e-52	2.59567	5.5683e-17	0.776789
aspU.3UTR.AS	229005	229052	-	47	6	7	1	0	4	1	11	10	4	16	9	4	5	5	5	6	9.71747	10.258	2.94269	1.74019	1.07381	0	12.1294	24.8592	0.888015	9.37192	2.56794	1.30609	8.19923	5.67552	8.05141	11.9408	-0.497189	0.464516	1.34984	0.0904073	0.800061	NA	-0.163623	0.84097	-0.29042	0.623353	-0.0963925	0.901988	0.0147293
aspU.3UTR	229005	229052	+	47	196791	241137	326499	261775	374535	187155	350229	157877	4546	2747	3252	2922	5983	4960	9874	7358	318718	353369	275535	325685	350596	314826	386188	392470	1009.23	1609.04	3072.79	1295.64	2962.66	4145.97	15899.9	14643.4	-7.96578	8.26233e-152	-6.47035	1.78627e-101	1.1647	0.00509478	-7.02887	8.95236e-120	-4.58338	7.63876e-52	2.19742	2.49776e-07	0.189812
dkgB.aspU.3UTR.IGR	229053	229166	-	113	3	4	8	4	5	3	6	2	17	8	22	14	8	13	5	1	4.85873	5.86171	3.67836	5.22056	8.59045	4.81063	6.61604	4.97184	3.77406	4.68596	4.1087	3.39584	20.0426	19.8643	8.05141	1.99013	-0.193946	0.800816	0.980794	0.106839	0.631539	NA	-0.106835	0.896133	-0.0647612	0.923698	0.000497964	0.99931	0.00551967
aspU.dkgB.IGR	229053	229097	+	44	0	1	0	0	1	0	1	0	26	8	2	2	14	16	2	2	0	1.46543	0.735671	0	0	0	1.10267	0	5.7721	4.68596	7.19022	4.17949	1.82205	2.83776	3.22056	3.98026	0.728738	NA	1.0272	0.170999	0.0588089	NA	1.14785	0.116936	0.465449	NA	-0.13683	NA	0.00647657
dkgB.5UTR	229098	229166	+	68	6	6	17	7	5	3	15	23	73	40	8	9	27	97	8	3	9.71747	8.79257	3.67836	5.22056	18.2547	8.4186	16.5401	57.1762	16.2063	23.4298	13.8669	25.3382	7.28821	12.7699	12.8822	5.97039	0.657736	0.282902	-0.268417	0.702996	-0.537066	0.341952	1.43947	0.0199046	-1.08414	0.0637144	-2.31554	0.00238307	0.0464098
dkgB.AS	229167	229866	-	699	3	5	2	1	16	7	2	0	55	30	40	22	38	51	6	4	4.85873	7.32714	11.7707	12.1813	2.14761	1.20266	2.20535	0	12.2102	17.5723	19.5163	13.3221	36.441	31.2154	9.66169	7.96052	0.783077	0.185205	3.54724	6.55648e-05	1.10289	0.0550675	0.308556	0.632065	1.05731	0.12174	0.62341	0.314606	-0.038886
dkgB	229167	229970	+	803	56	70	214	120	118	72	187	93	385	150	89	97	126	375	68	45	90.6964	102.58	86.8092	125.293	229.794	144.319	206.2	231.191	85.4714	87.8617	64.712	97.9569	81.0813	137.631	109.499	89.5558	-0.13858	0.769345	-0.698683	0.042276	-0.407104	0.374325	-0.308118	0.447908	-0.923564	0.00493229	-0.537328	0.269472	-0.0153066
yafC.EST3UTR	229867	229966	-	99	8	22	17	25	20	9	12	9	205	82	137	111	93	158	35	22	12.9566	32.2394	14.7134	15.6617	18.2547	30.0664	13.2321	22.3733	45.5108	48.0311	47.7636	41.2725	124.811	157.496	56.3598	43.7829	0.842262	0.046165	2.38967	1.41141e-09	1.01141	0.0428875	1.31078	0.00133702	1.2376	0.00595902	0.0233791	0.976218	0.0392403
yafC	229967	230881	-	914	51	101	102	85	98	52	99	41	1191	535	667	483	510	983	209	135	82.5985	148.008	72.0958	90.4897	109.528	102.226	109.165	101.923	264.406	313.373	261.93	256.778	607.654	685.319	336.549	268.668	1.23094	4.38738e-07	2.55673	9.33832e-27	1.10821	0.00125311	1.61253	3.40693e-11	1.41488	4.35555e-08	-0.143804	0.794358	0.0472136
dkgB.EST3UTR	229971	230070	+	99	13	12	50	28	38	16	52	13	64	23	13	15	24	68	7	7	21.0545	17.5851	27.9555	27.843	53.6903	33.6744	57.339	32.317	14.2082	13.4721	12.3261	17.7628	11.8433	21.2832	11.272	13.9309	-0.350428	0.539373	-1.14171	0.0151412	-0.470819	0.387795	-0.685987	0.152032	-1.42811	0.00680524	-0.513041	0.395466	-0.0239898
yafC.AS	230071	230881	+	810	4	1	4	8	5	2	6	6	38	12	5	8	12	21	1	0	6.47831	1.46543	3.67836	3.48037	4.29522	9.62126	6.61604	14.9155	8.43614	7.02894	6.16305	5.48559	4.55513	11.351	1.61028	0	0.47046	0.492339	0.0770213	0.924752	-0.202749	NA	0.341253	0.643299	-1.17151	0.107511	-0.915668	0.108069	-0.00841471
yafC.yafD.IGR	230882	231063	+	181	4	2	4	3	3	0	2	1	12	11	4	5	8	25	0	0	6.47831	2.93086	2.20701	0	4.29522	3.60797	2.20535	2.48592	2.66404	6.44319	4.1087	6.53046	3.6441	7.0944	0	0	-0.0344427	0.968389	0.163512	0.835937	0.0910287	NA	0.754892	0.274972	-0.62304	0.321055	-0.725025	NA	0.0419346
yafC.EST5UTR	230882	230981	-	99	1	4	15	16	13	9	14	6	128	47	85	41	51	100	32	22	1.61958	5.86171	9.56373	15.6617	16.1071	19.2425	15.4374	14.9155	28.4165	27.53	26.193	26.1218	77.4372	58.1741	51.529	43.7829	2.1505	0.000477032	1.7028	5.06322e-05	-0.371876	0.521967	0.919676	0.0416631	1.26475	0.00643979	0.256191	0.701783	-0.146677
yafD.yafC.IGR	230982	231121	-	139	2	0	2	0	2	3	0	2	14	8	7	2	5	21	0	1	3.23916	0	1.47134	5.22056	2.14761	0	0	4.97184	3.10805	4.68596	2.56794	5.48559	6.37718	2.83776	0	1.99013	0.357133	0.599805	0.644859	0.37523	0.0868854	NA	0.136472	0.86767	-0.184101	0.772591	-0.17404	NA	-0.0119593
yafD.5UTR	231064	231121	+	57	46	48	62	92	76	37	54	37	315	171	100	85	83	240	51	33	74.5006	70.3405	55.911	64.3869	66.576	110.644	59.5443	91.9791	69.9312	100.162	42.6278	62.6924	91.1026	120.605	82.1243	65.6743	0.189654	0.688666	0.216147	0.636339	0.0179469	0.979155	-0.1437	0.773271	0.00782863	0.991119	0.111638	0.876921	-0.0323542
yafD.AS	231122	231922	-	800	5	6	6	8	8	4	2	2	39	8	4	0	7	21	4	4	8.09789	8.79257	5.88537	6.96075	6.44283	9.62126	2.20535	4.97184	8.65815	4.68596	3.59511	5.48559	3.6441	0	6.44112	7.96052	-0.160456	0.836978	-0.948705	0.169601	-0.401709	NA	-0.243384	0.750432	0.37726	0.521907	0.42875	0.499627	-0.00479344
yafD	231122	231922	+	800	304	368	595	494	605	287	473	244	2764	1156	771	456	911	1923	271	225	492.352	539.277	445.081	499.433	638.914	594.113	521.564	606.565	613.618	677.121	467.878	502.323	702.401	647.009	436.386	447.779	0.311018	0.0741734	0.12795	0.536673	-0.162685	0.593674	0.0470764	0.844143	-0.312862	0.101366	-0.350166	0.2116	-0.0535908
yafD.yafE.TU_AS	231923	231925	-	2	0	0	0	0	0	0	0	0	0	0	0	0	0	3	0	0	0	0	0	0	0	0	0	0	0	0	0	0.783655	0	0	0	0	0	NA	0	NA	0	NA	0.0433973	NA	0	NA	-0.0103537	NA	0.00297631
yafD.yafE.TU	231923	231925	+	2	23	22	49	22	29	15	26	19	121	56	30	30	52	99	8	11	37.2503	32.2394	21.3345	26.1028	52.6165	26.4585	28.6695	47.2325	26.8625	32.8017	26.7065	25.8606	27.3308	42.5664	12.8822	21.8914	-0.180076	0.755142	-0.163352	0.776905	0.00962861	0.988913	0.136785	0.822968	-0.678092	0.140477	-0.692869	0.228715	0.0265934
yafE.AS	231926	232496	-	570	2	0	0	4	4	2	0	0	7	6	15	8	7	27	2	10	3.23916	0	2.94269	3.48037	0	4.81063	0	0	1.55403	3.51447	3.59511	7.0529	13.6654	11.351	3.22056	19.9013	0.188532	0.803936	1.07885	0.138302	0.262377	NA	0.301819	0.690759	2.12358	0.0192114	0.748418	NA	0.00223483
yafE	231926	232549	+	623	100	187	221	184	236	72	171	84	897	404	197	178	316	674	69	83	161.958	274.035	173.618	125.293	237.311	221.289	188.557	208.817	199.137	236.641	162.294	176.061	179.472	252.561	111.109	165.181	-0.0065026	0.99021	-0.0850193	0.83761	-0.0583176	0.919279	0.146138	0.716173	-0.416168	0.20808	-0.507817	0.259547	0.0152714
mltD.EST3UTR	232497	232596	-	99	33	18	15	10	63	10	13	7	25	12	7	2	10	25	2	4	53.4461	26.3777	46.3473	17.4019	16.1071	12.0266	14.3347	17.4015	5.55009	7.02894	5.13587	6.53046	6.37718	2.83776	3.22056	7.96052	-2.14474	0.000109216	-0.951943	0.120498	0.403556	0.487027	-1.97236	0.000353434	-0.709914	0.208653	0.338744	0.61596	0.00916199
yafE.EST3UTR	232550	232649	+	99	8	12	23	18	45	1	13	14	88	27	15	7	22	56	6	4	12.9566	17.5851	33.1052	1.74019	24.6975	21.6478	14.3347	34.8029	19.5363	15.8151	11.2989	14.6282	13.6654	9.93216	9.66169	7.96052	0.126519	0.872973	-0.576479	0.364356	-0.389554	0.504113	-0.335846	0.625154	-0.648365	0.24148	-0.290905	0.674254	-0.0314826
mltD	232597	233955	-	1358	867	1064	827	850	1938	890	1038	441	3603	1541	1299	859	2411	4910	682	523	1404.17	1559.22	1425.73	1548.77	888.037	1022.26	1144.57	1096.29	799.879	902.633	1238.26	1282.58	1183.42	1218.82	1098.21	1040.84	-0.785915	2.30964e-09	0.323086	0.0335718	1.07947	1.02496e-08	-0.23097	0.139065	-0.0579981	0.779815	0.154184	0.610414	0.376707
mltD.AS	232650	233955	+	1305	22	27	57	32	71	20	63	21	200	86	30	32	72	190	11	19	35.6307	39.5666	52.2327	34.8037	61.2069	38.485	69.4684	52.2044	44.4007	50.3741	36.9783	49.6315	27.3308	45.4042	17.7131	37.8125	0.265105	0.606133	-0.393521	0.417852	-0.452342	0.376612	-0.0291867	0.962409	-0.838422	0.0462231	-0.6971	0.199014	-0.0259772
mltD.gloB.IGR	233956	234026	+	70	0	0	0	0	1	0	0	0	2	2	0	2	1	0	0	0	0	0	0.735671	0	0	0	0	0	0.444007	1.17149	0.513587	0	0	2.83776	0	0	0.0854658	NA	0.180581	NA	0.0180073	NA	-0.0670367	NA	0	NA	0.0210055	NA	-0.00366052
mltD.EST5UTR	233956	233991	-	35	81	109	95	100	236	80	139	57	916	390	401	295	592	1216	168	109	131.186	159.732	173.618	139.215	102.012	120.266	153.271	141.698	203.355	228.44	304.044	317.642	365.321	418.57	270.527	216.924	0.531125	0.0233393	1.75656	7.63745e-17	1.11295	0.000249879	0.925639	6.39373e-06	0.638315	0.006927	-0.204614	0.647798	0.0638465
gloB.EST3UTR	233992	234026	-	34	12	13	18	27	38	14	10	14	889	354	442	313	500	1051	169	126	19.4349	19.0506	27.9555	24.3626	19.3285	32.4717	11.0267	34.8029	197.361	207.354	256.794	274.54	402.673	444.109	272.138	250.756	3.26516	4.977e-20	3.97966	5.24888e-39	0.412939	0.372413	3.25614	6.86076e-28	3.65724	4.12522e-23	0.303862	0.585562	-0.0059013
gloB.AS	234027	234715	+	688	9	4	11	14	20	5	14	2	78	46	8	7	50	42	6	2	14.5762	5.86171	14.7134	8.70093	11.8119	16.8372	15.4374	4.97184	17.3163	26.9443	25.6794	10.9712	7.28821	9.93216	9.66169	3.98026	0.683615	0.258598	-0.443494	0.503037	-0.684551	0.224675	0.363424	0.586564	-0.257175	0.657593	-0.425384	0.514518	-0.0225838
gloB	234027	234782	-	755	130	118	145	146	200	72	116	72	3046	1287	1826	1268	1565	3315	747	639	210.545	172.92	147.134	125.293	155.702	175.588	127.91	178.986	676.223	753.854	803.764	865.939	1663.53	1799.14	1202.88	1271.69	1.85073	3.00802e-25	3.366	1.58872e-81	1.39311	6.0696e-08	2.55841	2.23899e-46	3.03347	1.13483e-56	0.400336	0.226353	0.338032
yafS.EST5UTR	234716	234815	+	99	22	30	82	45	85	40	52	18	149	55	42	17	43	148	26	27	35.6307	43.9628	62.5321	69.6075	88.0521	54.1196	57.339	44.7466	33.0786	32.216	22.0843	38.6603	38.2631	24.121	41.8673	53.7335	-0.234957	0.646486	-0.975151	0.0151503	-0.505291	0.311904	-0.934026	0.0137998	-0.0814889	0.880903	0.594648	0.266269	-0.0834611
gloB.EST5UTR	234783	234882	-	99	9	10	13	25	18	3	13	2	113	54	54	35	51	91	23	22	14.5762	14.6543	13.2421	5.22056	13.9595	30.0664	14.3347	4.97184	25.0864	31.6302	26.193	23.7709	49.1954	49.6608	37.0365	43.7829	0.699455	0.171955	0.925043	0.0464348	0.104267	0.880872	0.976382	0.0474053	1.39767	0.00876986	0.273381	0.689096	0.0188663
yafS	234816	235538	+	722	99	119	256	164	304	102	194	90	638	264	123	82	259	545	102	82	160.338	174.386	223.644	177.499	274.894	197.236	213.918	223.733	141.638	154.637	133.019	142.364	112.056	116.348	164.249	163.191	-0.170095	0.576575	-0.992539	1.40712e-05	-0.714063	0.0266434	-0.529107	0.0226653	-0.351375	0.202144	0.11674	0.825072	-0.0535013
yafS.AS	234883	235434	-	551	66	68	56	74	133	51	81	24	1009	368	149	108	374	808	82	51	106.892	99.6491	97.8443	88.7495	60.1331	88.9966	89.3165	59.6621	224.002	215.554	192.082	211.064	135.743	153.239	132.043	101.497	1.01619	5.424e-05	0.880927	0.00107653	-0.0952415	0.855202	1.03288	2.61818e-05	0.48725	0.115748	-0.381733	0.399603	0.00102188
rnhA.EST3UTR	235435	235534	-	99	28	27	26	24	68	12	32	14	582	212	66	48	196	397	29	30	45.3482	39.5666	50.0257	20.8822	27.9189	28.8638	35.2855	34.8029	129.206	124.178	100.663	103.704	60.1277	68.1062	46.6982	59.7039	1.41058	2.17239e-05	1.00967	0.00587307	-0.242467	0.644168	1.27114	9.75803e-05	0.40913	0.314932	-0.539721	0.295514	-0.012659
rnhA	235535	236002	-	467	89	95	72	112	146	70	115	49	1648	617	202	165	498	1156	132	119	144.142	139.216	107.408	121.813	77.314	134.698	126.807	121.81	365.862	361.405	255.767	301.968	184.027	234.115	212.557	236.825	1.27827	9.93276e-08	0.909219	0.000400087	-0.276651	0.503564	1.22183	3.55575e-07	0.73051	0.00600301	-0.35006	0.43029	-0.00622403
yafS.EST3UTR	235539	235638	+	99	11	17	28	19	46	11	31	7	119	46	15	15	41	103	11	8	17.8154	24.9123	33.8409	19.142	30.0666	22.8505	34.1829	17.4015	26.4184	26.9443	21.0571	26.9055	13.6654	21.2832	17.7131	15.921	0.237093	0.686757	-0.472926	0.380866	-0.461628	0.396825	-0.152197	0.802991	-0.384151	0.434652	-0.244271	0.721923	-0.0330573
rnhA.AS	235639	235933	+	294	22	19	17	12	23	1	12	12	117	66	6	9	42	105	8	4	35.6307	27.8431	16.9204	1.74019	18.2547	14.4319	13.2321	29.8311	25.9744	38.6592	21.5707	27.4279	5.46616	12.7699	12.8822	7.96052	0.012261	0.98869	-0.568575	0.358644	-0.345558	0.55879	0.816577	0.150561	-0.435821	0.41418	-0.981166	0.120401	0.0711137
dnaQ.5UTR	235934	236066	+	132	28	35	50	31	71	17	39	9	120	56	67	23	51	166	15	33	45.3482	51.29	52.2327	29.5832	53.6903	37.2824	43.0042	22.3733	26.6404	32.8017	26.193	43.3622	61.0387	32.6342	24.1542	65.6743	-0.538869	0.295119	0.0435449	0.949147	0.366188	0.513484	-0.199108	0.747205	0.208147	0.692612	0.314005	0.630673	0.0277577
rnhA.5UTR	236003	236041	-	38	20	12	9	21	27	12	10	8	238	90	17	17	65	189	23	13	32.3916	17.5851	19.8631	20.8822	9.66425	25.2558	11.0267	19.8874	52.8369	52.717	33.3832	49.3703	15.4874	24.121	37.0365	25.8717	0.837897	0.0780606	0.120561	0.85428	-0.429593	0.438274	0.809964	0.0894826	0.668541	0.163442	0.0447411	0.956068	-0.00289044
dnaQ.rnhA.IGR	236042	236066	-	24	0	0	0	0	0	0	0	0	2	2	0	0	0	1	0	0	0	0	0	0	0	0	0	0	0.444007	1.17149	0	0.261218	0	0	0	0	0.0650682	NA	0	NA	-0.0151769	NA	-0.0141611	NA	0	NA	0.00527	NA	-0.00179707
dnaQ.AS	236067	236798	-	731	12	11	4	10	23	4	6	4	27	6	0	2	8	29	2	2	19.4349	16.1197	16.9204	6.96075	4.29522	12.0266	6.61604	9.94369	5.9941	3.51447	4.1087	7.57533	0	2.83776	3.22056	3.98026	-1.12252	0.0621932	-1.33825	0.0770917	-0.195429	NA	-0.626704	0.329846	-0.382617	0.514866	-0.0217823	0.978275	0.0287296
dnaQ	236067	236798	+	731	175	152	317	263	389	157	285	95	954	288	307	205	400	867	165	151	283.426	222.745	286.176	273.209	340.396	316.299	314.262	236.163	211.792	168.695	205.435	226.476	279.685	290.87	265.696	300.51	-0.379226	0.115801	-0.193687	0.479196	0.152533	0.71009	-0.355925	0.130711	0.0120449	0.974479	0.324319	0.398491	0.00312066
dnaQ.EST3UTR	236799	236898	+	99	40	44	62	69	100	44	61	17	168	65	45	36	103	158	33	27	64.7831	64.4788	73.5671	76.5682	66.576	82.9833	67.263	42.2607	37.2966	38.0734	52.8995	41.2725	40.9962	51.0797	53.1393	53.7335	-0.690886	0.0405447	-0.62542	0.0757326	0.0413892	0.94855	-0.613443	0.0593684	-0.0683722	0.892295	0.396954	0.443936	0.00811142
aspV.5UTR.dnaQ.IGR	236799	236909	-	110	0	2	0	0	7	0	0	0	0	0	0	0	1	2	0	0	0	2.93086	5.1497	0	0	0	0	0	0	0	0.513587	0.522437	0	0	0	0	-0.272769	NA	0	NA	0.065702	NA	-0.160802	NA	0	NA	0.0464	NA	0.0032547
dnaQ.aspV.IGR	236899	236909	+	10	1828	2619	2188	2233	5086	2103	2342	1083	248	140	210	177	181	528	341	250	2960.59	3837.96	3741.62	3659.61	2349.49	2685.53	2582.46	2692.25	55.0569	82.0043	92.9593	137.923	191.315	251.142	549.106	497.532	-5.64286	6.62935e-137	-3.48248	1.10677e-53	1.98286	4.85227e-10	-4.96179	2.58607e-112	-2.29698	1.36937e-24	2.53529	7.62462e-16	0.170761
aspV.5UTR.AS	236910	236930	-	20	0	0	0	1	1	0	2	3	0	9	2	1	2	1	1	2	0	0	0.735671	0	0	1.20266	2.20535	7.45777	0	5.2717	1.02717	0.261218	1.82205	1.41888	1.61028	3.98026	0.597118	NA	0.284423	NA	-0.0982619	NA	0.03934	NA	-0.125008	NA	-0.0776839	NA	-0.0186393
aspV.5UTR	236910	236930	+	20	9946	13171	15625	11562	21588	11156	16549	6752	599	325	552	441	571	1119	1100	803	16108.3	19301.2	15881.7	19413.5	16778.2	13905.1	18248.1	16784.9	132.98	190.367	293.258	292.303	502.886	625.726	1771.31	1598.07	-6.77688	1.51551e-271	-4.74156	1.5396e-135	1.9079	2.98848e-12	-5.88841	9.44669e-213	-3.34974	6.04659e-70	2.44675	1.49205e-19	0.606378
aspV.AS	236931	237007	-	76	9	6	18	2	12	8	23	24	6	66	18	10	21	10	7	25	14.5762	8.79257	8.82806	13.9215	19.3285	2.40531	25.3615	59.6621	1.33202	38.6592	10.7853	2.61218	16.3985	14.1888	11.272	49.7532	0.314297	0.662825	0.20457	0.792593	-0.0521254	0.938853	-0.330133	0.660015	-0.145648	0.819187	0.0658339	0.930735	-0.0359976
aspV	236931	237007	+	76	523841	629806	872488	662429	1027017	484163	900284	378820	20026	12615	25234	20489	25968	35616	58137	46445	848401	922935	755547	842534	936883	796675	992719	941717	4445.85	7389.17	13336.8	9303.55	22988.8	29071.4	93616.9	92431.6	-7.20652	2.74652e-224	-5.01868	5.72065e-110	2.00697	2.71664e-10	-6.10479	4.40193e-162	-3.33817	3.28382e-49	2.63325	1.98887e-16	0.76934
aspV.3UTR.AS	237008	237067	-	59	3	0	0	1	0	1	5	4	1	8	1	2	2	0	1	6	4.85873	0	0	1.74019	0	1.20266	5.51336	9.94369	0.222004	4.68596	1.02717	0	0.911026	2.83776	1.61028	11.9408	-0.00845107	0.992928	0.339687	0.637883	0.127897	NA	-0.0941858	0.902457	-0.0363717	0.960872	0.0282192	NA	-0.00357675
aspV.3UTR	237008	237067	+	59	222812	271735	374165	292634	436159	213461	386754	174471	3422	2896	4081	3613	5950	5217	11439	8824	360861	398208	320870	371462	401780	351938	426463	433721	759.697	1696.32	3055.85	1362.78	3717.9	5126.41	18420	17560.9	-8.22471	6.30177e-135	-6.31978	3.52151e-81	1.51597	0.000742214	-7.19806	4.93006e-105	-4.47425	1.55389e-41	2.42834	1.47736e-07	0.191263
yafT.aspV.3UTR.IGR	237068	237334	-	266	0	0	0	0	0	0	0	0	2	0	0	1	0	2	0	0	0	0	0	0	0	0	0	0	0.444007	0	0	0.522437	0	1.41888	0	0	-0.0079533	NA	0.0815188	NA	0.0190065	NA	0.016717	NA	0	NA	-0.00315482	NA	0.00054435
aspV.yafT.IGR	237068	237234	+	166	253	169	148	119	588	204	207	69	126	31	17	14	57	115	45	13	409.753	247.657	432.575	354.998	158.923	143.116	228.253	171.529	27.9725	18.1581	29.2745	30.0401	15.4874	19.8643	72.4626	25.8717	-3.69575	8.04321e-27	-2.9843	7.13639e-13	0.393069	0.432719	-3.66763	3.45067e-27	-1.85689	1.25101e-06	1.33308	0.00505924	0.00466055
yafT.EST5UTR	237235	237334	+	99	1	5	3	4	4	0	1	0	36	21	15	11	19	72	26	6	1.61958	7.32714	2.94269	0	3.22142	4.81063	1.10267	0	7.99213	12.3006	9.75816	18.8077	13.6654	15.6077	41.8673	11.9408	0.56513	0.394838	1.04736	0.113101	0.179771	NA	1.68944	0.0190865	2.91402	0.00428568	0.417896	0.474971	0.0529605
yafT.AS	237335	238120	-	785	0	0	4	0	0	2	0	0	3	0	2	2	0	15	0	0	0	0	0	3.48037	4.29522	0	0	0	0.666011	0	0	3.91828	1.82205	2.83776	0	0	0.0338433	NA	0.0130518	NA	-0.00793178	NA	0.0338148	NA	0	NA	-0.00609602	NA	-0.00024605
yafT	237335	238120	+	785	13	8	11	20	27	18	16	4	535	179	323	242	307	657	343	186	21.0545	11.7234	19.8631	31.3234	11.8119	24.0531	17.6428	9.94369	118.772	104.848	157.671	171.62	294.261	343.369	552.326	370.164	2.57529	1.10741e-10	4.07298	3.54229e-28	0.921966	0.0562375	2.64318	5.50579e-15	4.7708	7.75399e-30	1.75679	0.000631245	-0.00138427
ykfM.yafT.IGR	238121	238156	-	35	0	0	0	0	0	0	0	0	3	2	0	0	0	4	0	0	0	0	0	0	0	0	0	0	0.666011	1.17149	0	1.04487	0	0	0	0	0.0734683	NA	0	NA	-0.0171115	NA	0.0627018	NA	0	NA	-0.0155249	NA	-0.000345888
yafT.EST3UTR	238121	238220	+	99	0	0	1	0	0	0	3	0	39	15	14	23	34	56	20	11	0	0	0	0	1.07381	0	3.30802	0	8.65815	8.78617	17.462	14.6282	12.7544	32.6342	32.2056	21.8914	2.44359	0.00766218	3.12511	0.00342457	0.040964	NA	4.32737	0.000383156	2.41752	0.0061812	-0.473242	0.400468	0.0166283
ykfM.EST3UTR	238157	238256	-	99	0	0	0	0	0	0	0	0	9	4	0	1	4	11	2	0	0	0	0	0	0	0	0	0	1.99803	2.34298	2.05435	2.8734	0	1.41888	3.22056	0	0.35055	NA	0.195124	NA	-0.04466	NA	0.491599	NA	0.235626	NA	-0.0478095	NA	0.00228761
yafT.ykfM.IGR	238221	238256	+	35	0	0	0	0	0	0	0	0	2	4	1	3	4	8	4	0	0	0	0	0	0	0	0	0	0.444007	2.34298	2.05435	2.08975	0.911026	4.25664	6.44112	0	0.308333	NA	0.612333	NA	0.0589463	NA	0.539822	NA	0.433329	NA	0.00602182	NA	0.00478224
ykfM.AS	238257	238461	+	204	2	2	0	0	0	0	0	0	52	24	4	1	52	65	10	4	3.23916	2.93086	0	0	0	0	0	0	11.5442	14.0579	26.7065	16.9792	3.6441	1.41888	16.1028	7.96052	0.991407	0.125552	1.34292	0.0920562	0.224784	NA	4.725	0.00018712	2.64317	0.00773314	-0.17935	0.764955	0.102434
ykfM	238257	238736	-	479	2	1	0	0	2	1	0	0	30	12	0	4	22	21	1	0	3.23916	1.46543	1.47134	1.74019	0	0	0	0	6.66011	7.02894	11.2989	5.48559	0	5.67552	1.61028	0	0.467839	0.485747	1.04582	0.163704	0.202802	NA	0.817602	0.24069	0.223286	0.717069	-0.0818335	NA	0.0113002
C0067	238462	238586	+	124	0	0	0	0	0	0	0	0	20	14	6	1	31	33	0	2	0	0	0	0	0	0	0	0	4.44007	8.20043	15.9212	8.62021	5.46616	1.41888	0	3.98026	1.25087	0.0755171	1.19214	0.12152	-0.0286951	NA	2.47389	0.0122777	0.449218	0.452773	-0.28695	NA	0.0115636
ykfM.yafU.IGR	238737	238745	+	8	0	2	0	0	0	0	0	0	3	0	0	0	1	7	0	0	0	2.93086	0	0	0	0	0	0	0.666011	0	0.513587	1.82853	0	0	0	0	-0.100633	NA	0	NA	0.0238021	NA	0.130295	NA	0	NA	-0.0337234	NA	0.00524612
ykfM.EST5UTR	238737	238741	-	4	2	0	0	0	0	1	0	0	2	0	0	0	0	2	0	0	3.23916	0	0	1.74019	0	0	0	0	0.444007	0	0	0.522437	0	0	0	0	-0.127504	NA	0	NA	0.0299486	NA	-0.0799775	NA	0	NA	0.0234058	NA	0.00122035
yafU.EST3UTR	238742	238745	-	3	3	0	0	0	0	1	0	0	1	0	0	0	0	1	0	0	4.85873	0	0	1.74019	0	0	0	0	0.222004	0	0	0.261218	0	0	0	0	-0.206149	NA	0	NA	0.0484263	NA	-0.123638	NA	0	NA	0.0359735	NA	0.00202868
yafU.AS	238746	239084	+	338	2	6	0	0	0	0	0	0	22	2	3	1	10	27	0	2	3.23916	8.79257	0	0	0	0	0	0	4.88408	1.17149	5.13587	7.0529	2.73308	1.41888	0	3.98026	-0.279628	0.694053	0.856628	0.237626	0.416467	NA	1.65567	0.0448934	0.450555	0.451836	-0.195118	NA	0.0709831
yafU	238746	239084	-	338	6	2	6	2	8	2	0	0	27	13	4	3	2	29	4	8	9.71747	2.93086	5.88537	3.48037	6.44283	2.40531	0	0	5.9941	7.61468	1.02717	7.57533	3.6441	4.25664	6.44112	15.921	0.0468254	0.957727	-0.0747481	0.929362	-0.056465	NA	-0.0514275	0.953845	2.23126	0.0160253	1.08415	NA	-0.00527265
yafU.yafF_pg.IGR	239085	239189	+	104	0	4	0	2	0	0	0	2	7	2	5	2	10	10	3	1	0	5.86171	0	0	0	2.40531	0	4.97184	1.55403	1.17149	5.13587	2.61218	4.55513	2.83776	4.83084	1.99013	-0.29699	NA	0.462952	0.526268	0.294236	NA	1.25511	0.0944556	0.149885	NA	-0.364028	NA	0.0582226
yafU.EST5UTR	239085	239184	-	99	4	3	0	2	4	0	0	0	33	13	2	2	13	36	0	0	6.47831	4.39628	2.94269	0	0	2.40531	0	0	7.32612	7.61468	6.67664	9.40386	1.82205	2.83776	0	0	0.178773	0.820231	0.291548	0.702856	0.0711053	NA	0.857908	0.215103	0	1	-0.220139	NA	0.0329308
yafF_pg.yafU.IGR	239185	239189	-	4	2	2	0	1	3	0	0	0	23	10	0	2	6	15	0	0	3.23916	2.93086	2.20701	0	0	1.20266	0	0	5.10609	5.85745	3.08152	3.91828	0	2.83776	0	0	0.224335	NA	0.236851	NA	0.0262515	NA	0.380357	NA	0	NA	-0.109408	NA	0.00655365
yafF_pg.AS	239190	239378	-	188	13	22	27	31	52	17	28	8	212	70	18	25	88	131	11	7	21.0545	32.2394	38.2549	29.5832	28.9928	37.2824	30.8748	19.8874	47.0648	41.0021	45.1957	34.2196	16.3985	35.472	17.7131	13.9309	0.571231	0.230958	-0.308121	0.570007	-0.612975	0.238375	0.156365	0.784806	-0.410239	0.398979	-0.482879	0.418964	-0.0381806
yafF_pg	239190	239378	+	188	0	9	0	1	4	6	3	4	33	20	18	11	14	29	8	6	0	13.1889	2.94269	10.4411	0	1.20266	3.30802	9.94369	7.32612	11.7149	7.19022	7.57533	16.3985	15.6077	12.8822	11.9408	0.233051	0.756294	2.43792	0.0124415	0.794829	NA	0.144359	0.858972	0.370712	0.522062	0.200326	0.781778	-0.00555213
yafV.EST3UTR	239319	239418	-	99	9	16	21	35	39	16	27	8	153	41	7	11	66	110	10	6	14.5762	23.4468	28.6912	27.843	22.5499	42.093	29.7722	19.8874	33.9666	24.0155	33.8968	28.734	6.37718	15.6077	16.1028	11.9408	0.456286	0.403518	-1.23751	0.0151503	-1.33378	0.0210496	0.10828	0.866654	-0.465207	0.346604	-0.486942	0.42623	-0.0292652
yafF_pg.yafV.IGR	239379	239418	+	39	0	2	0	0	1	4	3	2	8	4	3	3	1	5	1	2	0	2.93086	0.735671	6.96075	0	0	3.30802	4.97184	1.77603	2.34298	0.513587	1.30609	2.73308	4.25664	1.61028	3.98026	0.114231	NA	1.30159	0.0997754	0.360161	NA	-0.621335	0.372322	-0.120017	NA	0.183666	NA	-0.03046
yafV.AS	239419	240189	+	770	0	1	0	2	0	4	1	0	9	17	4	6	13	13	3	3	0	1.46543	0	6.96075	0	2.40531	1.10267	0	1.99803	9.95766	6.67664	3.39584	3.6441	8.51328	4.83084	5.97039	0.719538	0.256506	0.754266	0.299367	-0.0541283	NA	0.243686	0.753384	0.614842	0.326282	0.258286	NA	-0.0250586
yafV	239419	240189	-	770	140	96	197	224	247	110	196	81	953	276	173	124	309	743	114	67	226.741	140.681	181.711	191.42	211.54	269.395	216.124	201.36	211.57	161.666	158.699	194.085	157.607	175.941	183.572	133.339	0.0303949	0.946307	-0.485014	0.103419	-0.406699	0.30623	-0.0684518	0.86598	-0.315449	0.333443	-0.241797	0.63503	-0.0101642
yafV.ivy.IGR	240190	240242	+	52	0	0	1	0	0	0	0	0	0	0	0	2	1	0	0	1	0	0	0	0	1.07381	0	0	0	0	0	0.513587	0	0	2.83776	0	1.99013	0	NA	0.0726208	NA	0.0393275	NA	0.0109088	NA	0.0649395	NA	0.0207387	NA	0.00256382
yafV.5UTR	240190	240216	-	26	29	19	23	35	22	8	18	6	107	26	22	19	34	87	17	10	46.9678	27.8431	16.1848	13.9215	24.6975	42.093	19.8481	14.9155	23.7544	15.2294	17.462	22.726	20.0426	26.9587	27.3748	19.9013	-0.704961	0.137521	-0.3906	0.474806	0.179833	0.771383	0.307282	0.599835	0.217372	0.684329	0.00238326	0.997636	0.144183
ivy.yafV.IGR	240217	240342	-	125	12	12	15	18	8	4	9	3	52	24	13	10	12	38	4	3	19.4349	17.5851	5.88537	6.96075	16.1071	21.6478	9.92405	7.45777	11.5442	14.0579	6.16305	9.9263	11.8433	14.1888	6.44112	5.97039	-0.381057	0.524979	-0.370182	0.547021	9.6499e-05	0.999854	0.254061	0.715153	-0.209916	0.722459	-0.322788	0.634626	0.05107
ivy.EST5UTR	240243	240342	+	99	8	6	13	11	10	11	1	5	67	24	106	71	39	74	69	47	12.9566	8.79257	7.35671	19.142	13.9595	13.2292	1.10267	12.4296	14.8742	14.0579	20.0299	19.3302	96.5688	100.74	111.109	93.5361	0.305276	0.612959	2.64835	2.13777e-08	1.57982	0.00651711	0.569989	0.26774	3.96098	3.41943e-09	2.62509	0.000228019	0.0176036
ivy.AS	240343	240758	-	415	0	0	2	0	4	0	0	2	6	0	0	0	0	6	0	0	0	0	2.94269	0	2.14761	0	0	4.97184	1.33202	0	0	1.56731	0	0	0	0	0.0993343	NA	-0.214184	NA	-0.0783852	NA	-0.0861067	NA	-0.195086	NA	-0.0533328	NA	-0.00496357
ivy	240343	240816	+	473	75	89	161	102	137	45	119	78	960	386	1651	916	518	1013	882	711	121.468	130.423	100.787	78.3084	172.883	122.671	131.218	193.902	213.124	226.098	266.038	264.614	1504.1	1299.69	1420.27	1414.98	0.752709	0.00105745	3.21375	6.40546e-56	2.29191	9.33918e-15	1.46479	1.3195e-11	3.13651	6.11054e-49	1.49595	1.07727e-06	0.244701
fadE.EST3UTR	240759	240858	-	99	29	31	51	47	47	17	61	24	46	27	29	9	28	48	12	8	46.9678	45.4283	34.5766	29.5832	54.7641	56.5249	67.263	59.6621	10.2122	15.8151	14.3804	12.5385	26.4198	12.7699	19.3234	15.921	-1.62709	3.38207e-05	-1.21394	0.00324036	0.226802	0.693805	-1.08	0.00715582	-1.53319	0.00102893	-0.310304	0.622859	0.0481547
ivy.EST3UTR	240817	240916	+	99	15	36	44	45	54	15	62	28	294	128	582	353	200	379	327	220	24.2937	52.7554	39.7263	26.1028	47.2474	54.1196	68.3657	69.6058	65.2691	74.9753	102.717	99.0018	530.217	500.865	526.562	437.829	0.750581	0.0171316	3.30376	8.31912e-37	2.2491	4.81178e-09	1.42614	2.85111e-07	2.76007	8.05923e-25	1.02971	0.00716876	0.110261
fadE	240859	243303	-	2444	112	117	196	170	213	64	215	116	304	129	156	84	94	308	98	87	181.393	171.455	156.698	111.372	210.466	204.452	237.075	288.367	67.4891	75.5611	48.2772	80.4553	142.12	119.186	157.808	173.141	-1.21097	5.17451e-06	-0.603336	0.0388098	0.468763	0.234375	-0.981134	0.000300429	-0.548097	0.059514	0.303342	0.534427	0.024109
fadE.AS	240917	243303	+	2386	6	8	8	6	23	8	11	2	66	23	57	33	47	98	39	28	9.71747	11.7234	16.9204	13.9215	8.59045	7.21594	12.1294	4.97184	14.6522	13.4721	24.1386	25.5994	51.9285	46.823	62.801	55.7236	0.287355	0.631668	2.3455	4.97164e-06	1.36424	0.0179849	0.528018	0.275112	2.35782	2.59313e-05	1.23677	0.0338734	0.0154378
fadE.lpcA.IGR	243304	243442	+	138	0	2	0	0	2	2	2	0	47	8	38	26	26	53	19	25	0	2.93086	1.47134	3.48037	0	0	2.20535	0	10.4342	4.68596	13.3533	13.8446	34.619	36.8909	30.5953	49.7532	1.03804	0.115907	5.4395	1.20901e-05	0.921421	0.0467259	1.66061	0.0141446	3.42882	0.000575312	0.528408	0.387571	0.00697237
fadE.5UTR	243304	243406	-	102	1	0	2	4	0	0	2	0	8	0	0	0	2	2	0	2	1.61958	0	0	0	2.14761	4.81063	2.20535	0	1.77603	0	1.02717	0.522437	0	0	0	3.98026	0.0397027	NA	-0.791473	NA	-0.215227	NA	0.296914	NA	0.074958	NA	-0.0742644	NA	0.00774741
lpcA.fadE.IGR	243407	243542	-	135	0	2	3	0	0	2	1	0	3	3	0	2	0	1	0	0	0	2.93086	0	3.48037	3.22142	0	1.10267	0	0.666011	1.75723	0	0.261218	0	2.83776	0	0	-0.0442461	NA	-0.0429099	NA	0.00234672	NA	-0.479085	NA	-0.120023	NA	0.0936142	NA	-0.0126946
lpcA.EST5UTR	243443	243542	+	99	40	37	65	65	62	26	43	10	210	67	81	36	98	206	65	32	64.7831	54.2208	45.6116	45.2448	69.7974	78.1727	47.4149	24.8592	46.6208	39.2449	50.3316	53.811	73.7931	51.0797	104.668	63.6841	-0.394419	0.337694	-0.193803	0.674749	0.137494	0.810228	0.172345	0.716337	0.887292	0.0152885	0.626475	0.211351	0.0717287
lpcA.AS	243543	244121	-	578	1	0	2	0	0	2	0	2	18	8	3	8	3	26	0	0	1.61958	0	0	3.48037	2.14761	0	0	4.97184	3.99607	4.68596	1.54076	6.79168	2.73308	11.351	0	0	0.512136	0.407956	0.745562	0.303931	0.0138284	NA	0.407264	0.564204	-0.438261	0.462488	-0.403957	NA	-0.00784755
lpcA	243543	244121	+	578	452	507	698	599	909	353	583	264	2066	704	461	290	738	1436	417	273	732.049	742.972	668.725	614.286	749.516	720.392	642.858	656.283	458.66	412.364	379.028	375.11	419.983	411.475	671.487	543.305	-0.737687	3.29437e-07	-0.79986	7.14976e-08	-0.0564378	0.879363	-0.753993	1.46147e-07	-0.0771351	0.731469	0.623692	0.00558859	-0.00272704
yafJ.lpcA.IGR	244122	244326	-	204	10	12	4	8	16	6	11	2	24	11	7	2	6	33	2	2	16.1958	17.5851	11.7707	10.4411	4.29522	9.62126	12.1294	4.97184	5.32809	6.44319	3.08152	8.62021	6.37718	2.83776	3.22056	3.98026	-0.945444	0.110066	-0.262828	0.723069	0.292353	NA	-0.530494	0.415494	-0.492456	0.399661	-0.133	0.865339	0.0252859
lpcA.EST3UTR	244122	244221	+	99	171	244	297	277	396	148	293	154	669	245	184	87	214	496	132	117	276.948	357.564	291.326	257.548	318.92	333.136	323.083	382.832	148.52	143.507	109.908	129.564	167.629	123.443	212.557	232.845	-1.06702	2.25694e-07	-1.08978	4.1238e-07	-0.0210126	0.969146	-1.14543	2.2394e-08	-0.582519	0.0121096	0.45187	0.209377	-0.00903382
lpcA.yafJ.IGR	244222	244226	+	4	35	37	45	49	88	17	40	18	119	55	12	11	44	100	20	17	56.6852	54.2208	64.7391	29.5832	48.3213	58.9302	44.1069	44.7466	26.4184	32.216	22.5978	26.1218	10.9323	15.6077	32.2056	33.8322	-0.782296	0.050386	-1.76426	8.00759e-05	-0.643426	0.2036	-0.861851	0.0275255	-0.268596	0.566207	0.339073	0.575371	-0.00562279
yafJ.EST5UTR	244227	244326	+	99	150	147	220	175	286	101	175	90	508	189	82	50	182	380	81	58	242.937	215.418	210.402	175.759	236.237	210.465	192.968	223.733	112.778	110.706	93.4729	99.263	74.7041	70.944	130.433	115.428	-0.986309	9.67613e-07	-1.54357	3.83397e-12	-0.460701	0.162735	-0.972144	1.28043e-06	-0.654213	0.00619115	0.226885	0.605567	0.00206492
yafJ.AS	244327	244964	-	637	33	28	30	32	65	26	31	10	302	93	36	39	148	290	35	14	53.4461	41.032	47.8186	45.2448	32.2142	38.485	34.1829	24.8592	67.0451	54.4743	76.0109	75.7533	32.7969	55.3363	56.3598	27.8618	0.316745	0.486557	0.23938	0.632142	-0.0462173	0.945265	0.604064	0.1197	0.313213	0.486469	-0.124208	0.865206	0.0252677
yafJ	244327	245094	+	767	225	288	252	239	414	216	260	109	1218	461	177	153	400	797	153	125	364.405	422.043	304.568	375.88	270.599	287.435	286.695	270.966	270.401	270.028	205.435	208.191	161.252	217.089	246.373	248.766	-0.519738	0.00917484	-0.547491	0.0103101	-0.0263213	0.958045	-0.676551	0.000385791	-0.147951	0.597838	0.450794	0.171825	-0.0219871
yafK.EST3UTR	244965	245064	-	99	34	26	38	25	86	38	22	22	531	206	31	41	195	346	43	45	55.0657	38.1011	63.2677	66.1271	40.8046	30.0664	24.2588	54.6903	117.884	120.663	100.15	90.3815	28.2418	58.1741	69.2421	89.5558	1.17052	0.00152381	0.197153	0.708326	-0.69668	0.150249	0.481614	0.239755	0.821727	0.0352089	0.33619	0.568527	-0.0927645
yafK	245065	245805	-	740	172	205	171	203	446	164	209	98	2276	783	188	164	813	1680	153	147	278.567	300.413	328.109	285.391	183.621	244.139	230.459	243.62	505.28	458.638	417.547	438.847	171.273	232.696	246.373	292.549	0.700857	0.000784991	-0.0873914	0.784162	-0.694071	0.0209734	0.451813	0.0391757	0.153524	0.605887	-0.239188	0.568283	-0.0357213
yafJ.EST3UTR	245095	245194	+	99	34	45	27	51	54	36	37	7	189	53	28	19	62	125	17	3	55.0657	65.9443	39.7263	62.6467	28.9928	61.3355	40.7989	17.4015	41.9587	31.0445	31.8424	32.6523	25.5087	26.9587	27.3748	5.97039	-0.555686	0.265506	-0.585096	0.255982	-0.027119	0.971546	-0.49776	0.331058	-0.457926	0.350766	-0.0921152	0.906734	0.00483554
yafK.AS	245195	245805	+	610	39	49	57	50	102	56	62	13	410	118	17	21	151	231	31	17	63.1635	71.806	75.0385	97.4504	61.2069	60.1329	68.3657	32.317	91.0215	69.1179	77.5517	60.3414	15.4874	29.7965	49.9187	33.8322	0.21471	0.651832	-1.24755	0.00199885	-1.24711	0.0119835	-0.268832	0.552988	-0.213462	0.649791	-0.0114283	0.986901	-0.0530412
yafK.yafQ.IGR	245806	245960	+	154	5	13	6	2	9	2	3	2	38	13	2	1	17	27	0	0	8.09789	19.0506	6.62104	3.48037	6.44283	2.40531	3.30802	4.97184	8.43614	7.61468	8.73099	7.0529	1.82205	1.41888	0	0	-0.417179	0.53779	-0.594712	0.406156	-0.14472	NA	0.290244	0.696386	-1.08197	0.127313	-0.841875	0.131362	0.0472953
yafK.EST5UTR	245806	245883	-	77	36	57	36	62	110	38	47	25	508	164	49	30	207	415	26	27	58.3048	83.5294	80.9238	66.1271	38.657	74.5647	51.8256	62.1481	112.778	96.0622	106.313	108.406	44.6403	42.5664	41.8673	53.7335	0.490653	0.181464	-0.3109	0.477125	-0.613719	0.16952	0.470407	0.190758	-0.162206	0.726679	-0.513695	0.310389	-0.00239608
yafQ.EST3UTR	245884	245960	-	76	36	52	58	64	78	33	54	24	460	169	59	36	228	402	27	25	58.3048	76.2023	57.3824	57.4261	62.2807	76.9701	59.5443	59.6621	102.122	98.9909	117.098	105.01	53.7505	51.0797	43.4776	49.7532	0.525185	0.0877038	-0.359458	0.311834	-0.734066	0.0606481	0.875489	0.00137436	-0.263099	0.504877	-1.01858	0.0144383	0.0400295
yafQ.AS	245961	246239	+	278	4	10	3	2	3	4	3	2	21	12	3	0	12	23	0	0	6.47831	14.6543	2.20701	6.96075	3.22142	2.40531	3.30802	4.97184	4.66208	7.02894	6.16305	6.00802	2.73308	0	0	0	-0.428712	0.534927	-0.300156	0.695287	0.00691183	NA	0.25907	0.73828	-1.02869	0.140477	-0.760819	NA	0.0414775
yafQ	245961	246239	-	278	117	117	210	200	247	85	206	105	1045	421	196	133	424	810	98	90	189.491	171.455	181.711	147.916	225.499	240.531	227.151	261.022	231.994	246.599	217.761	211.587	178.561	188.711	157.808	179.112	0.387611	0.0771463	-0.329443	0.149182	-0.637679	0.0238115	0.342189	0.116107	-0.466825	0.04328	-0.765013	0.00884555	-0.00625557
yafQ.dinJ.TU_AS	246240	246241	+	1	0	0	0	0	0	0	0	0	1	1	0	0	0	0	0	0	0	0	0	0	0	0	0	0	0.222004	0.585745	0	0	0	0	0	0	0.0210753	NA	0	NA	-0.0049482	NA	0	NA	0	NA	0	NA	-0.00207882
yafQ.dinJ.TU	246240	246241	-	1	21	22	32	38	38	13	42	17	94	45	18	25	36	96	6	4	34.0111	32.2394	27.9555	22.6224	34.3618	45.701	46.3123	42.2607	20.8684	26.3585	18.4891	25.077	16.3985	35.472	9.66169	7.96052	-0.398715	0.429408	-0.527817	0.276478	-0.0820876	0.903545	-0.180818	0.756189	-1.91506	0.00111859	-1.29182	0.0316681	0.0178957
dinJ.AS	246242	246502	+	260	0	0	0	0	0	2	0	0	5	4	0	0	0	10	0	0	0	0	0	3.48037	0	0	0	0	1.11002	2.34298	0	2.61218	0	0	0	0	0.155726	NA	0	NA	-0.0383309	NA	-0.024533	NA	0	NA	0.00890894	NA	-0.00456563
dinJ	246242	246502	-	260	158	168	342	337	355	136	311	176	809	326	195	139	291	648	107	97	255.893	246.192	261.163	236.665	367.242	405.295	342.931	437.522	179.601	190.953	149.454	169.269	177.65	197.224	172.3	193.043	-0.421116	0.0495015	-1.0051	1.39468e-07	-0.505353	0.0827804	-0.620965	0.00145331	-1.00214	7.37609e-07	-0.369264	0.291591	-0.0283438
dinJ.yafL.IGR	246503	246611	+	108	0	0	0	0	0	0	0	1	0	0	0	0	0	2	0	0	0	0	0	0	0	0	0	2.48592	0	0	0	0.522437	0	0	0	0	0	NA	0	NA	0	NA	0.016717	NA	-0.0635938	NA	-0.0274983	NA	0.00239814
dinJ.5UTR	246503	246615	-	112	47	70	115	109	143	42	106	73	247	85	59	31	85	206	34	34	76.1202	102.58	105.201	73.0878	123.488	131.09	116.883	181.472	54.8349	49.7883	43.6549	53.811	53.7505	43.9853	54.7496	67.6644	-0.686092	0.0371689	-1.23271	9.79533e-05	-0.3911	0.385022	-0.805047	0.0100781	-1.06313	0.00105665	-0.252802	0.654354	-0.0101847
yafL.EST5UTR	246612	246711	+	99	0	0	6	3	0	3	6	4	4	1	0	3	3	6	2	1	0	0	0	5.22056	6.44283	3.60797	6.61604	9.94369	0.888015	0.585745	1.54076	1.56731	0	4.25664	3.22056	1.99013	0.296256	0.648044	-0.445552	0.544585	-0.275291	NA	-0.141733	0.860851	-0.392243	0.522048	-0.162873	NA	-0.019345
yafL.dinJ.IGR	246616	246711	-	95	3	6	4	4	1	0	3	6	22	11	8	2	10	19	4	3	4.85873	8.79257	0.735671	0	4.29522	4.81063	3.30802	14.9155	4.88408	6.44319	5.13587	4.96315	7.28821	2.83776	6.44112	5.97039	-0.145772	0.856661	0.0989421	0.902583	0.118666	NA	1.25998	0.0882284	-0.123131	0.848604	-0.777197	NA	0.0814669
yafL.AS	246712	247461	-	749	2	0	1	1	3	0	3	2	12	6	5	3	9	12	1	2	3.23916	0	2.20701	0	1.07381	1.20266	3.30802	4.97184	2.66404	3.51447	4.62229	3.13462	4.55513	4.25664	1.61028	3.98026	0.304842	0.666944	0.691617	0.338901	0.133098	NA	0.529703	0.453949	-0.132911	0.840276	-0.344206	NA	0.00762013
yafL	246712	247461	+	749	4	1	14	20	24	11	18	1	117	37	14	10	31	95	7	6	6.47831	1.46543	17.6561	19.142	15.0333	24.0531	19.8481	2.48592	25.9744	21.6726	15.9212	24.8157	12.7544	14.1888	11.272	11.9408	1.7161	0.0066881	-0.352417	0.58083	-1.47287	0.0166534	0.116811	0.87128	-0.0656303	0.919982	-0.122399	0.879431	-0.20526
yafL.EST3UTR	247462	247549	+	87	2	2	2	2	4	2	4	0	19	8	0	2	6	10	0	2	3.23916	2.93086	2.94269	3.48037	2.14761	2.40531	4.41069	0	4.21807	4.68596	3.08152	2.61218	0	2.83776	0	3.98026	0.184825	0.81157	-0.270933	0.724457	-0.192622	NA	-0.0604031	0.944557	-0.11216	0.868952	-0.0567152	NA	-0.0123787
rayT.yafL.IGR	247462	247636	-	174	0	0	1	0	3	0	1	0	14	3	0	0	1	3	4	0	0	0	2.20701	0	1.07381	0	1.10267	0	3.10805	1.75723	0.513587	0.783655	0	0	6.44112	0	0.499286	NA	-0.21056	NA	-0.209134	NA	-0.160378	NA	0.279948	NA	0.19698	NA	-0.0223806
rayT.EST5UTR	247550	247636	+	86	3	12	2	9	7	4	3	1	56	38	21	2	18	62	4	6	4.85873	17.5851	5.1497	6.96075	2.14761	10.8239	3.30802	2.48592	12.4322	22.2583	9.24457	16.1955	19.1315	2.83776	6.44112	11.9408	0.308345	0.664949	0.414278	0.557949	0.0577162	NA	0.579965	0.391836	0.533901	0.3732	0.110755	0.888329	0.0154568
rayT.AS	247637	248134	-	497	4	0	9	2	7	0	4	4	13	2	0	2	3	5	0	4	6.47831	0	5.1497	0	9.66425	2.40531	4.41069	9.94369	2.88605	1.17149	1.54076	1.30609	0	2.83776	0	7.96052	-0.166152	0.826399	-0.69117	0.340839	-0.182907	NA	-0.308378	0.676867	-0.186512	0.771569	0.024938	NA	-0.00547327
rayT	247637	248134	+	497	43	56	71	82	72	47	48	37	582	287	146	56	173	376	37	32	69.6419	82.064	52.9683	81.7888	76.2402	98.6179	52.9283	91.9791	129.206	168.109	88.8506	98.2181	133.01	79.4573	59.5804	63.6841	0.84319	0.0151562	0.258241	0.551131	-0.419023	0.368913	0.449436	0.250325	-0.120377	0.80079	-0.451261	0.393403	-0.0409197
rayT.EST3UTR	248135	248234	+	99	6	15	23	20	37	11	12	10	124	55	16	11	58	88	17	4	9.71747	21.9814	27.2198	19.142	24.6975	24.0531	13.2321	24.8592	27.5285	32.216	29.7881	22.9872	14.5764	15.6077	27.3748	7.96052	0.647018	0.224198	-0.496241	0.380231	-0.795111	0.150038	0.107422	0.872237	0.0122504	0.986536	-0.0520161	0.94955	-0.047924
lfhA_pg.rayT.IGR	248135	248357	-	222	8	5	18	14	17	12	11	6	17	13	0	4	10	10	2	0	12.9566	7.32714	12.5064	20.8822	19.3285	16.8372	12.1294	14.9155	3.77406	7.61468	5.13587	2.61218	0	5.67552	3.22056	0	-0.48574	0.46165	-1.86262	0.0135335	-0.56813	NA	-1.37216	0.0246342	-1.27056	0.0809042	-0.188642	0.791056	-0.0485014
rayT.lfhA_pg.IGR	248235	248357	+	122	17	31	25	16	25	12	16	9	165	67	25	10	51	94	11	4	27.5328	45.4283	18.3918	20.8822	26.8451	19.2425	17.6428	22.3733	36.6306	39.2449	26.193	24.5545	22.7756	14.1888	17.7131	7.96052	0.036935	0.955491	-0.217046	0.71506	-0.160972	0.797444	0.304801	0.576948	-0.29352	0.571618	-0.469166	0.443664	0.0222299
lfhA_pg.AS	248358	250070	+	1712	20	42	34	40	69	21	23	16	211	122	39	32	81	185	21	14	32.3916	61.548	50.7613	36.5439	36.5094	48.1063	25.3615	39.7748	46.8428	71.4609	41.6006	48.3254	35.53	45.4042	33.8159	27.8618	0.254759	0.612103	-0.059105	0.921757	-0.203501	0.725469	0.0137717	0.981926	-0.00497214	0.996363	-0.0136842	0.985669	-0.0209315
lfhA_pg	248358	250070	-	1712	3	7	11	10	17	11	14	1	21	8	14	6	0	30	12	8	4.85873	10.258	12.5064	19.142	11.8119	12.0266	15.4374	2.48592	4.66208	4.68596	0	7.83655	12.7544	8.51328	19.3234	15.921	-0.328019	0.646472	-0.0729184	0.929592	0.129581	0.845265	-1.04821	0.103518	0.296834	0.612483	0.893896	0.155922	-0.0349718
lafU_pg.AS	250072	250827	-	755	0	0	6	0	3	3	6	0	12	8	2	5	3	12	1	3	0	0	2.20701	5.22056	6.44283	0	6.61604	0	2.66404	4.68596	1.54076	3.13462	1.82205	7.0944	1.61028	5.97039	0.967345	0.14078	0.12558	0.876481	-0.348683	NA	-0.182873	0.818336	-0.00772864	0.99443	0.0754627	NA	-0.051759
lafU_pg	250072	250827	+	755	12	0	5	5	15	3	10	2	41	20	38	22	6	77	32	17	19.4349	0	11.0351	5.22056	5.36903	6.01329	11.0267	4.97184	9.10215	11.7149	3.08152	20.1138	34.619	31.2154	51.529	33.8322	0.0563712	0.948622	1.58404	0.0247858	0.691723	0.202794	0.247731	0.747767	1.2813	0.0553809	0.558949	0.371127	0.0107529
lafU_pg.dinB.IGR	250828	250879	+	51	2	1	0	2	6	1	5	0	5	0	2	3	1	5	0	3	3.23916	1.46543	4.41403	1.74019	0	2.40531	5.51336	0	1.11002	0	0.513587	1.30609	1.82205	4.25664	0	5.97039	-0.446791	NA	0.347048	0.640522	0.301249	NA	-0.507416	0.468473	-0.0254802	NA	0.193289	NA	0.000767889
dinB.lafU_pg.IGR	250828	250897	-	69	0	0	0	0	0	0	2	0	1	1	0	0	0	1	0	1	0	0	0	0	0	0	2.20535	0	0.222004	0.585745	0	0.261218	0	0	0	1.99013	0.0269283	NA	0	NA	-0.00673373	NA	-0.0183951	NA	-0.0131811	NA	0.000445484	NA	-0.00108657
dinB.5UTR	250880	250897	+	17	10	5	9	5	10	3	10	2	43	30	7	3	26	42	1	3	16.1958	7.32714	7.35671	5.22056	9.66425	6.01329	11.0267	4.97184	9.54616	17.5723	13.3533	10.9712	6.37718	4.25664	1.61028	5.97039	0.112135	0.887474	-0.285759	0.695028	-0.214193	NA	0.536903	0.408984	-0.446947	0.441398	-0.687394	0.272371	0.0280978
dinB.AS	250898	251953	-	1055	0	0	0	2	1	0	2	0	22	6	1	1	13	22	4	2	0	0	0.735671	0	0	2.40531	2.20535	0	4.88408	3.51447	6.67664	5.7468	0.911026	1.41888	6.44112	3.98026	1.15818	0.0918426	-0.00987354	0.990706	-0.387016	NA	1.21115	0.102515	0.447659	0.466771	-0.201115	NA	-0.00361328
dinB	250898	251953	+	1055	73	84	131	102	157	72	127	50	746	292	335	206	349	610	145	98	118.229	123.096	115.5	125.293	140.669	122.671	140.039	124.296	165.615	171.037	179.242	159.343	305.194	292.289	233.491	195.033	0.452115	0.055246	1.13021	1.56603e-08	0.57851	0.0573039	0.474857	0.0318396	0.609502	0.00861629	0.154792	0.741986	0.00237662
dinB.yafN.TU_AS	251954	252004	-	50	0	0	0	0	0	0	0	1	6	6	1	2	6	5	1	1	0	0	0	0	0	0	0	2.48592	1.33202	3.51447	3.08152	1.30609	0.911026	2.83776	1.61028	1.99013	0.56461	NA	0.635044	NA	0.00287396	NA	0.708556	NA	0.131205	NA	-0.172475	NA	0.00191155
dinB.yafN.TU	251954	252004	+	50	7	2	19	3	11	3	18	2	112	49	71	40	52	86	17	20	11.337	2.93086	8.09238	5.22056	20.4023	3.60797	19.8481	4.97184	24.8644	28.7015	26.7065	22.4648	64.6828	56.7552	27.3748	39.8026	1.28176	0.025173	1.84859	0.0010578	0.134495	0.845261	1.26081	0.0242935	0.695023	0.174084	-0.205414	0.780717	-0.00491155
yafN.AS	252005	252298	-	293	0	0	0	0	0	0	0	2	6	6	3	1	3	4	0	0	0	0	0	0	0	0	0	4.97184	1.33202	3.51447	1.54076	1.04487	2.73308	1.41888	0	0	0.438954	NA	0.546636	NA	0.0108417	NA	0.402692	NA	-0.327475	NA	-0.289467	NA	-0.00200676
yafN	252005	252298	+	293	20	21	65	29	77	26	62	16	610	235	452	320	263	519	111	91	32.3916	30.774	56.6467	45.2448	69.7974	34.8771	68.3657	39.7748	135.422	137.65	135.074	135.572	411.784	454.042	178.741	181.102	1.95058	1.23161e-09	2.97462	9.73035e-26	0.650663	0.121175	1.27026	6.68538e-06	1.52685	7.87045e-07	0.197623	0.731985	-0.10883
yafN.yafO.TU_AS	252299	252300	-	1	0	0	0	0	0	0	0	0	1	0	0	0	0	0	0	0	0	0	0	0	0	0	0	0	0.222004	0	0	0	0	0	0	0	-0.0345451	NA	0	NA	0.00817162	NA	0	NA	0	NA	0	NA	-0.000782383
yafN.yafO.TU	252299	252300	+	1	1	1	8	7	10	1	12	2	67	44	71	45	36	88	27	16	1.61958	1.46543	7.35671	1.74019	8.59045	8.4186	13.2321	4.97184	14.8742	25.7728	18.4891	22.9872	64.6828	63.8496	43.4776	31.8421	2.22682	0.00410549	2.58434	5.5066e-06	-0.201657	0.749136	1.42295	0.00933959	1.34494	0.0146667	-0.0237644	0.97696	-0.060629
yafO.AS	252301	252699	-	398	0	2	0	0	0	0	0	0	6	0	0	2	0	0	0	0	0	2.93086	0	0	0	0	0	0	1.33202	0	0	0	0	2.83776	0	0	-0.0493587	NA	0.134409	NA	0.040239	NA	0	NA	0	NA	0	NA	-0.000507656
yafO	252301	252699	+	398	5	8	25	47	34	11	38	11	488	166	302	276	258	489	103	80	8.09789	11.7234	25.0128	19.142	26.8451	56.5249	41.9016	27.3451	108.338	97.2336	132.506	127.736	275.13	391.611	165.859	159.21	3.11396	5.97073e-11	2.92437	5.79443e-19	-0.188962	0.74869	2.34833	2.42907e-11	2.0481	3.64104e-08	-0.22009	0.723434	-0.0807323
yafO.yafP.TU_AS	252700	252708	-	8	0	0	0	0	0	0	0	0	0	0	0	0	0	0	0	0	0	0	0	0	0	0	0	0	0	0	0	0	0	0	0	0	0	NA	0	NA	0	NA	0	NA	0	NA	0	NA	0
yafO.yafP.TU	252700	252708	+	8	0	0	0	2	3	3	1	0	19	11	5	14	18	33	1	6	0	0	2.20701	5.22056	0	2.40531	1.10267	0	4.21807	6.44319	9.24457	8.62021	4.55513	19.8643	1.61028	11.9408	1.41537	0.0528351	1.51849	0.0597315	-0.0952442	NA	0.573146	0.41309	0.832602	0.209358	0.260158	NA	-0.0419323
yafP.AS	252709	253161	-	452	1	0	0	0	0	2	0	0	4	5	2	3	4	16	0	2	1.61958	0	0	3.48037	0	0	0	0	0.888015	2.92872	2.05435	4.17949	1.82205	4.25664	0	3.98026	0.213648	NA	0.876036	NA	0.157819	NA	0.239072	NA	0.38707	NA	0.121337	NA	-0.00119717
yafP	252709	253161	+	452	10	11	13	11	14	15	11	8	297	81	71	76	112	238	33	28	16.1958	16.1197	10.2994	26.1028	13.9595	13.2292	12.1294	19.8874	65.9351	47.4453	57.5218	62.17	64.6828	107.835	53.1393	55.7236	1.47831	0.000984432	2.41247	3.48807e-07	0.407506	0.4566	1.56507	0.000260335	1.47261	0.00290377	-0.00386548	0.995782	0.00241539
ykfJ_pg.yafP.IGR	253162	253466	-	304	4	2	8	4	0	0	6	0	29	11	32	24	19	32	9	12	6.47831	2.93086	0	0	8.59045	4.81063	6.61604	0	6.43811	6.44319	9.75816	8.35899	29.1528	34.0531	14.4925	23.8816	0.251644	0.732209	1.60481	0.00857498	0.586578	0.296454	3.37382	0.00206315	1.19485	0.0616679	-0.712584	0.215402	0.149382
yafP.EST3UTR	253162	253261	+	99	10	3	6	5	16	2	9	0	77	21	4	10	34	40	3	3	16.1958	4.39628	11.7707	3.48037	6.44283	6.01329	9.92405	0	17.0943	12.3006	17.462	10.4487	3.6441	14.1888	4.83084	5.97039	0.275214	0.706194	0.220635	0.771543	-0.0196476	NA	0.403355	0.568704	-0.04324	0.95143	-0.227073	0.746391	0.00676636
yafP.ykfJ_pg.IGR	253262	253466	+	204	8	8	9	12	13	10	15	7	98	25	16	6	38	47	2	6	12.9566	11.7234	9.56373	17.4019	9.66425	14.4319	16.5401	17.4015	21.7564	14.6436	19.5163	12.2773	14.5764	8.51328	3.22056	11.9408	0.382449	0.543972	-0.0117408	0.988577	-0.216717	0.734332	0.202606	0.769266	-0.570194	0.289425	-0.612985	0.326607	-0.0133038
ykfJ_pg.AS	253467	253733	-	266	0	2	2	0	9	0	0	0	10	1	5	3	9	13	2	2	0	2.93086	6.62104	0	2.14761	0	0	0	2.22004	0.585745	4.62229	3.39584	4.55513	4.25664	3.22056	3.98026	-0.00266835	0.997577	0.587484	0.419871	0.206006	NA	0.0343223	0.968557	0.780416	0.224329	0.418391	NA	0.00144479
ykfJ_pg	253467	253733	+	266	0	2	0	0	2	0	2	0	8	5	2	2	13	8	1	2	0	2.93086	1.47134	0	0	0	2.20535	0	1.77603	2.92872	6.67664	2.08975	1.82205	2.83776	1.61028	3.98026	0.154775	NA	0.932518	NA	0.251538	NA	0.634076	NA	0.184797	NA	-0.133609	NA	0.0174818
prfH_pg.AS	253702	254202	-	500	41	26	48	27	80	43	52	23	158	51	36	36	77	114	30	18	66.4027	38.1011	58.8537	74.828	51.5427	32.4717	57.339	57.1762	35.0766	29.873	39.5462	29.7789	32.7969	51.0797	48.3084	35.8223	-0.559241	0.184785	-0.0272523	0.963856	0.358005	0.487486	-0.808904	0.0325716	-0.283666	0.526633	0.303271	0.616746	-0.0200375
prfH_pg	253702	254202	+	500	2	4	4	2	2	0	4	2	12	3	2	0	8	8	8	0	3.23916	5.86171	1.47134	0	4.29522	2.40531	4.41069	4.97184	2.66404	1.75723	4.1087	2.08975	1.82205	0	12.8822	0	-0.365759	0.603986	-0.528717	0.469372	-0.0893743	NA	0.52473	0.455428	0.133619	0.839062	-0.179712	NA	0.0436491
pepD.EST3UTR	254159	254258	-	99	254	242	370	322	483	192	321	129	643	252	244	125	261	406	130	86	411.373	354.634	355.329	334.116	397.308	387.256	353.958	320.684	142.748	147.608	134.046	106.055	222.29	177.36	209.337	171.151	-1.34745	1.1117e-12	-0.919445	4.10903e-06	0.353272	0.273762	-1.48407	3.37332e-15	-0.749348	0.000510887	0.603825	0.0556686	-0.0172966
prfH_pg.pepD.IGR	254203	254258	+	55	0	0	0	2	0	0	0	0	3	2	0	0	2	3	1	0	0	0	0	0	0	2.40531	0	0	0.666011	1.17149	1.02717	0.783655	0	0	1.61028	0	0.141545	NA	-0.24587	NA	-0.0994693	NA	0.200104	NA	0.102911	NA	-0.0170061	NA	0.00102708
pepD.AS	254259	255716	+	1457	0	10	10	10	4	3	5	2	35	7	3	0	6	23	0	0	0	14.6543	2.94269	5.22056	10.7381	12.0266	5.51336	4.97184	7.77013	4.10021	3.08152	6.00802	2.73308	0	0	0	-0.12236	0.883751	-1.29156	0.0904125	-0.465876	NA	0.0984227	0.907427	-1.19053	0.101932	-0.702615	NA	0.0115345
pepD	254259	255716	-	1457	1669	1817	2372	2103	3207	1319	2209	1093	6328	2311	2239	1269	2224	4157	1382	1274	2703.08	2662.68	2359.3	2295.31	2547.07	2529.19	2435.8	2717.11	1404.84	1353.66	1142.22	1085.88	2039.79	1800.56	2225.41	2535.43	-0.943012	2.39055e-15	-0.393067	0.00273178	0.514206	0.00539867	-1.04745	8.88553e-19	-0.0977663	0.567379	0.902984	2.08304e-07	-0.0231838
pepD.gpt.IGR	255717	255913	+	196	2	1	5	3	6	4	3	0	37	15	4	0	14	37	0	0	3.23916	1.46543	4.41403	6.96075	5.36903	3.60797	3.30802	0	8.21414	8.78617	7.19022	9.66508	3.6441	0	0	0	0.75735	0.250893	-0.442809	0.544139	-0.573314	NA	0.298389	0.69213	-0.586939	0.346692	-0.528819	NA	-0.028869
pepD.5UTR	255717	255809	-	92	363	409	600	518	808	280	548	221	916	405	273	145	314	650	186	138	587.907	599.36	594.422	487.252	644.283	622.976	604.265	549.389	203.355	237.227	161.266	169.792	248.71	205.738	299.512	274.638	-1.3969	2.50846e-17	-1.42793	1.26982e-16	-0.0268444	0.953645	-1.67508	2.37384e-24	-0.947537	1.71814e-07	0.624328	0.0215955	-0.0469042
gpt.pepD.IGR	255810	255976	-	166	8	2	12	4	7	0	3	3	15	9	3	5	9	18	4	1	12.9566	2.93086	5.1497	0	12.8857	4.81063	3.30802	7.45777	3.33006	5.2717	4.62229	4.70193	2.73308	7.0944	6.44112	1.99013	-0.407041	0.561379	-0.4121	0.568535	-0.00320301	NA	0.250968	0.748918	-0.0544969	0.937212	-0.161111	NA	0.0375791
gpt.5UTR	255914	255976	+	62	15	15	20	17	43	29	21	21	97	39	15	16	62	98	29	23	24.2937	21.9814	31.6339	50.4654	21.4761	20.4452	23.1561	52.2044	21.5344	22.844	31.8424	25.5994	13.6654	22.7021	46.6982	45.773	-0.0480825	0.945376	-0.181649	0.767982	-0.0830706	0.904611	-0.390563	0.430321	0.236157	0.630082	0.490731	0.395466	-0.0277978
gpt.AS	255977	256435	-	458	2	0	0	0	0	2	3	0	12	2	0	2	4	5	1	0	3.23916	0	0	3.48037	0	0	3.30802	0	2.66404	1.17149	2.05435	1.30609	0	2.83776	1.61028	0	0.0519628	NA	0.47973	NA	0.13446	NA	0.025241	NA	-0.139301	NA	-0.0847628	NA	-0.00112546
gpt	255977	256435	+	458	91	110	96	113	244	110	181	61	539	192	83	70	268	428	111	90	147.382	161.197	179.504	191.42	103.085	135.9	199.584	151.641	119.66	112.463	137.641	111.801	75.6152	99.3216	178.741	179.112	-0.380352	0.176946	-0.426061	0.152028	-0.0393495	0.943514	-0.539605	0.0311995	0.000974429	1	0.460114	0.246142	-0.0176418
gpt.3UTR	256436	256474	+	38	27	40	19	38	69	25	62	19	215	99	25	18	126	178	23	16	43.7286	58.6171	50.7613	43.5047	20.4023	45.701	68.3657	47.2325	47.7308	57.9887	64.712	46.4969	22.7756	25.5398	37.0365	31.8421	0.0291837	0.96185	-0.354304	0.491228	-0.255816	0.646112	0.181103	0.727158	-0.520303	0.214634	-0.608051	0.258909	0.0126948
frsA.gpt.IGR	256436	256526	-	90	0	0	0	0	0	0	0	0	1	2	0	0	1	7	0	0	0	0	0	0	0	0	0	0	0.222004	1.17149	0.513587	1.82853	0	0	0	0	0.0553792	NA	0	NA	-0.0129377	NA	0.117839	NA	0	NA	-0.030142	NA	0.00122687
gpt.frsA.IGR	256475	256501	+	26	1	8	2	7	7	1	7	3	64	31	7	6	43	61	10	7	1.61958	11.7234	5.1497	1.74019	2.14761	8.4186	7.71871	7.45777	14.2082	18.1581	22.0843	15.9343	6.37718	8.51328	16.1028	13.9309	0.719901	0.244333	0.264457	0.718844	-0.208745	0.742445	1.46619	0.0194675	0.408617	0.460312	-0.419183	0.520163	0.039343
frsA.5UTR	256502	256526	+	24	4	11	12	20	15	9	8	7	44	7	19	6	16	47	21	7	6.47831	16.1197	11.0351	15.6617	12.8857	24.0531	8.82138	17.4015	9.76816	4.10021	8.2174	12.2773	17.3095	8.51328	33.8159	13.9309	-0.388834	0.558467	-0.289794	0.673306	0.0574822	0.937628	-0.206927	0.776066	0.44336	0.40798	0.490266	0.443502	0.0130156
frsA.AS	256527	257771	-	1244	0	2	11	8	20	9	13	4	70	18	2	7	34	50	8	2	0	2.93086	14.7134	15.6617	11.8119	9.62126	14.3347	9.94369	15.5403	10.5434	17.462	13.0609	1.82205	9.93216	12.8822	3.98026	1.51372	0.0309428	-0.558859	0.397858	-1.24336	0.0268608	0.0026715	0.996967	-0.205951	0.728228	-0.178208	0.813104	-0.131838
frsA	256527	257771	+	1244	260	326	448	399	499	246	408	185	1193	445	556	318	461	926	326	246	421.09	477.73	367.1	428.086	481.065	479.86	449.89	459.896	264.85	260.656	236.764	241.888	506.53	451.204	524.952	489.572	-0.75313	1.11331e-06	-0.000594202	0.998146	0.697956	0.00178063	-0.69979	5.70092e-06	0.139597	0.521907	0.80426	0.000411558	0.00913977
insB9.frsA.IGR	257772	257822	-	50	0	0	0	0	6	4	0	0	0	1	0	0	5	6	0	0	0	0	4.41403	6.96075	0	0	0	0	0	0.585745	2.56794	1.56731	0	0	0	0	-0.0233357	NA	0	NA	0.00689665	NA	-0.190908	NA	0	NA	0.0607501	NA	-0.0039026
frsA.EST3UTR	257772	257809	+	37	20	14	24	38	22	17	35	10	93	40	43	24	50	71	18	16	32.3916	20.516	16.1848	29.5832	25.7713	45.701	38.5935	24.8592	20.6463	23.4298	25.6794	18.5465	39.1741	34.0531	28.9851	31.8421	-0.203714	0.730404	0.0381004	0.953335	0.150551	0.81123	0.0113154	0.986153	-0.0660528	0.912786	-0.0660807	0.931494	0.0171953
crl.5UTR	257810	257828	+	18	37	38	123	74	98	43	97	45	236	154	99	68	183	304	63	38	59.9244	55.6863	72.0958	74.828	132.078	88.9966	106.959	111.866	52.3929	90.2047	93.9865	79.4104	90.1916	96.4838	101.448	75.6249	0.243485	0.575726	-0.21919	0.603432	-0.33539	0.479021	0.211073	0.621168	-0.21216	0.604922	-0.363014	0.491542	-0.00331508
insB9.EST3UTR	257823	257922	-	99	0	1	4	0	4	1	2	0	6	2	0	0	5	10	0	4	0	1.46543	2.94269	1.74019	4.29522	0	2.20535	0	1.33202	1.17149	2.56794	2.61218	0	0	0	7.96052	0.131707	NA	-0.798174	NA	-0.280327	NA	0.0260273	NA	0.266879	NA	0.145815	NA	-0.00514292
crl	257829	259006	+	1177	146	176	387	240	429	168	302	168	1053	534	363	234	634	1133	207	168	236.458	257.915	315.603	292.351	415.563	288.638	333.007	417.635	233.77	312.788	325.614	295.96	330.702	332.018	333.328	334.342	0.128582	0.688252	-0.0842901	0.797673	-0.171916	0.683397	0.0250949	0.945117	-0.127041	0.688204	-0.148762	0.764325	-0.0122416
insB9	257923	258426	-	503	33	37	42	53	64	40	44	21	311	129	33	18	297	443	42	40	53.4461	54.2208	47.083	69.6075	45.0998	63.7408	48.5176	52.2044	69.0432	75.5611	152.535	115.72	30.0639	25.5398	67.6318	79.6052	0.369149	0.345357	-0.815107	0.0287225	-1.00348	0.0256581	1.1263	0.000209934	0.403611	0.288816	-0.471216	0.345518	0.136957
insA9	258345	258620	-	275	34	29	42	51	84	52	34	21	350	163	41	14	303	452	43	54	55.0657	42.4974	61.7964	90.4897	45.0998	61.3355	37.4909	52.2044	77.7013	95.4764	155.617	118.071	37.3521	19.8643	69.2421	107.467	0.703514	0.0692024	-0.704962	0.0880272	-1.21493	0.0127907	0.763519	0.0321217	0.7544	0.0451723	0.0871456	0.905288	0.00336362
insA9.EST5UTR	258621	258720	-	99	0	3	3	8	10	7	2	1	33	17	0	1	33	65	2	5	0	4.39628	7.35671	12.1813	3.22142	9.62126	2.20535	2.48592	7.32612	9.95766	16.9484	16.9792	0	1.41888	3.22056	9.95065	0.841665	0.197777	-1.40217	0.0796353	-1.01374	NA	0.480733	0.477404	0.456478	0.445956	0.148103	0.842488	-0.029528
crl.AS	258721	258944	-	223	0	0	0	0	0	0	0	0	0	0	0	0	2	3	0	0	0	0	0	0	0	0	0	0	0	0	1.02717	0.783655	0	0	0	0	0	NA	0	NA	0	NA	0.0995749	NA	0	NA	-0.0253256	NA	0.0041667
phoE.EST3UTR	258945	259044	-	99	2	0	0	8	0	0	0	0	8	2	6	0	3	6	0	0	3.23916	0	0	0	0	9.62126	0	0	1.77603	1.17149	1.54076	1.56731	5.46616	0	0	0	-0.0151975	NA	-0.139352	NA	-0.0351308	NA	0.458687	NA	0	NA	-0.137828	NA	0.0145813
crl.EST3UTR	259007	259106	+	99	0	2	0	1	1	0	3	3	6	3	4	0	9	14	0	0	0	2.93086	0.735671	0	0	1.20266	3.30802	7.45777	1.33202	1.75723	4.62229	3.65706	3.6441	0	0	0	0.00424878	NA	0.404707	NA	0.146391	NA	0.801232	NA	-0.926313	NA	-0.798157	NA	0.0289551
phoE	259045	260100	-	1055	5	4	0	10	3	4	2	2	70	34	29	20	40	44	8	8	8.09789	5.86171	2.20701	6.96075	0	12.0266	2.20535	4.97184	15.5403	19.9153	20.5435	11.4936	26.4198	28.3776	12.8822	15.921	0.74697	0.233193	1.44782	0.026853	0.248396	0.686755	1.16136	0.0662283	0.973342	0.128777	0.0466407	0.954225	0.0208017
phoE.AS	259107	260100	+	993	0	0	0	2	0	2	0	0	3	0	0	0	5	0	6	2	0	0	0	3.48037	0	2.40531	0	0	0.666011	0	2.56794	0	0	0	9.66169	3.98026	0.0135939	NA	-0.139935	NA	-0.0330858	NA	-0.0232197	NA	0.188063	NA	0.0757126	NA	-0.000837458
phoE.proB.IGR	260101	260287	+	186	12	13	1	13	23	1	5	2	20	12	9	5	5	8	6	4	19.4349	19.0506	16.9204	1.74019	1.07381	15.6345	5.51336	4.97184	4.44007	7.02894	2.56794	2.08975	8.19923	7.0944	9.66169	7.96052	-0.957379	0.1271	-0.04678	0.956385	0.431378	NA	-1.16507	0.0765456	0.232172	0.703142	0.840313	0.174058	-0.0104347
phoE.5UTR	260101	260158	-	57	0	0	0	0	0	0	0	0	0	4	0	0	1	4	0	0	0	0	0	0	0	0	0	0	0	2.34298	0.513587	1.04487	0	0	0	0	0.0886637	NA	0	NA	-0.0205939	NA	0.0894795	NA	0	NA	-0.0226523	NA	-0.000125525
proB.phoE.IGR	260159	260387	-	228	0	0	0	4	0	0	2	0	0	1	0	0	0	0	1	1	0	0	0	0	0	4.81063	2.20535	0	0	0.585745	0	0	0	0	1.61028	1.99013	-0.0121157	NA	-0.332374	NA	-0.0710062	NA	0	NA	0.039534	NA	0.0570331	NA	-0.00291921
proB.EST5UTR	260288	260387	+	99	39	31	40	33	77	13	29	12	148	47	34	15	45	98	15	14	63.1635	45.4283	56.6467	22.6224	42.9522	39.6877	31.9775	29.8311	32.8566	27.53	23.1114	25.5994	30.9749	21.2832	24.1542	27.8618	-0.681744	0.114757	-0.503984	0.297407	0.0978489	0.884342	-0.638948	0.147806	-0.151289	0.776584	0.273348	0.67589	0.00372935
proB.AS	260388	261491	-	1103	0	0	0	2	0	0	2	0	2	0	0	0	2	0	0	2	0	0	0	0	0	2.40531	2.20535	0	0.444007	0	1.02717	0	0	0	0	3.98026	-0.0112704	NA	-0.212484	NA	-0.0451321	NA	0.100205	NA	0.0455121	NA	-0.0131425	NA	0.00269781
proB	260388	261491	+	1103	442	390	388	304	729	215	338	155	2312	669	388	232	617	1129	268	240	715.854	571.517	536.304	374.14	416.637	365.608	372.703	385.318	513.273	391.863	316.883	294.916	353.478	329.18	431.555	477.631	-0.476348	0.0405015	-0.183769	0.528864	0.23848	0.528292	-0.558128	0.013648	0.220544	0.433252	0.719664	0.0244287	-0.00976148
proB.proA.TU_AS	261492	261502	-	10	0	0	0	0	0	0	0	0	0	0	0	0	0	0	0	0	0	0	0	0	0	0	0	0	0	0	0	0	0	0	0	0	0	NA	0	NA	0	NA	0	NA	0	NA	0	NA	0
proB.proA.TU	261492	261502	+	10	29	32	34	19	41	17	20	11	212	41	29	13	39	73	21	20	46.9678	46.8937	30.1625	29.5832	36.5094	22.8505	22.0535	27.3451	47.0648	24.0155	20.0299	19.0689	26.4198	18.4454	33.8159	39.8026	-0.298163	0.562307	-0.296297	0.592073	-0.00761621	0.991176	-0.495766	0.305972	0.357956	0.447868	0.692657	0.219018	-0.0160372
proA.AS	261503	262756	-	1253	36	21	61	51	111	55	80	23	363	177	28	34	198	397	16	21	58.3048	30.774	81.6595	95.7102	65.5021	61.3355	88.2138	57.1762	80.5874	103.677	101.69	103.704	25.5087	48.2419	25.7645	41.7927	0.897926	0.0166626	-0.690671	0.0871725	-1.42279	0.00375584	0.193612	0.676412	-0.870421	0.0258656	-0.959584	0.0511416	-0.106251
proA	261503	262756	+	1253	528	407	427	388	573	290	434	231	3248	805	383	256	707	1426	332	297	855.137	596.429	421.54	504.654	458.515	466.631	478.56	574.248	721.068	471.525	363.106	372.497	348.923	363.233	534.613	591.069	-0.260636	0.366892	-0.35256	0.203976	-0.0740417	0.88467	-0.306437	0.275232	0.0820645	0.81097	0.345836	0.402079	-0.00506719
thrW.5UTR.proA.IGR	262757	262840	-	83	47	36	101	69	108	41	51	18	312	120	34	24	129	286	13	17	76.1202	52.7554	79.4525	71.3476	108.454	82.9833	56.2363	44.7466	69.2652	70.2894	66.2528	74.7084	30.9749	34.0531	20.9337	33.8322	0.106176	0.818522	-1.41627	1.58664e-05	-1.36926	0.00165903	-0.0936813	0.833534	-0.684954	0.0749635	-0.56018	0.264611	-0.0195949
proA.EST3UTR	262757	262856	+	99	87	76	128	77	137	70	114	64	386	106	32	19	113	160	23	40	140.903	111.373	100.787	121.813	137.447	92.6046	125.705	159.099	85.6934	62.089	58.0354	41.7949	29.1528	26.9587	37.0365	79.6052	-0.661781	0.0665248	-1.8446	7.50936e-07	-0.882966	0.0548073	-1.02506	0.0023694	-1.05644	0.00312629	-0.0888627	0.902477	-0.0349284
thrW.5UTR.AS	262841	262870	-	29	25	24	46	23	66	20	30	10	164	60	24	8	50	126	12	6	40.4895	35.1703	48.5543	34.8037	49.3951	27.6611	33.0802	24.8592	36.4086	35.1447	25.6794	32.9135	21.8646	11.351	19.3234	11.9408	-0.0614005	0.92362	-0.924099	0.0442432	-0.600793	0.245037	-0.434408	0.358478	-0.533217	0.254711	-0.191566	0.78805	-0.0326063
thrW.5UTR	262841	262870	+	29	3722	3549	4109	3496	4575	2112	4483	2080	157	75	171	85	132	200	384	371	6028.07	5200.8	3365.7	3675.27	4412.27	4204.49	4943.28	5170.72	34.8546	43.9309	67.7935	52.2437	155.785	120.605	618.348	738.338	-7.17719	0	-4.92057	7.10953e-159	2.1323	4.90068e-16	-5.87335	1.35081e-238	-2.88021	7.66722e-66	2.91513	2.01902e-32	1.15274
thrW.AS	262871	262946	-	75	22	22	48	28	59	19	40	11	210	61	29	14	77	164	21	6	35.6307	32.2394	43.4046	33.0635	51.5427	33.6744	44.1069	27.3451	46.6208	35.7304	39.5462	42.8398	26.4198	19.8643	33.8159	11.9408	0.233966	0.661721	-0.687829	0.133314	-0.662369	0.194847	0.0684678	0.909555	-0.397697	0.392802	-0.408185	0.496714	-0.0138914
thrW	262871	262946	+	75	94854	106365	142382	126226	165822	67437	171035	72477	1445	1414	1990	1605	2193	2225	6890	6863	153623	155870	121990	117353	152891	151807	188596	180172	320.795	828.243	1126.3	581.211	1812.94	2277.3	11094.8	13658.3	-8.03047	1.17308e-130	-6.12842	1.20799e-77	1.51948	0.000672276	-7.04166	3.43796e-102	-3.8039	8.06652e-31	2.93948	1.05142e-10	0.175603
ykfN_pg.thrW.IGR	262947	263149	-	202	20	11	34	26	31	3	31	16	121	42	16	15	35	107	8	2	32.3916	16.1197	22.8058	5.22056	36.5094	31.2691	34.1829	39.7748	26.8625	24.6013	17.9756	27.9504	14.5764	21.2832	12.8822	3.98026	0.0693059	0.924822	-0.672912	0.213116	-0.460313	0.41026	0.416127	0.482866	-1.43625	0.0154808	-1.53278	0.0202243	0.0261207
thrW.ykfN_pg.IGR	262947	263149	+	202	34928	41217	56949	49900	65085	26292	67606	29367	659	432	558	456	880	949	2309	2622	56568.6	60400.5	47881.2	45753	61152.2	60012.6	74547.3	73004.1	146.3	253.042	451.957	247.896	508.352	647.009	3718.14	5218.12	-8.17201	1.92077e-199	-6.6512	2.21286e-133	1.2588	0.000949799	-7.00793	7.11456e-150	-3.98209	9.72546e-50	2.83034	6.82581e-14	0.57663
ykfN_pg.AS	263150	263212	+	62	1	5	12	6	7	5	10	2	93	38	17	8	54	94	2	5	1.61958	7.32714	5.1497	8.70093	12.8857	7.21594	11.0267	4.97184	20.6463	22.2583	27.7337	24.5545	15.4874	11.351	3.22056	9.95065	1.42223	0.018469	0.267369	0.695791	-0.659157	0.241365	1.42674	0.0110959	-0.174141	0.773259	-1.04673	0.103861	-0.00847442
ykfN_pg	263150	263212	-	62	2	0	0	0	0	0	0	0	2	0	0	2	4	3	1	0	3.23916	0	0	0	0	0	0	0	0.444007	0	2.05435	0.783655	0	2.83776	1.61028	0	-0.254405	NA	0.299851	NA	0.147721	NA	0.298453	NA	0.114173	NA	-0.0402331	NA	0.0151219
ykfN_pg.ykfI.IGR	263213	263327	+	114	4	9	15	18	23	9	11	4	119	54	20	10	57	122	12	13	6.47831	13.1889	16.9204	15.6617	16.1071	21.6478	12.1294	9.94369	26.4184	31.6302	29.2745	31.8686	18.2205	14.1888	19.3234	25.8717	1.14546	0.0211522	-0.142554	0.822069	-0.925157	0.0945635	0.710795	0.133748	0.547601	0.260775	0.0388835	0.96178	-0.0398094
ykfI.ykfN_pg.IGR	263213	263227	-	14	1	0	0	2	1	0	0	0	10	6	2	2	2	21	1	0	1.61958	0	0.735671	0	0	2.40531	0	0	2.22004	3.51447	1.02717	5.48559	1.82205	2.83776	1.61028	0	0.360118	NA	0.2261	NA	-0.0661173	NA	0.621055	NA	0.201375	NA	-0.0825949	NA	0.00590911
ykfI.EST3UTR	263228	263327	-	99	8	0	2	8	6	2	0	0	34	22	6	2	12	55	1	0	12.9566	0	4.41403	3.48037	2.14761	9.62126	0	0	7.54813	12.8864	6.16305	14.367	5.46616	2.83776	1.61028	0	0.260621	0.727461	-0.172423	0.828067	-0.195953	NA	0.561621	0.423614	0.236749	0.70028	0.0189756	NA	0.0140815
ykfI.AS	263328	263669	+	341	19	10	6	12	23	13	6	4	104	19	16	5	23	62	11	4	30.772	14.6543	16.9204	22.6224	6.44283	14.4319	6.61604	9.94369	23.0884	11.1292	11.8125	16.1955	14.5764	7.0944	17.7131	7.96052	-0.243482	0.719185	0.0663497	0.931896	0.165685	0.802942	-0.309606	0.640107	0.2996	0.595025	0.442175	0.495832	-0.00407759
ykfI	263328	263669	-	341	0	0	2	0	0	0	0	0	7	3	0	0	3	2	0	0	0	0	0	0	2.14761	0	0	0	1.55403	1.75723	1.54076	0.522437	0	0	0	0	0.179808	NA	-0.188562	NA	-0.0910685	NA	0.178273	NA	0	NA	-0.0487409	NA	-0.000455627
ykfI.yafW.TU_AS	263670	263689	+	19	1	0	0	2	5	0	1	2	12	2	1	1	3	7	0	0	1.61958	0	3.67836	0	0	2.40531	1.10267	4.97184	2.66404	1.17149	1.54076	1.82853	0.911026	1.41888	0	0	0.256711	NA	-0.00886986	NA	-0.0994526	NA	-0.0780545	NA	-0.543847	NA	-0.261677	NA	-0.0141074
ykfI.yafW.TU	263670	263689	-	19	0	0	0	0	0	0	0	0	0	0	0	0	0	1	0	0	0	0	0	0	0	0	0	0	0	0	0	0.261218	0	0	0	0	0	NA	0	NA	0	NA	-0.0141611	NA	0	NA	0.00526999	NA	0.00172803
yafW.AS	263690	264007	+	317	0	1	5	5	12	1	8	6	37	10	3	1	23	32	3	3	0	1.46543	8.82806	1.74019	5.36903	6.01329	8.82138	14.9155	8.21414	5.85745	11.8125	8.35899	2.73308	1.41888	4.83084	5.97039	1.06521	0.113891	-0.624926	0.373201	-0.811789	NA	0.410671	0.558148	-0.394247	0.492719	-0.554013	0.376526	-0.0488557
yafW	263690	264007	-	317	5	0	2	4	0	0	2	0	2	0	4	0	4	0	0	0	8.09789	0	0	0	2.14761	4.81063	2.20535	0	0.444007	0	2.05435	0	3.6441	0	0	0	-0.588963	NA	-0.145458	NA	0.142103	NA	0.321026	NA	-0.197853	NA	-0.199215	NA	0.0271497
yafW.ykfH.TU_AS	264008	264025	+	17	0	0	1	1	2	0	1	1	12	3	0	0	3	9	0	2	0	0	1.47134	0	1.07381	1.20266	1.10267	2.48592	2.66404	1.75723	1.54076	2.35097	0	0	0	3.98026	0.597307	NA	-0.490558	NA	-0.355887	NA	0.25168	NA	0.0289105	NA	-0.0836653	NA	-0.013774
yafW.ykfH.TU	264008	264025	-	17	1	0	0	0	0	0	0	0	1	0	0	0	2	0	0	0	1.61958	0	0	0	0	0	0	0	0.222004	0	1.02717	0	0	0	0	0	-0.0985774	NA	0	NA	0.0231269	NA	0.0595413	NA	0	NA	-0.0146803	NA	0.00356525
ykfH.AS	264026	264247	+	221	0	0	4	4	7	1	4	2	24	10	0	2	11	22	5	5	0	0	5.1497	1.74019	4.29522	4.81063	4.41069	4.97184	5.32809	5.85745	5.64946	5.7468	0	2.83776	8.05141	9.95065	1.64943	0.0319455	-0.751697	0.294629	-1.01774	NA	0.277286	0.715758	0.307697	0.604909	0.0867563	NA	-0.0719297
ykfH	264026	264247	-	221	1	0	2	0	0	0	0	0	2	0	2	0	1	2	0	0	1.61958	0	0	0	2.14761	0	0	0	0.444007	0	0.513587	0.522437	1.82205	0	0	0	-0.125113	NA	-0.018624	NA	0.0314551	NA	0.114254	NA	0	NA	-0.0313298	NA	0.00628625
ykfH.ykfG.TU_AS	264248	264255	+	7	0	0	2	2	0	0	1	1	7	1	0	1	5	4	1	1	0	0	0	0	2.14761	2.40531	1.10267	2.48592	1.55403	0.585745	2.56794	1.04487	0	1.41888	1.61028	1.99013	0.376935	NA	-0.427933	NA	-0.276347	NA	0.711172	NA	0.0166945	NA	-0.259109	NA	0.00778709
ykfH.ykfG.TU	264248	264255	-	7	0	0	1	0	0	0	0	0	0	0	0	0	0	1	0	0	0	0	0	0	1.07381	0	0	0	0	0	0	0.261218	0	0	0	0	0	NA	-0.0671289	NA	0.00671132	NA	-0.0141611	NA	0	NA	0.00526999	NA	0.00172803
ykfG.AS	264256	264732	+	476	5	4	20	4	13	1	9	8	60	6	14	4	37	41	3	13	8.09789	5.86171	9.56373	1.74019	21.4761	4.81063	9.92405	19.8874	13.3202	3.51447	19.0027	10.71	12.7544	5.67552	4.83084	25.8717	0.146141	0.857071	-0.237336	0.753145	-0.187499	0.762668	0.625882	0.353776	0.021815	0.976254	-0.312485	0.639063	0.0254995
ykfG	264256	264732	-	476	0	0	1	0	0	0	2	0	2	0	0	0	0	1	0	0	0	0	0	0	1.07381	0	2.20535	0	0.444007	0	0	0.261218	0	0	0	0	-0.0079533	NA	-0.0671288	NA	-0.0122725	NA	-0.0141611	NA	-0.0636984	NA	-0.0189271	NA	-0.000121785
ykfG.yafX.TU_AS	264733	264747	+	14	0	0	0	2	2	0	0	0	2	2	2	1	3	0	0	1	0	0	1.47134	0	0	2.40531	0	0	0.444007	1.17149	1.54076	0	1.82205	1.41888	0	1.99013	0.176441	NA	0.0682984	NA	-0.0407123	NA	-0.026851	NA	0.155668	NA	0.0823679	NA	-0.00664769
ykfG.yafX.TU	264733	264747	-	14	0	0	0	0	0	0	1	0	0	0	0	0	0	0	0	0	0	0	0	0	0	0	1.10267	0	0	0	0	0	0	0	0	0	0	NA	0	NA	0	NA	0	NA	-0.0407934	NA	0.00552265	NA	0
yafX.AS	264748	265206	+	458	20	16	30	31	63	30	28	16	68	32	31	15	51	93	24	21	32.3916	23.4468	46.3473	52.2056	32.2142	37.2824	30.8748	39.7748	15.0963	18.7438	26.193	24.2933	28.2418	21.2832	38.6467	41.7927	-0.608547	0.162976	-0.377341	0.430014	0.146524	0.80979	-0.829953	0.0238591	0.142015	0.776068	0.769166	0.131346	-0.0153232
yafX	264748	265206	-	458	0	0	3	0	0	0	1	0	2	0	0	0	0	2	0	0	0	0	0	0	3.22142	0	1.10267	0	0.444007	0	0	0.522437	0	0	0	0	-0.00810719	NA	-0.148736	NA	-0.0289045	NA	0.0171983	NA	-0.0418781	NA	-0.0199193	NA	0.000561024
yafX.ykfF.TU_AS	265207	265303	+	96	3	2	9	4	10	3	4	2	25	19	5	0	8	16	1	3	4.85873	2.93086	7.35671	5.22056	9.66425	4.81063	4.41069	4.97184	5.55009	11.1292	4.1087	4.17949	4.55513	0	1.61028	5.97039	0.488661	0.474506	-0.685395	0.324082	-0.601111	NA	-0.320828	0.665236	-0.0954253	0.888489	0.0660527	NA	-0.0514476
yafX.ykfF.TU	265207	265303	-	96	0	0	1	4	9	0	6	2	18	8	5	7	14	23	5	5	0	0	6.62104	0	1.07381	4.81063	6.61604	4.97184	3.99607	4.68596	7.19022	6.00802	4.55513	9.93216	8.05141	9.95065	1.34573	0.0602704	0.56488	0.426682	-0.376035	NA	0.339369	0.648639	0.1835	0.768182	-0.032246	NA	-0.0558674
ykfF.AS	265304	265543	+	239	12	9	16	26	21	6	20	5	50	22	29	16	26	44	13	15	19.4349	13.1889	15.4491	10.4411	17.1809	31.2691	22.0535	12.4296	11.1002	12.8864	13.3533	11.4936	26.4198	22.7021	20.9337	29.8519	-0.322713	0.589122	0.0272551	0.969305	0.211614	0.734332	-0.0933263	0.893453	0.245376	0.64178	0.270883	0.69118	0.0174954
ykfF	265304	265543	-	239	0	0	4	4	12	0	1	1	21	12	8	3	20	32	9	4	0	0	8.82806	0	4.29522	4.81063	1.10267	2.48592	4.66208	7.02894	10.2717	8.35899	7.28821	4.25664	14.4925	7.96052	1.654	0.0319455	0.165195	0.833228	-0.637669	NA	0.412951	0.564842	1.06878	0.125869	0.427603	NA	-0.0658891
ykfF.ykfB.TU_AS	265544	265619	+	75	2	2	13	19	9	2	10	1	24	12	5	4	14	27	9	2	3.23916	2.93086	6.62104	3.48037	13.9595	22.8505	11.0267	2.48592	5.32809	7.02894	7.19022	7.0529	4.55513	5.67552	14.4925	3.98026	0.458759	0.505034	-1.1331	0.0757326	-0.876165	NA	0.222732	0.769266	0.112907	0.860669	-0.0249304	0.975739	-0.0172593
ykfF.ykfB.TU	265544	265619	-	75	184	227	397	372	450	188	784	301	2238	936	1547	1310	1579	2864	432	397	298.002	332.652	331.052	327.155	426.301	447.388	864.495	748.263	496.844	548.257	810.955	748.129	1409.36	1858.73	695.641	790.081	0.697283	0.000176273	1.86366	1.57111e-28	1.07945	1.70207e-05	1.20382	2.71905e-12	-0.106832	0.669721	-1.26923	2.69056e-07	0.142408
ykfB.AS	265620	266087	+	467	17	11	12	11	12	9	8	7	43	21	14	8	7	20	4	12	27.5328	16.1197	8.82806	15.6617	12.8857	13.2292	8.82138	17.4015	9.54616	12.3006	3.59511	5.22437	12.7544	11.351	6.44112	23.8816	-0.680325	0.230882	-0.0669923	0.930355	0.333398	0.574912	-0.906714	0.115989	0.112972	0.855613	0.659501	0.292729	-0.0159028
ykfB	265620	266087	-	467	303	358	727	592	745	343	1178	542	3814	1565	2630	1813	2179	4511	849	740	490.732	524.623	548.075	596.884	780.657	711.973	1298.95	1347.37	846.722	916.691	1119.11	1178.36	2396	2572.43	1367.13	1472.7	0.777119	4.22209e-09	1.7126	6.94933e-45	0.884851	1.60435e-06	0.994076	2.26566e-15	0.0887409	0.624328	-0.856742	2.99788e-06	0.0479976
ykfB.yafY.TU_AS	266088	266109	+	21	1	1	0	0	0	0	0	0	2	2	0	0	0	0	0	0	1.61958	1.46543	0	0	0	0	0	0	0.444007	1.17149	0	0	0	0	0	0	-0.0416671	NA	0	NA	0.00966179	NA	0	NA	0	NA	0	NA	-0.00068577
ykfB.5UTR	266088	266109	-	21	31	25	68	44	59	31	98	54	277	104	203	125	116	318	73	49	50.2069	36.6357	43.4046	53.9458	73.0188	52.9169	108.062	134.24	61.495	60.9175	59.5761	83.0674	184.938	177.36	117.551	97.5164	0.441923	0.235524	1.40548	8.71718e-07	0.739427	0.0738485	0.535247	0.109203	-0.108513	0.791724	-0.539437	0.235785	0.00757605
yafY.AS	266110	266553	+	443	4	2	5	2	3	2	0	0	20	10	0	0	4	19	0	2	6.47831	2.93086	2.20701	3.48037	5.36903	2.40531	0	0	4.44007	5.85745	2.05435	4.96315	0	0	0	3.98026	0.045987	0.958023	-1.48946	0.0705363	-0.551412	NA	0.139862	0.864643	0.499125	0.414162	0.269421	NA	0.00456412
yafY	266110	266553	-	443	64	72	123	100	128	60	191	96	679	233	451	354	355	848	212	132	103.653	105.511	94.1659	104.411	132.078	120.266	210.61	238.649	150.741	136.479	182.324	221.513	410.873	502.283	341.38	262.697	0.430981	0.110019	1.78701	9.68456e-17	1.23312	0.000116046	0.985978	1.23442e-05	0.384358	0.1354	-0.490794	0.183069	0.113771
yafY.yafZ.IGR	266554	267183	+	629	2	4	5	4	19	0	12	8	25	8	10	0	4	26	4	3	3.23916	5.86171	13.9778	0	5.36903	4.81063	13.2321	19.8874	5.55009	4.68596	2.05435	6.79168	9.11026	0	6.44112	5.97039	0.0659012	0.939545	-0.0228632	0.979684	-0.0406244	NA	-0.336827	0.652265	-0.453976	0.443894	-0.135314	0.855821	-0.0206781
yafY.EST5UTR	266554	266653	-	99	3	3	5	5	3	0	7	4	41	16	24	10	9	35	6	0	4.85873	4.39628	2.20701	0	5.36903	6.01329	7.71871	9.94369	9.10215	9.37192	4.62229	9.14264	21.8646	14.1888	9.66169	0	0.50357	0.45364	0.987227	0.121183	0.178062	NA	1.08753	0.110802	-0.253412	0.669721	-0.852162	0.165589	0.0335049
yafZ.yafY.IGR	266654	267083	-	429	5	5	7	8	5	3	6	6	44	18	15	13	15	53	10	0	8.09789	7.32714	3.67836	5.22056	7.51664	9.62126	6.61604	14.9155	9.76816	10.5434	7.70381	13.8446	13.6654	18.4454	16.1028	0	0.215234	0.773187	0.514678	0.435505	0.144387	NA	0.762752	0.235179	-0.0870649	0.896684	-0.49833	0.432644	0.0337295
yafZ.EST3UTR	267084	267183	-	99	0	0	2	0	0	0	0	0	1	0	0	0	0	1	0	0	0	0	0	0	2.14761	0	0	0	0.222004	0	0	0.261218	0	0	0	0	-0.0345451	NA	-0.114865	NA	-0.0155546	NA	-0.0141611	NA	0	NA	0.00527	NA	0.000495026
yafZ.AS	267184	268005	+	821	17	14	21	44	36	17	32	7	85	48	54	31	42	87	10	9	27.5328	20.516	26.4842	29.5832	22.5499	52.9169	35.2855	17.4015	18.8703	28.1158	21.5707	22.726	49.1954	43.9853	16.1028	17.9112	-0.0381801	0.957727	0.244676	0.665708	0.172077	0.782072	-0.253934	0.660086	-0.39438	0.42411	-0.186851	0.79642	-0.0164192
yafZ	267184	268005	-	821	1	2	2	0	4	0	0	2	10	0	0	3	2	10	0	2	1.61958	2.93086	2.94269	0	2.14761	0	0	4.97184	2.22004	0	1.02717	2.61218	0	4.25664	0	3.98026	-0.175177	NA	0.172582	NA	0.119185	NA	0.0331727	NA	-0.0266552	NA	-0.027306	NA	0.00793642
yafZ.ykfA.TU_AS	268006	268096	+	90	5	2	9	12	18	3	6	4	59	25	431	281	30	107	57	47	8.09789	2.93086	13.2421	5.22056	9.66425	14.4319	6.61604	9.94369	13.0982	14.6436	15.4076	27.9504	392.652	398.705	91.786	93.5361	0.914822	0.0964501	4.90204	3.1466e-29	2.59837	2.84992e-05	0.876502	0.0525402	3.32385	3.7034e-09	1.72311	0.00544794	-0.0130379
yafZ.5UTR	268006	268026	-	20	1	0	2	0	0	0	0	0	1	1	0	1	0	2	0	0	1.61958	0	0	0	2.14761	0	0	0	0.222004	0.585745	0	0.522437	0	1.41888	0	0	-0.0739767	NA	-0.0615372	NA	0.00612343	NA	0.0319518	NA	0	NA	-0.00692654	NA	0.00277697
yafZ.ykfA.TU	268027	268096	-	69	5	5	3	2	6	8	2	1	205	96	18	14	77	139	8	2	8.09789	7.32714	4.41403	13.9215	3.22142	2.40531	2.20535	2.48592	45.5108	56.2315	39.5462	36.3094	16.3985	19.8643	12.8822	3.98026	2.12072	0.000220678	1.89305	0.00598853	-0.0159107	0.982691	1.7324	0.00119731	0.792301	0.197167	-0.0905392	0.909444	-0.0226424
ykfA.AS	268097	268960	+	863	16	19	10	10	36	16	17	10	129	57	102	70	58	126	42	31	25.9132	27.8431	26.4842	27.843	10.7381	12.0266	18.7454	24.8592	28.6385	33.3875	29.7881	32.9135	92.9246	99.3216	67.6318	61.694	0.159691	0.758495	2.92993	1.12801e-11	2.31527	7.5415e-06	0.190407	0.693071	1.36103	0.000818068	0.964044	0.0529099	0.00219701
ykfA	268097	268960	-	863	39	47	54	49	84	32	44	15	618	234	58	38	228	481	55	18	63.1635	68.8751	61.7964	55.686	57.9855	58.9302	48.5176	37.2888	137.198	137.064	117.098	125.646	52.8395	53.9174	88.5655	35.8223	0.94214	0.00284901	-0.114391	0.809582	-0.865436	0.0432667	0.93567	0.00253194	0.375444	0.339726	-0.341323	0.531969	-0.00135654
ykfA.perR.IGR	268961	269288	+	327	30	17	22	32	24	15	20	13	84	45	44	23	48	90	14	18	48.5873	24.9123	17.6561	26.1028	23.6237	38.485	22.0535	32.317	18.6483	26.3585	24.6522	23.5097	40.0851	32.6342	22.5439	35.8223	-0.567146	0.239491	0.188132	0.745537	0.507857	0.334869	0.146722	0.813191	0.076696	0.899254	-0.0246122	0.975533	0.0782956
ykfA.EST5UTR	268961	269060	-	99	22	12	18	28	41	17	14	4	67	26	17	3	19	46	5	2	35.6307	17.5851	30.1625	29.5832	19.3285	33.6744	15.4374	9.94369	14.8742	15.2294	9.75816	12.016	15.4874	4.25664	8.05141	3.98026	-0.579531	0.293397	-0.932992	0.0886456	-0.20362	0.749309	-1.08719	0.03009	-0.486558	0.372032	0.12554	0.876568	-0.0355858
perR.ykfA.IGR	269061	269188	-	127	10	7	12	26	21	12	12	6	63	27	7	4	29	52	7	2	16.1958	10.258	15.4491	20.8822	12.8857	31.2691	13.2321	14.9155	13.9862	15.8151	14.894	13.5834	6.37718	5.67552	11.272	3.98026	0.114761	0.878602	-1.29365	0.0262711	-0.905212	0.113438	-0.228097	0.731355	-0.359367	0.509723	-0.188014	0.801104	-0.0250151
perR.EST3UTR	269189	269288	-	99	0	3	4	10	9	1	5	1	28	7	3	1	12	19	1	5	0	4.39628	6.62104	1.74019	4.29522	12.0266	5.51336	2.48592	6.2161	4.10021	6.16305	4.96315	2.73308	1.41888	1.61028	9.95065	0.447743	0.516916	-0.828092	0.24165	-0.592964	NA	0.120353	0.885515	0.102545	0.879862	0.0217455	NA	-0.0196873
perR.AS	269289	270182	+	893	12	11	19	29	33	19	26	9	157	53	25	17	87	138	12	14	19.4349	16.1197	24.2772	33.0635	20.4023	34.8771	28.6695	22.3733	34.8546	31.0445	44.6821	36.0481	22.7756	24.121	19.3234	27.8618	0.7069	0.131433	-0.180936	0.752625	-0.619209	0.234375	0.434318	0.353298	-0.0947574	0.868525	-0.376592	0.538777	-0.0251796
perR	269289	270182	-	893	4	10	6	16	34	4	9	2	52	19	11	10	24	47	8	12	6.47831	14.6543	25.0128	6.96075	6.44283	19.2425	9.92405	4.97184	11.5442	11.1292	12.3261	12.2773	10.0213	14.1888	12.8822	23.8816	0.0536481	0.949273	-0.0536044	0.946383	-0.0569018	0.937879	-0.301751	0.660086	0.526514	0.334724	0.629971	0.316175	-0.0233735
perR.insN-1.IGR	270183	270225	+	42	0	2	0	0	0	1	0	0	8	1	0	0	0	1	1	0	0	2.93086	0	1.74019	0	0	0	0	1.77603	0.585745	0	0.261218	0	0	1.61028	0	-0.0272445	NA	0	NA	0.00738161	NA	-0.19886	NA	0.104866	NA	0.1039	NA	-0.00454139
perR.EST5UTR	270183	270282	-	99	1	2	3	5	0	3	2	0	6	1	6	2	2	13	2	2	1.61958	2.93086	0	5.22056	3.22142	6.01329	2.20535	0	1.33202	0.585745	1.02717	3.39584	5.46616	2.83776	3.22056	3.98026	-0.33836	0.623973	-0.0405944	0.96272	0.139725	NA	0.0410319	0.962528	0.284684	0.647694	0.168062	NA	0.0181725
insN-1.5UTR	270226	270241	+	15	0	4	0	0	0	0	0	0	3	0	0	0	0	1	2	0	0	5.86171	0	0	0	0	0	0	0.666011	0	0	0.261218	0	0	3.22056	0	-0.199013	NA	0	NA	0.0487344	NA	-0.0199366	NA	0.124909	NA	0.0522975	NA	0.00432547
insN-1	270242	270646	+	404	31	27	26	17	45	13	32	9	620	229	153	80	342	594	74	61	50.2069	39.5666	33.1052	22.6224	27.9189	20.4452	35.2855	22.3733	137.642	134.136	175.647	155.164	139.387	113.51	119.161	121.398	1.46929	6.25601e-07	2.26983	4.86991e-12	0.527616	0.225265	2.38132	2.64998e-15	1.85154	1.53444e-07	-0.357053	0.5008	0.18847
insN-1.AS	270283	270646	-	363	0	2	3	0	2	2	2	0	4	5	1	0	3	15	4	1	0	2.93086	1.47134	3.48037	3.22142	0	2.20535	0	0.888015	2.92872	1.54076	3.91828	0.911026	0	6.44112	1.99013	0.0657408	NA	-0.360165	NA	-0.157655	NA	0.0772694	NA	0.327848	NA	0.168347	NA	-9.26138e-05
insI-1	270603	271754	+	1151	104	106	207	168	255	137	179	95	2343	850	1519	1009	1092	2190	574	529	168.436	155.335	187.596	238.406	222.278	202.046	197.378	236.163	520.155	497.883	560.838	572.068	1383.85	1431.65	924.301	1052.78	1.60741	4.23181e-20	2.70674	4.01635e-62	0.976923	8.15961e-05	1.40047	8.70825e-18	2.18937	6.91101e-36	0.689199	0.0079276	-0.0329655
insI-1.AS	270647	271754	-	1107	17	17	27	16	39	15	13	8	236	86	26	27	125	242	8	12	27.5328	24.9123	28.6912	26.1028	28.9928	19.2425	14.3347	19.8874	52.3929	50.3741	64.1984	63.2148	23.6867	38.3098	12.8822	23.8816	0.801971	0.0554373	0.255255	0.631274	-0.348593	0.51472	1.02804	0.00743355	0.0729161	0.905513	-0.589709	0.30464	0.0158961
insI-1.insO-1.TU_AS	271755	271829	-	74	8	2	8	2	4	2	0	1	17	3	1	3	3	15	1	1	12.9566	2.93086	2.94269	3.48037	8.59045	2.40531	0	2.48592	3.77406	1.75723	1.54076	3.91828	0.911026	4.25664	1.61028	1.99013	-0.584953	0.384939	-0.445731	0.543265	0.0417589	NA	-0.0641228	0.941564	0.194499	0.76107	0.162469	NA	0.0254315
insI-1.insO-1.TU	271755	271829	+	74	18	10	38	31	32	15	21	11	280	115	457	337	128	240	168	149	29.1524	14.6543	23.5415	26.1028	40.8046	37.2824	23.1561	27.3451	62.161	67.3607	65.7392	62.6924	416.339	478.163	270.527	296.529	1.40398	2.71477e-05	3.46477	1.62702e-38	1.6447	9.91406e-05	1.26965	2.02458e-05	3.43516	1.10547e-24	1.85687	2.64348e-05	-0.0150118
insO-1.AS	271830	272255	-	425	44	40	40	24	62	28	25	18	30	14	2	5	6	27	2	6	71.2614	58.6171	45.6116	48.7252	42.9522	28.8638	27.5668	44.7466	6.66011	8.20043	3.08152	7.0529	1.82205	7.0944	3.22056	11.9408	-2.84988	5.66184e-09	-2.69652	5.01006e-05	-0.00447199	0.995128	-2.86446	2.50376e-08	-1.6872	0.00653511	0.368799	0.574682	0.00105451
insO-1	271830	272255	+	425	53	41	66	49	73	36	74	19	802	248	776	542	264	583	241	284	85.8376	60.0825	53.704	62.6467	70.8712	58.9302	81.5978	47.2325	178.047	145.265	135.587	152.29	706.956	769.033	388.078	565.197	1.06032	0.000171916	3.45367	4.14127e-37	2.09686	3.51224e-08	1.22854	9.09882e-06	2.75104	3.16835e-21	1.22188	0.00183032	0.0154538
insO-1.EST3UTR	272256	272355	+	99	6	3	16	7	13	5	16	5	147	42	101	79	32	96	52	41	9.71747	4.39628	9.56373	8.70093	17.1809	8.4186	17.6428	12.4296	32.6345	24.6013	16.4348	25.077	92.0136	112.092	83.7346	81.5953	1.55437	0.00279056	2.7833	2.5653e-09	0.414558	0.460266	0.91975	0.0552086	2.17466	1.43555e-05	0.652816	0.260012	-0.0547882
eyeA.insO-1.IGR	272256	272579	-	323	0	2	0	0	2	0	1	0	10	0	0	1	1	0	0	2	0	2.93086	1.47134	0	0	0	1.10267	0	2.22004	0	0.513587	0	0	1.41888	0	3.98026	-0.0415275	NA	0.188542	NA	0.0648668	NA	-0.224624	NA	0.127162	NA	0.130469	NA	-0.00529938
insO-1.eyeA.IGR	272356	272579	+	223	15	24	13	15	22	5	13	13	227	80	227	157	63	186	101	80	24.2937	35.1703	16.1848	8.70093	13.9595	18.0399	14.3347	32.317	50.3948	46.8596	32.356	48.5866	206.803	222.764	162.638	159.21	0.594735	0.146883	3.64074	1.51287e-19	2.49821	6.59676e-07	1.3639	0.000603171	2.81417	2.41017e-11	0.864512	0.0964315	0.100301
eyeA.AS	272580	272654	-	74	0	0	1	0	0	0	1	0	0	0	0	1	0	0	0	4	0	0	0	0	1.07381	0	1.10267	0	0	0	0	0	0	1.41888	0	7.96052	0	NA	0.0185736	NA	0.0387631	NA	0	NA	0.13869	NA	0.0855127	NA	0
eyeA	272580	272654	+	74	9	2	4	3	12	4	6	2	72	16	63	45	23	60	26	27	14.5762	2.93086	8.82806	6.96075	4.29522	3.60797	6.61604	4.97184	15.9843	9.37192	11.8125	15.6731	57.3946	63.8496	41.8673	53.7335	0.399643	0.522444	3.54889	3.00954e-07	1.81692	0.0042926	0.539341	0.355146	2.53684	0.000225385	1.10479	0.0796203	0.00767561
ykfC.eyeA.IGR	272655	272846	-	191	0	0	2	0	0	0	0	0	0	0	2	1	0	0	0	0	0	0	0	0	2.14761	0	0	0	0	0	0	0	1.82205	1.41888	0	0	0	NA	0.0294557	NA	0.0274248	NA	0	NA	0	NA	0	NA	0
eyeA.ykfC.IGR	272655	272746	+	91	10	4	2	4	10	5	10	0	68	18	54	38	17	47	29	18	16.1958	5.86171	7.35671	8.70093	2.14761	4.81063	11.0267	0	15.0963	10.5434	8.73099	12.2773	49.1954	53.9174	46.6982	35.8223	0.169928	0.811841	3.44387	3.32095e-06	1.95817	0.0025099	0.288925	0.668415	2.02016	0.00238024	1.00196	0.111688	0.00785391
ykfC.EST5UTR	272747	272846	+	99	12	7	12	7	21	4	14	3	111	29	85	48	22	69	39	21	19.4349	10.258	15.4491	6.96075	12.8857	8.4186	15.4374	7.45777	24.6424	16.9866	11.2989	18.0241	77.4372	68.1062	62.801	41.7927	0.374667	0.521607	2.46599	3.27388e-06	1.32242	0.0222696	0.216495	0.738658	1.65672	0.00256546	0.966121	0.106069	-0.0119525
ykfC.AS	272847	273992	-	1145	25	51	81	46	77	39	73	27	467	169	149	88	177	387	59	45	40.4895	74.7368	56.6467	67.8673	86.9783	55.3222	80.4951	67.1199	103.676	98.9909	90.905	101.092	135.743	124.861	95.0066	89.5558	0.718947	0.0275065	0.781593	0.0120885	0.0403287	0.94855	0.585978	0.0702262	0.222171	0.57447	-0.242276	0.667672	-0.0133252
ykfC	272847	273992	+	1145	47	32	34	47	71	30	53	33	459	124	322	178	141	272	130	81	76.1202	46.8937	52.2327	52.2056	36.5094	56.5249	58.4417	82.0354	101.9	72.6324	72.4158	71.0514	293.35	252.561	209.337	161.201	0.463704	0.203633	2.46879	3.30368e-15	1.73067	5.59804e-05	0.40696	0.272831	1.27596	5.896e-05	0.717248	0.108366	-0.0054849
ykfC.EST3UTR	273993	274092	+	99	1	0	3	0	2	0	0	0	10	5	19	8	5	12	2	1	1.61958	0	1.47134	0	3.22142	0	0	0	2.22004	2.92872	2.56794	3.13462	17.3095	11.351	3.22056	1.99013	0.425963	0.515337	1.49729	0.0575525	0.166742	NA	0.509629	0.470602	0.706202	0.267661	0.180704	NA	-0.00138816
insH-1.ykfC.IGR	273993	274000	-	7	15	31	29	19	55	13	16	20	280	107	82	57	91	268	30	22	24.2937	45.4283	40.4619	22.6224	31.1404	22.8505	17.6428	49.7184	62.161	62.6747	46.7365	70.0065	74.7041	80.8762	48.3084	43.7829	0.662686	0.148721	1.25671	0.00355366	0.35294	0.517428	0.682017	0.130388	0.348614	0.456128	-0.137721	0.854063	0.000493133
insH-1.EST3UTR	274001	274100	-	99	49	98	71	62	154	37	55	45	877	296	218	143	326	730	87	58	79.3593	143.612	113.293	64.3869	76.2402	74.5647	60.647	111.866	194.697	173.38	167.43	190.689	198.604	202.9	140.094	115.428	0.634626	0.0685426	1.26855	9.06175e-05	0.450837	0.315716	0.868564	0.00806181	0.4698	0.197018	-0.229921	0.697234	0.0212788
ykfC.insH-1.IGR	274093	274100	+	7	0	0	1	0	0	0	0	0	4	0	1	0	2	1	0	0	0	0	0	0	1.07381	0	0	0	0.888015	0	1.02717	0.261218	0.911026	0	0	0	0.0336262	NA	-0.00344788	NA	-0.00891468	NA	0.0871614	NA	0	NA	-0.0222823	NA	0.00110162
insH-1.AS	274101	275117	+	1016	2	0	2	8	2	0	0	2	18	3	8	2	11	7	0	0	3.23916	0	1.47134	0	2.14761	9.62126	0	4.97184	3.99607	1.75723	5.64946	1.82853	7.28821	2.83776	0	0	0.228687	0.747686	-0.0568462	0.947271	-0.12378	NA	0.54795	0.429095	-0.462046	0.44386	-0.480691	NA	0.0116633
insH-1	274101	275117	-	1016	742	848	962	918	1428	647	875	404	8097	2544	2143	1297	3123	6145	873	778	1201.73	1242.68	1050.54	1125.9	1033	1104.04	964.839	1004.31	1797.56	1490.13	1603.93	1605.19	1952.33	1840.29	1405.78	1548.32	0.419761	0.00356633	0.810814	1.29355e-09	0.357454	0.107494	0.551298	5.77323e-05	0.558468	0.000104333	0.0214666	0.956068	0.0265475
insH-1.mmuP.IGR	275118	275224	+	106	0	0	0	0	1	0	0	0	0	2	0	0	2	2	0	0	0	0	0.735671	0	0	0	0	0	0	1.17149	1.02717	0.522437	0	0	0	0	0.0438958	NA	0	NA	-0.0102736	NA	0.0284026	NA	0	NA	-0.00621722	NA	-0.000419748
insH-1.EST5UTR	275118	275217	-	99	15	24	19	22	44	20	21	11	167	65	63	24	61	144	31	24	24.2937	35.1703	32.3695	34.8037	20.4023	26.4585	23.1561	27.3451	37.0746	38.0734	31.3288	37.6154	57.3946	34.0531	49.9187	47.7631	0.270725	0.585477	0.824645	0.0472687	0.370804	0.474696	0.04681	0.93634	0.678684	0.0988199	0.561803	0.302407	-0.0197513
mmuP.insH-1.IGR	275218	275324	-	106	0	0	0	0	1	0	0	0	4	1	0	2	1	1	0	0	0	0	0.735671	0	0	0	0	0	0.888015	0.585745	0.513587	0.261218	0	2.83776	0	0	0.0987161	NA	0.228671	NA	0.025904	NA	-0.0325631	NA	0	NA	0.0122019	NA	-0.00343749
mmuP.EST5UTR	275225	275324	+	99	0	2	2	0	2	0	1	0	7	2	0	2	6	6	0	0	0	2.93086	1.47134	0	2.14761	0	1.10267	0	1.55403	1.17149	3.08152	1.56731	0	2.83776	0	0	-0.0208388	NA	0.0496439	NA	0.0235509	NA	0.270826	NA	-0.14521	NA	-0.169823	NA	0.0100652
mmuP.AS	275325	276728	-	1403	3	8	8	10	3	2	6	0	21	19	27	16	14	23	11	2	4.85873	11.7234	2.20701	3.48037	8.59045	12.0266	6.61604	0	4.66208	11.1292	7.19022	6.00802	24.5977	22.7021	17.7131	3.98026	-0.0722423	0.932187	0.711887	0.257704	0.406409	NA	0.65059	0.333657	0.540863	0.351057	0.0323864	0.965892	0.0476057
mmuP	275325	276728	+	1403	16	23	48	31	51	22	37	14	165	65	41	21	87	135	18	11	25.9132	33.7048	37.5192	38.2841	51.5427	37.2824	40.7989	34.8029	36.6306	38.0734	44.6821	35.2645	37.3521	29.7965	28.9851	21.8914	0.264175	0.586095	-0.327208	0.479855	-0.413356	0.406186	0.0589942	0.914055	-0.373992	0.398852	-0.389512	0.500347	-0.0184794
mmuM	276715	277647	+	932	156	207	266	196	388	126	182	76	934	348	308	130	390	753	151	106	252.654	303.344	285.44	219.263	285.632	235.721	200.686	188.93	207.351	203.839	200.299	196.697	280.596	184.454	243.152	210.954	-0.408393	0.122997	-0.142913	0.664448	0.211299	0.610368	-0.339959	0.210892	0.176134	0.588067	0.466708	0.231518	0.00791372
mmuM.AS	276729	277647	-	918	1	4	6	6	14	5	6	1	10	14	2	0	13	4	1	0	1.61958	5.86171	10.2994	8.70093	6.44283	7.21594	6.61604	2.48592	2.22004	8.20043	6.67664	1.04487	1.82205	0	1.61028	0	0.150291	0.850887	-1.02177	0.169385	-0.487807	NA	-0.604474	0.383305	-0.551469	0.376036	-0.158998	NA	-0.0388596
mmuM.EST3UTR	277648	277747	+	99	39	48	48	36	68	28	24	18	147	59	20	15	61	148	23	26	63.1635	70.3405	50.0257	48.7252	51.5427	43.2957	26.4641	44.7466	32.6345	34.5589	31.3288	38.6603	18.2205	21.2832	37.0365	51.7434	-0.871334	0.0120898	-1.08228	0.00617002	-0.16023	0.780917	-0.426465	0.283685	0.2574	0.567359	0.565348	0.277619	0.0482046
afuC.mmuM.IGR	277648	277655	-	7	0	2	0	0	1	1	2	0	0	5	0	0	4	0	0	0	0	2.93086	0.735671	1.74019	0	0	2.20535	0	0	2.92872	2.05435	0	0	0	0	0	-0.00399067	NA	0	NA	0.00109921	NA	-0.0268157	NA	-0.135944	NA	-0.0501624	NA	-0.000592362
afuC.EST3UTR	277656	277755	-	99	4	1	3	4	14	2	2	1	11	6	1	2	11	7	2	0	6.47831	1.46543	10.2994	3.48037	3.22142	4.81063	2.20535	2.48592	2.44204	3.51447	5.64946	1.82853	0.911026	2.83776	3.22056	0	-0.158129	0.842409	-0.425377	0.563712	-0.121254	NA	-0.441213	0.541612	-0.086898	0.902745	0.0940649	NA	-0.0121881
mmuM.afuC.IGR	277748	277755	+	7	14	12	12	7	15	6	7	7	36	13	4	7	20	42	8	15	22.6741	17.5851	11.0351	10.4411	12.8857	8.4186	7.71871	17.4015	7.99213	7.61468	10.2717	10.9712	3.6441	9.93216	12.8822	29.8519	-0.936547	0.0846296	-0.446184	0.497713	0.21085	0.742353	-0.0132417	0.986153	0.411743	0.434343	0.346315	0.60652	0.0840762
afuC.AS	277756	278802	+	1046	21	37	31	23	63	22	25	17	188	49	28	19	105	193	29	27	34.0111	54.2208	46.3473	38.2841	33.288	27.6611	27.5668	42.2607	41.7367	28.7015	53.9267	50.4151	25.5087	26.9587	46.6982	53.7335	-0.258493	0.588417	-0.179875	0.740169	0.0449132	0.948501	0.238291	0.614675	0.387337	0.366195	0.182327	0.786908	0.053923
afuC	277756	278802	-	1046	16	10	16	19	18	8	14	4	64	24	13	2	36	32	20	7	25.9132	14.6543	13.2421	13.9215	17.1809	22.8505	15.4374	9.94369	14.2082	14.0579	18.4891	8.35899	11.8433	2.83776	32.2056	13.9309	-0.338589	0.59545	-0.87363	0.137473	-0.300113	0.619734	-0.0275596	0.972394	0.389336	0.462216	0.337877	0.615837	0.0220564
afuC.afuB.TU_AS	278803	278813	+	10	0	0	0	0	0	0	0	0	1	0	0	0	1	0	0	0	0	0	0	0	0	0	0	0	0.222004	0	0.513587	0	0	0	0	0	-0.0345451	NA	0	NA	0.00817162	NA	0.0102458	NA	0	NA	-0.0013954	NA	0.00102225
afuC.afuB.TU	278803	278813	-	10	0	0	0	0	0	0	0	1	11	4	0	0	4	2	0	1	0	0	0	0	0	0	0	2.48592	2.44204	2.34298	2.05435	0.522437	0	0	0	1.99013	0.329435	NA	0	NA	-0.089305	NA	0.304403	NA	-0.011701	NA	-0.100378	NA	-0.0014412
afuB.AS	278814	279176	+	362	1	1	7	0	5	0	2	0	11	2	3	2	4	7	4	0	1.61958	1.46543	3.67836	0	7.51664	0	2.20535	0	2.44204	1.17149	2.05435	1.82853	2.73308	2.83776	6.44112	0	0.0652884	NA	-0.13181	0.86961	-0.075246	NA	-0.0383704	0.964574	0.240742	NA	0.163916	NA	-0.0044789
afuB	278814	279176	-	362	2	6	4	5	10	0	0	3	56	11	0	0	44	43	2	3	3.23916	8.79257	7.35671	0	4.29522	6.01329	0	7.45777	12.4322	6.44319	22.5978	11.2324	0	0	3.22056	5.97039	0.266942	0.720986	-1.89322	0.0343623	-0.810254	NA	0.917333	0.175779	0.156487	0.808666	-0.25395	0.689908	0.0301638
insB-2	279178	279681	-	503	22	41	28	33	100	29	72	30	455	169	68	42	334	656	63	26	35.6307	60.0825	73.5671	50.4654	30.0666	39.6877	79.3924	74.5777	101.012	98.9909	171.538	171.359	61.9498	59.593	101.448	51.7434	0.925609	0.00687691	0.69241	0.068296	-0.144856	0.800789	1.29706	2.65545e-05	0.00347003	0.997182	-1.08011	0.0153277	0.0332583
insAB-2.AS	279178	279875	+	697	61	59	67	40	133	78	68	37	291	118	75	71	165	245	55	58	98.7943	86.4602	97.8443	135.735	71.945	48.1063	74.9817	91.9791	64.6031	69.1179	84.7419	63.9985	68.3269	100.74	88.5655	115.428	-0.417809	0.255259	0.411041	0.283994	0.654419	0.127987	-0.57321	0.0825722	0.221123	0.584493	0.678676	0.132979	-0.0139011
insAB-2	279178	279875	-	697	54	72	64	68	161	63	96	43	786	269	108	69	561	1048	92	52	87.4572	105.511	118.443	109.632	68.7236	81.7807	105.857	106.895	174.495	157.565	288.123	273.757	98.3908	97.9027	148.146	103.487	0.7327	0.00298432	0.355891	0.24315	-0.290653	0.471338	1.22872	1.50301e-08	0.204409	0.537729	-0.857483	0.0128429	0.0846229
insA-2	279600	279875	-	275	40	41	46	45	90	43	50	23	470	148	59	44	321	585	56	29	64.7831	60.0825	66.2104	74.828	49.3951	54.1196	55.1336	57.1762	104.342	86.6902	164.862	152.813	53.7505	62.4307	90.1757	57.7138	0.563686	0.0748561	0.139242	0.747687	-0.31021	0.494233	1.09884	3.73679e-05	0.314245	0.39881	-0.561453	0.21081	0.0757313
insAB-2.ykgN.IGR	279876	280023	+	147	10	11	6	7	6	6	10	4	95	33	78	45	39	68	44	36	16.1958	16.1197	4.41403	10.4411	6.44283	8.4186	11.0267	9.94369	21.0904	19.3296	20.0299	17.7628	71.06	63.8496	70.8524	71.6447	0.255031	0.650795	2.96612	1.55476e-08	2.01874	0.000580145	1.17957	0.0162319	2.51493	2.99873e-06	0.610021	0.305477	0.111099
insAB-2.EST5UTR	279876	279949	-	73	9	7	14	15	11	10	10	4	142	40	25	17	66	109	11	4	14.5762	10.258	8.09238	17.4019	15.0333	18.0399	11.0267	9.94369	31.5245	23.4298	33.8968	28.4728	22.7756	24.121	17.7131	7.96052	0.846424	0.101511	0.363204	0.533052	-0.283663	0.631806	1.0787	0.0270838	0.141004	0.81097	-0.484944	0.440912	0.0128024
ykgN.EST3UTR	279950	280023	-	73	12	4	9	11	3	7	7	1	110	33	29	24	43	81	9	4	19.4349	5.86171	2.20701	12.1813	9.66425	13.2292	7.71871	2.48592	24.4204	19.3296	22.0843	21.1587	26.4198	34.0531	14.4925	7.96052	0.519201	0.397689	0.939047	0.100523	0.203446	0.750632	1.2277	0.0343438	0.393587	0.480891	-0.279222	0.687839	0.0478116
ykgN.AS	280024	280362	+	338	8	12	6	15	13	9	17	6	176	68	229	168	82	157	111	89	12.9566	17.5851	9.56373	15.6617	6.44283	18.0399	18.7454	14.9155	39.0727	39.8307	42.1142	41.0113	208.625	238.372	178.741	177.122	1.13337	0.00485695	4.10135	5.69397e-24	2.27088	1.43095e-05	1.59563	3.95216e-05	3.22437	4.02962e-15	1.03288	0.0435737	0.0354481
ykgN	280024	280362	-	338	27	37	63	73	72	39	67	34	604	272	291	168	268	484	96	96	43.7286	54.2208	52.9683	67.8673	67.6498	87.794	73.8791	84.5214	134.09	159.323	137.641	126.43	265.109	238.372	154.587	191.052	1.45552	1.14908e-07	1.61687	6.29567e-11	0.0906308	0.865559	1.08329	2.60963e-05	1.00216	0.00021868	-0.0169435	0.978275	-0.0460406
ykgN.yagB.TU_AS	280363	280384	+	21	3	1	0	1	4	3	0	0	9	8	0	5	8	7	0	0	4.85873	1.46543	2.94269	5.22056	0	1.20266	0	0	1.99803	4.68596	4.1087	1.82853	0	7.0944	0	0	0.0166395	NA	0.604025	0.398268	0.216135	NA	-0.126022	0.8759	0	NA	0.0477687	NA	-0.00591481
ykgN.yagB.TU	280363	280384	-	21	2	6	7	13	12	3	18	3	68	35	30	8	25	56	13	7	3.23916	8.79257	8.82806	5.22056	7.51664	15.6345	19.8481	7.45777	15.0963	20.5011	12.8397	14.6282	27.3308	11.351	20.9337	13.9309	0.930166	0.11841	0.501472	0.421839	-0.2436	0.698829	0.569962	0.359755	0.111159	0.857593	-0.231731	0.749123	-0.0256205
yagB.AS	280385	280735	+	350	10	6	10	4	19	9	4	2	25	9	2	14	12	26	4	0	16.1958	8.79257	13.9778	15.6617	10.7381	4.81063	4.41069	4.97184	5.55009	5.2717	6.16305	6.79168	1.82205	19.8643	6.44112	0	-0.617804	0.344557	0.195346	0.797673	0.420588	NA	-0.646737	0.325172	-0.117943	0.858759	0.173656	0.808908	0.000445815
yagB	280385	280735	-	350	18	31	59	49	55	20	47	19	228	76	65	39	85	159	30	16	29.1524	45.4283	40.4619	34.8037	63.3545	58.9302	51.8256	47.2325	50.6168	44.5166	43.6549	41.5337	59.2167	55.3363	48.3084	31.8421	0.302497	0.482205	-0.0793	0.868811	-0.271292	0.588973	0.135284	0.774242	-0.204941	0.646653	-0.293354	0.614372	-0.0155406
yagB.yagA.TU_AS	280736	280828	+	92	5	8	10	13	12	3	5	5	10	2	0	8	5	16	2	0	8.09789	11.7234	8.82806	5.22056	10.7381	15.6345	5.51336	12.4296	2.22004	1.17149	2.56794	4.17949	0	11.351	3.22056	0	-1.2186	0.0650511	-0.626216	0.367751	0.240075	NA	-0.502605	0.475252	-0.697614	0.272451	-0.231881	0.721591	0.0354876
yagB.yagA.TU	280736	280828	-	92	6	3	3	2	4	0	4	6	29	16	12	7	3	25	2	7	9.71747	4.39628	2.94269	0	3.22142	2.40531	4.41069	14.9155	6.43811	9.37192	1.54076	6.53046	10.9323	9.93216	3.22056	13.9309	0.0731044	0.932187	0.902503	0.193146	0.385513	NA	0.482826	0.500407	-0.0288766	0.968002	-0.281437	0.668349	0.0238416
yagA.AS	280829	281983	+	1154	10	13	15	21	15	8	22	12	27	4	2	6	14	34	6	0	16.1958	19.0506	11.0351	13.9215	16.1071	25.2558	24.2588	29.8311	5.9941	2.34298	7.19022	8.88142	1.82205	8.51328	9.66169	0	-1.32114	0.0215633	-1.39669	0.0284869	-0.0414025	0.958045	-0.377525	0.572291	-1.44466	0.0314964	-0.644797	0.305719	0.0709492
yagA	280829	281983	-	1154	6	6	2	4	4	7	4	0	13	0	13	8	10	28	8	2	9.71747	8.79257	2.94269	12.1813	2.14761	4.81063	4.41069	0	2.88605	0	5.13587	7.31411	11.8433	11.351	12.8822	3.98026	-1.1969	0.0696899	0.824755	0.233235	1.13521	NA	-0.0701614	0.935995	0.512125	0.398609	0.402282	0.51479	0.0674025
yagA.yagE.IGR	281984	282177	+	193	0	2	0	3	2	0	2	0	0	2	0	0	0	2	0	0	0	2.93086	1.47134	0	0	3.60797	2.20535	0	0	1.17149	0	0.522437	0	0	0	0	-0.133533	NA	-0.339892	NA	-0.045672	NA	-0.154992	NA	-0.142132	NA	-0.0100847	NA	-0.000366395
yagA.EST5UTR	281984	282083	-	99	0	1	3	2	3	1	1	0	3	0	0	1	1	4	2	0	0	1.46543	2.20701	1.74019	3.22142	2.40531	1.10267	0	0.666011	0	0.513587	1.04487	0	1.41888	3.22056	0	-0.157571	NA	-0.511968	NA	-0.0863251	NA	-0.325139	NA	0.168649	NA	0.219085	NA	-0.00295054
yagE.yagA.IGR	282084	282277	-	193	0	1	4	3	2	0	1	0	0	0	2	0	0	2	0	0	0	1.46543	1.47134	0	4.29522	3.60797	1.10267	0	0	0	0	0.522437	1.82205	0	0	0	-0.431208	NA	-0.341988	NA	0.061253	NA	-0.218691	NA	-0.122937	NA	0.0161249	NA	0.00760482
yagE.EST5UTR	282178	282277	+	99	5	8	12	3	14	3	2	7	20	12	9	8	0	16	2	5	8.09789	11.7234	10.2994	5.22056	12.8857	3.60797	2.20535	17.4015	4.44007	7.02894	0	4.17949	8.19923	11.351	3.22056	9.95065	-0.353838	0.619171	0.0971054	0.905197	0.215412	NA	-0.841061	0.213744	-0.132401	0.838795	0.295103	0.647669	-0.023687
yagE.AS	282278	283186	-	908	4	10	27	12	16	12	16	8	16	2	5	4	4	4	0	2	6.47831	14.6543	11.7707	20.8822	28.9928	14.4319	17.6428	19.8874	3.55206	1.17149	2.05435	1.04487	4.55513	5.67552	0	3.98026	-1.21248	0.0476957	-1.34944	0.0368261	-0.0201744	NA	-2.67018	0.000344608	-1.77266	0.0295851	0.018786	0.980001	-0.0521542
yagE	282278	283186	+	908	43	53	107	64	68	44	54	42	337	137	111	106	89	163	59	81	69.6419	77.6677	50.0257	76.5682	114.897	76.9701	59.5443	104.409	74.8153	80.247	45.7093	42.5786	101.124	150.401	95.0066	161.201	0.0600334	0.914944	0.322764	0.454706	0.179069	0.748542	-0.417245	0.323365	0.499215	0.185265	0.80095	0.0985073	-0.05153
yagE.yagF.TU_AS	283187	283200	-	13	0	0	0	0	0	0	0	0	0	0	1	0	0	0	0	0	0	0	0	0	0	0	0	0	0	0	0	0	0.911026	0	0	0	0	NA	0.0642898	NA	0.0342346	NA	0	NA	0	NA	0	NA	0
yagE.yagF.TU	283187	283200	+	13	2	5	7	4	4	2	4	1	12	6	10	10	6	11	7	4	3.23916	7.32714	2.94269	3.48037	7.51664	4.81063	4.41069	2.48592	2.66404	3.51447	3.08152	2.8734	9.11026	14.1888	11.272	7.96052	-0.414503	0.548376	0.48829	0.469412	0.489377	NA	-0.0407267	0.96312	0.514693	0.37612	0.389631	0.545676	0.0216837
yagF.AS	283201	285168	-	1967	2	0	4	4	10	2	4	3	5	0	3	0	0	4	6	6	3.23916	0	7.35671	3.48037	4.29522	4.81063	4.41069	7.45777	1.11002	0	0	1.04487	2.73308	0	9.66169	11.9408	-0.328624	0.632727	-0.552955	0.447319	-0.0470034	NA	-1.45911	0.051498	0.265529	0.662719	0.959767	NA	-0.029459
yagF	283201	285168	+	1967	134	135	205	206	231	85	223	114	555	173	276	149	139	266	274	192	217.023	197.833	169.94	147.916	220.13	247.747	245.896	283.395	123.212	101.334	71.3887	69.4841	251.443	211.413	441.217	382.105	-0.828415	8.12037e-05	-0.00676389	0.984905	0.730729	0.0135127	-1.13607	4.93012e-08	0.589402	0.00638679	1.72846	3.30644e-09	-0.0437267
yagG.yagF.IGR	285169	285394	-	225	0	0	0	0	0	2	0	0	4	0	0	0	2	4	1	2	0	0	0	3.48037	0	0	0	0	0.888015	0	1.02717	1.04487	0	0	1.61028	3.98026	0.0702089	NA	0	NA	-0.0201425	NA	-0.0779115	NA	0.281028	NA	0.145963	NA	-0.0042571
yagF.EST3UTR	285169	285268	+	99	14	10	17	19	10	5	19	6	59	22	22	21	21	31	13	9	22.6741	14.6543	7.35671	8.70093	18.2547	22.8505	20.9508	14.9155	13.0982	12.8864	10.7853	8.09777	20.0426	29.7965	20.9337	17.9112	-0.37583	0.511227	0.190037	0.758102	0.352202	0.535885	0.169963	0.806899	0.0361478	0.956094	-0.0739122	0.92645	0.0448929
yagF.yagG.IGR	285269	285294	+	25	0	0	1	0	0	1	0	0	4	1	2	2	0	2	0	0	0	0	0	1.74019	1.07381	0	0	0	0.888015	0.585745	0	0.522437	1.82205	2.83776	0	0	0.14675	NA	0.259969	NA	0.0212374	NA	-0.154749	NA	0	NA	0.0536982	NA	-0.00875886
yagG.EST5UTR	285295	285394	+	99	0	4	3	2	3	7	1	0	10	7	4	2	4	9	2	2	0	5.86171	2.20701	12.1813	3.22142	2.40531	1.10267	0	2.22004	4.10021	2.05435	2.35097	3.6441	2.83776	3.22056	3.98026	0.0110755	0.990842	0.0757106	0.92859	0.0278801	NA	-0.673181	0.327909	0.479309	0.437646	0.615296	NA	-0.031744
yagG.AS	285395	286777	-	1382	4	2	2	2	4	4	2	0	4	17	5	6	2	4	2	8	6.47831	2.93086	2.94269	6.96075	2.14761	2.40531	2.20535	0	0.888015	9.95766	1.02717	1.04487	4.55513	8.51328	3.22056	15.921	0.0531735	0.952155	0.559088	0.440702	0.216492	NA	-0.863658	0.212476	0.802436	0.222072	0.967555	NA	-0.0451629
yagG	285395	286777	+	1382	3	9	17	9	15	18	2	2	50	13	23	12	11	15	9	10	4.85873	13.1889	11.0351	31.3234	18.2547	10.8239	2.20535	4.97184	11.1002	7.61468	5.64946	3.91828	20.9536	17.0266	14.4925	19.9013	0.0357269	0.965419	0.242459	0.725449	0.106961	0.881659	-1.49199	0.00870944	1.32247	0.0530038	2.48123	0.0014834	-0.156934
yagG.yagH.TU_AS	286778	286788	-	10	0	0	0	0	0	0	0	0	2	0	1	0	1	1	0	0	0	0	0	0	0	0	0	0	0.444007	0	0.513587	0.261218	0.911026	0	0	0	-0.00795329	NA	0.0642898	NA	0.0154214	NA	0.0409524	NA	0	NA	-0.00969665	NA	0.00106246
yagG.yagH.TU	286778	286788	+	10	2	2	1	0	0	0	0	1	0	0	2	2	0	0	0	0	3.23916	2.93086	0	0	1.07381	0	0	2.48592	0	0	0	0	1.82205	2.83776	0	0	-0.769327	NA	0.273586	NA	0.272755	NA	0	NA	-0.149675	NA	-0.000246843	NA	0.0127394
yagH.AS	286789	288303	-	1514	11	10	12	6	32	2	11	10	57	27	51	16	38	63	62	31	17.8154	14.6543	23.5415	3.48037	12.8857	7.21594	12.1294	24.8592	12.6542	15.8151	19.5163	16.4568	46.4623	22.7021	99.8374	61.694	-0.131675	0.858362	1.29699	0.0201208	0.921949	0.106361	0.170608	0.809095	1.75572	0.00265711	1.00726	0.101984	0.0216328
yagH	286789	288399	+	1610	11	8	23	6	18	11	21	19	66	8	33	17	24	24	26	24	17.8154	11.7234	13.2421	19.142	24.6975	7.21594	23.1561	47.2325	14.6522	4.68596	12.3261	6.26924	30.0639	24.121	41.8673	47.7631	-0.338192	0.606561	0.492642	0.423711	0.494703	0.383807	-0.525766	0.393195	0.191899	0.73366	0.500401	0.427816	-0.0111304
yagI.EST3UTR	288304	288403	-	99	1	16	7	2	10	2	8	3	20	11	20	22	11	30	32	13	1.61958	23.4468	7.35671	3.48037	7.51664	2.40531	8.82138	7.45777	4.44007	6.44319	5.64946	7.83655	18.2205	31.2154	51.529	25.8717	-0.713272	0.253054	1.46278	0.0279967	1.43566	0.0180637	0.125978	0.876112	1.34739	0.0374601	0.690792	0.272371	0.0585013
yagH.EST3UTR	288400	288499	+	99	0	0	3	0	0	0	7	3	0	0	5	2	1	4	0	1	0	0	0	0	3.22142	0	7.71871	7.45777	0	0	0.513587	1.04487	4.55513	2.83776	0	1.99013	0	NA	0.295477	NA	0.212033	NA	0.387152	NA	-0.564922	NA	-0.423857	NA	0.0237851
yagI	288404	289162	-	758	63	54	61	48	98	57	63	25	174	48	133	81	74	201	128	94	102.033	79.1331	72.0958	99.1906	65.5021	57.7275	69.4684	62.1481	38.6286	28.1158	38.0055	52.5049	121.166	114.929	206.116	187.072	-1.2813	1.46151e-05	0.843706	0.00639275	2.05612	4.94706e-07	-0.791729	0.00864639	1.42447	3.64266e-06	2.20942	1.40515e-07	0.0631278
yagI.AS	288500	289162	+	662	1	0	6	2	2	0	3	3	8	6	7	1	4	12	2	5	1.61958	0	1.47134	0	6.44283	2.40531	3.30802	7.45777	1.77603	3.51447	2.05435	3.13462	6.37718	1.41888	3.22056	9.95065	0.431664	0.51052	-0.046883	0.956978	-0.232983	NA	0.469645	0.510016	0.096061	0.888205	-0.182331	NA	-0.00296141
yagI.EST5UTR	289163	289232	-	69	9	7	6	3	9	6	2	0	17	5	9	2	6	23	10	10	14.5762	10.258	6.62104	10.4411	6.44283	3.60797	2.20535	0	3.77406	2.92872	3.08152	6.00802	8.19923	2.83776	16.1028	19.9013	-1.12342	0.0616179	0.0996457	0.900184	0.63333	NA	-0.468334	0.486875	1.96003	0.0212694	1.59865	0.0199166	0.040397
yagI.argF.IGR	289163	289300	+	137	2	0	1	2	2	1	1	0	3	2	0	2	0	2	0	0	3.23916	0	1.47134	1.74019	1.07381	2.40531	1.10267	0	0.666011	1.17149	0	0.522437	0	2.83776	0	0	-0.150683	NA	-0.0808642	NA	0.0284415	NA	-0.472197	NA	-0.148758	NA	0.0762894	NA	-0.0103601
argF.EST3UTR	289233	289300	-	67	4	3	7	3	7	4	2	0	33	7	7	3	6	13	3	1	6.47831	4.39628	5.1497	6.96075	7.51664	3.60797	2.20535	0	7.32612	4.10021	3.08152	3.39584	6.37718	4.25664	4.83084	1.99013	0.0550725	0.950109	-0.0233793	0.978631	-0.038104	NA	-0.436376	0.538929	0.313323	0.611634	0.435469	NA	-0.0285801
argF.AS	289301	290305	+	1004	0	2	0	2	0	4	0	0	2	0	0	2	0	5	0	0	0	2.93086	0	6.96075	0	2.40531	0	0	0.444007	0	0	1.30609	0	2.83776	0	0	-0.1188	NA	0.012074	NA	0.0313797	NA	-0.124466	NA	0	NA	0.0346258	NA	0.000199766
argF	289301	290305	-	1004	27	20	47	30	49	16	38	28	189	74	84	79	78	198	56	44	43.7286	29.3086	36.0479	27.843	50.4689	36.0797	41.9016	69.6058	41.9587	43.3451	40.0598	51.7212	76.5262	112.092	90.1757	87.5657	0.191804	0.704445	0.957281	0.00813152	0.542381	0.251362	0.425149	0.319078	0.5361	0.15513	0.147516	0.830038	0.0200202
argL.AS	290275	290370	+	95	0	4	0	2	0	1	0	0	0	0	0	0	0	3	0	0	0	5.86171	0	1.74019	0	2.40531	0	0	0	0	0	0.783655	0	0	0	0	-0.365169	NA	-0.178471	NA	0.0469435	NA	-0.0655545	NA	0	NA	0.0208404	NA	0.00713041
argL	290275	290370	-	95	2	2	8	1	3	1	4	0	33	15	12	22	17	46	3	2	3.23916	2.93086	2.20701	1.74019	8.59045	1.20266	4.41069	0	7.32612	8.78617	8.73099	12.016	10.9323	31.2154	4.83084	3.98026	0.615523	0.356709	1.18658	0.0757326	0.151427	NA	1.19854	0.0778812	0.181442	0.774601	-0.363674	0.558345	0.0235105
argF.5UTR	290306	290340	-	34	2	2	7	0	2	1	2	0	15	6	8	8	7	20	2	0	3.23916	2.93086	1.47134	1.74019	7.51664	0	2.20535	0	3.33006	3.51447	3.59511	5.22437	7.28821	11.351	3.22056	0	0.0528514	0.952367	0.527271	0.462335	0.192101	NA	0.552565	0.433145	0.0552365	0.937212	-0.165271	NA	0.0240208
ykgS.argL.IGR	290371	290509	-	138	2	6	9	6	9	2	2	0	28	22	9	11	13	35	5	2	3.23916	8.79257	6.62104	3.48037	9.66425	7.21594	2.20535	0	6.2161	12.8864	6.67664	9.14264	8.19923	15.6077	8.05141	3.98026	0.318594	0.651832	0.250806	0.731096	-0.0405005	NA	0.311212	0.670511	0.641662	0.304968	0.331586	0.603239	-0.00130774
argL.ykgS.IGR	290371	290509	+	138	4	4	11	13	8	10	13	3	14	2	4	11	2	9	8	0	6.47831	5.86171	5.88537	17.4019	11.8119	15.6345	14.3347	7.45777	3.10805	1.17149	1.02717	2.35097	3.6441	15.6077	12.8822	0	-0.633992	0.341404	-0.26918	0.719682	0.190017	NA	-1.48128	0.0322789	-0.237723	0.694939	0.479235	0.438514	-0.0304864
ykgS.AS	290510	290638	-	128	0	2	2	1	2	1	1	1	25	17	3	5	6	23	2	1	0	2.93086	1.47134	1.74019	2.14761	1.20266	1.10267	2.48592	5.55009	9.95766	3.08152	6.00802	2.73308	7.0944	3.22056	1.99013	0.832871	0.205747	0.559523	0.440066	-0.123963	NA	0.602612	0.389018	0.157222	0.808845	-0.12774	NA	-0.0128304
ykgS	290510	290638	+	128	9	2	18	25	29	16	36	18	28	7	13	14	12	28	9	0	14.5762	2.93086	21.3345	27.843	19.3285	30.0664	39.6962	44.7466	6.2161	4.10021	6.16305	7.31411	11.8433	19.8643	14.4925	0	-0.409065	0.535468	-0.432615	0.488671	0.00966194	0.98945	-1.32526	0.0145253	-1.76892	0.00784569	-0.223744	0.759065	-0.0562411
insAB-3.EST3UTR	290549	290648	-	99	0	2	2	1	2	1	2	1	18	12	3	4	5	22	1	1	0	2.93086	1.47134	1.74019	2.14761	1.20266	2.20535	2.48592	3.99607	7.02894	2.56794	5.7468	2.73308	5.67552	1.61028	1.99013	0.61249	0.356668	0.457499	0.533132	-0.0797768	NA	0.538528	0.445676	-0.0779735	0.912786	-0.277859	NA	-0.00639695
ykgS.insAB-3.IGR	290639	290648	+	9	3	1	5	6	9	3	6	8	14	3	5	4	5	7	2	0	4.85873	1.46543	6.62104	5.22056	5.36903	7.21594	6.61604	19.8874	3.10805	1.75723	2.56794	1.82853	4.55513	5.67552	3.22056	0	-0.118826	0.887119	-0.144096	0.853954	-0.00396934	NA	-0.753225	0.257002	-1.10844	0.114847	-0.282306	NA	-0.0303221
insB-3	290649	291152	-	503	52	30	51	50	95	39	57	25	452	162	58	29	304	618	45	37	84.2181	43.9628	69.8888	67.8673	54.7641	60.1329	62.8523	62.1481	100.346	94.8907	156.131	161.433	52.8395	41.1475	72.4626	73.6348	0.557484	0.0871259	-0.23629	0.569782	-0.62654	0.134299	1.10863	5.95031e-05	0.161631	0.699739	-0.726348	0.0922228	0.0771227
insAB-3.AS	290649	291346	+	697	52	61	83	84	173	107	85	49	255	91	69	60	151	244	58	52	84.2181	89.3911	127.271	186.2	89.1259	101.023	93.7272	121.81	56.611	53.3028	77.5517	63.7373	62.8608	85.1328	93.3963	103.487	-0.591672	0.0624275	-0.337795	0.348026	0.183544	0.714514	-1.04804	9.4085e-05	-0.0781699	0.858133	0.789141	0.0519728	-0.0559474
insAB-3	290649	291346	-	697	78	71	96	91	151	75	95	36	732	244	98	47	485	1022	70	45	126.327	104.045	111.086	130.514	103.085	109.442	104.754	89.4932	162.507	142.922	249.09	266.965	89.2805	66.6874	112.72	89.5558	0.386368	0.168525	-0.39045	0.196406	-0.656776	0.0623958	1.05365	3.19209e-06	0.0346372	0.935582	-0.873757	0.0145283	0.184175
insA-3	291071	291346	-	275	41	50	60	55	93	51	54	20	409	133	55	30	264	578	40	15	66.4027	73.2714	68.4174	88.7495	64.4283	66.1461	59.5443	49.7184	90.7995	77.9041	135.587	150.984	50.1064	42.5664	64.4112	29.8519	0.24684	0.534275	-0.421351	0.270276	-0.511156	0.240065	0.814772	0.00632871	-0.144025	0.752602	-0.798577	0.0755478	0.0815254
insAB-3.yagJ.IGR	291347	291399	+	52	1	2	2	1	1	4	2	0	8	2	2	4	2	9	0	4	1.61958	2.93086	0.735671	6.96075	2.14761	1.20266	2.20535	0	1.77603	1.17149	1.02717	2.35097	1.82205	5.67552	0	7.96052	-0.166838	0.825744	0.332115	0.660964	0.19898	NA	-0.320198	0.667636	0.297386	0.632261	0.329048	NA	-0.0051036
insAB-3.EST5UTR	291347	291446	-	99	1	5	4	15	10	3	5	0	36	13	2	2	28	51	1	3	1.61958	7.32714	7.35671	5.22056	4.29522	18.0399	5.51336	0	7.99213	7.61468	14.3804	13.3221	1.82205	2.83776	1.61028	5.97039	0.359512	0.61201	-1.16651	0.10007	-0.771269	NA	0.580912	0.389124	0.0227895	0.975775	-0.228208	0.739572	0.00879522
yagJ.EST5UTR	291400	291499	+	99	2	0	2	0	0	0	0	0	7	4	2	0	2	7	0	3	3.23916	0	0	0	2.14761	0	0	0	1.55403	2.34298	1.02717	1.82853	1.82205	0	0	5.97039	0.0460882	NA	-0.0264257	NA	-0.0238592	NA	0.487711	NA	0.452813	NA	0.0278764	NA	0.0142206
yagJ.insAB-3.IGR	291447	291499	-	52	0	0	0	0	0	0	0	0	0	0	0	0	0	0	0	0	0	0	0	0	0	0	0	0	0	0	0	0	0	0	0	0	0	NA	0	NA	0	NA	0	NA	0	NA	0	NA	0
yagJ.AS	291500	292221	-	721	12	15	17	14	10	7	9	2	52	30	12	2	8	33	0	0	19.4349	21.9814	7.35671	12.1813	18.2547	16.8372	9.92405	4.97184	11.5442	17.5723	4.1087	8.62021	10.9323	2.83776	0	0	-0.333785	0.611197	-0.77235	0.209356	-0.243359	0.699312	-0.311948	0.656551	-2.04887	0.0220564	-0.989475	0.0931745	0.000665396
yagJ	291500	292231	+	731	53	84	117	62	186	60	97	48	1583	685	213	146	665	1602	118	79	85.8376	123.096	136.835	104.411	125.635	74.5647	106.959	119.324	351.432	401.235	341.536	418.472	194.049	207.156	190.013	157.22	1.73398	3.6083e-11	0.913344	0.000936176	-0.635674	0.0947442	1.53989	1.12015e-09	0.518356	0.0883166	-0.78631	0.043447	-0.0201502
yagK.EST3UTR	292222	292321	-	99	5	16	13	7	10	4	7	2	25	11	9	5	6	22	1	0	8.09789	23.4468	7.35671	6.96075	13.9595	8.4186	7.71871	4.97184	5.55009	6.44319	3.08152	5.7468	8.19923	7.0944	1.61028	0	-0.864465	0.146746	-0.303813	0.669715	0.26537	NA	-0.377367	0.589828	-0.84743	0.203199	-0.438801	0.453456	0.0284818
yagJ.EST3UTR	292232	292331	+	99	29	15	22	23	52	15	21	18	769	401	70	26	403	902	29	20	46.9678	21.9814	38.2549	26.1028	23.6237	27.6611	23.1561	44.7466	170.721	234.884	206.976	235.619	63.7718	36.8909	46.6982	39.8026	2.352	8.51653e-10	0.823038	0.0505693	-1.05617	0.0347451	2.57229	7.00463e-12	0.283286	0.541229	-1.79198	0.00103912	0.0120876
yagK	292322	292948	-	626	8	29	21	27	15	10	14	4	78	28	25	30	29	54	17	6	12.9566	42.4974	11.0351	17.4019	22.5499	32.4717	15.4374	9.94369	17.3163	16.4009	14.894	14.1058	22.7756	42.5664	27.3748	11.9408	-0.511747	0.367996	0.160064	0.809045	0.410888	0.469974	0.0573337	0.940678	0.27939	0.607503	0.203914	0.781809	0.0458432
yagK.AS	292332	292948	+	616	31	24	19	37	55	30	47	6	765	365	53	42	513	920	30	22	50.2069	35.1703	40.4619	52.2056	20.4023	44.4983	51.8256	14.9155	169.833	213.797	263.47	240.321	48.2844	59.593	48.3084	43.7829	1.94375	2.14871e-07	0.601611	0.169258	-0.949833	0.0534539	2.28302	4.43682e-10	0.20561	0.670932	-1.64428	0.00219281	0.0218834
yagK.yagL.IGR	292949	293219	+	270	2	12	14	20	10	2	5	2	26	4	0	0	17	31	2	0	3.23916	17.5851	7.35671	3.48037	15.0333	24.0531	5.51336	4.97184	5.7721	2.34298	8.73099	8.09777	0	0	3.22056	0	-0.668756	0.302795	-4.26517	0.000414108	-1.03322	NA	0.276384	0.714528	-0.436592	0.472906	-0.464304	0.43698	0.0643471
yagK.5UTR	292949	293118	-	169	1	0	10	0	4	2	0	0	0	3	0	2	2	7	0	0	1.61958	0	2.94269	3.48037	10.7381	0	0	0	0	1.75723	1.02717	1.82853	0	2.83776	0	0	0.00608847	NA	-0.383696	NA	-0.104737	NA	-0.211245	NA	0	NA	0.0718732	NA	-0.0063415
yagL.EST3UTR	293120	293219	-	99	0	2	0	1	2	1	3	0	7	4	1	1	5	8	0	0	0	2.93086	1.47134	1.74019	0	1.20266	3.30802	0	1.55403	2.34298	2.56794	2.08975	0.911026	1.41888	0	0	0.081635	NA	0.199928	NA	0.0481563	NA	0.146284	NA	-0.43681	NA	-0.307154	NA	0.00204231
yagL.AS	293220	293918	+	698	8	8	4	0	13	0	4	4	55	5	4	6	26	49	2	6	12.9566	11.7234	9.56373	0	4.29522	0	4.41069	9.94369	12.2102	2.92872	13.3533	12.7997	3.6441	8.51328	3.22056	11.9408	-0.299902	0.679464	0.564872	0.432698	0.417931	NA	0.586901	0.395184	0.0379639	0.957938	-0.252308	0.705971	0.0545458
yagL	293220	293918	-	698	18	6	8	7	11	7	2	3	34	7	7	17	21	24	6	4	29.1524	8.79257	8.09238	12.1813	8.59045	8.4186	2.20535	7.45777	7.54813	4.10021	10.7853	6.26924	6.37718	24.121	9.66169	7.96052	-0.983112	0.102983	0.436702	0.522331	0.860625	0.128183	-0.128686	0.872033	0.371359	0.523809	0.368576	0.574003	0.0586681
yagL.yagM.TU_AS	293919	293944	+	25	0	0	0	2	1	0	0	0	4	2	0	0	1	3	0	0	0	0	0.735671	0	0	2.40531	0	0	0.888015	1.17149	0.513587	0.783655	0	0	0	0	0.144249	NA	-0.22587	NA	-0.0932296	NA	0.0301646	NA	0	NA	-0.00609028	NA	-0.00322232
yagL.yagM.TU	293919	293944	-	25	0	0	0	2	4	0	0	1	5	0	0	3	0	2	2	0	0	0	2.94269	0	0	2.40531	0	2.48592	1.11002	0	0	0.522437	0	4.25664	3.22056	0	0.117759	NA	0.112624	NA	-0.00997356	NA	-0.328065	NA	0.0673377	NA	0.139311	NA	-0.0126917
yagM.AS	293945	294799	+	854	0	4	0	4	6	4	0	0	22	11	2	2	12	23	0	0	0	5.86171	4.41403	6.96075	0	4.81063	0	0	4.88408	6.44319	6.16305	6.00802	1.82205	2.83776	0	0	0.292155	0.682757	-0.0125259	0.988612	-0.123045	NA	0.04729	0.956805	0	1	-0.00176972	NA	-0.0127536
yagM	293945	294799	-	854	2	2	2	0	4	2	6	3	54	6	10	5	19	42	12	4	3.23916	2.93086	2.94269	3.48037	2.14761	0	6.61604	7.45777	11.9882	3.51447	9.75816	10.9712	9.11026	7.0944	19.3234	7.96052	0.637728	0.336781	1.34878	0.0773533	0.273304	NA	0.909243	0.164099	0.370991	0.515748	-0.194262	0.789438	0.00868145
yagM.ykgV.IGR	294800	294917	+	117	0	0	0	2	0	0	0	0	2	1	0	0	0	1	0	0	0	0	0	0	0	2.40531	0	0	0.444007	0.585745	0	0.261218	0	0	0	0	0.0368095	NA	-0.122742	NA	-0.034513	NA	-0.0141611	NA	0	NA	0.00527	NA	-0.00115389
yagM.EST5UTR	294800	294899	-	99	5	6	8	2	7	1	14	2	39	14	2	1	6	22	4	2	8.09789	8.79257	5.1497	1.74019	8.59045	2.40531	15.4374	4.97184	8.65815	8.20043	3.08152	5.7468	1.82205	1.41888	6.44112	3.98026	-0.000621769	0.999491	-0.758107	0.281376	-0.3897	NA	0.117267	0.887806	-0.369616	0.523809	-0.33868	0.607372	0.00701624
ykgV.yagM.IGR	294900	294917	-	17	1	2	2	4	3	0	6	0	15	6	0	0	5	6	1	0	1.61958	2.93086	2.20701	0	2.14761	4.81063	6.61604	0	3.33006	3.51447	2.56794	1.56731	0	0	1.61028	0	0.164637	NA	-1.25949	0.107701	-0.485026	NA	0.16924	0.830619	-0.396442	NA	-0.305809	NA	0.000219867
ykgV.AS	294918	295142	+	224	0	0	0	1	0	0	0	0	4	0	0	0	0	1	0	0	0	0	0	0	0	1.20266	0	0	0.888015	0	0	0.261218	0	0	0	0	0.0291889	NA	-0.0715351	NA	-0.0220482	NA	-0.0141611	NA	0	NA	0.00526999	NA	-0.000979276
ykgV	294918	295142	-	224	14	10	34	30	38	12	17	17	85	37	12	7	52	83	10	8	22.6741	14.6543	27.9555	20.8822	36.5094	36.0797	18.7454	42.2607	18.8703	21.6726	26.7065	21.6811	10.9323	9.93216	16.1028	15.921	0.0878453	0.898182	-1.42035	0.00396621	-1.10489	0.0469142	-0.0445562	0.946752	-0.467235	0.330343	-0.382982	0.544224	-0.0102832
yagN.EST3UTR	295039	295138	-	99	6	6	25	15	21	10	5	13	51	18	10	4	28	52	4	6	9.71747	8.79257	15.4491	17.4019	26.8451	18.0399	5.51336	32.317	11.3222	10.5434	14.3804	13.5834	9.11026	5.67552	6.44112	11.9408	0.147109	0.846931	-1.02379	0.0844039	-0.681945	0.227032	-0.146525	0.843306	-0.388493	0.47555	-0.241308	0.738082	-0.0199657
yagN.AS	295139	295579	+	440	5	5	4	8	13	7	11	0	64	20	2	4	28	46	6	4	8.09789	7.32714	9.56373	12.1813	4.29522	9.62126	12.1294	0	14.2082	11.7149	14.3804	12.016	1.82205	5.67552	9.66169	7.96052	0.427922	0.521812	-0.493336	0.478491	-0.50221	NA	0.18233	0.809145	0.0949201	0.884965	-0.010509	0.988218	-0.0171353
yagN	295139	295579	-	440	251	333	664	442	657	262	483	217	933	419	332	219	468	959	187	112	406.514	487.988	483.336	455.929	713.007	531.574	532.591	539.445	207.129	245.427	240.359	250.508	302.461	310.735	301.123	222.895	-0.945539	2.04062e-06	-0.977679	9.41601e-07	-0.0262332	0.959548	-0.898536	5.00063e-06	-0.943023	6.03681e-06	-0.0730695	0.890561	0.00633019
yagN.intF.IGR	295580	295695	+	115	1	4	4	3	10	4	2	0	23	3	0	2	7	33	1	1	1.61958	5.86171	7.35671	6.96075	4.29522	3.60797	2.20535	0	5.10609	1.75723	3.59511	8.62021	0	2.83776	1.61028	1.99013	-0.0307204	0.971803	-0.589489	0.417856	-0.247448	NA	-0.0921504	0.91376	0.0647201	0.926463	0.0824364	NA	-0.00271583
yagN.EST5UTR	295580	295637	-	57	45	47	98	60	82	43	70	42	142	71	62	46	53	148	33	20	72.881	68.8751	60.3251	74.828	105.233	72.1594	77.1871	104.409	31.5245	41.5879	27.2201	38.6603	56.4836	65.2685	53.1393	39.8026	-0.853498	0.0136073	-0.481068	0.20785	0.25675	0.614136	-0.88264	0.00926808	-0.702439	0.0521633	0.0453207	0.95081	-0.00170054
intF.EST3UTR	295638	295695	-	57	2	8	6	11	18	3	11	3	51	21	12	8	18	51	6	9	3.23916	11.7234	13.2421	5.22056	6.44283	13.2292	12.1294	7.45777	11.3222	12.3006	9.24457	13.3221	10.9323	11.351	9.66169	17.9112	0.370539	0.580363	0.112048	0.881113	-0.138245	0.839284	0.124402	0.87087	0.165133	0.781573	0.0712613	0.929521	-0.017461
intF.AS	295696	297096	+	1400	31	62	48	36	72	42	41	12	2046	963	187	189	1415	2352	46	66	50.2069	90.8565	52.9683	73.0878	51.5427	43.2957	45.2096	29.8311	454.22	564.072	726.726	614.386	170.362	268.168	74.0729	131.349	2.71031	1.11251e-16	2.05941	1.01978e-09	-0.406802	0.382742	3.37152	7.45983e-25	1.13206	0.00212057	-1.69399	0.000454975	0.0650788
intF	295696	297096	-	1400	60	70	138	90	143	55	105	26	1141	400	218	213	382	829	47	62	97.1747	102.58	105.201	95.7102	148.185	108.239	115.781	64.634	253.306	234.298	196.19	216.55	198.604	302.221	75.6832	123.388	1.16738	9.30056e-05	0.862523	0.00447416	-0.21734	0.657471	0.938066	0.00174962	0.0529397	0.91436	-0.697557	0.117205	-0.0228466
intF.nc1.IGR	297097	297136	+	39	0	0	0	0	0	0	0	0	0	0	0	0	0	1	1	0	0	0	0	0	0	0	0	0	0	0	0	0.261218	0	0	1.61028	0	0	NA	0	NA	0	NA	-0.0141611	NA	0.0519364	NA	0.0226087	NA	0.00172803
intF.EST5UTR	297097	297117	-	20	0	0	2	0	0	0	0	0	17	5	5	1	16	24	1	3	0	0	0	0	2.14761	0	0	0	3.77406	2.92872	8.2174	6.26924	4.55513	1.41888	1.61028	5.97039	0.896327	NA	0.405054	0.582799	-0.185764	NA	1.91311	0.0289518	0.787468	NA	-0.140997	NA	0.0131413
nc1.EST3UTR	297118	297136	-	18	0	0	2	0	0	0	0	0	9	4	3	4	19	22	1	3	0	0	0	0	2.14761	0	0	0	1.99803	2.34298	9.75816	5.7468	2.73308	5.67552	1.61028	5.97039	0.689185	NA	0.554673	0.446633	-0.0932956	NA	2.04817	0.0232565	0.804914	NA	-0.153467	NA	0.0200224
nc1.AS	297137	297304	+	167	16757	17637	20892	21749	25754	10498	27427	12276	271	270	413	230	472	363	1627	1193	27139.3	25845.8	18946.5	18268.5	22433.9	26156.6	30243	30517.2	60.163	158.151	242.413	94.8223	376.254	326.342	2619.93	2374.22	-7.84723	9.7709e-67	-5.94093	6.28217e-40	1.19421	0.0248855	-6.62964	1.8785e-49	-3.44061	2.27274e-14	2.63695	8.93633e-06	0.129631
nc1	297137	297304	-	167	0	2	4	3	3	2	0	2	34	23	12	8	44	78	1	6	0	2.93086	2.20701	3.48037	4.29522	3.60797	0	4.97184	7.54813	13.4721	22.5978	20.375	10.9323	11.351	1.61028	11.9408	1.1708	0.0826725	0.769196	0.250405	-0.248369	NA	1.88549	0.00907904	0.595019	0.334044	-0.225628	0.739014	0.00512529
nc1.yagP.IGR	297305	297380	+	75	1	9	9	2	15	5	1	0	17	9	10	2	3	10	5	0	1.61958	13.1889	11.0351	8.70093	9.66425	2.40531	1.10267	0	3.77406	5.2717	1.54076	2.61218	9.11026	2.83776	8.05141	0	-0.307288	0.671666	0.00747382	0.99329	0.14487	NA	-1.06886	0.116133	0.570024	0.361755	0.869631	NA	-0.0344369
nc1.EST5UTR	297305	297342	-	37	0	1	4	3	5	0	0	1	20	16	0	1	9	20	3	0	0	1.46543	3.67836	0	4.29522	3.60797	0	2.48592	4.44007	9.37192	4.62229	5.22437	0	1.41888	4.83084	0	0.829267	0.1974	-0.798331	0.273079	-0.601575	NA	0.400464	0.582795	0.293416	0.635972	0.0475429	NA	-0.0235679
yagP.EST3UTR	297343	297380	-	37	3	0	2	1	4	0	0	0	28	11	2	2	7	12	4	0	4.85873	0	2.94269	0	2.14761	1.20266	0	0	6.2161	6.44319	3.59511	3.13462	1.82205	2.83776	6.44112	0	0.432754	0.523753	0.124988	0.876481	-0.115447	NA	0.289169	0.700472	0.770279	0.230082	0.295582	NA	-0.00666227
yagP.AS	297381	297791	+	410	13	30	16	8	26	14	8	6	51	21	12	2	30	27	17	4	21.0545	43.9628	19.1275	24.3626	17.1809	9.62126	8.82138	14.9155	11.3222	12.3006	15.4076	7.0529	10.9323	2.83776	27.3748	7.96052	-0.99277	0.0729034	-0.518477	0.426394	0.194036	0.764129	-0.639414	0.28377	0.287923	0.606807	0.655864	0.295666	0.0227899
yagP	297381	297791	-	410	9	2	8	11	13	2	3	0	62	27	8	6	11	26	6	1	14.5762	2.93086	9.56373	3.48037	8.59045	13.2292	3.30802	0	13.7642	15.8151	5.64946	6.79168	7.28821	8.51328	9.66169	1.99013	0.420995	0.533697	-0.249761	0.733652	-0.356743	NA	-0.0937306	0.909569	0.459605	0.443894	0.408562	0.516459	-0.0331735
paoD	297770	298726	-	956	8	10	4	3	4	6	6	6	25	10	15	7	10	14	8	13	12.9566	14.6543	2.94269	10.4411	4.29522	3.60797	6.61604	14.9155	5.55009	5.85745	5.13587	3.65706	13.6654	9.93216	12.8822	25.8717	-0.796222	0.17836	0.918919	0.150425	1.13871	NA	-0.251452	0.735553	0.417055	0.441977	0.481143	0.453456	0.0334799
paoD.AS	297792	298726	+	934	5	12	5	10	17	7	7	2	35	20	11	4	13	30	10	4	8.09789	17.5851	12.5064	12.1813	5.36903	12.0266	7.71871	4.97184	7.77013	11.7149	6.67664	7.83655	10.0213	5.67552	16.1028	7.96052	-0.272097	0.690128	-0.0528877	0.948107	0.110002	NA	-0.490551	0.438187	0.354651	0.525106	0.605558	0.335109	-0.0135247
paoD.paoC.TU_AS	298727	298735	+	8	0	0	0	0	0	0	0	0	0	0	0	0	0	0	0	0	0	0	0	0	0	0	0	0	0	0	0	0	0	0	0	0	0	NA	0	NA	0	NA	0	NA	0	NA	0	NA	0
paoD.paoC.TU	298727	298735	-	8	0	1	0	0	0	0	0	0	2	0	0	1	0	0	0	0	0	1.46543	0	0	0	0	0	0	0.444007	0	0	0	0	1.41888	0	0	-0.0683321	NA	0.0815188	NA	0.0332804	NA	0	NA	0	NA	0	NA	-1.76197e-05
paoC.AS	298736	300930	+	2194	6	10	13	16	10	14	13	2	33	14	9	2	7	26	8	6	9.71747	14.6543	7.35671	24.3626	13.9595	19.2425	14.3347	4.97184	7.32612	8.20043	3.59511	6.79168	8.19923	2.83776	12.8822	11.9408	-0.389547	0.559563	-0.901827	0.14899	-0.256845	0.677218	-0.93772	0.114035	0.0934459	0.885375	0.623759	0.321916	-0.0328254
paoC	298736	300934	-	2198	11	14	20	26	28	8	9	11	58	15	28	20	36	39	36	8	17.8154	20.516	20.5988	13.9215	21.4761	31.2691	9.92405	27.3451	12.8762	8.78617	18.4891	10.1875	25.5087	28.3776	57.9701	15.921	-0.531273	0.371649	0.0204503	0.978914	0.322672	0.587796	-0.223101	0.747158	0.602631	0.231599	0.648005	0.294014	0.0225708
paoB.AS	300931	301887	+	956	6	4	2	2	1	2	13	14	6	2	1	4	2	14	2	0	9.71747	5.86171	0.735671	3.48037	2.14761	2.40531	14.3347	34.8029	1.33202	1.17149	1.02717	3.65706	0.911026	5.67552	3.22056	0	-1.25361	0.0606584	0.152519	0.847657	0.594384	NA	0.189643	0.813261	-1.86193	0.0283873	-0.96822	0.0928444	0.0775255
paoB	300931	301887	-	956	0	12	5	9	0	0	4	0	13	7	12	1	2	13	3	2	0	17.5851	0	0	5.36903	10.8239	4.41069	0	2.88605	4.10021	1.02717	3.39584	10.9323	1.41888	4.83084	3.98026	-0.469734	0.491652	-0.118139	0.883858	0.151897	NA	0.979111	0.168242	0.163458	0.800708	-0.317402	NA	0.0642386
paoA	301884	302573	-	689	0	5	6	0	14	6	7	4	39	8	4	6	6	24	10	10	0	7.32714	10.2994	10.4411	6.44283	0	7.71871	9.94369	8.65815	4.68596	3.08152	6.26924	3.6441	8.51328	16.1028	19.9013	0.383906	0.585477	0.366597	0.617158	-0.00751751	NA	-0.599101	0.369549	0.397565	0.484115	0.68922	0.270942	-0.0646727
paoA.AS	301888	302573	+	685	3	6	12	9	15	8	17	2	7	2	0	0	6	9	2	0	4.85873	8.79257	11.0351	13.9215	12.8857	10.8239	18.7454	4.97184	1.55403	1.17149	3.08152	2.35097	0	0	3.22056	0	-1.17811	0.0692619	-3.51906	0.00180839	-0.585107	NA	-1.3301	0.0369163	-1.17476	0.0995789	-0.146276	0.841976	0.0023186
paoA.yagU.IGR	302574	302890	+	316	3	0	7	2	3	0	1	1	11	4	1	0	0	16	0	2	4.85873	0	2.20701	0	7.51664	2.40531	1.10267	2.48592	2.44204	2.34298	0	4.17949	0.911026	0	0	3.98026	0.00103471	NA	-0.783879	0.274687	-0.258604	NA	0.175456	0.818324	0.0292043	NA	-0.0515584	NA	0.00686323
paoA.EST5UTR	302574	302673	-	99	0	0	1	0	0	0	0	0	5	0	0	0	4	7	0	1	0	0	0	0	1.07381	0	0	0	1.11002	0	2.05435	1.82853	0	0	0	1.99013	0.0712129	NA	-0.110501	NA	-0.0448705	NA	0.261842	NA	0.0955792	NA	-0.036123	NA	0.00416683
yagU.paoA.IGR	302674	302990	-	316	0	0	0	0	0	0	0	0	2	2	0	0	2	0	0	0	0	0	0	0	0	0	0	0	0.444007	1.17149	1.02717	0	0	0	0	0	0.0650682	NA	0	NA	-0.0151769	NA	0.0595414	NA	0	NA	-0.0146803	NA	-0.000221634
yagU.EST5UTR	302891	302990	+	99	10	21	16	10	9	9	8	1	176	31	20	14	26	63	5	1	16.1958	30.774	6.62104	15.6617	17.1809	12.0266	8.82138	2.48592	39.0727	18.1581	13.3533	16.4568	18.2205	19.8643	8.05141	1.99013	0.198111	0.774478	0.237735	0.728601	0.0270493	0.972094	0.3489	0.599676	-0.102366	0.876622	-0.262752	0.707386	0.0106826
[truncated: 19,003 more rows]
[truncated: 19 more columns]
