# Supplementary material for: RNA-RNA Interactome Approaches Provide in vivo Evidence for a Critical Role of the Hfq Rim Face in sRNA-mRNA Pairing
Source: bioRxiv. 2025 Jun 26:2025.06.26.660752. Preprint. [Version 1] doi: 10.1101/2025.06.26.660752 (PMC12262471; doi:10.1101/2025.06.26.660752)
Supplement: Supplement 5 [file media-5.xlsx]

## Sheet: Legend
Table S7. RNA binding levels analyzed from RIL-seq (Anti-Hfq) data (related to Figure 5B-G, left panels and Figure S8A). Chimeric and single RNAs identified by RIL-seq (Anti-Hfq) (Supplementary Table S6) were combined to generate the Hfq IP profile. Total RNA-seq, performed in parallel in the same set of strains, was used as a control to calculate IP/Total enrichment ratios.
Geneid (Column A): Names of genes or annotated features based on the custom annotation file NC_000913-3_all_feature.gff (see Materials and Methods for details). These include predicted UTRs (100 nt upstream of start codons and downstream of stop codons, shortened if overlapping another transcript), antisense regions (AS; on the opposite strand of coding regions), intergenic regions (IGRs; strand-…
Start (Column B): Start of the genes or annotated features.
End (Column C): End of the genes or annotated features.
Strand (Column D): The genome strand.
Length (Column E): The length of the genes or annotated features.
Raw counts (Column F to U): Raw read counts mapped to genes or annotated features, generated using featureCounts from Subread v2.0.3 with the -0 parameter enabled to allow assignment to overlapping features. IP samples represent combined RIL-seq (anti-Hfq) data, while Total RNA samples correspond to Total RNA-seq datasets.
Normalized counts (Column V to AK): DESeq2-normalized read counts for each gene or annotated feature, calculated to account for differences in library size and sequencing depth.
Columns AL to BA: Log₂ fold change values and adjusted p-values from differential expression analyses performed using DESeq2. Each column represents a specific comparison between conditions. IP samples represent combined RIL-seq (anti-Hfq) data, while Total RNA samples correspond to Total RNA-seq datasets.
Comparisons:
R16A_vs_WT_IP: R16A IP vs WT IP
R16AFlag_vs_WTFlag_IP: R16A-Flag IP vs WT-Flag IP
R16A_enrich: R16A IP vs R16A Total
WT_enrich: WT IP vs WT Total
R16A_vs_WT_enrich: R16A_enrich vs WT_enrich, calculated as (R16A IP vs R16A Total) compared to (WT IP vs WT Total)
R16Aflag_enrich: R16A-Flag IP vs R16A-Flag Total
WTflag_enrich: WT-Flag IP vs WT-Flag Total
R16Aflag_vs_WTflag_enrich: R16Aflag_enrich vs WTflag_enrich, calculated as (R16A-Flag IP vs R16A-Flag Total) compared to (WT-Flag IP vs WT-Flag Total)

## Sheet: Results
Geneid	Start	End	Strand	Length	raw_counts_Hfq_IP_1	raw_counts_Hfq_IP_2	raw_counts_Hfq-FLAG_IP_1	raw_counts_Hfq-FLAG_IP_2	raw_counts_R16A_IP_1	raw_counts_R16A_IP_2	raw_counts_R16A-FLAG_IP_1	raw_counts_R16A-FLAG_IP_2	raw_counts_Hfq_Total_1	raw_counts_Hfq_Total_2	raw_counts_Hfq-FLAG_Total_1	raw_counts_Hfq-FLAG_Total_2	raw_counts_R16A_Total_1	raw_counts_R16A_Total_2	raw_counts_R16A-FLAG_Total_1	raw_counts_R16A-FLAG_Total_2	normalized_counts_Hfq_IP_1	normalized_counts_Hfq_IP_2	normalized_counts_Hfq-FLAG-IP_1	normalized_counts_Hfq-FLAG-IP_2	normalized_counts_R16A_IP_1	normalized_counts_R16A_IP_2	normalized_counts_R16A-FLAG_IP_1	normalized_counts_R16A-FLAG_IP_2	normalized_counts_Hfq_Total_1	normalized_counts_Hfq_Total_2	normalized_counts_Hfq-FLAG_Total_1	normalized_counts_Hfq-FLAG_Total_2	normalized_counts_R16A_Total_1	normalized_counts_R16A_Total_2	normalized_counts_R16A-FLAG_Total_1	normalized_counts_R16A-FLAG_Total_2	log2FoldChange_R16A_vs_WT_IP	padj_R16A_vs_WT_IP	log2FoldChange_R16AFlag_vs_WTFlag_IP	padj_R16AFlag_vs_WTFlag_IP	log2FoldChange_R16A_enrich	padj_R16A_enrich	log2FoldChange_WT_enrich	padj_WT_enrich	log2FoldChange_R16A_vs_WT_enrich	padj_R16A_vs_WT_enrich	log2FoldChange_R16Aflag_enrich	padj_R16Aflag_enrich	log2FoldChange_WTflag_enrich
yjtD.EST3UTR	1	76	+	75	284	625	414	373	3	9	3	5	16	16	28	16	20	18	12	9	84.2959	75.717	154.989	143.919	24.7344	34.3683	3.08308	48.2827	18.2893	16.5089	14.9288	19.8113	14.7148	15.0045	9.15512	15.4794	-1.04549	0.16626	-2.90121	0.000166985	0.670303	0.34166	1.83595	0.00571627	-0.708956	0.456743	0.0833778	0.906951	2.72516
thrL.yjtD.IGR	1	189	-	188	21	49	13	11	0	0	0	1	0	0	0	0	1	1	3	0	6.23315	5.93621	4.86679	4.24427	0	0	0	9.65655	0	0	0	0	0.735738	0.833583	2.28878	0	-0.814508	NA	-0.285972	NA	0.0903348	NA	1.93982	0.0867691	-0.86565	NA	0.124441	NA	1.83239
yjtD.thrL.IGR	77	147	+	70	362	1176	440	403	17	19	10	7	31	25	65	32	35	36	27	14	107.448	142.469	164.722	155.495	140.162	72.5553	10.2769	67.5958	35.4355	25.7951	34.6562	39.6226	25.7508	30.009	20.599	24.079	-0.230584	0.751921	-2.33367	0.000271655	1.5686	0.0102896	1.78889	0.00145886	-0.104078	0.918696	0.0810352	0.903799	1.86941
thrL.5UTR	148	189	+	41	2662	9227	2976	2458	100	94	126	36	163	159	396	168	258	237	280	175	790.126	1117.83	1114.12	948.401	824.48	358.958	129.489	347.636	186.322	164.057	211.136	208.019	189.82	197.559	213.619	300.988	-0.624765	0.231993	-2.04154	1.84988e-05	1.41278	0.00321772	2.26851	4.02341e-07	-0.676532	0.346264	-0.133481	0.804646	2.13186
thrL	190	255	+	65	3877	12581	4188	3365	112	122	254	39	349	315	823	354	543	497	661	352	1150.76	1524.15	1567.86	1298.36	923.418	465.881	261.034	376.605	398.936	325.018	438.801	438.325	399.506	414.291	504.295	605.416	-0.915146	0.00985584	-2.13861	3.78492e-10	0.661841	0.0663391	1.81083	1.28561e-08	-1.01429	0.0441221	-0.690311	0.0531852	1.63585
thrL.AS	190	255	-	65	0	1	0	0	0	0	0	1	0	0	0	0	0	0	0	0	0	0.121147	0	0	0	0	0	9.65655	0	0	0	0	0	0	0	0	0.287036	NA	0.415748	NA	0	NA	-0.113376	NA	0	NA	0.154952	NA	0
thrL.3UTR	256	310	+	54	1391	3851	1395	1080	35	42	101	8	157	135	389	149	227	244	277	154	412.872	466.538	522.244	416.71	288.568	160.385	103.797	77.2524	179.464	139.293	207.404	184.493	167.012	203.394	211.331	264.869	-0.980781	0.00429839	-2.18673	7.26772e-11	0.180713	0.653368	1.41606	1.09701e-06	-1.13173	0.0158695	-1.13009	0.0015007	1.2099
thrL.thrA.TU_AS	256	336	-	80	0	0	0	0	0	0	0	0	0	0	0	0	0	0	0	0	0	0	0	0	0	0	0	0	0	0	0	0	0	0	0	0	0	NA	0	NA	0	NA	0	NA	0	NA	0	NA	0
thrL.thrA.TU	311	336	+	25	26	62	11	6	0	0	7	0	2	7	7	0	3	8	2	2	7.71723	7.51113	4.11806	2.31506	0	0	7.19385	0	2.28616	7.22262	3.73221	0	2.20721	6.66866	1.52585	3.43986	-1.3049	0.212767	0.361875	0.700855	-0.754065	NA	0.420109	0.694886	-0.96188	NA	0.334905	NA	0.312937
thrA	337	2799	+	2462	2550	5579	1045	1105	54	150	768	31	243	227	625	253	731	526	469	333	756.882	675.88	391.215	426.356	445.219	572.805	789.268	299.353	277.769	234.219	333.233	313.266	537.824	438.465	357.813	572.737	-0.436525	0.352617	0.414314	0.360707	0.0577167	0.909854	1.39584	0.000359779	-1.20769	0.0372932	0.203385	0.6525	0.301164
thrA.AS	337	2799	-	2462	1165	3419	814	955	333	586	250	160	63	55	159	44	189	185	151	51	345.791	414.202	304.736	368.48	2745.52	2237.76	256.923	1545.05	72.0142	56.7492	84.7744	54.4811	139.054	154.213	115.202	87.7165	2.42917	3.37798e-05	1.11778	0.055393	3.74289	1.81496e-10	2.25596	9.85039e-05	1.09464	0.17721	2.71155	7.52317e-06	1.98241
thrB	2801	3733	+	932	3715	9440	1854	2639	92	161	773	52	266	352	630	303	893	559	563	256	1102.67	1143.63	694.08	1018.24	758.522	614.811	794.406	502.141	304.06	363.195	335.899	375.177	657.014	465.973	429.528	440.302	-0.68142	0.0438127	-0.325632	0.370909	0.246683	0.491949	1.69102	6.77523e-09	-1.34017	0.00256613	0.501595	0.127307	1.22017
thrB.AS	2801	3733	-	932	9	4	5	5	0	0	0	1	0	2	0	0	4	4	0	6	2.67135	0.484589	1.87184	1.92921	0	0	0	9.65655	0	2.06361	0	0	2.94295	3.33433	0	10.3196	-0.157005	NA	0.124674	NA	-0.353258	NA	0.176695	0.887798	-0.373172	NA	-0.123275	NA	1.08621
thrC	3734	5020	+	1286	3988	10540	2393	3123	63	192	950	50	348	516	814	375	1044	815	777	355	1183.7	1276.89	895.864	1204.99	519.423	733.19	976.308	482.827	397.793	532.411	434.002	464.327	768.11	679.37	592.794	610.576	-0.899527	0.0120598	-0.428269	0.260159	-0.166929	0.684498	1.3435	3.7631e-05	-1.43324	0.00295038	0.248288	0.521393	1.16839
thrC.AS	3734	5020	-	1286	45	113	41	47	2	2	6	4	2	6	8	3	2	2	2	0	13.3567	13.6896	15.3491	18.1346	16.4896	7.6374	6.16615	38.6262	2.28616	6.19082	4.26538	3.71462	1.47148	1.66717	1.52585	0	-0.188453	0.853972	-0.11024	0.903972	1.6213	0.0739515	1.22806	0.137047	0.523805	0.630485	1.84517	0.0310456	1.5415
thrC.EST3UTR	5021	5120	+	99	18	78	19	26	0	4	5	0	25	18	47	13	40	23	37	26	5.3427	9.44948	7.11301	10.0319	0	15.2748	5.13846	0	28.577	18.5725	25.0591	16.0967	29.4295	19.1724	28.2283	44.7182	0.267064	0.775306	-0.591799	0.448459	-0.801598	0.284351	-1.42992	0.0134751	0.205382	0.85164	-2.07304	0.00707321	-1.10287
yaaX.thrC.IGR	5021	5233	-	212	13	28	14	6	1	0	2	0	2	4	4	5	0	2	9	4	3.85861	3.39212	5.24116	2.31506	8.2448	0	2.05538	0	2.28616	4.12721	2.13269	6.19103	0	1.66717	6.86634	6.87972	-0.162553	0.888738	-0.442916	0.632219	0.638049	NA	0.106914	0.928239	0.559891	NA	-0.560669	NA	-0.0136059
thrC.yaaX.IGR	5121	5133	+	12	4	9	5	4	0	0	0	0	0	0	3	0	0	0	1	1	1.18727	1.09033	1.87184	1.54337	0	0	0	0	0	0	1.59952	0	0	0	0.762927	1.71993	-0.0306996	NA	-0.285946	NA	0	NA	0.609416	NA	0	NA	-0.0923063	NA	0.236271
yaaX.EST5UTR	5134	5233	+	99	5	23	4	6	0	0	16	0	9	15	15	7	15	12	7	7	1.48408	2.78639	1.49747	2.31506	0	0	16.4431	0	10.2877	15.4771	7.99759	8.66745	11.0361	10.003	5.34049	12.0395	-0.495084	0.643789	1.97188	0.0180543	-1.54898	0.101527	-2.04017	0.00540993	-0.314006	0.788189	0.243797	0.702784	-1.59686
yaaX	5234	5530	+	296	492	1660	652	793	2	7	20	2	28	36	65	29	44	50	48	27	146.034	201.104	244.088	305.973	16.4896	26.7309	20.5538	19.3131	32.0063	37.1449	34.6562	35.908	32.3725	41.6791	36.6205	46.4381	-2.64834	2.57749e-06	-3.59156	1.03606e-15	-0.493424	0.393618	2.23023	3.48856e-11	-2.62039	9.54969e-05	-0.701028	0.125485	2.8783
yaaX.AS	5234	5530	-	296	76	136	42	42	2	0	24	5	22	27	62	15	22	25	36	12	22.5581	16.476	15.7235	16.2054	16.4896	0	24.6646	48.2827	25.1478	27.8587	33.0567	18.5731	16.1862	20.8396	27.4654	20.6392	-1.17305	0.192985	0.723623	0.199916	-1.01108	0.218323	-0.408387	0.488994	-0.739901	0.45365	0.158888	0.782087	-0.646343
yaaA.yaaX.IGR	5531	5582	-	51	34	65	27	17	0	0	8	1	27	23	28	18	22	16	29	8	10.0918	7.87457	10.108	6.55932	0	0	8.22154	9.65655	30.8632	23.7315	14.9288	22.2877	16.1862	13.3373	22.1249	13.7594	-1.69879	0.099508	0.0102205	0.991617	-2.02076	0.0400871	-1.45926	0.00376776	-1.04067	0.319388	-0.612988	0.278562	-0.973144
yaaX.EST3UTR	5531	5630	+	99	2	4	2	9	0	0	7	0	9	14	22	7	17	13	14	5	0.593633	0.484589	0.748737	3.47258	0	0	7.19385	0	10.2877	14.4452	11.7298	8.66745	12.5075	10.8366	10.681	8.59966	0.418484	0.700801	0.888402	0.280698	-1.65032	0.0844237	-3.8936	1.10753e-05	0.400964	0.7279	-0.267549	0.678111	-1.77789
yaaA.EST3UTR	5583	5682	-	99	31	54	23	15	0	4	8	1	26	40	61	25	44	28	57	12	9.20131	6.54195	8.61048	5.78764	0	15.2748	8.22154	9.65655	29.7201	41.2721	32.5235	30.9552	32.3725	23.3403	43.4868	20.6392	0.258902	0.777914	0.154475	0.848548	-0.965118	0.193212	-1.99661	5.64445e-05	0.45428	0.644195	-1.33866	0.0344864	-1.92534
yaaX.yaaA.IGR	5631	5682	+	51	2	8	0	1	0	0	0	0	0	3	2	3	2	2	2	1	0.593633	0.969178	0	0.385843	0	0	0	0	0	3.09541	1.06634	3.71462	1.47148	1.66717	1.52585	1.71993	0.124112	NA	0.413129	NA	-0.162665	NA	-0.418623	NA	0.0875003	NA	-0.225885	NA	-1.34206
yaaA	5683	6459	-	776	162	417	183	107	5	21	73	2	127	142	234	84	146	129	108	74	48.0843	50.5184	68.5095	41.2851	41.224	80.1927	75.0215	19.3131	145.171	146.516	124.762	104.009	107.418	107.532	82.3961	127.275	0.334158	0.585644	0.0941464	0.884668	-0.577432	0.261108	-1.45659	0.000521539	0.656894	0.364472	-0.534834	0.244547	-0.975529
yaaA.AS	5683	6459	+	776	3	32	6	11	0	2	7	1	12	11	11	1	14	15	10	6	0.89045	3.87671	2.24621	4.24427	0	7.6374	7.19385	9.65655	13.717	11.3498	5.8649	1.23821	10.3003	12.5037	7.62927	10.3196	0.518029	0.611527	0.739323	0.367455	-0.562585	0.508736	-1.79908	0.0179699	0.50023	0.648762	-0.0676653	0.927295	-0.200457
yaaA.EST5UTR	6460	6494	-	34	17	39	19	21	0	1	6	0	13	10	7	7	9	5	3	1	5.04588	4.72474	7.11301	8.10269	0	3.8187	6.16615	0	14.8601	10.318	3.73221	8.66745	6.62164	4.16791	2.28878	1.71993	-0.419052	0.694053	-0.32486	0.700206	-0.421064	0.6377	-1.11783	0.112793	0.147842	0.904454	0.454719	0.475374	0.305446
yaaA.yaaJ.IGR	6460	6528	+	68	0	3	1	1	0	2	6	2	2	2	1	2	4	2	7	1	0	0.363442	0.374369	0.385843	0	7.6374	6.16615	19.3131	2.28616	2.06361	0.533172	2.47641	2.94295	1.66717	5.34049	1.71993	2.37091	0.0340979	2.81169	0.00920562	0.422839	NA	-1.81698	0.0764422	1.64849	NA	0.433729	NA	-0.828282
yaaJ.EST3UTR	6495	6528	-	33	12	50	24	23	0	0	5	0	7	2	7	4	4	6	8	0	3.5618	6.05736	8.98485	8.87438	0	0	5.13846	0	8.00157	2.06361	3.73221	4.95283	2.94295	5.0015	6.10341	0	-1.0058	0.329531	-0.557457	0.530943	-0.718384	NA	-0.02325	0.987083	-0.673355	NA	0.059687	0.939008	0.695445
yaaJ	6529	7959	-	1430	3837	11181	4465	3997	11	47	130	14	213	196	352	141	185	167	156	29	1138.88	1354.55	1671.56	1542.21	90.6929	179.479	133.6	135.192	243.476	202.233	187.677	174.587	136.111	139.208	119.017	49.878	-3.015	1.85725e-14	-3.46859	3.64544e-20	0.0400873	0.939863	2.38249	1.90405e-12	-2.19991	3.58134e-05	0.444039	0.275385	3.05269
yaaJ.AS	6529	7959	+	1430	37	84	26	35	5	5	20	4	19	11	27	25	35	27	34	5	10.9822	10.1764	9.73359	13.5045	41.224	19.0935	20.5538	38.6262	21.7186	11.3498	14.3957	30.9552	25.7508	22.5067	25.9395	8.59966	1.08248	0.128408	0.826292	0.205517	0.128396	0.861702	-0.541072	0.448305	0.541829	0.565711	0.22269	0.707323	-0.759577
yaaJ.EST5UTR	7960	8059	-	99	182	585	273	258	1	19	18	2	26	26	69	26	36	37	28	9	54.0206	70.8711	102.203	99.5474	8.2448	72.5553	18.4985	19.3131	29.7201	26.8269	36.7889	32.1934	26.4866	30.8426	21.3619	15.4794	-0.314471	0.598791	-2.23241	1.02677e-05	0.603623	0.24349	1.07341	0.0105052	-0.301955	0.708773	-0.0176584	0.980777	1.44005
yaaJ.talB.IGR	7960	8190	+	230	28	91	17	27	0	3	11	0	28	27	52	20	42	48	29	15	8.31086	11.0244	6.36427	10.4177	0	11.4561	11.3046	0	32.0063	27.8587	27.725	24.7641	30.901	40.012	22.1249	25.799	-0.23422	0.80777	0.144676	0.852033	-1.50774	0.0617137	-1.4682	0.00217959	-0.362714	0.726882	-0.762755	0.17425	-1.49002
talB.yaaJ.IGR	8060	8237	-	177	30	57	27	16	0	4	10	0	17	7	16	4	7	6	12	0	8.9045	6.90539	10.108	6.17348	0	15.2748	10.2769	0	19.4324	7.22262	8.53076	4.95283	5.15016	5.0015	9.15512	0	0.146616	0.894227	-0.0295214	0.97863	0.432277	0.612707	-0.539734	0.566434	0.764009	0.465195	0.181805	0.792138	0.155373
talB.5UTR	8191	8237	+	46	795	2173	705	676	18	107	681	27	502	528	1180	338	1030	865	872	417	235.969	263.253	263.93	260.83	148.406	408.601	699.858	260.727	573.827	544.792	629.143	418.514	757.81	721.049	665.272	717.211	0.176024	0.77341	0.78714	0.0995466	-1.18424	0.014107	-1.0685	0.0230054	-0.157107	0.854886	-0.304743	0.512411	-0.903301
talB	8238	9191	+	953	11316	29001	11908	11972	765	1973	10137	566	4582	4954	10006	4196	9135	7551	7982	3822	3358.78	3513.39	4457.98	4619.31	6307.28	7534.3	10417.7	5465.61	5237.6	5111.55	5334.92	5195.51	6720.96	6294.38	6089.68	6573.58	0.969957	0.000687414	0.764149	0.00803218	0.0810993	0.822249	-0.571832	0.057118	0.622311	0.166997	0.272156	0.404261	-0.194636
talB.AS	8238	9191	-	953	26	54	20	23	2	3	11	13	15	10	16	5	19	10	29	10	7.71723	6.54195	7.48737	8.87438	16.4896	11.4561	11.3046	125.535	17.1462	10.318	8.53076	6.19103	13.979	8.33583	22.1249	17.1993	0.578243	0.530777	2.20005	0.00512176	0.138022	0.87413	-0.713187	0.406903	0.618383	0.554556	0.75878	0.218615	0.0880358
talB.3UTR	9192	9226	+	34	682	1797	776	595	40	221	896	38	1283	1490	2835	1046	2459	2157	2434	1113	202.429	217.702	290.51	229.576	329.792	843.933	920.812	366.949	1466.57	1537.39	1511.54	1295.16	1809.18	1798.04	1856.96	1914.28	1.36824	0.00247451	1.19296	0.00739941	-1.43833	0.00149725	-2.67495	1.69434e-10	1.01904	0.116148	-1.26129	0.0046897	-2.28188
mog.talB.IGR	9192	9305	-	113	80	92	60	41	0	0	8	0	24	8	17	11	24	13	19	2	23.7453	11.1455	22.4621	15.8195	0	0	8.22154	0	27.434	8.25443	9.06393	13.6203	17.6577	10.8366	14.4956	3.43986	-2.23821	0.0410937	-0.930274	0.256619	-1.78204	0.0669087	-0.0260475	0.982795	-1.70127	0.12318	-0.189963	0.780038	0.56284
mog.EST5UTR	9227	9305	+	78	511	1372	562	411	26	160	633	30	901	1047	2017	760	1796	1589	1724	799	151.673	166.214	210.395	158.581	214.365	610.992	650.529	289.696	1029.92	1080.3	1075.41	941.037	1321.38	1324.56	1315.29	1374.22	1.28285	0.00442366	1.24583	0.00460151	-1.48965	0.000883498	-2.57489	3.68282e-10	0.89176	0.169738	-1.22171	0.00552578	-2.30558
mog.AS	9306	9827	-	521	4	6	5	3	0	0	2	0	2	6	7	4	0	3	5	4	1.18727	0.726883	1.87184	1.15753	0	0	2.05538	0	2.28616	6.19082	3.73221	4.95283	0	2.50075	3.81463	6.87972	0.0629517	NA	0.160916	NA	-0.0711889	NA	-1.40224	0.137698	0.627464	NA	-0.370826	NA	-0.900797
mog	9306	9893	+	587	1304	2904	963	1066	58	134	449	17	291	294	704	333	476	445	422	184	387.049	351.812	360.517	411.308	478.199	511.706	461.434	164.161	332.637	303.35	375.353	412.323	350.211	370.944	321.955	316.467	0.395438	0.323423	-0.148585	0.741222	0.402434	0.279345	0.205785	0.62423	0.214489	0.738325	0.0790258	0.868222	-0.0248694
satP.EST3UTR	9828	9927	-	99	43	130	36	25	0	0	0	0	3	0	7	1	4	0	6	0	12.7631	15.7491	13.4773	9.64606	0	0	0	0	3.42925	0	3.73221	1.23821	2.94295	0	4.57756	0	-1.58685	0.140001	-1.74466	0.0834112	-0.153941	NA	1.59749	0.125914	-0.988577	NA	-0.385126	0.527952	1.0907
mog.EST3UTR	9894	9993	+	99	81	245	102	63	9	27	63	2	83	75	202	75	134	106	104	51	24.0421	29.6811	38.1856	24.3081	74.2032	103.105	64.7446	19.3131	94.8758	77.3853	107.701	92.8655	98.5888	88.3598	79.3444	87.7165	1.61235	0.000298101	0.667569	0.15588	-0.0245938	0.965609	-1.57768	3.02327e-05	1.39425	0.0188283	-0.425887	0.333435	-1.58748
satP	9928	10494	-	566	531	1649	403	447	0	0	30	0	60	22	67	28	48	67	53	26	157.61	199.772	150.871	172.472	0	0	30.8308	0	68.5849	22.6997	35.7226	34.6698	35.3154	55.85	40.4351	44.7182	-5.46732	1.32437e-05	-2.43773	0.000226031	-3.31878	0.00262022	1.73136	0.00235127	-5.19271	8.6171e-05	-0.461476	0.407016	1.93435
satP.AS	9994	10494	+	500	307	792	231	218	20	52	149	15	70	75	199	77	148	77	87	55	91.1227	95.9486	86.4792	84.1137	164.896	198.572	153.126	144.848	80.0157	77.3853	106.101	95.3419	108.889	64.1859	66.3746	94.5962	0.92291	0.00870798	0.752234	0.0283951	0.994922	0.00525406	0.239752	0.535894	0.743679	0.149588	0.772414	0.0283455	-0.223476
satP.EST5UTR	10495	10568	-	73	56	112	46	29	0	0	1	0	1	0	0	0	0	0	0	0	16.6217	13.5685	17.221	11.1894	0	0	1.02769	0	1.14308	0	0	0	0	0	0	0	-1.68348	0.119297	-1.53212	0.118699	0	NA	2.38755	0.0379951	-0.410816	NA	0.434829	0.46503	3.67404
satP.htgA.IGR	10495	10642	+	147	9	29	25	13	0	0	2	1	3	2	9	8	7	6	2	1	2.67135	3.51327	9.35922	5.01595	0	0	2.05538	9.65655	3.42925	2.06361	4.79855	9.90565	5.15016	5.0015	1.52585	1.71993	-0.721542	0.488205	-0.615771	0.477458	-0.924118	NA	0.13343	0.908644	-0.953129	NA	0.280059	0.672487	0.0218333
yaaW.EST3UTR	10569	10642	-	73	43	88	37	11	0	0	6	0	4	4	2	1	4	0	0	0	12.7631	10.661	13.8516	4.24427	0	0	6.16615	0	4.57233	4.12721	1.06634	1.23821	2.94295	0	0	0	-1.62403	0.128073	-0.428111	0.648965	-0.173655	NA	0.872304	0.382908	-0.613797	NA	1.20116	0.0982484	1.74145
htgA.5UTR	10643	10829	+	186	8	26	25	6	0	0	0	1	1	0	15	3	3	4	2	3	2.37453	3.14983	9.35922	2.31506	0	0	0	9.65655	1.14308	0	7.99759	3.71462	2.20721	3.33433	1.52585	5.15979	-0.547042	0.612327	-0.71309	0.447297	-0.44772	NA	0.995177	0.357269	-0.997742	NA	-0.178005	NA	-0.0196675
yaaW	10643	11356	-	713	131	339	68	103	2	4	12	0	8	14	15	10	17	6	18	4	38.883	41.0689	25.4571	39.7418	16.4896	15.2748	12.3323	0	9.14466	14.4452	7.99759	12.3821	12.5075	5.0015	13.7327	6.87972	-0.9934	0.198781	-1.25619	0.070493	0.511499	0.48302	1.50034	0.0153036	-0.561037	0.567434	-0.0465989	0.94892	1.46267
htgA	10830	11315	+	485	3	14	6	2	0	0	0	0	1	5	19	0	0	1	2	0	0.89045	1.69606	2.24621	0.771685	0	0	0	0	1.14308	5.15902	10.1303	0	0	0.833583	1.52585	0	-0.0984477	NA	-0.344208	NA	0.280921	NA	-0.479807	0.675649	0.482826	NA	-0.0694767	NA	-0.667903
htgA.EST3UTR	11316	11415	+	99	0	4	0	4	0	0	0	0	0	1	3	0	1	1	0	2	0	0.484589	0	1.54337	0	0	0	0	0	1.0318	1.59952	0	0.735738	0.833583	0	3.43986	0.333139	NA	-0.044408	NA	0.0511679	NA	-0.192859	NA	0.133623	NA	-0.104022	NA	-0.0251282
yaaW.EST5UTR	11357	11369	-	12	0	0	2	0	0	0	0	0	0	1	0	0	0	0	2	1	0	0	0.748737	0	0	0	0	0	0	1.0318	0	0	0	0	1.52585	1.71993	0	NA	0.0529366	NA	0	NA	-0.364927	NA	0.276804	NA	-0.0475646	NA	0.110494
yaaI.EST3UTR	11370	11381	-	11	0	0	2	0	0	0	0	0	0	1	0	0	0	0	2	1	0	0	0.748737	0	0	0	0	0	0	1.0318	0	0	0	0	1.52585	1.71993	0	NA	0.0529366	NA	0	NA	-0.364927	NA	0.276804	NA	-0.0475646	NA	0.110494
yaaI	11382	11786	-	404	5	9	4	16	0	0	0	0	0	4	0	2	0	2	1	1	1.48408	1.09033	1.49747	6.17348	0	0	0	0	0	4.12721	0	2.47641	0	1.66717	0.762927	1.71993	-0.0853714	NA	-0.689705	NA	0.0704641	NA	-0.238455	0.845171	0.180998	NA	-0.116802	NA	0.589946
yaaI.AS	11416	11786	+	370	11	39	2	13	0	0	5	0	4	2	11	4	6	12	2	8	3.26498	4.72474	0.748737	5.01595	0	0	5.13846	0	4.57233	2.06361	5.8649	4.95283	4.41443	10.003	1.52585	13.7594	-0.808156	0.440282	0.210934	0.836466	-1.03534	NA	0.165701	0.89246	-1.03338	NA	-0.211164	0.756808	-0.525297
yaaI.EST5UTR	11787	11886	-	99	0	4	1	0	0	0	0	0	0	2	0	0	2	2	2	0	0	0.484589	0.374369	0	0	0	0	0	0	2.06361	0	0	1.47148	1.66717	1.52585	0	0.274624	NA	0.192373	NA	-0.064993	NA	-0.319592	NA	0.108163	NA	-0.0226013	NA	0.0449907
yaaI.dnaK.IGR	11787	12047	+	260	43	61	20	14	4	2	14	0	16	11	16	5	55	44	53	23	12.7631	7.38998	7.48737	5.4018	32.9792	7.6374	14.3877	0	18.2893	11.3498	8.53076	6.19103	40.4656	36.6776	40.4351	39.5584	0.560752	0.483572	0.601156	0.393805	-0.810492	0.240435	-0.490883	0.483203	-0.39325	0.691979	-1.12165	0.067494	-0.18416
dnaK.yaaI.IGR	11887	12162	-	275	8	17	2	5	0	4	0	0	4	0	8	2	7	0	8	2	2.37453	2.0595	0.748737	1.92921	0	15.2748	0	0	4.57233	0	4.26538	2.47641	5.15016	0	6.10341	3.43986	0.918892	0.370557	-0.37459	0.703317	0.662892	NA	-0.0111473	0.995023	0.537883	NA	-0.629843	NA	-0.654042
dnaK.5UTR	12048	12162	+	114	116	233	34	27	7	12	98	8	50	42	52	24	243	177	215	78	34.4307	28.2273	12.7285	10.4177	57.7136	45.8244	100.714	77.2524	57.1541	43.3357	27.725	29.717	178.784	147.544	164.029	134.155	0.612118	0.21534	2.9324	2.18485e-15	-1.55622	0.000457434	-0.658881	0.0577649	-0.867934	0.139521	-0.517504	0.142091	-1.22219
dnaK	12163	14079	+	1916	8055	16528	3445	3513	703	1491	6920	267	947	858	1315	553	5536	4112	4504	2013	2390.86	2002.32	1289.7	1355.46	5796.1	5693.68	7111.63	2578.3	1082.5	885.287	701.122	684.728	4073.04	3427.69	3436.22	3462.22	1.28747	0.00106078	1.76214	4.5041e-06	0.525959	0.198805	1.08957	0.00593635	-0.458336	0.477057	0.359231	0.37352	0.866166
dnaK.AS	12163	14079	-	1916	130	304	226	169	6	0	15	2	4	12	26	13	8	8	16	6	38.5861	36.8288	84.6073	65.2074	49.4688	0	15.4154	19.3131	4.57233	12.3816	13.8625	16.0967	5.8859	6.66866	12.2068	10.3196	-0.767579	0.318973	-1.8007	0.0067744	1.04683	0.15546	1.81778	0.00385342	-0.348172	0.739474	0.233597	0.70087	2.05017
tpke11	14080	14168	+	88	102	227	64	41	7	29	210	10	89	104	144	49	541	447	477	201	30.2753	27.5004	23.9596	15.8195	57.7136	110.742	215.815	96.5655	101.734	107.308	76.7768	60.6721	398.034	372.612	363.916	345.706	1.51218	0.000385299	3.0259	1.88915e-15	-1.96435	2.65073e-06	-1.77267	2.68323e-07	-0.200781	0.78431	-0.833043	0.0252396	-1.70376
tpke11.AS	14080	14168	-	88	11	14	8	6	2	0	0	0	0	5	4	0	4	0	15	2	3.26498	1.69606	2.99495	2.31506	16.4896	0	0	0	0	5.15902	2.13269	0	2.94295	0	11.4439	3.43986	0.595155	0.578298	-0.665021	0.480606	0.721315	NA	-0.0375894	0.979601	0.602587	NA	-0.730438	NA	0.454354
dnaJ	14168	15298	+	1130	1848	4489	627	808	63	228	907	59	137	153	245	111	617	520	725	348	548.517	543.83	234.729	311.761	519.423	870.664	932.117	569.736	156.602	157.866	130.627	137.441	453.95	433.463	553.122	598.536	0.350462	0.332857	1.42852	1.89475e-06	0.608883	0.0636246	1.73485	3.09978e-09	-1.01617	0.0266426	0.340847	0.313178	0.986816
dnaJ.AS	14169	15298	-	1129	6	7	0	0	0	0	0	0	0	4	2	1	3	0	5	1	1.7809	0.848031	0	0	0	0	0	0	0	4.12721	1.06634	1.23821	2.20721	0	3.81463	1.71993	-0.0865821	NA	0	NA	-0.0234511	NA	-0.213995	NA	0.0917067	NA	-0.275073	NA	-1.11534
dnaJ.EST3UTR	15299	15371	+	72	61	173	42	21	4	17	98	1	17	25	38	18	104	79	93	57	18.1058	20.9585	15.7235	8.10269	32.9792	64.9179	100.714	9.65655	19.4324	25.7951	20.2606	22.2877	76.5167	65.853	70.9522	98.0361	1.14393	0.076911	2.20988	0.000282439	-0.32338	0.609998	-0.180974	0.817445	-0.171537	0.866502	-0.155984	0.78979	-0.68697
insL-1.dnaJ.IGR	15299	15444	-	145	0	8	0	0	0	0	2	0	0	0	0	3	0	0	1	0	0	0.969178	0	0	0	0	2.05538	0	0	0	0	3.71462	0	0	0.762927	0	0.087719	NA	0.329696	NA	0	NA	0.122365	NA	0	NA	0.0664626	NA	-0.403334
insL-1.EST5UTR	15372	15444	+	72	49	119	42	32	0	11	86	0	12	21	32	19	68	60	73	35	14.544	14.4165	15.7235	12.347	0	42.0057	88.3815	0	13.717	21.6679	17.0615	23.5259	50.0302	50.015	55.6936	60.1976	0.561617	0.498268	1.52424	0.0280999	-0.637051	0.372994	-0.23464	0.793423	-0.413417	0.68963	-0.0309738	0.968167	-0.395217
insL-1	15445	16557	+	1112	832	1701	422	482	27	71	170	12	106	119	279	106	225	169	228	89	246.951	206.071	157.984	185.976	222.61	271.128	174.708	115.879	121.167	122.785	148.755	131.25	165.541	140.875	173.947	153.074	0.14378	0.697479	-0.0996479	0.796621	0.654824	0.0322824	0.867855	0.000675173	-0.161879	0.765923	-0.0346545	0.939008	0.268232
insL-1.AS	15445	16557	-	1112	3252	7919	2968	3078	53	62	57	16	56	49	106	63	60	45	70	27	965.247	959.365	1111.13	1187.62	436.975	236.759	58.5785	154.505	64.0126	50.5584	56.5163	78.007	44.1443	37.5112	53.4049	46.4381	-1.42557	0.000685454	-3.54639	4.55487e-16	2.84343	4.9992e-11	3.95391	1.2562e-22	-0.875521	0.173769	0.55679	0.214646	3.99621
mokC.insL-1.IGR	16558	16650	-	92	76	138	47	33	2	8	18	3	25	28	37	26	38	28	44	12	22.5581	16.7183	17.5953	12.7328	16.4896	30.5496	18.4985	28.9696	28.577	28.8905	19.7274	32.1934	27.958	23.3403	33.5688	20.6392	0.31165	0.669228	0.331215	0.592609	-0.00735245	0.993477	-0.512341	0.337192	0.399311	0.648126	-0.25798	0.629723	-0.645188
insL-1.EST3UTR	16558	16657	+	99	19	52	16	14	16	26	12	6	14	12	31	5	20	11	21	13	5.63951	6.29966	5.9899	5.4018	131.917	99.2862	12.3323	57.9393	16.0031	12.3816	16.5283	6.19103	14.7148	9.16941	16.0215	22.3591	3.94197	8.52364e-10	1.65936	0.0161272	2.83867	1.50054e-05	-1.03335	0.129993	3.82293	2.94154e-05	0.176422	0.776814	-0.860292
mokC.EST3UTR	16651	16750	-	99	37	99	46	50	12	11	21	3	42	52	71	50	60	65	76	12	10.9822	11.9936	17.221	19.2921	98.9377	42.0057	21.5815	28.9696	48.0094	53.6538	37.8552	61.9103	44.1443	54.1829	57.9824	20.6392	2.24744	6.0101e-05	0.258508	0.700975	0.304841	0.600463	-1.94618	7.78213e-05	2.0892	0.00421757	-0.470509	0.366947	-1.27553
insL-1.mokC.IGR	16658	16750	+	92	8	12	2	5	0	0	2	2	7	11	8	7	13	13	6	11	2.37453	1.45377	0.748737	1.92921	0	0	2.05538	19.3131	8.00157	11.3498	4.26538	8.66745	9.56459	10.8366	4.57756	18.9192	-0.359363	0.745283	1.14768	0.199273	-1.39523	0.135419	-1.66793	0.0553721	-0.325001	0.781028	-0.291622	0.657109	-1.45205
hokC	16751	16903	-	152	27	124	84	82	10	15	71	6	78	80	122	56	85	83	77	21	8.01405	15.0223	31.447	31.6391	82.448	57.2805	72.9662	57.9393	89.1604	82.5443	65.047	69.3396	62.5377	69.1874	58.7454	36.1186	2.31946	4.17766e-07	1.00259	0.0178812	0.0178368	0.976116	-2.72764	5.23767e-14	2.59292	9.3184e-06	0.339367	0.439702	-1.01941
mokC.AS	16751	16951	+	200	5	41	4	7	3	5	10	0	131	68	193	59	113	94	98	28	1.48408	4.96704	1.49747	2.7009	24.7344	19.0935	10.2769	0	149.744	70.1626	102.902	73.0542	83.1384	78.3568	74.7668	48.1581	2.12346	0.00466646	1.40968	0.0694541	-1.45225	0.0421384	-4.77796	1.01967e-14	2.29251	0.0104819	-2.11219	0.00380535	-5.03167
mokC	16751	16960	-	209	30	142	97	94	10	15	82	6	102	91	138	65	97	106	91	25	8.9045	17.2029	36.3138	36.2692	82.448	57.2805	84.2708	57.9393	116.594	93.8941	73.5778	80.4834	71.3666	88.3598	69.4263	42.9983	2.13537	7.68218e-06	0.945365	0.0331451	-0.196076	0.715338	-2.83466	1.14152e-13	2.40822	7.76353e-05	0.274299	0.552669	-1.00587
sokC	16952	17006	+	54	190	682	305	288	43	170	582	33	3721	1473	3065	1054	1907	1246	1688	637	56.3951	82.6224	114.182	111.123	354.527	649.179	598.117	318.666	4253.41	1519.85	1634.17	1305.07	1403.05	1038.64	1287.82	1095.6	2.66762	9.00666e-08	1.85007	0.000217171	-1.06937	0.0356777	-5.25463	2.43518e-27	3.75961	6.76593e-08	-1.01549	0.036402	-3.52398
mokC.EST5UTR	16961	17060	-	99	10	54	16	35	1	13	25	6	20	15	21	11	15	27	37	7	2.96817	6.54195	5.9899	13.5045	8.2448	49.6431	25.6923	57.9393	22.8616	15.4771	11.1966	13.6203	11.0361	22.5067	28.2283	12.0395	2.1984	0.00422469	1.43233	0.0440503	0.611808	0.390245	-1.59957	0.0232163	1.98942	0.0361455	0.378821	0.518795	-0.251639
sokC.nhaA.IGR	17007	17316	+	309	760	2608	621	708	13	43	158	8	1616	599	1363	464	738	405	624	224	225.581	315.952	232.483	273.177	107.182	164.204	162.375	77.2524	1847.22	618.05	726.714	574.528	542.974	337.601	476.066	385.265	-0.822033	0.158028	-0.787192	0.149853	-1.4267	0.0093954	-1.98708	5.37689e-05	0.384417	0.651625	-1.37652	0.009484	-1.21491
nhaA.mokC.IGR	17061	17488	-	427	10	58	19	17	3	3	1	2	4	5	20	4	5	5	6	0	2.96817	7.02654	7.11301	6.55932	24.7344	11.4561	1.02769	19.3131	4.57233	5.15902	10.6634	4.95283	3.67869	4.16791	4.57756	0	1.08833	0.233462	-0.251534	0.794499	1.18434	0.166058	0.0389362	0.975903	0.949763	0.365765	0.222016	0.743168	-0.151713
nhaA.5UTR	17317	17488	+	171	83	150	79	118	148	102	38	68	28	27	17	16	20	43	22	15	24.6358	18.1721	29.5751	45.5294	1220.23	389.507	39.0523	656.645	32.0063	27.8587	9.06393	19.8113	14.7148	35.8441	16.7844	25.799	4.5984	1.23625e-07	2.48158	0.00273264	4.18262	9.86527e-07	-0.349045	0.724816	4.16817	0.000294691	3.08806	0.000382727	0.987161
nhaA	17489	18655	+	1166	3160	7307	2421	2343	196	137	203	87	128	123	188	88	156	124	196	76	937.94	885.223	906.347	904.029	1615.98	523.162	208.622	840.12	146.314	126.912	100.236	108.962	114.775	103.364	149.534	130.715	0.18125	0.80126	-0.649468	0.270241	2.97682	1.98936e-07	2.45286	9.10126e-06	0.386125	0.668563	1.42515	0.0116263	2.84236
nhaA.AS	17489	18655	-	1166	9	22	12	18	4	4	12	0	8	5	16	4	18	7	2	0	2.67135	2.66524	4.49242	6.94517	32.9792	15.2748	12.3323	0	9.14466	5.15902	8.53076	4.95283	13.2433	5.83508	1.52585	0	2.44332	0.0028406	0.470569	0.55667	0.764554	0.299975	-1.08394	0.174201	1.61893	0.0979285	1.34985	0.0766237	-0.213409
nhaA.nhaR.TU	18656	18714	+	58	2430	5782	2326	2334	4	1	12	4	29	57	56	42	39	30	44	21	721.264	700.473	870.782	900.556	32.9792	3.8187	12.3323	38.6262	33.1494	58.8128	29.8577	52.0047	28.6938	25.0075	33.5688	36.1186	-5.22749	1.52729e-12	-5.40533	2.50039e-21	-0.630815	0.356728	3.79532	1.01185e-17	-4.31244	9.02831e-07	-0.61472	0.241068	4.33151
nhaA.nhaR.TU_AS	18656	18714	-	58	0	0	0	0	0	0	0	0	0	0	0	1	3	1	0	1	0	0	0	0	0	0	0	0	0	0	0	1.23821	2.20721	0.833583	0	1.71993	0	NA	0	NA	-0.0356421	NA	0	NA	0.0808297	NA	-0.0117618	NA	-0.253068
nhaR	18715	19620	+	905	1838	4737	1766	1728	6	11	84	6	53	68	133	62	96	77	113	42	545.549	573.874	661.135	666.736	49.4688	42.0057	86.3262	57.9393	60.5833	70.1626	70.9119	76.7688	70.6308	64.1859	86.2107	72.2371	-3.53779	1.43823e-18	-2.97567	3.2491e-30	-0.499304	0.25997	3.04923	9.79338e-42	-3.53673	1.91425e-13	0.0116385	0.982319	3.14149
nhaR.AS	18715	19620	-	905	19	94	31	24	0	0	14	0	25	22	90	31	33	29	26	20	5.63951	11.3878	11.6054	9.26022	0	0	14.3877	0	28.577	22.6997	47.9855	38.3844	24.2793	24.1739	19.8361	34.3986	-1.65176	0.109878	0.117609	0.888228	-2.54563	0.0138404	-1.36038	0.0183261	-1.45333	0.170381	-0.621375	0.273901	-1.81722
insB-1.nhaR.IGR	19621	19710	-	89	5	13	7	0	0	0	0	0	10	7	26	7	9	9	10	0	1.48408	1.57491	2.62058	0	0	0	0	0	11.4308	7.22262	13.8625	8.66745	6.62164	7.50225	7.62927	0	-0.213913	0.853551	-0.389383	0.691699	-0.975634	NA	-1.5535	0.113665	-0.0499339	NA	-0.618245	0.325264	-1.85651
nhaR.EST3UTR	19621	19720	+	99	74	207	57	44	0	1	9	0	23	22	34	11	35	30	29	6	21.9644	25.0775	21.339	16.9771	0	3.8187	9.24923	0	26.2909	22.6997	18.1279	13.6203	25.7508	25.0075	22.1249	10.3196	-1.86792	0.0647413	-0.943584	0.147779	-1.7704	0.0607255	-0.0474292	0.948122	-1.76548	0.0935051	-0.597141	0.290203	0.202848
insB-1.EST3UTR	19711	19810	-	99	0	3	0	2	2	0	1	0	0	0	4	0	0	1	5	1	0	0.363442	0	0.771685	16.4896	0	1.02769	0	0	0	2.13269	0	0	0.833583	3.81463	1.71993	1.69913	NA	0.412715	NA	0.967099	NA	0.00909888	0.996295	0.652556	NA	-0.143607	NA	-0.460319
nhaR.insB-1.IGR	19721	19810	+	89	15	48	22	14	0	0	4	0	9	11	29	8	29	16	17	16	4.45225	5.81507	8.23611	5.4018	0	0	4.11077	0	10.2877	11.3498	15.462	9.90565	21.3364	13.3373	12.9698	27.5189	-1.16381	0.252368	-0.548197	0.501494	-2.13645	0.0325496	-0.880888	0.207816	-1.41604	0.183939	-1.32264	0.0633977	-0.756093
insB-1	19811	20314	-	503	262	472	309	306	8	6	27	0	25	23	91	29	43	48	39	31	77.7659	57.1815	115.68	118.068	65.9584	22.9122	27.7477	0	28.577	23.7315	48.5187	35.908	31.6367	40.012	29.7541	53.3179	-0.612838	0.357533	-2.12425	0.000427612	0.107838	0.874149	1.21664	0.0249449	-0.871165	0.282995	-0.512217	0.336787	1.29677
insB-1.AS	19811	20314	+	503	62	175	59	56	2	7	42	3	53	55	145	67	80	71	89	45	18.4026	21.2008	22.0878	21.6072	16.4896	26.7309	43.1631	28.9696	60.5833	56.7492	77.31	82.9598	58.859	59.1844	67.9005	77.3969	0.186132	0.787875	0.812612	0.0354201	-1.09892	0.0468817	-1.5006	1.82068e-07	0.170807	0.836022	-0.63253	0.0904263	-1.80709
insAB-1	19811	20508	-	697	1153	2312	1498	1284	11	8	46	4	51	62	181	57	81	81	68	53	342.229	280.092	560.804	495.422	90.6929	30.5496	47.2738	38.6262	58.2972	63.9718	96.5042	70.5778	59.5948	67.5202	51.879	91.1563	-2.37629	3.93214e-07	-3.39818	7.40469e-16	-0.202828	0.708997	2.23674	2.96305e-10	-2.30491	0.000122736	-0.416238	0.344618	2.54445
insA-1	20233	20508	-	275	923	1912	1254	1040	7	4	32	4	36	45	116	38	54	49	37	33	273.962	231.634	469.458	401.276	57.7136	15.2748	32.8862	38.6262	41.151	46.4312	61.848	47.0518	39.7298	40.8456	28.2283	56.7577	-2.82735	2.02151e-07	-3.51923	1.88915e-15	-0.301782	0.604683	2.40601	5.62889e-11	-2.56223	0.00012801	-0.154444	0.768967	2.8751
insA-1.AS	20233	20508	+	275	34	48	21	23	1	2	12	0	7	21	23	9	13	9	10	4	10.0918	5.81507	7.86174	8.87438	8.2448	7.6374	12.3323	0	8.00157	21.6679	12.263	11.1439	9.56459	7.50225	7.62927	6.87972	0.0019832	0.999429	0.158206	0.853644	-0.0645078	0.944541	-0.769083	0.288531	0.428517	0.690101	0.176875	0.789027	-0.383353
insA-1.EST5UTR	20509	20608	-	99	427	933	514	520	0	4	5	3	26	26	68	8	27	26	35	9	126.741	113.03	192.426	200.638	0	15.2748	5.13846	28.9696	29.7201	26.8269	36.2557	9.90565	19.8649	21.6732	26.7024	15.4794	-2.88621	0.00105373	-3.78951	9.5223e-07	-0.627023	0.416786	1.78894	0.00347876	-2.12567	0.0300738	-0.541329	0.361191	2.70179
insA-1.rpsT.IGR	20509	20814	+	305	7	2	0	5	0	0	1	2	2	2	5	0	6	1	2	4	2.07772	0.242294	0	1.92921	0	0	1.02769	19.3131	2.28616	2.06361	2.66586	0	4.41443	0.833583	1.52585	6.87972	-0.0354069	0.979283	1.09358	0.250121	-0.355544	NA	-0.389942	0.740062	-0.0857502	NA	0.176653	NA	-0.235626
rpsT.insA-1.IGR	20609	20770	-	161	25	45	35	10	0	5	30	2	1040	300	2907	656	597	207	684	243	7.42041	5.45163	13.1029	3.85843	0	19.0935	30.8308	19.3131	1188.81	309.541	1549.93	812.263	439.235	172.552	521.842	417.943	0.573586	0.530691	1.17324	0.112115	-3.74387	2.88049e-05	-6.59934	3.52786e-19	1.27817	0.189351	-3.47368	1.2779e-05	-6.64472
rpsT.3UTR	20771	20814	-	43	17	41	48	23	0	3	46	4	1218	410	3411	864	717	281	809	295	5.04588	4.96704	17.9697	8.87438	0	11.4561	47.2738	38.6262	1392.27	423.039	1818.65	1069.81	527.524	234.237	617.208	507.38	0.353688	0.718562	1.34862	0.0381182	-4.66785	9.54222e-07	-7.29587	2.64815e-31	1.05383	0.276272	-3.20876	1.60097e-06	-6.43546
rpsT	20815	21078	-	263	808	1916	1601	1113	13	75	479	22	2481	1640	6679	2469	1519	1089	1867	783	239.828	232.118	599.364	429.443	107.182	286.403	492.265	212.444	2835.99	1692.16	3561.06	3057.13	1117.59	907.772	1424.38	1346.71	-0.175513	0.772979	-0.403093	0.429743	-2.12686	6.47907e-06	-3.09904	2.59023e-13	0.768766	0.264411	-1.67556	0.000283297	-2.53066
rpsT.AS	20815	21078	+	263	18	41	3	16	0	0	0	1	9	1	11	2	3	1	13	1	5.3427	4.96704	1.12311	6.17348	0	0	0	9.65655	10.2877	1.0318	5.8649	2.47641	2.20721	0.833583	9.91805	1.71993	-0.870482	0.406279	-0.342312	0.730982	-0.161278	NA	-0.0636648	0.962318	-0.114559	NA	-0.356512	0.572658	-0.111646
rpsT.yaaY.IGR	21079	21080	+	1	5	9	1	3	0	0	0	0	3	0	2	1	1	0	1	0	1.48408	1.09033	0.374369	1.15753	0	0	0	0	3.42925	0	1.06634	1.23821	0.735738	0	0.762927	0	-0.0888653	NA	-0.0846203	NA	0.28634	NA	-0.141713	NA	0.315921	NA	0.0219656	NA	-0.187895
rpsT.5UTR	21079	21210	-	131	200	579	360	254	3	26	129	4	565	526	1329	498	361	346	510	211	59.3633	70.1442	134.773	98.004	24.7344	99.2862	132.572	38.6262	645.841	542.729	708.586	616.627	265.601	288.42	389.093	362.905	0.0884382	0.895802	-0.159402	0.779334	-1.80182	0.000258094	-3.06191	1.36218e-15	0.980991	0.136003	-1.65972	0.000230336	-2.38418
yaaY.EST5UTR	21081	21180	+	99	21	36	11	15	0	0	2	0	10	5	18	4	3	10	11	0	6.23315	4.3613	4.11806	5.78764	0	0	2.05538	0	11.4308	5.15902	9.5971	4.95283	2.20721	8.33583	8.39219	0	-1.04367	0.314682	-0.60904	0.507342	-0.879459	0.320275	-0.431116	0.675702	-0.585069	0.596132	-0.338156	0.603006	-0.372018
yaaY	21181	21399	+	218	324	769	199	244	2	4	25	9	32	24	75	20	38	26	30	15	96.1686	93.1622	74.4994	94.1456	16.4896	15.2748	25.6923	86.9089	36.5786	24.7633	39.9879	24.7641	27.958	21.6732	22.8878	25.799	-2.14355	0.00271521	-0.79646	0.150265	-0.428973	0.53556	1.47171	0.00340086	-1.66361	0.0475912	0.478118	0.351003	1.20982
yaaY.AS	21211	21399	-	188	0	3	0	0	0	0	2	0	0	2	1	1	0	0	1	0	0	0.363442	0	0	0	0	2.05538	0	0	2.06361	0.533172	1.23821	0	0	0.762927	0	0.314816	NA	0.541466	NA	0	NA	-0.367321	NA	0.371461	NA	0.107974	NA	-0.492831
ribF.yaaY.IGR	21400	21406	-	6	0	0	0	0	0	0	0	0	0	0	0	0	0	0	0	0	0	0	0	0	0	0	0	0	0	0	0	0	0	0	0	0	0	NA	0	NA	0	NA	0	NA	0	NA	0	NA	0
yaaY.EST3UTR	21400	21406	+	6	261	601	159	196	2	4	14	5	25	18	56	15	26	14	24	9	77.4691	72.8095	59.5246	75.6251	16.4896	15.2748	14.3877	48.2827	28.577	18.5725	29.8577	18.5731	19.1292	11.6702	18.3102	15.4794	-1.82141	0.0108591	-1.35291	0.0204512	0.0131473	0.988556	1.50578	0.0035066	-1.13082	0.187989	0.170738	0.775234	1.28852
ribF	21407	22348	+	941	11214	27940	9409	9464	41	48	280	55	465	484	953	423	506	381	462	193	3328.5	3384.85	3522.44	3651.61	338.037	183.298	287.754	531.11	531.533	499.393	508.113	523.761	372.283	317.595	352.472	331.947	-3.67946	1.07352e-30	-3.16076	6.44394e-26	-0.412027	0.256111	2.63129	5.00394e-21	-3.03111	3.58712e-12	0.12025	0.773846	2.73172
ribF.AS	21407	22348	-	941	29	106	30	52	0	0	4	5	2	2	5	3	2	4	2	2	8.60768	12.8416	11.2311	20.0638	0	0	4.11077	48.2827	2.28616	2.06361	2.66586	3.71462	1.47148	3.33433	1.52585	3.43986	-1.65122	0.119396	0.159223	0.867724	-0.416874	0.645792	1.48407	0.113387	-1.2762	0.236048	1.36325	0.0722255	1.57658
ribF.ileS.TU	22349	22390	+	41	83	177	104	52	7	9	44	6	64	54	159	94	98	72	65	31	24.6358	21.4431	38.9343	20.0638	57.7136	34.3683	45.2185	57.9393	73.1572	55.7174	84.7744	116.391	72.1023	60.018	49.5902	53.3179	0.778852	0.167262	0.594922	0.226752	-0.478199	0.369266	-1.39397	0.000503151	0.686094	0.339022	-0.0542163	0.926495	-1.64832
ribF.ileS.TU_AS	22349	22390	-	41	0	0	0	0	0	0	0	0	0	0	2	0	0	2	0	0	0	0	0	0	0	0	0	0	0	0	1.06634	0	0	1.66717	0	0	0	NA	0	NA	0.0197159	NA	0	NA	0.116339	NA	0	NA	-0.251105
ileS.AS	22391	25206	-	2815	17	13	9	7	3	4	7	4	0	3	20	5	6	4	7	2	5.04588	1.57491	3.36932	2.7009	24.7344	15.2748	7.19385	38.6262	0	3.09541	10.6634	6.19103	4.41443	3.33433	5.34049	3.43986	1.82649	0.0379768	1.6586	0.0489591	1.41634	0.0964489	0.610145	0.556471	0.569873	0.602188	0.781768	0.230794	-1.04993
ileS	22391	25207	+	2816	4939	10127	4202	3842	270	565	3308	171	1880	1755	4092	1841	2748	2245	2663	1337	1465.98	1226.86	1573.1	1482.41	2226.1	2157.57	3399.61	1651.27	2148.99	1810.82	2181.74	2279.54	2021.81	1871.39	2031.67	2299.55	0.665356	0.0464406	0.688995	0.0326726	0.150953	0.688578	-0.535054	0.111122	0.65344	0.183444	0.189318	0.614782	-0.515282
lspA	25207	25701	+	494	2056	4451	1648	1565	87	100	474	31	343	336	875	354	782	617	694	346	610.255	539.226	616.96	603.844	717.298	381.87	487.126	299.353	392.077	346.686	466.526	438.325	575.347	514.321	529.471	595.096	-0.0959116	0.821425	-0.516391	0.129993	-0.02358	0.95708	0.614705	0.0548195	-0.597149	0.22985	-0.347989	0.312682	0.403297
lspA.AS	25207	25701	-	494	33	81	48	57	6	0	1	0	0	8	14	1	5	3	5	7	9.79495	9.81293	17.9697	21.993	49.4688	0	1.02769	0	0	8.25443	7.46441	1.23821	3.67869	2.50075	3.81463	12.0395	0.622323	0.53837	-1.95206	0.0553842	1.42581	0.121204	0.691967	0.51331	0.587703	0.594731	-0.648286	0.312329	1.21963
lspA.fkpB.TU	25702	25825	+	123	989	2107	734	643	90	82	200	9	156	176	422	155	364	275	292	159	293.552	255.257	274.787	248.097	742.032	313.133	205.538	86.9089	178.321	181.597	224.999	191.922	267.809	229.235	222.775	273.469	0.829866	0.0612682	-0.595155	0.19683	0.921558	0.0312974	0.566594	0.217721	0.368814	0.602741	-0.423234	0.325711	0.287207
lspA.fkpB.TU_AS	25702	25825	-	123	65	126	71	104	0	0	1	0	0	3	16	2	11	10	3	4	19.2931	15.2646	26.5802	40.1276	0	0	1.02769	0	0	3.09541	8.53076	2.47641	8.09311	8.33583	2.28878	6.87972	-2.30411	0.0350466	-3.31871	0.00164234	-1.332	0.148833	2.50663	0.00523382	-3.53642	0.00628441	-0.504711	0.432233	2.00843
fkpB	25826	26275	+	449	1243	2754	887	818	49	74	221	7	170	159	473	172	336	266	324	159	368.943	333.639	332.065	315.619	403.995	282.584	227.12	67.5958	194.324	164.057	252.191	212.972	247.208	221.733	247.188	273.469	-0.0518031	0.92294	-0.818771	0.0383284	0.450157	0.260873	0.922101	0.0124706	-0.382172	0.547759	-0.439222	0.265048	0.43517
fkpB.AS	25826	26275	-	449	5	2	0	2	0	0	1	0	0	0	2	0	6	0	2	1	1.48408	0.242294	0	0.771685	0	0	1.02769	0	0	0	1.06634	0	4.41443	0	1.52585	1.71993	0.0644931	NA	0.352678	NA	-0.200691	NA	0.512874	NA	-0.426259	NA	-0.0296415	NA	-0.148556
ispH	26277	27227	+	950	1244	2640	887	862	43	102	478	45	336	302	887	371	572	425	618	326	369.24	319.829	332.065	332.596	354.527	389.507	491.237	434.545	384.076	311.605	472.924	459.375	420.842	354.273	471.489	560.698	0.118836	0.69881	0.487135	0.0373351	-0.0436101	0.892377	-0.0137837	0.964978	-0.0310983	0.948183	-0.103774	0.741725	-0.478089
ispH.AS	26277	27227	-	950	0	2	3	0	0	0	2	0	0	2	6	0	6	4	0	0	0	0.242294	1.12311	0	0	0	2.05538	0	0	2.06361	3.19903	0	4.41443	3.33433	0	0	0.584182	NA	0.339448	NA	-0.330612	NA	-0.680657	NA	0.122426	NA	0.302695	NA	-0.37139
ispH.3UTR	27228	27279	+	51	120	282	201	173	1	6	22	0	57	42	164	75	121	58	125	57	35.618	34.1635	75.2481	66.7508	8.2448	22.9122	22.6092	0	65.1557	43.3357	87.4403	92.8655	89.0243	48.3478	95.3658	98.0361	-0.756483	0.289866	-1.6732	0.00271685	-1.55267	0.0212578	-0.581738	0.254199	-0.951025	0.239122	-2.00418	0.000444025	-0.300156
rihC.ispH.IGR	27228	27292	-	64	0	0	0	0	0	0	0	0	0	0	0	0	0	0	0	0	0	0	0	0	0	0	0	0	0	0	0	0	0	0	0	0	0	NA	0	NA	0	NA	0	NA	0	NA	0	NA	0
rihC.EST5UTR	27280	27292	+	12	120	274	227	202	2	2	9	0	36	29	106	49	87	33	92	40	35.618	33.1943	84.9817	77.9402	16.4896	7.6374	9.24923	0	41.151	29.9223	56.5163	60.6721	64.0092	27.5082	70.1893	68.7972	-1.2629	0.100357	-2.98549	5.88483e-06	-1.55496	0.0389944	-0.0409093	0.953624	-1.45006	0.0899795	-2.60564	9.75826e-05	0.424286
rihC	27293	28207	+	914	1113	3046	1634	1739	37	55	618	64	380	428	643	331	557	432	539	185	330.357	369.014	611.718	670.98	305.058	210.029	635.114	618.019	434.371	441.612	342.83	409.846	409.806	360.108	411.217	318.187	-0.480078	0.100849	-0.0270307	0.936455	-0.59196	0.0353899	-0.317119	0.191461	-0.29407	0.497096	0.697876	0.00350488	0.759068
rihC.AS	27293	28207	-	914	6	13	6	4	0	0	6	6	2	4	10	6	5	11	8	4	1.7809	1.57491	2.24621	1.54337	0	0	6.16615	57.9393	2.28616	4.12721	5.33172	7.42924	3.67869	9.16941	6.10341	6.87972	-0.290311	0.794661	2.72266	0.00333197	-1.048	0.242211	-0.613396	0.543872	-0.583912	0.597008	0.822253	0.210825	-1.13778
rihC.EST3UTR	28208	28307	+	99	19	90	49	44	2	1	21	0	65	68	116	66	92	86	92	44	5.63951	10.9033	18.3441	16.9771	16.4896	3.8187	21.5815	0	74.3003	70.1626	61.848	81.7216	67.6879	71.6881	70.1893	75.677	-0.0552657	0.960824	0.00209597	0.998959	-2.36125	0.00438217	-2.89519	9.77853e-11	-0.0195769	0.987302	-1.62535	0.00434188	-1.85558
dapB.rihC.IGR	28208	28373	-	165	2	1	0	1	0	0	1	1	0	0	3	0	2	0	1	0	0.593633	0.121147	0	0.385843	0	0	1.02769	9.65655	0	0	1.59952	0	1.47148	0	0.762927	0	0.377206	NA	0.969339	NA	0.0851555	NA	0.192535	NA	-0.0410064	NA	0.336858	NA	-0.527177
dapB.5UTR	28308	28373	+	65	92	273	89	90	1	2	6	1	16	21	36	18	5	32	20	14	27.3071	33.0732	33.3188	34.7258	8.2448	7.6374	6.16615	9.65655	18.2893	21.6679	19.1942	22.2877	3.67869	26.6747	15.2585	24.079	-1.2805	0.148306	-1.69061	0.0313223	-0.503438	0.531963	0.489669	0.529003	-0.836047	0.40346	-0.694411	0.262912	0.57128
dapB	28374	29195	+	821	2607	6633	1700	1869	24	70	375	31	213	260	463	260	326	322	346	152	773.801	803.57	636.427	721.14	197.875	267.309	385.385	299.353	243.476	268.269	246.859	321.934	239.85	268.414	263.973	261.43	-1.66514	7.40442e-11	-0.882644	0.000191519	-0.0737594	0.834308	1.59428	2.06785e-14	-1.61359	2.73927e-06	0.382789	0.162005	1.24105
dapB.AS	28374	29195	-	821	0	13	0	0	0	0	0	5	6	4	4	2	2	0	8	2	0	1.57491	0	0	0	0	0	48.2827	6.85849	4.12721	2.13269	2.47641	1.47148	0	6.10341	3.43986	0.0907915	0.940401	3.31572	0.00488596	0.0986897	0.915026	-1.05663	0.329169	0.608086	0.533587	0.388171	0.522206	-1.70772
dapB.3UTR	29196	29272	+	76	371	1447	266	334	0	0	10	0	44	45	90	36	42	48	59	23	110.119	175.3	99.5821	128.871	0	0	10.2769	0	50.2956	46.4312	47.9855	44.5754	30.901	40.012	45.0127	39.5584	-5.32508	1.4009e-05	-3.36992	3.00838e-08	-3.12388	0.00358428	1.47187	0.000160332	-4.79401	0.000162353	-1.76851	0.0038661	1.21246
carA.dapB.IGR	29196	29650	-	454	4	17	5	4	10	12	28	22	0	0	0	2	0	0	5	0	1.18727	2.0595	1.87184	1.54337	82.448	45.8244	28.7754	212.444	0	0	0	2.47641	0	0	3.81463	0	4.21006	5.30127e-05	4.84348	3.69614e-06	6.18028	1.64387e-05	1.4191	0.18198	1.92037	0.0861476	4.13859	0.000283297	0.437959
dapB.carA.IGR	29273	29550	+	277	491	1545	343	407	0	0	2	0	25	31	52	26	26	24	29	18	145.737	187.172	128.408	157.038	0	0	2.05538	0	28.577	31.9859	27.725	32.1934	19.1292	20.006	22.1249	30.9588	-5.5518	5.72235e-06	-5.32859	4.81081e-09	-2.39899	0.0178863	2.35312	9.43197e-12	-4.8632	0.000123859	-2.59001	0.00259994	2.1769
carA.5UTR	29551	29650	+	99	7	17	2	5	0	0	0	0	0	4	4	0	3	3	0	2	2.07772	2.0595	0.748737	1.92921	0	0	0	0	0	4.12721	2.13269	0	2.20721	2.50075	0	3.43986	-0.297446	NA	-0.300816	NA	-0.286634	NA	-0.00485986	0.998336	-0.23389	NA	-0.178534	NA	0.0577453
carA	29651	30799	+	1148	80	285	55	82	11	16	14	0	22	15	54	28	29	39	35	14	23.7453	34.527	20.5903	31.6391	90.6929	61.0992	14.3877	0	25.1478	15.4771	28.7913	34.6698	21.3364	32.5097	26.7024	24.079	1.14557	0.0364558	-0.848215	0.174486	1.20591	0.0295238	0.478045	0.426531	0.683488	0.386751	-0.615236	0.261601	-0.229406
carA.AS	29651	30799	-	1148	25	74	10	16	0	4	0	6	5	3	2	2	4	2	9	0	7.42041	8.9649	3.74369	6.17348	0	15.2748	0	57.9393	5.71541	3.09541	1.06634	2.47641	2.94295	1.66717	6.86634	0	0.04148	0.974613	1.06912	0.250845	0.709401	0.422113	0.452769	0.691965	0.302703	0.793594	0.770486	0.246082	0.730241
carA.carB.TU	30800	30816	+	16	16	25	4	10	5	2	0	0	2	0	7	3	2	6	4	2	4.74906	3.02868	1.49747	3.85843	41.224	7.6374	0	0	2.28616	0	3.73221	3.71462	1.47148	5.0015	3.05171	3.43986	1.72825	0.0524685	-0.901335	0.338059	1.73477	0.0509846	1.0269	0.31255	0.384029	0.738672	-0.590707	0.353016	-0.29878
carA.carB.TU_AS	30800	30816	-	16	0	0	0	1	0	0	0	0	0	0	1	0	0	0	0	0	0	0	0	0.385843	0	0	0	0	0	0	0.533172	0	0	0	0	0	0	NA	0.116481	NA	0	NA	0	NA	0	NA	0	NA	-0.0758743
carB	30817	34038	+	3221	687	1477	277	343	42	110	255	1	96	115	302	129	169	164	153	92	203.913	178.934	103.7	132.344	346.282	420.057	262.062	9.65655	109.736	118.657	161.018	159.729	124.34	136.708	116.728	158.234	0.826371	0.194675	0.280891	0.679494	1.26074	0.0360788	0.63857	0.342512	0.565204	0.517518	0.0845805	0.895314	-0.361163
carB.AS	30817	34038	-	3221	29	120	26	18	2	2	14	0	14	4	22	14	22	32	16	6	8.60768	14.5377	9.73359	6.94517	16.4896	7.6374	14.3877	0	16.0031	4.12721	11.7298	17.3349	16.1862	26.6747	12.2068	10.3196	-0.065373	0.952626	0.270369	0.744793	-0.558602	0.471257	0.18177	0.845213	-0.661969	0.509983	-0.00674397	0.995661	-0.596379
carB.EST3UTR	34039	34138	+	99	29	81	6	12	0	9	22	0	14	18	48	16	25	22	26	7	8.60768	9.81293	2.24621	4.63011	0	34.3683	22.6092	0	16.0031	18.5725	25.5923	19.8113	18.3934	18.3388	19.8361	12.0395	0.871912	0.263662	1.77965	0.0168369	0.121855	0.876454	-0.749532	0.299932	0.676673	0.475027	0.0284551	0.971327	-2.32151
caiF.carB.IGR	34039	34299	-	260	0	5	0	0	0	0	0	0	2	0	2	0	0	0	0	0	0	0.605736	0	0	0	0	0	0	2.28616	0	1.06634	0	0	0	0	0	0.141622	NA	0	NA	0	NA	-0.182187	NA	0.19826	NA	0	NA	-0.251104
carB.caiF.IGR	34139	34217	+	78	0	7	2	0	0	0	0	0	4	4	1	0	2	0	2	0	0	0.848031	0.748737	0	0	0	0	0	4.57233	4.12721	0.533172	0	1.47148	0	1.52585	0	0.247896	NA	0.122491	NA	0.0737018	NA	-0.854999	NA	0.469996	NA	-0.0396886	NA	0.00426717
caiF.5UTR	34218	34299	+	81	32	130	61	42	0	0	0	0	2	4	4	3	1	2	2	4	9.49813	15.7491	22.8365	16.2054	0	0	0	0	2.28616	4.12721	2.13269	3.71462	0.735738	1.66717	1.52585	6.87972	-1.91024	0.0744592	-2.99314	0.00690264	-0.0653366	0.949811	1.41341	0.0976627	-0.766237	0.473601	-0.69187	0.286013	2.12858
caiF.AS	34300	34680	-	380	27	111	42	31	0	0	12	5	9	1	7	4	5	4	4	0	8.01405	13.4473	15.7235	11.9611	0	0	12.3323	48.2827	10.2877	1.0318	3.73221	4.95283	3.67869	3.33433	3.05171	0	-1.69206	0.110145	0.501494	0.542163	-0.653525	0.459801	0.662037	0.483657	-1.02749	0.337104	2.00379	0.02024	1.17112
caiF	34300	34695	+	395	324	993	385	399	0	9	15	6	9	14	33	15	9	20	8	7	96.1686	120.299	144.132	153.951	0	34.3683	15.4154	57.9393	10.2877	14.4452	17.5947	18.5731	6.62164	16.6717	6.10341	12.0395	-1.88256	0.0104665	-2.05294	0.00203275	0.556	0.43419	2.7465	1.13166e-05	-1.49085	0.101568	0.963185	0.117394	2.72067
caiE.EST3UTR	34681	34780	-	99	13	57	19	16	4	2	9	2	7	2	12	8	8	8	8	7	3.85861	6.90539	7.11301	6.17348	32.9792	7.6374	9.24923	19.3131	8.00157	2.06361	6.39807	9.90565	5.8859	6.66866	6.10341	12.0395	1.195	0.136455	0.499117	0.517439	0.924588	0.223268	0.112513	0.914057	0.728882	0.464024	0.164139	0.806191	-0.186061
caiF.EST3UTR	34696	34795	+	99	101	342	139	132	0	2	3	3	14	11	11	18	8	10	15	3	29.9785	41.4324	52.0373	50.9312	0	7.6374	3.08308	28.9696	16.0031	11.3498	5.8649	22.2877	5.8859	8.33583	11.4439	5.15979	-1.72505	0.0807758	-1.76821	0.0327787	-0.229504	0.801674	1.06603	0.181109	-0.878124	0.403466	0.016583	0.985218	1.49359
caiE	34781	35371	-	590	22	82	14	30	5	2	11	0	8	9	20	8	7	17	9	10	6.52996	9.93407	5.24116	11.5753	41.224	7.6374	11.3046	0	9.14466	9.28623	10.6634	9.90565	5.15016	14.1709	6.86634	17.1993	0.933554	0.266213	0.0385853	0.970285	0.683333	0.371787	-0.11456	0.91381	0.701096	0.485924	-0.138082	0.843052	-0.212691
caiE.AS	34796	35371	+	575	32	107	70	38	0	1	2	1	11	15	21	10	9	20	13	12	9.49813	12.9628	26.2058	14.662	0	3.8187	2.05538	9.65655	12.5739	15.4771	11.1966	12.3821	6.62164	16.6717	9.91805	20.6392	-1.07531	0.282493	-1.87395	0.0294364	-0.957108	0.274634	-0.256444	0.764009	-0.799591	0.448315	-1.03791	0.12827	0.632954
caiE.caiD.TU	35372	35376	-	4	0	4	0	0	0	0	0	0	0	1	0	0	0	0	0	0	0	0.484589	0	0	0	0	0	0	0	1.0318	0	0	0	0	0	0	0.166757	NA	0	NA	0	NA	-0.104174	NA	0.162991	NA	0	NA	0
caiE.caiD.TU_AS	35372	35376	+	4	0	0	0	0	0	0	0	0	1	0	3	0	0	0	2	0	0	0	0	0	0	0	0	0	1.14308	0	1.59952	0	0	0	1.52585	0	0	NA	0	NA	0	NA	-0.373216	NA	0.280392	NA	-0.0118701	NA	-0.297596
caiD	35377	36162	-	785	25	96	10	18	0	3	3	0	4	3	7	6	7	5	0	2	7.42041	11.6301	3.74369	6.94517	0	11.4561	3.08308	0	4.57233	3.09541	3.73221	7.42924	5.15016	4.16791	0	3.43986	-0.225529	0.830751	-0.494152	0.577757	0.304232	0.729986	0.945871	0.286704	-0.304337	0.792312	0.301085	0.646892	0.0046457
caiD.AS	35377	36162	+	785	0	0	2	0	0	0	0	0	3	0	5	4	4	4	5	2	0	0	0.748737	0	0	0	0	0	3.42925	0	2.66586	4.95283	2.94295	3.33433	3.81463	3.43986	0	NA	0.168982	NA	-0.415284	NA	-2.25955	0.054639	0.788383	NA	-0.415572	NA	-1.28767
caiD.caiC.TU	36163	36270	-	107	0	15	2	2	0	0	6	4	1	0	2	3	6	2	1	0	0	1.81721	0.748737	0.771685	0	0	6.16615	38.6262	1.14308	0	1.06634	3.71462	4.41443	1.66717	0.762927	0	0.0273507	0.984297	2.5362	0.018355	-0.471894	NA	0.317152	0.791906	-0.560686	NA	1.59153	0.0505519	-0.700942
caiD.caiC.TU_AS	36163	36270	+	107	0	11	2	0	0	0	0	0	0	0	0	0	4	0	0	0	0	1.33262	0.748737	0	0	0	0	0	0	0	0	0	2.94295	0	0	0	0.0506951	NA	0.0529416	NA	-0.0327279	NA	0.1661	NA	-0.0956122	NA	0	NA	0.110493
caiC	36271	37824	-	1553	89	385	114	109	7	4	8	0	9	19	14	32	38	28	19	12	26.4167	46.6417	42.678	42.0568	57.7136	15.2748	8.22154	0	10.2877	19.6043	7.46441	39.6226	27.958	23.3403	14.4956	20.6392	-0.0952919	0.922564	-1.90298	0.0234935	0.224153	0.773941	1.00895	0.193221	-0.517764	0.612881	-0.564236	0.365136	0.681985
caiC.AS	36271	37824	+	1553	24	49	8	12	0	0	0	0	2	8	17	2	4	5	6	3	7.1236	5.93621	2.99495	4.63011	0	0	0	0	2.28616	8.25443	9.06393	2.47641	2.94295	4.16791	4.57756	5.15979	-1.26528	0.221169	-1.19818	0.2056	-0.668055	NA	0.202802	0.849868	-0.767726	NA	-0.846758	0.208899	-0.467477
caiC.caiB.TU	37825	37897	-	72	1	2	0	1	0	0	0	0	4	4	1	5	2	0	1	0	0.296817	0.242294	0	0.385843	0	0	0	0	4.57233	4.12721	0.533172	6.19103	1.47148	0	0.762927	0	0.565121	NA	0.376152	NA	0.102826	NA	-1.67874	NA	0.914868	NA	0.0219442	NA	-1.39724
caiC.caiB.TU_AS	37825	37897	+	72	2	4	0	1	0	0	0	0	0	0	4	0	0	0	0	1	0.593633	0.484589	0	0.385843	0	0	0	0	0	0	2.13269	0	0	0	0	1.71993	0.0766255	NA	0.116482	NA	0	NA	0.135463	NA	0	NA	-0.0117619	NA	-0.209965
caiB	37898	39115	-	1217	22	91	29	33	0	1	5	0	17	20	48	22	13	14	10	9	6.52996	11.0244	10.8567	12.7328	0	3.8187	5.13846	0	19.4324	20.6361	25.5923	27.2405	9.56459	11.6702	7.62927	15.4794	-0.9125	0.356151	-0.938186	0.206422	-0.924299	0.287528	-1.02767	0.0698563	-0.372419	0.742357	-0.568792	0.348729	-1.01351
caiB.AS	37898	39115	+	1217	12	16	4	4	0	0	0	0	0	0	0	0	0	0	2	0	3.5618	1.93836	1.49747	1.54337	0	0	0	0	0	0	0	0	0	0	1.52585	0	-0.163311	NA	-0.125099	NA	0	NA	0.505643	NA	0	NA	-0.0179021	NA	0.402395
caiB.caiA.TU	39116	39243	-	127	6	14	6	1	0	0	5	0	5	6	19	7	2	3	10	4	1.7809	1.69606	2.24621	0.385843	0	0	5.13846	0	5.71541	6.19082	10.1303	8.66745	1.47148	2.50075	7.62927	6.87972	-0.326816	0.766788	0.928969	0.284242	-0.333015	NA	-1.30812	0.115892	0.303946	NA	-0.256261	0.697962	-2.13184
caiB.caiA.TU_AS	39116	39243	+	127	0	2	0	0	0	0	0	0	0	0	1	0	0	0	0	0	0	0.242294	0	0	0	0	0	0	0	0	0.533172	0	0	0	0	0	0.237	NA	0	NA	0	NA	-0.0548604	NA	0	NA	0	NA	-0.195939
caiA	39244	40386	-	1142	131	284	111	99	6	15	56	2	53	25	65	40	43	23	40	22	38.883	34.4058	41.5549	38.1984	49.4688	57.2805	57.5508	19.3131	60.5833	25.7951	34.6562	49.5283	31.6367	19.1724	30.5171	37.8385	0.468467	0.468854	0.17923	0.787008	0.840613	0.145143	-0.209058	0.748434	0.989675	0.196122	0.265699	0.616274	-0.0504547
caiA.AS	39244	40386	+	1142	2	3	2	23	0	0	0	0	2	4	5	2	8	2	2	0	0.593633	0.363442	0.748737	8.87438	0	0	0	0	2.28616	4.12721	2.66586	2.47641	5.8859	1.66717	1.52585	0	0.401033	NA	-1.09703	NA	-0.580509	NA	-1.40594	0.178588	0.235987	NA	-0.101008	NA	0.43284
caiA.caiT.TU	40387	40416	-	29	1	5	1	1	0	0	0	0	0	0	0	0	2	0	3	0	0.296817	0.605736	0.374369	0.385843	0	0	0	0	0	0	0	0	1.47148	0	2.28878	0	0.142899	NA	0.0747006	NA	0.0445214	NA	0.160735	NA	-0.0451383	NA	-0.0476232	NA	0.16484
caiA.caiT.TU_AS	40387	40416	+	29	3	0	0	0	0	0	0	0	0	0	0	0	0	0	0	0	0.89045	0	0	0	0	0	0	0	0	0	0	0	0	0	0	0	0.100317	NA	0	NA	0	NA	0.107491	NA	0	NA	0	NA	0
caiT	40417	41931	-	1514	12	23	12	19	0	0	6	0	2	10	22	4	14	20	16	0	3.5618	2.78639	4.49242	7.33101	0	0	6.16615	0	2.28616	10.318	11.7298	4.95283	10.3003	16.6717	12.2068	0	-0.668273	0.527915	-0.141758	0.892679	-1.54517	0.104322	-0.633578	0.534657	-0.942757	0.378995	-0.131907	0.855464	-0.323706
caiT.AS	40417	41931	+	1514	8	6	5	28	0	0	8	0	0	0	6	0	6	2	4	1	2.37453	0.726883	1.87184	10.8036	0	0	8.22154	0	0	0	3.19903	0	4.41443	1.66717	3.05171	1.71993	-0.188514	NA	-0.0613239	0.956277	-0.454052	NA	1.14496	0.288847	-1.08061	NA	0.238609	NA	0.837172
caiT.5UTR	41932	42037	-	105	0	0	0	0	0	2	0	0	0	0	0	0	0	0	0	0	0	0	0	0	0	7.6374	0	0	0	0	0	0	0	0	0	0	0.559383	NA	0	NA	0.302574	NA	0	NA	0.300886	NA	0	NA	0
caiT.fixA.IGR	41932	42324	+	392	2	0	0	0	0	0	0	0	0	0	0	0	0	2	0	0	0.593633	0	0	0	0	0	0	0	0	0	0	0	0	1.66717	0	0	0.147992	NA	0	NA	0.0197161	NA	0.051125	NA	-0.00967828	NA	0	NA	0
fixA.caiT.IGR	42038	42402	-	364	0	0	0	0	0	0	0	0	0	0	0	0	0	0	0	0	0	0	0	0	0	0	0	0	0	0	0	0	0	0	0	0	0	NA	0	NA	0	NA	0	NA	0	NA	0	NA	0
fixA.5UTR	42325	42402	+	77	0	0	0	0	0	0	0	0	0	0	0	0	2	1	0	0	0	0	0	0	0	0	0	0	0	0	0	0	1.47148	0.833583	0	0	0	NA	0	NA	-0.0101523	NA	0	NA	0.097171	NA	0	NA	0
fixA	42403	43173	+	770	10	29	2	1	0	0	4	0	0	2	0	3	7	0	8	0	2.96817	3.51327	0.748737	0.385843	0	0	4.11077	0	0	2.06361	0	3.71462	5.15016	0	6.10341	0	-0.442159	NA	0.608787	NA	-0.284572	NA	0.509794	0.649095	-0.504449	NA	-0.00892501	NA	-0.481573
fixA.AS	42403	43173	-	770	16	11	0	10	0	0	2	4	0	1	1	0	0	0	0	0	4.74906	1.33262	0	3.85843	0	0	2.05538	38.6262	0	1.0318	0.533172	0	0	0	0	0	-0.37908	0.719676	0.871478	0.340989	0	NA	0.671237	0.531957	0.0458938	NA	1.02208	NA	0.617225
fixA.fixB.TU	43174	43187	+	13	0	1	0	0	0	0	0	0	0	0	0	2	0	0	0	0	0	0.121147	0	0	0	0	0	0	0	0	0	2.47641	0	0	0	0	0.287035	NA	0	NA	0	NA	-0.113376	NA	0	NA	0	NA	-0.349258
fixA.fixB.TU_AS	43174	43187	-	13	0	0	0	0	0	0	0	0	1	0	0	0	0	0	0	0	0	0	0	0	0	0	0	0	1.14308	0	0	0	0	0	0	0	0	NA	0	NA	0	NA	-0.373225	NA	0.280396	NA	0	NA	0
fixB	43188	44129	+	941	32	87	19	38	0	2	9	2	5	3	3	4	14	14	7	5	9.49813	10.5398	7.11301	14.662	0	7.6374	9.24923	19.3131	5.71541	3.09541	1.59952	4.95283	10.3003	11.6702	5.34049	8.59966	-0.562604	0.569365	0.0377843	0.968535	-0.551349	0.510979	0.931153	0.241925	-1.17881	0.25038	0.319032	0.605768	1.47964
fixB.AS	43188	44129	-	941	7	22	10	8	0	0	2	4	8	4	5	0	0	5	0	2	2.07772	2.66524	3.74369	3.08674	0	0	2.05538	38.6262	9.14466	4.12721	2.66586	0	0	4.16791	0	3.43986	-0.40983	0.709461	0.972554	0.30163	-0.2718	0.768007	-0.703145	0.521294	0.117019	0.920631	0.898091	0.181992	0.502991
fixB.fixC.TU	44130	44179	+	49	26	101	23	24	0	2	3	0	4	2	6	2	16	15	7	4	7.71723	12.2359	8.61048	9.26022	0	7.6374	3.08308	0	4.57233	2.06361	3.19903	2.47641	11.7718	12.5037	5.34049	6.87972	-0.574535	0.555343	-1.03621	0.203002	-0.640823	0.440935	1.26634	0.0984979	-1.56602	0.130815	-0.392813	0.534164	1.24488
fixB.fixC.TU_AS	44130	44179	-	49	0	0	0	0	0	0	1	2	0	0	0	0	0	0	0	0	0	0	0	0	0	0	1.02769	19.3131	0	0	0	0	0	0	0	0	0	NA	0.511716	NA	0	NA	0	1	0	NA	0.202577	NA	0
fixC	44180	45466	+	1286	65	147	23	50	0	0	6	1	2	4	13	3	14	3	4	4	19.2931	17.8086	8.61048	19.2921	0	0	6.16615	9.65655	2.28616	4.12721	6.93124	3.71462	10.3003	2.50075	3.05171	6.87972	-2.3434	0.033446	-0.603387	0.46111	-1.11288	0.217237	1.87024	0.0232477	-2.59336	0.0302233	0.195438	0.773689	0.972206
fixC.AS	44180	45466	-	1286	6	26	6	6	0	4	9	0	2	6	13	8	5	3	4	2	1.7809	3.14983	2.24621	2.31506	0	15.2748	9.24923	0	2.28616	6.19082	6.93124	9.90565	3.67869	2.50075	3.05171	3.43986	1.2289	0.174343	1.01888	0.21741	0.870416	NA	-0.541128	0.567401	1.19114	NA	0.419921	0.508834	-1.35526
fixX	45463	45750	+	287	8	35	0	14	0	0	0	0	4	2	1	2	2	2	4	0	2.37453	4.24015	0	5.4018	0	0	0	0	4.57233	2.06361	0.533172	2.47641	1.47148	1.66717	3.05171	0	-0.53228	NA	-0.621076	NA	-0.148082	NA	0.00265911	0.999635	-0.128287	NA	-0.216009	NA	0.356257
fixX.AS	45467	45750	-	283	0	2	0	0	0	0	0	0	0	0	2	0	2	0	4	0	0	0.242294	0	0	0	0	0	0	0	0	1.06634	0	1.47148	0	3.05171	0	0.236994	NA	0	NA	0.0303018	NA	-0.0548534	NA	0.0444749	NA	-0.0453514	NA	-0.251105
yaaU.5UTR	45751	45806	+	55	2	18	2	1	0	0	0	0	0	0	0	0	0	0	0	0	0.593633	2.18065	0.748737	0.385843	0	0	0	0	0	0	0	0	0	0	0	0	-0.0352604	NA	0.0118921	NA	0	NA	0.268167	NA	0	NA	0	NA	0.161926
yaaU.fixX.IGR	45751	45806	-	55	0	0	0	0	0	0	0	0	0	0	0	0	0	0	2	0	0	0	0	0	0	0	0	0	0	0	0	0	0	0	1.52585	0	0	NA	0	NA	0	NA	0	NA	0	NA	-0.0118688	NA	0
yaaU	45807	47138	+	1331	99	257	53	42	0	0	2	2	10	6	12	14	8	22	2	5	29.3848	31.1348	19.8415	16.2054	0	0	2.05538	19.3131	11.4308	6.19082	6.39807	17.3349	5.8859	18.3388	1.52585	8.59966	-2.7828	0.0156973	-0.902997	0.293774	-1.5475	0.103393	1.27259	0.139702	-2.59222	0.0310291	0.108622	0.883841	0.434841
yaaU.AS	45807	47138	-	1331	3	12	8	4	0	0	2	0	4	5	12	2	8	4	16	8	0.89045	1.45377	2.99495	1.54337	0	0	2.05538	0	4.57233	5.15902	6.39807	2.47641	5.8859	3.33433	12.2068	13.7594	-0.105416	0.929812	-0.0953751	0.92626	-0.875832	NA	-1.45853	0.0799501	-0.0633385	NA	-1.14876	0.109498	-0.746787
yaaU.EST3UTR	47139	47192	+	53	6	12	1	2	0	0	0	0	0	0	1	0	0	1	0	0	1.7809	1.45377	0.374369	0.771685	0	0	0	0	0	0	0.533172	0	0	0.833583	0	0	-0.0853162	NA	0.0153036	NA	0.13003	NA	0.453022	NA	-0.115709	NA	0	NA	0.0865828
kefF.yaaU.IGR	47139	47245	-	106	0	0	0	0	0	0	0	0	0	1	0	0	0	0	0	0	0	0	0	0	0	0	0	0	0	1.0318	0	0	0	0	0	0	0	NA	0	NA	0	NA	-0.364937	NA	0.276808	NA	0	NA	0
kefF.EST5UTR	47193	47245	+	52	1	4	6	0	0	0	3	0	0	4	3	0	1	3	0	3	0.296817	0.484589	2.24621	0	0	0	3.08308	0	0	4.12721	1.59952	0	0.735738	2.50075	0	5.15979	0.331993	NA	0.266598	NA	-0.125484	NA	-0.714657	0.51033	0.268694	NA	0.00552281	NA	0.0947959
kefF	47246	47776	+	530	100	161	79	79	2	0	8	2	9	16	25	8	17	14	18	16	29.6817	19.5047	29.5751	30.4816	16.4896	0	8.22154	19.3131	10.2877	16.5089	13.3293	9.90565	12.5075	11.6702	13.7327	27.5189	-1.38609	0.126992	-1.187	0.0753434	-0.594788	0.467801	0.744606	0.242702	-1.11933	0.255495	-0.4825	0.398419	1.14851
kefF.AS	47246	47776	-	530	1	20	1	7	0	2	2	0	5	0	2	1	11	8	2	2	0.296817	2.42294	0.374369	2.7009	0	7.6374	2.05538	0	5.71541	0	1.06634	1.23821	8.09311	6.66866	1.52585	3.43986	0.717465	0.494982	0.12876	0.905218	-0.231919	NA	-0.496408	0.658782	0.0928751	NA	-0.0508354	NA	0.192613
kefC	47769	49631	+	1862	437	1006	181	226	7	22	47	2	33	26	72	17	38	47	29	33	129.709	121.874	67.7607	87.2004	57.7136	84.0114	48.3015	19.3131	37.7217	26.8269	38.3884	21.0495	27.958	39.1784	22.1249	56.7577	-0.659908	0.276107	-0.74692	0.188326	0.88454	0.118195	1.77646	0.000398198	-0.620752	0.442815	0.0501112	0.939008	1.19672
kefC.AS	47777	49631	-	1854	17	35	26	17	0	4	15	4	4	2	10	8	9	16	7	4	5.04588	4.24015	9.73359	6.55932	0	15.2748	15.4154	38.6262	4.57233	2.06361	5.33172	9.90565	6.62164	13.3373	5.34049	6.87972	0.709427	0.424266	1.00863	0.146858	-0.00848866	0.993986	0.365024	0.701544	-0.257615	0.820797	1.01989	0.112392	0.127849
kefC.EST3UTR	49632	49731	+	99	5	25	5	4	0	1	1	0	12	6	9	2	9	12	3	8	1.48408	3.02868	1.87184	1.54337	0	3.8187	1.02769	0	13.717	6.19082	4.79855	2.47641	6.62164	10.003	2.28878	13.7594	0.0904775	0.940414	-0.191219	0.85242	-0.656447	0.456222	-1.51059	0.0738895	0.171462	0.888505	-0.806958	0.229431	-0.732734
folA.kefC.IGR	49632	49822	-	190	0	4	1	11	0	1	2	0	5	1	3	0	3	1	0	0	0	0.484589	0.374369	4.24427	0	3.8187	2.05538	0	5.71541	1.0318	1.59952	0	2.20721	0.833583	0	0	1.04292	NA	-0.0721214	NA	0.194221	NA	-1.4868	0.170893	0.97131	NA	0.467823	NA	0.478005
kefC.folA.IGR	49732	49798	+	66	16	15	10	4	0	2	2	0	1	3	4	1	3	4	3	3	4.74906	1.81721	3.74369	1.54337	0	7.6374	2.05538	0	1.14308	3.09541	2.13269	1.23821	2.20721	3.33433	2.28878	5.15979	0.300833	NA	-0.189276	0.852341	0.336513	NA	0.353467	0.748574	0.0904815	NA	-0.210004	NA	0.332008
folA.5UTR	49799	49822	+	23	22	83	43	45	0	1	6	0	5	10	14	15	12	12	7	6	6.52996	10.0552	16.0979	17.3629	0	3.8187	6.16615	0	5.71541	10.318	7.46441	18.5731	8.82885	10.003	5.34049	10.3196	-0.831993	0.408184	-1.11054	0.152887	-0.801403	0.357677	0.0446454	0.964403	-0.828624	0.432555	-0.183353	0.785671	0.341099
folA.AS	49823	50279	-	456	28	85	21	34	6	2	31	0	24	23	61	23	34	43	31	17	8.31086	10.2975	7.86174	13.1186	49.4688	7.6374	31.8585	0	27.434	23.7315	32.5235	28.4788	25.0151	35.8441	23.6507	29.2388	1.01906	0.174241	0.834132	0.218189	-0.218214	0.768357	-1.22826	0.0560799	0.700342	0.449181	-0.0748442	0.913909	-1.29443
folA	49823	50302	+	479	143	352	176	183	2	1	30	0	42	57	98	56	53	54	55	29	42.4448	42.6438	65.8889	70.6092	16.4896	3.8187	30.8308	0	48.0094	58.8128	52.2509	69.3396	38.9941	45.0135	41.961	49.878	-1.79825	0.027545	-1.23961	0.0160402	-1.70138	0.0340685	-0.304699	0.564332	-1.38456	0.118513	-0.552464	0.256583	0.158431
apaH.EST3UTR	50280	50379	-	99	19	64	17	20	10	4	31	0	39	41	86	30	67	64	64	38	5.63951	7.75342	6.36427	7.71685	82.448	15.2748	31.8585	0	44.5802	42.3039	45.8528	37.1462	49.2944	53.3493	48.8273	65.3574	2.27811	0.000682232	1.3507	0.0427245	-0.174512	0.800988	-2.3666	4.59653e-05	1.7844	0.0328467	-0.725612	0.198374	-2.25244
folA.EST3UTR	50303	50402	+	99	15	65	18	14	0	0	9	0	11	22	32	22	20	12	13	12	4.45225	7.87457	6.73864	5.4018	0	0	9.24923	0	12.5739	22.6997	17.0615	27.2405	14.7148	10.003	9.91805	20.6392	-1.31122	0.200379	0.199674	0.817371	-1.74716	0.0699825	-1.24161	0.0664808	-0.899186	0.396876	-0.401722	0.508043	-1.52111
apaH	50380	51222	-	842	1311	3108	1057	975	37	67	186	13	171	142	353	145	201	187	258	143	389.126	376.526	395.708	376.196	305.058	255.853	191.151	125.535	195.467	146.516	188.21	179.54	147.883	155.88	196.835	245.95	-0.451242	0.142659	-1.09173	4.4038e-05	0.801247	0.00578942	1.13862	1.25371e-06	-0.279986	0.561081	-0.271293	0.404261	1.04052
apaH.AS	50403	51222	+	819	103	160	31	70	0	4	5	0	28	20	50	24	16	18	27	11	30.5721	19.3836	11.6054	27.009	0	15.2748	5.13846	0	32.0063	20.6361	26.6586	29.717	11.7718	15.0045	20.599	18.9192	-0.912974	0.27319	-1.50609	0.0518791	-0.241965	0.764828	-0.0693983	0.932474	-0.202206	0.85459	-1.19068	0.0792946	-0.44985
apaH.apaG.TU	51223	51228	-	5	9	12	7	8	2	1	6	0	11	8	17	9	13	8	8	5	2.67135	1.45377	2.62058	3.08674	16.4896	3.8187	6.16615	0	12.5739	8.25443	9.06393	11.1439	9.56459	6.66866	6.10341	8.59966	1.38259	0.117407	0.522936	0.520811	0.00881331	0.99385	-1.98454	0.00380715	1.40257	0.155456	-0.163685	0.809427	-1.44173
apaH.apaG.TU_AS	51223	51228	+	5	0	1	0	0	0	0	1	0	1	0	0	0	1	0	2	0	0	0.121147	0	0	0	0	1.02769	0	1.14308	0	0	0	0.735738	0	1.52585	0	0.287032	NA	0.293966	NA	0.0876419	NA	-0.253437	NA	0.169949	NA	0.0264275	NA	0
apaG	51229	51606	-	377	428	937	388	301	16	39	187	18	239	233	577	205	257	265	350	163	127.037	113.515	145.255	116.139	131.917	148.929	192.178	173.818	273.197	240.41	307.64	253.832	189.085	220.899	267.024	280.349	0.233007	0.53098	0.490326	0.0817741	-0.470155	0.151236	-1.07467	9.79821e-07	0.528369	0.232831	-0.460527	0.103413	-1.0861
apaG.AS	51229	51606	+	377	8	8	4	1	0	0	10	0	3	4	2	1	7	0	4	4	2.37453	0.969178	1.49747	0.385843	0	0	10.2769	0	3.42925	4.12721	1.06634	1.23821	5.15016	0	3.05171	6.87972	-0.245659	NA	1.3664	0.152633	-0.420497	NA	-0.655011	0.543832	-0.0360444	NA	0.140045	NA	-0.118541
apaG.rsmA.TU	51607	51608	-	1	49	141	38	37	4	0	9	0	29	30	84	23	58	41	41	25	14.544	17.0818	14.226	14.2762	32.9792	0	9.24923	0	33.1494	30.9541	44.7865	28.4788	42.6728	34.1769	31.28	42.9983	-0.352346	0.685623	-0.600161	0.379919	-1.25451	0.089299	-0.917275	0.0739961	-0.493883	0.603218	-1.57585	0.014847	-1.25097
apaG.rsmA.TU_AS	51607	51608	+	1	1	6	2	0	0	0	0	0	0	0	0	0	2	0	0	0	0.296817	0.726883	0.748737	0	0	0	0	0	0	0	0	0	1.47148	0	0	0	0.0820764	NA	0.0529412	NA	0.030302	NA	0.129027	NA	-0.0368681	NA	0	NA	0.110493
rsmA.AS	51609	52426	+	817	3	21	14	6	1	2	4	0	4	3	4	2	10	4	2	0	0.89045	2.54409	5.24116	2.31506	8.2448	7.6374	4.11077	0	4.57233	3.09541	2.13269	2.47641	7.35738	3.33433	1.52585	0	1.26123	0.185244	-0.0604899	0.95377	0.256989	NA	-0.723604	0.45302	0.7136	NA	0.460654	NA	0.46115
rsmA	51609	52430	-	821	3293	9432	1985	2141	31	83	446	21	410	429	990	419	582	492	629	312	977.417	1142.66	743.122	826.089	255.589	316.952	458.351	202.788	468.664	442.644	527.841	518.809	428.199	410.123	479.881	536.618	-1.79118	7.7215e-09	-1.04442	0.000631444	-0.470547	0.17414	1.17942	2.98603e-05	-1.60755	0.000177355	-0.388238	0.246651	0.557079
pdxA.AS	52427	53415	+	988	4	18	8	10	0	1	0	0	0	8	4	1	2	2	2	0	1.18727	2.18065	2.99495	3.85843	0	3.8187	0	0	0	8.25443	2.13269	1.23821	1.47148	1.66717	1.52585	0	0.2397	NA	-0.915943	NA	0.231686	NA	-0.684767	0.525088	0.583255	NA	-0.10675	NA	0.471278
pdxA	52427	53416	-	989	1668	4216	1050	1039	19	64	485	23	516	503	1178	517	825	711	790	413	495.09	510.757	393.087	400.89	156.651	244.397	498.431	222.101	589.83	518.997	628.077	640.153	606.984	592.677	602.712	710.332	-1.20283	0.000536194	-0.0220518	0.963924	-1.44116	2.98923e-05	-0.134406	0.739049	-1.25235	0.00759959	-0.612638	0.0630881	-0.644057
surA	53416	54702	-	1286	1286	2512	1181	946	60	196	1138	50	878	746	1971	828	1148	1055	1179	655	381.706	304.322	442.129	365.007	494.688	748.465	1169.51	482.827	1003.63	769.725	1050.88	1025.24	844.627	879.43	899.491	1126.55	0.801928	0.0554838	0.968312	0.0133775	-0.386315	0.356628	-1.29436	0.00060068	0.77795	0.189645	-0.175171	0.696749	-1.28066
surA.AS	53416	54702	+	1286	23	40	20	19	0	1	0	2	2	4	18	4	12	0	10	8	6.82678	4.84589	7.48737	7.33101	0	3.8187	0	19.3131	2.28616	4.12721	9.5971	4.95283	8.82885	0	7.62927	13.7594	-0.446721	0.683604	-0.179602	0.862806	-0.244394	0.794626	0.451084	0.690372	-0.47053	0.671548	-0.227547	0.734317	0.0019062
surA.lptD.TU	54703	54754	-	51	109	207	65	60	0	13	47	9	82	57	134	61	82	92	113	45	32.353	25.0775	24.334	23.1506	0	49.6431	48.3015	86.9089	93.7327	58.8128	71.4451	75.5306	60.3305	76.6896	86.2107	77.3969	0.120055	0.87281	1.12672	0.0173126	-0.87385	0.124427	-1.32026	0.00140981	0.227506	0.795237	-0.315	0.499812	-1.5115
surA.lptD.TU_AS	54703	54754	+	51	0	0	0	0	0	0	0	0	0	0	0	0	0	0	0	0	0	0	0	0	0	0	0	0	0	0	0	0	0	0	0	0	0	NA	0	NA	0	NA	0	NA	0	NA	0	NA	0
lptD	54755	57109	-	2354	1894	4007	1613	1587	41	221	1106	70	1370	1267	2606	1172	1453	1433	1646	692	562.17	485.437	603.857	612.332	338.037	843.933	1136.63	675.958	1566.02	1307.3	1389.45	1451.18	1069.03	1194.52	1255.78	1190.19	0.188634	0.698365	0.535493	0.184892	-0.798452	0.0414437	-1.38139	0.000122756	0.472005	0.44512	-0.295074	0.46317	-1.15329
lptD.AS	54755	57109	+	2354	355	1031	333	377	4	6	22	3	10	12	32	24	32	38	54	22	105.37	124.903	124.665	145.463	32.9792	22.9122	22.6092	28.9696	11.4308	12.3816	17.0615	29.717	23.5436	31.6761	41.198	37.8385	-1.882	0.000650161	-2.35388	2.36628e-07	-0.0430314	0.950706	3.10709	3.97682e-13	-2.91893	4.55962e-05	-0.496932	0.277731	2.49419
lptD.djlA.IGR	57110	57263	+	153	19	39	15	18	2	1	5	0	15	19	20	13	23	10	20	10	5.63951	4.72474	5.61553	6.94517	16.4896	3.8187	5.13846	0	17.1462	19.6043	10.6634	16.0967	16.922	8.33583	15.2585	17.1993	0.431468	0.64138	-0.301239	0.716188	-0.363021	0.648844	-1.61703	0.00431076	0.700192	0.470068	-0.964423	0.133406	-0.877409
lptD.5UTR	57110	57336	-	226	40	147	87	54	2	7	34	1	92	88	259	84	121	82	139	55	11.8727	17.8086	32.5701	20.8355	16.4896	26.7309	34.9415	9.65655	105.164	90.7987	138.092	104.009	89.0243	68.3538	106.047	94.5962	0.494825	0.478191	0.125603	0.846776	-1.44941	0.0189098	-2.55417	1.68969e-10	0.696581	0.37727	-1.44405	0.00414489	-2.05776
djlA.EST5UTR	57264	57363	+	99	90	176	74	59	2	2	11	2	43	51	74	31	63	56	79	31	26.7135	21.3219	27.7033	22.7647	16.4896	7.6374	11.3046	19.3131	49.1525	52.622	39.4548	38.3844	46.3515	46.6806	60.2712	53.3179	-0.880221	0.24426	-0.853615	0.104967	-1.6461	0.0235278	-1.05051	0.00178539	-0.736665	0.38266	-1.90279	0.000317889	-0.586426
djlA.lptD.IGR	57337	57363	-	26	0	0	0	0	0	0	0	0	0	0	0	0	0	1	0	0	0	0	0	0	0	0	0	0	0	0	0	0	0	0.833583	0	0	0	NA	0	NA	0.081623	NA	0	NA	0.156214	NA	0	NA	0
djlA	57364	58179	+	815	1054	2293	619	572	5	43	81	13	139	101	211	86	136	143	124	90	312.845	277.791	231.734	220.702	41.224	164.204	83.2431	125.535	158.888	104.212	112.499	106.486	100.06	119.202	94.6029	154.794	-1.25251	0.00809766	-1.06541	0.0192962	0.0284127	0.961799	1.08867	0.010304	-0.923261	0.159668	-0.221864	0.648007	0.963315
djlA.AS	57364	58179	-	815	0	0	0	0	0	0	0	0	2	0	2	0	0	0	0	0	0	0	0	0	0	0	0	0	2.28616	0	1.06634	0	0	0	0	0	0	NA	0	NA	0	NA	-0.482296	NA	0.326611	NA	0	NA	-0.251105
djlA.EST3UTR	58180	58279	+	99	58	134	41	31	2	2	32	0	74	44	91	33	75	47	47	42	17.2154	16.2337	15.3491	11.9611	16.4896	7.6374	32.8862	0	84.5881	45.3994	48.5187	40.8608	55.1803	39.1784	35.8576	72.2371	-0.427726	0.633489	0.609229	0.361905	-1.48246	0.0603398	-1.72151	0.00221469	-0.104157	0.925551	-0.628891	0.254673	-1.48178
yabP.djlA.IGR	58180	58473	-	293	2	4	9	1	0	0	0	0	0	0	0	2	2	0	4	0	0.593633	0.484589	3.36932	0.385843	0	0	0	0	0	0	0	2.47641	1.47148	0	3.05171	0	0.170328	NA	-0.256945	NA	0.0658501	NA	0.282726	NA	-0.0957891	NA	-0.110618	NA	0.137791
djlA.yabP.IGR	58280	58373	+	93	52	220	46	40	4	3	10	1	12	16	21	13	11	11	12	5	15.4345	26.6524	17.221	15.4337	32.9792	11.4561	10.2769	9.65655	13.717	16.5089	11.1966	16.0967	8.09311	9.16941	9.15512	8.59966	-0.114892	0.895756	-0.490327	0.469357	0.792282	0.242084	0.433342	0.495209	0.437676	0.644422	0.0847947	0.901504	0.253929
yabP.EST5UTR	58374	58473	+	99	45	185	63	31	11	7	4	7	3	15	12	3	9	9	4	3	13.3567	22.4122	23.5852	11.9611	90.6929	26.7309	4.11077	67.5958	3.42925	15.4771	6.39807	3.71462	6.62164	7.50225	3.05171	5.15979	1.09067	0.213042	0.371196	0.669832	2.03524	0.0213947	0.622178	0.521294	1.03489	0.315082	1.33402	0.0731929	1.18033
yabP.AS	58474	59120	-	646	3	14	4	7	1	0	6	0	4	4	4	2	0	2	4	0	0.89045	1.69606	1.49747	2.7009	8.2448	0	6.16615	0	4.57233	4.12721	2.13269	2.47641	0	1.66717	3.05171	0	0.474516	NA	0.546237	0.553255	0.607883	NA	-1.04488	0.287512	1.1951	NA	0.345134	NA	-0.0649411
yabP	58474	59124	+	650	123	343	112	123	27	36	10	4	24	35	61	49	42	52	50	22	36.5084	41.5535	41.9293	47.4586	222.61	137.473	10.2769	38.6262	27.434	36.1131	32.5235	60.6721	30.901	43.3463	38.1463	37.8385	1.97719	4.98904e-05	-1.23731	0.0381182	2.03898	6.17528e-05	0.266129	0.672204	1.57493	0.0225311	-0.816127	0.134572	-0.0253002
yabQ	59121	59279	+	158	72	196	41	72	16	11	2	0	25	24	83	17	35	35	37	27	21.3708	23.7449	15.3491	27.7807	131.917	42.0057	2.05538	0	28.577	24.7633	44.2533	21.0495	25.7508	29.1754	28.2283	46.4381	1.57393	0.00795394	-2.47609	0.00690387	1.25903	0.0373505	-0.206429	0.782641	1.32443	0.0959653	-2.94983	0.00164431	-0.530608
yabQ.AS	59121	59279	-	158	5	34	5	7	0	0	0	0	2	2	2	0	0	0	0	0	1.48408	4.11901	1.87184	2.7009	0	0	0	0	2.28616	2.06361	1.06634	0	0	0	0	0	-0.387767	NA	-0.457065	NA	0	NA	0.121951	NA	0.393662	NA	0	NA	0.556357
yabQ.EST3UTR	59280	59379	+	99	65	129	41	35	4	8	19	4	45	50	84	19	45	44	40	37	19.2931	15.628	15.3491	13.5045	32.9792	30.5496	19.5262	38.6262	51.4387	51.5902	44.7865	23.5259	33.1082	36.6776	30.5171	63.6374	0.696845	0.28881	0.542375	0.369921	-0.103625	0.877943	-1.43284	0.00251609	1.06064	0.168044	-0.584099	0.25279	-1.14757
rluA.yabQ.IGR	59280	59586	-	306	4	17	6	8	0	0	0	0	0	1	2	0	2	3	0	0	1.18727	2.0595	2.24621	3.08674	0	0	0	0	0	1.0318	1.06634	0	1.47148	2.50075	0	0	-0.2066	NA	-0.623324	NA	-0.236876	NA	0.543707	NA	-0.500321	NA	0	NA	0.742788
yabQ.rluA.IGR	59380	59686	+	306	384	860	259	227	76	47	40	16	31	57	71	34	24	32	31	18	113.978	104.187	96.9615	87.5863	626.605	179.479	41.1077	154.505	35.4355	58.8128	37.8552	42.099	17.6577	26.6747	23.6507	30.9588	1.58163	0.00894407	-0.0802912	0.91876	3.77046	1.50094e-09	1.03182	0.106012	2.31706	0.0053053	1.09143	0.0643778	1.01182
rluA.EST3UTR	59587	59686	-	99	19	33	9	9	0	0	0	0	8	9	42	9	15	10	6	7	5.63951	3.99786	3.36932	3.47258	0	0	0	0	9.14466	9.28623	22.3932	11.1439	11.0361	8.33583	4.57756	12.0395	-1.07253	0.29313	-1.18633	0.206003	-1.50803	0.108876	-0.765446	0.321977	-0.973176	0.35967	-1.33838	0.0803756	-1.92215
rluA	59687	60346	-	659	1057	2907	832	747	30	21	93	24	40	48	285	109	58	52	76	31	313.735	352.175	311.475	288.224	247.344	80.1927	95.5754	231.757	45.7233	49.5266	151.954	134.965	42.6728	43.3463	57.9824	53.3179	-0.982761	0.0512504	-0.871366	0.0702605	1.64489	0.00106387	2.62063	4.1589e-09	-0.755947	0.29324	1.08338	0.0247316	0.965064
rluA.AS	59687	60346	+	659	32	114	41	37	2	2	3	2	9	9	21	13	6	15	4	4	9.49813	13.8108	15.3491	14.2762	16.4896	7.6374	3.08308	19.3131	10.2877	9.28623	11.1966	16.0967	4.41443	12.5037	3.05171	6.87972	-0.0678745	0.950595	-0.828354	0.295226	0.203322	0.809761	0.206366	0.825003	0.0605852	0.95989	0.127995	0.857567	0.108167
rluA.rapA.TU	60347	60357	-	10	8	15	6	3	0	2	10	1	1	2	18	7	3	3	6	2	2.37453	1.81721	2.24621	1.15753	0	7.6374	10.2769	9.65655	1.14308	2.06361	9.5971	8.66745	2.20721	2.50075	4.57756	3.43986	0.728195	0.453454	1.86869	0.0218717	0.505082	NA	0.223771	0.840584	0.31023	NA	0.546155	0.374749	-1.91471
rluA.rapA.TU_AS	60347	60357	+	10	0	0	0	0	0	0	0	0	0	0	0	0	0	2	0	0	0	0	0	0	0	0	0	0	0	0	0	0	0	1.66717	0	0	0	NA	0	NA	0.0197159	NA	0	NA	0.116341	NA	0	NA	0
rapA	60358	63264	-	2906	698	2131	746	756	54	91	238	43	144	121	476	185	139	123	161	98	207.178	258.165	279.279	291.697	445.219	347.502	244.591	415.232	164.604	124.848	253.79	229.068	102.268	102.531	122.831	168.553	0.705051	0.0404302	0.0969654	0.823832	1.85345	1.36181e-08	0.662093	0.0429574	1.11998	0.0169448	0.947438	0.0046897	0.216961
rapA.AS	60358	63264	+	2906	36	85	45	37	0	6	24	6	14	22	37	16	37	33	46	12	10.6854	10.2975	16.8466	14.2762	0	22.9122	24.6646	57.9393	16.0031	22.6997	19.7274	19.8113	27.2223	27.5082	35.0946	20.6392	0.378312	0.64396	0.85289	0.124911	-0.581012	0.39329	-0.795861	0.154934	0.0108511	0.993247	0.094281	0.878814	-0.292974
rapA.5UTR	63265	63428	-	163	18	87	29	17	2	3	18	4	18	16	43	27	29	19	29	26	5.3427	10.5398	10.8567	6.55932	16.4896	11.4561	18.4985	38.6262	20.5755	16.5089	22.9264	33.4316	21.3364	15.8381	22.1249	44.7182	0.496535	0.558621	1.08803	0.088982	-0.296315	0.696498	-1.02276	0.101197	0.425895	0.672059	-0.237941	0.680887	-1.44044
rapA.polB.IGR	63265	63428	+	163	4	10	1	0	0	0	0	0	0	0	2	1	8	2	3	0	1.18727	1.21147	0.374369	0	0	0	0	0	0	0	1.06634	1.23821	5.8859	1.66717	2.28878	0	-0.0622393	NA	0.367614	NA	-0.45609	NA	0.830491	NA	-0.84503	NA	-0.14174	NA	-0.760142
polB	63429	65780	-	2351	939	2640	762	666	46	61	258	14	159	182	289	181	231	211	262	109	278.711	319.829	285.269	256.971	379.261	232.941	265.145	135.192	181.75	187.788	154.087	224.115	169.955	175.886	199.887	187.472	-0.00980652	0.986901	-0.27236	0.507777	0.695234	0.0578627	0.666993	0.0531514	0.0746665	0.913313	0.131921	0.764942	0.496959
polB.AS	63429	65780	+	2351	149	380	190	125	0	0	6	2	4	18	34	11	13	23	10	8	44.2257	46.0359	71.1301	48.2303	0	0	6.16615	19.3131	4.57233	18.5725	18.1279	13.6203	9.56459	19.1724	7.62927	13.7594	-3.58326	0.00249782	-2.21621	0.00405022	-1.8893	0.0531743	1.62543	0.0139046	-3.47584	0.00561502	-0.0967211	0.892011	1.58772
polB.5UTR	65781	65803	-	22	43	114	46	42	0	0	3	0	3	3	9	3	3	10	4	2	12.7631	13.8108	17.221	16.2054	0	0	3.08308	0	3.42925	3.09541	4.79855	3.71462	2.20721	8.33583	3.05171	3.43986	-2.04729	0.0554725	-1.72611	0.0454185	-0.979713	0.268822	1.55455	0.0466677	-2.12813	0.0626756	-0.0628063	0.936121	1.53391
polB.araD.IGR	65781	65854	+	73	0	3	0	2	0	0	1	0	0	0	1	2	2	4	0	0	0	0.363442	0	0.771685	0	0	1.02769	0	0	0	0.533172	2.47641	1.47148	3.33433	0	0	0.452135	NA	0.304794	NA	-0.190329	NA	-0.00483808	NA	-0.129263	NA	0.225362	NA	-0.407067
araD.3UTR	65804	65854	-	50	0	4	4	6	0	0	0	0	0	1	2	1	3	8	2	2	0	0.484589	1.49747	2.31506	0	0	0	0	0	1.0318	1.06634	1.23821	2.20721	6.66866	1.52585	3.43986	0.636939	NA	-0.556445	NA	-0.659964	NA	-0.328958	0.78263	-0.265139	NA	-0.358936	NA	0.329247
araD	65855	66550	-	695	2	41	10	26	5	6	9	0	10	12	9	4	11	17	28	8	0.593633	4.96704	3.74369	10.0319	41.224	22.9122	9.24923	0	11.4308	12.3816	4.79855	4.95283	8.09311	14.1709	21.3619	13.7594	2.67119	0.00207182	0.0406338	0.969479	0.90959	0.236218	-1.50722	0.0619107	2.20239	0.0343481	-0.495791	0.430055	0.339084
araD.AS	65855	66550	+	695	1	31	9	5	0	0	2	0	0	2	2	0	2	0	0	0	0.296817	3.75556	3.36932	1.92921	0	0	2.05538	0	0	2.06361	1.06634	0	1.47148	0	0	0	-0.248684	NA	-0.105801	NA	0.0876862	NA	0.283176	NA	-0.0762667	NA	0.364965	NA	0.589356
araD.araA.TU	66551	66834	-	283	15	34	12	17	4	4	22	0	1	9	8	3	11	13	6	7	4.45225	4.11901	4.49242	6.55932	32.9792	15.2748	22.6092	0	1.14308	9.28623	4.26538	3.71462	8.09311	10.8366	4.57756	12.0395	1.75369	0.0358487	1.00214	0.199273	0.752532	0.324319	-0.223808	0.829237	0.826403	0.414547	0.421837	0.495901	0.307468
araD.araA.TU_AS	66551	66834	+	283	4	12	4	10	0	0	6	0	6	8	16	11	12	5	26	10	1.18727	1.45377	1.49747	3.85843	0	0	6.16615	0	6.85849	8.25443	8.53076	13.6203	8.82885	4.16791	19.8361	17.1993	-0.168914	0.884908	0.549186	0.509276	-1.1556	0.201328	-1.95867	0.00982624	-0.0664987	0.957887	-0.864954	0.183346	-1.57665
araA	66835	68337	-	1502	100	317	100	121	10	20	81	4	36	17	53	30	70	61	65	29	29.6817	38.4037	37.4369	46.6869	82.448	76.374	83.2431	38.6262	41.151	17.5407	28.2581	37.1462	51.5016	50.8486	49.5902	49.878	1.06775	0.0328174	0.628217	0.196803	0.494043	0.323468	0.211946	0.716504	0.307461	0.703128	0.322409	0.492465	0.339364
araA.AS	66835	68337	+	1502	25	79	27	23	0	5	8	0	14	4	22	11	14	12	18	4	7.42041	9.57063	10.108	8.87438	0	19.0935	8.22154	0	16.0031	4.12721	11.7298	13.6203	10.3003	10.003	13.7327	6.87972	0.327661	0.727169	-0.294354	0.727165	0.138196	0.870109	-0.175688	0.849839	0.255313	0.818988	-0.262206	0.681216	-0.310627
araA.araB.TU	68338	68347	-	9	2	5	1	5	0	0	4	0	3	0	0	0	2	2	0	0	0.593633	0.605736	0.374369	1.92921	0	0	4.11077	0	3.42925	0	0	0	1.47148	1.66717	0	0	0.199135	NA	0.348817	NA	-0.124145	NA	-0.465946	NA	0.145992	NA	0.484583	NA	0.810086
araA.araB.TU_AS	68338	68347	+	9	0	0	0	0	0	0	0	0	0	0	0	0	2	0	0	0	0	0	0	0	0	0	0	0	0	0	0	0	1.47148	0	0	0	0	NA	0	NA	0.0303017	NA	0	NA	0.123142	NA	0	NA	0
araB	68348	70048	-	1700	173	478	189	140	0	26	90	6	9	24	46	16	57	43	57	16	51.3493	57.9084	70.7557	54.018	0	99.2862	92.4923	57.9393	10.2877	24.7633	24.5259	19.8113	41.937	35.8441	43.4868	27.5189	0.0420018	0.965071	0.251119	0.722743	0.370338	0.570678	1.38406	0.0295568	-0.720753	0.421553	0.656608	0.231074	1.24517
araB.AS	68348	70048	+	1700	11	19	14	22	0	1	4	0	4	5	8	4	14	4	6	6	3.26498	2.3018	5.24116	8.48854	0	3.8187	4.11077	0	4.57233	5.15902	4.26538	4.95283	10.3003	3.33433	4.57756	10.3196	-0.0132442	0.992139	-0.525484	0.540891	-0.562174	0.52202	-0.608723	0.50329	-0.207296	0.864093	-0.332126	0.607057	0.419821
araB.5UTR	70049	70075	-	26	10	20	6	13	0	1	0	0	0	2	6	0	1	2	0	0	2.96817	2.42294	2.24621	5.01595	0	3.8187	0	0	0	2.06361	3.19903	0	0.735738	1.66717	0	0	-0.012251	NA	-0.843885	NA	0.3123	NA	0.555656	0.622168	-0.0470441	NA	0	NA	0.438454
araB.araC.IGR	70049	70240	+	191	65	185	65	44	0	1	20	4	9	11	8	4	10	17	6	2	19.2931	22.4122	24.334	16.9771	0	3.8187	20.5538	38.6262	10.2877	11.3498	4.26538	4.95283	7.35738	14.1709	4.57756	3.43986	-1.71423	0.0892971	0.190041	0.788102	-0.928986	0.285226	0.823075	0.187585	-1.51742	0.147739	1.81632	0.00972465	1.87469
araC.araB.IGR	70076	70386	-	310	10	10	5	5	0	1	0	0	0	1	3	1	2	1	0	0	2.96817	1.21147	1.87184	1.92921	0	3.8187	0	0	0	1.0318	1.59952	1.23821	1.47148	0.833583	0	0	0.139362	NA	-0.570365	NA	0.359028	NA	0.785264	NA	-0.174579	NA	0	NA	0.182029
araC.5UTR	70241	70386	+	145	528	1548	402	457	8	15	66	13	19	46	30	31	64	64	36	11	156.719	187.536	150.496	176.33	65.9584	57.2805	67.8277	125.535	21.7186	47.463	15.9952	38.3844	47.0872	53.3493	27.4654	18.9192	-1.2996	0.0188595	-0.745075	0.149768	0.203173	0.736344	2.11882	7.14321e-06	-1.61584	0.0243685	1.51021	0.00511287	2.45805
araC	70387	71265	+	878	2411	7477	1501	1941	13	37	277	25	72	141	195	83	263	194	206	64	715.625	905.818	561.927	748.92	107.182	141.292	284.671	241.414	82.3019	145.484	103.969	102.771	193.499	161.715	157.163	110.076	-2.5559	1.73476e-11	-1.19066	0.000647071	-0.403964	0.338268	2.73244	2.25397e-17	-3.11516	1.08091e-09	0.81064	0.0269319	2.57581
araC.AS	70387	71265	-	878	0	0	6	0	0	2	2	0	0	5	3	1	3	3	0	4	0	0	2.24621	0	0	7.6374	2.05538	0	0	5.15902	1.59952	1.23821	2.20721	2.50075	0	6.87972	2.15099	NA	0.194913	NA	0.202145	NA	-2.26598	0.0550277	1.33366	NA	-0.0989862	NA	-0.106753
araC.EST3UTR	71266	71270	+	4	52	178	31	34	0	2	7	0	11	23	28	11	21	17	35	9	15.4345	21.5642	11.6054	13.1186	0	7.6374	7.19385	0	12.5739	23.7315	14.9288	13.6203	15.4505	14.1709	26.7024	15.4794	-1.16367	0.204578	-0.678549	0.34679	-0.829062	0.312773	0.0254496	0.976204	-0.858936	0.389242	-1.06186	0.0926145	-0.180238
yabI.araC.IGR	71266	71350	-	84	0	5	4	0	0	0	0	0	0	4	2	0	2	4	0	2	0	0.605736	1.49747	0	0	0	0	0	0	4.12721	1.06634	0	1.47148	3.33433	0	3.43986	0.303111	NA	-0.0423671	NA	-0.176313	NA	-0.582855	NA	0.158313	NA	-0.111982	NA	0.0653827
yabI.5UTR	71271	71350	+	79	394	1008	200	208	0	13	26	6	30	50	83	25	79	67	91	29	116.946	122.116	74.8737	80.2552	0	49.6431	26.72	57.9393	34.2925	51.5902	44.2533	30.9552	58.1233	55.85	69.4263	49.878	-1.66799	0.00385442	-1.0113	0.0469207	-0.645194	0.260874	1.36419	0.00183958	-1.89888	0.00763861	-0.544067	0.255704	0.929757
yabI	71351	72115	+	764	2859	7637	2194	2153	28	20	149	29	62	73	169	50	151	142	202	92	848.598	925.201	821.365	830.719	230.855	76.374	153.126	280.04	70.8711	75.3217	90.1061	61.9103	111.096	118.369	154.111	158.234	-2.49667	4.09995e-09	-1.90338	2.72911e-06	0.250723	0.606592	3.47601	1.70502e-19	-3.02814	2.43158e-07	0.250487	0.575216	3.30922
yabI.AS	71351	72115	-	764	17	23	5	3	0	0	3	0	4	2	9	3	2	4	6	0	5.04588	2.78639	1.87184	1.15753	0	0	3.08308	0	4.57233	2.06361	4.79855	3.71462	1.47148	3.33433	4.57756	0	-0.820985	NA	0.367839	0.700706	-0.411634	NA	0.144806	0.904337	-0.468184	NA	-0.00370654	NA	-0.912972
thiQ.yabI.IGR	72116	72128	-	12	13	14	3	1	0	0	0	0	4	1	4	0	3	4	3	0	3.85861	1.69606	1.12311	0.385843	0	0	0	0	4.57233	1.0318	2.13269	0	2.20721	3.33433	2.28878	0	-0.500832	NA	-0.103643	NA	-0.413389	NA	-0.00759899	0.996874	-0.356901	NA	-0.187617	NA	-0.289764
yabI.EST3UTR	72116	72215	+	99	61	220	68	63	3	1	12	5	17	2	53	16	26	26	42	9	18.1058	26.6524	25.4571	24.3081	24.7344	3.8187	12.3323	48.2827	19.4324	2.06361	28.2581	19.8113	19.1292	21.6732	32.0429	15.4794	-0.580615	0.530625	-0.0338527	0.972825	-0.42506	0.598791	0.817109	0.329718	-0.99114	0.324722	-0.00700607	0.995558	0.0281121
thiQ.EST3UTR	72129	72228	-	99	12	29	4	4	0	0	4	0	13	2	29	3	7	16	16	2	3.5618	3.51327	1.49747	1.54337	0	0	4.11077	0	14.8601	2.06361	15.462	3.71462	5.15016	13.3373	12.2068	3.43986	-0.744732	0.478489	0.514917	0.579465	-1.24951	0.173618	-0.801096	0.414839	-0.647545	0.552695	-0.355573	0.582008	-1.75443
yabI.thiQ.IGR	72216	72228	+	12	25	83	45	34	1	0	6	0	4	1	21	11	16	10	16	7	7.42041	10.0552	16.8466	13.1186	8.2448	0	6.16615	0	4.57233	1.0318	11.1966	13.6203	11.7718	8.33583	12.2068	12.0395	-0.878047	0.375915	-1.02271	0.167479	-0.86376	0.319336	1.30433	0.0935946	-1.81165	0.0970325	-0.535986	0.374363	0.238107
thiQ.AS	72229	72910	+	681	208	650	217	173	12	0	43	2	24	14	43	21	29	36	60	30	61.7378	78.7457	81.238	66.7508	98.9377	0	44.1908	19.3131	27.434	14.4452	22.9264	26.0023	21.3364	30.009	45.7756	51.5979	-0.492595	0.560342	-0.706704	0.341601	0.465319	0.523237	1.38329	0.0630279	-0.568057	0.575467	-0.193932	0.76244	1.24469
thiQ	72229	72927	-	698	171	243	69	40	0	2	15	0	18	8	46	22	16	12	22	8	50.7556	29.4388	25.8314	15.4337	0	7.6374	15.4154	0	20.5755	8.25443	24.5259	27.2405	11.7718	10.003	16.7844	13.7594	-1.97614	0.0386586	-0.509057	0.482584	-0.551139	0.508944	1.25425	0.0507941	-1.43382	0.156669	-0.144863	0.82615	-0.258377
thiP.AS	72911	74496	+	1585	1	27	8	6	2	0	6	0	2	0	4	4	1	4	4	0	0.296817	3.27098	2.99495	2.31506	16.4896	0	6.16615	0	2.28616	0	2.13269	4.95283	0.735738	3.33433	3.05171	0	0.809653	0.437908	0.272521	0.789257	0.614888	NA	0.312665	0.795262	0.275546	NA	0.261174	NA	-0.170985
thiP	72911	74521	-	1610	1377	3137	370	327	2	6	29	8	28	40	58	39	26	47	53	7	408.716	380.039	138.516	126.171	16.4896	22.9122	29.8031	77.2524	32.0063	41.2721	30.924	48.2901	19.1292	39.1784	40.4351	12.0395	-3.86122	9.0756e-08	-1.2943	0.0265549	-0.323996	0.644476	3.16809	2.62278e-09	-3.25744	0.000251077	0.366219	0.496382	1.55542
tbpA	74497	75480	-	983	329	1028	118	165	1	14	64	5	33	54	65	36	44	39	49	23	97.6526	124.539	44.1755	63.664	8.2448	53.4618	65.7723	48.2827	37.7217	55.7174	34.6562	44.5754	32.3725	32.5097	37.3834	39.5584	-1.39029	0.00927746	0.156836	0.780487	0.140588	0.818589	1.17154	0.00332476	-0.83325	0.240131	0.455489	0.306985	0.41815
tbpA.AS	74497	75480	+	983	2	26	0	4	0	0	0	0	0	0	2	2	2	3	2	2	0.593633	3.14983	0	1.54337	0	0	0	0	0	0	1.06634	2.47641	1.47148	2.50075	1.52585	3.43986	-0.261662	NA	-0.0899458	NA	-0.224875	NA	1.10798	NA	-0.804501	NA	-0.284422	NA	-0.39986
tbpA.sroA.TU	75481	75515	-	34	293	1186	128	131	14	11	6	1	19	27	51	39	37	49	40	11	86.9672	143.681	47.9192	50.5454	115.427	42.0057	6.16615	9.65655	21.7186	27.8587	27.1918	48.2901	27.2223	40.8456	30.5171	18.9192	-0.558876	0.364535	-2.41001	0.000878571	0.862559	0.12766	2.00457	7.71357e-05	-0.828576	0.290165	-1.18071	0.0664177	0.352621
tbpA.sroA.TU_AS	75481	75515	+	34	0	0	0	0	0	0	0	0	0	0	0	0	0	0	0	0	0	0	0	0	0	0	0	0	0	0	0	0	0	0	0	0	0	NA	0	NA	0	NA	0	NA	0	NA	0	NA	0
sroA	75516	75608	-	92	565	1847	290	267	61	52	147	18	307	325	643	382	354	445	357	137	167.701	223.759	108.567	103.02	502.933	198.572	151.071	173.818	350.926	335.336	342.83	472.995	260.451	370.944	272.365	235.631	0.718571	0.102446	0.508975	0.264558	0.0829954	0.868269	-0.75996	0.0653969	0.767705	0.207689	-0.48229	0.246066	-1.83616
sroA.AS	75516	75608	+	92	4	0	0	0	0	0	0	0	0	0	0	0	0	0	0	0	1.18727	0	0	0	0	0	0	0	0	0	0	0	0	0	0	0	0.0662922	NA	0	NA	0	NA	0.147668	NA	0	NA	0	NA	0
sroA.sgrR.TU	75609	75643	-	34	96	350	57	52	8	9	45	6	109	115	228	132	142	176	119	49	28.4944	42.4015	21.339	20.0638	65.9584	34.3683	46.2462	57.9393	124.596	118.657	121.563	163.443	104.475	146.711	90.7883	84.2766	0.308362	0.598408	1.09258	0.0111184	-1.26878	0.00924913	-1.68721	3.68704e-07	0.254923	0.737531	-0.627208	0.12791	-2.67297
sroA.sgrR.TU_AS	75609	75643	+	34	3	7	4	6	0	0	0	0	1	0	3	0	1	0	0	0	0.89045	0.848031	1.49747	2.31506	0	0	0	0	1.14308	0	1.59952	0	0.735738	0	0	0	0.0525006	NA	-0.307494	NA	0.217949	NA	0.147093	NA	0.0900193	NA	0	NA	0.267921
sgrR	75644	77299	-	1655	910	2541	582	584	43	40	213	11	113	122	255	98	204	204	187	88	270.103	307.835	217.883	225.332	354.527	152.748	218.898	106.222	129.168	125.88	135.959	121.344	150.09	170.051	142.667	151.354	-0.234991	0.626516	-0.268675	0.556525	0.507638	0.214817	1.12053	0.00203746	-0.500658	0.419295	0.20184	0.648929	0.730619
sgrR.AS	75644	77299	+	1655	49	92	26	21	1	0	0	4	2	2	11	4	6	4	3	2	14.544	11.1455	9.73359	8.10269	8.2448	0	0	38.6262	2.28616	2.06361	5.8649	4.95283	4.41443	3.33433	2.28878	3.43986	-0.954497	0.354917	0.270093	0.781527	-0.145644	0.879369	1.5183	0.123064	-1.00889	0.344539	0.705456	0.282052	0.410429
sgrR.5UTR	77300	77338	-	38	29	108	24	24	1	1	1	1	6	2	8	5	7	6	1	0	8.60768	13.0839	8.98485	9.26022	8.2448	3.8187	1.02769	9.65655	6.85849	2.06361	4.26538	6.19103	5.15016	5.0015	0.762927	0	-0.564636	0.572033	-1.13019	0.194324	0.0364999	0.970506	0.966048	0.25499	-0.546368	0.61722	0.47518	0.452022	0.606002
sgrR.sgrS.IGR	77300	77366	+	66	238	905	307	340	14	13	29	13	11	7	21	18	23	20	8	15	70.6423	109.638	114.931	131.186	115.427	49.6431	29.8031	125.535	12.5739	7.22262	11.1966	22.2877	16.922	16.6717	6.10341	25.799	-0.136071	0.878715	-0.604228	0.387107	1.75135	0.0153603	2.69675	0.000131814	-0.572519	0.560456	1.4192	0.0339802	2.48807
sgrS.sgrR.IGR	77339	77366	-	27	2	8	1	1	0	0	0	0	6	1	0	1	5	6	1	0	0.593633	0.969178	0.374369	0.385843	0	0	0	0	6.85849	1.0318	0	1.23821	3.67869	5.0015	0.762927	0	0.125016	NA	0.177941	NA	-0.612154	NA	-1.09569	0.302268	0.0558008	NA	0.0213089	NA	-0.0724802
sgrS.AS	77367	77387	-	20	8	10	0	0	0	0	0	2	5	0	4	3	3	4	4	4	2.37453	1.21147	0	0	0	0	0	19.3131	5.71541	0	2.13269	3.71462	2.20721	3.33433	3.05171	6.87972	-0.248937	0.826314	2.54125	0.0198142	-0.375905	NA	-0.280671	0.817926	-0.166546	NA	0.0945414	NA	-2.15305
sgrS	77367	77593	+	226	12467	77503	16847	25508	262	435	566	399	146	122	215	76	171	167	94	84	3700.41	9389.27	6306.99	9842.07	2160.14	1661.13	581.674	3852.96	166.89	125.88	114.632	94.1037	125.811	139.208	71.7151	144.474	-1.44017	0.0324026	-1.48599	0.0231337	3.38937	4.79431e-07	5.22923	3.5377e-14	-1.08406	0.218433	3.93046	2.88835e-08	5.90124
sgrT	77388	77519	+	131	3865	14056	5130	6436	124	209	317	230	63	61	118	51	98	110	49	55	1147.2	1702.85	1920.51	2483.28	1022.36	798.108	325.778	2221.01	72.0142	62.94	62.9143	63.1485	72.1023	91.6941	37.3834	94.5962	-0.508197	0.483859	-0.590216	0.370578	3.05206	3.18694e-06	4.08378	5.57397e-10	-0.606758	0.507016	3.86498	2.01377e-08	4.80736
sgrT.AS	77388	77519	-	131	8	9	0	0	0	0	4	1	7	2	6	6	3	4	2	2	2.37453	1.09033	0	0	0	0	4.11077	9.65655	8.00157	2.06361	3.19903	7.42924	2.20721	3.33433	1.52585	3.43986	-0.284207	0.800088	3.29312	0.00508466	-0.488033	NA	-0.995465	0.304308	0.0487462	NA	0.331842	NA	-3.73818
sgrS.setA.TU	77594	77620	+	26	3243	27124	5051	8204	39	72	55	23	39	34	36	8	39	42	18	15	962.576	3286	1890.94	3165.45	321.547	274.946	56.5231	222.101	44.5802	35.0813	19.1942	9.90565	28.6938	35.0105	13.7327	25.799	-2.48666	0.000119393	-3.92635	2.9352e-09	2.80621	2.18274e-05	5.51525	9.95836e-17	-1.82234	0.0340423	2.12468	0.00182642	6.98155
sgrS.setA.TU_AS	77594	77620	-	26	0	1	0	0	0	0	0	0	0	0	0	0	0	0	0	2	0	0.121147	0	0	0	0	0	0	0	0	0	0	0	0	0	3.43986	0.287035	NA	0	NA	0	NA	-0.113376	NA	0	NA	-0.0497599	NA	0
setA.AS	77621	78747	-	1126	4	3	5	0	0	0	0	0	6	8	8	7	9	3	14	2	1.18727	0.363442	1.87184	0	0	0	0	0	6.85849	8.25443	4.26538	8.66745	6.62164	2.50075	10.681	3.43986	0.193704	0.868054	-0.226988	0.826564	-0.741598	NA	-2.13531	0.0312717	0.371715	NA	-0.952858	NA	-1.5933
setA	77621	78799	+	1178	807	2166	654	631	4	9	47	7	56	74	147	54	107	85	93	35	239.531	262.405	244.837	243.467	32.9792	34.3683	48.3015	67.5958	64.0126	76.3535	78.3763	66.8632	78.7239	70.8545	70.9522	60.1976	-2.72746	2.17674e-09	-2.17724	1.35163e-12	-0.970282	0.0442175	1.79344	1.03697e-13	-2.75723	2.14801e-07	-0.283066	0.45799	1.69138
leuD.EST3UTR	78748	78847	-	99	1	8	0	7	0	0	6	0	3	4	10	7	15	15	17	7	0.296817	0.969178	0	2.7009	0	0	6.16615	0	3.42925	4.12721	5.33172	8.66745	11.0361	12.5037	12.9698	12.0395	0.232717	0.838081	0.938647	0.296184	-1.50415	0.111793	-1.56638	0.0967275	-0.351013	0.762304	-0.437	0.494921	-1.53786
setA.EST3UTR	78800	78899	+	99	139	322	144	102	0	0	7	0	12	16	39	15	27	21	27	6	41.2575	39.0094	53.9091	39.3559	0	0	7.19385	0	13.717	16.5089	20.7937	18.5731	19.8649	17.5052	20.599	10.3196	-3.58504	0.00204233	-2.48095	0.000296267	-2.30907	0.0222499	1.27722	0.00896966	-3.68081	0.00286608	-0.768848	0.19113	1.12112
leuD	78848	79453	-	605	86	172	44	56	5	0	48	2	14	16	44	22	59	42	57	24	25.5262	20.8373	16.4722	21.6072	41.224	0	49.3292	19.3131	16.0031	16.5089	23.4596	27.2405	43.4085	35.0105	43.4868	41.2783	-0.509811	0.520652	0.922826	0.0867423	-1.03309	0.136807	0.450103	0.463891	-1.38192	0.101897	-0.0176249	0.980777	-0.34377
leuD.AS	78900	79453	+	553	118	311	69	72	2	0	6	0	12	11	24	13	26	9	26	4	35.0243	37.6768	25.8314	27.7807	16.4896	0	6.16615	0	13.717	11.3498	12.7961	16.0967	19.1292	7.50225	19.8361	6.87972	-1.79592	0.0535659	-1.72396	0.0276257	-0.657798	0.424343	1.30293	0.042199	-1.62946	0.107573	-0.65512	0.287721	0.746702
leuD.leuC.TU	79454	79463	-	9	9	18	7	6	2	0	4	0	2	0	5	0	5	3	4	0	2.67135	2.18065	2.62058	2.31506	16.4896	0	4.11077	0	2.28616	0	2.66586	0	3.67869	2.50075	3.05171	0	0.671963	0.518188	0.170776	0.871885	0.415006	NA	0.540098	0.629477	-0.0108115	NA	0.187665	NA	0.325048
leuD.leuC.TU_AS	79454	79463	+	9	0	5	0	0	0	0	0	0	0	0	2	0	3	0	0	0	0	0.605736	0	0	0	0	0	0	0	0	1.06634	0	2.20721	0	0	0	0.141621	NA	0	NA	-0.00635984	NA	0.0586707	NA	-0.0303895	NA	0	NA	-0.251104
leuC	79464	80864	-	1400	233	447	135	127	9	9	104	6	22	24	63	26	62	48	47	29	69.1582	54.1528	50.5398	49.002	74.2032	34.3683	106.88	57.9393	25.1478	24.7633	33.5899	32.1934	45.6157	40.012	35.8576	49.878	-0.284974	0.626575	0.806799	0.0462166	0.147864	0.791867	1.22054	0.00214207	-0.9019	0.173022	0.927203	0.0258718	0.544718
leuC.AS	79464	80864	+	1400	18	71	24	12	0	0	4	0	14	10	14	14	8	6	6	2	5.3427	8.60145	8.98485	4.63011	0	0	4.11077	0	16.0031	10.318	7.46441	17.3349	5.8859	5.0015	4.57756	3.43986	-1.39572	0.175417	-0.527909	0.533239	-1.00571	0.257835	-0.712956	0.365437	-0.60432	0.582166	-0.0697541	0.92662	-0.609902
leuC.leuB.TU	80865	80866	-	1	2	4	0	0	0	0	0	0	0	0	1	1	1	0	2	0	0.593633	0.484589	0	0	0	0	0	0	0	0	0.533172	1.23821	0.735738	0	1.52585	0	0.116289	NA	0	NA	0.131264	NA	0.198858	NA	-0.000381527	NA	-0.0198488	NA	-0.46326
leuC.leuB.TU_AS	80865	80866	+	1	2	6	1	0	0	0	0	0	1	0	0	0	1	1	0	2	0.593633	0.726883	0.374369	0	0	0	0	0	1.14308	0	0	0	0.735738	0.833583	0	3.43986	0.114982	NA	0.246567	NA	0.054752	NA	0.0477617	NA	0.0152009	NA	-0.111465	NA	0.0576853
leuB	80867	81958	-	1091	230	522	154	108	9	15	35	5	10	12	25	26	23	27	24	11	68.2678	63.2389	57.6528	41.671	74.2032	57.2805	35.9692	48.2827	11.4308	12.3816	13.3293	32.1934	16.922	22.5067	18.3102	18.9192	-0.0329238	0.966009	-0.286836	0.619029	1.46903	0.006669	2.25082	4.14276e-06	-0.570608	0.471026	0.699529	0.158949	1.10462
leuB.AS	80867	81958	+	1091	20	71	11	28	0	0	8	0	15	7	6	6	7	4	11	10	5.93633	8.60145	4.11806	10.8036	0	0	8.22154	0	17.1462	7.22262	3.19903	7.42924	5.15016	3.33433	8.39219	17.1993	-1.3791	0.183366	-0.10347	0.91616	-0.796609	0.368054	-0.543617	0.545795	-0.493363	0.65938	-0.328191	0.608546	0.394774
leuA	81958	83529	-	1571	143	425	143	139	40	69	57	12	23	15	43	16	21	15	20	13	42.4448	51.4876	53.5347	53.6321	329.792	263.49	58.5785	115.879	26.2909	15.4771	22.9264	19.8113	15.4505	12.5037	15.2585	22.3591	2.52817	1.10206e-11	0.395885	0.404116	4.20265	6.37548e-22	1.09924	0.0114968	2.91665	1.4577e-06	1.76868	0.000281185	1.21386
leuA.AS	81959	83529	+	1570	80	209	84	63	1	5	16	0	10	8	26	17	22	20	23	8	23.7453	25.3198	31.447	24.3081	8.2448	19.0935	16.4431	0	11.4308	8.25443	13.8625	21.0495	16.1862	16.6717	17.5473	13.7594	-0.510242	0.51578	-0.787606	0.200208	-0.0646466	0.93565	1.16392	0.0432112	-0.953484	0.275547	-0.113277	0.859149	0.62423
leuA.leuL.TU	83530	83573	-	43	1	4	2	2	0	0	2	0	6	3	11	0	2	2	0	0	0.296817	0.484589	0.748737	0.771685	0	0	2.05538	0	6.85849	3.09541	5.8649	0	1.47148	1.66717	0	0	0.452979	NA	0.457636	NA	-0.166312	NA	-1.85062	0.0831887	0.762546	NA	0.547583	NA	-0.925234
leuA.leuL.TU_AS	83530	83621	+	91	6	30	4	8	0	0	0	0	0	0	4	0	0	0	0	0	1.7809	3.63442	1.49747	3.08674	0	0	0	0	0	0	2.13269	0	0	0	0	0	-0.168767	NA	-0.194043	NA	0	NA	0.526057	NA	0	NA	0	NA	0.138311
leuL.3UTR	83574	83621	-	47	2	9	8	3	0	0	9	0	42	58	102	48	57	37	50	15	0.593633	1.09033	2.99495	1.15753	0	0	9.24923	0	48.0094	59.8446	54.3836	59.4339	41.937	30.8426	38.1463	25.799	0.0773978	0.950115	1.40996	0.0542738	-3.11544	0.00383236	-5.67532	9.07108e-19	0.314209	0.787006	-1.39597	0.0289275	-4.49004
leuL	83622	83708	-	86	14	36	27	8	1	0	17	0	84	137	274	99	174	127	166	49	4.15543	4.3613	10.108	3.08674	8.2448	0	17.4708	0	96.0189	141.357	146.089	122.582	128.018	105.865	126.646	84.2766	-0.316809	0.768389	0.785296	0.244234	-3.62138	0.000824518	-4.61317	1.10724e-16	-0.281559	0.807823	-2.38245	0.000335454	-4.11548
leuL.AS	83622	83708	+	86	1	0	2	0	0	0	0	0	0	0	0	0	0	0	0	0	0.296817	0	0.748737	0	0	0	0	0	0	0	0	0	0	0	0	0	0.231488	NA	0.0529389	NA	0	NA	-0.048438	NA	0	NA	0	NA	0.110494
leuL.5UTR	83709	84024	-	315	131	359	59	45	1	0	8	0	27	47	86	40	60	49	64	18	38.883	43.4919	22.0878	17.3629	8.2448	0	8.22154	0	30.8632	48.4948	45.8528	49.5283	44.1443	40.8456	48.8273	30.9588	-2.56826	0.0142777	-1.12342	0.076278	-2.39083	0.0155607	0.0476397	0.93738	-2.52052	0.0212418	-1.97499	0.00221749	-1.17548
leuL.leuO.IGR	83709	84153	+	444	3	2	0	2	0	0	0	0	0	0	0	0	0	2	0	0	0.89045	0.242294	0	0.771685	0	0	0	0	0	0	0	0	0	1.66717	0	0	0.0713664	NA	0.050157	NA	0.0197162	NA	0.141674	NA	-0.0495856	NA	0	NA	0.113995
leuO.leuL.IGR	84025	84367	-	342	0	5	2	2	12	14	12	2	0	0	0	0	2	0	4	0	0	0.605736	0.748737	0.771685	98.9377	53.4618	12.3323	19.3131	0	0	0	0	1.47148	0	3.05171	0	6.47039	3.68625e-10	3.02238	0.00249888	4.99724	1.33073e-05	0.405277	0.729197	2.33576	0.0476362	1.27469	0.0852851	1.03155
leuO.5UTR	84154	84367	+	213	0	4	0	4	0	0	0	0	0	0	0	0	2	0	0	0	0	0.484589	0	1.54337	0	0	0	0	0	0	0	0	1.47148	0	0	0	0.166752	NA	-0.0188968	NA	0.0303019	NA	0.0288651	NA	0.00724097	NA	0	NA	0.200313
leuO	84368	85312	+	944	65	183	46	16	0	0	4	4	12	3	19	6	10	15	7	5	19.2931	22.1699	17.221	6.17348	0	0	4.11077	38.6262	13.717	3.09541	10.1303	7.42924	7.35738	12.5037	5.34049	8.59966	-2.34034	0.0358511	0.181999	0.84755	-1.37925	0.138731	0.922741	0.307198	-2.04996	0.0739861	0.393582	0.535017	0.262573
leuO.AS	84368	85312	-	944	53	64	18	29	8	6	20	4	2	10	34	8	10	28	20	2	15.7313	7.75342	6.73864	11.1894	65.9584	22.9122	20.5538	38.6262	2.28616	10.318	18.1279	9.90565	7.35738	23.3403	15.2585	3.43986	1.34021	0.0955178	1.03876	0.176498	0.931762	0.214817	0.634456	0.483657	0.307468	0.783155	0.621777	0.314086	-0.481839
leuO.EST3UTR	85313	85412	+	99	31	77	6	19	3	0	0	0	0	2	1	0	3	1	1	2	9.20131	9.32834	2.24621	7.33101	24.7344	0	0	0	0	2.06361	0.533172	0	2.20721	0.833583	0.762927	3.43986	0.0836769	0.944913	-1.14997	0.228212	1.17171	NA	1.60493	0.125237	-0.104951	NA	-0.300222	0.630828	1.69778
yabR.leuO.IGR	85313	85466	-	153	2	2	1	0	1	0	2	0	2	0	4	0	2	0	0	2	0.593633	0.242294	0.374369	0	8.2448	0	2.05538	0	2.28616	0	2.13269	0	1.47148	0	0	3.43986	0.859542	NA	0.773394	NA	0.458713	NA	-0.454512	0.689158	0.613886	NA	0.0416671	NA	-0.716141
leuO.ilvI.IGR	85413	85419	+	6	2	3	0	2	0	0	0	0	0	0	0	0	0	0	0	0	0.593633	0.363442	0	0.771685	0	0	0	0	0	0	0	0	0	0	0	0	0.0907785	NA	0.0501567	NA	0	NA	0.118752	NA	0	NA	0	NA	0.113996
ilvI.5UTR	85420	85629	+	209	7	22	7	8	0	0	1	0	1	3	3	2	0	0	0	0	2.07772	2.66524	2.62058	3.08674	0	0	1.02769	0	1.14308	3.09541	1.59952	2.47641	0	0	0	0	-0.446979	NA	-0.423878	NA	0	NA	0.0777932	0.95406	0.642784	NA	0.43528	NA	0.253702
yabR	85467	85511	-	44	0	2	0	0	1	0	3	2	0	0	2	0	0	0	0	0	0	0.242294	0	0	8.2448	0	3.08308	19.3131	0	0	1.06634	0	0	0	0	0	0.789429	NA	1.15859	NA	0.596791	NA	-0.094709	0.934127	0.453399	NA	0.459197	NA	-0.499227
yabR.AS	85467	85511	+	44	3	12	6	4	0	0	0	0	0	0	0	2	0	0	0	0	0.89045	1.45377	2.24621	1.54337	0	0	0	0	0	0	0	2.47641	0	0	0	0	-0.0184341	NA	-0.134671	NA	0	NA	0.292427	NA	0	NA	0	NA	0.069066
ilvI.yabR.IGR	85512	85629	-	117	0	2	2	0	3	0	2	2	0	0	1	0	0	0	0	0	0	0.242294	0.748737	0	24.7344	0	2.05538	19.3131	0	0	0.533172	0	0	0	0	0	1.62282	0.107207	0.990934	0.250349	1.23392	NA	-0.111208	0.926528	0.841891	NA	0.615867	NA	0.00424091
ilvI	85630	87354	+	1724	227	468	147	162	2	10	74	4	76	72	112	50	60	57	93	38	67.3773	56.6969	55.0322	62.5065	16.4896	38.187	76.0492	38.6262	86.8742	74.2899	59.7153	61.9103	44.1443	47.5142	70.9522	65.3574	-0.873936	0.106093	0.19058	0.670224	-0.441939	0.405892	-0.365439	0.307585	-0.156218	0.846663	-0.00583308	0.994879	-0.0410759
ilvI.AS	85630	87354	-	1724	7	44	13	10	4	2	2	0	2	6	28	8	18	4	6	6	2.07772	5.33048	4.86679	3.85843	32.9792	7.6374	2.05538	0	2.28616	6.19082	14.9288	9.90565	13.2433	3.33433	4.57756	10.3196	1.54089	0.0773032	-0.556339	0.538274	0.615823	0.436051	-0.118213	0.917643	0.620796	0.558007	-0.589103	0.36008	-1.09973
ilvI.ilvH.TU	87355	87356	+	1	17	40	6	4	0	0	0	0	0	1	2	2	5	1	4	0	5.04588	4.84589	2.24621	1.54337	0	0	0	0	0	1.0318	1.06634	2.47641	3.67869	0.833583	3.05171	0	-0.893169	NA	-0.575448	NA	-0.351341	NA	1.40954	0.188557	-1.16491	NA	-0.287755	NA	0.0914044
ilvI.ilvH.TU_AS	87355	87356	-	1	0	0	0	0	0	0	0	0	0	0	8	0	0	0	0	6	0	0	0	0	0	0	0	0	0	0	4.26538	0	0	0	0	10.3196	0	NA	0	NA	0	NA	0	NA	0	NA	-0.108579	NA	-0.424441
ilvH	87357	87848	+	491	296	724	159	118	4	8	7	3	10	25	43	11	25	26	23	5	87.8577	87.7106	59.5246	45.5294	32.9792	30.5496	7.19385	28.9696	11.4308	25.7951	22.9264	13.6203	18.3934	21.6732	17.5473	8.59966	-1.19829	0.0700162	-1.83245	0.00657035	0.447649	0.488416	1.978	0.000312849	-1.10296	0.18688	-0.144862	0.823286	1.29159
ilvH.AS	87357	87848	-	491	3	3	1	0	0	0	0	0	2	0	12	6	2	4	0	6	0.89045	0.363442	0.374369	0	0	0	0	0	2.28616	0	6.39807	7.42924	1.47148	3.33433	0	10.3196	0.223892	NA	0.378733	NA	-0.298378	NA	-0.309908	0.795836	-0.0640782	NA	-0.484288	NA	-1.9548
ilvH.EST3UTR	87849	87946	+	97	141	505	120	80	8	2	16	2	11	16	30	6	31	18	9	6	41.8511	61.1794	44.9242	30.8674	65.9584	7.6374	16.4431	19.3131	12.5739	16.5089	15.9952	7.42924	22.8079	15.0045	6.86634	10.3196	-0.563523	0.456731	-0.826565	0.221395	0.464575	0.49141	1.5538	0.0129395	-0.722927	0.428916	0.499299	0.394331	1.3678
cra.ilvH.IGR	87849	88027	-	178	0	7	2	4	0	0	2	1	0	0	0	0	0	0	1	0	0	0.848031	0.748737	1.54337	0	0	2.05538	9.65655	0	0	0	0	0	0	0.762927	0	0.211338	NA	0.358241	NA	0	NA	0.211904	NA	0	NA	0.266092	NA	0.532992
cra.5UTR	87947	88027	+	80	1408	3586	1262	1790	0	14	16	1	37	54	62	36	66	35	35	18	417.918	434.434	472.453	690.658	0	53.4618	16.4431	9.65655	42.294	55.7174	33.0567	44.5754	48.5587	29.1754	26.7024	30.9588	-3.42317	1.01548e-09	-4.97385	2.62493e-19	-0.148841	0.814526	2.96537	3.27503e-13	-2.92282	3.52783e-05	-0.528521	0.305059	3.80114
cra	88028	89032	+	1004	8178	22147	8452	9747	38	101	471	37	616	767	1398	580	792	644	625	243	2427.37	2683.05	3164.16	3760.81	313.303	385.689	484.043	357.292	704.138	791.393	745.375	718.16	582.704	536.827	476.829	417.943	-2.80355	7.73753e-36	-2.93313	7.32169e-46	-0.611945	0.01538	1.74702	9.41878e-21	-2.34934	4.93141e-15	-0.0166393	0.968055	2.21285
cra.AS	88028	89032	-	1004	29	125	28	51	0	0	0	8	1	0	4	6	4	0	0	0	8.60768	15.1434	10.4823	19.678	0	0	0	77.2524	1.14308	0	2.13269	7.42924	2.94295	0	0	0	-1.19183	0.25494	0.433183	0.657011	-0.128285	0.891377	1.70505	0.123674	-1.01173	0.292183	2.33505	0.014847	0.679877
cra.EST3UTR	89033	89132	+	99	28	80	56	31	0	3	22	2	66	80	172	72	68	63	58	28	8.31086	9.69178	20.9646	11.9611	0	11.4561	22.6092	19.3131	75.4434	82.5443	91.7057	89.1509	50.0302	52.5157	44.2497	48.1581	-0.159735	0.869342	0.34896	0.516959	-2.0467	0.01085	-3.01013	1.38237e-18	0.249149	0.808703	-0.759339	0.0951791	-2.35926
mraZ.cra.IGR	89033	89633	-	600	60	187	51	34	0	4	0	0	5	0	4	2	0	0	2	0	17.809	22.6545	19.0928	13.1186	0	15.2748	0	0	5.71541	0	2.13269	2.47641	0	0	1.52585	0	-0.615111	0.53837	-2.477	0.0215126	2.87033	0.00953166	1.87023	0.0464805	1.04427	0.327087	-0.128468	0.852247	1.84356
cra.mraZ.IGR	89133	89595	+	462	132	441	88	120	2	3	18	1	69	70	160	60	49	44	52	25	39.1798	53.4259	32.9444	46.3011	16.4896	11.4561	18.4985	9.65655	78.8727	72.2262	85.3076	74.2924	36.0511	36.6776	39.6722	42.9983	-1.46819	0.0330096	-1.01962	0.0386106	-1.08075	0.10857	-0.663517	0.069899	-0.557557	0.506624	-0.912882	0.0597089	-0.965835
mraZ.5UTR	89596	89633	+	37	103	218	49	79	0	10	23	1	28	53	57	24	41	37	44	17	30.5721	26.4101	18.3441	30.4816	0	38.187	23.6369	9.65655	32.0063	54.6856	30.3908	29.717	30.1652	30.8426	33.5688	29.2388	-0.178832	0.821871	-0.171683	0.805241	-0.224465	0.739362	-0.555448	0.312835	0.199502	0.836463	-0.333634	0.529304	-0.258454
mraZ	89634	90092	+	458	733	1636	493	458	33	93	260	20	418	492	806	355	517	472	483	181	217.567	198.197	184.564	176.716	272.079	355.139	267.2	193.131	477.808	507.647	429.737	439.563	380.376	393.451	368.494	311.308	0.616439	0.0122949	0.440415	0.0720655	-0.243892	0.367719	-1.22989	1.39559e-11	0.936454	0.00309784	-0.403203	0.110018	-1.24571
mraZ.AS	89634	90092	-	458	89	228	97	121	0	0	0	1	0	2	2	0	10	0	4	0	26.4167	27.6216	36.3138	46.6869	0	0	0	9.65655	0	2.06361	1.06634	0	7.35738	0	3.05171	0	-1.9561	0.0784586	-1.88736	0.0653127	-0.524934	0.548362	2.3771	0.0374531	-1.8733	0.0838875	0.0397043	0.958759	3.21041
rsmH	90094	91035	+	941	12547	35965	9340	9913	611	627	805	240	550	684	1120	553	784	742	677	297	3724.16	4357.06	3496.6	3824.86	5037.58	2394.33	827.292	2317.57	628.695	705.754	597.153	684.728	576.818	618.518	516.501	510.82	-0.108851	0.858106	-1.08061	0.017987	2.46502	3.99503e-08	2.42692	2.31401e-08	0.0276315	0.975537	1.33836	0.00353388	2.35232
rsmH.AS	90094	91035	-	941	51	56	32	32	2	0	4	1	0	4	4	2	10	5	8	4	15.1376	6.78425	11.9798	12.347	16.4896	0	4.11077	9.65655	0	4.12721	2.13269	2.47641	7.35738	4.16791	6.10341	6.87972	-0.488819	0.628579	-0.710783	0.396588	0.00940277	0.99385	1.62425	0.0661445	-1.04255	0.32252	-0.105835	0.88636	1.74313
ftsL	91032	91397	+	365	5819	14916	3600	3946	2914	2371	1352	1033	451	557	768	433	582	492	526	301	1727.18	1807.03	1347.73	1522.53	24025.4	9054.14	1389.44	9975.21	515.53	574.715	409.476	536.143	428.199	410.123	401.299	517.699	2.87862	1.11115e-05	1.61271	0.0117542	4.89149	9.62901e-14	1.42349	0.0293044	2.89902	0.00110202	3.16584	2.16428e-06	1.32501
ftsL.AS	91036	91397	-	361	7	35	7	4	0	0	1	0	0	8	4	0	5	2	2	0	2.07772	4.24015	2.62058	1.54337	0	0	1.02769	0	0	8.25443	2.13269	0	3.67869	1.66717	1.52585	0	-0.559921	NA	-0.224128	NA	-0.38548	NA	-0.179201	0.887798	-0.240726	NA	0.0750779	NA	0.313552
ftsL.ftsI.TU	91398	91412	+	14	1280	3151	817	829	2706	1851	1083	1148	42	55	75	29	71	48	61	24	379.925	381.735	305.859	319.863	22310.4	7068.41	1112.99	11085.7	48.0094	56.7492	39.9879	35.908	52.2374	40.012	46.5385	41.2783	4.84209	3.89464e-11	3.81103	1.59553e-07	7.94664	2.46272e-25	2.37769	0.000702288	4.58246	6.73984e-06	6.6802	8.02948e-18	2.56637
ftsL.ftsI.TU_AS	91398	91412	-	14	6	11	0	0	0	0	0	0	0	2	0	0	0	0	0	0	1.7809	1.33262	0	0	0	0	0	0	0	2.06361	0	0	0	0	0	0	-0.0486214	NA	0	NA	0	NA	0.0571164	NA	0.0947222	NA	0	NA	0
ftsI.AS	91413	93165	-	1752	33	90	27	27	1	4	52	0	61	26	97	34	54	58	36	22	9.79495	10.9033	10.108	10.4177	8.2448	15.2748	53.44	0	69.728	26.8269	51.7177	42.099	39.7298	48.3478	27.4654	37.8385	0.197575	0.835644	1.4409	0.0296785	-1.2033	0.117007	-1.91153	0.00156424	0.248247	0.818892	0.0884441	0.894717	-1.88651
ftsI	91413	93179	+	1766	16306	38287	18463	18080	7394	5437	4746	2985	1867	2511	3552	1633	3620	3142	3593	1607	4839.89	4638.36	6911.97	6976.03	60962.1	20762.3	4877.43	28824.8	2134.13	2590.86	1893.83	2021.99	2663.37	2619.12	2741.2	2763.93	2.79078	8.39865e-06	0.989525	0.107133	3.56387	9.84968e-09	0.848101	0.20896	2.2944	0.00621	2.14068	0.000599884	1.54914
ftsO	92485	92658	+	173	10069	22633	14767	14189	91	266	1569	101	1306	1916	2670	1192	2904	2566	2992	1345	2988.65	2741.93	5528.3	5474.72	750.277	1015.77	1612.45	975.311	1492.87	1976.94	1423.57	1475.94	2136.58	2138.97	2282.68	2313.31	-1.62908	6.2694e-10	-2.00103	5.24107e-15	-1.20342	9.08052e-06	0.704043	0.00864793	-1.87296	3.68796e-07	-0.692718	0.0121198	1.87701
ftsO.AS	92485	92658	-	173	18	33	10	11	1	4	29	0	39	13	65	19	33	33	17	15	5.3427	3.99786	3.74369	4.24427	8.2448	15.2748	29.8031	0	44.5802	13.4134	34.6562	23.5259	24.2793	27.5082	12.9698	25.799	0.975834	0.255204	1.83364	0.0166418	-0.6053	0.429538	-2.20592	0.00118588	0.919985	0.345904	0.0766365	0.914695	-2.40888
murE.AS	93166	94649	-	1483	1	10	0	2	0	0	1	4	0	0	4	0	0	2	3	1	0.296817	1.21147	0	0.771685	0	0	1.02769	38.6262	0	0	2.13269	0	0	1.66717	2.28878	1.71993	0.114881	0.922669	2.0003	0.0516701	0.0733463	NA	0.603295	0.583283	-0.271509	NA	0.565012	NA	-0.505857
murE	93166	94653	+	1487	2472	5590	1990	1838	79	193	980	63	588	714	1019	441	946	802	926	437	733.73	677.213	744.994	709.179	651.34	737.009	1007.14	608.363	672.132	736.708	543.303	546.049	696.008	668.533	706.47	751.61	-0.01189	0.974613	0.212174	0.446198	0.0325699	0.920357	0.00146929	0.997801	0.0316387	0.948774	0.189346	0.518456	0.402122
murF.AS	94650	96001	-	1351	2	17	4	4	0	0	2	1	0	4	8	8	2	2	3	4	0.593633	2.0595	1.49747	1.54337	0	0	2.05538	9.65655	0	4.12721	4.26538	9.90565	1.47148	1.66717	2.28878	6.87972	-0.166131	0.888128	0.547922	0.557912	-0.189009	NA	-0.331242	0.775601	0.00110655	NA	-0.0580234	NA	-1.29703
murF	94650	96008	+	1358	1981	4907	1621	1461	32	169	841	35	506	555	929	400	964	705	784	397	587.994	594.469	606.852	563.716	263.834	645.36	864.289	337.979	578.399	572.651	495.317	495.283	709.251	587.676	598.135	682.813	-0.308612	0.564535	0.0740124	0.900851	-0.393005	0.398126	0.0358482	0.957013	-0.422966	0.557932	-0.0271654	0.964693	0.210599
mraY	96002	97084	+	1082	2811	6574	1850	1805	61	60	567	24	299	297	479	235	511	400	484	250	834.351	796.422	692.582	696.446	502.933	229.122	582.702	231.757	341.782	306.446	255.39	290.979	375.962	333.433	369.257	429.983	-1.09224	0.0110464	-0.604831	0.167065	0.00445425	0.994575	1.2482	0.00186148	-1.12009	0.0615216	0.0700658	0.896009	1.25648
mraY.AS	96002	97084	-	1082	3	8	0	7	2	0	9	0	4	11	30	3	2	12	8	2	0.89045	0.969178	0	2.7009	16.4896	0	9.24923	0	4.57233	11.3498	15.9952	3.71462	1.47148	10.003	6.10341	3.43986	1.3521	0.193996	0.975471	0.297588	0.0853683	0.93262	-1.77745	0.0794442	1.16007	0.27671	0.09171	0.902459	-1.62247
mraY.murD.TU	97085	97086	+	1	92	260	60	94	4	2	42	0	9	12	25	15	36	19	19	8	27.3071	31.4983	22.4621	36.2692	32.9792	7.6374	43.1631	0	10.2877	12.3816	13.3293	18.5731	26.4866	15.8381	14.4956	13.7594	-0.549827	0.50906	0.033349	0.970288	-0.181688	0.817087	1.13764	0.0975977	-1.03769	0.26347	0.561815	0.32762	0.728726
mraY.murD.TU_AS	97085	97086	-	1	0	0	0	0	0	0	0	0	0	0	0	0	0	0	0	0	0	0	0	0	0	0	0	0	0	0	0	0	0	0	0	0	0	NA	0	NA	0	NA	0	NA	0	NA	0	NA	0
murD	97087	98403	+	1316	2201	5655	1420	1577	71	186	977	77	426	435	852	350	851	727	898	415	653.293	685.088	531.604	608.474	585.381	710.278	1004.06	743.554	486.953	448.835	454.263	433.372	626.113	606.015	685.108	713.771	-0.0244601	0.935666	0.649572	0.000964794	0.0883772	0.741872	0.509991	0.00743314	-0.404424	0.221572	0.338794	0.130726	0.348506
murD.AS	97087	98403	-	1316	3	3	2	3	0	0	2	1	2	1	4	4	8	12	0	2	0.89045	0.363442	0.748737	1.15753	0	0	2.05538	9.65655	2.28616	1.0318	2.13269	4.95283	5.8859	10.003	0	3.43986	0.312799	0.779588	0.856118	0.357135	-1.11113	NA	-0.77498	0.468416	-0.428231	NA	0.336738	NA	-1.00324
ftsW	98403	99647	+	1244	3270	8659	2081	2263	54	130	586	41	373	394	679	374	714	548	667	325	970.59	1049.01	779.061	873.162	445.219	496.431	602.228	395.918	426.37	406.531	362.024	463.089	525.317	456.803	508.872	558.978	-1.05444	2.89818e-05	-0.616837	0.0157881	-0.0459192	0.893414	1.25224	1.61329e-08	-1.25092	0.000325736	-0.0142183	0.974585	0.984885
ftsW.AS	98404	99643	-	1239	4	7	2	1	0	0	2	2	0	0	2	1	2	4	2	0	1.18727	0.848031	0.748737	0.385843	0	0	2.05538	19.3131	0	0	1.06634	1.23821	1.47148	3.33433	1.52585	0	0.0147896	NA	1.74626	NA	-0.370462	NA	0.948357	0.381895	-0.891017	NA	0.704613	NA	-0.425556
murG	99644	100711	+	1067	3412	7573	1766	1839	41	121	471	24	298	361	691	282	470	441	578	230	1012.74	917.448	661.135	709.564	338.037	462.063	484.043	231.757	340.638	372.481	368.422	349.174	345.797	367.61	440.972	395.584	-1.18851	7.85527e-05	-0.760992	0.0126501	0.170373	0.640529	1.39317	2.63386e-07	-1.1388	0.00780106	-0.0840147	0.841915	0.899774
murG.AS	99644	100711	-	1067	0	2	6	0	0	0	2	2	4	0	5	2	1	4	2	0	0	0.242294	2.24621	0	0	0	2.05538	19.3131	4.57233	0	2.66586	2.47641	0.735738	3.33433	1.52585	0	0.803494	NA	1.01681	0.282415	-0.237629	NA	-1.49875	0.170066	0.585346	NA	0.572843	NA	-0.44459
murG.murC.TU	100712	100764	+	52	558	1058	211	267	3	11	27	5	36	22	49	18	42	43	51	18	165.624	128.174	78.9918	103.02	24.7344	42.0057	27.7477	48.2827	41.151	22.6997	26.1254	22.2877	30.901	35.8441	38.9093	30.9588	-1.81358	0.00063219	-1.3353	0.0044376	0.0742562	0.90724	2.07942	1.27419e-07	-1.73737	0.00978849	-0.0958661	0.867755	1.77187
murG.murC.TU_AS	100712	100764	-	52	0	1	3	0	0	0	0	0	3	0	2	0	0	1	1	0	0	0.121147	1.12311	0	0	0	0	0	3.42925	0	1.06634	0	0	0.833583	0.762927	0	0.434461	NA	0.017745	NA	0.124216	NA	-0.630822	NA	0.374197	NA	0.0148269	NA	-0.00553651
murC	100765	102240	+	1475	6403	15747	3291	3661	134	224	902	112	432	528	1130	443	744	632	870	414	1900.52	1907.71	1232.05	1412.57	1104.8	855.389	926.978	1081.53	493.811	544.792	602.485	548.525	547.389	526.824	663.746	712.051	-0.964142	1.70621e-07	-0.413249	0.0364665	0.815136	2.09222e-05	1.85336	8.93757e-30	-0.993229	0.000180688	0.474738	0.0194842	1.18145
murC.AS	100765	102240	-	1475	2	11	5	4	0	0	0	1	6	0	12	0	1	4	0	2	0.593633	1.33262	1.87184	1.54337	0	0	0	9.65655	6.85849	0	6.39807	0	0.735738	3.33433	0	3.43986	0.0212112	NA	0.164005	NA	-0.208767	NA	-0.611817	0.581477	0.145142	NA	0.101481	NA	-0.311831
ddlB	102233	103153	+	920	5529	13354	3340	3660	48	147	702	36	439	528	882	423	713	694	826	328	1641.1	1617.8	1250.39	1412.18	395.751	561.349	721.44	347.636	501.813	544.792	470.258	523.761	524.581	578.506	630.177	564.137	-1.67225	4.2293e-08	-1.15977	0.00013568	-0.159696	0.673535	1.5851	2.36468e-08	-1.67773	8.62847e-05	-0.0608421	0.892817	1.37181
ddlB.AS	102241	103153	-	912	0	8	4	0	0	0	0	5	0	2	2	0	4	0	0	0	0	0.969178	1.49747	0	0	0	0	48.2827	0	2.06361	1.06634	0	2.94295	0	0	0	0.176111	0.862026	0.855618	0.29221	-0.0690076	NA	-0.204418	0.853963	0.052099	NA	0.622592	0.205239	0.0621513
ftsQ	103155	103985	+	830	4986	12463	3289	3481	112	259	602	80	410	456	777	355	678	527	660	364	1479.93	1509.86	1231.3	1343.12	923.418	989.043	618.671	772.524	468.664	470.502	414.275	439.563	498.83	439.298	503.532	626.055	-0.625312	0.0017455	-0.913125	1.62489e-06	1.00278	2.55726e-07	1.65037	3.33315e-22	-0.611419	0.0401658	0.229919	0.348141	1.57408
ftsQ.AS	103155	103985	-	830	5	3	1	3	0	0	1	5	0	0	5	0	4	2	2	2	1.48408	0.363442	0.374369	1.15753	0	0	1.02769	48.2827	0	0	2.66586	0	2.94295	1.66717	1.52585	3.43986	0.0714134	0.955603	2.33156	0.0291904	-0.317721	NA	0.776945	0.478823	-0.716768	NA	0.794991	0.227736	-0.384019
ftsA	103982	105244	+	1262	7449	18332	4700	4894	118	322	1310	90	885	1062	1777	824	1698	1395	1504	700	2210.99	2220.87	1759.53	1888.31	972.887	1229.62	1346.28	869.089	1011.63	1095.78	947.447	1020.28	1249.28	1162.85	1147.44	1203.95	-0.96851	1.41385e-05	-0.641287	0.00500812	-0.109179	0.702967	1.05337	3.33905e-07	-1.13072	0.000337307	-0.0298361	0.936812	0.87335
ftsA.AS	103986	105244	-	1258	0	5	1	1	2	0	2	4	8	0	0	0	2	2	2	1	0	0.605736	0.374369	0.385843	16.4896	0	2.05538	38.6262	9.14466	0	0	0	1.47148	1.66717	1.52585	1.71993	1.82365	0.096532	2.39431	0.0269827	0.672165	0.443003	-1.67747	0.122549	1.67479	0.116481	0.769172	0.232896	0.405686
ftsA.ftsZ.TU	105245	105304	+	59	6868	16135	4426	5071	10	46	196	22	179	198	314	159	325	281	281	124	2038.54	1954.71	1656.96	1956.61	82.448	175.66	201.428	212.444	204.612	204.297	167.416	196.875	239.115	234.237	214.382	213.271	-3.7649	2.28791e-44	-3.10836	2.03852e-45	-0.679925	0.0254322	3.25507	1.76331e-64	-3.9509	2.56112e-31	-0.0568269	0.881343	3.29287
ftsA.ftsZ.TU_AS	105245	105304	-	59	0	0	0	2	0	0	0	1	0	0	0	0	0	0	0	0	0	0	0	0.771685	0	0	0	9.65655	0	0	0	0	0	0	0	0	0	NA	0.246375	NA	0	NA	0	NA	0	NA	0.154951	NA	0.113996
ftsZ	105305	106456	+	1151	19109	42971	10999	11964	154	445	2420	188	1252	1231	2086	984	2210	1715	2061	826	5671.87	5205.82	4117.68	4616.22	1269.7	1699.32	2487.02	1815.43	1431.14	1270.15	1112.2	1218.4	1625.98	1429.59	1572.39	1420.66	-1.82228	3.22765e-17	-0.964834	1.10387e-05	-0.026408	0.934873	1.97609	5.26436e-22	-1.96056	1.35092e-10	0.48018	0.0477456	1.87389
ftsZ.AS	105305	106456	-	1151	3	6	0	2	2	4	0	8	2	2	2	0	0	2	0	0	0.89045	0.726883	0	0.771685	16.4896	15.2748	0	77.2524	2.28616	2.06361	1.06634	0	0	1.66717	0	0	1.99388	0.0720114	3.16175	0.00683645	1.50231	0.109936	-0.57799	0.607665	1.58539	0.133243	2.57234	0.0112187	-0.233116
ftsZ.lpxC.TU	106457	106556	+	99	398	1040	451	321	14	78	436	20	358	428	894	367	577	567	681	304	118.133	125.993	168.84	123.855	115.427	297.859	448.074	193.131	409.223	441.612	476.656	454.422	424.521	472.641	519.553	522.859	0.74778	0.1032	1.08994	0.00784241	-0.913466	0.0353103	-1.69817	8.53281e-06	0.625613	0.332501	-0.439545	0.28142	-1.56805
ftsZ.lpxC.TU_AS	106457	106556	-	99	0	1	0	1	0	0	0	0	2	0	0	0	0	0	0	0	0	0.121147	0	0.385843	0	0	0	0	2.28616	0	0	0	0	0	0	0	0.287034	NA	0.116481	NA	0	NA	-0.357242	NA	0.273517	NA	0	NA	0.0296104
lpxC	106557	107474	+	917	6693	17335	5393	4930	191	559	4859	214	3020	3164	6668	2859	4153	3896	4810	2333	1986.59	2100.09	2018.97	1902.2	1574.76	2134.65	4993.56	2066.5	3452.11	3264.63	3555.19	3540.03	3055.52	3247.64	3669.68	4012.6	-0.123652	0.794661	0.780039	0.0337272	-0.672198	0.0724867	-0.680582	0.0738074	-0.037594	0.959756	-0.0791837	0.869064	-0.804915
lpxC.AS	106557	107474	-	917	0	12	0	3	0	0	6	2	3	7	6	0	6	8	4	0	0	1.45377	0	1.15753	0	0	6.16615	19.3131	3.42925	7.22262	3.19903	0	4.41443	6.66866	3.05171	0	0.131599	0.912543	1.87986	0.0659892	-0.721445	NA	-1.34338	0.20169	0.0843802	NA	0.597183	NA	-0.659101
lpxC.3UTR	107475	107544	+	69	452	1166	373	266	1	46	227	13	434	476	871	349	582	517	603	256	134.161	141.258	139.64	102.634	8.2448	175.66	233.286	125.535	496.098	491.138	464.393	432.134	428.199	430.962	460.045	440.302	-0.356432	0.585925	0.508886	0.364588	-1.82015	0.00103314	-1.66977	0.000703566	-0.168061	0.857117	-0.901717	0.0680116	-1.70709
secM.lpxC.IGR	107475	107704	-	229	4	17	2	3	7	10	8	4	2	1	6	2	0	0	2	0	1.18727	2.0595	0.748737	1.15753	57.7136	38.187	8.22154	38.6262	2.28616	1.0318	3.19903	2.47641	0	0	1.52585	0	4.16157	2.03156e-06	3.14198	0.00103916	6.14132	7.78208e-06	0.0224981	0.988282	4.86114	0.000497576	2.00563	0.0235535	-1.01289
lpxC.secM.IGR	107545	107604	+	59	485	1312	339	277	1	30	143	13	271	291	537	233	352	333	363	148	143.956	158.945	126.911	106.878	8.2448	114.561	146.96	125.535	309.775	300.255	286.314	288.502	258.98	277.583	276.942	254.55	-0.921453	0.0207934	0.250785	0.499412	-1.71041	7.23144e-06	-0.980745	0.000187046	-0.71855	0.165411	-0.781953	0.0133223	-1.25828
secM.EST5UTR	107605	107704	+	99	690	1794	641	591	8	38	156	15	148	217	376	177	233	190	247	97	204.803	217.338	239.97	228.033	65.9584	145.111	160.32	144.848	169.176	223.901	200.473	219.163	171.427	158.381	188.443	166.833	-0.816215	0.0150023	-0.544126	0.0598481	-0.449622	0.199957	0.0985562	0.755829	-0.554472	0.235038	-0.154449	0.668568	0.146694
secM	107705	108217	+	512	2511	6431	2738	2716	42	114	749	29	697	763	1458	648	993	767	1049	453	745.306	779.098	1025.02	1047.95	346.282	435.332	769.742	280.04	796.728	787.266	777.365	802.358	730.587	639.358	800.31	779.129	-0.884032	0.0204418	-0.812786	0.0257775	-0.702381	0.0647459	-0.0523287	0.918291	-0.644079	0.252459	-0.379687	0.310379	0.358529
secM.AS	107705	108217	-	512	15	20	6	16	0	4	10	4	12	16	38	6	21	14	20	2	4.45225	2.42294	2.24621	6.17348	0	15.2748	10.2769	38.6262	13.717	16.5089	20.2606	7.42924	15.4505	11.6702	15.2585	3.43986	0.906082	0.328336	1.47315	0.0701118	-0.258645	0.766201	-1.64231	0.0386021	0.815811	0.429798	0.362043	0.562859	-1.28815
secM.secA.TU	108218	108278	+	60	342	885	311	302	10	19	70	3	115	113	265	113	205	141	232	103	101.511	107.215	116.429	116.524	82.448	72.5553	71.9385	28.9696	131.454	116.594	141.291	139.917	150.826	117.535	176.999	177.153	-0.417679	0.341254	-0.795405	0.0209018	-0.716952	0.0711879	-0.238338	0.472937	-0.505545	0.360357	-1.34135	9.88185e-05	-0.250695
secM.secA.TU_AS	108218	108278	-	60	0	0	0	0	0	0	0	1	0	0	0	0	2	0	1	0	0	0	0	0	0	0	0	9.65655	0	0	0	0	1.47148	0	0.762927	0	0	NA	0.415747	NA	0.0303017	NA	0	NA	0.123139	NA	0.108726	NA	0
secA	108279	110984	+	2705	3668	7863	3218	3075	269	467	2312	162	1950	1838	3695	1717	1945	1762	2356	1162	1088.72	952.581	1204.72	1186.47	2217.85	1783.33	2376.02	1564.36	2229.01	1896.45	1970.07	2126	1431.01	1468.77	1797.46	1998.56	0.93639	6.65362e-05	0.714225	0.00271859	0.427483	0.0954547	-0.994685	8.31754e-06	1.39786	1.77104e-05	0.0694918	0.843837	-0.757565
secA.AS	108279	110984	-	2705	23	47	12	12	0	0	0	0	4	6	11	4	9	7	4	8	6.82678	5.69392	4.49242	4.63011	0	0	0	0	4.57233	6.19082	5.8649	4.95283	6.62164	5.83508	3.05171	13.7594	-1.26933	0.217328	-1.40495	0.142749	-1.09313	0.223767	0.153376	0.883393	-1.16412	0.274455	-1.26869	0.0912985	-0.186456
secA.mutT.TU	110985	111043	+	58	43	118	56	34	6	32	24	6	81	32	194	50	124	57	135	66	12.7631	14.2954	20.9646	13.1186	49.4688	122.198	24.6646	57.9393	92.5896	33.0177	103.435	61.9103	91.2315	47.5142	102.995	113.515	2.39864	0.000133818	0.752273	0.248291	0.258578	0.689226	-1.9299	0.000881234	1.97015	0.0156017	-1.08105	0.0653603	-2.00395
secA.mutT.TU_AS	110985	111043	-	58	0	2	2	0	0	0	0	0	2	0	0	0	0	2	0	0	0	0.242294	0.748737	0	0	0	0	0	2.28616	0	0	0	0	1.66717	0	0	0.236994	NA	0.0529388	NA	0.019716	NA	-0.296612	NA	0.143666	NA	0	NA	0.110494
mutT	111044	111433	+	389	852	1985	727	603	169	163	79	50	22	25	56	31	41	32	44	28	252.888	240.477	272.166	232.663	1393.37	622.448	81.1877	482.827	25.1478	25.7951	29.8577	38.3844	30.1652	26.6747	33.5688	48.1581	1.72526	0.00477887	0.0542387	0.944717	4.75627	5.80717e-14	2.90673	2.71957e-06	1.31323	0.118522	2.21755	0.000530729	2.56087
mutT.AS	111044	111433	-	389	381	1257	350	237	13	27	9	5	23	11	35	23	20	19	5	12	113.087	152.282	131.029	91.4447	107.182	103.105	9.24923	48.2827	26.2909	11.3498	18.661	28.4788	14.7148	15.8381	3.81463	20.6392	-0.256857	0.752877	-1.96525	0.00729033	2.30121	0.00124279	2.39925	0.000296808	-0.0264315	0.982531	0.371409	0.535976	1.89075
mutT.EST3UTR	111434	111533	+	99	524	1325	603	493	30	44	37	4	28	19	67	20	35	31	49	26	155.532	160.52	225.744	190.22	247.344	168.023	38.0246	38.6262	32.0063	19.6043	35.7226	24.7641	25.7508	25.8411	37.3834	44.7182	0.320013	0.422324	-2.33635	9.81176e-10	2.8418	9.20738e-15	2.52112	8.01774e-14	0.287243	0.664324	-0.0545391	0.92177	2.65071
yacG.mutT.IGR	111434	111548	-	114	93	352	82	66	3	9	11	0	48	33	93	33	36	35	39	30	27.6039	42.6438	30.6982	25.4656	24.7344	34.3683	11.3046	0	54.8679	34.0495	49.585	40.8608	26.4866	29.1754	29.7541	51.5979	-0.159777	0.833764	-1.20611	0.0564174	0.102337	0.879198	-0.297663	0.610461	0.34453	0.699346	-1.46655	0.0184503	-0.617351
mutT.yacG.IGR	111534	111648	+	114	108	248	58	54	6	7	14	0	7	7	42	5	25	7	18	14	32.0562	30.0445	21.7134	20.8355	49.4688	26.7309	14.3877	0	8.00157	7.22262	22.3932	6.19103	18.3934	5.83508	13.7327	24.079	0.162868	0.856605	-0.595697	0.434838	1.09008	0.132486	1.62713	0.0241618	-0.264021	0.808115	-0.29947	0.628853	0.386935
yacG.EST3UTR	111549	111648	-	99	173	385	108	97	3	20	37	0	60	68	119	59	46	56	84	27	51.3493	46.6417	40.4318	37.4267	24.7344	76.374	38.0246	0	68.5849	70.1626	63.4475	73.0542	33.8439	46.6806	64.0858	46.4381	0.152963	0.830531	-0.32104	0.609264	0.345251	0.551017	-0.45579	0.420183	0.73195	0.345113	-0.575964	0.256113	-0.712517
yacG	111649	111846	-	197	490	972	284	318	8	17	89	6	68	77	121	52	68	78	68	26	145.44	117.755	106.321	122.698	65.9584	64.9179	91.4646	57.9393	77.7296	79.4489	64.5139	64.3867	50.0302	65.0195	51.879	44.7182	-0.924718	0.0275474	-0.403382	0.281387	0.152915	0.755098	0.714967	0.0184877	-0.478088	0.425348	0.611846	0.0942669	0.795896
yacG.AS	111649	111846	+	197	196	400	81	107	17	2	10	0	10	7	21	8	12	10	16	8	58.176	48.4589	30.3239	41.2851	140.162	7.6374	10.2769	0	11.4308	7.22262	11.1966	9.90565	8.82885	8.33583	12.2068	13.7594	0.250707	0.780227	-1.42854	0.0815989	2.3005	0.00437532	1.9686	0.010196	0.254422	0.82008	-0.247652	0.703768	1.32882
yacG.zapD.TU	111847	111855	-	8	103	202	78	85	0	6	26	1	13	17	26	8	20	19	17	4	30.5721	24.4717	29.2008	32.7966	0	22.9122	26.72	9.65655	14.8601	17.5407	13.8625	9.90565	14.7148	15.8381	12.9698	6.87972	-0.659079	0.382803	-0.320117	0.607597	-0.018604	0.982774	0.677193	0.230457	-0.522271	0.57368	0.673349	0.212211	1.18926
yacG.zapD.TU_AS	111847	111855	+	8	4	6	0	1	0	0	0	0	2	0	1	0	0	0	1	0	1.18727	0.726883	0	0.385843	0	0	0	0	2.28616	0	0.533172	0	0	0	0.762927	0	0.0142789	NA	0.176591	NA	0	NA	-0.0372373	NA	0.209893	NA	0.0149665	NA	-0.116125
zapD	111856	112599	-	743	1398	3518	798	854	9	49	129	8	173	152	333	150	222	171	192	93	414.949	426.196	298.746	329.51	74.2032	187.116	132.572	77.2524	197.753	156.834	177.546	185.731	163.334	142.543	146.482	159.954	-1.47734	1.83662e-05	-1.32495	5.31025e-05	-0.0889631	0.840255	1.20651	2.53507e-05	-1.21502	0.0102528	-0.281181	0.460938	0.76042
zapD.AS	111856	112599	+	743	44	98	24	38	2	6	3	1	23	13	23	17	13	8	25	2	13.0599	11.8724	8.98485	14.662	16.4896	22.9122	3.08308	9.65655	26.2909	13.4134	12.263	21.0495	9.56459	6.66866	19.0732	3.43986	0.503991	0.550353	-0.947824	0.241229	0.84712	0.250365	-0.546253	0.481065	1.23525	0.18688	-0.664485	0.293512	-0.35692
coaE	112599	113219	-	620	477	1158	327	311	12	32	94	10	144	152	300	133	138	153	147	72	141.581	140.288	122.419	119.997	98.9377	122.198	96.6031	96.5655	164.604	156.834	159.952	164.681	101.532	127.538	112.15	123.835	-0.28737	0.42237	-0.30803	0.30441	-0.00285554	0.995926	-0.184989	0.459428	0.171466	0.739718	-0.226464	0.489814	-0.406424
coaE.AS	112600	113219	+	619	2	15	6	2	0	0	10	0	2	3	11	2	4	0	2	4	0.593633	1.81721	2.24621	0.771685	0	0	10.2769	0	2.28616	3.09541	5.8649	2.47641	2.94295	0	1.52585	6.87972	-0.102331	NA	1.01707	0.274406	-0.163034	NA	-0.579045	0.597614	0.151559	NA	0.210851	NA	-0.788774
coaE.yacM.IGR	113220	113243	+	23	0	1	0	0	0	0	0	0	0	0	2	0	0	0	0	0	0	0.121147	0	0	0	0	0	0	0	0	1.06634	0	0	0	0	0	0.287037	NA	0	NA	0	NA	-0.113377	NA	0	NA	0	NA	-0.251105
coaE.EST5UTR	113220	113319	-	99	106	239	68	51	0	1	6	1	23	16	47	19	18	40	16	11	31.4626	28.9542	25.4571	19.678	0	3.8187	6.16615	9.65655	26.2909	16.5089	25.0591	23.5259	13.2433	33.3433	12.2068	18.9192	-2.12548	0.0395095	-1.30463	0.0637667	-1.64378	0.0787911	0.441504	0.492349	-2.03068	0.0608868	-0.570261	0.333143	-0.0920499
yacM	113244	113288	+	44	0	3	0	0	0	0	0	0	0	0	1	0	0	0	0	0	0	0.363442	0	0	0	0	0	0	0	0	0.533172	0	0	0	0	0	0.198527	NA	0	NA	0	NA	-0.00904625	NA	0	NA	0	NA	-0.195939
yacM.AS	113244	113288	-	44	74	178	50	43	0	1	6	1	17	10	36	17	14	29	9	7	21.9644	21.5642	18.7184	16.5912	0	3.8187	6.16615	9.65655	19.4324	10.318	19.1942	21.0495	10.3003	24.1739	6.86634	12.0395	-1.75029	0.0839526	-0.99381	0.159203	-1.33965	0.139761	0.484288	0.468645	-1.72344	0.105003	-0.173659	0.789706	-0.149704
yacM.guaC.IGR	113289	113343	+	54	0	0	2	0	0	0	2	0	0	0	0	0	1	0	0	0	0	0	0.748737	0	0	0	2.05538	0	0	0	0	0	0.735738	0	0	0	0	NA	0.164826	NA	0.0876414	NA	0	NA	0.160152	NA	0.111842	NA	0.110494
guaC.coaE.IGR	113320	113443	-	123	23	46	11	14	0	0	0	0	3	3	9	4	4	14	5	0	6.82678	5.57277	4.11806	5.4018	0	0	0	0	3.42925	3.09541	4.79855	4.95283	2.94295	11.6702	3.81463	0	-1.19775	0.247485	-1.35554	0.158268	-1.14134	NA	0.60793	0.541593	-1.49792	NA	-0.443343	0.481579	-0.0206739
guaC.EST5UTR	113344	113443	+	99	98	339	72	51	2	3	36	3	45	28	90	36	35	37	31	23	29.088	41.0689	26.9545	19.678	16.4896	11.4561	36.9969	28.9696	51.4387	28.8905	47.9855	44.5754	25.7508	30.8426	23.6507	39.5584	-1.08781	0.1371	0.480591	0.382952	-0.745782	0.273153	-0.166558	0.778914	-0.629162	0.471685	0.12062	0.834165	-0.90351
guaC.AS	113444	114421	-	977	10	21	8	10	0	2	13	0	0	6	16	5	8	10	8	8	2.96817	2.54409	2.99495	3.85843	0	7.6374	13.36	0	0	6.19082	8.53076	6.19103	5.8859	8.33583	6.10341	13.7594	0.43382	0.679312	0.914896	0.269486	-0.228727	0.803492	-0.14225	0.901956	-0.125184	0.918696	0.0254854	0.975914	-0.773119
guaC	113444	114487	+	1043	1241	3331	703	632	23	57	290	16	328	226	665	264	404	392	342	173	368.349	403.541	263.181	243.852	189.631	217.666	298.031	154.505	374.931	233.188	354.56	326.887	297.238	326.764	260.921	297.548	-0.848637	0.0208349	-0.0328583	0.945623	-0.525632	0.158824	0.331615	0.366769	-0.839104	0.0992575	-0.128785	0.764316	-0.398299
hofC.EST3UTR	114422	114521	-	99	7	19	9	7	0	0	3	0	0	3	3	1	4	3	5	5	2.07772	2.3018	3.36932	2.7009	0	0	3.08308	0	0	3.09541	1.59952	1.23821	2.94295	2.50075	3.81463	8.59966	-0.463994	NA	-0.0755313	NA	-0.499831	NA	0.271228	0.815308	-0.613865	NA	-0.324248	NA	0.614722
guaC.EST3UTR	114488	114587	+	99	4	10	27	3	0	8	27	0	81	29	114	37	72	63	57	34	1.18727	1.21147	10.108	1.15753	0	30.5496	27.7477	0	92.5896	29.9223	60.7817	45.8136	52.9731	52.5157	43.4868	58.4777	2.90742	0.00295542	1.05617	0.198048	-0.899115	0.2611	-5.11066	8.24392e-08	2.5348	0.0222679	-0.595194	0.342223	-2.54721
hofC	114522	115724	-	1202	46	107	31	35	0	2	8	6	2	12	10	14	14	15	17	15	13.6536	12.9628	11.6054	13.5045	0	7.6374	8.22154	57.9393	2.28616	12.3816	5.33172	17.3349	10.3003	12.5037	12.9698	25.799	-0.757128	0.447324	0.620818	0.439719	-0.544436	0.528713	0.602246	0.518882	-0.905159	0.392631	0.160007	0.81432	0.141102
hofC.AS	114588	115713	+	1125	13	31	23	11	2	5	2	0	15	9	15	10	18	7	22	2	3.85861	3.75556	8.61048	4.24427	16.4896	19.0935	2.05538	0	17.1462	9.28623	7.99759	12.3821	13.2433	5.83508	16.7844	3.43986	1.65619	0.0424666	-0.925213	0.28718	0.541986	0.472618	-1.42599	0.0518521	1.68788	0.0839827	-1.0083	0.145334	-0.46708
hofB	115714	117099	-	1385	277	586	184	234	9	10	60	7	53	52	74	28	87	59	87	30	82.2182	70.9923	68.8838	90.2871	74.2032	38.187	61.6615	67.5958	60.5833	53.6538	39.4548	34.6698	64.0092	49.1814	66.3746	51.5979	-0.516826	0.307877	-0.299438	0.492662	-0.119997	0.822671	0.402827	0.287563	-0.480101	0.462763	0.0466542	0.930416	1.03359
hofB.AS	115714	117099	+	1385	36	77	15	25	0	3	0	2	20	12	18	11	7	18	14	6	10.6854	9.32834	5.61553	9.64606	0	11.4561	0	19.3131	22.8616	12.3816	9.5971	13.6203	5.15016	15.0045	10.681	10.3196	-0.258788	0.808692	-0.591579	0.508512	-0.2222	0.806986	-0.574646	0.545411	0.138989	0.909472	-0.532835	0.407016	-0.389825
hofB.ppdD.TU	117100	117108	-	8	0	0	0	0	0	0	0	0	0	0	1	0	1	0	0	0	0	0	0	0	0	0	0	0	0	0	0.533172	0	0.735738	0	0	0	0	NA	0	NA	0.0876415	NA	0	NA	0.160154	NA	0	NA	-0.19594
hofB.ppdD.TU_AS	117100	117108	+	8	0	0	0	0	0	0	0	0	0	0	0	3	0	0	0	0	0	0	0	0	0	0	0	0	0	0	0	3.71462	0	0	0	0	0	NA	0	NA	0	NA	0	NA	0	NA	0	NA	-0.403334
ppdD	117109	117549	-	440	1	15	4	3	0	0	7	0	3	7	4	4	2	6	4	1	0.296817	1.81721	1.49747	1.15753	0	0	7.19385	0	3.42925	7.22262	2.13269	4.95283	1.47148	5.0015	3.05171	1.71993	-0.0535186	NA	0.972093	0.288437	-0.557425	NA	-1.38228	0.151036	0.186106	NA	0.286988	NA	-0.748113
ppdD.AS	117109	117549	+	440	5	12	0	0	0	0	0	0	3	0	4	5	0	2	0	3	1.48408	1.45377	0	0	0	0	0	0	3.42925	0	2.13269	6.19103	0	1.66717	0	5.15979	-0.107576	NA	0	NA	0.0527612	NA	-0.0531673	0.966853	0.0678003	NA	-0.194323	NA	-1.46782
ppdD.5UTR	117550	117651	-	101	26	49	20	15	0	5	1	0	6	1	9	0	3	15	5	3	7.71723	5.93621	7.48737	5.78764	0	19.0935	1.02769	0	6.85849	1.0318	4.79855	0	2.20721	12.5037	3.81463	5.15979	0.379147	0.717779	-1.06936	0.253459	0.275229	0.762193	0.483624	0.651971	-0.070436	0.954969	-0.435916	0.492715	0.735616
ppdD.nadC.IGR	117550	117751	+	201	6	39	3	1	0	0	0	0	0	0	2	0	0	3	0	3	1.7809	4.72474	1.12311	0.385843	0	0	0	0	0	0	1.06634	0	0	2.50075	0	5.15979	-0.338614	NA	-0.0500383	NA	-0.0416008	NA	0.949975	NA	-0.503602	NA	-0.183844	NA	0.0721391
nadC.EST3UTR	117652	117751	-	99	40	88	74	29	0	6	13	0	62	49	125	40	63	71	70	34	11.8727	10.661	27.7033	11.1894	0	22.9122	13.36	0	70.8711	50.5584	66.6466	49.5283	46.3515	59.1844	53.4049	58.4777	0.278431	0.750944	-0.580673	0.400928	-1.3395	0.0661528	-2.19087	2.87896e-05	0.378967	0.701565	-1.71249	0.00948623	-1.3991
nadC	117752	118645	-	893	1259	2944	911	880	29	64	347	20	329	328	829	238	392	415	451	188	373.692	356.657	341.05	339.541	239.099	244.397	356.609	193.131	376.074	338.432	442	294.693	288.409	345.937	344.08	323.347	-0.556034	0.125491	-0.175303	0.657034	-0.341812	0.34442	0.0304601	0.945913	-0.376092	0.483231	-0.127454	0.755691	-0.109149
nadC.AS	117752	118645	+	893	42	121	37	45	0	0	16	0	9	10	11	4	5	15	10	2	12.4663	14.6588	13.8516	17.3629	0	0	16.4431	0	10.2877	10.318	5.8649	4.95283	3.67869	12.5037	7.62927	3.43986	-2.03353	0.0581183	-0.194827	0.820076	-1.30712	0.15546	0.313054	0.727712	-1.51638	0.160827	0.442814	0.472307	1.14916
nadC.5UTR	118646	118663	-	17	37	101	21	23	0	4	25	0	30	25	99	35	36	46	64	11	10.9822	12.2359	7.86174	8.87438	0	15.2748	25.6923	0	34.2925	25.7951	52.7841	43.3372	26.4866	38.3448	48.8273	18.9192	-0.154126	0.878376	0.887633	0.188019	-1.09629	0.158824	-1.17351	0.0581239	-0.198476	0.858367	-0.425425	0.450709	-2.22133
nadC.ampD.IGR	118646	118702	+	56	5	17	2	3	0	1	10	0	20	19	29	18	35	25	31	10	1.48408	2.0595	0.748737	1.15753	0	3.8187	10.2769	0	22.8616	19.6043	15.462	22.2877	25.7508	20.8396	23.6507	17.1993	0.274088	0.801685	2.42582	0.00449484	-1.64983	0.0779713	-3.19776	1.11763e-07	0.187935	0.875604	-0.673532	0.247208	-3.75237
ampD.nadC.IGR	118664	118732	-	68	24	75	10	17	0	4	19	0	23	20	83	30	30	38	56	9	7.1236	9.08604	3.74369	6.55932	0	15.2748	19.5262	0	26.2909	20.6361	44.2533	37.1462	22.0721	31.6761	42.7239	15.4794	0.173165	0.862516	1.10303	0.123534	-0.880359	0.253863	-1.28027	0.0499069	0.0409183	0.972882	-0.487657	0.399755	-2.61456
ampD.5UTR	118703	118732	+	29	22	88	10	20	0	5	23	1	45	49	81	33	84	56	71	21	6.52996	10.661	3.74369	7.71685	0	19.0935	23.6369	9.65655	51.4387	50.5584	43.187	40.8608	61.802	46.6806	54.1678	36.1186	0.367454	0.66646	1.54735	0.0103982	-1.59839	0.0299251	-2.34069	5.50262e-07	0.275477	0.784656	-0.723552	0.163193	-2.65449
ampD.AS	118733	119280	-	547	8	40	8	8	2	2	2	0	2	0	0	0	3	2	3	0	2.37453	4.84589	2.99495	3.08674	16.4896	7.6374	2.05538	0	2.28616	0	0	0	2.20721	1.66717	2.28878	0	0.931518	0.326797	-0.275485	0.782039	1.29503	NA	0.956669	0.355064	0.281859	NA	0.103188	NA	2.27575
ampD	118733	119284	+	551	1045	2309	553	630	2	39	291	21	181	219	376	134	272	220	271	111	310.173	279.729	207.026	243.081	16.4896	148.929	299.058	202.788	206.898	225.965	200.473	165.92	200.121	183.388	206.753	190.912	-1.48772	0.000731603	0.187699	0.699271	-0.859212	0.0584596	0.420189	0.33443	-1.23331	0.0363572	0.276254	0.51392	0.261734
ampE	119281	120135	+	854	1607	3744	1515	1432	15	32	164	17	118	126	285	86	139	165	175	61	476.984	453.575	567.169	552.526	123.672	122.198	168.542	164.161	134.884	130.007	151.954	106.486	102.268	137.541	133.512	104.916	-1.84097	7.81526e-09	-1.67998	1.01957e-09	0.0318255	0.944541	1.7687	5.59125e-13	-1.63901	0.000104606	0.377416	0.250354	2.04576
ampE.AS	119281	120135	-	854	2	12	9	8	0	0	4	0	7	3	10	0	3	2	10	8	0.593633	1.45377	3.36932	3.08674	0	0	4.11077	0	8.00157	3.09541	5.33172	0	2.20721	1.66717	7.62927	13.7594	-0.0231981	0.987248	0.0342615	0.976079	-0.303053	NA	-1.51906	0.104626	0.460481	NA	-0.48688	NA	0.0458101
aroP.ampE.IGR	120136	120143	-	7	1	5	2	0	0	0	7	0	4	1	13	4	5	5	12	9	0.296817	0.605736	0.748737	0	0	0	7.19385	0	4.57233	1.0318	6.93124	4.95283	3.67869	4.16791	9.15512	15.4794	0.440827	0.687352	2.12375	0.037099	-0.715535	NA	-1.55037	0.106912	0.186805	NA	-0.357867	0.577333	-2.54462
ampE.EST3UTR	120136	120235	+	99	38	130	44	39	3	1	11	0	26	17	46	23	28	32	33	10	11.279	15.7491	16.4722	15.0479	24.7344	3.8187	11.3046	0	29.7201	17.5407	24.5259	28.4788	20.6007	26.6747	25.1766	17.1993	-0.21373	0.81621	-0.514166	0.45534	-0.696146	0.335668	-0.698618	0.231374	-0.193414	0.85717	-0.647083	0.254673	-0.636956
aroP.3UTR	120144	120177	-	33	6	8	4	3	0	1	17	0	7	2	15	5	6	6	13	6	1.7809	0.969178	1.49747	1.15753	0	3.8187	17.4708	0	8.00157	2.06361	7.99759	6.19103	4.41443	5.0015	9.91805	10.3196	0.474921	0.656495	2.35983	0.0088476	-0.318717	0.729194	-1.3727	0.108233	0.423432	0.710969	0.132821	0.848543	-1.75257
aroP	120178	121551	-	1373	383	828	282	290	14	6	98	11	47	35	92	38	57	63	93	43	113.681	100.31	105.572	111.894	115.427	22.9122	100.714	106.222	53.7249	36.1131	49.0519	47.0518	41.937	52.5157	70.9522	73.957	-0.775011	0.132828	-0.0744639	0.896499	0.233097	0.664941	1.17898	0.00300037	-0.772966	0.252413	0.343518	0.428641	1.09801
aroP.AS	120236	121551	+	1315	157	400	171	126	12	11	85	4	64	86	160	62	115	104	85	31	46.6002	48.4589	64.0171	48.6162	98.9377	42.0057	87.3538	38.6262	73.1572	88.7351	85.3076	76.7688	84.6098	86.6926	64.8488	53.3179	0.366559	0.49562	0.3568	0.439719	-0.347127	0.474409	-0.729036	0.0563484	0.277586	0.70666	0.220823	0.629051	-0.488934
aroP.5UTR	121552	121671	-	119	181	509	208	221	7	0	36	3	14	20	34	15	18	24	36	15	53.7238	61.6639	77.8687	85.2712	57.7136	0	36.9969	28.9696	16.0031	20.6361	18.1279	18.5731	13.2433	20.006	27.4654	25.799	-1.19521	0.0742792	-1.00861	0.0574635	0.211499	0.763718	1.49485	0.00273283	-0.939648	0.25698	0.219668	0.686036	1.97143
aroP.pdhR.IGR	121552	122033	+	481	4	16	3	10	0	0	2	0	30	11	33	12	17	21	19	12	1.18727	1.93836	1.12311	3.85843	0	0	2.05538	0	34.2925	11.3498	17.5947	14.8585	12.5075	17.5052	14.4956	20.6392	-0.287979	0.795031	-0.15856	0.87538	-1.89631	0.0530026	-3.28583	1.01844e-05	-0.0194454	0.989184	-1.52302	0.0510442	-2.19081
pdhR.aroP.IGR	121672	122091	-	419	4	17	8	7	0	2	8	1	3	7	13	2	7	10	17	5	1.18727	2.0595	2.99495	2.7009	0	7.6374	8.22154	9.65655	3.42925	7.22262	6.93124	2.47641	5.15016	8.33583	12.9698	8.59966	0.883073	0.358605	1.02494	0.187616	-0.193096	0.831662	-1.26926	0.109156	0.5763	0.594731	-0.151673	0.823065	-0.615294
pdhR.5UTR	122034	122091	+	57	57	138	44	39	5	2	26	1	89	36	129	39	43	49	78	38	16.9185	16.7183	16.4722	15.0479	41.224	7.6374	26.72	9.65655	101.734	37.1449	68.7792	48.2901	31.6367	40.8456	59.5083	65.3574	0.19005	0.825806	0.380568	0.575282	-0.56688	0.401212	-1.8228	0.000616707	0.800647	0.3636	-0.930274	0.0990397	-1.68202
pdhR.AS	122092	122696	-	604	5	5	1	5	0	1	0	0	4	0	0	0	0	0	0	0	1.48408	0.605736	0.374369	1.92921	0	3.8187	0	0	4.57233	0	0	0	0	0	0	0	0.207931	NA	-0.119871	NA	0.500003	NA	-0.211095	NA	0.472248	NA	0	NA	0.484835
pdhR	122092	122856	+	764	389	860	167	195	37	52	335	2	698	466	1274	384	364	364	741	422	115.462	104.187	62.5196	75.2393	305.058	198.572	344.277	19.3131	797.871	480.82	679.262	475.471	267.809	303.424	565.329	725.811	0.947857	0.15979	1.1806	0.0630681	-0.131549	0.848993	-2.19835	0.000337677	1.70423	0.0435913	-1.14922	0.051841	-2.72195
tp2	122697	122857	-	160	38	108	19	41	0	0	0	0	0	0	3	2	0	0	0	0	11.279	13.0839	7.11301	15.8195	0	0	0	0	0	0	1.59952	2.47641	0	0	0	0	-1.42005	0.182299	-1.67261	0.0941561	0	NA	3.14303	0.0130078	0	NA	0	NA	1.24041
pdhR.aceE.IGR	122857	123016	+	159	341	612	251	179	42	59	406	9	801	741	2253	739	529	555	631	378	101.214	74.1421	93.9665	69.0658	346.282	225.303	417.243	86.9089	915.609	764.566	1201.24	915.035	389.205	462.638	481.407	650.134	1.49576	0.00371691	1.52125	0.00274106	-0.461491	0.378536	-3.05348	1.46029e-10	2.25614	0.00109815	-0.727027	0.125331	-3.51494
aceE.tp2.IGR	122858	123016	-	158	5	6	0	5	0	0	0	0	0	2	2	5	0	2	4	0	1.48408	0.726883	0	1.92921	0	0	0	0	0	2.06361	1.06634	6.19103	0	1.66717	3.05171	0	-0.0203124	NA	-0.133238	NA	0.0590942	NA	0.0186389	NA	0.0363427	NA	-0.150181	NA	-0.524918
aceE	123017	125680	+	2663	8773	17501	9049	7324	703	1777	9477	364	7288	7236	18777	7729	5943	4893	5708	3293	2603.97	2120.2	3387.66	2825.91	5796.1	6785.83	9739.44	3514.98	8330.78	7466.13	10011.4	9570.1	4372.49	4078.72	4354.79	5663.73	1.30643	0.00129323	0.979982	0.0162144	0.485339	0.249977	-1.6369	2.93322e-05	2.05842	0.00021495	0.286966	0.500396	-1.55031
aceE.AS	123017	125680	-	2663	42	85	9	23	0	9	16	2	12	8	16	5	14	16	12	2	12.4663	10.2975	3.36932	8.87438	0	34.3683	16.4431	19.3131	13.717	8.25443	8.53076	6.19103	10.3003	13.3373	9.15512	3.43986	0.637305	0.432859	1.04828	0.144286	0.516404	0.476688	0.0421781	0.96613	0.457228	0.654387	0.627151	0.297871	-0.227294
aceE.aceF.TU	125681	125694	+	13	183	410	189	175	34	45	178	13	285	323	645	254	233	167	229	115	54.3174	49.6704	70.7557	67.5224	280.323	171.842	182.929	125.535	325.778	333.273	343.896	314.504	171.427	139.208	174.71	197.792	1.98567	3.14034e-12	1.21533	1.63953e-05	0.420673	0.194012	-2.61852	2.14068e-29	3.03145	5.34615e-16	-0.112675	0.773121	-2.20774
aceE.aceF.TU_AS	125681	125694	-	13	0	5	0	1	0	0	0	2	0	0	0	0	0	0	1	0	0	0.605736	0	0.385843	0	0	0	19.3131	0	0	0	0	0	0	0.762927	0	0.145647	NA	0.408233	NA	0	NA	0.060318	0.951516	0	NA	0.155991	NA	0.0304244
aceF	125695	127587	+	1892	8741	19765	9636	9596	709	1755	7711	493	7335	7805	16620	7074	6341	4631	5568	2644	2594.47	2394.48	3607.42	3702.54	5845.57	6701.82	7924.54	4760.68	8384.51	8053.23	8861.33	8759.07	4665.31	3860.32	4247.98	4547.5	1.2928	8.9755e-08	0.765508	0.00238434	0.52085	0.0493834	-1.68205	5.59125e-13	2.18422	9.4998e-11	0.464041	0.0828384	-1.23683
aceF.AS	125695	127587	-	1892	18	53	21	17	0	2	1	7	0	2	4	0	5	6	4	0	5.3427	6.4208	7.86174	6.55932	0	7.6374	1.02769	67.5958	0	2.06361	2.13269	0	3.67869	5.0015	3.05171	0	-0.139679	0.907094	0.97544	0.288024	0.0334094	0.974489	1.17588	0.265878	-0.675576	0.524714	1.45036	0.0665185	1.25392
aceF.3UTR	127588	127619	+	31	362	941	381	372	21	69	204	16	829	486	1521	510	674	221	455	187	107.448	114	142.634	143.533	173.141	263.49	209.649	154.505	947.615	501.457	810.955	631.485	495.887	184.222	347.132	321.627	0.88029	0.0915774	0.316502	0.569783	-0.488741	0.328503	-2.52696	1.36538e-08	1.7395	0.00833088	-0.563339	0.220111	-2.16613
aceF.lpd.TU_AS	127588	127911	-	323	4	4	2	2	0	0	0	0	3	0	2	2	1	4	5	2	1.18727	0.484589	0.748737	0.771685	0	0	0	0	3.42925	0	1.06634	2.47641	0.735738	3.33433	3.81463	3.43986	0.1273	NA	-0.110881	NA	-0.283074	NA	-0.494782	0.663435	0.0252607	NA	-0.516059	NA	-0.50123
aceF.lpd.TU	127620	127911	+	291	1921	4107	2165	1811	67	168	1016	39	1777	1883	3870	1575	1919	1381	1272	659	570.185	497.552	810.508	698.761	552.402	641.542	1044.14	376.605	2031.26	1942.89	2063.38	1950.18	1411.88	1151.18	970.443	1133.43	0.15172	0.761096	-0.0243188	0.965724	-0.98427	0.0113592	-1.80337	3.45436e-07	0.686093	0.242087	-0.371026	0.344618	-1.33218
lpd.AS	127912	129306	-	1394	4	31	10	4	4	2	0	0	0	2	10	4	10	6	6	2	1.18727	3.75556	3.74369	1.54337	32.9792	7.6374	0	0	0	2.06361	5.33172	4.95283	7.35738	5.0015	4.57756	3.43986	1.98341	0.0276616	-0.906736	0.335039	0.873879	0.277922	0.711552	0.500419	0.110554	0.927541	-0.737606	0.259746	-0.632362
lpd	127912	129336	+	1424	8259	17985	9186	8601	536	1329	8064	354	6700	6963	14956	6268	7618	5726	5728	2669	2451.41	2178.83	3438.95	3318.63	4419.22	5075.05	8287.31	3418.42	7658.65	7184.45	7974.13	7761.08	5604.85	4773.1	4370.04	4590.5	0.971049	0.007581	0.725186	0.0475556	-0.109492	0.800428	-1.60384	2.2608e-06	1.38181	0.005778	0.294556	0.444918	-1.15524
yacH.EST3UTR	129307	129406	-	99	0	0	0	0	0	0	0	0	0	0	0	0	0	0	1	3	0	0	0	0	0	0	0	0	0	0	0	0	0	0	0.762927	5.15979	0	NA	0	NA	0	NA	0	NA	0	NA	-0.0788683	NA	0
lpd.3UTR	129337	129394	+	57	60	128	85	49	4	29	149	1	959	247	2021	377	905	229	706	237	17.809	15.5068	31.8213	18.9063	32.9792	110.742	153.126	9.65655	1096.22	254.855	1077.54	466.804	665.843	190.89	538.626	407.624	1.56162	0.0591468	1.22119	0.116825	-1.81583	0.0253724	-4.8799	1.53415e-08	1.69449	0.0906251	-1.4116	0.0464128	-4.34612
lpd.yacH.IGR	129395	129406	+	11	8	18	18	0	0	12	26	0	602	55	1214	167	541	72	396	112	2.37453	2.18065	6.73864	0	0	45.8244	26.72	0	688.135	56.7492	647.271	206.78	398.034	60.018	302.119	192.632	1.50032	0.158487	0.785677	0.406664	-1.24142	0.175685	-5.33802	0.000249229	1.20679	0.250222	-1.09881	0.121614	-4.41852
yacH	129407	131260	-	1853	10	24	8	2	0	0	9	0	4	4	10	12	6	12	13	10	2.96817	2.90753	2.99495	0.771685	0	0	9.24923	0	4.57233	4.12721	5.33172	14.8585	4.41443	10.003	9.91805	17.1993	-0.665735	0.526774	1.11805	0.19247	-1.15849	0.201715	-0.387865	0.703663	-0.837593	0.43416	-0.307377	0.633633	-1.68972
yacH.AS	129407	131260	+	1853	272	504	168	140	4	17	46	4	31	31	96	49	59	62	36	13	80.7341	61.0582	62.8939	54.018	32.9792	64.9179	47.2738	38.6262	35.4355	31.9859	51.1846	60.6721	43.4085	51.6821	27.4654	22.3591	-0.356125	0.500418	-0.311636	0.498262	0.134912	0.800087	1.01591	0.00438102	-0.749725	0.233866	0.603742	0.155502	0.0703776
yacH.EST5UTR	131261	131360	-	99	0	1	0	0	0	0	2	4	0	0	0	0	0	0	1	0	0	0.121147	0	0	0	0	2.05538	38.6262	0	0	0	0	0	0	0.762927	0	0.287032	NA	0.594818	0.304723	0	NA	-0.113371	0.901857	0	NA	0.194632	NA	0
yacH.acnB.IGR	131261	131518	+	257	15	30	12	5	0	2	7	0	9	15	43	20	11	11	32	12	4.45225	3.63442	4.49242	1.92921	0	7.6374	7.19385	0	10.2877	15.4771	22.9264	24.7641	8.09311	9.16941	24.4137	20.6392	0.204801	0.847007	0.608427	0.423399	-0.376644	0.658117	-1.46743	0.0142882	0.486457	0.64868	-1.10012	0.0856149	-2.56255
acnB.yacH.IGR	131361	131614	-	253	4	0	0	3	0	4	4	12	0	0	0	0	0	0	0	0	1.18727	0	0	1.15753	0	15.2748	4.11077	115.879	0	0	0	0	0	0	0	0	0.316577	0.667381	0.500342	0.403296	0.372207	0.484647	0.147688	0.870002	0.176897	0.763906	0.311362	0.362278	0.164324
acnB.5UTR	131519	131614	+	95	543	1032	346	458	336	237	529	205	194	173	421	229	266	196	384	141	161.171	125.024	129.532	176.716	2770.25	905.032	543.649	1979.59	221.758	178.502	224.466	283.549	195.706	163.382	292.964	242.51	3.43068	2.56157e-09	2.75572	1.85265e-06	3.03844	1.19194e-07	-0.418259	0.546777	3.32236	3.58134e-05	1.81171	0.00166886	-0.6084
acnB	131615	134212	+	2597	6801	13802	6117	6056	1202	1339	10261	803	2956	2855	6858	3078	5213	3616	6878	3585	2018.65	1672.07	2290.01	2336.66	9910.26	5113.24	10545.2	7754.21	3378.95	2945.8	3656.5	3811.2	3835.4	3014.24	5247.41	6165.95	1.94221	7.133e-10	1.90662	1.77619e-09	1.04763	0.00151521	-0.744319	0.0294216	1.74442	0.000121829	0.55048	0.100711	-0.653003
acnB.AS	131615	134212	-	2597	23	66	14	20	2	4	6	6	18	9	16	6	10	3	14	4	6.82678	7.99572	5.24116	7.71685	16.4896	15.2748	6.16615	57.9393	20.5755	9.28623	8.53076	7.42924	7.35738	2.50075	10.681	6.87972	0.69719	0.437106	1.22213	0.118731	0.960964	0.235037	-0.75159	0.380687	1.48317	0.143919	0.574961	0.353002	-0.216058
acnB.3UTR	134213	134272	+	59	108	274	105	52	31	31	474	18	356	240	884	302	708	269	825	467	32.0562	33.1943	39.3087	20.0638	255.589	118.38	487.126	173.818	406.937	247.633	471.324	373.938	520.902	224.234	629.415	803.208	2.20228	0.000149443	3.25936	1.39118e-08	-0.795567	0.164427	-3.05133	1.94082e-08	1.78021	0.0205094	-0.678496	0.18167	-3.58731
yacL.acnB.IGR	134213	134387	-	174	2	6	2	4	2	2	4	1	5	5	1	2	1	0	0	0	0.593633	0.726883	0.748737	1.54337	16.4896	7.6374	4.11077	9.65655	5.71541	5.15902	0.533172	2.47641	0.735738	0	0	0	2.83284	0.00612201	1.18038	0.188603	2.22973	NA	-2.07945	0.0226082	4.21596	NA	1.50186	NA	-0.0711724
acnB.yacL.IGR	134273	134338	+	65	181	369	174	159	11	17	218	6	240	147	553	185	450	175	504	280	53.7238	44.7033	65.1402	61.349	90.6929	64.9179	224.037	57.9393	274.34	151.675	294.844	229.068	331.082	145.877	384.515	481.581	0.514837	0.434612	1.0668	0.0510806	-1.36997	0.0195865	-1.90451	0.000205721	0.333895	0.712131	-1.08489	0.037451	-1.84389
yacL.5UTR	134339	134387	+	48	580	1334	531	577	16	32	143	26	81	78	114	69	138	113	150	57	172.154	161.61	198.79	222.631	131.917	122.198	146.96	251.07	92.5896	80.4807	60.7817	85.4363	101.532	94.1949	114.439	98.0361	-0.373716	0.368738	-0.218727	0.573019	0.311773	0.436608	0.914332	0.00268707	-0.514915	0.352257	0.59419	0.0801233	1.49847
yacL	134388	134750	+	362	2788	7103	2637	2623	129	216	536	145	179	228	340	178	341	311	402	169	827.524	860.509	987.21	1012.06	1063.58	824.839	550.843	1400.2	204.612	235.251	181.279	220.401	250.887	259.244	306.697	290.668	0.140837	0.776745	-0.0707205	0.894535	1.77379	2.94517e-06	1.84068	3.724e-07	-0.0493253	0.948183	1.49968	0.000105496	2.21192
yacL.AS	134388	134750	-	362	19	47	4	16	0	2	7	1	18	21	49	33	26	19	20	11	5.63951	5.69392	1.49747	6.17348	0	7.6374	7.19385	9.65655	20.5755	21.6679	26.1254	40.8608	19.1292	15.8381	15.2585	18.9192	-0.0889008	0.938225	0.654511	0.378482	-0.975274	0.241735	-1.65943	0.00386328	0.0593738	0.960718	-0.563088	0.337805	-2.79327
speD.yacL.IGR	134751	134755	-	4	26	62	8	11	0	3	6	3	32	37	100	63	37	33	24	16	7.71723	7.51113	2.99495	4.24427	0	11.4561	6.16615	28.9696	36.5786	38.1767	53.3172	78.007	27.2223	27.5082	18.3102	27.5189	-0.00316909	0.998842	1.04365	0.135418	-1.17068	0.143	-2.06666	7.26452e-05	0.257293	0.813401	-0.627872	0.269817	-3.91273
yacL.EST3UTR	134751	134850	+	99	178	289	111	92	9	18	75	9	44	66	123	32	142	110	151	60	52.8333	35.0116	41.5549	35.4975	74.2032	68.7366	77.0769	86.9089	50.2956	68.099	65.5802	39.6226	104.475	91.6941	115.202	103.196	0.626233	0.201273	0.931291	0.0226771	-0.382512	0.415404	-0.420833	0.322096	-0.0209444	0.980504	-0.324787	0.439754	-0.444247
speD.3UTR	134756	134787	-	31	52	114	16	23	0	5	13	6	49	47	118	81	43	43	29	18	15.4345	13.8108	5.9899	8.87438	0	19.0935	13.36	57.9393	56.011	48.4948	62.9143	100.295	31.6367	35.8441	22.1249	30.9588	-0.168991	0.857931	1.34646	0.0365503	-0.959499	0.192551	-1.62679	0.00313074	0.237316	0.822465	-0.0484094	0.943792	-3.17567
speD	134788	135582	-	794	369	1011	267	218	15	63	124	8	185	201	533	251	187	162	145	72	109.525	122.48	99.9564	84.1137	123.672	240.578	127.434	77.2524	211.47	207.393	284.181	310.79	137.583	135.04	110.624	123.835	0.697366	0.0388984	0.295712	0.428516	0.450709	0.192945	-0.825759	0.00242619	1.24216	0.00370407	-0.0121067	0.982449	-1.64236
speD.AS	134851	135582	+	731	142	246	111	80	7	17	81	7	33	39	138	35	82	41	95	52	42.1479	29.8022	41.5549	30.8674	57.7136	64.9179	83.2431	67.5958	37.7217	40.2403	73.5778	43.3372	60.3305	34.1769	72.478	89.4364	0.693216	0.201161	0.968867	0.034478	0.300082	0.573926	-0.115402	0.846468	0.404777	0.6018	-0.0190959	0.976428	-0.652911
speD.speE.TU	135583	135597	-	14	31	63	20	21	3	11	7	1	16	27	40	22	22	23	17	10	9.20131	7.63228	7.48737	8.10269	24.7344	42.0057	7.19385	9.65655	18.2893	27.8587	21.3269	27.2405	16.1862	19.1724	12.9698	17.1993	1.85274	0.000874093	-0.0376327	0.965507	0.786659	0.166008	-1.35816	0.00313904	2.05401	0.00396899	-0.503068	0.366744	-1.46737
speD.speE.TU_AS	135583	135597	+	14	1	1	3	1	0	0	0	2	1	2	2	0	0	0	4	2	0.296817	0.121147	1.12311	0.385843	0	0	0	19.3131	1.14308	2.06361	1.06634	0	0	0	3.05171	3.43986	0.71033	NA	1.12308	NA	0	NA	-1.13718	0.292688	1.17786	NA	0.201164	NA	0.0843003
speE	135598	136464	-	866	258	738	218	225	7	45	109	8	148	185	449	216	160	183	167	60	76.5787	89.4067	81.6124	86.8146	57.7136	171.842	112.018	77.2524	169.176	190.884	239.394	267.453	117.718	152.546	127.409	103.196	0.552964	0.195871	0.252866	0.566111	-0.0808088	0.865656	-1.0701	0.00084699	0.890508	0.0982288	-0.128517	0.781141	-1.5222
speE.AS	135598	136464	+	866	23	67	34	12	5	6	31	7	9	18	46	16	14	20	23	12	6.82678	8.11686	12.7285	4.63011	41.224	22.9122	31.8585	67.5958	10.2877	18.5725	24.5259	19.8113	10.3003	16.6717	17.5473	20.6392	1.62988	0.0160716	1.95475	0.00175037	0.820001	0.214817	-0.807149	0.223641	1.47647	0.0858643	0.692172	0.206955	-1.15799
speE.yacC.TU	136465	136569	-	104	53	125	47	37	0	2	12	0	55	46	165	71	80	62	82	24	15.7313	15.1434	17.5953	14.2762	0	7.6374	12.3323	0	62.8695	47.463	87.9735	87.9127	58.859	51.6821	62.56	41.2783	-0.999259	0.266982	-0.439463	0.477007	-2.40133	0.00777346	-1.73826	2.64434e-06	-0.945806	0.320379	-1.91819	0.000857621	-2.34987
speE.yacC.TU_AS	136465	136569	+	104	1	8	1	8	0	0	1	0	2	0	0	3	2	0	0	0	0.296817	0.969178	0.374369	3.08674	0	0	1.02769	0	2.28616	0	0	3.71462	1.47148	0	0	0	0.142528	NA	-0.0726249	NA	0.0755632	NA	-0.197081	NA	0.158188	NA	0.244797	NA	-0.00847679
yacC	136570	136917	-	347	777	1604	641	560	9	20	204	28	209	256	658	297	306	280	330	140	230.626	194.32	239.97	216.072	74.2032	76.374	209.649	270.383	238.904	264.142	350.827	367.747	225.136	233.403	251.766	240.79	-1.4075	3.10036e-05	-0.0210529	0.95181	-1.51158	1.075e-05	-0.242719	0.306713	-1.24672	0.00233288	-0.115917	0.724745	-0.641829
yacC.AS	136570	136917	+	347	8	24	3	13	1	4	2	0	3	6	7	4	6	9	4	2	2.37453	2.90753	1.12311	5.01595	8.2448	15.2748	2.05538	0	3.42925	6.19082	3.73221	4.95283	4.41443	7.50225	3.05171	3.43986	1.53498	0.0798407	-0.305682	0.747674	0.601185	0.450576	-0.623891	0.494989	1.00992	0.320007	-0.193715	0.778991	-0.319489
yacC.5UTR	136918	136940	-	22	291	511	191	202	2	5	48	4	37	52	85	57	45	50	47	27	86.3736	61.9062	71.5044	77.9402	16.4896	19.0935	49.3292	38.6262	42.294	53.6538	45.3197	70.5778	33.1082	41.6791	35.8576	46.4381	-1.70512	0.0066171	-0.574513	0.210171	-0.757587	0.220539	0.583984	0.161796	-1.27479	0.0849587	0.14087	0.785077	0.360151
yacC.cueO.IGR	136918	137044	+	126	25	58	17	63	0	0	2	0	0	3	2	3	6	5	1	2	7.42041	7.02654	6.36427	24.3081	0	0	2.05538	0	0	3.09541	1.06634	3.71462	4.41443	4.16791	0.762927	3.43986	-1.26192	0.227512	-1.55477	0.102149	-0.738233	NA	1.27417	0.198784	-1.53307	NA	0.0277874	0.973703	1.82747
cueO.yacC.IGR	136941	137082	-	141	32	65	28	19	0	0	7	4	7	17	20	13	9	10	10	4	9.49813	7.87457	10.4823	7.33101	0	0	7.19385	38.6262	8.00157	17.5407	10.6634	16.0967	6.62164	8.33583	7.62927	6.87972	-1.58176	0.127726	0.48379	0.529427	-1.25316	0.170336	-0.451617	0.59007	-0.957738	0.368927	0.441626	0.467372	-0.422277
cueO.5UTR	137045	137082	+	37	71	273	79	359	0	2	12	0	11	3	5	3	7	7	5	4	21.074	33.0732	29.5751	138.517	0	7.6374	12.3323	0	12.5739	3.09541	2.66586	3.71462	5.15016	5.83508	3.81463	6.87972	-1.39592	0.156769	-2.30425	0.00926451	-0.0678207	0.945949	1.32055	0.113665	-0.852101	0.422232	0.289049	0.657699	4.01008
cueO	137083	138633	+	1550	376	1246	303	1378	17	21	118	4	72	44	65	37	113	79	48	47	111.603	150.949	113.434	531.691	140.162	80.1927	121.268	38.6262	82.3019	45.3994	34.6562	45.8136	83.1384	65.853	36.6205	80.8368	-0.21258	0.798993	-1.46996	0.0293532	0.353071	0.603735	0.854467	0.237732	-0.316429	0.758779	0.28052	0.632802	2.61034
cueO.AS	137083	138633	-	1550	0	2	4	0	0	0	7	0	1	0	1	0	2	0	0	0	0	0.242294	1.49747	0	0	0	7.19385	0	1.14308	0	0.533172	0	1.47148	0	0	0	0.425824	NA	0.340096	NA	0.0548336	NA	-0.329519	NA	0.201079	NA	0.294287	NA	0.160075
cueO.EST3UTR	138634	138733	+	99	0	5	13	18	1	0	9	0	9	11	23	9	24	24	12	11	0	0.605736	4.86679	6.94517	8.2448	0	9.24923	0	10.2877	11.3498	12.263	11.1439	17.6577	20.006	9.15512	18.9192	1.41285	0.170249	0.226016	0.792032	-1.3669	0.135204	-4.10939	5.32847e-06	0.844514	0.427459	-0.340343	0.578017	-0.782701
gcd.cueO.IGR	138634	138800	-	166	81	177	32	34	1	6	25	1	6	11	28	6	20	6	16	13	24.0421	21.4431	11.9798	13.1186	8.2448	22.9122	25.6923	9.65655	6.85849	11.3498	14.9288	7.42924	14.7148	5.0015	12.2068	22.3591	-0.272073	0.756025	0.558502	0.418638	0.502039	0.487462	1.09151	0.107967	-0.298309	0.779154	0.177651	0.775534	0.0818771
cueO.gcd.IGR	138734	138834	+	100	4	8	7	13	0	0	2	0	4	6	11	1	10	5	3	2	1.18727	0.969178	2.62058	5.01595	0	0	2.05538	0	4.57233	6.19082	5.8649	1.23821	7.35738	4.16791	2.28878	3.43986	-0.0168729	0.990868	-0.450757	0.625754	-0.996528	NA	-1.64029	0.0609178	-0.0494919	NA	-0.121492	NA	-0.0256956
gcd.3UTR	138801	138834	-	33	19	42	10	21	2	0	8	2	5	0	9	2	12	0	6	4	5.63951	5.08818	3.74369	8.10269	16.4896	0	8.22154	19.3131	5.71541	0	4.79855	2.47641	8.82885	0	4.57756	6.87972	0.135837	0.908434	0.467854	0.617336	0.213302	0.820922	0.502161	0.650014	-0.118456	0.922303	0.291715	0.657645	0.349019
gcd	138835	141225	-	2390	195	402	148	150	10	16	117	5	36	39	147	18	72	89	91	32	57.8792	48.7012	55.4066	57.8764	82.448	61.0992	120.24	48.2827	41.151	40.2403	78.3763	22.2877	52.9731	74.1889	69.4263	55.0378	0.325285	0.639184	0.570727	0.326106	0.101939	0.876142	0.34148	0.60571	-0.174622	0.85717	0.334486	0.517054	0.109213
gcd.AS	138835	141225	+	2390	18	46	15	20	0	0	9	0	7	6	22	11	8	11	3	4	5.3427	5.57277	5.61553	7.71685	0	0	9.24923	0	8.00157	6.19082	11.7298	13.6203	5.8859	9.16941	2.28878	6.87972	-1.19127	0.243016	0.117348	0.89778	-1.27988	0.161928	-0.29439	0.740801	-1.07096	0.312367	0.351987	0.574486	-0.719316
gcd.5UTR	141226	141279	-	53	21	51	14	30	0	0	0	0	4	5	6	0	4	1	0	2	6.23315	6.17851	5.24116	11.5753	0	0	0	0	4.57233	5.15902	3.19903	0	2.94295	0.833583	0	3.43986	-1.05912	0.311564	-1.61066	0.10474	-0.272226	NA	0.19509	0.871894	-0.354588	NA	-0.208317	NA	1.18103
gcd.hpt.IGR	141226	141359	+	133	13	19	3	9	0	0	0	0	0	0	2	3	1	0	4	0	3.85861	2.3018	1.12311	3.47258	0	0	0	0	0	0	1.06634	3.71462	0.735738	0	3.05171	0	-0.476797	NA	-0.526159	NA	0.294854	NA	1.41237	NA	-0.428447	NA	-0.205593	NA	4.91428e-05
hpt.gcd.IGR	141280	141430	-	150	0	3	0	4	0	0	0	0	0	0	0	0	2	0	1	0	0	0.363442	0	1.54337	0	0	0	0	0	0	0	0	1.47148	0	0.762927	0	0.198519	NA	-0.0188973	NA	0.0303019	NA	-0.00903687	NA	0.024047	NA	0.0105774	NA	0.200313
hpt.5UTR	141360	141430	+	70	174	356	150	129	0	0	4	0	14	11	27	11	16	17	20	6	51.6461	43.1284	56.1553	49.7737	0	0	4.11077	0	16.0031	11.3498	14.3957	13.6203	11.7718	14.1709	15.2585	10.3196	-3.83349	0.00110357	-3.30317	1.99185e-05	-1.90837	0.0493861	1.65373	0.00025963	-3.5679	0.00353531	-1.01835	0.113295	1.77199
hpt.AS	141431	141907	-	476	3	7	12	7	0	0	0	4	6	8	18	0	14	13	8	7	0.89045	0.848031	4.49242	2.7009	0	0	0	38.6262	6.85849	8.25443	9.5971	0	10.3003	10.8366	6.10341	12.0395	0.0865633	0.94434	0.915967	0.326498	-1.1346	0.207703	-1.68499	0.103225	-0.0610109	0.960257	0.183217	0.790004	-0.239092
hpt	141431	141967	+	536	1918	4355	1563	1517	7	27	111	14	287	249	521	254	239	285	226	131	569.294	527.596	585.138	585.323	57.7136	103.105	114.074	135.192	328.065	256.919	277.783	314.504	175.841	237.571	172.421	225.311	-2.56649	4.19566e-13	-2.22844	4.73039e-14	-1.14868	0.00226425	0.883421	0.000724145	-2.00061	6.85385e-06	-0.592932	0.0691175	0.956827
can.EST3UTR	141908	142007	-	99	8	25	14	21	0	5	50	6	110	95	180	71	154	131	194	72	2.37453	3.02868	5.24116	8.10269	0	19.0935	51.3846	57.9393	125.739	98.0213	95.971	87.9127	113.304	109.199	148.008	123.835	1.77122	0.0126255	2.84141	3.12981e-11	-2.66868	9.51345e-05	-5.2472	3.1637e-43	1.70128	0.0265725	-1.20859	0.00140016	-3.69226
hpt.EST3UTR	141968	142067	+	99	245	464	224	173	1	3	4	0	79	73	139	59	51	62	67	45	72.72	56.2123	83.8586	66.7508	8.2448	11.4561	4.11077	0	90.3035	75.3217	74.111	73.0542	37.5226	51.6821	51.1161	77.3969	-2.13616	0.00401872	-3.8224	5.73385e-07	-1.57858	0.0319799	-0.346037	0.410101	-1.2446	0.127721	-3.46197	1.10687e-05	0.0289391
can	142008	142670	-	662	232	643	219	300	15	48	305	21	425	358	750	347	625	514	605	293	68.8614	77.8977	81.9867	115.753	123.672	183.298	313.446	202.788	485.81	369.386	399.879	429.658	459.836	428.462	461.571	503.94	1.05127	0.00255326	1.40218	3.42976e-06	-1.39099	4.03908e-05	-2.4746	1.61735e-20	0.955782	0.0422848	-0.680617	0.0303661	-2.00928
can.AS	142068	142670	+	602	2868	6602	3101	2938	0	20	76	3	136	172	294	137	137	151	163	70	851.27	799.814	1160.92	1133.61	0	76.374	78.1046	28.9696	155.459	177.47	156.753	169.634	100.796	125.871	124.357	120.395	-3.93628	1.23655e-16	-3.99247	7.03488e-24	-1.0446	0.0355024	2.21306	3.82922e-11	-3.28279	3.35169e-08	-0.668558	0.104347	2.72198
can.yadG.IGR	142671	142678	+	7	51	122	32	54	0	0	1	0	3	2	5	5	3	3	2	1	15.1376	14.78	11.9798	20.8355	0	0	1.02769	0	3.42925	2.06361	2.66586	6.19103	2.20721	2.50075	1.52585	1.71993	-2.1591	0.0453164	-2.38214	0.0161272	-0.443234	0.623427	1.85079	0.0217583	-1.5625	0.15265	-0.0876495	0.907058	1.57034
can.5UTR	142671	142703	-	32	15	39	3	6	0	2	12	0	26	31	77	26	35	39	26	9	4.45225	4.72474	1.12311	2.31506	0	7.6374	12.3323	0	29.7201	31.9859	41.0543	32.1934	25.7508	32.5097	19.8361	15.4794	0.0900327	0.936157	2.08583	0.00493561	-1.5444	0.0757243	-2.51801	3.2902e-07	0.129344	0.911607	-0.407791	0.462578	-4.12237
yadG.EST5UTR	142679	142778	+	99	73	153	42	65	0	4	5	0	11	14	30	14	17	13	11	8	21.6676	18.5355	15.7235	25.0798	0	15.2748	5.13846	0	12.5739	14.4452	15.9952	17.3349	12.5075	10.8366	8.39219	13.7594	-0.697233	0.397564	-1.63326	0.0282186	-0.124831	0.877943	0.499895	0.424303	-0.479763	0.626631	-0.555942	0.356122	0.253447
yadG.can.IGR	142704	142778	-	74	0	3	0	0	0	0	3	0	0	1	1	0	0	0	1	0	0	0.363442	0	0	0	0	3.08308	0	0	1.0318	0.533172	0	0	0	0.762927	0	0.204407	NA	0.364798	NA	0	NA	-0.145325	NA	0.184929	NA	0.080665	NA	-0.201758
yadG.AS	142779	143701	-	922	1	5	2	4	0	0	0	1	0	2	4	0	0	0	0	0	0.296817	0.605736	0.748737	1.54337	0	0	0	9.65655	0	2.06361	2.13269	0	0	0	0	0	0.231422	NA	0.285042	NA	0	NA	-0.269137	NA	0.454921	NA	0.368412	NA	0.00377782
yadG	142779	143705	+	926	573	1448	397	411	4	23	134	12	106	126	192	89	105	88	132	76	170.076	175.421	148.624	158.581	32.9792	87.8301	137.711	115.879	121.167	130.007	102.369	110.2	77.2525	73.3553	100.706	130.715	-1.24476	0.000726429	-0.195302	0.561466	-0.111354	0.809405	0.44905	0.0809878	-0.527897	0.313276	0.182272	0.608905	0.520882
yadH	143702	144472	+	770	3773	9804	2261	2385	5	18	49	8	67	61	156	62	74	81	99	42	1119.89	1187.73	846.448	920.234	41.224	68.7366	50.3569	77.2524	76.5865	62.94	83.1749	76.7688	54.4446	67.5202	75.5297	72.2371	-4.18663	1.18814e-29	-3.94012	3.89379e-40	-0.031453	0.952299	4.01143	1.54671e-63	-3.94722	1.50287e-17	-0.335755	0.358753	3.41667
yadH.AS	143702	144472	-	770	4	4	3	3	0	0	3	2	2	0	5	0	4	1	3	2	1.18727	0.484589	1.12311	1.15753	0	0	3.08308	19.3131	2.28616	0	2.66586	0	2.94295	0.833583	2.28878	3.43986	0.136213	NA	1.36903	0.149726	-0.272126	NA	-0.219656	0.858677	-0.106561	NA	0.391614	NA	-0.213247
yadH.EST3UTR	144473	144524	+	51	734	1481	330	329	0	1	9	0	4	10	15	7	2	8	15	4	217.863	179.419	123.542	126.942	0	3.8187	9.24923	0	4.57233	10.318	7.99759	8.66745	1.47148	6.66866	11.4439	6.87972	-4.71381	5.22639e-05	-3.58986	8.62977e-08	-0.231539	0.80242	4.52259	1.23087e-15	-3.42499	0.00463154	-0.128672	0.844447	3.71424
yadI.yadH.IGR	144473	144576	-	103	0	4	0	0	0	0	2	0	0	4	2	6	1	2	1	0	0	0.484589	0	0	0	0	2.05538	0	0	4.12721	1.06634	7.42924	0.735738	1.66717	0.762927	0	0.475122	NA	1.09112	NA	-0.0415449	NA	-0.903562	NA	0.428565	NA	0.209927	NA	-1.82074
yadI.EST5UTR	144525	144576	+	51	98	251	69	73	1	3	9	0	8	6	18	8	10	19	13	10	29.088	30.408	25.8314	28.1665	8.2448	11.4561	9.24923	0	9.14466	6.19082	9.5971	9.90565	7.35738	15.8381	9.91805	17.1993	-1.09594	0.170701	-1.35907	0.045098	-0.087138	0.916858	1.70299	0.00404171	-1.35573	0.140981	-0.328172	0.577692	1.27852
yadI	144577	145017	+	440	487	1124	482	460	15	10	72	11	96	119	332	154	241	185	178	68	144.55	136.169	180.446	177.488	123.672	38.187	73.9938	106.222	109.736	122.785	177.013	190.684	177.313	154.213	135.801	116.955	-0.942203	0.0219358	-1.06214	0.00129638	-1.14193	0.0046521	0.260202	0.44609	-1.3701	0.00546056	-0.513566	0.142982	-0.0316911
yadI.AS	144577	145017	-	440	13	11	8	2	0	0	0	0	4	10	29	17	7	9	9	8	3.85861	1.33262	2.99495	0.771685	0	0	0	0	4.57233	10.318	15.462	21.0495	5.15016	7.50225	6.86634	13.7594	-0.554947	0.602248	-0.679941	0.469847	-1.06509	0.23528	-1.14589	0.18198	-0.371128	0.748851	-1.46358	0.0649287	-2.52993
yadI.EST3UTR	145018	145049	+	31	106	229	128	139	2	0	8	4	12	21	59	13	41	20	24	14	31.4626	27.7427	47.9192	53.6321	16.4896	0	8.22154	38.6262	13.717	21.6679	31.4572	16.0967	30.1652	16.6717	18.3102	24.079	-1.53471	0.0978975	-1.31174	0.0580073	-1.16585	0.169395	0.615552	0.396139	-1.62064	0.109867	-0.208926	0.736207	0.875515
yadE.yadI.IGR	145018	145080	-	62	2	2	4	0	0	0	0	0	1	4	1	1	2	1	5	1	0.593633	0.242294	1.49747	0	0	0	0	0	1.14308	4.12721	0.533172	1.23821	1.47148	0.833583	3.81463	1.71993	0.449696	NA	-0.0965235	NA	-0.043999	NA	-1.23165	NA	0.597467	NA	-0.388322	NA	-0.0461255
yadE.EST5UTR	145050	145080	+	30	81	211	107	135	2	0	4	2	14	16	39	13	32	14	16	11	24.0421	25.5621	40.0575	52.0887	16.4896	0	4.11077	19.3131	16.0031	16.5089	20.7937	16.0967	23.5436	11.6702	12.2068	18.9192	-1.38694	0.128544	-2.30613	0.00233594	-0.92472	0.260538	0.524041	0.444818	-1.30606	0.185924	-0.581606	0.331964	1.1167
yadE.AS	145081	146213	-	1132	36	98	49	25	0	0	17	0	30	24	90	37	32	61	43	20	10.6854	11.8724	18.3441	9.64606	0	0	17.4708	0	34.2925	24.7633	47.9855	45.8136	23.5436	50.8486	32.8058	34.3986	-1.91247	0.0695486	-0.00447516	0.997103	-3.06472	0.00452775	-1.19964	0.0447561	-1.97248	0.0746755	-0.698168	0.223225	-1.51752
yadE	145081	146310	+	1229	471	1003	373	344	8	26	102	9	130	106	285	136	142	140	142	69	139.801	121.511	139.64	132.73	65.9584	99.2862	104.825	86.9089	148.601	109.371	151.954	168.396	104.475	116.702	108.336	118.675	-0.537374	0.169606	-0.398246	0.225262	-0.291903	0.461216	0.0181508	0.962392	-0.320479	0.561673	-0.123461	0.75869	-0.209116
panD.EST3UTR	146214	146313	-	99	45	110	67	36	2	3	35	2	85	108	233	99	151	108	108	49	13.3567	13.3262	25.0827	13.8903	16.4896	11.4561	35.9692	19.3131	97.162	111.435	124.229	122.582	111.096	90.0269	82.3961	84.2766	-0.0175759	0.987006	0.646242	0.169479	-2.48729	0.000326039	-2.86453	1.14262e-17	0.0205298	0.984902	-1.08223	0.0136645	-2.56422
yadE.EST3UTR	146311	146410	+	99	6	40	17	12	0	3	4	0	17	7	18	8	13	10	11	1	1.7809	4.84589	6.36427	4.63011	0	11.4561	4.11077	0	19.4324	7.22262	9.5971	9.90565	9.56459	8.33583	8.39219	1.71993	0.631497	0.513819	-0.339829	0.707912	-0.142889	0.874882	-1.50053	0.0532276	0.808426	0.435216	-0.213856	0.752074	-0.591147
panD	146314	146694	-	380	1612	4161	1518	1594	5	22	192	11	313	353	617	237	396	306	395	145	478.468	504.094	568.292	615.033	41.224	84.0114	197.317	106.222	357.785	364.227	328.967	293.455	291.352	255.076	301.356	249.39	-2.73126	1.65093e-13	-1.71595	5.81466e-10	-1.88045	8.81855e-07	0.433096	0.116083	-2.26855	4.4751e-07	-0.57147	0.0615764	0.897598
panD.AS	146411	146694	+	283	5	18	9	6	0	0	4	0	13	10	24	8	10	20	18	6	1.48408	2.18065	3.36932	2.31506	0	0	4.11077	0	14.8601	10.318	12.7961	9.90565	7.35738	16.6717	13.7327	10.3196	-0.396784	0.714677	0.183436	0.845598	-1.71623	0.0739515	-2.27926	0.000885065	-0.322864	0.781868	-0.775591	0.229431	-1.62536
panD.5UTR	146695	146754	-	59	395	916	402	492	6	1	25	5	48	49	84	45	56	58	54	35	117.243	110.971	150.496	189.835	49.4688	3.8187	25.6923	48.2827	54.8679	50.5584	44.7865	55.7193	41.2013	48.3478	41.198	60.1976	-2.21714	0.000384915	-2.32938	7.0357e-07	-0.895043	0.148436	1.04701	0.00897128	-1.85232	0.0110776	-0.469271	0.311953	1.67209
panD.yadD.IGR	146695	146867	+	172	3	11	5	4	0	0	0	0	2	0	1	2	2	0	0	0	0.89045	1.33262	1.87184	1.54337	0	0	0	0	2.28616	0	0.533172	2.47641	1.47148	0	0	0	-0.0293825	NA	-0.341408	NA	0.0900776	NA	-0.00352283	NA	0.0737126	NA	0	NA	0.0765097
yadD.panD.IGR	146755	146967	-	212	4	5	4	1	0	0	0	0	1	4	4	2	6	2	4	0	1.18727	0.605736	1.49747	0.385843	0	0	0	0	1.14308	4.12721	2.13269	2.47641	4.41443	1.66717	3.05171	0	0.0886278	NA	-0.21474	NA	-0.487603	NA	-0.815833	0.445928	0.0118575	NA	-0.281917	NA	-0.601376
yadD.EST5UTR	146868	146967	+	99	4	8	4	3	0	0	2	0	0	1	3	0	0	0	1	0	1.18727	0.969178	1.49747	1.15753	0	0	2.05538	0	0	1.0318	1.59952	0	0	0	0.762927	0	-0.0156536	NA	0.140085	NA	0	NA	0.291152	NA	0.278855	NA	0.23011	NA	0.172603
yadD.AS	146968	147843	-	875	20	57	25	24	1	0	50	0	60	26	103	53	85	61	69	19	5.93633	6.90539	9.35922	9.26022	8.2448	0	51.3846	0	68.5849	26.8269	54.9168	65.6249	62.5377	50.8486	52.6419	32.6787	-0.607227	0.555268	1.49013	0.028443	-2.56148	0.0119648	-2.50827	5.77458e-05	-0.664174	0.533917	-0.139525	0.827545	-2.33636
yadD	146968	147870	+	902	1269	3341	1158	1192	46	36	53	15	54	74	115	44	95	64	86	31	376.66	404.753	433.519	459.924	379.261	137.473	54.4677	144.848	61.7264	76.3535	61.3148	54.4811	69.8951	53.3493	65.6117	53.3179	-0.565828	0.297212	-2.1918	1.24877e-05	1.82122	0.000249774	2.31378	3.89071e-07	-0.375456	0.63956	0.304604	0.54132	2.76384
panC.EST3UTR	147844	147943	-	99	41	146	103	46	9	34	180	6	141	102	264	101	284	211	225	98	12.1695	17.6875	38.56	17.7488	74.2032	129.836	184.985	57.9393	161.175	105.244	140.758	125.059	208.949	175.886	171.659	168.553	2.57661	1.73985e-06	2.04445	8.48651e-05	-0.679571	0.203213	-2.92695	1.26851e-09	1.85193	0.00892037	-0.194977	0.710385	-2.04685
yadD.EST3UTR	147871	147970	+	99	44	149	59	38	4	9	17	3	19	35	40	24	32	33	27	17	13.0599	18.0509	22.0878	14.662	32.9792	34.3683	17.4708	28.9696	21.7186	36.1131	21.3269	29.717	23.5436	27.5082	20.599	29.2388	0.924501	0.129035	0.0686831	0.924794	0.293975	0.631462	-0.807894	0.109129	0.977298	0.197632	-0.167617	0.770683	-0.38422
panC	147944	148795	-	851	1991	5136	1157	1271	87	169	760	52	458	432	1018	436	895	789	839	351	590.962	622.212	433.145	490.406	717.298	645.36	781.046	502.141	523.532	445.739	542.77	539.858	658.485	657.697	640.095	603.696	0.150085	0.605232	0.528984	0.0254028	0.0375591	0.904843	0.318316	0.182006	-0.268433	0.501411	0.104789	0.743219	-0.212763
panC.AS	147971	148795	+	824	198	561	169	128	7	6	21	5	34	26	91	42	64	45	42	28	58.7697	67.9636	63.2683	49.3878	57.7136	22.9122	21.5815	48.2827	38.8648	26.8269	48.5187	52.0047	47.0872	37.5112	32.0429	48.1581	-0.700042	0.242963	-0.893607	0.081157	-0.180661	0.76895	0.883855	0.05239	-0.932698	0.198845	-0.327874	0.510077	0.147645
panC.panB.TU	148796	148806	-	10	69	203	70	48	0	13	84	0	35	40	93	41	92	97	110	25	20.4803	24.5929	26.2058	18.5204	0	49.6431	86.3262	0	40.0079	41.2721	49.585	50.7665	67.6879	80.8575	83.9219	42.9983	0.259149	0.771681	0.893478	0.199304	-0.90184	0.20936	-0.685432	0.373974	-0.29456	0.783323	-0.114844	0.863333	-0.918771
panC.panB.TU_AS	148796	148806	+	10	0	3	2	0	0	0	0	0	1	0	0	0	0	0	0	0	0	0.363442	0.748737	0	0	0	0	0	1.14308	0	0	0	0	0	0	0	0.198524	NA	0.0529395	NA	0	NA	-0.14936	NA	0.182723	NA	0	NA	0.110494
panB	148807	149601	-	794	1127	2862	846	956	48	125	550	44	327	342	678	337	770	651	655	278	334.512	346.723	316.716	368.865	395.751	477.338	565.231	424.888	373.788	352.877	361.491	417.276	566.518	542.662	499.717	478.141	0.370124	0.1371	0.578687	0.00709186	-0.300669	0.227565	-0.0901266	0.725899	-0.216907	0.580471	0.0757327	0.811212	-0.162831
panB.AS	148807	149601	+	794	6	22	3	5	0	0	0	2	3	6	7	0	0	0	2	0	1.7809	2.66524	1.12311	1.92921	0	0	0	19.3131	3.42925	6.19082	3.73221	0	0	0	1.52585	0	-0.337702	NA	0.73443	0.436143	0	NA	-0.443968	0.701883	0.780066	NA	0.502196	NA	-0.147386
panB.5UTR	149602	149614	-	12	114	333	71	66	4	8	57	3	28	18	65	31	100	63	39	27	33.8371	40.342	26.5802	25.4656	32.9792	30.5496	58.5785	28.9696	32.0063	18.5725	34.6562	38.3844	73.5738	52.5157	29.7541	46.4381	-0.20144	0.773795	0.836177	0.0784319	-0.784138	0.161359	0.521329	0.297774	-1.23706	0.0821599	0.30148	0.525861	-0.428411
panB.yadC.IGR	149602	149714	+	112	24	54	15	18	0	0	0	0	6	15	18	0	2	6	6	4	7.1236	6.54195	5.61553	6.94517	0	0	0	0	6.85849	15.4771	9.5971	0	1.47148	5.0015	4.57756	6.87972	-1.20787	0.247265	-1.49734	0.126118	-0.562102	0.525799	-0.458937	0.660169	-0.296883	0.799478	-0.838445	0.209373	0.153097
yadC.EST3UTR	149615	149714	-	99	113	280	60	53	4	6	30	1	22	17	51	21	80	43	29	19	33.5403	33.9212	22.4621	20.4497	32.9792	22.9122	30.8308	9.65655	25.1478	17.5407	27.1918	26.0023	58.859	35.8441	22.1249	32.6787	-0.280192	0.698235	0.246184	0.687929	-0.620127	0.292102	0.607684	0.244399	-1.14183	0.130484	0.001327	1	-0.272639
yadC	149715	150953	-	1238	31	51	11	4	0	4	8	0	7	3	12	10	12	6	4	0	9.20131	6.17851	4.11806	1.54337	0	15.2748	8.22154	0	8.00157	3.09541	6.39807	12.3821	8.82885	5.0015	3.05171	0	0.176828	0.868845	0.640816	0.457714	0.216528	0.807392	0.33163	0.745745	-0.0127901	0.993177	0.556374	0.386744	-1.17426
yadC.AS	149715	150953	+	1238	14	32	6	3	0	0	2	0	5	13	25	2	9	8	7	3	4.15543	3.87671	2.24621	1.15753	0	0	2.05538	0	5.71541	13.4134	13.3293	2.47641	6.62164	6.66866	5.34049	5.15979	-0.891647	0.386418	0.0979879	0.92573	-1.10876	NA	-0.926229	0.281627	-0.532333	NA	-0.421316	0.512411	-1.64826
yadC.yadK.TU	150954	151002	-	48	2	7	0	4	0	2	0	0	0	0	0	0	1	0	0	0	0.593633	0.848031	0	1.54337	0	7.6374	0	0	0	0	0	0	0.735738	0	0	0	0.278492	NA	-0.0264455	NA	0.284649	NA	0.231025	NA	0.0875454	NA	0	NA	0.26795
yadC.yadK.TU_AS	150954	151002	+	48	0	2	0	0	0	0	0	0	0	0	0	0	0	0	0	0	0	0.242294	0	0	0	0	0	0	0	0	0	0	0	0	0	0	0.237001	NA	0	NA	0	NA	-0.0548619	NA	0	NA	0	NA	0
yadK	151003	151599	-	596	50	104	36	43	0	5	2	0	4	0	7	1	2	2	8	0	14.8408	12.5993	13.4773	16.5912	0	19.0935	2.05538	0	4.57233	0	3.73221	1.23821	1.47148	1.66717	6.10341	0	-0.147069	0.895159	-1.57872	0.0952752	1.46983	0.110223	1.68186	0.074584	0.0904455	0.940962	-0.212516	0.75533	1.6363
yadK.AS	151003	151599	+	596	0	5	0	2	0	0	0	0	0	0	4	0	0	0	0	0	0	0.605736	0	0.771685	0	0	0	0	0	0	2.13269	0	0	0	0	0	0.141621	NA	0.050156	NA	0	NA	0.0586714	NA	0	NA	0	NA	-0.128447
yadK.yadL.TU	151600	151625	-	25	4	7	1	0	0	0	0	0	0	0	1	0	0	0	0	0	1.18727	0.848031	0.374369	0	0	0	0	0	0	0	0.533172	0	0	0	0	0	0.0017899	NA	0.118066	NA	0	NA	0.224043	NA	0	NA	0	NA	-0.0778189
yadK.yadL.TU_AS	151600	151625	+	25	0	0	0	0	0	0	0	0	0	0	0	0	0	0	0	0	0	0	0	0	0	0	0	0	0	0	0	0	0	0	0	0	0	NA	0	NA	0	NA	0	NA	0	NA	0	NA	0
yadL	151626	152231	-	605	25	49	8	13	5	2	2	0	0	1	5	0	0	0	4	0	7.42041	5.93621	2.99495	5.01595	41.224	7.6374	2.05538	0	0	1.0318	2.66586	0	0	0	3.05171	0	1.02868	0.27755	-0.435948	0.648082	4.22468	0.000798634	1.77621	0.0982835	1.05184	0.314844	0.0208628	0.981047	0.726727
yadL.AS	151626	152231	+	605	4	15	6	6	0	0	0	0	4	0	4	0	0	5	6	0	1.18727	1.81721	2.24621	2.31506	0	0	0	0	4.57233	0	2.13269	0	0	4.16791	4.57756	0	-0.133007	NA	-0.416695	NA	-0.196203	NA	-0.17444	0.888516	-0.063862	NA	-0.225928	NA	0.273884
yadL.yadM.TU	152232	152242	-	10	2	9	2	2	3	0	0	0	0	0	0	0	0	0	0	0	0.593633	1.09033	0.748737	0.771685	24.7344	0	0	0	0	0	0	0	0	0	0	0	0.663205	NA	-0.0372582	NA	0.852818	NA	0.3587	0.726545	0.371325	NA	0	NA	0.374326
yadL.yadM.TU_AS	152232	152242	+	10	0	0	0	0	0	0	0	0	0	0	0	0	0	0	0	0	0	0	0	0	0	0	0	0	0	0	0	0	0	0	0	0	0	NA	0	NA	0	NA	0	NA	0	NA	0	NA	0
yadM	152243	152812	-	569	75	160	41	44	35	20	7	9	0	9	2	4	0	0	2	0	22.2612	19.3836	15.3491	16.9771	288.568	76.374	7.19385	86.9089	0	9.28623	1.06634	4.95283	0	0	1.52585	0	2.10047	0.0285507	0.713641	0.418052	7.82002	5.47132e-07	1.3102	0.176524	4.1619	0.00229763	2.74734	0.00832082	1.53864
yadM.AS	152243	152812	+	569	3	8	0	4	0	0	0	0	0	2	2	0	6	1	2	4	0.89045	0.969178	0	1.54337	0	0	0	0	0	2.06361	1.06634	0	4.41443	0.833583	1.52585	6.87972	0.0420195	NA	-0.0869757	NA	-0.320597	NA	-0.0580068	0.965275	-0.219388	NA	-0.405477	NA	0.0927706
yadM.EST5UTR	152813	152820	-	7	4	4	0	5	6	3	0	1	0	0	0	1	0	0	0	0	1.18727	0.484589	0	1.92921	49.4688	11.4561	0	9.65655	0	0	0	1.23821	0	0	0	0	1.82142	0.0943767	0.367804	0.697476	2.21558	0.0253724	0.551819	0.612511	0.902216	0.310537	0.444992	0.409266	0.256877
yadM.htrE.IGR	152813	152828	+	15	0	0	0	0	0	0	0	0	0	0	0	0	0	0	0	0	0	0	0	0	0	0	0	0	0	0	0	0	0	0	0	0	0	NA	0	NA	0	NA	0	NA	0	NA	0	NA	0
htrE.EST3UTR	152821	152828	-	7	4	4	0	5	1	3	0	0	0	0	0	1	0	0	0	0	1.18727	0.484589	0	1.92921	8.2448	11.4561	0	0	0	0	0	1.23821	0	0	0	0	0.7708	NA	-0.10384	NA	1.01984	NA	0.425324	0.688474	0.437631	NA	0	NA	0.175391
htrE	152829	155426	-	2597	30	58	10	16	1	2	4	1	4	2	14	2	12	14	10	2	8.9045	7.02654	3.74369	6.17348	8.2448	7.6374	4.11077	9.65655	4.57233	2.06361	7.46441	2.47641	8.82885	11.6702	7.62927	3.43986	-0.00729552	0.995707	0.00421113	0.997958	-0.197797	0.818769	0.951939	0.254337	-0.845137	0.409442	-0.0908281	0.901794	-0.0973173
htrE.AS	152829	155426	+	2597	0	28	2	6	0	0	2	0	4	7	0	14	4	9	0	4	0	3.39212	0.748737	2.31506	0	0	2.05538	0	4.57233	7.22262	0	17.3349	2.94295	7.50225	0	6.87972	-0.198335	0.860509	0.0854447	0.936455	-0.527019	NA	-0.612318	0.58174	-0.100941	NA	-0.0991306	NA	-0.844985
htrE.yadV.TU	155427	155460	-	33	0	0	0	0	0	0	0	0	0	0	0	0	1	0	0	0	0	0	0	0	0	0	0	0	0	0	0	0	0.735738	0	0	0	0	NA	0	NA	0.0876415	NA	0	NA	0.160155	NA	0	NA	0
htrE.yadV.TU_AS	155427	155460	+	33	0	3	1	2	0	0	1	0	0	0	0	0	1	1	0	1	0	0.363442	0.374369	0.771685	0	0	1.02769	0	0	0	0	0	0.735738	0.833583	0	1.71993	0.391835	NA	0.180106	NA	0.0506876	NA	-0.00782956	NA	0.0393576	NA	0.0614798	NA	0.329509
yadV	155461	156201	-	740	7	6	2	2	1	0	0	0	0	0	0	0	4	0	4	2	2.07772	0.726883	0.748737	0.771685	8.2448	0	0	0	0	0	0	0	2.94295	0	3.05171	3.43986	0.362142	NA	-0.0815877	NA	0.262574	NA	0.892422	0.408762	-0.2992	NA	-0.342375	NA	0.68843
yadV.AS	155461	156201	+	740	8	15	15	6	0	0	0	0	2	4	0	0	10	3	0	2	2.37453	1.81721	5.61553	2.31506	0	0	0	0	2.28616	4.12721	0	0	7.35738	2.50075	0	3.43986	-0.356914	NA	-0.94465	NA	-0.696698	NA	-0.300909	0.802354	-0.426325	NA	-0.201623	NA	2.09676
yadN.EST3UTR	156202	156298	-	96	0	2	0	0	0	0	0	0	0	0	0	0	0	0	0	0	0	0.242294	0	0	0	0	0	0	0	0	0	0	0	0	0	0	0.237001	NA	0	NA	0	NA	-0.0548619	NA	0	NA	0	NA	0
yadV.yadN.IGR	156202	156298	+	96	0	0	0	0	0	0	0	0	0	0	0	0	0	0	0	0	0	0	0	0	0	0	0	0	0	0	0	0	0	0	0	0	0	NA	0	NA	0	NA	0	NA	0	NA	0	NA	0
yadN	156299	156883	-	584	1	6	2	2	0	0	0	0	0	2	4	4	0	0	0	0	0.296817	0.726883	0.748737	0.771685	0	0	0	0	0	2.06361	2.13269	4.95283	0	0	0	0	0.215865	NA	-0.058954	NA	0	NA	-0.252915	NA	0.490516	NA	0	NA	-0.57545
yadN.AS	156299	156883	+	584	0	0	0	0	0	0	0	0	0	0	0	0	0	0	0	0	0	0	0	0	0	0	0	0	0	0	0	0	0	0	0	0	0	NA	0	NA	0	NA	0	NA	0	NA	0	NA	0
yadN.EST5UTR	156884	156983	-	99	0	4	5	3	0	0	0	0	0	0	0	0	0	0	0	0	0	0.484589	1.87184	1.15753	0	0	0	0	0	0	0	0	0	0	0	0	0.166753	NA	-0.0872933	NA	0	NA	0.0288629	NA	0	NA	0	NA	0.285427
yadN.folK.IGR	156884	157252	+	368	0	0	0	0	0	0	0	0	4	0	0	0	0	0	4	0	0	0	0	0	0	0	0	0	4.57233	0	0	0	0	0	3.05171	0	0	NA	0	NA	0	NA	-0.592471	NA	0.371667	NA	-0.0453523	NA	0
folK.yadN.IGR	156984	157152	-	168	0	0	0	0	0	0	0	0	0	0	0	0	1	0	0	0	0	0	0	0	0	0	0	0	0	0	0	0	0.735738	0	0	0	0	NA	0	NA	0.0876415	NA	0	NA	0.160155	NA	0	NA	0
folK.EST3UTR	157153	157252	-	99	0	5	1	0	0	0	0	0	2	2	12	1	3	1	8	0	0	0.605736	0.374369	0	0	0	0	0	2.28616	2.06361	6.39807	1.23821	2.20721	0.833583	6.10341	0	0.460438	NA	0.371006	NA	-0.132076	NA	-0.990671	0.361131	0.406877	NA	-0.355369	NA	-1.49269
folK.AS	157253	157728	+	475	13	25	8	18	0	0	2	0	2	6	12	2	6	4	14	3	3.85861	3.02868	2.99495	6.94517	0	0	2.05538	0	2.28616	6.19082	6.39807	2.47641	4.41443	3.33433	10.681	5.15979	-0.777917	0.452944	-0.66146	0.459177	-0.734047	NA	-0.227867	0.831211	-0.579763	NA	-0.702368	0.282847	0.0461645
folK	157253	157732	-	479	47	160	41	37	1	12	58	0	106	91	173	92	95	90	155	49	13.9504	19.3836	15.3491	14.2762	8.2448	45.8244	59.6062	0	121.167	93.8941	92.2388	113.915	69.8951	75.0225	118.254	84.2766	0.701654	0.321802	1.20077	0.0449585	-0.894108	0.16045	-2.42872	3.22102e-06	1.03764	0.208338	-0.826069	0.122087	-2.54425
pcnB	157729	159126	-	1397	395	1333	390	405	17	46	176	8	403	424	817	333	289	339	552	210	117.243	161.489	146.004	156.266	140.162	175.66	180.874	77.2524	460.662	437.485	435.602	412.323	212.628	282.585	421.136	361.186	0.187145	0.693336	-0.0201968	0.970713	-0.537317	0.168536	-1.62198	9.81935e-08	0.938708	0.0712547	-1.247	0.000528456	-1.42791
pcnB.AS	157729	159126	+	1397	32	81	45	42	2	4	19	0	14	21	16	13	18	8	18	7	9.49813	9.81293	16.8466	16.2054	16.4896	15.2748	19.5262	0	16.0031	21.6679	8.53076	16.0967	13.2433	6.66866	13.7327	12.0395	0.504822	0.540899	-0.0659725	0.936455	0.398347	0.585795	-0.830038	0.197076	1.03392	0.253564	0.11369	0.863934	0.398113
pcnB.5UTR	159127	159185	-	58	21	69	30	32	0	0	2	0	15	17	28	16	12	11	26	6	6.23315	8.35916	11.2311	12.347	0	0	2.05538	0	17.1462	17.5407	14.9288	19.8113	8.82885	9.16941	19.8361	10.3196	-1.51454	0.138149	-1.71974	0.0447792	-1.50526	0.107888	-1.08921	0.0509088	-0.854794	0.417812	-1.67955	0.0318825	-0.449411
pcnB.gluQ.IGR	159127	159185	+	58	0	2	0	0	0	0	0	0	1	0	1	1	0	0	0	0	0	0.242294	0	0	0	0	0	0	1.14308	0	0.533172	1.23821	0	0	0	0	0.236997	NA	0	NA	0	NA	-0.194702	NA	0.202468	NA	0	NA	-0.306444
gluQ	159186	160112	-	926	940	2938	838	764	41	46	274	40	537	543	950	421	793	672	660	289	279.008	355.931	313.721	294.784	338.037	175.66	281.588	386.262	613.835	560.269	506.514	521.285	583.44	560.168	503.532	497.06	-0.369802	0.289365	0.0558643	0.891598	-1.17021	9.76371e-05	-0.862107	0.00075397	-0.32374	0.51351	-0.554924	0.0604842	-0.732511
gluQ.AS	159186	160112	+	926	18	84	15	10	0	6	29	2	7	14	38	19	30	21	32	9	5.3427	10.1764	5.61553	3.85843	0	22.9122	29.8031	19.3131	8.00157	14.4452	20.2606	23.5259	22.0721	17.5052	24.4137	15.4794	0.645077	0.42057	2.14899	0.000980676	-0.265195	0.722537	-0.432162	0.549623	0.0485042	0.966595	0.206892	0.722226	-1.91115
gluQ.dksA.TU	160113	160148	-	35	1120	3421	982	889	51	75	314	55	535	611	973	387	831	684	689	320	332.435	414.445	367.63	343.014	420.485	286.403	322.695	531.11	611.549	630.432	518.777	479.186	611.398	570.171	525.656	550.378	-0.113686	0.766788	0.154034	0.666063	-0.7211	0.0167647	-0.71306	0.00704779	-0.0453991	0.936747	-0.355276	0.253084	-0.470293
gluQ.dksA.TU_AS	160113	160148	+	35	4	3	1	0	0	0	2	2	3	4	2	1	6	5	0	2	1.18727	0.363442	0.374369	0	0	0	2.05538	19.3131	3.42925	4.12721	1.06634	1.23821	4.41443	4.16791	0	3.43986	0.182031	0.877776	2.266	0.0337116	-0.673668	NA	-1.28672	0.207788	0.0882057	NA	0.592003	NA	-0.974936
dksA	160149	160604	-	455	7963	22022	6015	7450	304	485	2249	275	1533	1687	2651	1210	2389	1876	1999	796	2363.55	2667.9	2251.83	2874.53	2506.42	1852.07	2311.28	2655.55	1752.34	1740.65	1413.44	1498.23	1757.68	1563.8	1525.09	1369.07	-0.209163	0.42596	-0.0520256	0.867724	0.358746	0.136577	0.517256	0.0191566	-0.137846	0.750692	0.701928	0.00160174	0.80014
dksA.AS	160149	160604	+	455	9	33	4	10	0	0	6	6	8	2	9	3	10	9	6	2	2.67135	3.99786	1.49747	3.85843	0	0	6.16615	57.9393	9.14466	2.06361	4.79855	3.71462	7.35738	7.50225	4.57756	3.43986	-0.73438	0.483572	2.25047	0.0137506	-1.1343	0.210623	-0.473	0.644628	-0.755717	0.479394	1.1763	0.100796	-0.425473
dksA.sfsA.TU	160605	160781	-	176	1694	5555	1473	1901	26	80	416	18	344	456	604	294	597	537	592	234	502.807	672.973	551.445	733.487	214.365	305.496	427.52	173.818	393.22	470.502	322.036	364.033	439.235	447.634	451.653	402.464	-1.06558	0.00695909	-0.886436	0.0199087	-0.643872	0.109834	0.421562	0.310317	-1.0304	0.0616205	-0.286616	0.481732	0.853351
dksA.sfsA.TU_AS	160605	160781	+	176	0	0	0	0	0	0	0	0	4	0	2	0	2	0	1	1	0	0	0	0	0	0	0	0	4.57233	0	1.06634	0	1.47148	0	0.762927	1.71993	0	NA	0	NA	0.0360145	NA	-0.70685	NA	0.332702	NA	-0.0398485	NA	-0.299027
sfsA	160782	161486	-	704	1847	4525	1592	1587	47	167	1012	52	411	625	967	400	1241	899	961	339	548.22	548.191	595.995	612.332	387.506	637.723	1040.02	502.141	469.807	644.877	515.578	495.283	913.05	749.391	733.173	583.057	-0.067046	0.89729	0.35416	0.393415	-0.588272	0.128483	-0.0229179	0.966268	-0.561987	0.337799	0.198274	0.637228	0.230499
sfsA.AS	160782	161486	+	704	7	14	4	6	0	0	0	1	5	4	16	2	14	10	16	2	2.07772	1.69606	1.49747	2.31506	0	0	0	9.65655	5.71541	4.12721	8.53076	2.47641	10.3003	8.33583	12.2068	3.43986	-0.349292	0.753079	-0.125303	0.906288	-1.27426	NA	-0.876139	0.372915	-0.600548	NA	-0.711545	0.277473	-0.981165
sfsA.5UTR	161487	161500	-	13	5	12	5	6	0	2	3	0	2	4	5	2	1	7	3	0	1.48408	1.45377	1.87184	2.31506	0	7.6374	3.08308	0	2.28616	4.12721	2.66586	2.47641	0.735738	5.83508	2.28878	0	0.847559	NA	0.161992	0.876481	0.231052	NA	-0.697973	0.493996	0.633596	NA	0.213527	NA	-0.175899
sfsA.thpR.IGR	161487	161500	+	13	0	0	0	0	0	0	0	0	0	0	0	0	5	1	0	0	0	0	0	0	0	0	0	0	0	0	0	0	3.67869	0.833583	0	0	0	NA	0	NA	-0.0722217	NA	0	NA	0.0574237	NA	0	NA	0
thpR.AS	161501	162004	+	503	52	123	34	47	3	0	44	0	25	27	38	30	44	31	33	17	15.4345	14.9011	12.7285	18.1346	24.7344	0	45.2185	0	28.577	27.8587	20.2606	37.1462	32.3725	25.8411	25.1766	29.2388	-0.506055	0.585433	0.741049	0.273202	-1.06113	0.184046	-0.750947	0.284028	-0.465329	0.655984	0.103599	0.877303	-0.703091
thpR	161501	162031	-	530	109	227	90	77	1	8	33	0	48	39	58	34	37	74	61	29	32.353	27.5004	33.6932	29.7099	8.2448	30.5496	33.9138	0	54.8679	40.2403	30.924	42.099	27.2223	61.6851	46.5385	49.878	-0.322929	0.694677	-0.234929	0.746538	-0.682268	0.308134	-0.58246	0.368094	-0.217335	0.832222	-0.507096	0.352043	-0.156074
hrpB.EST5UTR	162005	162104	+	99	57	203	50	27	3	0	7	1	5	5	25	9	5	2	15	4	16.9185	24.5929	18.7184	10.4177	24.7344	0	7.19385	9.65655	5.71541	5.15902	13.3293	11.1439	3.67869	1.66717	11.4439	6.87972	-0.824953	0.346172	-0.607504	0.422786	0.936836	0.253481	1.57115	0.0265037	-0.128933	0.913077	-0.12882	0.851056	0.185746
hrpB.thpR.IGR	162032	162104	-	72	11	13	6	11	1	1	8	0	7	2	9	3	2	16	6	7	3.26498	1.57491	2.24621	4.24427	8.2448	3.8187	8.22154	0	8.00157	2.06361	4.79855	3.71462	1.47148	13.3373	4.57756	12.0395	0.595629	0.565297	0.454795	0.620304	-0.174498	0.852469	-0.679289	0.500655	0.243911	0.83728	-0.10207	0.891348	-0.246248
hrpB	162105	164534	+	2429	1028	2578	686	624	18	102	221	23	217	288	467	207	305	285	313	172	305.127	312.318	256.817	240.766	148.406	389.507	227.12	222.101	248.049	297.159	248.992	256.309	224.4	237.571	238.796	295.828	-0.105118	0.813169	-0.128965	0.76755	0.266411	0.478991	0.171529	0.660519	0.111958	0.862781	-0.181008	0.651709	-0.0190485
hrpB.AS	162105	164534	-	2429	29	80	29	20	9	0	9	2	6	2	4	4	15	6	10	6	8.60768	9.69178	10.8567	7.71685	74.2032	0	9.24923	19.3131	6.85849	2.06361	2.13269	4.95283	11.0361	5.0015	7.62927	10.3196	1.21751	0.168061	0.210673	0.823179	1.2253	0.141294	0.695148	0.477482	0.449359	0.686652	0.150617	0.832039	0.949817
hrpB.EST3UTR	164535	164634	+	99	177	513	187	174	0	7	58	1	59	166	152	57	116	125	119	70	52.5365	62.1485	70.0069	67.1366	0	26.7309	59.6062	9.65655	67.4418	171.279	81.0422	70.5778	85.3456	104.198	90.7883	120.395	-1.35403	0.066578	-0.475116	0.450771	-1.96397	0.00756057	-0.936239	0.101607	-0.954108	0.273801	-0.791573	0.13753	-0.122908
mrcB.hrpB.IGR	164535	164729	-	194	14	25	9	7	1	0	1	0	4	2	4	0	3	0	0	2	4.15543	3.02868	3.36932	2.7009	8.2448	0	1.02769	0	4.57233	2.06361	2.13269	0	2.20721	0	0	3.43986	-0.104486	NA	-0.457718	NA	0.424401	NA	0.0599679	0.963862	0.34757	NA	-0.021331	NA	0.596235
hrpB.mrcB.IGR	164635	164720	+	85	46	91	49	38	0	3	41	3	38	57	87	31	62	43	49	42	13.6536	11.0244	18.3441	14.662	0	11.4561	42.1354	28.9696	43.4371	58.8128	46.386	38.3844	45.6157	35.8441	37.3834	72.2371	-0.44866	0.620842	1.05001	0.0381182	-1.70161	0.0359066	-1.92289	6.59313e-06	-0.212199	0.842692	-0.26973	0.586101	-1.25748
mrcB.5UTR	164721	164729	+	8	28	54	23	18	0	3	18	0	9	14	17	11	15	11	5	9	8.31086	6.54195	8.61048	6.94517	0	11.4561	18.4985	0	10.2877	14.4452	9.06393	13.6203	11.0361	9.16941	3.81463	15.4794	-0.000454358	1	0.538711	0.48532	-0.229354	0.792618	-0.58964	0.472438	0.144687	0.904158	0.271528	0.666719	-0.383201
mrcB	164730	167264	+	2534	819	1795	727	693	59	99	402	46	386	367	665	247	459	362	405	231	243.093	217.459	272.166	267.389	486.443	378.051	413.132	444.201	441.23	378.672	354.56	305.837	337.704	301.757	308.985	397.304	0.852386	0.000470738	0.620679	0.00952891	0.374656	0.162185	-0.818343	9.54266e-05	1.17138	0.000344934	0.234392	0.412492	-0.28098
mrcB.AS	164730	167264	-	2534	76	118	57	52	5	9	28	2	55	55	132	68	71	67	62	21	22.5581	14.2954	21.339	20.0638	41.224	34.3683	28.7754	19.3131	62.8695	56.7492	70.3788	84.198	52.2374	55.85	47.3015	36.1186	0.891816	0.099913	0.327478	0.535959	-0.428789	0.415298	-1.64325	2.76696e-06	0.957035	0.145036	-0.428241	0.34427	-1.79699
mrcB.EST3UTR	167265	167364	+	99	6	11	6	1	0	2	7	0	8	14	22	13	34	12	14	12	1.7809	1.33262	2.24621	0.385843	0	7.6374	7.19385	0	9.14466	14.4452	11.7298	16.0967	25.0151	10.003	10.681	20.6392	0.93752	0.336259	1.29499	0.132427	-0.914598	0.283226	-2.35209	0.00223862	0.515025	0.637666	-0.549227	0.378831	-2.67731
fhuA.mrcB.IGR	167265	167483	-	218	270	647	151	195	7	27	30	5	68	109	127	59	96	94	76	55	80.1405	78.3823	56.5297	75.2393	57.7136	103.105	30.8308	48.2827	77.7296	112.467	67.7129	73.0542	70.6308	78.3568	57.9824	94.5962	0.0949351	0.872139	-0.813239	0.078139	0.158557	0.756931	-0.250908	0.577638	0.386037	0.575523	-0.844669	0.058591	-0.0804406
mrcB.fhuA.IGR	167365	167441	+	76	195	609	148	105	2	4	34	0	63	74	132	71	81	81	83	34	57.8792	73.7787	55.4066	40.5135	16.4896	15.2748	34.9415	0	72.0142	76.3535	70.3788	87.9127	59.5948	67.5202	63.3229	58.4777	-1.68908	0.0134962	-0.639295	0.237844	-1.59281	0.0204913	-0.156552	0.785747	-1.37007	0.0833149	-0.780502	0.111943	-0.645658
fhuA.5UTR	167442	167483	+	41	1057	2788	775	643	15	24	158	9	187	200	357	191	257	248	234	92	313.735	337.758	290.136	248.097	123.672	91.6488	162.375	86.9089	213.756	206.361	190.343	236.497	189.085	206.729	178.525	158.234	-1.56677	4.7087e-06	-0.853223	0.00485792	-0.840095	0.0211674	0.616469	0.0243035	-1.43064	0.00119332	-0.191329	0.609997	0.321731
fhuA	167484	169727	+	2243	19777	44742	15315	13756	452	1143	5458	390	5088	5071	10385	4668	6774	5780	6223	2677	5870.14	5420.37	5733.46	5307.65	3726.65	4364.77	5609.14	3766.05	5816	5232.28	5537	5779.95	4983.89	4818.11	4747.69	4604.26	-0.464814	0.0423331	-0.213036	0.40114	-0.257706	0.281383	0.0304724	0.921639	-0.289305	0.438188	0.0152496	0.968931	-0.0313005
fhuA.AS	167484	169727	-	2243	17	15	25	14	5	4	26	5	8	18	41	12	45	20	36	19	5.04588	1.81721	9.35922	5.4018	41.224	15.2748	26.72	48.2827	9.14466	18.5725	21.8601	14.8585	33.1082	16.6717	27.4654	32.6787	2.46378	0.00115591	1.74113	0.0105759	0.0179838	0.98337	-1.74743	0.00896225	1.40012	0.123092	0.0728229	0.915717	-1.08959
fhuA.fhuC.TU	169728	169777	+	49	5508	14699	5003	4400	9	6	72	9	191	192	531	141	279	260	264	134	1634.87	1780.74	1872.97	1697.71	74.2032	22.9122	73.9938	86.9089	218.329	198.106	283.115	174.587	205.271	216.732	201.413	230.471	-5.2262	1.51995e-30	-4.44333	1.09022e-40	-2.19243	2.89356e-06	2.96826	1.4168e-27	-5.19206	4.72574e-22	-1.33707	0.000219218	2.88799
fhuA.fhuC.TU_AS	169728	169777	-	49	1	2	4	0	0	0	0	0	2	2	8	2	7	2	8	0	0.296817	0.242294	1.49747	0	0	0	0	0	2.28616	2.06361	4.26538	2.47641	5.15016	1.66717	6.10341	0	0.621374	NA	-0.0943493	NA	-0.483632	NA	-1.29007	0.228642	0.290512	NA	-0.424011	NA	-0.932685
fhuC.AS	169778	170574	-	796	7	14	6	4	13	6	4	10	3	2	10	3	10	3	8	4	2.07772	1.69606	2.24621	1.54337	107.182	22.9122	4.11077	96.5655	3.42925	2.06361	5.33172	3.71462	7.35738	2.50075	6.10341	6.87972	4.09975	5.22639e-05	3.35781	0.000753258	2.50264	0.00726437	-0.322958	0.775952	2.20966	0.0514603	1.27659	0.0815405	-0.763586
fhuC	169778	170575	+	797	18544	40285	17057	14803	64	89	552	112	556	532	1126	487	586	542	639	352	5504.17	4880.42	6385.61	5711.63	527.667	339.864	567.286	1081.53	635.554	548.919	600.352	603.007	431.142	451.802	487.51	605.416	-3.53887	2.00608e-28	-2.85488	2.10078e-20	-0.0478873	0.913265	3.05275	5.34636e-25	-3.03929	1.03953e-11	0.428877	0.212623	3.25937
fhuD	170575	171465	+	890	2038	4238	1401	1234	15	43	310	32	411	356	835	279	413	393	484	233	604.912	513.422	524.491	476.13	123.672	164.204	318.585	309.01	469.807	367.322	445.199	345.46	303.86	327.598	369.257	400.744	-1.83993	2.35098e-10	-0.630244	0.015779	-1.01145	0.00103264	0.40893	0.0996501	-1.40042	0.000232118	-0.237485	0.440478	0.314921
fhuD.AS	170575	171465	-	890	2	8	4	1	3	6	0	10	0	2	2	0	4	2	0	2	0.593633	0.969178	1.49747	0.385843	24.7344	22.9122	0	96.5655	0	2.06361	1.06634	0	2.94295	1.66717	0	3.43986	2.6432	0.0220072	2.99976	0.00827462	1.34368	0.147755	-0.159004	0.901614	1.03339	0.31932	1.60031	0.0506442	0.198304
fhuB	171462	173444	+	1982	5066	9056	3607	2939	77	123	370	58	599	618	1090	465	671	611	663	308	1503.67	1097.11	1350.35	1133.99	634.85	469.7	380.246	560.08	684.706	637.655	581.158	575.766	493.68	509.319	505.82	529.739	-1.21311	6.86798e-06	-1.416	7.78837e-08	0.104131	0.76627	0.950854	0.000152033	-0.795649	0.0513374	-0.171496	0.622668	1.07159
fhuB.AS	171466	173444	-	1978	61	287	59	59	4	3	49	6	65	46	104	45	66	79	73	35	18.1058	34.7693	22.0878	22.7647	32.9792	11.4561	50.3569	57.9393	74.3003	47.463	55.4499	55.7193	48.5587	65.853	55.6936	60.1976	-0.38876	0.605278	1.04344	0.0324261	-1.23433	0.0561375	-1.09588	0.0121644	-0.29399	0.750692	-0.086588	0.880697	-1.20351
hemL.fhuB.IGR	173445	173501	-	56	77	383	104	94	5	7	48	0	68	52	90	57	78	79	78	39	22.8549	46.3994	38.9343	36.2692	41.224	26.7309	49.3292	0	77.7296	53.6538	47.9855	70.5778	57.3875	65.853	59.5083	67.0773	-0.079752	0.926442	-0.0676202	0.930589	-0.653763	0.30286	-0.801653	0.182383	-0.00825203	0.995241	-0.467589	0.379688	-0.543768
fhuB.EST3UTR	173445	173544	+	99	234	443	239	99	0	6	43	0	96	92	163	66	110	95	83	47	69.4551	53.6682	89.4741	38.1984	0	22.9122	44.1908	0	109.736	94.9259	86.9071	81.7216	80.9311	79.1904	63.3229	80.8368	-1.58547	0.0385341	-0.756701	0.23139	-1.87477	0.0142478	-0.640434	0.313975	-1.13274	0.202307	-0.690704	0.208546	-0.333039
hemL.EST3UTR	173502	173601	-	99	103	267	94	100	4	6	53	0	71	69	139	63	102	87	116	53	30.5721	32.3463	35.1907	38.5843	32.9792	22.9122	54.4677	0	81.1588	71.1944	74.111	78.007	75.0452	72.5217	88.4995	91.1563	-0.19727	0.792502	0.129066	0.841481	-1.17412	0.052401	-1.17945	0.0075544	-0.147875	0.875903	-0.791886	0.0961467	-0.951787
fhuB.hemL.IGR	173545	173601	+	56	22	38	26	13	0	6	10	0	41	35	59	39	44	29	22	25	6.52996	4.60359	9.73359	5.01595	0	22.9122	10.2769	0	46.8664	36.1131	31.4572	48.2901	32.3725	24.1739	16.7844	42.9983	0.988241	0.224169	0.118608	0.895516	-0.600211	0.412404	-2.5541	3.12966e-05	1.2309	0.181924	-0.968082	0.125485	-2.08083
hemL	173602	174882	-	1280	1055	2676	790	737	50	99	601	38	375	424	826	320	528	524	592	295	313.141	324.19	295.751	284.366	412.24	378.051	617.643	366.949	428.656	437.485	440.4	396.226	388.469	436.797	451.653	507.38	0.285827	0.343923	0.822671	0.000706748	-0.0660099	0.844577	-0.432881	0.0781141	0.345367	0.418172	0.118279	0.724644	-0.516162
hemL.AS	173602	174882	+	1280	91	161	61	60	4	8	55	8	75	94	154	87	87	61	62	51	27.0103	19.5047	22.8365	23.1506	32.9792	30.5496	56.5231	77.2524	85.7311	96.9895	82.1086	107.724	64.0092	50.8486	47.3015	87.7165	0.373433	0.56701	1.26673	0.00408357	-0.673663	0.221606	-1.88385	3.35905e-07	0.88173	0.210953	-0.0549862	0.922958	-1.92253
hemL.5UTR	174883	174941	-	58	80	160	44	44	1	5	27	2	36	39	68	26	59	25	49	17	23.7453	19.3836	16.4722	16.9771	8.2448	19.0935	27.7477	19.3131	41.151	40.2403	36.2557	32.1934	43.4085	20.8396	37.3834	29.2388	-0.364311	0.644375	0.517604	0.352948	-0.75036	0.251469	-0.856325	0.0594592	-0.102327	0.919165	-0.219618	0.676199	-0.950437
hemL.clcA.IGR	174883	175006	+	123	28	107	19	35	0	0	4	4	19	22	14	12	19	12	12	13	8.31086	12.9628	7.11301	13.5045	0	0	4.11077	38.6262	21.7186	22.6997	7.46441	14.8585	13.979	10.003	9.15512	22.3591	-1.72312	0.10274	0.230183	0.796621	-1.60823	0.0922618	-0.798579	0.342937	-1.00627	0.345574	-0.0609908	0.936364	-0.0526112
yadX.hemL.IGR	174942	175047	-	105	16	18	10	2	0	0	2	1	16	20	22	13	35	10	22	6	4.74906	2.18065	3.74369	0.771685	0	0	2.05538	9.65655	18.2893	20.6361	11.7298	16.0967	25.7508	8.33583	16.7844	10.3196	-0.767301	0.460239	0.265725	0.783015	-1.94306	0.0494519	-1.95169	0.0124706	-0.581591	0.598528	-0.794331	0.230885	-1.94936
clcA.EST5UTR	175007	175106	+	99	319	842	228	238	0	3	12	6	26	12	45	12	43	28	27	9	94.6845	102.006	85.3561	91.8305	0	11.4561	12.3323	57.9393	29.7201	12.3816	23.9928	14.8585	31.6367	23.3403	20.599	15.4794	-2.89393	0.00166956	-1.48544	0.0221791	-1.14306	0.159929	1.93926	0.00105993	-2.97158	0.00456971	0.191273	0.755509	1.87576
yadX	175048	175095	+	47	271	759	209	211	0	3	9	5	19	10	34	10	37	25	25	5	80.4373	91.9508	78.2431	81.4128	0	11.4561	9.24923	48.2827	21.7186	10.318	18.1279	12.3821	27.2223	20.8396	19.0732	8.59966	-2.68733	0.00346319	-1.65375	0.0152765	-0.992578	0.218661	2.0974	0.000676609	-2.93038	0.00567891	0.167209	0.793229	2.03886
yadX.AS	175048	175095	-	47	0	0	0	0	0	0	0	0	0	0	0	0	0	0	0	0	0	0	0	0	0	0	0	0	0	0	0	0	0	0	0	0	0	NA	0	NA	0	NA	0	NA	0	NA	0	NA	0
clcA.yadX.IGR	175096	175106	-	10	0	0	0	0	0	0	0	0	0	0	0	0	0	0	0	0	0	0	0	0	0	0	0	0	0	0	0	0	0	0	0	0	0	NA	0	NA	0	NA	0	NA	0	NA	0	NA	0
clcA	175107	176528	+	1421	3113	8066	1901	2125	25	40	127	8	160	206	304	178	248	205	178	75	923.99	977.174	711.675	819.915	206.12	152.748	130.517	77.2524	182.893	212.552	162.084	220.401	182.463	170.884	135.801	128.995	-2.38083	1.53503e-15	-2.63788	5.94005e-20	-0.0217429	0.960181	2.21379	7.38028e-20	-2.15727	6.37011e-08	-0.132946	0.743419	1.96858
clcA.AS	175107	176528	-	1421	0	8	5	3	0	0	2	0	4	0	7	0	4	2	8	2	0	0.969178	1.87184	1.15753	0	0	2.05538	0	4.57233	0	3.73221	0	2.94295	1.66717	6.10341	3.43986	0.300483	NA	0.112484	NA	-0.30512	NA	-0.862159	0.428744	0.201476	NA	-0.230627	NA	-0.168728
yadW.clcA.IGR	176529	176551	-	22	0	0	0	0	0	0	0	0	0	0	0	0	0	0	0	0	0	0	0	0	0	0	0	0	0	0	0	0	0	0	0	0	0	NA	0	NA	0	NA	0	NA	0	NA	0	NA	0
clcA.EST3UTR	176529	176560	+	31	434	1056	320	304	1	4	16	2	19	25	48	24	32	19	19	19	128.818	127.931	119.798	117.296	8.2448	15.2748	16.4431	19.3131	21.7186	25.7951	25.5923	29.717	23.5436	15.8381	14.4956	32.6787	-2.89707	4.24136e-05	-2.61207	2.45248e-07	-0.40102	0.559184	2.29732	3.59688e-09	-2.45438	0.00247736	-0.206447	0.702598	2.00466
yadW	176552	176617	+	65	3588	7177	1961	2141	8	17	38	2	57	67	135	72	93	65	66	35	1064.98	869.474	734.137	826.089	65.9584	64.9179	39.0523	19.3131	65.1557	69.1308	71.9783	89.1509	68.4236	54.1829	50.3532	60.1976	-3.7861	2.83546e-23	-4.33276	3.86922e-34	0.0718365	0.886391	3.79214	5.61003e-45	-3.59641	1.77378e-13	-0.4312	0.28371	3.23989
yadW.AS	176552	176617	-	65	1	1	0	0	0	0	0	0	2	0	3	0	0	2	0	0	0.296817	0.121147	0	0	0	0	0	0	2.28616	0	1.59952	0	0	1.66717	0	0	0.187066	NA	0	NA	0.0197161	NA	-0.236545	NA	0.11719	NA	0	NA	-0.297596
erpA.5UTR	176561	176609	+	48	3141	6109	1747	1847	8	15	32	2	54	64	118	60	80	59	52	28	932.301	740.088	654.022	712.651	65.9584	57.2805	32.8862	19.3131	61.7264	66.0354	62.9143	74.2924	58.859	49.1814	39.6722	48.1581	-3.68843	6.08658e-22	-4.35713	7.99164e-34	0.128209	0.794586	3.65445	1.72347e-44	-3.38483	3.859e-12	-0.333145	0.430589	3.28236
erpA.AS	176610	176900	-	290	19	38	3	12	0	3	3	3	14	4	36	6	16	10	14	5	5.63951	4.60359	1.12311	4.63011	0	11.4561	3.08308	28.9696	16.0031	4.12721	19.1942	7.42924	11.7718	8.33583	10.681	8.59966	0.253224	0.814226	1.041	0.227442	-0.224653	0.805315	-0.66373	0.489039	0.195895	0.871586	0.0264291	0.975228	-1.54962
erpA	176610	176954	+	344	5707	11779	3034	3525	12	66	284	12	237	306	747	334	546	432	416	232	1693.93	1426.99	1135.83	1360.09	98.9377	252.034	291.865	115.879	270.91	315.732	398.28	413.561	401.713	360.108	317.378	399.024	-2.94811	9.19916e-13	-2.35921	4.39869e-09	-0.90488	0.037952	2.29046	6.31952e-10	-3.21954	1.17265e-08	-0.488625	0.232992	1.52448
yadS.EST3UTR	176901	177000	-	99	82	122	42	44	10	18	28	19	6	17	21	4	8	13	15	5	24.339	14.78	15.7235	16.9771	82.448	68.7366	28.7754	183.474	6.85849	17.5407	11.1966	4.95283	5.8859	10.8366	11.4439	8.59966	1.51433	0.0391915	2.0426	0.0046956	2.55385	0.000995718	0.518662	0.543436	1.60113	0.0917559	2.43008	0.0014595	0.710029
erpA.EST3UTR	176955	177054	+	99	299	653	171	178	0	9	63	3	105	117	346	156	260	173	210	109	88.7481	79.1091	64.0171	68.68	0	34.3683	64.7446	28.9696	120.024	120.721	184.478	193.16	191.292	144.21	160.215	187.472	-1.63517	0.00355712	-0.18027	0.697807	-2.60171	3.51349e-06	-0.503449	0.128466	-2.02202	0.00134356	-1.43166	0.000134414	-1.4533
yadS	177001	177624	-	623	437	1031	300	361	8	16	47	18	43	47	83	29	41	38	44	30	129.709	124.903	112.311	139.289	65.9584	61.0992	48.3015	173.818	49.1525	48.4948	44.2533	35.908	30.1652	31.6761	33.5688	51.5979	-0.861132	0.137503	-0.367892	0.51358	0.803785	0.151236	1.25741	0.0101382	-0.262298	0.769703	0.779974	0.111287	1.48576
yadS.AS	177055	177624	+	569	33	51	12	24	0	0	13	0	6	1	26	8	8	8	4	4	9.79495	6.17851	4.49242	9.26022	0	0	13.36	0	6.85849	1.0318	13.8625	9.90565	5.8859	6.66866	3.05171	6.87972	-1.44079	0.16626	0.310632	0.72387	-1.06388	0.235773	0.720932	0.439197	-1.52152	0.163082	0.397056	0.530552	-0.569589
yadS.btuF.TU	177625	177661	-	36	101	292	101	120	0	0	9	1	14	7	22	12	12	11	12	9	29.9785	35.375	37.8112	46.3011	0	0	9.24923	9.65655	16.0031	7.22262	11.7298	14.8585	8.82885	9.16941	9.15512	15.4794	-3.29279	0.00403394	-1.81768	0.00415513	-1.51474	0.105755	1.35105	0.0107133	-2.71959	0.0193859	-0.150231	0.812044	1.52616
yadS.btuF.TU_AS	177625	177661	+	36	0	0	0	2	0	0	0	0	0	0	0	0	0	0	0	0	0	0	0	0.771685	0	0	0	0	0	0	0	0	0	0	0	0	0	NA	0.0501524	NA	0	NA	0	NA	0	NA	0	NA	0.113996
btuF.AS	177662	178454	+	792	20	45	5	10	0	0	0	0	4	0	0	2	0	2	7	0	5.93633	5.45163	1.87184	3.85843	0	0	0	0	4.57233	0	0	2.47641	0	1.66717	5.34049	0	-0.657289	NA	-0.523189	NA	0.0649328	NA	0.424378	0.712192	-0.159837	NA	-0.270216	NA	0.402058
btuF	177662	178462	-	800	1362	4306	1078	1139	13	41	70	25	198	199	466	204	250	208	231	108	404.264	521.66	403.569	439.475	107.182	156.567	71.9385	241.414	226.33	205.329	248.458	252.594	183.934	173.385	176.236	185.753	-1.61683	0.000441846	-1.50251	0.000743844	-0.319499	0.518915	1.02564	0.0173029	-1.24597	0.0489839	-0.292316	0.525634	0.684055
mtn	178455	179153	-	698	2583	8339	2177	2356	45	141	599	51	678	624	1402	545	875	743	767	381	766.677	1010.25	815.001	909.045	371.016	538.437	615.588	492.484	775.01	643.845	747.508	674.823	643.77	619.352	585.165	655.294	-0.89812	0.0007861	-0.567525	0.0339648	-0.403089	0.16366	0.317726	0.244697	-0.711865	0.0712258	-0.101807	0.777041	0.256917
mtn.AS	178455	179153	+	698	4	14	0	3	0	0	2	0	3	4	2	0	6	8	1	2	1.18727	1.69606	0	1.15753	0	0	2.05538	0	3.42925	4.12721	1.06634	0	4.41443	6.66866	0.762927	3.43986	-0.191803	NA	0.683148	NA	-0.850509	NA	-0.77941	0.454706	-0.313807	NA	0.0196293	NA	-0.0952241
mtn.5UTR	179154	179183	-	29	27	72	30	22	0	6	38	0	87	68	151	62	88	79	79	41	8.01405	8.7226	11.2311	8.48854	0	22.9122	39.0523	0	99.4481	70.1626	80.509	76.7688	64.7449	65.853	60.2712	70.5172	0.607794	0.43856	1.31366	0.0229161	-1.65309	0.0215147	-3.12558	6.58934e-11	0.815361	0.347305	-0.725806	0.155225	-2.78665
mtn.dgt.IGR	179154	179195	+	41	0	0	0	0	0	0	1	0	1	0	1	0	0	0	1	0	0	0	0	0	0	0	1.02769	0	1.14308	0	0.533172	0	0	0	0.762927	0	0	NA	0.293966	NA	0	NA	-0.373218	NA	0.280393	NA	0.0489274	NA	-0.19594
dgt.mtn.IGR	179184	179236	-	52	4	3	2	0	0	0	0	0	1	0	0	0	0	2	0	0	1.18727	0.363442	0.748737	0	0	0	0	0	1.14308	0	0	0	0	1.66717	0	0	0.0342242	NA	0.0529419	NA	0.0197162	NA	0.0426064	NA	-0.00570091	NA	0	NA	0.110493
dgt.5UTR	179196	179236	+	40	49	122	38	56	4	6	4	0	4	11	8	3	7	7	14	1	14.544	14.78	14.226	21.6072	32.9792	22.9122	4.11077	0	4.57233	11.3498	4.26538	3.71462	5.15016	5.83508	10.681	1.71993	0.655943	0.388014	-1.5921	0.0518218	1.72305	0.0234006	0.709309	0.343114	0.874979	0.351005	-0.365541	0.562934	1.7418
dgt	179237	180754	+	1517	3870	9347	2266	2790	115	113	259	46	202	251	398	162	197	221	254	119	1148.68	1132.36	848.32	1076.5	948.153	431.513	266.172	444.201	230.903	258.983	212.203	200.589	144.94	184.222	193.783	204.672	-0.695839	0.086721	-1.38766	0.000217125	1.93435	2.52719e-07	2.11623	1.49059e-09	-0.151903	0.832553	0.58378	0.129782	2.11919
dgt.AS	179237	180754	-	1517	11	14	5	7	0	0	1	10	4	0	6	2	4	9	0	0	3.26498	1.69606	1.87184	2.7009	0	0	1.02769	96.5655	4.57233	0	3.19903	2.47641	2.94295	7.50225	0	0	-0.431184	0.694562	2.28241	0.0293171	-0.699328	0.422406	0.0569563	0.96613	-0.622742	0.554683	3.53659	0.00343991	-0.144177
dgt.EST3UTR	180755	180844	+	89	417	948	290	273	12	26	16	5	13	15	32	19	17	30	33	8	123.772	114.848	108.567	105.335	98.9377	99.2862	16.4431	48.2827	14.8601	15.4771	17.0615	23.5259	12.5075	25.0075	25.1766	13.7594	-0.229519	0.710115	-1.97864	0.000300184	2.18152	3.85306e-05	2.75271	1.48886e-08	-0.422064	0.611731	0.0853469	0.892817	2.24984
degP.dgt.IGR	180755	180883	-	128	0	1	0	0	0	0	0	0	0	0	0	0	0	0	0	0	0	0.121147	0	0	0	0	0	0	0	0	0	0	0	0	0	0	0.287039	NA	0	NA	0	NA	-0.11338	NA	0	NA	0	NA	0
degP.5UTR	180845	180883	+	38	328	771	272	215	5	14	35	5	16	21	45	25	31	33	60	19	97.3558	93.4045	101.828	82.9561	41.224	53.4618	35.9692	48.2827	18.2893	21.6679	23.9928	30.9552	22.8079	27.5082	45.7756	32.6787	-0.857277	0.0737032	-1.1528	0.00379718	0.803045	0.0997622	2.13975	3.55094e-09	-1.06157	0.0934867	-0.055565	0.921121	1.70436
degP	180884	182308	+	1424	1870	3743	1607	1299	98	151	1003	60	315	258	660	232	724	674	919	420	555.047	453.454	601.611	501.209	807.991	576.624	1030.78	579.393	360.071	266.205	351.894	287.264	532.674	561.835	701.13	722.371	0.413499	0.267036	0.541456	0.115146	0.284434	0.433754	0.660359	0.0480728	-0.324023	0.570769	0.171487	0.663503	0.746521
degP.AS	180884	182308	-	1424	6	49	12	10	0	2	4	0	10	7	14	3	13	16	10	0	1.7809	5.93621	4.49242	3.85843	0	7.6374	4.11077	0	11.4308	7.22262	7.46441	3.71462	9.56459	13.3373	7.62927	0	0.151153	0.895767	-0.132008	0.89778	-0.542245	0.531828	-0.867253	0.338152	0.00216424	0.998882	-0.101959	0.891519	-0.309198
degP.EST3UTR	182309	182408	+	99	26	43	61	57	0	10	105	1	94	68	142	59	197	124	227	106	7.71723	5.20933	22.8365	21.993	0	38.187	107.908	9.65655	107.45	70.1626	75.7105	73.0542	144.94	103.364	173.184	182.313	1.47787	0.0411337	1.37074	0.0228745	-1.92993	0.00662561	-3.51454	1.29534e-09	0.934662	0.285733	-0.836067	0.120396	-1.50173
cdaR.degP.IGR	182309	182462	-	153	6	23	6	5	0	0	0	0	4	2	8	3	5	4	2	2	1.7809	2.78639	2.24621	1.92921	0	0	0	0	4.57233	2.06361	4.26538	3.71462	3.67869	3.33433	1.52585	3.43986	-0.510587	NA	-0.745877	NA	-0.662814	NA	-0.33116	0.754161	-0.445662	NA	-0.439265	NA	-0.614832
degP.cdaR.IGR	182409	182446	+	37	28	57	17	9	0	0	6	0	7	3	5	1	12	6	10	8	8.31086	6.90539	6.36427	3.47258	0	0	6.16615	0	8.00157	3.09541	2.66586	1.23821	8.82885	5.0015	7.62927	13.7594	-1.44017	0.16426	0.027483	0.979963	-1.17823	0.194342	0.345833	0.717234	-1.3844	0.198437	-0.370138	0.558993	0.814769
cdaR.5UTR	182447	182462	+	15	323	505	134	162	6	3	39	4	15	20	15	9	59	41	32	11	95.8717	61.1794	50.1654	62.5065	49.4688	11.4561	40.08	38.6262	17.1462	20.6361	7.99759	11.1439	43.4085	34.1769	24.4137	18.9192	-1.38003	0.0240302	-0.410858	0.450718	-0.452811	0.456713	1.88537	3.50109e-05	-2.1833	0.0035813	0.533502	0.271626	2.40847
cdaR.AS	182463	183608	-	1145	14	53	31	14	2	4	16	1	0	28	51	23	18	13	17	9	4.15543	6.4208	11.6054	5.4018	16.4896	15.2748	16.4431	9.65655	0	28.8905	27.1918	28.4788	13.2433	10.8366	12.9698	15.4794	0.965236	0.293184	0.414673	0.63388	0.195924	0.822928	-1.02215	0.248298	0.888863	0.392578	0.00724597	0.995558	-1.19951
cdaR	182463	183620	+	1157	9399	20304	4413	5835	246	348	2233	180	459	558	665	307	1878	1586	1411	399	2789.78	2459.77	1652.09	2251.39	2028.22	1328.91	2294.84	1738.18	524.675	575.746	354.56	380.129	1381.72	1322.06	1076.49	686.252	-0.61833	0.0702655	0.0522282	0.906931	0.268473	0.448033	2.18066	1.03083e-13	-1.80098	3.15126e-05	1.07572	0.00068396	2.33786
yaeH.EST3UTR	183609	183708	-	99	52	156	83	49	19	51	219	13	166	203	273	132	327	216	270	141	15.4345	18.899	31.0726	18.9063	156.651	194.754	225.065	125.535	189.752	209.456	145.556	163.443	240.586	180.054	205.99	242.51	3.26622	2.42457e-18	2.83198	7.47637e-15	-0.199307	0.645786	-3.43483	1.55462e-25	3.10791	4.47507e-10	-0.16413	0.703691	-2.52687
cdaR.EST3UTR	183621	183720	+	99	748	1607	348	444	13	20	127	12	56	70	79	37	176	167	201	38	222.019	194.684	130.28	171.314	107.182	76.374	130.517	115.879	64.0126	72.2262	42.1206	45.8136	129.49	139.208	153.348	65.3574	-1.11232	0.0151135	-0.226022	0.648992	-0.489092	0.29261	1.5205	5.75261e-05	-1.93064	0.000904982	0.110881	0.827672	1.67865
yaeH	183709	184095	-	386	1321	4248	930	1161	72	163	622	42	300	382	600	232	673	511	635	306	392.095	514.633	348.163	447.963	593.626	622.448	639.225	405.575	342.925	394.149	319.903	287.264	495.151	425.961	484.458	526.299	0.404185	0.211564	0.426717	0.17018	0.365975	0.240616	0.29004	0.36368	0.0949958	0.868722	0.0925592	0.815294	0.364838
yaeH.AS	183721	184095	+	374	527	1333	217	274	4	30	218	3	72	53	109	26	294	224	216	52	156.422	161.489	81.238	105.721	32.9792	114.561	224.037	28.9696	82.3019	54.6856	58.1158	32.1934	216.307	186.723	164.792	89.4364	-0.801722	0.256712	0.418697	0.537329	-1.01626	0.118774	1.02389	0.123358	-1.88988	0.0276744	0.06295	0.925026	0.84296
yaeH.EST5UTR	184096	184176	-	80	1149	3396	710	1008	24	49	135	20	104	112	211	99	214	197	240	114	341.042	411.416	265.802	388.929	197.875	187.116	138.738	193.131	118.881	115.562	112.499	122.582	157.448	164.216	183.102	196.072	-0.925467	0.00434662	-1.02275	0.000734933	0.221172	0.550918	1.63592	6.45924e-10	-1.31036	0.00239636	-0.23407	0.521094	1.43764
yaeH.yaeI.IGR	184096	184256	+	160	39	147	68	34	0	0	9	0	5	6	13	4	14	7	8	9	11.5758	17.8086	25.4571	13.1186	0	0	9.24923	0	5.71541	6.19082	6.93124	4.95283	10.3003	5.83508	6.10341	15.4794	-2.13165	0.0480264	-0.875473	0.258772	-1.32273	0.151176	1.01419	0.199371	-2.10342	0.0646976	-0.164526	0.807686	1.29174
yaeI.EST3UTR	184177	184256	-	79	488	1340	316	436	6	23	56	2	53	57	108	52	91	103	108	66	144.846	162.337	118.301	168.227	49.4688	87.8301	57.5508	19.3131	60.5833	58.8128	57.5826	64.3867	66.9521	85.859	82.3961	113.515	-0.964186	0.0421344	-1.39722	0.00126668	-0.0513968	0.928331	1.2884	0.000646476	-1.20019	0.049319	-0.728163	0.0919374	1.16367
yaeI	184257	185069	-	812	924	2072	566	666	21	14	36	11	49	64	141	62	63	64	68	27	274.258	251.017	211.893	256.971	173.141	53.4618	36.9969	106.222	56.011	66.0354	75.1773	76.7688	46.3515	53.3493	51.879	46.4381	-1.1618	0.0263224	-1.80675	0.000418195	0.872045	0.0973321	1.93727	2.30666e-05	-0.798685	0.275698	0.126646	0.82568	1.48488
yaeI.AS	184257	185069	+	812	91	210	97	75	0	0	22	2	8	17	24	10	22	19	26	12	27.0103	25.4409	36.3138	28.9382	0	0	22.6092	19.3131	9.14466	17.5407	12.7961	12.3821	16.1862	15.8381	19.8361	20.6392	-3.02405	0.00703824	-0.459623	0.401075	-2.14644	0.0307363	0.875601	0.0772018	-3.07074	0.00952864	0.0734664	0.904305	1.25128
yaeI.EST5UTR	185070	185089	-	19	605	1542	376	377	17	32	111	8	245	216	517	173	489	331	362	211	179.574	186.809	140.763	145.463	140.162	122.198	114.074	77.2524	280.055	222.87	275.65	214.21	359.776	275.916	276.179	362.905	-0.468865	0.236004	-0.404904	0.272881	-1.20674	0.000577789	-0.440803	0.154933	-0.756927	0.12372	-1.4792	8.11902e-06	-0.754668
yaeI.dapD.IGR	185070	185122	+	52	0	4	1	0	0	0	3	0	1	0	2	3	4	3	2	0	0	0.484589	0.374369	0	0	0	3.08308	0	1.14308	0	1.06634	3.71462	2.94295	2.50075	1.52585	0	0.576629	NA	1.07189	NA	-0.365871	NA	-0.3176	NA	-0.0769934	NA	0.229924	NA	-1.25161
dapD.3UTR	185090	185122	-	32	606	1646	377	385	30	48	199	14	305	275	690	233	639	432	479	262	179.871	199.408	141.137	148.549	247.344	183.298	204.511	135.192	348.64	283.746	367.889	288.502	470.136	360.108	365.442	450.622	0.132359	0.754512	0.314194	0.387855	-0.907555	0.00584952	-0.713213	0.0128357	-0.226276	0.690126	-1.0197	0.00120868	-1.14642
dapD	185123	185947	-	824	4429	9884	3040	3081	167	254	1292	98	1121	1203	2566	1000	2084	1517	1651	881	1314.6	1197.42	1138.08	1188.78	1376.88	969.95	1327.78	946.342	1281.39	1241.26	1368.12	1238.21	1533.28	1264.55	1259.59	1515.26	-0.108738	0.741629	-0.000729266	0.99966	-0.249843	0.382284	-0.00606615	0.988993	-0.246636	0.587838	-0.213356	0.484999	-0.148934
dapD.AS	185123	185947	+	824	8	38	8	15	0	0	8	2	0	0	6	0	4	2	0	0	2.37453	4.60359	2.99495	5.78764	0	0	8.22154	19.3131	0	0	3.19903	0	2.94295	1.66717	0	0	-0.710877	0.500418	0.699717	0.439031	-0.373291	NA	2.03322	0.0653467	-1.59154	NA	2.18853	NA	0.657023
dapD.5UTR	185948	185977	-	29	78	205	60	58	4	7	46	2	69	87	172	74	128	93	111	54	23.1517	24.8352	22.4621	22.3789	32.9792	26.7309	47.2738	19.3131	78.8727	89.7669	91.7057	91.6273	94.1744	77.5232	84.6849	92.8763	0.221002	0.734719	0.821536	0.0403178	-1.35829	0.00958691	-1.74855	1.86963e-09	0.190273	0.810863	-0.855087	0.0264952	-1.96085
dapD.glnD.TU_AS	185948	185977	+	29	0	0	0	0	0	0	0	0	0	0	2	0	0	2	1	0	0	0	0	0	0	0	0	0	0	0	1.06634	0	0	1.66717	0.762927	0	0	NA	0	NA	0.0197159	NA	0	NA	0.116338	NA	0.0105757	NA	-0.251105
glnD	185978	188650	-	2672	1677	3939	879	975	35	92	432	27	255	279	620	210	405	351	449	208	497.761	477.199	329.07	376.196	288.568	351.32	443.963	260.727	291.486	287.873	330.567	260.023	297.974	292.588	342.554	357.746	-0.558698	0.0644272	0.10291	0.774729	0.125151	0.720626	0.732741	0.00338827	-0.564955	0.188301	0.0995699	0.78979	0.228801
glnD.AS	185978	188650	+	2672	22	41	29	16	0	0	10	0	12	16	32	24	26	22	32	10	6.52996	4.96704	10.8567	6.17348	0	0	10.2769	0	13.717	16.5089	17.0615	29.717	19.1292	18.3388	24.4137	17.1993	-1.24933	0.21905	0.00767635	0.993792	-2.24225	0.0261447	-1.21493	0.0498283	-1.3	0.217869	-0.678946	0.248987	-1.21303
glnD.5UTR	188651	188655	-	4	28	55	16	25	0	1	6	0	11	15	21	5	6	11	14	3	8.31086	6.6631	5.9899	9.64606	0	3.8187	6.16615	0	12.5739	15.4771	11.1966	6.19103	4.41443	9.16941	10.681	5.15979	-0.738084	0.466957	-0.348751	0.675886	-0.563889	0.518306	-0.756526	0.29936	-0.173077	0.886473	-0.261952	0.683634	-0.163665
glnD.map.TU_AS	188651	188711	+	60	0	2	0	1	0	0	0	0	0	2	0	0	0	0	0	0	0	0.242294	0	0.385843	0	0	0	0	0	2.06361	0	0	0	0	0	0	0.236997	NA	0.116481	NA	0	NA	-0.282437	NA	0.241295	NA	0	NA	0.0296112
glnD.map.TU	188656	188711	-	55	37	89	33	29	5	3	38	2	208	130	544	160	255	103	153	80	10.9822	10.7821	12.3542	11.1894	41.224	11.4561	39.0523	19.3131	237.761	134.134	290.046	198.113	187.613	85.859	116.728	137.594	0.810974	0.254794	1.2479	0.0314393	-2.20402	0.00103552	-3.91724	1.10983e-15	1.06273	0.191491	-1.48858	0.00787897	-4.1962
map	188712	189506	-	794	863	1853	1058	792	44	229	1131	37	1331	1245	2998	1199	1643	1357	1400	658	256.153	224.486	396.082	305.587	362.771	874.482	1162.32	357.292	1521.44	1284.6	1598.45	1484.61	1208.82	1131.17	1068.1	1131.71	1.22545	0.0146763	0.976756	0.0473449	-0.7348	0.140331	-2.35126	4.15314e-07	1.32077	0.0538517	-0.31258	0.513364	-1.9586
map.AS	188712	189506	+	794	52	126	28	38	0	0	4	0	4	1	5	0	14	2	3	2	15.4345	15.2646	10.4823	14.662	0	0	4.11077	0	4.57233	1.0318	2.66586	0	10.3003	1.66717	2.28878	3.43986	-1.97273	0.0703212	-0.970474	0.276893	-0.979929	0.270667	1.62609	0.0785697	-2.14163	0.0646976	0.0802402	0.916347	1.93067
map.EST5UTR	189507	189606	-	99	199	481	177	135	2	5	40	0	124	104	252	95	150	137	145	56	59.0665	58.2718	66.2633	52.0887	16.4896	19.0935	41.1077	0	141.742	107.308	134.359	117.63	110.361	114.201	110.624	96.3161	-1.37989	0.0356094	-0.718587	0.158268	-2.24014	0.00064163	-1.01585	0.013757	-1.16043	0.128485	-1.37061	0.0056591	-1.01489
map.tff.IGR	189507	189711	+	204	15	65	19	13	0	0	1	0	13	15	46	18	16	42	22	8	4.45225	7.87457	7.11301	5.01595	0	0	1.02769	0	14.8601	15.4771	24.5259	22.2877	11.7718	35.0105	16.7844	13.7594	-1.3184	0.197572	-1.25749	0.161899	-2.44419	0.017573	-1.05747	0.122138	-1.53095	0.153766	-1.82252	0.0303888	-1.6361
tff.map.IGR	189607	189711	-	104	0	4	2	3	0	1	0	0	2	6	5	0	0	0	3	1	0	0.484589	0.748737	1.15753	0	3.8187	0	0	2.28616	6.19082	2.66586	0	0	0	2.28878	1.71993	1.10098	NA	-0.188331	NA	1.06963	NA	-1.80198	0.0996281	2.10687	NA	-0.27367	NA	-0.248383
tff	189712	189847	+	135	301	533	1338	735	32	200	1837	44	2869	3069	5564	2635	2350	2233	1701	741	89.3418	64.5715	500.905	283.594	263.834	763.74	1887.87	424.888	3279.5	3166.6	2966.57	3262.67	1728.98	1861.39	1297.74	1274.47	2.46684	3.26406e-05	1.29418	0.0258511	-1.49328	0.012358	-5.20949	1.01344e-18	3.04741	0.000187225	-0.0713438	0.912213	-2.70124
tff.AS	189712	189847	-	135	4	12	0	7	0	2	2	0	6	14	8	0	3	2	6	4	1.18727	1.45377	0	2.7009	0	7.6374	2.05538	0	6.85849	14.4452	4.26538	0	2.20721	1.66717	4.57756	6.87972	0.827616	0.423738	0.212632	0.838274	0.465383	NA	-1.89113	0.0509164	1.65644	NA	-0.365853	NA	-0.437155
rpsB.5UTR	189848	189873	+	25	258	494	400	210	0	47	396	8	597	691	1276	602	517	481	378	174	76.5787	59.8467	149.747	81.0269	0	179.479	406.966	77.2524	682.42	712.976	680.328	745.4	380.376	400.953	288.386	299.268	0.339183	0.700184	0.752949	0.304049	-1.47366	0.0506445	-2.80652	0.000140147	0.765535	0.431827	-0.09754	0.889044	-2.1249
tff.rpsB.TU_AS	189848	189873	-	25	0	0	0	0	0	0	0	0	0	0	0	0	1	0	0	0	0	0	0	0	0	0	0	0	0	0	0	0	0.735738	0	0	0	0	NA	0	NA	0.0876415	NA	0	NA	0.160155	NA	0	NA	0
rpsB	189874	190599	+	725	4102	8844	5368	4470	263	727	4135	213	5397	6026	12204	5561	4682	4236	3686	1500	1217.54	1071.43	2009.61	1724.72	2168.38	2776.2	4249.51	2056.84	6169.21	6217.65	6506.84	6885.67	3444.72	3531.06	2812.15	2579.9	1.0589	0.000940196	0.712029	0.0295128	-0.439853	0.195987	-2.35926	1.11929e-15	1.79148	3.97171e-05	0.187273	0.624403	-1.77559
rpsB.AS	189874	190599	-	725	1	15	8	0	0	1	4	0	2	0	0	0	1	4	2	2	0.296817	1.81721	2.99495	0	0	3.8187	4.11077	0	2.28616	0	0	0	0.735738	3.33433	1.52585	3.43986	0.379612	NA	0.301521	NA	0.0886886	NA	-0.0161702	0.991861	0.0792076	NA	0.0562771	NA	1.06643
rpsB.tsf.TU	190600	190856	+	256	1665	3857	2348	1806	115	334	1582	79	4619	4592	9280	3770	3820	3497	3079	1134	494.2	467.265	879.018	696.832	948.153	1275.45	1625.81	762.867	5279.9	4738.04	4947.84	4668.04	2810.52	2915.04	2349.05	1950.4	1.15163	0.00060975	0.580613	0.101404	-1.27187	0.000132335	-3.29952	3.9705e-27	1.85708	4.65647e-05	-0.664756	0.0489614	-2.52909
rpsB.tsf.TU_AS	190600	190856	-	256	1	1	0	0	0	0	0	0	0	4	0	0	1	2	2	3	0.296817	0.121147	0	0	0	0	0	0	0	4.12721	0	0	0.735738	1.66717	1.52585	5.15979	0.474291	NA	0	NA	-0.0348279	NA	-0.83425	NA	0.388897	NA	-0.235085	NA	0
tsf	190857	191708	+	851	4202	9332	5797	4266	502	1075	4940	370	5867	6407	12269	5168	4948	4117	3268	1355	1247.22	1130.55	2170.22	1646	4138.89	4105.1	5076.8	3572.92	6706.46	6610.77	6541.49	6399.05	3640.43	3431.86	2493.24	2330.51	1.75984	1.23437e-17	1.15693	3.39263e-08	0.207456	0.411942	-2.45033	4.3181e-35	2.63984	7.03999e-20	0.787873	0.000340626	-1.73159
tsf.AS	190857	191708	-	851	20	29	6	9	0	0	2	0	0	5	12	2	2	4	6	0	5.93633	3.51327	2.24621	3.47258	0	0	2.05538	0	0	5.15902	6.39807	2.47641	1.47148	3.33433	4.57756	0	-0.872782	NA	-0.209421	0.841166	-0.377551	NA	0.449655	0.690401	-0.591451	NA	-0.0878739	NA	-0.361234
tsf.3UTR	191709	191738	+	29	12	38	42	19	2	20	67	5	617	292	1095	250	467	163	275	85	3.5618	4.60359	15.7235	7.33101	16.4896	76.374	68.8554	48.2827	705.282	301.287	583.824	309.552	343.589	135.874	209.805	146.194	3.19452	1.02018e-05	1.99942	0.00295481	-1.81729	0.00802771	-6.70978	3.16929e-24	3.98723	2.0629e-05	-0.969424	0.0951208	-4.97725
pyrH.tsf.IGR	191709	191854	-	145	5	2	0	0	0	0	0	0	0	2	6	3	2	2	6	4	1.48408	0.242294	0	0	0	0	0	0	0	2.06361	3.19903	3.71462	1.47148	1.66717	4.57756	6.87972	0.115454	NA	0	NA	-0.165808	NA	-0.154967	0.904477	-0.0513341	NA	-0.652416	NA	-2.57461
tsf.pyrH.IGR	191739	191811	+	72	5	17	19	4	1	13	23	0	500	182	879	181	366	114	203	68	1.48408	2.0595	7.11301	1.54337	8.2448	49.6431	23.6369	0	571.541	187.788	468.659	224.115	269.28	95.0284	154.874	116.955	3.38373	0.000211129	1.24388	0.126083	-1.80208	0.0270959	-7.29349	1.10724e-16	3.91768	0.000561184	-1.96192	0.012494	-5.72875
pyrH.5UTR	191812	191854	+	42	63	70	45	35	1	5	20	3	51	41	83	21	47	26	47	14	18.6994	8.48031	16.8466	13.5045	8.2448	19.0935	20.5538	28.9696	58.2972	42.3039	44.2533	26.0023	34.5797	21.6732	35.8576	24.079	0.137718	0.88131	0.416389	0.528624	-0.578358	0.406543	-1.71446	0.00102622	0.670074	0.459832	-0.228788	0.689384	-1.07743
pyrH	191855	192580	+	725	433	905	412	288	35	69	265	11	282	244	564	190	233	235	249	135	128.522	109.638	154.24	111.123	288.568	263.49	272.338	106.222	322.349	251.76	300.709	235.259	171.427	195.892	189.969	232.191	1.11938	0.00432591	0.591706	0.14992	0.496483	0.223362	-1.20666	0.000751834	1.64041	0.00175534	0.00356498	0.997519	-0.958778
pyrH.AS	191855	192580	-	725	0	6	0	0	0	0	0	0	4	1	7	1	4	8	6	0	0	0.726883	0	0	0	0	0	0	4.57233	1.0318	3.73221	1.23821	2.94295	6.66866	4.57756	0	0.37197	NA	0	NA	-0.515246	NA	-0.98695	0.36216	0.108957	NA	-0.263794	NA	-1.69817
pyrH.EST3UTR	192581	192680	+	99	90	155	85	95	4	8	102	7	135	186	296	131	169	152	173	59	26.7135	18.7778	31.8213	36.655	32.9792	30.5496	104.825	67.5958	154.316	191.915	157.819	162.205	124.34	126.705	131.986	101.476	0.416771	0.487149	1.38152	8.33657e-05	-1.79084	0.000505003	-2.87535	4.0366e-23	0.786386	0.224397	-0.224578	0.578031	-2.152
frr.pyrH.IGR	192581	192871	-	290	0	9	2	2	0	0	0	0	6	4	0	2	4	6	4	0	0	1.09033	0.748737	0.771685	0	0	0	0	6.85849	4.12721	0	2.47641	2.94295	5.0015	3.05171	0	0.243094	NA	-0.0888695	NA	-0.501222	NA	-1.37805	0.199796	0.270794	NA	-0.212567	NA	-0.171535
pyrH.frr.IGR	192681	192813	+	132	149	270	223	159	1	41	283	13	428	462	841	366	545	463	460	191	44.2257	32.7098	83.4842	61.349	8.2448	156.567	290.837	125.535	489.239	476.693	448.398	453.184	400.977	385.949	350.946	328.507	1.05447	0.0803131	1.34925	0.0126603	-1.82341	0.00173829	-3.4251	2.88114e-11	1.16437	0.129466	-0.3786	0.450083	-2.40904
frr.5UTR	192814	192871	+	57	88	233	182	132	6	20	162	7	308	398	624	275	373	325	326	133	26.1199	28.2273	68.1351	50.9312	49.4688	76.374	166.486	67.5958	352.069	410.658	332.7	340.507	274.43	270.914	248.714	228.751	1.17135	0.007581	1.112	0.00153617	-1.90132	6.58167e-06	-3.73882	3.01236e-36	1.56257	0.00303443	-0.638682	0.0710938	-2.42408
frr	192872	193429	+	557	629	1284	899	655	60	145	729	42	1328	1345	2693	1098	1423	1134	1142	558	186.698	155.553	336.557	252.727	494.688	553.712	749.188	405.575	1518.01	1387.78	1435.83	1359.55	1046.95	945.283	871.262	959.722	1.56185	7.68104e-08	0.981787	0.000776277	-0.851083	0.00522061	-3.02571	3.92516e-31	2.03927	2.80467e-07	-0.487255	0.11414	-2.18899
frr.AS	192872	193429	-	557	5	7	2	2	2	0	0	0	4	2	2	0	0	0	2	0	1.48408	0.848031	0.748737	0.771685	16.4896	0	0	0	4.57233	2.06361	1.06634	0	0	0	1.52585	0	1.11065	NA	-0.103322	NA	1.93436	NA	-0.71212	0.516643	2.21127	NA	-0.092469	NA	0.0839704
dxr.EST5UTR	193430	193520	+	90	42	60	54	45	5	22	29	4	258	178	468	194	267	188	214	109	12.4663	7.26883	20.2159	17.3629	41.224	84.0114	29.8031	38.6262	294.915	183.661	249.525	240.212	196.442	156.714	163.266	187.472	2.64808	1.88568e-08	0.619432	0.221339	-1.21873	0.00915238	-4.56566	1.13535e-34	2.99084	4.21462e-07	-2.23287	1.96129e-06	-3.60045
dxr.frr.IGR	193430	193520	-	90	2	13	5	3	4	0	2	2	0	0	5	3	4	1	0	0	0.593633	1.57491	1.87184	1.15753	32.9792	0	2.05538	19.3131	0	0	2.66586	3.71462	2.94295	0.833583	0	0	1.99907	0.0628114	0.998569	0.288248	1.23695	NA	0.978366	0.366967	0.117146	NA	1.35933	0.0712333	-0.492616
dxr	193521	194717	+	1196	2362	5568	1583	1714	32	51	165	29	209	229	525	256	268	215	280	114	701.081	674.548	592.626	661.334	263.834	194.754	169.569	280.04	238.904	236.283	279.916	316.981	197.178	179.22	213.619	196.072	-1.57282	1.18116e-08	-1.59331	8.25092e-10	0.214148	0.526859	1.50056	4.49016e-11	-1.20403	0.00176883	-0.0327814	0.940545	1.04918
dxr.AS	193521	194717	-	1196	38	91	16	10	0	0	6	0	20	12	17	19	25	6	6	6	11.279	11.0244	5.9899	3.85843	0	0	6.16615	0	22.8616	12.3816	9.06393	23.5259	18.3934	5.0015	4.57756	10.3196	-1.77751	0.0937359	0.0170344	0.987904	-1.6046	0.0926499	-0.499618	0.572195	-1.19844	0.260727	-0.156316	0.824285	-1.25526
ispZ.dxr.IGR	194718	194783	-	65	5	8	1	2	0	0	0	1	6	0	6	2	3	0	0	0	1.48408	0.969178	0.374369	0.771685	0	0	0	9.65655	6.85849	0	3.19903	2.47641	2.20721	0	0	0	-0.0641858	NA	0.562944	NA	-0.0246489	NA	-0.507084	0.6541	0.23811	NA	0.472628	NA	-0.745428
dxr.EST3UTR	194718	194817	+	99	6894	21121	4022	4509	2139	3340	1938	1935	657	373	665	261	1463	927	486	182	2046.25	2558.75	1505.71	1739.76	17635.6	12754.5	1991.67	18685.4	751.005	384.863	354.56	323.172	1076.38	772.731	370.782	313.027	2.33227	0.000560186	2.26937	0.00076679	3.57189	1.20699e-07	1.68126	0.01142	1.37224	0.117853	4.53036	2.229e-10	1.89069
ispZ	194784	194847	+	63	5885	18670	3496	3826	2123	3332	1937	1920	642	363	658	258	1448	922	476	172	1746.77	2261.82	1308.79	1476.23	17503.7	12723.9	1990.64	18540.6	733.859	374.545	350.827	319.457	1065.35	768.563	363.153	295.828	2.52652	0.000193582	2.48259	0.000244061	3.57603	1.16818e-07	1.53838	0.0218105	1.50727	0.0857179	4.57565	1.48315e-10	1.70383
ispZ.AS	194784	194847	-	63	10	13	1	2	0	0	1	1	4	1	6	4	1	1	0	0	2.96817	1.57491	0.374369	0.771685	0	0	1.02769	9.65655	4.57233	1.0318	3.19903	4.95283	0.735738	0.833583	0	0	-0.425166	NA	0.904709	NA	0.112078	NA	-0.163233	0.896033	0.18538	NA	0.782412	NA	-1.45929
ispU.5UTR	194818	194902	+	84	3543	11615	2215	2370	2071	3251	1913	1896	595	330	569	216	1258	825	419	154	1051.62	1407.13	829.227	914.447	17075	12414.6	1965.98	18308.8	680.134	340.495	303.375	267.453	925.558	687.706	319.666	264.869	3.21209	2.76564e-06	3.13889	4.3044e-06	3.72142	3.72149e-08	1.04102	0.140794	2.15154	0.0154866	4.73615	4.00179e-11	1.30918
ispU.ispZ.IGR	194848	194902	-	54	42	105	25	18	0	0	3	1	0	2	4	0	0	1	0	0	12.4663	12.7205	9.35922	6.94517	0	0	3.08308	9.65655	0	2.06361	2.13269	0	0	0.833583	0	0	-1.69942	0.113017	-0.378939	0.688744	0.37017	NA	2.06869	0.0458538	-0.549105	NA	1.19007	0.100397	1.54087
ispU	194903	195664	+	761	733	1801	663	787	8	29	267	22	503	502	1143	438	481	538	594	293	217.567	218.186	248.206	303.658	65.9584	110.742	274.394	212.444	574.97	517.965	609.416	542.334	353.89	448.468	453.178	503.94	-1.13513	0.000931559	-0.10033	0.777108	-1.99901	2.12884e-09	-1.29987	2.80509e-09	-0.688381	0.134403	-0.802963	0.00248074	-1.03974
ispU.AS	194903	195664	-	761	52	124	33	21	0	2	3	0	2	5	9	6	2	5	5	4	15.4345	15.0223	12.3542	8.10269	0	7.6374	3.08308	0	2.28616	5.15902	4.79855	7.42924	1.47148	4.16791	3.81463	6.87972	-0.931148	0.325369	-1.1537	0.165383	0.396225	0.651942	1.57308	0.0376496	-0.519606	0.634418	-0.283455	0.66524	0.613946
ispU.EST3UTR	195665	195670	+	5	118	248	82	60	0	5	9	0	17	18	45	16	12	12	41	12	35.0243	30.0445	30.6982	23.1506	0	19.0935	9.24923	0	19.4324	18.5725	23.9928	19.8113	8.82885	10.003	31.28	20.6392	-1.03278	0.165621	-1.38943	0.0295629	0.260607	0.728286	0.701898	0.181188	-0.226767	0.824916	-1.14144	0.058416	0.240836
cdsA.ispU.IGR	195665	195676	-	11	0	1	0	0	0	2	0	0	1	0	0	3	0	0	0	0	0	0.121147	0	0	0	7.6374	0	0	1.14308	0	0	3.71462	0	0	0	0	0.453367	NA	0	NA	0.302573	NA	-0.253436	NA	0.311646	NA	0	NA	-0.403334
cdsA.EST5UTR	195671	195676	+	5	173	342	98	83	0	5	11	0	19	19	41	18	11	9	39	12	51.3493	41.4324	36.6881	32.0249	0	19.0935	11.3046	0	21.7186	19.6043	21.8601	22.2877	8.09311	7.50225	29.7541	20.6392	-1.46913	0.0413333	-1.50074	0.0125916	0.435939	0.5423	1.0705	0.0216535	-0.307537	0.758609	-0.897604	0.108296	0.572354
cdsA	195677	196534	+	857	2581	5731	1975	1962	6	21	259	21	327	340	636	300	282	303	421	179	766.083	694.295	739.378	757.023	49.4688	80.1927	266.172	202.788	373.788	350.813	339.098	371.462	207.478	252.576	321.192	307.868	-3.308	4.98401e-23	-1.54242	4.23619e-13	-1.62928	3.31929e-06	0.996162	9.89591e-08	-2.60932	2.63526e-11	-0.288006	0.2858	1.0611
cdsA.AS	195677	196534	-	857	0	9	4	8	14	12	0	6	0	0	6	4	2	2	9	0	0	1.09033	1.49747	3.08674	115.427	45.8244	0	57.9393	0	0	3.19903	4.95283	1.47148	1.66717	6.86634	0	4.68532	0.000296514	1.59735	0.104656	2.96743	0.00728062	0.556254	0.620432	1.0563	0.301986	0.700885	0.27808	-0.355781
rseP.5UTR	196535	196545	+	10	183	352	166	136	2	0	24	0	38	27	64	18	31	22	42	10	54.3174	42.6438	62.1452	52.4746	16.4896	0	24.6646	0	43.4371	27.8587	34.123	22.2877	22.8079	18.3388	32.0429	17.1993	-2.1901	0.0194445	-1.24005	0.0494274	-1.07528	0.197366	0.387924	0.565788	-1.36121	0.165349	-0.199443	0.738358	0.855584
rseP.cdsA.IGR	196535	196545	-	10	0	0	0	0	0	0	0	0	0	0	0	0	0	0	0	0	0	0	0	0	0	0	0	0	0	0	0	0	0	0	0	0	0	NA	0	NA	0	NA	0	NA	0	NA	0	NA	0
rseP	196546	197898	+	1352	1588	3636	1310	1260	55	95	675	36	849	911	1701	691	862	883	1193	522	471.345	440.491	490.423	486.162	453.464	362.777	693.692	347.636	970.477	939.973	906.926	855.601	634.206	736.054	910.172	897.804	-0.168744	0.651539	0.174912	0.620607	-0.706593	0.0202201	-1.0384	6.45867e-05	0.273589	0.593573	-0.596165	0.0413358	-0.82536
rseP.AS	196546	197898	-	1352	14	54	11	8	0	0	2	0	4	0	8	10	8	0	0	4	4.15543	6.54195	4.11806	3.08674	0	0	2.05538	0	4.57233	0	4.26538	12.3821	5.8859	0	0	6.87972	-0.779786	0.456786	-0.272021	0.789588	-0.395296	NA	0.508564	0.655549	-0.618784	NA	-0.114326	NA	-0.489552
bamA.rseP.IGR	197899	197927	-	28	0	0	0	0	0	0	0	0	0	0	0	1	0	0	0	0	0	0	0	0	0	0	0	0	0	0	0	1.23821	0	0	0	0	0	NA	0	NA	0	NA	0	NA	0	NA	0	NA	-0.253068
rseP.EST3UTR	197899	197927	+	28	66	168	57	56	13	4	87	0	69	68	199	70	94	83	137	46	19.5899	20.3527	21.339	21.6072	107.182	15.2748	89.4092	0	78.8727	70.1626	106.101	86.6745	69.1593	69.1874	104.521	79.1168	1.13291	0.121227	0.995273	0.146766	-0.200046	0.784968	-1.57779	0.0180731	1.01668	0.260731	-0.350423	0.543565	-1.80847
bamA	197928	200360	+	2432	3286	7303	3512	2939	183	471	4021	193	2310	2211	5215	2224	3362	2805	3474	1691	975.339	884.738	1314.78	1133.99	1508.8	1798.61	4132.35	1863.71	2640.52	2281.32	2780.49	2753.77	2473.55	2338.2	2650.41	2908.4	0.784218	0.0264706	1.22189	0.000185352	-0.475219	0.182967	-1.34603	2.80166e-05	0.76828	0.135063	0.0949715	0.831539	-1.12159
bamA.AS	197928	200360	-	2432	9	49	16	2	0	6	17	2	14	16	38	6	17	34	33	8	2.67135	5.93621	5.9899	0.771685	0	22.9122	17.4708	19.3131	16.0031	16.5089	20.2606	7.42924	12.5075	28.3418	25.1766	13.7594	1.05955	0.237327	1.63554	0.0501855	-0.294628	0.725525	-1.41363	0.0803652	0.668524	0.520002	-0.049802	0.948248	-1.51344
bamA.skp.TU	200361	200481	+	120	4877	12551	4026	4385	54	82	553	28	303	350	734	296	576	468	606	287	1447.57	1520.52	1507.21	1691.92	445.219	313.133	568.314	270.383	346.354	361.131	391.349	366.509	423.785	390.117	462.334	493.62	-1.9268	1.28225e-10	-1.75718	1.69948e-09	-0.117259	0.764611	2.00885	1.60026e-13	-2.05926	7.05844e-07	-0.0640113	0.885327	2.01725
bamA.skp.TU_AS	200361	200481	-	120	0	5	0	2	0	0	0	0	0	0	1	0	1	0	1	0	0	0.605736	0	0.771685	0	0	0	0	0	0	0.533172	0	0.735738	0	0.762927	0	0.141619	NA	0.050156	NA	0.0876426	NA	0.0586733	NA	0.0329849	NA	0.0105779	NA	0.00644703
skp	200482	200967	+	485	3581	8400	3350	3077	204	530	3977	147	1480	1579	3841	1619	3053	2551	3218	1615	1062.9	1017.64	1254.14	1187.24	1681.94	2023.91	4087.13	1419.51	1691.76	1629.22	2047.92	2004.66	2246.21	2126.47	2455.1	2777.69	0.766013	0.0710354	1.07222	0.00639047	-0.197314	0.662889	-0.632928	0.140572	0.368594	0.58646	0.0622519	0.905015	-0.673947
skp.AS	200482	200967	-	485	2	15	10	3	0	2	3	2	0	0	3	0	1	4	0	0	0.593633	1.81721	3.74369	1.15753	0	7.6374	3.08308	19.3131	0	0	1.59952	0	0.735738	3.33433	0	0	0.754253	0.474345	0.747123	0.426361	0.380713	NA	1.03157	0.340747	-0.338852	NA	1.41872	NA	0.583604
skp.lpxD.TU	200968	200970	+	2	43	115	78	38	3	22	215	2	131	128	301	113	236	220	243	122	12.7631	13.9319	29.2008	14.662	24.7344	84.0114	220.954	19.3131	149.744	132.071	160.485	139.917	173.634	183.388	185.391	209.832	1.74733	0.00988105	2.26457	0.000417204	-1.23536	0.0618127	-3.05044	5.00579e-07	1.22829	0.1507	-0.286901	0.607951	-2.44639
skp.lpxD.TU_AS	200968	200970	-	2	0	0	0	0	0	0	0	0	0	0	0	0	0	0	0	0	0	0	0	0	0	0	0	0	0	0	0	0	0	0	0	0	0	NA	0	NA	0	NA	0	NA	0	NA	0	NA	0
lpxD	200971	201996	+	1025	5171	12269	3732	3688	90	334	2476	162	1851	1934	4786	1980	3405	2725	3680	1651	1534.84	1486.36	1397.14	1422.99	742.032	1275.45	2544.57	1564.36	2115.84	1995.51	2551.76	2451.65	2505.19	2271.51	2807.57	2839.61	-0.533598	0.0983918	0.524346	0.0886646	-1.15705	7.10052e-05	-0.429704	0.174385	-0.709321	0.116304	-0.358531	0.255985	-0.797123
lpxD.AS	200971	201996	-	1025	21	17	7	6	0	1	4	1	2	0	2	8	4	0	2	2	6.23315	2.0595	2.62058	2.31506	0	3.8187	4.11077	9.65655	2.28616	0	1.06634	9.90565	2.94295	0	1.52585	3.43986	-0.248686	0.827029	0.504802	0.592315	0.254122	NA	0.923393	0.386491	-0.288444	NA	0.296704	NA	-0.565559
lpxD.fabZ.TU	201997	202100	+	103	1056	2897	788	740	7	36	207	3	416	422	1073	455	726	594	748	297	313.438	350.964	295.003	285.523	57.7136	137.473	212.732	28.9696	475.522	435.421	572.094	563.384	534.146	495.148	570.669	510.82	-1.49011	0.00445254	-0.866521	0.0868889	-2.0979	6.16612e-05	-0.413393	0.462812	-1.50352	0.0289662	-1.64251	0.00108269	-0.867908
lpxD.fabZ.TU_AS	201997	202100	-	103	6	26	13	7	19	24	9	16	9	10	6	5	2	0	4	8	1.7809	3.14983	4.86679	2.7009	156.651	91.6488	9.24923	154.505	10.2877	10.318	3.19903	6.19103	1.47148	0	3.05171	13.7594	4.77248	8.68581e-07	3.34638	0.000366636	5.62317	4.5269e-06	-1.38919	0.120895	6.3815	3.24722e-06	1.87222	0.021157	-0.155053
fabZ	202101	202556	+	455	19100	45020	15089	17455	30	86	560	42	601	620	1318	642	765	669	784	350	5669.2	5454.05	5648.85	6734.88	247.344	328.408	575.508	405.575	686.992	639.718	702.721	794.929	562.839	557.667	598.135	601.976	-4.19268	1.42521e-74	-3.54584	7.78163e-69	-0.871592	0.000496051	3.03664	1.17444e-60	-3.92676	5.12534e-39	-0.183688	0.517054	3.02225
fabZ.AS	202101	202556	-	455	1	6	0	8	4	0	2	3	0	0	0	6	0	0	2	0	0.296817	0.726883	0	3.08674	32.9792	0	2.05538	28.9696	0	0	0	7.42924	0	0	1.52585	0	1.48498	0.154337	0.798418	0.378306	1.5951	0.0711495	0.343545	0.760073	0.771996	0.372967	0.515216	0.347856	-0.339501
fabZ.lpxA.TU	202557	202559	+	2	721	1491	458	452	7	2	28	1	40	46	108	46	60	41	54	29	214.005	180.631	171.461	174.401	57.7136	7.6374	28.7754	9.65655	45.7233	47.463	57.5826	56.9575	44.1443	34.1769	41.198	49.878	-2.73405	1.16525e-06	-2.60115	6.92515e-09	-0.486481	0.398779	1.98517	8.87072e-09	-2.35446	0.000443568	-0.548429	0.226785	1.51594
fabZ.lpxA.TU_AS	202557	202559	-	2	0	0	0	0	1	0	2	0	0	0	0	1	0	0	0	0	0	0	0	0	8.2448	0	2.05538	0	0	0	0	1.23821	0	0	0	0	0.555641	NA	0.329696	NA	0.299805	NA	0	NA	0.299113	NA	0.111842	NA	-0.253068
lpxA.AS	202560	203347	-	787	4	7	10	1	1	0	2	0	0	2	2	1	2	4	3	0	1.18727	0.848031	3.74369	0.385843	8.2448	0	2.05538	0	0	2.06361	1.06634	1.23821	1.47148	3.33433	2.28878	0	0.604751	NA	-0.0282557	NA	0.098801	NA	-0.034125	0.981628	0.100965	NA	0.0966212	NA	0.387729
lpxA	202560	203348	+	788	10495	24452	6327	6459	94	130	1128	41	950	937	2388	998	1260	997	1267	502	3115.09	2962.29	2368.63	2492.16	775.012	496.431	1159.24	395.918	1085.93	966.8	1273.22	1235.73	927.029	831.082	966.628	863.405	-2.14456	6.13637e-08	-1.46325	0.000225613	-0.403461	0.349721	1.47354	0.000143006	-1.79822	0.00125172	-0.126951	0.793439	0.885452
lpxB.AS	203348	204492	-	1144	9	32	25	9	2	6	6	10	0	2	4	0	2	10	8	6	2.67135	3.87671	9.35922	3.47258	16.4896	22.9122	6.16615	96.5655	0	2.06361	2.13269	0	1.47148	8.33583	6.10341	10.3196	1.5871	0.100462	1.75904	0.0531676	1.04259	0.227565	0.835475	0.432704	0.144351	0.906741	1.01531	0.143632	1.29284
lpxB	203348	204496	+	1148	1209	2633	1084	938	42	78	568	28	739	658	1546	654	822	781	950	447	358.851	318.981	405.816	361.92	346.282	297.859	583.729	270.383	844.738	678.927	824.285	809.787	604.776	651.028	724.78	768.809	-0.0806771	0.855542	0.236759	0.525583	-0.897985	0.00637016	-1.13057	7.77316e-05	0.171643	0.775312	-0.578327	0.0696798	-1.0497
rnhB	204493	205089	+	596	477	880	435	298	8	27	196	17	293	266	526	209	235	259	309	139	141.581	106.61	162.85	114.981	65.9584	103.105	201.428	164.161	334.923	274.46	280.449	258.785	172.898	215.898	235.744	239.07	-0.431793	0.32937	0.411287	0.251337	-1.00821	0.0103042	-1.25818	7.15848e-06	0.153863	0.81769	-0.2483	0.502808	-0.922783
rnhB.AS	204493	205089	-	596	0	0	0	0	0	0	0	0	0	0	0	2	0	2	0	0	0	0	0	0	0	0	0	0	0	0	0	2.47641	0	1.66717	0	0	0	NA	0	NA	0.0197159	NA	0	NA	0.116338	NA	0	NA	-0.349258
rnhB.dnaE.TU	205090	205125	+	35	22	71	48	25	1	3	22	0	17	18	34	16	21	13	21	1	6.52996	8.60145	17.9697	9.64606	8.2448	11.4561	22.6092	0	19.4324	18.5725	18.1279	19.8113	15.4505	10.8366	16.0215	1.71993	0.269457	0.784533	0.164957	0.849515	-0.190655	0.822928	-1.05044	0.162503	0.505539	0.630844	0.309647	0.61773	-0.341301
rnhB.dnaE.TU_AS	205090	205125	-	35	0	0	0	0	0	0	0	0	0	0	0	0	0	0	0	0	0	0	0	0	0	0	0	0	0	0	0	0	0	0	0	0	0	NA	0	NA	0	NA	0	NA	0	NA	0	NA	0
dnaE	205126	208608	+	3482	2837	6694	2079	2021	44	88	438	43	773	688	1695	683	804	701	861	365	842.068	810.96	778.313	779.788	362.771	336.046	450.129	415.232	883.602	709.881	903.727	845.695	591.533	584.342	656.88	627.775	-1.22908	6.58331e-10	-0.800441	7.92522e-06	-0.731766	0.000558548	0.0525405	0.811663	-0.786595	0.00453626	-0.501012	0.0115785	-0.155311
dnaE.AS	205126	208608	-	3482	48	84	34	27	4	4	8	0	20	10	30	10	40	12	22	2	14.2472	10.1764	12.7285	10.4177	32.9792	15.2748	8.22154	0	22.8616	10.318	15.9952	12.3821	29.4295	10.003	16.7844	3.43986	0.609811	0.473895	-0.469504	0.569743	0.104278	0.89913	-0.346906	0.696322	0.34733	0.748187	-0.26383	0.683601	-0.228148
accA.5UTR	208609	208620	+	11	81	198	66	86	1	3	21	2	38	22	67	24	44	30	45	20	24.0421	23.9872	24.7083	33.1825	8.2448	11.4561	21.5815	19.3131	43.4371	22.6997	35.7226	29.717	32.3725	25.0075	34.3317	34.3986	-0.887117	0.254032	-0.360731	0.527305	-1.00553	0.161494	-0.420288	0.39442	-0.683284	0.440887	-0.429665	0.377161	-0.170389
accA.dnaE.IGR	208609	208620	-	11	0	0	0	0	0	0	0	0	0	0	0	0	0	0	0	0	0	0	0	0	0	0	0	0	0	0	0	0	0	0	0	0	0	NA	0	NA	0	NA	0	NA	0	NA	0	NA	0
accA	208621	209580	+	959	1579	3786	1410	1230	35	124	582	58	737	651	1759	631	810	689	757	296	468.673	458.663	527.86	474.586	288.568	473.519	598.117	560.08	842.451	671.704	937.85	781.308	595.948	574.339	577.536	509.1	-0.216371	0.490754	0.208864	0.477318	-0.523057	0.0575582	-0.692866	0.00228211	0.13346	0.785196	0.0848193	0.810431	-0.762872
accA.AS	208621	209580	-	959	5	7	5	5	0	0	4	0	2	4	1	0	4	0	2	0	1.48408	0.848031	1.87184	1.92921	0	0	4.11077	0	2.28616	4.12721	0.533172	0	2.94295	0	1.52585	0	-0.0524775	NA	0.285867	NA	-0.153672	NA	-0.735987	0.497834	0.240545	NA	0.334271	NA	0.926225
accA.EST3UTR	209581	209629	+	48	23	41	12	10	2	7	16	1	62	36	226	39	63	36	68	11	6.82678	4.96704	4.49242	3.85843	16.4896	26.7309	16.4431	9.65655	70.8711	37.1449	120.497	48.2901	46.3515	30.009	51.879	18.9192	1.51723	0.042049	1.34194	0.0639282	-0.482173	0.488138	-2.85392	2.72403e-06	1.7065	0.0561075	-0.680455	0.245204	-4.01631
ldcC.accA.IGR	209581	209678	-	97	0	11	0	0	0	0	0	0	2	10	1	1	4	0	0	4	0	1.33262	0	0	0	0	0	0	2.28616	10.318	0.533172	1.23821	2.94295	0	0	6.87972	0.114948	NA	0	NA	-0.0802002	NA	-0.793756	0.448105	0.319724	NA	-0.22086	NA	-0.724074
ldcC.EST5UTR	209630	209678	+	48	13	36	0	10	0	3	2	0	3	4	8	4	3	4	3	0	3.85861	4.3613	0	3.85843	0	11.4561	2.05538	0	3.42925	4.12721	4.26538	4.95283	2.20721	3.33433	2.28878	0	0.358463	0.740774	0.0129764	0.991723	0.534136	NA	0.0700669	0.957489	0.417959	NA	0.100525	NA	-0.693603
ldcC	209679	211820	+	2141	971	2320	810	817	17	35	73	8	55	24	107	54	69	47	74	17	288.209	281.062	303.239	315.233	140.162	133.655	75.0215	77.2524	62.8695	24.7633	57.0495	66.8632	50.7659	39.1784	56.4566	29.2388	-0.959333	0.0353299	-1.87795	1.56208e-05	1.43722	0.00171745	2.5652	8.48246e-11	-0.913418	0.156341	0.522435	0.242221	2.20477
ldcC.AS	209679	211820	-	2141	75	180	45	63	8	20	30	3	12	12	21	7	34	43	36	10	22.2612	21.8065	16.8466	24.3081	65.9584	76.374	30.8308	28.9696	13.717	12.3816	11.1966	8.66745	25.0151	35.8441	27.4654	17.1993	1.56044	0.000691514	0.468662	0.37284	1.07573	0.0266728	0.690053	0.181643	0.38976	0.618281	0.232453	0.649326	0.90164
ldcC.EST3UTR	211821	211848	+	27	6	45	4	4	0	1	0	0	3	2	2	2	0	1	4	0	1.7809	5.45163	1.49747	1.54337	0	3.8187	0	0	3.42925	2.06361	1.06634	2.47641	0	0.833583	3.05171	0	-0.189354	NA	-0.471722	NA	0.776388	NA	0.23295	0.846012	0.607949	NA	-0.301446	NA	-0.0580816
yaeR.ldcC.IGR	211821	211876	-	55	3	2	2	2	0	0	3	0	2	0	1	0	0	0	1	0	0.89045	0.242294	0.748737	0.771685	0	0	3.08308	0	2.28616	0	0.533172	0	0	0	0.762927	0	0.215509	NA	0.387147	NA	0	NA	-0.287156	NA	0.548786	NA	0.246493	NA	0.256924
yaeR.EST5UTR	211849	211876	+	27	7	41	3	6	0	1	0	0	5	4	4	4	2	1	7	0	2.07772	4.96704	1.12311	2.31506	0	3.8187	0	0	5.71541	4.12721	2.13269	4.95283	1.47148	0.833583	5.34049	0	-0.181317	NA	-0.568545	0.550927	0.395206	NA	-0.280026	0.80517	0.524938	NA	-0.531375	NA	-0.547833
yaeR	211877	212266	+	389	90	277	60	66	0	10	28	0	32	20	81	32	44	42	28	9	26.7135	33.5578	22.4621	25.4656	0	38.187	28.7754	0	36.5786	20.6361	43.187	39.6226	32.3725	35.0105	21.3619	15.4794	-0.263733	0.750848	-0.0936321	0.906288	-0.332533	0.631888	0.0716703	0.930716	-0.387021	0.690126	0.104101	0.87479	-0.667417
yaeR.AS	211877	212266	-	389	1	0	1	0	0	0	3	0	3	0	1	0	0	2	0	0	0.296817	0	0.374369	0	0	0	3.08308	0	3.42925	0	0.533172	0	0	1.66717	0	0	0.380978	NA	0.413933	NA	0.0323801	NA	-0.569374	NA	0.288483	NA	0.204844	NA	-0.124046
yaeR.EST3UTR	212267	212298	+	31	29	46	14	21	0	8	6	1	10	3	40	16	19	10	10	10	8.60768	5.57277	5.24116	8.10269	0	30.5496	6.16615	9.65655	11.4308	3.09541	21.3269	19.8113	13.979	8.33583	7.62927	17.1993	1.00462	0.214945	0.0164335	0.987904	0.439523	0.55811	-0.0256948	0.98249	0.428227	0.686073	-0.310415	0.622305	-1.30155
tilS.yaeR.IGR	212267	212330	-	63	0	0	0	0	0	0	0	0	0	0	0	0	0	0	0	0	0	0	0	0	0	0	0	0	0	0	0	0	0	0	0	0	0	NA	0	NA	0	NA	0	NA	0	NA	0	NA	0
tilS.EST5UTR	212299	212330	+	31	20	53	18	19	0	6	8	1	14	7	34	17	17	9	11	12	5.93633	6.4208	6.73864	7.33101	0	22.9122	8.22154	9.65655	16.0031	7.22262	18.1279	21.0495	12.5075	7.50225	8.39219	20.6392	0.884563	0.269017	0.172015	0.839799	0.319801	0.673545	-0.746332	0.293214	0.871447	0.355762	-0.298471	0.624286	-1.22787
tilS.AS	212331	213577	-	1246	39	97	21	22	0	6	7	0	11	25	34	15	30	28	11	16	11.5758	11.7513	7.86174	8.48854	0	22.9122	7.19385	0	12.5739	25.7951	18.1279	18.5731	22.0721	23.3403	8.39219	27.5189	0.212137	0.820007	-0.266024	0.754705	-0.390948	0.60163	-0.603908	0.408361	0.0424923	0.971571	-0.686375	0.266081	-0.944871
tilS	212331	213629	+	1298	392	981	182	245	2	12	60	6	70	93	175	66	103	79	99	51	116.352	118.845	68.1351	94.5314	16.4896	45.8244	61.6615	57.9393	80.0157	95.9577	93.3052	81.7216	75.781	65.853	75.5297	87.7165	-1.5498	0.00118124	-0.373034	0.352311	-0.815737	0.0988172	0.402038	0.222667	-1.19589	0.0406145	-0.299326	0.44944	-0.103913
rof.EST3UTR	213578	213677	-	99	230	716	173	155	2	6	46	6	58	94	133	62	174	99	137	37	68.2678	86.7414	64.7658	59.8056	16.4896	22.9122	47.2738	57.9393	66.2988	96.9895	70.9119	76.7688	128.018	82.5247	104.521	63.6374	-1.61668	0.00839145	-0.273951	0.597844	-2.02076	0.00111899	-0.0697589	0.898932	-1.85059	0.00886835	-0.550873	0.204538	-0.214288
tilS.EST3UTR	213630	213729	+	99	47	78	16	25	1	2	4	0	7	7	18	2	12	10	9	5	13.9504	9.44948	5.9899	9.64606	8.2448	7.6374	4.11077	0	8.00157	7.22262	9.5971	2.47641	8.82885	8.33583	6.86634	8.59966	-0.352529	0.716126	-0.667398	0.413711	-0.0677154	0.941038	0.493752	0.538202	-0.389209	0.72214	-0.40353	0.520557	0.173455
rof	213678	213932	-	254	609	1985	542	556	6	39	223	20	104	157	261	99	336	206	258	70	180.761	240.477	202.908	214.528	49.4688	148.929	229.175	193.131	118.881	161.993	139.158	122.582	247.208	171.718	196.835	120.395	-0.867817	0.0661377	0.0389374	0.945478	-0.812582	0.0754532	0.548647	0.209432	-1.30615	0.0287182	0.294795	0.494903	0.615736
rof.AS	213730	213932	+	202	35	90	16	19	1	2	1	2	4	9	12	11	3	18	7	8	10.3886	10.9033	5.9899	7.33101	8.2448	7.6374	1.02769	19.3131	4.57233	9.28623	6.39807	13.6203	2.20721	15.0045	5.34049	13.7594	-0.231861	0.830363	-0.202861	0.838274	-0.0525272	0.957703	0.408903	0.693664	-0.301875	0.795633	-0.261654	0.693985	-0.353468
yaeP	213925	214125	-	200	1803	5456	1410	1731	26	68	232	12	193	162	261	115	360	266	269	99	535.16	660.979	527.86	667.893	214.365	259.672	238.425	115.879	220.615	167.152	139.158	142.394	264.866	221.733	205.227	170.273	-1.24053	0.000353856	-1.50651	6.3215e-06	-0.0160544	0.973121	1.56639	2.6452e-07	-1.48522	0.00165017	0.0476032	0.92383	2.01412
yaeP.AS	213933	214125	+	192	2	7	0	6	0	0	0	0	0	6	2	0	3	12	7	1	0.593633	0.848031	0	2.31506	0	0	0	0	0	6.19082	1.06634	0	2.20721	10.003	5.34049	1.71993	0.140251	NA	-0.231992	NA	-0.626215	NA	-0.763931	0.486983	-0.0874126	NA	-0.367148	NA	0.273924
yaeP.5UTR	214126	214187	-	61	233	1093	236	294	2	13	27	2	92	64	92	56	151	112	102	48	69.1582	132.414	88.351	113.438	16.4896	49.6431	27.7477	19.3131	105.164	66.0354	49.0519	69.3396	111.096	93.3613	77.8185	82.5567	-1.23066	0.0336972	-1.71705	0.00123568	-1.19697	0.0367024	0.223139	0.695424	-1.34307	0.0595546	-1.23846	0.019308	0.707738
yaeP.yaeQ.IGR	214126	214279	+	153	11	30	15	10	0	0	5	0	15	12	17	8	5	9	12	5	3.26498	3.63442	5.61553	3.85843	0	0	5.13846	0	17.1462	12.3816	9.06393	9.90565	3.67869	7.50225	9.15512	8.59966	-0.840497	0.41043	-0.0570458	0.952112	-1.04977	0.239356	-1.77252	0.0047817	-0.137579	0.910483	-0.405375	0.512411	-0.79007
yaeQ.yaeP.IGR	214188	214290	-	102	6	31	5	1	0	0	1	0	12	5	10	4	19	13	7	8	1.7809	3.75556	1.87184	0.385843	0	0	1.02769	0	13.717	5.15902	5.33172	4.95283	13.979	10.8366	5.34049	13.7594	-0.648578	0.537484	0.0563278	0.959573	-1.6352	0.0880089	-1.26531	0.128086	-0.715398	0.505655	-1.00811	0.150251	-1.47319
yaeQ.5UTR	214280	214290	+	10	16	34	14	8	1	0	5	0	15	14	21	11	6	9	12	4	4.74906	4.11901	5.24116	3.08674	8.2448	0	5.13846	0	17.1462	14.4452	11.1966	13.6203	4.41443	7.50225	9.15512	6.87972	-0.336881	0.753614	0.0553866	0.953749	-0.473141	0.590373	-1.58346	0.00925803	0.327003	0.777101	-0.355727	0.567496	-1.28771
yaeQ	214291	214836	+	545	816	1758	611	597	45	65	102	13	112	106	187	90	85	80	134	55	242.202	212.977	228.739	230.348	371.016	248.216	104.825	125.535	128.025	109.371	99.7032	111.439	62.5377	66.6866	102.232	94.5962	0.372467	0.214511	-1.01593	0.000224554	2.14749	5.5461e-15	0.918328	9.58914e-05	1.17997	0.00185452	0.110431	0.78271	1.1031
yaeQ.AS	214291	214836	-	545	28	68	26	30	0	0	8	0	6	3	12	0	11	4	10	2	8.31086	8.23801	9.73359	11.5753	0	0	8.22154	0	6.85849	3.09541	6.39807	0	8.09311	3.33433	7.62927	3.43986	-1.42336	0.173907	-0.386277	0.669249	-0.960061	0.280621	0.495928	0.622168	-1.23332	0.250346	0.0368331	0.964693	1.00652
arfB	214833	215255	+	422	1062	2530	754	788	592	617	237	219	68	95	168	77	67	77	103	49	315.219	306.503	282.274	304.044	4880.92	2356.14	243.563	2114.78	77.7296	98.0213	89.573	95.3419	49.2944	64.1859	78.5814	84.2766	3.18681	1.91691e-06	1.60469	0.0136971	5.59466	2.73438e-16	1.51772	0.0222978	3.44901	0.000194642	3.36445	1.2173e-06	1.36736
arfB.AS	214837	215255	-	418	144	449	174	191	2	0	0	2	0	2	0	5	2	2	0	0	42.7416	54.3951	65.1402	73.6959	16.4896	0	0	19.3131	0	2.06361	0	6.19103	1.47148	1.66717	0	0	-1.20587	0.249556	-1.46336	0.134124	0.708392	0.420802	3.09992	0.0117326	-0.882803	0.393594	1.07357	0.115428	2.5843
arfB.nlpE.TU	215256	215268	+	12	150	322	78	115	82	95	32	40	4	6	9	2	12	5	9	2	44.5225	39.0094	29.2008	44.3719	676.074	362.777	32.8862	386.262	4.57233	6.19082	4.79855	2.47641	8.82885	4.16791	6.86634	3.43986	3.11056	7.42357e-05	1.86486	0.0138109	5.64475	5.05232e-11	2.2654	0.00522691	2.12748	0.0381866	4.44292	1.96129e-06	2.5594
arfB.nlpE.TU_AS	215256	215268	-	12	8	48	14	19	0	0	0	0	0	0	0	1	0	0	1	0	2.37453	5.81507	5.24116	7.33101	0	0	0	0	0	0	0	1.23821	0	0	0.762927	0	-0.43993	NA	-0.676472	NA	0	NA	1.12796	0.280636	0	NA	0.0205209	NA	0.895497
nlpE	215269	215979	+	710	526	1432	406	426	68	64	117	15	104	111	216	102	124	101	113	80	156.125	173.483	151.994	164.369	560.647	244.397	120.24	144.848	118.881	114.53	115.165	126.297	91.2315	84.1919	86.2107	137.594	1.15415	0.002474	-0.263803	0.576238	2.03853	8.91257e-08	0.470883	0.263505	1.44834	0.00671371	0.149013	0.755414	0.356037
nlpE.AS	215269	215979	-	710	35	95	36	27	0	2	8	0	20	12	48	13	12	13	12	7	10.3886	11.509	13.4773	10.4177	0	7.6374	8.22154	0	22.8616	12.3816	25.5923	16.0967	8.82885	10.8366	9.15512	12.0395	-0.65523	0.491021	-0.518538	0.478907	-0.476246	0.567631	-0.587323	0.363139	-0.138676	0.906741	-0.240556	0.698903	-0.712025
yaeF.nlpE.IGR	215980	216078	-	98	32	28	26	27	1	3	9	0	29	25	51	22	44	52	32	10	9.49813	3.39212	9.73359	10.4177	8.2448	11.4561	9.24923	0	33.1494	25.7951	27.1918	27.2405	32.3725	43.3463	24.4137	17.1993	0.50013	0.572614	-0.245044	0.762606	-1.26083	0.103799	-1.98212	0.000476255	0.225604	0.834742	-0.761446	0.206638	-1.2289
nlpE.EST3UTR	215980	216079	+	99	287	527	250	160	4	16	28	5	29	43	98	26	50	38	68	23	85.1863	63.8446	93.5922	61.7348	32.9792	61.0992	28.7754	48.2827	33.1494	44.3676	52.2509	32.1934	36.7869	31.6761	51.879	39.5584	-0.480174	0.417087	-1.04979	0.0350017	0.422613	0.436884	0.866902	0.0574703	-0.294617	0.725225	-0.299274	0.546456	0.773751
yaeF.EST3UTR	216079	216178	-	99	39	28	31	30	1	11	19	0	35	34	73	28	55	62	36	20	11.5758	3.39212	11.6054	11.5753	8.2448	42.0057	19.5262	0	40.0079	35.0813	38.9216	34.6698	40.4656	51.6821	27.4654	34.3986	1.53827	0.0365142	0.243387	0.763441	-0.449419	0.514933	-2.02672	0.00125098	1.09097	0.224091	-0.499864	0.390952	-1.38976
nlpE.yaeF.IGR	216080	216178	+	98	231	261	213	117	0	10	10	3	24	26	59	13	29	28	38	22	68.5646	31.6194	79.7405	45.1436	0	38.187	10.2769	28.9696	27.434	26.8269	31.4572	16.0967	21.3364	23.3403	28.9912	37.8385	-0.816004	0.287088	-1.63914	0.0199887	0.0379665	0.963005	0.741017	0.284382	-0.508755	0.602188	-0.605902	0.296852	1.13412
yaeF	216179	217003	-	824	61	161	46	65	0	0	3	4	15	27	59	16	21	31	28	22	18.1058	19.5047	17.221	25.0798	0	0	3.08308	38.6262	17.1462	27.8587	31.4572	19.8113	15.4505	25.8411	21.3619	37.8385	-2.36034	0.0324239	-0.514943	0.518482	-2.18863	0.0306876	-0.202801	0.831479	-1.94907	0.0829328	-0.570617	0.352201	-0.216259
yaeF.AS	216179	217003	+	824	128	239	60	72	2	6	27	0	21	22	67	21	12	14	14	14	37.9925	28.9542	22.4621	27.7807	16.4896	22.9122	27.7477	0	24.0047	22.6997	35.7226	26.0023	8.82885	11.6702	10.681	24.079	-0.526911	0.496427	-0.169729	0.820154	0.666714	0.33278	0.448486	0.505723	0.313515	0.757735	0.183088	0.762917	-0.259719
yaeF.EST5UTR	217004	217019	-	15	6	27	7	0	5	6	10	4	111	25	236	37	123	36	83	29	1.7809	3.27098	2.62058	0	41.224	22.9122	10.2769	38.6262	126.882	25.7951	125.829	45.8136	90.4957	30.009	63.3229	49.878	2.71811	0.00349001	2.80128	0.00382496	-0.53506	0.496409	-4.24119	3.34529e-06	2.43218	0.0256918	-0.61324	0.33098	-5.16072
yaeF.proS.IGR	217004	217056	+	52	0	7	0	0	4	6	2	1	0	1	1	2	0	1	0	0	0	0.848031	0	0	32.9792	22.9122	2.05538	9.65655	0	1.0318	0.533172	2.47641	0	0.833583	0	0	3.80506	0.00179653	2.36595	0.0279791	2.70144	0.0133193	-0.0623436	0.963003	1.74534	0.102025	0.894074	0.170733	-1.72448
proS.3UTR	217020	217056	-	36	60	119	47	55	442	525	663	639	198	97	404	82	218	105	180	65	17.809	14.4165	17.5953	21.2213	3644.2	2004.82	681.36	6170.53	226.33	100.085	215.402	101.533	160.391	87.5262	137.327	111.796	6.90854	2.46913e-20	6.91704	4.31994e-20	3.94236	7.60473e-08	-2.83137	7.57588e-05	6.72298	2.94405e-11	4.28564	3.4649e-08	-2.54346
proS	217057	218775	-	1718	3176	5401	2286	1683	651	813	1908	867	1142	908	2595	1041	1496	1142	1172	585	942.689	654.316	855.807	649.373	5367.37	3104.6	1960.84	8372.23	1305.4	936.878	1383.58	1288.97	1100.66	951.952	894.15	1006.16	2.17046	5.12206e-05	2.54323	2.34076e-06	1.80544	0.000925853	-0.431104	0.504816	2.05931	0.00509242	2.10269	0.000111353	-0.710358
proS.AS	217057	218775	+	1718	28	52	35	26	0	2	6	0	8	4	16	13	9	24	11	6	8.31086	6.29966	13.1029	10.0319	0	7.6374	6.16615	0	9.14466	4.12721	8.53076	16.0967	6.62164	20.006	8.39219	10.3196	-0.291839	0.780611	-0.704028	0.382952	-0.6913	0.412249	0.10877	0.915896	-0.735974	0.479026	-0.31018	0.627152	-0.0322133
proS.5UTR	218776	218837	-	61	159	400	151	106	0	0	14	1	22	28	62	32	30	32	60	18	47.1938	48.4589	56.5297	40.8993	0	0	14.3877	9.65655	25.1478	28.8905	33.0567	39.6226	22.0721	26.6747	45.7756	30.9588	-3.86262	0.00100867	-1.59252	0.00246871	-2.65482	0.0102213	0.77025	0.0692061	-3.58174	0.00318444	-1.13125	0.0317152	0.399871
proS.trmO.IGR	218776	218886	+	110	0	0	0	0	0	0	0	1	0	0	0	2	0	0	0	0	0	0	0	0	0	0	0	9.65655	0	0	0	2.47641	0	0	0	0	0	NA	0.415747	NA	0	NA	0	NA	0	NA	0.154951	NA	-0.349258
trmO.EST3UTR	218838	218886	-	48	39	115	22	36	0	1	2	0	14	13	33	7	16	17	25	12	11.5758	13.9319	8.23611	13.8903	0	3.8187	2.05538	0	16.0031	13.4134	17.5947	8.66745	11.7718	14.1709	19.0732	20.6392	-1.22834	0.214801	-1.6235	0.0583497	-1.0925	0.215996	-0.170231	0.820191	-1.00552	0.331404	-1.98079	0.0161092	-0.266585
trmO.AS	218887	219590	+	703	4	23	4	10	0	0	4	6	0	4	2	6	2	6	4	0	1.18727	2.78639	1.49747	3.85843	0	0	4.11077	57.9393	0	4.12721	1.06634	7.42924	1.47148	5.0015	3.05171	0	-0.343894	0.757328	1.71601	0.0799956	-0.491886	0.577638	-0.0268616	0.986651	-0.408905	0.712171	1.28845	0.0877152	-0.279243
trmO	218887	219594	-	707	185	618	133	216	2	12	75	11	176	180	430	155	222	206	321	107	54.9111	74.869	49.791	83.342	16.4896	45.8244	77.0769	106.222	201.182	185.725	229.264	191.922	163.334	171.718	244.899	184.033	-0.757777	0.178515	0.305904	0.513203	-2.02354	0.00010949	-1.49768	1.0326e-05	-0.542635	0.444077	-1.14152	0.00457332	-1.586
rcsF	219591	219995	-	404	321	902	470	446	4	17	127	4	175	176	378	154	177	212	237	112	95.2781	109.275	175.953	172.086	32.9792	64.9179	130.517	38.6262	200.039	181.597	201.539	190.684	130.226	176.72	180.814	192.632	-0.83889	0.0977227	-0.660249	0.110497	-1.35124	0.00508768	-0.853708	0.0192535	-0.521827	0.441308	-0.645129	0.100886	-0.154727
rcsF.AS	219591	219995	+	404	12	4	4	2	0	0	2	0	0	2	0	0	0	0	0	0	3.5618	0.484589	1.49747	0.771685	0	0	2.05538	0	0	2.06361	0	0	0	0	0	0	-0.150096	NA	0.105283	NA	0	NA	0.170865	NA	0.159021	NA	0.215484	NA	0.473249
rcsF.EST5UTR	219996	220054	-	58	192	558	223	213	3	11	94	0	114	99	237	64	177	143	248	102	56.9888	67.6002	83.4842	82.1845	24.7344	42.0057	96.6031	0	130.311	102.149	126.362	79.2452	130.226	119.202	189.206	175.433	-0.6553	0.341942	-0.28191	0.661062	-1.47704	0.0206197	-0.799058	0.160743	-0.65475	0.439099	-1.0813	0.0443055	-0.269824
rcsF.metQ.IGR	219996	220112	+	116	2	9	1	8	0	0	0	0	12	14	16	4	10	13	9	6	0.593633	1.09033	0.374369	3.08674	0	0	0	0	13.717	14.4452	8.53076	4.95283	7.35738	10.8366	6.86634	10.3196	0.0915712	0.940414	-0.624689	0.507351	-1.36744	0.140863	-3.24561	0.000160078	0.311603	0.789753	-1.3136	0.0840892	-1.41761
metQ.EST3UTR	220055	220112	-	57	345	888	211	226	14	21	110	2	120	100	244	81	214	167	298	123	102.402	107.579	78.9918	87.2004	115.427	80.1927	113.046	19.3131	137.17	103.18	130.094	100.295	157.448	139.208	227.352	211.552	-0.130553	0.832176	0.0207235	0.974879	-0.52424	0.274335	-0.179537	0.739297	-0.367438	0.621599	-1.11515	0.012896	-0.429703
metQ	220113	220928	-	815	2829	6492	2030	2199	182	247	1152	76	297	342	697	314	613	530	885	377	839.694	786.488	759.968	848.468	1500.55	943.219	1183.9	733.898	339.495	352.877	371.621	388.797	451.007	441.799	675.19	648.414	0.544931	0.0737802	0.275398	0.404383	1.37742	6.1031e-07	1.19601	7.40475e-06	0.185902	0.731218	0.481599	0.105725	1.04669
metQ.AS	220113	220928	+	815	28	78	27	29	1	0	2	0	4	2	14	2	8	10	8	4	8.31086	9.44948	10.108	11.1894	8.2448	0	2.05538	0	4.57233	2.06361	7.46441	2.47641	5.8859	8.33583	6.10341	6.87972	-0.867559	0.38522	-1.50394	0.084867	-0.585381	0.500045	1.10267	0.168711	-1.29252	0.222541	-0.606896	0.344592	0.747413
metQ.metI.TU	220929	220967	-	38	596	1366	557	564	34	20	102	10	25	36	66	42	51	52	101	33	176.903	165.487	208.523	217.615	280.323	76.374	104.825	96.5655	28.577	37.1449	35.1894	52.0047	37.5226	43.3463	77.0556	56.7577	-0.0296177	0.96757	-0.901218	0.0646826	1.856	0.000181155	2.19742	1.44229e-06	-0.254924	0.763861	0.375526	0.427782	2.14644
metQ.metI.TU_AS	220929	220967	+	38	0	0	0	0	0	0	0	0	0	0	0	1	0	0	0	0	0	0	0	0	0	0	0	0	0	0	0	1.23821	0	0	0	0	0	NA	0	NA	0	NA	0	NA	0	NA	0	NA	-0.253068
metI	220968	221621	-	653	1254	2694	974	892	34	47	188	14	77	70	214	123	117	106	169	52	372.208	326.371	364.635	344.172	280.323	179.479	193.206	135.192	88.0173	72.2262	114.099	152.299	86.0813	88.3598	128.935	89.4364	-0.616345	0.088022	-0.939722	0.00382097	1.25513	0.000261624	2.05548	2.03266e-12	-0.693609	0.17721	0.520722	0.133406	1.3745
metI.AS	220968	221621	+	653	2	0	0	0	0	0	5	2	0	0	0	0	2	0	0	0	0.593633	0	0	0	0	0	5.13846	19.3131	0	0	0	0	1.47148	0	0	0	0.178502	NA	0.654562	NA	0.0363198	NA	0.0597537	0.954452	-0.00288595	NA	0.261724	NA	0
metN	221614	222645	-	1031	787	1748	476	478	3	33	82	13	63	42	171	72	87	104	97	33	233.595	211.765	178.2	184.433	24.7344	126.017	84.2708	125.535	72.0142	43.3357	91.1725	89.1509	64.0092	86.6926	74.0039	56.7577	-1.2453	0.00934947	-0.772564	0.0896459	0.136344	0.805254	1.82987	5.69485e-06	-1.4841	0.0183728	0.369934	0.411688	0.931324
metN.AS	221622	222645	+	1023	7	31	11	6	0	0	6	1	10	4	16	6	14	12	7	6	2.07772	3.75556	4.11806	2.31506	0	0	6.16615	9.65655	11.4308	4.12721	8.53076	7.42924	10.3003	10.003	5.34049	10.3196	-0.715871	0.489029	0.651383	0.418518	-1.53703	0.103419	-1.06144	0.170172	-0.798348	0.454202	-0.0451516	0.952458	-1.00184
metN.5UTR	222646	222714	-	68	73	144	46	31	2	3	1	2	3	5	13	4	4	4	2	1	21.6676	17.4452	17.221	11.9611	16.4896	11.4561	1.02769	19.3131	3.42925	5.15902	6.93124	4.95283	2.94295	3.33433	1.52585	1.71993	-0.348836	0.714299	-1.13877	0.174489	1.24738	0.138071	1.63989	0.0405911	-0.0390975	0.97509	0.379953	0.556935	0.930719
metN.gmhB.IGR	222646	222805	+	159	14	27	6	0	0	0	9	0	2	10	16	7	17	11	12	3	4.15543	3.27098	2.24621	0	0	0	9.24923	0	2.28616	10.318	8.53076	8.66745	12.5075	9.16941	9.15512	5.15979	-0.79511	0.445493	1.45821	0.112879	-1.42636	0.128458	-0.51822	0.608035	-0.95574	0.372967	-0.0229039	0.979246	-1.96547
gmhB.metN.IGR	222715	222832	-	117	3	7	0	0	0	0	0	0	0	0	1	0	0	1	2	0	0.89045	0.848031	0	0	0	0	0	0	0	0	0.533172	0	0	0.833583	1.52585	0	0.020323	NA	0	NA	0.0816195	NA	0.202052	NA	-0.033005	NA	-0.0118667	NA	-0.195938
gmhB.5UTR	222806	222832	+	26	197	368	111	86	18	28	96	2	75	89	156	77	170	125	120	62	58.4729	44.5822	41.5549	33.1825	148.406	106.924	98.6585	19.3131	85.7311	91.8305	83.1749	95.3419	125.075	104.198	91.5512	106.636	1.15213	0.0124078	0.872348	0.0614858	0.0933965	0.86258	-0.736699	0.0959614	0.74413	0.258103	-0.24771	0.601898	-1.15855
gmhB	222833	223408	+	575	1201	2734	709	591	161	207	472	27	283	359	673	258	550	467	446	208	356.477	331.217	265.427	228.033	1327.41	790.471	485.071	260.727	323.492	370.417	358.825	319.457	404.656	389.283	340.265	357.746	1.53557	6.20456e-07	0.625081	0.0708741	1.32231	2.83594e-05	-0.0130887	0.980187	1.28094	0.00455317	0.139713	0.73628	-0.430386
gmhB.AS	222833	223408	-	575	372	731	198	253	0	2	21	0	27	26	46	16	31	25	52	17	110.416	88.5586	74.125	97.6182	0	7.6374	21.5815	0	30.8632	26.8269	24.5259	19.8113	22.8079	20.8396	39.6722	29.2388	-3.34586	0.000627963	-2.01727	0.000221249	-1.23436	0.142719	1.65322	0.000158665	-2.75995	0.00729982	-0.603949	0.235323	1.78644
rrsH.5UTR.gmhB.IGR	223409	223484	-	75	186	279	97	170	0	2	13	4	18	15	49	14	29	32	56	19	55.2079	33.8001	36.3138	65.5932	0	7.6374	13.36	38.6262	20.5755	15.4771	26.1254	17.3349	21.3364	26.6747	42.7239	32.6787	-2.14574	0.0237547	-1.11836	0.0724451	-1.29293	0.133146	1.13831	0.0518647	-2.27788	0.0283718	-0.566366	0.297682	1.0394
gmhB.EST3UTR	223409	223508	+	99	148	389	115	70	69	90	146	10	1014	825	1988	776	606	833	1359	421	43.9288	47.1263	43.0524	27.009	568.892	343.683	150.043	96.5655	1159.09	851.238	1059.95	960.848	445.857	694.374	1036.82	724.091	3.19059	1.73975e-16	1.76651	2.85713e-05	-0.28877	0.504014	-4.37994	5.28594e-33	3.92462	2.5163e-13	-2.55675	6.46228e-10	-4.754
rrsH.5UTR	223485	223770	+	285	1526	3065	7087	5071	446	3818	38781	868	20596	23231	55383	20623	29957	27837	36552	14536	452.942	371.316	2653.15	1956.61	3677.18	14579.8	39854.9	8381.88	23542.9	23969.8	29528.7	25535.5	22040.5	23204.4	27886.5	25000.9	4.16345	7.97496e-11	3.05005	1.71831e-06	-0.997974	0.108481	-5.64291	2.0482e-18	3.9275	9.94862e-06	-0.0664586	0.920934	-3.2455
rrsH.5UTR.AS	223485	223770	-	285	25	69	25	25	0	2	4	3	7	0	28	5	9	8	8	4	7.42041	8.35916	9.35922	9.64606	0	7.6374	4.11077	28.9696	8.00157	0	14.9288	6.19103	6.62164	6.66866	6.10341	6.87972	-0.347493	0.746309	0.114718	0.906931	-0.186669	0.841086	0.674875	0.489269	-0.582167	0.597309	0.255086	0.699316	-0.127268
rrsH	223771	225312	+	1541	1545	2989	6028	6266	779	1689	15558	1261	13219	14627	31408	12796	22975	19538	25774	10707	458.582	362.109	2256.69	2417.69	6422.7	6449.78	15988.8	12176.9	15110.4	15092.2	16745.9	15844.1	16903.6	16286.5	19663.7	18415.3	3.95249	2.88808e-114	2.57271	4.00306e-50	-1.34157	7.41885e-14	-5.18987	6.71856e-203	3.79738	5.02895e-54	-0.393068	0.0557596	-2.77704
rrsH.AS	223771	225312	-	1541	3	13	13	8	0	1	0	0	3	2	45	15	19	14	21	7	0.89045	1.57491	4.86679	3.08674	0	3.8187	0	0	3.42925	2.06361	23.9928	18.5731	13.979	11.6702	16.0215	12.0395	0.509151	0.62754	-1.35456	0.152163	-1.06936	0.225439	-0.766287	0.388238	-0.501327	0.651946	-2.22383	0.0175445	-2.10473
rrsH.ileV.IGR	225313	225380	+	67	263	603	708	622	129	280	2038	135	14943	13979	28838	11468	13508	14114	19642	7392	78.0627	73.0518	265.053	239.994	1063.58	1069.24	2094.44	1303.63	17081.1	14423.6	15375.6	14199.8	9938.34	11765.2	14985.4	12713.7	3.77882	2.81062e-53	2.73707	2.5944e-30	-3.2924	3.66378e-42	-7.67692	1.96302e-241	4.28363	5.63787e-37	-2.93717	2.98389e-35	-5.83271
rrsH.ileV.IGR.AS	225313	225380	-	67	0	2	1	2	0	0	0	5	2	4	6	0	0	5	1	2	0	0.242294	0.374369	0.771685	0	0	0	48.2827	2.28616	4.12721	3.19903	0	0	4.16791	0.762927	3.43986	0.754369	0.458611	1.92804	0.0593193	-0.227586	NA	-1.64284	0.136574	0.633698	NA	0.637616	0.29424	-0.517682
rrsH.ileV.TU	225313	225380	+	67	263	603	708	622	129	280	2038	135	14943	13979	28838	11468	13508	14114	19642	7392	78.0627	73.0518	265.053	239.994	1063.58	1069.24	2094.44	1303.63	17081.1	14423.6	15375.6	14199.8	9938.34	11765.2	14985.4	12713.7	3.77882	2.81062e-53	2.73707	2.5944e-30	-3.2924	3.66378e-42	-7.67692	1.96302e-241	4.28363	5.63787e-37	-2.93717	2.98389e-35	-5.83271
rrsH.ileV.TU_AS	225313	225380	-	67	0	2	1	2	0	0	0	5	2	4	6	0	0	5	1	2	0	0.242294	0.374369	0.771685	0	0	0	48.2827	2.28616	4.12721	3.19903	0	0	4.16791	0.762927	3.43986	0.754369	0.458611	1.92804	0.0593193	-0.227586	NA	-1.64284	0.136574	0.633698	NA	0.637616	0.29424	-0.517682
ileV	225381	225457	+	76	2408	2554	11436	7976	1711	9400	65958	4581	232397	166015	194963	82863	139864	120867	154349	63226	714.734	309.41	4281.28	3077.48	14106.9	35895.8	67784.5	44236.6	265649	171295	103949	102602	102903	100753	117757	108744	5.42872	1.50638e-29	3.73618	9.03268e-15	-1.8349	0.000201897	-8.59909	7.08564e-72	6.30324	6.90948e-21	-0.712319	0.122729	-4.65084
ileV.AS	225381	225457	-	76	0	2	0	4	0	0	0	8	1	6	7	4	2	2	4	0	0	0.242294	0	1.54337	0	0	0	77.2524	1.14308	6.19082	3.73221	4.95283	1.47148	1.66717	3.05171	0	0.786012	0.442545	2.37845	0.0277059	-0.141849	0.877943	-1.85443	0.0982835	0.796276	0.409305	1.0059	0.137146	-0.934125
ileV.alaV.IGR	225458	225499	+	41	1153	1069	8012	4067	369	5595	38516	2094	188473	173165	184320	89082	152204	132123	162630	77538	342.229	129.506	2999.44	1569.22	3042.33	21365.6	39582.6	20220.8	215440	178672	98274.3	110302	111982	110135	124075	133360	5.30569	1.73393e-14	3.30459	1.54574e-06	-2.73912	5.71796e-05	-9.38268	1.46576e-41	5.70811	2.00718e-09	-1.48867	0.019694	-5.15772
ileV.alaV.IGR.AS	225458	225499	-	41	1	0	1	3	0	0	1	1	3	0	12	5	3	1	6	12	0.296817	0	0.374369	1.15753	0	0	1.02769	9.65655	3.42925	0	6.39807	6.19103	2.20721	0.833583	4.57756	20.6392	1.12603	0.280916	0.730751	0.439097	-0.165869	NA	-1.80355	0.101129	0.840059	NA	-0.505654	0.426076	-1.59843
ileV.alaV.TU	225458	225499	+	41	1153	1069	8012	4067	369	5595	38516	2094	188473	173165	184320	89082	152204	132123	162630	77538	342.229	129.506	2999.44	1569.22	3042.33	21365.6	39582.6	20220.8	215440	178672	98274.3	110302	111982	110135	124075	133360	5.30569	1.73393e-14	3.30459	1.54574e-06	-2.73912	5.71796e-05	-9.38268	1.46576e-41	5.70811	2.00718e-09	-1.48867	0.019694	-5.15772
ileV.alaV.TU_AS	225458	225499	-	41	1	0	1	3	0	0	1	1	3	0	12	5	3	1	6	12	0.296817	0	0.374369	1.15753	0	0	1.02769	9.65655	3.42925	0	6.39807	6.19103	2.20721	0.833583	4.57756	20.6392	1.12603	0.280916	0.730751	0.439097	-0.165869	NA	-1.80355	0.101129	0.840059	NA	-0.505654	0.426076	-1.59843
alaV	225500	225575	+	75	5561	5621	33367	22351	5086	36998	192207	24456	327362	442141	505814	274355	453571	393619	468624	229365	1650.6	680.969	12491.6	8623.97	41933.1	141284	197530	236161	374202	456203	269686	339708	333709	328114	357526	394492	6.07119	6.50559e-32	4.13229	1.45545e-15	-1.62965	0.00215279	-8.32006	3.32148e-58	6.15732	1.9103e-17	-0.50303	0.294686	-4.66376
alaV.AS	225500	225575	-	75	11	16	11	2	0	0	4	10	18	17	41	14	6	5	34	39	3.26498	1.93836	4.11806	0.771685	0	0	4.11077	96.5655	20.5755	17.5407	21.8601	17.3349	4.41443	4.16791	25.9395	67.0773	-0.538737	0.617265	3.01102	0.0021439	-0.736266	0.404966	-2.00944	0.0255897	0.27385	0.816236	-0.030566	0.971251	-2.07047
alaV.rrlH.IGR	225576	225758	+	182	2354	3051	12527	6739	457	10578	60241	4619	130907	178179	214401	118361	193038	162023	197739	97627	698.706	369.62	4689.72	2600.19	3767.88	40394.2	61909.2	44603.6	149637	183846	114313	146555	142025	135060	150860	167912	4.96107	4.36004e-12	3.42896	1.38904e-06	-2.19074	0.00181804	-7.98558	2.30704e-28	4.83183	9.68915e-07	-0.944422	0.11304	-4.78132
alaV.rrlH.IGR.AS	225576	225758	-	182	77	103	23	28	0	0	1	1	3	2	11	7	0	4	6	5	22.8549	12.4782	8.61048	10.8036	0	0	1.02769	9.65655	3.42925	2.06361	5.8649	8.66745	0	3.33433	4.57756	8.59966	-2.18454	0.046744	-1.06484	0.232302	-0.216275	0.819205	1.86413	0.0365863	-1.2231	0.254398	-0.416441	0.517054	0.297097
alaV.rrlH.TU	225576	225758	+	182	2354	3051	12527	6739	457	10578	60241	4619	130907	178179	214401	118361	193038	162023	197739	97627	698.706	369.62	4689.72	2600.19	3767.88	40394.2	61909.2	44603.6	149637	183846	114313	146555	142025	135060	150860	167912	4.96107	4.36004e-12	3.42896	1.38904e-06	-2.19074	0.00181804	-7.98558	2.30704e-28	4.83183	9.68915e-07	-0.944422	0.11304	-4.78132
alaV.rrlH.TU_AS	225576	225758	-	182	77	103	23	28	0	0	1	1	3	2	11	7	0	4	6	5	22.8549	12.4782	8.61048	10.8036	0	0	1.02769	9.65655	3.42925	2.06361	5.8649	8.66745	0	3.33433	4.57756	8.59966	-2.18454	0.046744	-1.06484	0.232302	-0.216275	0.819205	1.86413	0.0365863	-1.2231	0.254398	-0.416441	0.517054	0.297097
rrlH	225759	228662	+	2903	1623	2848	10474	10242	672	2823	29214	1242	19120	20939	41157	17060	31263	26324	32924	14309	481.733	345.027	3921.14	3951.8	5540.51	10780.2	30023	11993.4	21855.7	21604.9	21943.8	21123.8	23001.4	21943.2	25118.6	24610.5	4.18262	7.042e-24	2.2819	5.35152e-08	-1.31792	0.00227193	-5.63572	1.56212e-42	4.01981	1.06189e-11	-0.161213	0.738258	-2.31023
rrlH.AS	225759	228662	-	2903	24	58	20	28	0	4	33	132	13	36	61	12	34	45	34	39	7.1236	7.02654	7.48737	10.8036	0	15.2748	33.9138	1274.66	14.8601	37.1449	32.5235	14.8585	25.0151	37.5112	25.9395	67.0773	0.19504	0.859812	5.11694	2.105e-07	-0.860808	0.314652	-1.25948	0.168156	0.0454143	0.971805	2.53291	0.0042849	-0.884774
rrlH.rrfH.IGR	228663	228755	+	92	426	976	383	408	55	93	489	77	3401	3268	7875	1869	4721	3381	6185	1389	126.444	118.24	143.383	157.424	453.464	355.139	502.542	743.554	3887.62	3371.93	4198.73	2314.21	3473.42	2818.34	4718.7	2388.98	1.58766	0.000111786	1.89589	2.23876e-06	-2.82912	2.09646e-12	-4.81313	9.64977e-37	1.67102	0.00309313	-2.36527	3.96431e-09	-4.3367
rrlH.rrfH.IGR.AS	228663	228755	-	92	1	6	1	1	0	0	0	0	2	0	7	0	0	0	0	0	0.296817	0.726883	0.374369	0.385843	0	0	0	0	2.28616	0	3.73221	0	0	0	0	0	0.130855	NA	0.0803978	NA	0	NA	-0.17325	NA	0.280864	NA	0	NA	-0.329231
rrlH.rrfH.TU	228663	228755	+	92	426	976	383	408	55	93	489	77	3401	3268	7875	1869	4721	3381	6185	1389	126.444	118.24	143.383	157.424	453.464	355.139	502.542	743.554	3887.62	3371.93	4198.73	2314.21	3473.42	2818.34	4718.7	2388.98	1.58766	0.000111786	1.89589	2.23876e-06	-2.82912	2.09646e-12	-4.81313	9.64977e-37	1.67102	0.00309313	-2.36527	3.96431e-09	-4.3367
rrlH.rrfH.TU_AS	228663	228755	-	92	1	6	1	1	0	0	0	0	2	0	7	0	0	0	0	0	0.296817	0.726883	0.374369	0.385843	0	0	0	0	2.28616	0	3.73221	0	0	0	0	0	0.130855	NA	0.0803978	NA	0	NA	-0.17325	NA	0.280864	NA	0	NA	-0.329231
rrfH	228756	228875	+	119	8	18	25	40	0	5	63	2	226	276	535	197	416	258	405	184	2.37453	2.18065	9.35922	15.4337	0	19.0935	64.7446	19.3131	258.337	284.778	285.247	243.927	306.067	215.064	308.985	316.467	1.98768	0.00820411	1.92466	5.48284e-05	-3.81982	1.16584e-07	-6.80561	4.62026e-48	1.92832	0.0189084	-2.32532	2.88476e-07	-4.30638
rrfH.AS	228756	228875	-	119	6	11	7	4	0	0	0	0	3	0	3	2	0	2	2	2	1.7809	1.33262	2.62058	1.54337	0	0	0	0	3.42925	0	1.59952	2.47641	0	1.66717	1.52585	3.43986	-0.204017	NA	-0.58961	NA	0.0935219	NA	-0.0550098	0.967518	0.111186	NA	-0.350211	NA	0.0314891
aspU.rrfH.IGR	228876	228927	-	51	8	25	7	11	1	1	1	6	17	15	52	25	28	19	54	71	2.37453	3.02868	2.62058	4.24427	8.2448	3.8187	1.02769	57.9393	19.4324	15.4771	27.725	30.9552	20.6007	15.8381	41.198	122.115	0.501323	0.631284	1.69335	0.0542603	-0.798662	0.356277	-1.91981	0.0263321	0.377597	0.742647	-0.83586	0.204122	-2.28143
rrfH.aspU.IGR	228876	228927	+	51	1720	4196	2690	2027	154	1312	8980	463	17717	23999	34360	18785	30043	20037	31895	12172	510.524	508.334	1007.05	782.103	1269.7	5010.13	9228.68	4470.98	20252	24762.3	18319.8	23259.7	22103.8	16702.5	24333.5	20935	2.40363	4.87788e-06	2.7196	2.54083e-07	-2.38641	6.47907e-06	-5.32792	2.66171e-24	2.38567	0.00100634	-1.36999	0.00869953	-4.3457
aspU	228928	229004	+	76	25062	41100	113134	82224	13776	86740	574281	39857	489009	595656	944619	449279	809940	624233	858243	357496	7438.82	4979.15	42353.8	31725.5	113580	331234	590184	384881	558977	614600	503645	556300	595903	520350	654776	614868	5.01947	1.11345e-30	3.56289	3.89966e-16	-1.16893	0.0102027	-6.47109	6.43065e-50	4.95888	1.25009e-15	-0.249654	0.592527	-3.69637
aspU.AS	228928	229004	-	76	16	37	8	19	2	2	2	18	37	39	106	51	58	31	112	144	4.74906	4.48245	2.99495	7.33101	16.4896	7.6374	2.05538	173.818	42.294	40.2403	56.5163	63.1485	42.6728	25.8411	85.4478	247.67	0.699146	0.480312	2.90029	0.00252199	-0.788111	0.353517	-2.24216	0.0128552	0.657007	0.543136	-0.370309	0.560902	-2.5826
aspU.3UTR	229005	229052	+	47	5799	9031	37015	25423	1389	29640	191907	9276	196791	241137	374535	187155	326499	261775	350229	157877	1721.24	1094.08	13857.3	9809.27	11452	113186	197221	89574.1	224948	248806	199692	231737	240218	218211	267199	271538	5.07188	5.85271e-13	3.17867	5.28981e-06	-1.46304	0.0319933	-7.12922	1.33582e-23	4.74559	1.05063e-06	-0.466994	0.40635	-3.80042
aspU.3UTR.AS	229005	229052	-	47	5	9	4	2	0	0	2	2	6	7	4	1	1	0	11	10	1.48408	1.09033	1.49747	0.771685	0	0	2.05538	19.3131	6.85849	7.22262	2.13269	1.23821	0.735738	0	8.39219	17.1993	-0.119551	0.920164	1.28832	0.157075	0.388198	NA	-1.68665	0.0606731	1.20305	NA	-0.334749	0.606217	-0.35487
aspU.dkgB.IGR	229053	229097	+	44	2	5	2	0	0	0	0	0	0	1	1	0	0	0	1	0	0.593633	0.605736	0.748737	0	0	0	0	0	0	1.0318	0.533172	0	0	0	0.762927	0	0.0880857	NA	0.0716063	NA	0	NA	0.020933	NA	0.155967	NA	0.0137035	NA	0.00374892
dkgB.aspU.3UTR.IGR	229053	229166	-	113	24	82	17	10	0	0	0	3	3	4	5	3	8	4	6	2	7.1236	9.93407	6.36427	3.85843	0	0	0	28.9696	3.42925	4.12721	2.66586	3.71462	5.8859	3.33433	4.57756	3.43986	-1.34637	0.201161	0.35756	0.705483	-0.754662	0.394019	0.69523	0.50353	-1.13028	0.288285	0.297375	0.651151	0.395235
dkgB.5UTR	229098	229166	+	68	5	20	5	11	0	0	11	0	6	6	5	3	17	7	15	23	1.48408	2.42294	1.87184	4.24427	0	0	11.3046	0	6.85849	6.19082	2.66586	3.71462	12.5075	5.83508	11.4439	39.5584	-0.410868	0.706388	0.862005	0.30441	-1.35916	0.143419	-1.20835	0.16509	-0.532746	0.630485	-0.612109	0.333143	-0.0121273
dkgB.AS	229167	229866	-	699	29	117	22	30	0	0	0	0	3	5	16	7	2	1	2	0	8.60768	14.1742	8.23611	11.5753	0	0	0	0	3.42925	5.15902	8.53076	8.66745	1.47148	0.833583	1.52585	0	-1.8576	0.0797248	-2.23893	0.0301975	-0.0608307	NA	1.06435	0.192511	-0.573263	NA	-0.156025	0.82138	0.15144
dkgB	229167	229970	+	803	172	429	159	173	3	17	157	4	56	70	118	72	214	120	187	93	51.0524	51.9722	59.5246	66.7508	24.7344	64.9179	161.348	38.6262	64.0126	72.2262	62.9143	89.1509	157.448	100.03	142.667	159.954	-0.0578718	0.940417	0.736358	0.147114	-1.14055	0.043135	-0.366414	0.523334	-0.749612	0.327754	-0.229157	0.648705	-0.221126
yafC.EST3UTR	229867	229966	-	99	52	260	55	55	1	3	9	0	8	22	20	9	17	25	12	9	15.4345	31.4983	20.5903	21.2213	8.2448	11.4561	9.24923	0	9.14466	22.6997	10.6634	11.1439	12.5075	20.8396	9.15512	15.4794	-0.807593	0.344078	-0.992543	0.176957	-0.391949	0.617638	0.468568	0.532984	-0.722373	0.459559	-0.260112	0.678122	0.759447
yafC	229967	230881	-	914	1373	4085	879	1021	64	70	104	21	51	101	98	52	102	85	99	41	407.529	494.886	329.07	393.945	527.667	267.309	106.88	202.788	58.2972	104.212	52.2509	64.3867	75.0452	70.8545	75.5297	70.5172	-0.192961	0.71729	-1.2098	0.00502766	2.27018	7.70134e-08	2.33193	3.45556e-09	-0.0468581	0.955057	0.688272	0.111978	2.50759
dkgB.EST3UTR	229971	230070	+	99	19	68	27	18	0	1	22	0	13	12	38	16	50	28	52	13	5.63951	8.23801	10.108	6.94517	0	3.8187	22.6092	0	14.8601	12.3816	20.2606	19.8113	36.7869	23.3403	39.6722	22.3591	-0.701517	0.488828	0.739133	0.278291	-1.88826	0.0493292	-0.799457	0.245149	-1.23391	0.236673	-0.4349	0.441304	-1.0267
yafC.AS	230071	230881	+	810	10	54	6	8	0	0	4	0	4	1	5	2	4	8	6	6	2.96817	6.54195	2.24621	3.08674	0	0	4.11077	0	4.57233	1.0318	2.66586	2.47641	2.94295	6.66866	4.57756	10.3196	-1.01232	0.326189	0.181424	0.855337	-0.849339	NA	0.526803	0.60567	-1.134	NA	-0.315076	NA	0.0252849
yafC.EST5UTR	230882	230981	-	99	177	684	164	177	30	25	10	4	1	4	13	9	15	16	14	6	52.5365	82.8647	61.3965	68.2941	247.344	95.4675	10.2769	38.6262	1.14308	4.12721	6.93124	11.1439	11.0361	13.3373	10.681	10.3196	1.07837	0.0773032	-1.55582	0.0197541	3.3759	7.92544e-08	4.15112	3.50735e-07	-0.536226	0.587394	0.302384	0.611155	2.55608
yafC.yafD.IGR	230882	231063	+	181	0	20	4	10	0	0	0	0	4	2	3	0	4	3	2	1	0	2.42294	1.49747	3.85843	0	0	0	0	4.57233	2.06361	1.59952	0	2.94295	2.50075	1.52585	1.71993	-0.0965063	NA	-0.665412	NA	-0.381803	NA	-0.609162	0.58504	-0.00427289	NA	-0.217992	NA	0.600626
yafD.yafC.IGR	230982	231121	-	139	7	24	7	2	1	0	6	1	2	0	2	3	2	0	0	2	2.07772	2.90753	2.62058	0.771685	8.2448	0	6.16615	9.65655	2.28616	0	1.06634	3.71462	1.47148	0	0	3.43986	0.0916268	0.940414	0.925499	0.321116	0.591921	NA	0.552091	0.622168	0.197028	NA	0.574643	NA	-0.186141
yafD.5UTR	231064	231121	+	57	243	598	164	152	1	16	42	4	46	48	76	37	62	92	54	37	72.1264	72.446	61.3965	58.6481	8.2448	61.0992	43.1631	38.6262	52.5818	49.5266	40.5211	45.8136	45.6157	76.6896	41.198	63.6374	-0.683848	0.228298	-0.426604	0.403035	-0.42189	0.432219	0.469469	0.308804	-0.839489	0.226726	-0.173673	0.734178	0.43705
yafD	231122	231922	+	800	2602	6978	1697	1746	56	147	372	50	304	368	605	287	595	494	473	244	772.317	845.365	635.304	673.681	461.709	561.349	382.302	482.827	347.497	379.704	322.569	355.365	437.764	411.79	360.864	419.663	-0.621416	0.00425955	-0.645424	0.00192757	0.275507	0.252026	1.13821	1.17363e-10	-0.823201	0.00581529	0.0752448	0.812504	0.939639
yafD.AS	231122	231922	-	800	9	18	13	4	0	0	6	0	5	6	8	4	6	8	2	2	2.67135	2.18065	4.86679	1.54337	0	0	6.16615	0	5.71541	6.19082	4.26538	4.95283	4.41443	6.66866	1.52585	3.43986	-0.536406	0.615987	0.340116	0.706917	-0.976745	NA	-0.939395	0.286542	-0.406306	NA	0.352951	NA	-0.336457
yafD.yafE.TU	231923	231925	+	2	22	49	19	22	0	4	6	0	23	22	29	15	49	22	26	19	6.52996	5.93621	7.11301	8.48854	0	15.2748	6.16615	0	26.2909	22.6997	15.462	18.5731	36.0511	18.3388	19.8361	32.6787	0.473098	0.591085	-0.350265	0.657452	-0.934367	0.210414	-1.76274	0.0010228	0.325321	0.755849	-1.41575	0.0384167	-0.947803
yafD.yafE.TU_AS	231923	231925	-	2	0	0	0	0	0	0	0	0	0	0	0	0	0	0	0	0	0	0	0	0	0	0	0	0	0	0	0	0	0	0	0	0	0	NA	0	NA	0	NA	0	NA	0	NA	0	NA	0
yafE.AS	231926	232496	-	570	10	23	4	6	16	22	14	15	2	0	4	2	0	4	0	0	2.96817	2.78639	1.49747	2.31506	131.917	84.0114	14.3877	144.848	2.28616	0	2.13269	2.47641	0	3.33433	0	0	4.37591	6.66781e-06	4.1826	2.46571e-05	4.66786	1.26329e-05	0.745154	0.483657	2.24955	0.0526429	5.96904	4.69861e-05	-0.144657
yafE	231926	232549	+	623	399	1091	349	353	9	26	104	5	100	187	236	72	221	184	171	84	118.43	132.172	130.655	136.202	74.2032	99.2862	106.88	48.2827	114.308	192.947	125.829	89.1509	162.598	153.379	130.46	144.474	-0.436405	0.379524	-0.489426	0.264435	-0.694378	0.119146	-0.279347	0.524088	-0.441704	0.501501	-0.42858	0.293865	0.268075
mltD.EST3UTR	232497	232596	-	99	1	6	5	3	0	3	9	3	33	18	63	10	15	10	13	7	0.296817	0.726883	1.87184	1.15753	0	11.4561	9.24923	28.9696	37.7217	18.5725	33.5899	12.3821	11.0361	8.33583	9.91805	12.0395	2.52553	0.0123897	2.42882	0.00494613	-0.198882	0.820922	-5.15012	9.81892e-09	3.56584	0.00283585	0.152233	0.822169	-3.35057
yafE.EST3UTR	232550	232649	+	99	32	65	23	10	0	0	1	1	8	12	45	1	23	18	13	14	9.49813	7.87457	8.61048	3.85843	0	0	1.02769	9.65655	9.14466	12.3816	23.9928	1.23821	16.922	15.0045	9.91805	24.079	-1.41773	0.177339	-0.599033	0.513203	-1.71748	0.0766332	-0.205524	0.854436	-1.40738	0.194711	-0.948178	0.170547	-0.681717
mltD	232597	233955	-	1358	652	1853	988	786	13	62	355	46	867	1064	1938	890	827	850	1038	441	193.524	224.486	369.876	303.272	107.182	236.759	364.831	444.201	991.052	1097.84	1033.29	1102	608.455	708.545	791.918	758.49	-0.158785	0.683604	0.207761	0.516772	-1.7595	2.16785e-09	-2.27573	2.26438e-24	0.45535	0.320478	-0.889394	0.000794829	-1.62796
mltD.AS	232650	233955	+	1305	103	267	124	87	2	1	44	5	22	27	71	20	57	32	63	21	30.5721	32.3463	46.4217	33.5683	16.4896	3.8187	45.2185	48.2827	25.1478	27.8587	37.8552	24.7641	41.937	26.6747	48.0644	36.1186	-1.4398	0.0754839	0.165492	0.774517	-1.46457	0.0626693	0.228601	0.676371	-1.63447	0.064406	0.0612556	0.916791	0.278321
mltD.EST5UTR	233956	233991	-	35	544	1476	518	498	29	24	40	28	81	109	236	80	95	100	139	57	161.468	178.813	193.923	192.15	239.099	91.6488	41.1077	270.383	92.5896	112.467	125.829	99.0565	69.8951	83.3583	106.047	98.0361	-0.0641592	0.940414	-0.338369	0.622851	0.784587	0.20647	0.617172	0.380758	0.22482	0.823742	0.23072	0.688229	0.633412
mltD.gloB.IGR	233956	234026	+	70	0	0	0	0	0	0	0	0	0	0	1	0	0	0	0	0	0	0	0	0	0	0	0	0	0	0	0.533172	0	0	0	0	0	0	NA	0	NA	0	NA	0	NA	0	NA	0	NA	-0.19594
gloB.EST3UTR	233992	234026	-	34	470	1228	404	393	36	24	34	27	12	13	38	14	18	27	10	14	139.504	148.769	151.245	151.636	296.813	91.6488	34.9415	260.727	13.717	13.4134	20.2606	17.3349	13.2433	22.5067	7.62927	24.079	0.292088	0.732996	-0.0986328	0.909134	2.82518	0.000191648	2.85518	0.00011802	0.00342396	0.998267	2.38469	0.00174101	2.50228
gloB.AS	234027	234715	+	688	58	128	34	21	0	0	10	4	9	4	20	5	11	14	14	2	17.2154	15.5068	12.7285	8.10269	0	0	10.2769	38.6262	10.2877	4.12721	10.6634	6.19103	8.09311	11.6702	10.681	3.43986	-2.23892	0.0395095	0.506453	0.506508	-1.48986	0.112991	0.928552	0.240715	-2.23227	0.0524022	0.546815	0.366766	0.191876
gloB	234027	234782	-	755	2595	6472	1450	1474	401	415	292	290	130	118	200	72	145	146	116	72	770.239	784.065	542.835	568.732	3306.17	1584.76	300.086	2800.4	148.601	121.753	106.634	89.1509	106.682	121.703	88.4995	123.835	1.32458	0.0518515	1.1075	0.0908143	3.94278	6.82131e-09	2.128	0.00120068	1.2717	0.148068	3.36633	1.77589e-06	2.1147
yafS.EST5UTR	234716	234815	+	99	154	404	113	118	6	8	86	2	22	30	85	40	82	45	52	18	45.7097	48.9435	42.3037	45.5294	49.4688	30.5496	88.3815	19.3131	25.1478	30.9541	45.3197	49.5283	60.3305	37.5112	39.6722	30.9588	-0.270515	0.697775	0.511253	0.336429	-0.274845	0.64985	0.684513	0.1926	-0.85294	0.26405	0.605661	0.204336	-0.0912559
gloB.EST5UTR	234783	234882	-	99	65	120	44	40	6	1	16	9	9	10	18	3	13	25	13	2	19.2931	14.5377	16.4722	15.4337	49.4688	3.8187	16.4431	86.9089	10.2877	10.318	9.5971	3.71462	9.56459	20.8396	9.91805	3.43986	0.28552	0.76627	0.957496	0.212852	0.331412	0.682296	0.519484	0.575448	-0.0563801	0.963279	1.4965	0.0427898	0.838148
yafS	234816	235538	+	722	807	1994	462	488	17	36	264	6	99	119	304	102	256	164	194	90	239.531	241.568	172.958	188.291	140.162	137.473	271.311	57.9393	113.165	122.785	162.084	126.297	188.349	136.708	148.008	154.794	-0.701601	0.172057	0.0456733	0.940967	-0.180541	0.736101	0.951111	0.0354798	-1.02274	0.122119	0.1996	0.683601	0.280677
yafS.AS	234883	235434	-	551	115	262	95	58	8	12	44	9	66	68	133	51	56	74	81	24	34.1339	31.7406	35.565	22.3789	65.9584	45.8244	45.2185	86.9089	75.4434	70.1626	70.9119	63.1485	41.2013	61.6851	61.7971	41.2783	0.606599	0.278025	0.804354	0.0898518	0.045556	0.941624	-1.07219	0.00942612	0.971888	0.149041	0.0521911	0.929034	-1.12651
rnhA.EST3UTR	235435	235534	-	99	158	347	84	88	0	0	17	1	28	27	68	12	26	24	32	14	46.897	42.0381	31.447	33.9541	0	0	17.4708	9.65655	32.0063	27.8587	36.2557	14.8585	19.1292	20.006	24.4137	24.079	-3.71974	0.00150879	-0.80569	0.160049	-2.35585	0.0201282	0.522221	0.319955	-2.96581	0.0117603	-0.324162	0.543174	0.244465
rnhA	235535	236002	-	467	718	1463	429	397	10	18	84	10	89	95	146	70	72	112	115	49	213.114	177.238	160.604	153.179	82.448	68.7366	86.3262	96.5655	101.734	98.0213	77.8432	86.6745	52.9731	93.3613	87.7366	84.2766	-1.29679	0.00126027	-0.747675	0.0364404	0.0151028	0.97825	0.930608	0.00221094	-0.822141	0.137609	0.0302463	0.953845	0.900519
yafS.EST3UTR	235539	235638	+	99	52	172	36	50	0	0	28	2	11	17	46	11	28	19	31	7	15.4345	20.8373	13.4773	19.2921	0	0	28.7754	19.3131	12.5739	17.5407	24.5259	13.6203	20.6007	15.8381	23.6507	12.0395	-2.49862	0.0219921	0.531798	0.390006	-2.24	0.0259819	0.238223	0.738304	-2.5135	0.0285707	0.266697	0.631702	-0.224968
rnhA.AS	235639	235933	+	294	151	499	79	94	0	0	3	0	22	19	23	1	17	12	12	12	44.8193	60.4525	29.5751	36.2692	0	0	3.08308	0	25.1478	19.6043	12.263	1.23821	12.5075	10.003	9.15512	20.6392	-3.78693	0.0016023	-2.64931	0.00369709	-1.64746	0.0843638	1.03372	0.127661	-2.55858	0.0288207	-1.09079	0.116383	1.74451
dnaQ.5UTR	235934	236066	+	132	23	61	17	29	2	4	27	0	28	35	71	17	50	31	39	9	6.82678	7.38998	6.36427	11.1894	16.4896	15.2748	27.7477	0	32.0063	36.1131	37.8552	21.0495	36.7869	25.8411	29.7541	15.4794	0.820761	0.304354	0.918042	0.169789	-0.637202	0.37216	-1.96459	0.000868224	0.79217	0.393612	-0.0728559	0.915849	-1.51163
rnhA.5UTR	236003	236041	-	38	90	241	120	117	0	1	20	0	20	12	27	12	9	21	10	8	26.7135	29.1965	44.9242	45.1436	0	3.8187	20.5538	0	22.8616	12.3816	14.3957	14.8585	6.62164	17.5052	7.62927	13.7594	-1.98743	0.0548182	-1.11225	0.100301	-0.995804	0.256229	0.56618	0.431864	-1.39302	0.185348	0.288218	0.632802	1.36804
dnaQ.rnhA.IGR	236042	236066	-	24	0	2	2	3	0	0	0	0	0	0	0	0	0	0	0	0	0	0.242294	0.748737	1.15753	0	0	0	0	0	0	0	0	0	0	0	0	0.236997	NA	-0.0402462	NA	0	NA	-0.0548574	NA	0	NA	0	NA	0.226888
dnaQ	236067	236798	+	731	216	468	231	207	14	45	189	12	175	152	389	157	317	263	285	95	64.1124	56.6969	86.4792	79.8694	115.427	171.842	194.234	115.879	200.039	156.834	207.404	194.398	233.229	219.232	217.434	163.393	1.23962	0.000279237	0.970866	0.00212997	-0.527195	0.144701	-1.5175	2.90947e-08	0.87033	0.0696986	-0.12768	0.756035	-1.23123
dnaQ.AS	236067	236798	-	731	12	6	8	5	0	0	2	0	12	11	23	4	4	10	6	4	3.5618	0.726883	2.99495	1.92921	0	0	2.05538	0	13.717	11.3498	12.263	4.95283	2.94295	8.33583	4.57756	6.87972	-0.409307	0.708343	-0.142922	0.892464	-0.951525	0.284351	-1.9156	0.0238675	0.0675168	0.957348	-0.428488	0.50462	-1.25769
dnaQ.EST3UTR	236799	236898	+	99	9	40	24	15	2	2	17	1	40	44	100	44	62	69	61	17	2.67135	4.84589	8.98485	5.78764	16.4896	7.6374	17.4708	9.65655	45.7233	45.3994	53.3172	54.4811	45.6157	57.5172	46.5385	29.2388	1.03365	0.18916	0.891192	0.127746	-1.72524	0.0220581	-3.34162	2.34624e-13	0.829459	0.347213	-0.849709	0.101943	-2.68898
aspV.5UTR.dnaQ.IGR	236799	236909	-	110	2	1	0	0	0	0	0	0	0	2	7	0	0	0	0	0	0.593633	0.121147	0	0	0	0	0	0	0	2.06361	3.73221	0	0	0	0	0	0.125598	NA	0	NA	0	NA	-0.149222	NA	0.183913	NA	0	NA	-0.406989
dnaQ.aspV.IGR	236899	236909	+	10	17	13	111	32	7	21	188	9	1828	2619	5086	2103	2188	2233	2342	1083	5.04588	1.57491	41.5549	12.347	57.7136	80.1927	193.206	86.9089	2089.55	2702.29	2711.72	2603.95	1609.79	1861.39	1786.77	1862.69	4.20031	1.40999e-10	2.19065	0.000140179	-4.2626	1.32537e-12	-9.37757	7.57174e-57	4.46135	1.13419e-07	-3.29346	1.0899e-08	-6.37808
aspV.5UTR	236910	236930	+	20	229	306	1274	779	302	783	3882	425	9946	13171	21588	11156	15625	11562	16549	6752	67.971	37.0711	476.946	300.571	2489.93	2990.04	3989.5	4104.03	11369.1	13589.9	11510.1	13813.4	11495.9	9637.88	12625.7	11613	5.64092	7.22114e-70	3.30028	1.54563e-25	-1.86671	8.6942e-09	-7.85252	2.471e-137	5.80166	9.72074e-39	-1.46671	9.49542e-06	-4.95934
aspV.5UTR.AS	236910	236930	-	20	0	0	0	0	0	0	0	0	0	0	1	0	0	1	2	3	0	0	0	0	0	0	0	0	0	0	0.533172	0	0	0.833583	1.52585	5.15979	0	NA	0	NA	0.081623	NA	0	NA	0.15621	NA	-0.0854377	NA	-0.19594
aspV	236931	237007	+	76	21809	32507	116917	83565	14195	88095	579844	40659	523841	629806	1027017	484163	872488	662429	900284	378820	6473.27	3938.13	43770.1	32242.9	117035	336408	595901	392626	598793	649836	547577	599494	641922	552189	686851	651544	5.29416	3.51886e-33	3.54137	1.38689e-15	-1.23414	0.00731542	-6.80996	9.49906e-54	5.21658	8.21035e-17	-0.286373	0.534094	-3.77076
aspV.AS	236931	237007	-	76	1	9	2	1	0	0	0	4	9	6	12	8	18	2	23	24	0.296817	1.09033	0.748737	0.385843	0	0	0	38.6262	10.2877	6.19082	6.39807	9.90565	13.2433	1.66717	17.5473	41.2783	0.173629	0.883074	2.48603	0.0207935	-0.954726	0.280418	-1.98782	0.0551332	0.169786	0.886911	-0.244984	0.713045	-2.06637
aspV.3UTR	237008	237067	+	59	4534	4643	40026	26635	1612	31081	201135	9856	222812	271735	436159	213461	374165	292634	386754	174471	1345.77	562.487	14984.5	10276.9	13290.6	118689	206705	95174.9	254692	280377	232548	264309	275287	243935	295065	300078	5.68172	1.58949e-15	3.14534	8.68276e-06	-1.54359	0.0256457	-7.83738	1.61822e-27	5.32112	5.93816e-08	-0.503692	0.371678	-3.90159
aspV.3UTR.AS	237008	237067	-	59	1	0	0	0	0	0	0	0	3	0	0	1	0	1	5	4	0.296817	0	0	0	0	0	0	0	3.42925	0	0	1.23821	0	0.833583	3.81463	6.87972	0.465778	NA	0	NA	0.158884	NA	-0.696297	NA	0.445275	NA	-0.231289	NA	-0.469173
aspV.yafT.IGR	237068	237234	+	166	6	26	15	15	1	2	19	3	253	169	588	204	148	119	207	69	1.7809	3.14983	5.61553	5.78764	8.2448	7.6374	19.5262	28.9696	289.2	174.375	313.505	252.594	108.889	99.1964	157.926	118.675	1.08483	0.195899	1.62741	0.00320227	-2.97548	0.000318691	-6.36351	1.04344e-46	1.94343	0.029842	-2.43783	1.68413e-06	-5.50049
yafT.aspV.3UTR.IGR	237068	237334	-	266	1	4	0	0	0	0	0	0	0	0	0	0	0	0	0	0	0.296817	0.484589	0	0	0	0	0	0	0	0	0	0	0	0	0	0	0.113731	NA	0	NA	0	NA	0.0916485	NA	0	NA	0	NA	0
yafT.EST5UTR	237235	237334	+	99	25	58	14	11	5	2	0	0	1	5	4	0	3	4	1	0	7.42041	7.02654	5.24116	4.24427	41.224	7.6374	0	0	1.14308	5.15902	2.13269	0	2.20721	3.33433	0.762927	0	1.0438	0.23487	-1.36566	0.155234	1.90717	0.0343715	0.784658	0.412728	0.839691	0.42376	0.0174485	0.983806	1.11443
yafT	237335	238120	+	785	286	793	267	313	85	67	76	59	13	8	27	18	11	20	16	4	84.8895	96.0698	99.9564	120.769	700.808	255.853	78.1046	569.736	14.8601	8.25443	14.3957	22.2877	8.09311	16.6717	12.2068	6.87972	1.94934	0.00631607	1.09186	0.113997	4.67993	8.5e-10	2.43483	0.000886725	1.45111	0.122651	4.41698	1.15309e-07	2.13755
yafT.AS	237335	238120	-	785	0	6	2	0	0	0	0	0	0	0	0	2	4	0	0	0	0	0.726883	0.748737	0	0	0	0	0	0	0	0	2.47641	2.94295	0	0	0	0.120839	NA	0.0529406	NA	-0.032728	NA	0.0832503	NA	-0.0588373	NA	0	NA	-0.146226
ykfM.yafT.IGR	238121	238156	-	35	0	3	0	0	0	0	0	0	0	0	0	0	0	0	0	0	0	0.363442	0	0	0	0	0	0	0	0	0	0	0	0	0	0	0.198529	NA	0	NA	0	NA	-0.00904833	NA	0	NA	0	NA	0
yafT.EST3UTR	238121	238220	+	99	2	1	1	0	0	1	0	0	0	0	0	0	1	0	3	0	0.593633	0.121147	0.374369	0	0	3.8187	0	0	0	0	0	0	0.735738	0	2.28878	0	0.404536	NA	0.195242	NA	0.287163	NA	0.123858	NA	0.140675	NA	-0.0559361	NA	0.0456609
ykfM.EST3UTR	238157	238256	-	99	4	25	0	6	0	0	0	0	0	0	0	0	0	0	0	0	1.18727	3.02868	0	2.31506	0	0	0	0	0	0	0	0	0	0	0	0	-0.0848463	NA	-0.0599032	NA	0	NA	0.32764	NA	0	NA	0	NA	0.25135
yafT.ykfM.IGR	238221	238256	+	35	0	4	0	0	0	0	0	0	0	0	0	0	0	0	0	0	0	0.484589	0	0	0	0	0	0	0	0	0	0	0	0	0	0	0.166759	NA	0	NA	0	NA	0.0288557	NA	0	NA	0	NA	0
ykfM.AS	238257	238461	+	204	14	33	5	4	0	0	0	0	2	2	0	0	0	0	0	0	4.15543	3.99786	1.87184	1.54337	0	0	0	0	2.28616	2.06361	0	0	0	0	0	0	-0.43228	NA	-0.277487	NA	0	NA	0.233652	NA	0.239481	NA	0	NA	0.808776
ykfM	238257	238736	-	479	11	16	7	9	0	0	0	0	2	1	2	1	0	0	0	0	3.26498	1.93836	2.62058	3.47258	0	0	0	0	2.28616	1.0318	1.06634	1.23821	0	0	0	0	-0.432674	NA	-0.714717	NA	0	NA	0.265723	NA	0.438176	NA	0	NA	0.558848
C0067	238462	238586	+	124	8	25	7	1	0	0	2	0	0	0	0	0	0	0	0	0	2.37453	3.02868	2.62058	0.385843	0	0	2.05538	0	0	0	0	0	0	0	0	0	-0.155377	NA	0.0345136	NA	0	NA	0.486745	NA	0	NA	0.152509	NA	0.387367
ykfM.EST5UTR	238737	238741	-	4	0	1	0	0	0	0	0	0	2	0	0	1	0	0	0	0	0	0.121147	0	0	0	0	0	0	2.28616	0	0	1.23821	0	0	0	0	0.287034	NA	0	NA	0	NA	-0.357241	NA	0.273516	NA	0	NA	-0.25307
ykfM.yafU.IGR	238737	238745	+	8	0	2	0	0	0	0	0	0	0	2	0	0	0	0	0	0	0	0.242294	0	0	0	0	0	0	0	2.06361	0	0	0	0	0	0	0.236999	NA	0	NA	0	NA	-0.282439	NA	0.241296	NA	0	NA	0
yafU.EST3UTR	238742	238745	-	3	0	1	0	0	0	0	0	0	3	0	0	1	0	0	0	0	0	0.121147	0	0	0	0	0	0	3.42925	0	0	1.23821	0	0	0	0	0.287033	NA	0	NA	0	NA	-0.418486	NA	0.299558	NA	0	NA	-0.25307
yafU	238746	239084	-	338	20	56	6	6	2	2	0	0	6	2	8	2	6	2	0	0	5.93633	6.78425	2.24621	2.31506	16.4896	7.6374	0	0	6.85849	2.06361	4.26538	2.47641	4.41443	1.66717	0	0	0.480085	0.618338	-0.815846	0.384117	1.00175	NA	0.377197	0.705283	0.605979	NA	0	1	-0.410154
yafU.AS	238746	239084	+	338	6	5	0	0	0	0	0	0	2	6	0	0	0	0	0	0	1.7809	0.605736	0	0	0	0	0	0	2.28616	6.19082	0	0	0	0	0	0	-0.0168952	NA	0	NA	0	NA	-0.181947	NA	0.199102	NA	0	NA	0
yafU.EST5UTR	239085	239184	-	99	6	19	4	3	0	0	1	0	4	3	4	0	0	2	0	0	1.7809	2.3018	1.49747	1.15753	0	0	1.02769	0	4.57233	3.09541	2.13269	0	0	1.66717	0	0	-0.337294	NA	-0.0148808	NA	0.0893936	NA	-0.419171	NA	0.290537	NA	0.401178	NA	0.0457275
yafU.yafF_pg.IGR	239085	239189	+	104	16	18	17	3	5	7	0	4	0	4	0	0	0	2	0	2	4.74906	2.18065	6.36427	1.15753	41.224	26.7309	0	38.6262	0	4.12721	0	0	0	1.66717	0	3.43986	1.39102	0.189532	0.745931	0.430365	1.99888	0.0454767	0.277507	0.819898	1.15567	0.25444	0.692472	0.266081	1.69671
yafF_pg.yafU.IGR	239185	239189	-	4	5	13	2	2	0	0	1	0	2	2	3	0	0	1	0	0	1.48408	1.57491	0.748737	0.771685	0	0	1.02769	0	2.28616	2.06361	1.59952	0	0	0.833583	0	0	-0.183727	NA	0.228104	NA	0.31005	NA	-0.211824	NA	0.382451	NA	0.382812	NA	-0.106351
yafF_pg	239190	239378	+	188	84	163	46	46	15	14	11	0	0	9	4	6	0	1	3	4	24.9326	19.747	17.221	17.7488	123.672	53.4618	11.3046	0	0	9.28623	2.13269	7.42924	0	0.833583	2.28878	6.87972	1.39886	0.0894489	-0.577294	0.497491	5.41419	4.21642e-05	1.59061	0.0641247	2.78089	0.0226225	0.331607	0.608767	1.38929
yafF_pg.AS	239190	239378	-	188	63	175	69	40	0	2	5	0	13	22	52	17	27	31	28	8	18.6994	21.2008	25.8314	15.4337	0	7.6374	5.13846	0	14.8601	22.6997	27.725	21.0495	19.8649	25.8411	21.3619	13.7594	-1.24472	0.172255	-1.65006	0.026839	-1.26566	0.136577	0.0757625	0.919343	-1.31334	0.177218	-1.15413	0.0798385	-0.223358
yafV.EST3UTR	239319	239418	-	99	127	362	122	102	0	2	1	0	9	16	39	16	21	35	27	8	37.6957	43.8553	45.673	39.3559	0	7.6374	1.02769	0	10.2877	16.5089	20.7937	19.8113	15.4505	29.1754	20.599	13.7594	-2.09432	0.0234856	-3.93041	0.000118104	-1.24779	0.139306	1.44634	0.00382314	-2.55628	0.0128787	-2.24977	0.0116263	0.956648
yafF_pg.yafV.IGR	239379	239418	+	39	15	20	5	7	1	1	4	0	0	2	1	4	0	0	3	2	4.45225	2.42294	1.87184	2.7009	8.2448	3.8187	4.11077	0	0	2.06361	0.533172	4.95283	0	0	2.28878	3.43986	0.322477	NA	0.232202	0.818373	2.03847	NA	0.848953	0.426291	1.01808	NA	0.0633662	NA	-0.0445225
yafV	239419	240189	-	770	1072	2636	661	713	59	56	232	18	140	96	247	110	197	224	196	81	318.187	319.344	247.458	275.106	486.443	213.847	238.425	173.818	160.031	99.0531	131.694	136.203	144.94	186.723	149.534	139.314	0.0762211	0.88704	-0.250154	0.592315	0.912076	0.0227969	1.23163	0.000888256	-0.231649	0.742865	0.407447	0.312682	0.904418
yafV.AS	239419	240189	+	770	0	8	7	10	2	0	5	0	0	1	0	4	0	2	1	0	0	0.969178	2.62058	3.85843	16.4896	0	5.13846	0	0	1.0318	0	4.95283	0	1.66717	0.762927	0	1.27375	NA	0.0408034	NA	0.790626	NA	-0.0168535	0.991112	0.555094	NA	0.356729	NA	0.154322
yafV.5UTR	240190	240216	-	26	92	212	42	59	7	3	30	2	29	19	22	8	23	35	18	6	27.3071	25.6832	15.7235	22.7647	57.7136	11.4561	30.8308	19.3131	33.1494	19.6043	11.7298	9.90565	16.922	29.1754	13.7327	10.3196	0.104373	0.901285	0.406754	0.527305	0.228756	0.737374	0.00913973	0.992596	0.224615	0.820111	0.686511	0.213767	0.67988
yafV.ivy.IGR	240190	240242	+	52	0	1	0	0	0	0	0	1	0	0	0	0	1	0	0	0	0	0.121147	0	0	0	0	0	9.65655	0	0	0	0	0.735738	0	0	0	0.287034	NA	0.415748	NA	0.0876419	NA	-0.113374	NA	0.108288	NA	0.154952	NA	0
ivy.yafV.IGR	240217	240342	-	125	2	19	3	6	1	0	5	0	12	12	8	4	15	18	9	3	0.593633	2.3018	1.12311	2.31506	8.2448	0	5.13846	0	13.717	12.3816	4.26538	4.95283	11.0361	15.0045	6.86634	5.15979	0.387157	0.719448	0.74043	0.385391	-1.00785	0.252989	-2.47094	0.00100034	0.338374	0.770634	-0.170885	0.805034	-0.982618
ivy.EST5UTR	240243	240342	+	99	350	883	249	309	61	57	83	66	8	6	10	11	13	11	1	5	103.886	106.973	93.2178	119.225	502.933	217.666	85.2985	637.332	9.14466	6.19082	5.33172	13.6203	9.56459	9.16941	0.762927	8.59966	1.32235	0.0848612	1.22925	0.0920109	4.54097	3.52245e-08	3.12492	0.00011787	0.811508	0.414782	5.7589	4.62525e-09	2.93916
ivy.AS	240343	240758	-	415	3	3	1	4	0	0	2	0	0	0	4	0	2	0	0	2	0.89045	0.363442	0.374369	1.54337	0	0	2.05538	0	0	0	2.13269	0	1.47148	0	0	3.43986	0.166648	NA	0.211195	NA	0.0806343	NA	0.396964	NA	-0.148586	NA	0.0296561	NA	-0.0654031
ivy	240343	240816	+	473	1594	3868	1319	1484	276	277	596	419	75	89	137	45	161	102	119	78	473.126	468.598	493.792	572.59	2275.57	1057.78	612.505	4046.09	85.7311	91.8305	73.0446	55.7193	118.454	85.0254	90.7883	134.155	1.51318	0.0174656	1.76762	0.0048438	3.6189	1.38547e-08	2.06493	0.000901215	1.11679	0.189999	3.99938	2.17081e-09	2.69025
fadE.EST3UTR	240759	240858	-	99	10	44	15	8	0	6	36	7	29	31	47	17	51	47	61	24	2.96817	5.33048	5.61553	3.08674	0	22.9122	36.9969	67.5958	33.1494	31.9859	25.0591	21.0495	37.5226	39.1784	46.5385	41.2783	1.39561	0.0534878	3.09618	5.3219e-08	-0.968385	0.152472	-2.69065	2.07964e-08	1.08764	0.192763	0.0102786	0.989285	-2.18455
ivy.EST3UTR	240817	240916	+	99	10	65	20	5	4	5	13	2	15	36	54	15	44	45	62	28	2.96817	7.87457	7.48737	1.92921	32.9792	19.0935	13.36	19.3131	17.1462	37.1449	28.7913	18.5731	32.3725	37.5112	47.3015	48.1581	1.66376	0.0256229	1.16642	0.106699	-0.321417	0.656152	-1.93977	0.00220907	1.1486	0.202031	-0.98566	0.109603	-1.97354
fadE	240859	243303	-	2444	430	956	214	280	15	38	242	20	112	117	213	64	196	170	215	116	127.631	115.817	80.1149	108.036	123.672	145.111	248.702	193.131	128.025	120.721	113.566	79.2452	144.205	141.709	164.029	199.512	0.157027	0.721248	1.22639	3.1917e-05	-0.0548186	0.901648	-0.031039	0.942563	-0.0278609	0.967943	0.283235	0.4126	-0.0540481
fadE.AS	240917	243303	+	2386	26	116	28	25	0	3	11	2	6	8	23	8	8	6	11	2	7.71723	14.0531	10.4823	9.64606	0	11.4561	11.3046	19.3131	6.85849	8.25443	12.263	9.90565	5.8859	5.0015	8.39219	3.43986	-0.349495	0.716473	0.241039	0.755198	0.243537	0.774726	0.451079	0.559274	-0.0423551	0.972609	0.458897	0.43738	-0.12897
fadE.5UTR	243304	243406	-	102	2	4	0	0	0	0	2	0	1	0	0	0	2	4	2	0	0.593633	0.484589	0	0	0	0	2.05538	0	1.14308	0	0	0	1.47148	3.33433	1.52585	0	0.20647	NA	0.950976	NA	-0.217593	NA	-0.012106	NA	-0.149986	NA	0.117442	NA	0
fadE.lpcA.IGR	243304	243442	+	138	25	76	33	43	6	2	8	8	0	2	2	2	0	0	2	0	7.42041	9.20719	12.3542	16.5912	49.4688	7.6374	8.22154	77.2524	0	2.06361	1.06634	2.47641	0	0	1.52585	0	0.993392	0.288086	0.744658	0.384117	4.55808	0.0004122	1.66476	0.101444	1.57729	0.148782	2.76322	0.00760264	1.99814
lpcA.fadE.IGR	243407	243542	-	135	9	8	2	0	0	0	0	0	0	2	0	2	3	0	1	0	2.67135	0.969178	0.748737	0	0	0	0	0	0	2.06361	0	2.47641	2.20721	0	0.762927	0	-0.147168	NA	0.109278	NA	-0.0150616	NA	0.166352	NA	-0.0943626	NA	0.0188015	NA	-0.316447
lpcA.EST5UTR	243443	243542	+	99	69	153	59	50	0	1	15	3	40	37	62	26	65	65	43	10	20.4803	18.5355	22.0878	19.2921	0	3.8187	15.4154	28.9696	45.7233	38.1767	33.0567	32.1934	47.8229	54.1829	32.8058	17.1993	-1.6775	0.0922097	-0.190767	0.765602	-2.62863	0.00885054	-1.03812	0.0110859	-1.78754	0.0861748	-0.351586	0.485582	-0.599579
lpcA	243543	244121	+	578	831	2234	698	610	16	61	361	40	452	507	909	353	698	599	583	264	246.655	270.643	261.309	235.364	131.917	232.941	370.997	386.262	516.673	523.124	484.654	437.087	513.545	499.316	444.786	454.062	-0.384635	0.165901	0.575045	0.00444889	-1.32325	3.76386e-08	-0.993894	1.24864e-09	-0.343474	0.353275	-0.231659	0.342485	-0.884584
lpcA.AS	243543	244121	-	578	2	5	0	4	0	0	2	2	1	0	0	2	2	0	0	2	0.593633	0.605736	0	1.54337	0	0	2.05538	19.3131	1.14308	0	0	2.47641	1.47148	0	0	3.43986	0.201594	NA	1.02453	NA	0.0916454	NA	0.0320634	0.982161	0.051976	NA	0.370746	NA	-0.157222
lpcA.EST3UTR	244122	244221	+	99	138	367	129	125	4	16	66	7	171	244	396	148	297	277	293	154	40.9607	44.461	48.2936	48.2303	32.9792	61.0992	67.8277	67.5958	195.467	251.76	211.136	183.255	218.514	230.902	223.538	264.869	0.237308	0.64377	0.449251	0.196238	-2.0012	6.90424e-07	-2.34043	1.97373e-25	0.227752	0.719352	-1.74299	1.42108e-08	-1.99509
yafJ.lpcA.IGR	244122	244326	-	204	8	10	30	16	0	2	3	0	10	12	16	6	4	8	11	2	2.37453	1.21147	11.2311	6.17348	0	7.6374	3.08308	0	11.4308	12.3816	8.53076	7.42924	2.94295	6.66866	8.39219	3.43986	0.870711	0.367571	-0.963812	0.251337	0.0349324	0.971928	-2.28474	0.00170508	1.4854	0.155648	-0.414801	0.515093	0.0836396
lpcA.yafJ.IGR	244222	244226	+	4	16	57	16	21	0	3	11	0	35	37	88	17	45	49	40	18	4.74906	6.90539	5.9899	8.10269	0	11.4561	11.3046	0	40.0079	38.1767	46.9192	21.0495	33.1082	40.8456	30.5171	30.9588	0.223966	0.820725	0.29117	0.700521	-1.52697	0.0636056	-2.46195	2.79718e-06	0.249831	0.818948	-1.04464	0.0854212	-2.06337
yafJ.EST5UTR	244227	244326	+	99	165	468	134	152	1	21	86	3	150	147	286	101	220	175	175	90	48.9747	56.6969	50.1654	58.6481	8.2448	80.1927	88.3815	28.9696	171.462	151.675	152.487	125.059	161.862	145.877	133.512	154.794	-0.00725206	0.992668	0.329005	0.528629	-1.33896	0.00945918	-1.51132	0.000127332	0.0482669	0.957161	-0.737994	0.0928807	-1.26231
yafJ.AS	244327	244964	-	637	59	127	61	41	0	4	27	2	33	28	65	26	30	32	31	10	17.5122	15.3857	22.8365	15.8195	0	15.2748	27.7477	19.3131	37.7217	28.8905	34.6562	32.1934	22.0721	26.6747	23.6507	17.1993	-0.488131	0.556646	0.357946	0.518442	-0.83031	0.242295	-0.952377	0.0268941	-0.151842	0.885074	0.185004	0.730021	-0.728386
yafJ	244327	245094	+	767	509	1215	438	406	4	21	179	7	225	288	414	216	252	239	260	109	151.08	147.194	163.973	156.652	32.9792	80.1927	183.957	67.5958	257.193	297.159	220.733	267.453	185.406	199.226	198.361	187.472	-1.13372	0.012249	-0.107047	0.825216	-1.46539	0.00107179	-0.857305	0.0104942	-0.612048	0.325129	-0.285493	0.475149	-0.566003
yafK.EST3UTR	244965	245064	-	99	34	108	43	44	0	5	17	0	34	26	86	38	38	25	22	22	10.0918	13.0839	16.0979	16.9771	0	19.0935	17.4708	0	38.8648	26.8269	45.8528	47.0518	27.958	20.8396	16.7844	37.8385	0.0569166	0.956991	-0.162582	0.835264	-0.61812	0.394556	-1.31218	0.0199377	0.311903	0.763983	-0.4626	0.408374	-1.30282
yafK	245065	245805	-	740	424	996	387	339	5	22	107	3	172	205	446	164	171	203	209	98	125.85	120.663	144.881	130.801	41.224	84.0114	109.963	28.9696	196.61	211.52	237.795	203.066	125.811	169.217	159.452	168.553	-0.771311	0.118192	-0.576028	0.187756	-0.962394	0.0401598	-0.690075	0.0742805	-0.327531	0.649649	-0.688558	0.0899018	-0.634089
yafJ.EST3UTR	245095	245194	+	99	20	53	27	23	0	1	14	0	34	45	54	36	27	51	37	7	5.93633	6.4208	10.108	8.87438	0	3.8187	14.3877	0	38.8648	46.4312	28.7913	44.5754	19.8649	42.5127	28.2283	12.0395	-0.602798	0.557437	0.19038	0.814362	-1.91755	0.0467112	-2.46167	2.48038e-05	-0.333309	0.772118	-0.406713	0.485228	-1.66128
yafK.AS	245195	245805	+	610	84	125	86	52	0	8	32	0	39	49	102	56	57	50	62	13	24.9326	15.1434	32.1957	20.0638	0	30.5496	32.8862	0	44.5802	50.5584	54.3836	69.3396	41.937	41.6791	47.3015	22.3591	-0.0510498	0.961285	-0.0836568	0.919633	-0.751214	0.285728	-1.07176	0.0932204	0.0705173	0.949154	-0.27324	0.641895	-1.03616
yafK.EST5UTR	245806	245883	-	77	129	296	91	101	2	4	10	0	36	57	110	38	36	62	47	25	38.2893	35.8596	34.0676	38.9701	16.4896	15.2748	10.2769	0	41.151	58.8128	58.649	47.0518	26.4866	51.6821	35.8576	42.9983	-0.965473	0.172868	-1.69495	0.00668963	-0.945362	0.15486	-0.401725	0.436646	-0.615937	0.469042	-1.59496	0.0103903	-0.487042
yafK.yafQ.IGR	245806	245960	+	154	7	5	3	2	0	0	4	0	5	13	9	2	6	2	3	2	2.07772	0.605736	1.12311	0.771685	0	0	4.11077	0	5.71541	13.4134	4.79855	2.47641	4.41443	1.66717	2.28878	3.43986	-0.115959	0.923136	0.875994	0.338577	-0.557587	NA	-2.05946	0.0212098	0.457497	NA	0.0815325	NA	-1.20125
yafQ.EST3UTR	245884	245960	-	76	297	750	195	201	2	5	16	2	36	52	78	33	58	64	54	24	88.1545	90.8604	73.0019	77.5543	16.4896	19.0935	16.4431	19.3131	41.151	53.6538	41.5875	40.8608	42.6728	53.3493	41.198	41.2783	-2.00905	0.000662021	-2.00872	5.17116e-06	-1.10351	0.065275	0.881837	0.00314576	-1.93255	0.0036463	-1.00489	0.0291391	0.831918
yafQ	245961	246239	-	278	482	1160	373	383	15	22	135	10	117	117	247	85	210	200	206	105	143.066	140.531	139.64	147.778	123.672	84.0114	138.738	96.5655	133.741	120.721	131.694	105.248	154.505	166.717	157.163	180.593	-0.494608	0.187621	-0.14096	0.692119	-0.632082	0.0745807	0.152643	0.618123	-0.786998	0.083387	-0.304092	0.344162	0.241434
yafQ.AS	245961	246239	+	278	2	8	4	0	0	0	2	0	4	10	3	4	3	2	3	2	0.593633	0.969178	1.49747	0	0	0	2.05538	0	4.57233	10.318	1.59952	4.95283	2.20721	1.66717	2.28878	3.43986	0.137724	NA	0.552593	NA	-0.294406	NA	-2.07813	0.0315199	0.722956	NA	-0.111836	NA	-1.09345
yafQ.dinJ.TU	246240	246241	-	1	2	22	8	4	0	1	20	0	21	22	38	13	32	38	42	17	0.593633	2.66524	2.99495	1.54337	0	3.8187	20.5538	0	24.0047	22.6997	20.2606	16.0967	23.5436	31.6761	32.0429	29.2388	0.277052	0.800875	2.15979	0.00635329	-1.75338	0.0658424	-3.24425	3.22751e-06	0.14435	0.906023	-0.464405	0.426076	-2.52191
yafQ.dinJ.TU_AS	246240	246241	+	1	0	0	0	0	0	0	0	0	0	0	0	0	0	0	0	0	0	0	0	0	0	0	0	0	0	0	0	0	0	0	0	0	0	NA	0	NA	0	NA	0	NA	0	NA	0	NA	0
dinJ	246242	246502	-	260	181	412	139	127	8	31	126	10	158	168	355	136	342	337	311	176	53.7238	49.9127	52.0373	49.002	65.9584	118.38	129.489	96.5655	180.607	173.343	189.276	168.396	251.622	280.917	237.27	302.708	0.886992	0.0120953	1.20683	2.60078e-05	-1.33464	7.50448e-05	-1.73642	8.05841e-14	0.320356	0.544576	-1.02572	0.000386117	-1.78738
dinJ.AS	246242	246502	+	260	1	4	1	2	0	0	0	0	0	0	0	2	0	0	0	0	0.296817	0.484589	0.374369	0.771685	0	0	0	0	0	0	0	2.47641	0	0	0	0	0.113723	NA	0.0109258	NA	0	NA	0.0916584	NA	0	NA	0	NA	-0.0942343
dinJ.yafL.IGR	246503	246611	+	108	0	0	0	0	0	0	0	0	0	0	0	0	0	0	0	1	0	0	0	0	0	0	0	0	0	0	0	0	0	0	0	1.71993	0	NA	0	NA	0	NA	0	NA	0	NA	-0.0117618	NA	0
dinJ.5UTR	246503	246615	-	112	57	102	33	28	0	13	29	2	47	70	143	42	115	109	106	73	16.9185	12.357	12.3542	10.8036	0	49.6431	29.8031	19.3131	53.7249	72.2262	76.2437	52.0047	84.6098	90.8605	80.8702	125.555	0.923478	0.137474	1.02566	0.0618146	-1.20357	0.0405498	-1.96952	6.22823e-06	0.476217	0.564193	-1.53946	0.00366552	-2.31281
yafL.EST5UTR	246612	246711	+	99	2	7	0	1	0	1	0	0	0	0	0	3	6	3	6	4	0.593633	0.848031	0	0.385843	0	3.8187	0	0	0	0	0	3.71462	4.41443	2.50075	4.57756	6.87972	0.632599	NA	0.404679	NA	-0.11327	NA	0.660282	0.551652	-0.485684	NA	-0.607418	NA	-1.08691
yafL.dinJ.IGR	246616	246711	-	95	3	14	4	0	0	0	0	0	3	6	1	0	4	4	3	6	0.89045	1.69606	1.49747	0	0	0	0	0	3.42925	6.19082	0.533172	0	2.94295	3.33433	2.28878	10.3196	-0.12688	NA	-0.107436	NA	-0.493809	NA	-0.988128	0.344446	0.0720938	NA	-0.741244	NA	0.369467
yafL	246712	247461	+	749	488	1206	379	405	0	1	8	8	4	1	24	11	14	20	18	1	144.846	146.104	141.886	156.266	0	3.8187	8.22154	77.2524	4.57233	1.0318	12.7961	13.6203	10.3003	16.6717	13.7327	1.71993	-3.9193	0.00111352	-1.54291	0.0466569	-1.01459	0.252817	5.10972	2.28944e-07	-5.13567	0.000197872	0.976406	0.138528	2.91239
yafL.AS	246712	247461	-	749	5	14	8	11	7	0	4	0	2	0	3	0	1	1	3	2	1.48408	1.69606	2.99495	4.24427	57.7136	0	4.11077	0	2.28616	0	1.59952	0	0.735738	0.833583	2.28878	3.43986	2.61997	0.0138517	-0.0514052	0.963924	2.67368	0.0121079	0.247258	0.839641	1.59821	0.144751	0.0548881	0.943251	0.921738
yafL.EST3UTR	247462	247549	+	87	16	33	4	9	0	0	0	0	2	2	4	2	2	2	4	0	4.74906	3.99786	1.49747	3.47258	0	0	0	0	2.28616	2.06361	2.13269	2.47641	1.47148	1.66717	3.05171	0	-0.896424	NA	-0.812345	NA	-0.195262	NA	0.596764	0.571109	-0.499303	NA	-0.336342	NA	0.0709831
rayT.yafL.IGR	247462	247636	-	174	7	3	8	7	0	0	2	0	0	0	3	0	1	0	1	0	2.07772	0.363442	2.99495	2.7009	0	0	2.05538	0	0	0	1.59952	0	0.735738	0	0.762927	0	-0.0566709	NA	-0.142471	NA	0.271331	NA	0.774306	NA	-0.174626	NA	0.228871	NA	0.523455
rayT.EST5UTR	247550	247636	+	86	27	77	21	31	6	3	4	1	3	12	7	4	2	9	3	1	8.01405	9.32834	7.86174	11.9611	49.4688	11.4561	4.11077	9.65655	3.42925	12.3816	3.73221	4.95283	1.47148	7.50225	2.28878	1.71993	1.16878	0.155125	-0.526814	0.537125	1.81817	0.0312418	0.0913265	0.932951	1.42614	0.15379	0.40208	0.530552	0.862343
rayT	247637	248134	+	497	313	920	200	315	9	13	56	8	43	56	72	47	71	82	48	37	92.9036	111.455	74.8737	121.54	74.2032	49.6431	57.5508	77.2524	49.1525	57.781	38.3884	58.1957	52.2374	68.3538	36.6205	63.6374	-0.686251	0.208405	-0.541021	0.270764	-0.0190265	0.976281	0.870035	0.0475063	-0.765106	0.272843	0.232603	0.636416	0.968289
rayT.AS	247637	248134	-	497	3	15	6	4	0	0	3	0	4	0	7	0	9	2	4	4	0.89045	1.81721	2.24621	1.54337	0	0	3.08308	0	4.57233	0	3.73221	0	6.62164	1.66717	3.05171	6.87972	-0.148755	NA	0.170043	NA	-0.627156	NA	-0.33745	0.776278	-0.344106	NA	-0.18291	NA	-0.0663386
rayT.EST3UTR	248135	248234	+	99	63	195	31	58	0	3	8	0	6	15	37	11	23	20	12	10	18.6994	23.6237	11.6054	22.3789	0	11.4561	8.22154	0	6.85849	15.4771	19.7274	13.6203	16.922	16.6717	9.15512	17.1993	-0.97572	0.268821	-0.876701	0.234669	-0.651491	0.411564	0.765375	0.275687	-1.20833	0.213317	-0.370782	0.541206	-0.000248198
lfhA_pg.rayT.IGR	248135	248357	-	222	6	29	18	14	0	2	2	0	8	5	17	12	18	14	11	6	1.7809	3.51327	6.73864	5.4018	0	7.6374	2.05538	0	9.14466	5.15902	9.06393	14.8585	13.2433	11.6702	8.39219	10.3196	0.493826	0.620842	-0.919076	0.278133	-0.663012	0.424802	-1.09778	0.129234	0.027876	0.982946	-0.921534	0.173128	-0.747585
rayT.lfhA_pg.IGR	248235	248357	+	122	30	93	28	48	0	4	8	4	17	31	25	12	25	16	16	9	8.9045	11.2667	10.4823	18.5204	0	15.2748	8.22154	38.6262	19.4324	31.9859	13.3293	14.8585	18.3934	13.3373	12.2068	15.4794	-0.0285454	0.980802	0.040924	0.964045	-0.389689	0.623427	-1.13426	0.0838138	0.365748	0.733477	0.064974	0.927019	0.0381606
lfhA_pg	248358	250070	-	1712	30	83	29	28	0	0	6	0	3	7	17	11	11	10	14	1	8.9045	10.0552	10.8567	10.8036	0	0	6.16615	0	3.42925	7.22262	9.06393	13.6203	8.09311	8.33583	10.681	1.71993	-1.68643	0.105855	-0.644629	0.423055	-1.3472	0.144733	0.636074	0.448191	-1.8063	0.103213	-0.15679	0.82112	-0.0249759
lfhA_pg.AS	248358	250070	+	1712	62	176	45	50	2	3	19	0	20	42	69	21	34	40	23	16	18.4026	21.3219	16.8466	19.2921	16.4896	11.4561	19.5262	0	22.8616	43.3357	36.7889	26.0023	25.0151	33.3433	17.5473	27.5189	-0.42268	0.617779	-0.143312	0.851233	-0.746327	0.290312	-0.654351	0.27029	-0.254734	0.805136	-0.236922	0.684114	-0.702966
lafU_pg	250072	250827	+	755	27	105	46	49	10	4	5	4	12	0	15	3	5	5	10	2	8.01405	12.7205	17.221	18.9063	82.448	15.2748	5.13846	38.6262	13.717	0	7.99759	3.71462	3.67869	4.16791	7.62927	3.43986	1.37552	0.133477	-0.0450747	0.966975	2.30029	0.0150413	0.389014	0.718891	1.3903	0.190714	0.51062	0.425561	0.988165
lafU_pg.AS	250072	250827	-	755	14	23	5	11	0	0	2	2	0	0	3	3	6	0	6	0	4.15543	2.78639	1.87184	4.24427	0	0	2.05538	19.3131	0	0	1.59952	3.71462	4.41443	0	4.57756	0	-0.602032	0.573693	0.534552	0.574928	-0.306724	NA	1.71053	0.120386	-1.25256	NA	0.348045	NA	0.109309
lafU_pg.dinB.IGR	250828	250879	+	51	3	21	0	11	0	0	0	0	2	1	6	1	0	2	5	0	0.89045	2.54409	0	4.24427	0	0	0	0	2.28616	1.0318	3.19903	1.23821	0	1.66717	3.81463	0	-0.196807	NA	-0.427729	NA	0.0669054	NA	0.0220795	0.98885	0.0431843	NA	-0.214673	NA	-0.0314608
dinB.lafU_pg.IGR	250828	250897	-	69	0	0	0	2	0	0	0	0	0	0	0	0	0	0	2	0	0	0	0	0.771685	0	0	0	0	0	0	0	0	0	0	1.52585	0	0	NA	0.0501521	NA	0	NA	0	NA	0	NA	-0.011869	NA	0.113996
dinB.5UTR	250880	250897	+	17	26	74	11	30	4	2	4	0	10	5	10	3	9	5	10	2	7.71723	8.9649	4.11806	11.5753	32.9792	7.6374	4.11077	0	11.4308	5.15902	5.33172	3.71462	6.62164	4.16791	7.62927	3.43986	0.726054	0.397172	-0.639335	0.451729	1.04872	0.185388	0.0165747	0.989411	0.913822	0.360357	-0.241206	0.716227	0.533578
dinB	250898	251953	+	1055	601	1507	357	453	31	102	157	42	73	84	157	72	131	102	127	50	178.387	182.569	133.65	174.787	255.589	389.507	161.348	405.575	83.445	86.6715	83.7081	89.1509	96.3816	85.0254	96.8917	85.9966	0.787792	0.0696848	0.654267	0.125598	1.72572	2.91537e-05	1.01775	0.0124921	0.643069	0.313367	1.28262	0.00233225	0.774276
dinB.AS	250898	251953	-	1055	11	19	4	4	0	0	0	2	0	0	1	0	0	2	2	0	3.26498	2.3018	1.49747	1.54337	0	0	0	19.3131	0	0	0.533172	0	0	1.66717	1.52585	0	-0.386224	NA	0.66181	NA	0.0679783	NA	1.19578	0.264474	-0.555387	NA	0.446745	NA	0.579627
dinB.yafN.TU	251954	252004	+	50	119	262	71	83	19	37	39	6	7	2	11	3	19	3	18	2	35.3212	31.7406	26.5802	32.0249	156.651	141.292	40.08	57.9393	8.00157	2.06361	5.8649	3.71462	13.979	2.50075	13.7327	3.43986	1.84878	0.00222984	0.473016	0.477891	3.69795	2.44827e-08	2.29719	0.000900901	0.888835	0.328595	1.60758	0.0152318	2.1439
dinB.yafN.TU_AS	251954	252004	-	50	0	1	2	8	0	0	0	1	0	0	0	0	0	0	0	1	0	0.121147	0.748737	3.08674	0	0	0	9.65655	0	0	0	0	0	0	0	1.71993	0.390043	NA	0.109322	NA	0	NA	-0.149369	NA	0	NA	0.117204	NA	0.434692
yafN	252005	252298	+	293	1026	2181	465	621	735	764	381	355	20	21	77	26	65	29	62	16	304.534	264.222	174.081	239.608	6059.93	2917.49	391.551	3428.07	22.8616	21.6679	41.0543	32.1934	47.8229	24.1739	47.3015	27.5189	3.58206	5.35796e-07	2.76098	9.33161e-05	6.55991	9.2207e-19	3.1904	7.84848e-06	2.39147	0.0111362	5.22797	8.33661e-12	2.06095
yafN.AS	252005	252298	-	293	0	1	0	8	0	0	2	0	0	0	0	0	0	0	0	2	0	0.121147	0	3.08674	0	0	2.05538	0	0	0	0	0	0	0	0	3.43986	0.287028	NA	0.0223587	NA	0	NA	-0.113368	NA	0	NA	0.00655514	NA	0.287771
yafN.yafO.TU	252299	252300	+	1	80	200	25	59	98	106	47	35	1	1	10	1	8	7	12	2	23.7453	24.2294	9.35922	22.7647	807.991	404.782	48.3015	337.979	1.14308	1.0318	5.33172	1.23821	5.8859	5.83508	9.15512	3.43986	4.18226	6.47955e-08	2.96038	0.000129956	6.09248	8.64849e-13	3.22372	0.00194387	1.06625	0.304536	4.04398	5.1762e-06	1.5649
yafN.yafO.TU_AS	252299	252300	-	1	0	1	0	0	0	0	0	0	0	0	0	0	0	0	0	0	0	0.121147	0	0	0	0	0	0	0	0	0	0	0	0	0	0	0.287039	NA	0	NA	0	NA	-0.11338	NA	0	NA	0	NA	0
yafO	252301	252699	+	398	353	780	130	235	180	222	83	67	5	8	34	11	25	47	38	11	104.776	94.4948	48.6679	90.673	1484.06	847.751	85.2985	646.989	5.71541	8.25443	18.1279	13.6203	18.3934	39.1784	28.9912	18.9192	3.14696	7.89255e-06	1.89996	0.00599022	4.83672	1.69678e-11	3.27681	1.68603e-05	0.919903	0.328728	3.2809	1.1495e-05	1.71012
yafO.AS	252301	252699	-	398	0	6	6	4	0	0	2	0	0	2	0	0	0	0	0	0	0	0.726883	2.24621	1.54337	0	0	2.05538	0	0	2.06361	0	0	0	0	0	0	0.143698	NA	0.00165199	NA	0	NA	-0.169309	NA	0.219552	NA	0.133928	NA	0.376006
yafO.yafP.TU	252700	252708	+	8	6	28	1	8	0	4	1	3	0	0	3	3	0	2	1	0	1.7809	3.39212	0.374369	3.08674	0	15.2748	1.02769	28.9696	0	0	1.59952	3.71462	0	1.66717	0.762927	0	0.707232	0.501922	1.13895	0.231263	1.14842	NA	1.47689	0.174385	-0.0640262	NA	1.01055	0.134679	-0.240788
yafO.yafP.TU_AS	252700	252708	-	8	0	1	0	0	0	0	0	0	0	0	0	0	0	0	0	0	0	0.121147	0	0	0	0	0	0	0	0	0	0	0	0	0	0	0.287039	NA	0	NA	0	NA	-0.11338	NA	0	NA	0	NA	0
yafP	252709	253161	+	452	82	184	42	26	4	4	3	2	10	11	14	15	13	11	11	8	24.339	22.2911	15.7235	10.0319	32.9792	15.2748	3.08308	19.3131	11.4308	11.3498	7.46441	18.5731	9.56459	9.16941	8.39219	13.7594	-0.0518338	0.96024	-0.746516	0.338041	0.81077	0.257957	0.848356	0.239223	0.123168	0.912477	-0.362403	0.559719	0.0445011
yafP.AS	252709	253161	-	452	4	2	1	0	2	0	0	0	1	0	0	2	0	0	0	0	1.18727	0.242294	0.374369	0	16.4896	0	0	0	1.14308	0	0	2.47641	0	0	0	0	0.65118	NA	0.232564	NA	0.827667	NA	0.0614611	0.960147	0.522532	NA	0	NA	-0.456747
yafP.EST3UTR	253162	253261	+	99	1	22	5	12	0	0	0	0	10	3	16	2	6	5	9	0	0.296817	2.66524	1.87184	4.63011	0	0	0	0	11.4308	3.09541	8.53076	2.47641	4.41443	4.16791	6.86634	0	-0.205962	0.858539	-0.8494	0.369471	-0.640746	NA	-1.18787	0.247515	0.046244	NA	-0.522014	NA	-0.396333
ykfJ_pg.yafP.IGR	253162	253466	-	304	82	131	23	82	308	164	207	232	4	2	0	0	8	4	6	0	24.339	15.8703	8.61048	31.6391	2539.4	626.267	212.732	2240.32	4.57233	2.06361	0	0	5.8859	3.33433	4.57756	0	5.44718	1.37687e-08	4.99087	1.49758e-07	7.59728	1.26068e-12	1.71305	0.0648332	3.79435	0.00248526	7.69771	6.70675e-11	4.65457
yafP.ykfJ_pg.IGR	253262	253466	+	204	21	70	15	8	0	0	0	0	8	8	13	10	9	12	15	7	6.23315	8.48031	5.61553	3.08674	0	0	0	0	9.14466	8.25443	6.93124	12.3821	6.62164	10.003	11.4439	12.0395	-1.47883	0.150214	-1.42626	0.134923	-1.38304	0.135695	-0.184504	0.83414	-1.25511	0.236711	-1.88979	0.0310469	-0.856751
ykfJ_pg	253467	253733	+	266	4	5	0	5	0	0	1	0	0	2	2	0	0	0	2	0	1.18727	0.605736	0	1.92921	0	0	1.02769	0	0	2.06361	1.06634	0	0	0	1.52585	0	0.0387767	NA	0.077527	NA	0	NA	-0.0470542	NA	0.313527	NA	0.0540556	NA	0.136544
ykfJ_pg.AS	253467	253733	-	266	0	4	0	7	0	0	5	0	0	2	9	0	2	0	0	0	0	0.484589	0	2.7009	0	0	5.13846	0	0	2.06361	4.79855	0	1.47148	0	0	0	0.288754	NA	0.171996	NA	0.0527949	NA	-0.335558	NA	0.198668	NA	0.257753	NA	-0.138092
prfH_pg	253702	254202	+	500	19	39	12	9	8	0	5	2	2	4	2	0	4	2	4	2	5.63951	4.72474	4.49242	3.47258	65.9584	0	5.13846	19.3131	2.28616	4.12721	1.06634	0	2.94295	1.66717	3.05171	3.43986	1.64095	0.0770532	0.610662	0.492662	2.29025	0.0172324	0.414968	0.702699	1.34434	0.208079	0.456345	0.477453	1.32857
prfH_pg.AS	253702	254202	-	500	40	88	24	16	0	3	30	2	41	26	80	43	48	27	52	23	11.8727	10.661	8.98485	6.17348	0	11.4561	30.8308	19.3131	46.8664	26.8269	42.6538	53.2429	35.3154	22.5067	39.6722	39.5584	-0.364145	0.694254	1.65146	0.00252573	-1.27105	0.107389	-1.57691	0.000440028	-0.128552	0.907927	-0.281843	0.579514	-2.46323
pepD.EST3UTR	254159	254258	-	99	48	144	81	48	1	19	135	5	254	242	483	192	370	322	321	129	14.2472	17.4452	30.3239	18.5204	8.2448	72.5553	138.738	48.2827	290.343	249.696	257.522	237.736	272.223	268.414	244.899	221.871	1.37198	0.01305	1.96211	3.10679e-05	-2.25972	2.70986e-05	-3.9531	5.64298e-21	1.261	0.0686802	-0.831986	0.0640097	-3.19592
prfH_pg.pepD.IGR	254203	254258	+	55	0	5	2	1	0	0	0	0	0	0	0	0	0	2	0	0	0	0.605736	0.748737	0.385843	0	0	0	0	0	0	0	0	0	1.66717	0	0	0.14162	NA	0.0118895	NA	0.0197161	NA	0.0586718	NA	-0.0130182	NA	0	NA	0.161927
pepD	254259	255716	-	1457	3647	8121	3154	2859	159	413	2768	114	1669	1817	3207	1319	2372	2103	2209	1093	1082.49	983.837	1180.76	1103.12	1310.92	1577.12	2844.65	1100.85	1907.8	1874.79	1709.88	1633.19	1745.17	1753.02	1685.31	1879.88	0.448403	0.284511	0.731778	0.0519742	-0.233273	0.571689	-0.827761	0.0272737	0.51759	0.384804	0.123406	0.786634	-0.50752
pepD.AS	254259	255716	+	1457	13	11	14	8	0	2	8	0	0	10	4	3	10	10	5	2	3.85861	1.33262	5.24116	3.08674	0	7.6374	8.22154	0	0	10.318	2.13269	3.71462	7.35738	8.33583	3.81463	3.43986	0.430583	0.689183	0.261761	0.789257	-0.28115	NA	-0.648578	0.527747	0.121378	NA	0.200587	0.770573	0.324661
pepD.5UTR	255717	255809	-	92	550	1310	470	493	23	72	506	21	363	409	808	280	600	518	548	221	163.249	158.703	175.953	190.22	189.631	274.946	520.012	202.788	414.939	422.008	430.803	346.698	441.443	431.796	418.084	380.105	0.518085	0.218573	0.998956	0.00511171	-0.775843	0.0441053	-1.31781	7.53481e-05	0.434464	0.467805	-0.0246601	0.963979	-1.03401
pepD.gpt.IGR	255717	255913	+	196	55	164	73	56	0	1	8	0	2	1	6	4	5	3	3	0	16.3249	19.8681	27.3289	21.6072	0	3.8187	8.22154	0	2.28616	1.0318	3.19903	4.95283	3.67869	2.50075	2.28878	0	-1.51683	0.132667	-1.28727	0.0884466	-0.0836188	0.933527	2.62476	0.00268727	-1.66452	0.129997	0.837007	0.211618	2.1901
gpt.pepD.IGR	255810	255976	-	166	38	95	16	14	0	1	1	0	8	2	7	0	12	4	3	3	11.279	11.509	5.9899	5.4018	0	3.8187	1.02769	0	9.14466	2.06361	3.73221	0	8.82885	3.33433	2.28878	5.15979	-1.00461	0.324887	-1.05499	0.251141	-0.463715	0.603735	0.720956	0.442029	-0.871408	0.415663	-0.376213	0.558777	0.849705
gpt.5UTR	255914	255976	+	62	27	85	42	34	0	1	5	0	15	15	43	29	20	17	21	21	8.01405	10.2975	15.7235	13.1186	0	3.8187	5.13846	0	17.1462	15.4771	22.9264	35.908	14.7148	14.1709	16.0215	36.1186	-0.936391	0.344108	-1.16712	0.118731	-1.1875	0.183043	-0.714255	0.251006	-0.756861	0.467923	-1.55274	0.0295425	-0.866456
gpt	255977	256435	+	458	172	521	210	188	0	1	56	0	91	110	244	110	96	113	181	61	51.0524	63.1177	78.6174	72.5384	0	3.8187	57.5508	0	104.02	113.498	130.094	136.203	70.6308	94.1949	138.09	104.916	-2.96808	0.00626944	-0.67353	0.217759	-3.19895	0.00234878	-0.848509	0.085367	-2.44031	0.0267469	-1.1571	0.0251782	-0.73041
gpt.AS	255977	256435	-	458	6	32	5	3	0	0	0	0	2	0	0	2	0	0	3	0	1.7809	3.87671	1.87184	1.15753	0	0	0	0	2.28616	0	0	2.47641	0	0	2.28878	0	-0.314503	NA	-0.243282	NA	0	NA	0.330824	NA	0.183045	NA	-0.0935288	NA	0.0930731
gpt.3UTR	256436	256474	+	38	182	493	175	130	0	0	14	0	27	40	69	25	19	38	62	19	54.0206	59.7256	65.5145	50.1595	0	0	14.3877	0	30.8632	41.2721	36.7889	30.9552	13.979	31.6761	47.3015	32.6787	-4.02028	0.000774131	-1.91476	0.00270599	-2.4974	0.0150753	0.587798	0.307225	-3.17701	0.00827719	-1.18909	0.0476077	0.665131
frsA.gpt.IGR	256436	256526	-	90	0	6	4	0	0	0	0	0	0	0	0	0	0	0	0	0	0	0.726883	1.49747	0	0	0	0	0	0	0	0	0	0	0	0	0	0.120846	NA	-0.01595	NA	0	NA	0.0832416	NA	0	NA	0	NA	0.196644
gpt.frsA.IGR	256475	256501	+	26	95	213	86	60	0	0	1	1	1	8	7	1	2	7	7	3	28.1976	25.8044	32.1957	23.1506	0	0	1.02769	9.65655	1.14308	8.25443	3.73221	1.23821	1.47148	5.83508	5.34049	5.15979	-2.68665	0.0184584	-2.26028	0.0198961	-0.671261	0.447743	1.81385	0.0320462	-1.85277	0.100034	-0.329815	0.612808	2.51542
frsA.5UTR	256502	256526	+	24	11	65	19	8	0	2	6	2	4	11	15	9	12	20	8	7	3.26498	7.87457	7.11301	3.08674	0	7.6374	6.16615	19.3131	4.57233	11.3498	7.99759	11.1439	8.82885	16.6717	6.10341	12.0395	-0.10293	0.928542	0.488784	0.554689	-0.642856	0.451247	-0.370625	0.694347	-0.381584	0.73782	0.0245807	0.976428	-0.635442
frsA	256527	257771	+	1244	1182	3314	773	718	42	78	530	43	260	326	499	246	448	399	408	185	350.837	401.482	289.387	277.035	346.282	297.859	544.677	415.232	297.201	336.368	266.053	304.599	329.61	332.6	311.274	318.187	-0.238548	0.392862	0.80091	0.00011482	-0.0588476	0.851162	0.243927	0.278278	-0.295198	0.444743	0.6142	0.00604296	-0.00286168
frsA.AS	256527	257771	-	1244	28	38	11	7	0	0	6	0	0	2	20	9	11	8	13	4	8.31086	4.60359	4.11806	2.7009	0	0	6.16615	0	0	2.06361	10.6634	11.1439	8.09311	6.66866	9.91805	6.87972	-1.30335	0.204218	0.335668	0.699941	-1.24882	0.17172	1.63028	0.0849275	-2.5469	0.0337891	-0.271574	0.674749	-1.29124
frsA.EST3UTR	257772	257809	+	37	40	73	16	22	1	1	41	0	20	14	22	17	24	38	35	10	11.8727	8.84375	5.9899	8.48854	8.2448	3.8187	42.1354	0	22.8616	14.4452	11.7298	21.0495	17.6577	31.6761	26.7024	17.1993	-0.538111	0.586843	1.54321	0.0291326	-1.22553	0.156018	-0.69682	0.354908	-0.676923	0.513934	0.175664	0.781299	-0.900635
insB9.frsA.IGR	257772	257822	-	50	4	7	1	0	0	0	0	0	0	0	6	4	0	0	0	0	1.18727	0.848031	0.374369	0	0	0	0	0	0	0	3.19903	4.95283	0	0	0	0	0.00263185	NA	0.165554	NA	0	NA	0.312546	NA	0	NA	0	NA	-0.549868
crl.5UTR	257810	257828	+	18	66	173	60	51	3	0	64	10	37	38	98	43	123	74	97	45	19.5899	20.9585	22.4621	19.678	24.7344	0	65.7723	96.5655	42.294	39.2085	52.2509	53.2429	90.4957	61.6851	74.0039	77.3969	-0.946843	0.243558	1.66775	1.8678e-05	-2.5589	0.00146449	-0.949557	0.0108879	-1.59416	0.0623971	-0.033377	0.950666	-1.24984
insB9.EST3UTR	257823	257922	-	99	4	7	1	0	2	0	0	0	0	1	4	1	4	0	2	0	1.18727	0.848031	0.374369	0	16.4896	0	0	0	0	1.0318	2.13269	1.23821	2.94295	0	1.52585	0	1.07329	NA	0.386787	NA	0.673569	NA	0.298451	0.803059	0.277298	NA	-0.0767437	NA	-1.04922
crl	257829	259006	+	1177	278	591	190	197	8	20	178	21	146	176	429	168	387	240	302	168	82.515	71.598	71.1301	76.011	65.9584	76.374	182.929	202.788	166.89	181.597	228.731	208.019	284.73	200.06	230.404	288.948	-0.0730536	0.89103	1.28981	6.77362e-06	-1.63248	1.68995e-05	-1.15069	6.89647e-06	-0.493817	0.367108	-0.366994	0.25155	-1.53052
insB9	257923	258426	-	503	249	494	352	257	6	11	35	3	33	37	64	40	42	53	44	21	73.9073	59.8467	131.778	99.1615	49.4688	42.0057	35.9692	28.9696	37.7217	38.1767	34.123	49.5283	30.901	44.1799	33.5688	36.1186	-0.503222	0.356624	-1.58571	0.000187906	0.197868	0.72104	0.768773	0.0489317	-0.449477	0.532837	0.00169403	1	1.42391
insA9	258345	258620	-	275	1024	1985	1187	998	0	5	35	2	34	29	84	52	42	51	34	21	303.94	240.477	444.376	385.071	0	19.0935	35.9692	19.3131	38.8648	29.9223	44.7865	64.3867	30.901	42.5127	25.9395	36.1186	-4.02336	1.88349e-08	-3.50733	4.04727e-16	-1.11205	0.10456	2.86647	2.23813e-15	-4.0123	9.87687e-07	0.0776532	0.892945	2.85534
insA9.EST5UTR	258621	258720	-	99	470	986	500	457	0	1	2	0	0	3	10	7	3	8	2	1	139.504	119.451	187.184	176.33	0	3.8187	2.05538	0	0	3.09541	5.33172	8.66745	2.20721	6.66866	1.52585	1.71993	-4.14703	0.000285477	-5.61542	2.06538e-09	-0.291131	0.750121	5.89458	4.87554e-11	-4.70699	0.000370585	0.0928998	0.901504	4.60832
crl.AS	258721	258944	-	223	0	2	0	0	0	0	0	0	0	0	0	0	0	0	0	0	0	0.242294	0	0	0	0	0	0	0	0	0	0	0	0	0	0	0.237001	NA	0	NA	0	NA	-0.0548619	NA	0	NA	0	NA	0
phoE.EST3UTR	258945	259044	-	99	0	0	0	0	0	0	0	0	2	0	0	0	0	8	0	0	0	0	0	0	0	0	0	0	2.28616	0	0	0	0	6.66866	0	0	0	NA	0	NA	-0.108522	NA	-0.482292	NA	0.140531	NA	0	NA	0
crl.EST3UTR	259007	259106	+	99	2	6	1	3	0	0	1	0	0	2	1	0	0	1	3	3	0.593633	0.726883	0.374369	1.15753	0	0	1.02769	0	0	2.06361	0.533172	0	0	0.833583	2.28878	5.15979	0.207958	NA	0.233871	NA	0.32108	NA	-0.26513	NA	0.415728	NA	-0.270694	NA	0.353427
phoE	259045	260100	-	1055	94	248	96	90	6	17	14	4	5	4	3	4	0	10	2	2	27.9008	30.0445	35.9394	34.7258	49.4688	64.9179	14.3877	38.6262	5.71541	4.12721	1.59952	4.95283	0	8.33583	1.52585	3.43986	0.733049	0.348824	-0.452441	0.558327	3.07191	0.000213027	1.99121	0.0102389	0.693918	0.488689	1.88916	0.0209212	2.94399
phoE.AS	259107	260100	+	993	2	5	5	0	0	0	3	0	0	0	0	2	0	2	0	0	0.593633	0.605736	1.87184	0	0	0	3.08308	0	0	0	0	2.47641	0	1.66717	0	0	0.104283	NA	0.163321	NA	0.0325924	NA	0.236426	NA	-0.0905676	NA	0.206222	NA	-0.0512817
phoE.5UTR	260101	260158	-	57	0	9	2	3	0	0	0	0	0	0	0	0	0	0	0	0	0	1.09033	0.748737	1.15753	0	0	0	0	0	0	0	0	0	0	0	0	0.0740661	NA	-0.0402438	NA	0	NA	0.138486	NA	0	NA	0	NA	0.226887
phoE.proB.IGR	260101	260287	+	186	0	6	11	5	0	2	0	0	12	13	23	1	1	13	5	2	0	0.726883	4.11806	1.92921	0	7.6374	0	0	13.717	13.4134	12.263	1.23821	0.735738	10.8366	3.81463	3.43986	1.56941	0.141329	-0.837641	0.376205	-0.104265	0.915339	-3.36363	0.0034622	1.70502	0.124473	-0.532179	0.38905	-0.638159
proB.phoE.IGR	260159	260387	-	228	1	4	1	3	0	0	0	0	0	0	0	0	0	4	2	0	0.296817	0.484589	0.374369	1.15753	0	0	0	0	0	0	0	0	0	3.33433	1.52585	0	0.179521	NA	-0.03122	NA	-0.069955	NA	0.140363	NA	-0.11597	NA	-0.0210259	NA	0.316117
proB.EST5UTR	260288	260387	+	99	48	153	56	62	0	8	10	7	39	31	77	13	40	33	29	12	14.2472	18.5355	20.9646	23.9222	0	30.5496	10.2769	67.5958	44.5802	31.9859	41.0543	16.0967	29.4295	27.5082	22.1249	20.6392	0.116031	0.907856	0.231391	0.778304	-0.364291	0.635409	-0.983112	0.18216	0.337276	0.755428	0.180435	0.779727	-0.28592
proB	260388	261491	+	1103	1200	2849	839	988	5	55	208	17	442	390	729	215	388	304	338	155	356.18	345.148	314.095	381.212	41.224	210.029	213.76	164.161	505.242	402.403	388.683	266.214	285.466	253.409	257.869	266.589	-1.22066	0.00698281	-0.726875	0.0976009	-0.821202	0.0722819	-0.34726	0.469508	-0.488805	0.474917	-0.291107	0.510077	0.0719919
proB.AS	260388	261491	-	1103	2	4	3	9	0	0	2	0	0	0	0	0	0	2	2	0	0.593633	0.484589	1.12311	3.47258	0	0	2.05538	0	0	0	0	0	0	1.66717	1.52585	0	0.197342	NA	-0.0486525	NA	0.0529835	NA	0.324355	NA	-0.130781	NA	0.112271	NA	0.917707
proB.proA.TU	261492	261502	+	10	187	399	72	102	0	1	21	3	29	32	41	17	34	19	20	11	55.5047	48.3377	26.9545	39.3559	0	3.8187	21.5815	28.9696	33.1494	33.0177	21.8601	21.0495	25.0151	15.8381	15.2585	18.9192	-2.88169	0.00712883	-0.435752	0.426867	-1.56858	0.0895385	0.603594	0.183314	-2.12347	0.046763	0.261752	0.617529	0.560994
proB.proA.TU_AS	261492	261502	-	10	0	0	0	0	0	0	0	0	0	0	0	0	0	0	0	0	0	0	0	0	0	0	0	0	0	0	0	0	0	0	0	0	0	NA	0	NA	0	NA	0	NA	0	NA	0	NA	0
proA	261503	262756	+	1253	1274	2706	862	975	22	41	365	28	528	407	573	290	427	388	434	231	378.144	327.824	322.706	376.196	181.386	156.567	375.108	270.383	603.547	419.944	305.508	359.08	314.16	323.43	331.11	397.304	-1.0269	0.00179376	-0.0432799	0.917315	-0.857699	0.0102745	-0.520761	0.0653284	-0.363431	0.479394	-0.0803502	0.844447	0.0684385
proA.AS	261503	262756	-	1253	124	363	145	158	0	2	24	8	36	21	111	55	61	51	80	23	36.8052	43.9764	54.2835	60.9631	0	7.6374	24.6646	77.2524	41.151	21.6679	59.1821	68.1014	44.88	42.5127	61.0341	39.5584	-2.05553	0.0277611	-0.458265	0.437637	-2.02329	0.0253724	0.332622	0.591979	-2.30323	0.0236682	-0.232185	0.666914	-0.117831
thrW.5UTR.proA.IGR	262757	262840	-	83	86	231	80	77	0	0	14	0	47	36	108	41	101	69	51	18	25.5262	27.985	29.9495	29.7099	0	0	14.3877	0	53.7249	37.1449	57.5826	50.7665	74.3095	57.5172	38.9093	30.9588	-3.06081	0.00644673	-1.03404	0.062165	-4.01906	0.000411152	-0.709376	0.0931235	-3.46111	0.0040391	-1.09057	0.04341	-0.807765
proA.EST3UTR	262757	262856	+	99	17	40	21	10	0	4	18	0	87	76	137	70	128	77	114	64	5.04588	4.84589	7.86174	3.85843	0	15.2748	18.4985	0	99.4481	78.4171	73.0446	86.6745	94.1744	64.1859	86.9736	110.076	0.723166	0.381165	1.0709	0.0840862	-2.33386	0.00304605	-4.00781	4.54041e-17	0.776815	0.392578	-2.26277	0.000159254	-3.56317
thrW.5UTR	262841	262870	+	29	28	41	113	86	14	60	521	63	3722	3549	4575	2112	4109	3496	4483	2080	8.31086	4.96704	42.3037	33.1825	115.427	229.122	535.428	608.363	4254.55	3661.87	2439.26	2615.09	3023.15	2914.21	3420.2	3577.46	4.80099	2.27134e-45	3.84151	2.78226e-47	-3.92864	2.31662e-41	-9.25788	1.51638e-228	5.17795	2.09208e-36	-2.56462	1.84108e-24	-6.01676
thrW.5UTR.AS	262841	262870	-	29	96	200	73	66	1	0	12	0	25	24	66	20	46	23	30	10	28.4944	24.2294	27.3289	25.4656	8.2448	0	12.3323	0	28.577	24.7633	35.1894	24.7641	33.8439	19.1724	22.8878	17.1993	-1.97717	0.051945	-1.03019	0.0991103	-1.80927	0.0559863	-0.0173939	0.982804	-1.82619	0.0841337	-0.525903	0.34004	-0.178689
thrW	262871	262946	+	75	1801	2194	13320	8301	2593	11096	76326	8692	94854	106365	165822	67437	142382	126226	171035	72477	534.567	265.797	4986.59	3202.88	21378.8	42372.3	78439.6	83934.7	108426	109748	88411.7	83500.9	104756	105220	130487	124655	6.194	6.17877e-59	4.18566	1.20313e-27	-1.59938	6.0939e-05	-8.01019	1.69634e-97	6.12216	8.13579e-30	-0.476221	0.233212	-4.28987
thrW.AS	262871	262946	-	75	127	245	94	89	1	2	13	2	22	22	59	19	48	28	40	11	37.6957	29.6811	35.1907	34.34	8.2448	7.6374	13.36	19.3131	25.1478	22.6997	31.4572	23.5259	35.3154	23.3403	30.5171	18.9192	-1.53125	0.0598143	-1.05525	0.0546245	-1.2839	0.0997769	0.450579	0.375341	-1.65687	0.0627648	-0.508028	0.318837	0.272671
thrW.ykfN_pg.IGR	262947	263149	+	202	464	508	4385	2244	162	2872	24642	1189	34928	41217	65085	26292	56949	49900	67606	29367	137.723	61.5428	1641.61	865.831	1335.66	10967.3	25324.4	11481.6	39925.6	42527.8	34701.5	32554.9	41899.5	41595.8	51578.4	50509.2	5.53436	5.17682e-15	3.44829	8.92437e-07	-2.31131	0.000883498	-8.38838	5.89373e-32	5.13196	1.42082e-07	-0.863911	0.138889	-4.37243
ykfN_pg.thrW.IGR	262947	263149	-	202	140	291	86	96	1	0	7	2	20	11	31	3	34	26	31	16	41.5543	35.2538	32.1957	37.0409	8.2448	0	7.19385	19.3131	22.8616	11.3498	16.5283	3.71462	25.0151	21.6732	23.6507	27.5189	-2.36279	0.0250035	-1.42429	0.0431823	-1.60774	0.0855136	1.0043	0.11368	-2.4999	0.0271267	-0.766843	0.201459	1.39712
ykfN_pg	263150	263212	-	62	0	1	0	2	0	0	0	0	2	0	0	0	0	0	0	0	0	0.121147	0	0.771685	0	0	0	0	2.28616	0	0	0	0	0	0	0	0.287033	NA	0.0501538	NA	0	NA	-0.35724	NA	0.273516	NA	0	NA	0.113996
ykfN_pg.AS	263150	263212	+	62	35	59	4	20	3	1	6	0	1	5	7	5	12	6	10	2	10.3886	7.14769	1.49747	7.71685	24.7344	3.8187	6.16615	0	1.14308	5.15902	3.73221	6.19103	8.82885	5.0015	7.62927	3.43986	0.276738	0.787781	0.0444699	0.967942	0.400284	0.638339	0.953001	0.314907	-0.27385	0.815264	-0.0715765	0.925008	-0.0406619
ykfI.ykfN_pg.IGR	263213	263227	-	14	13	19	8	12	0	0	0	0	1	0	1	0	0	2	0	0	3.85861	2.3018	2.99495	4.63011	0	0	0	0	1.14308	0	0.533172	0	0	1.66717	0	0	-0.404221	NA	-0.620809	NA	0.0640264	NA	0.699514	NA	-0.316967	NA	0	NA	0.958001
ykfN_pg.ykfI.IGR	263213	263327	+	114	27	31	8	15	3	0	9	0	4	9	23	9	15	18	11	4	8.01405	3.75556	2.99495	5.78764	24.7344	0	9.24923	0	4.57233	9.28623	12.263	11.1439	11.0361	15.0045	8.39219	6.87972	0.396466	0.686979	0.431394	0.60989	-0.265174	0.757599	-0.203344	0.839641	-0.117513	0.921333	-0.0246789	0.976428	-1.05958
ykfI.EST3UTR	263228	263327	-	99	43	50	19	37	0	0	2	0	8	0	6	2	2	8	0	0	12.7631	6.05736	7.11301	14.2762	0	0	2.05538	0	9.14466	0	3.19903	2.47641	1.47148	6.66866	0	0	-1.30316	0.217606	-1.01616	0.280992	-0.621953	NA	0.557707	0.612032	-0.889207	NA	0.586942	0.333572	0.98571
ykfI	263328	263669	-	341	1	6	1	0	0	0	6	0	0	0	0	0	2	0	0	0	0.296817	0.726883	0.374369	0	0	0	6.16615	0	0	0	0	0	1.47148	0	0	0	0.10164	NA	0.370667	NA	0.037445	NA	0.157755	NA	-0.0466952	NA	0.183904	NA	0.0339536
ykfI.AS	263328	263669	+	341	16	29	14	26	0	0	4	2	19	10	23	13	6	12	6	4	4.74906	3.51327	5.24116	10.0319	0	0	4.11077	19.3131	21.7186	10.318	12.263	16.0967	4.41443	10.003	4.57756	6.87972	-0.930186	0.362643	-0.0638018	0.947183	-1.20372	0.18599	-1.55867	0.0343485	-0.320306	0.78427	0.12415	0.861735	-0.657501
ykfI.yafW.TU	263670	263689	-	19	0	0	0	0	0	0	0	0	0	0	0	0	0	0	0	0	0	0	0	0	0	0	0	0	0	0	0	0	0	0	0	0	0	NA	0	NA	0	NA	0	NA	0	NA	0	NA	0
ykfI.yafW.TU_AS	263670	263689	+	19	0	1	3	0	0	0	0	0	1	0	5	0	0	2	1	2	0	0.121147	1.12311	0	0	0	0	0	1.14308	0	2.66586	0	0	1.66717	0.762927	3.43986	0.613057	NA	0.0217636	NA	0.044233	NA	-0.50375	NA	0.289202	NA	-0.13791	NA	-0.255086
yafW	263690	264007	-	317	0	0	0	0	0	0	0	0	5	0	0	0	2	4	2	0	0	0	0	0	0	0	0	0	5.71541	0	0	0	1.47148	3.33433	1.52585	0	0	NA	0	NA	-0.0779662	NA	-0.628485	NA	0.218161	NA	-0.011869	NA	0
yafW.AS	263690	264007	+	317	21	25	18	7	0	0	0	0	0	1	12	1	5	5	8	6	6.23315	3.02868	6.73864	2.7009	0	0	0	0	0	1.0318	6.39807	1.23821	3.67869	4.16791	6.10341	10.3196	-0.937611	0.364535	-1.29999	0.175192	-0.695403	NA	1.5012	0.155842	-1.65654	NA	-1.13219	NA	0.115656
yafW.ykfH.TU	264008	264025	-	17	0	0	0	0	0	0	0	0	1	0	0	0	0	0	0	0	0	0	0	0	0	0	0	0	1.14308	0	0	0	0	0	0	0	0	NA	0	NA	0	NA	-0.373225	NA	0.280396	NA	0	NA	0
yafW.ykfH.TU_AS	264008	264025	+	17	2	1	8	2	0	0	0	0	0	0	2	0	1	1	1	1	0.593633	0.121147	2.99495	0.771685	0	0	0	0	0	0	1.06634	0	0.735738	0.833583	0.762927	1.71993	0.432107	NA	-0.404008	NA	0.082669	NA	0.210492	NA	-0.0545939	NA	-0.116322	NA	0.488237
ykfH	264026	264247	-	221	0	3	0	0	0	0	0	0	1	0	0	0	2	0	0	0	0	0.363442	0	0	0	0	0	0	1.14308	0	0	0	1.47148	0	0	0	0.198524	NA	0	NA	0.0303019	NA	-0.149361	NA	0.0864998	NA	0	NA	0
ykfH.AS	264026	264247	+	221	3	8	9	3	0	0	0	0	0	0	7	1	4	4	4	2	0.89045	0.969178	3.36932	1.15753	0	0	0	0	0	0	3.73221	1.23821	2.94295	3.33433	3.05171	3.43986	0.054268	NA	-0.703971	NA	-0.526015	NA	0.938067	0.386644	-1.03799	NA	-0.515131	NA	-0.117207
ykfH.ykfG.TU	264248	264255	-	7	0	0	0	0	0	0	0	0	0	0	0	0	1	0	0	0	0	0	0	0	0	0	0	0	0	0	0	0	0.735738	0	0	0	0	NA	0	NA	0.0876415	NA	0	NA	0.160155	NA	0	NA	0
ykfH.ykfG.TU_AS	264248	264255	+	7	2	0	0	1	0	0	0	0	0	0	0	0	2	2	1	1	0.593633	0	0	0.385843	0	0	0	0	0	0	0	0	1.47148	1.66717	0.762927	1.71993	0.229851	NA	0.175855	NA	-0.0596708	NA	0.072937	NA	-0.075862	NA	-0.051972	NA	0.0442642
ykfG	264256	264732	-	476	2	1	4	2	0	0	0	0	0	0	0	0	1	0	2	0	0.593633	0.121147	1.49747	0.771685	0	0	0	0	0	0	0	0	0.735738	0	1.52585	0	0.189719	NA	-0.089716	NA	0.130164	NA	0.111308	NA	0.0387433	NA	-0.0196273	NA	0.375867
ykfG.AS	264256	264732	+	476	22	46	8	9	2	2	11	4	5	4	13	1	20	4	9	8	6.52996	5.57277	2.99495	3.47258	16.4896	7.6374	11.3046	38.6262	5.71541	4.12721	6.93124	1.23821	14.7148	3.33433	6.86634	13.7594	0.530172	0.577538	1.86112	0.0251334	0.140425	0.87413	0.212013	0.840581	-0.0107839	0.994449	0.395698	0.522206	-0.324394
ykfG.yafX.TU	264733	264747	-	14	1	0	0	0	0	0	0	0	0	0	0	0	0	0	1	0	0.296817	0	0	0	0	0	0	0	0	0	0	0	0	0	0.762927	0	0.231491	NA	0	NA	0	NA	-0.0484417	NA	0	NA	0.0105772	NA	0
ykfG.yafX.TU_AS	264733	264747	+	14	3	4	0	0	0	0	3	0	0	0	2	0	0	2	0	0	0.89045	0.484589	0	0	0	0	3.08308	0	0	0	1.06634	0	0	1.66717	0	0	0.0545202	NA	0.401072	NA	0.0223213	NA	0.189239	NA	-0.0701183	NA	0.14032	NA	-0.283312
yafX	264748	265206	-	458	0	0	0	0	0	2	0	0	0	0	0	0	3	0	1	0	0	0	0	0	0	7.6374	0	0	0	0	0	0	2.20721	0	0.762927	0	0.559376	NA	0	NA	0.119119	NA	0	NA	0.18177	NA	0.0105759	NA	0
yafX.AS	264748	265206	+	458	62	134	42	39	2	0	28	0	20	16	63	30	30	31	28	16	18.4026	16.2337	15.7235	15.0479	16.4896	0	28.7754	0	22.8616	16.5089	33.5899	37.1462	22.0721	25.8411	21.3619	27.5189	-1.03576	0.255092	0.407425	0.530638	-1.26039	0.136173	-0.162188	0.824881	-1.11376	0.252413	-0.0497276	0.941079	-1.04943
yafX.ykfF.TU	265207	265303	-	96	0	8	1	0	2	1	0	0	0	0	9	0	1	4	6	2	0	0.969178	0.374369	0	16.4896	3.8187	0	0	0	0	4.79855	0	0.735738	3.33433	4.57756	3.43986	1.71314	NA	0.383111	0.682722	0.682353	NA	0.445306	0.696868	0.169443	NA	-0.436252	NA	-1.279
yafX.ykfF.TU_AS	265207	265303	+	96	4	27	4	5	0	0	2	0	3	2	10	3	9	4	4	2	1.18727	3.27098	1.49747	1.92921	0	0	2.05538	0	3.42925	2.06361	5.33172	3.71462	6.62164	3.33433	3.05171	3.43986	-0.505766	NA	0.093674	0.9292	-0.892317	NA	-0.151293	0.896616	-0.733938	NA	-0.184697	NA	-0.938341
ykfF	265304	265543	-	239	11	27	14	9	1	0	4	0	0	0	12	0	4	4	1	1	3.26498	3.27098	5.24116	3.47258	8.2448	0	4.11077	0	0	0	6.39807	0	2.94295	3.33433	0.762927	1.71993	-0.0658078	NA	-0.160856	0.879371	-0.0343277	NA	1.94031	0.0770359	-1.19861	NA	0.330764	NA	0.162423
ykfF.AS	265304	265543	+	239	26	54	39	29	4	1	6	0	12	9	21	6	16	26	20	5	7.71723	6.54195	14.6004	11.1894	32.9792	3.8187	6.16615	0	13.717	9.28623	11.1966	7.42924	11.7718	21.6732	15.2585	8.59966	0.727886	0.374559	-0.835706	0.277766	-0.116367	0.885152	-0.571154	0.448977	0.289707	0.787021	-0.534936	0.382046	0.33593
ykfF.ykfB.TU	265544	265619	-	75	775	2317	581	564	80	103	286	35	184	227	450	188	397	372	784	301	230.033	280.698	217.508	217.615	659.584	393.326	293.92	337.979	210.327	234.219	239.928	232.783	292.088	310.093	598.135	517.699	0.959255	0.00029792	0.471597	0.105809	0.708333	0.0102147	0.195631	0.526901	0.516813	0.223659	-0.759056	0.00559134	-0.108353
ykfF.ykfB.TU_AS	265544	265619	+	75	11	21	16	9	0	4	2	0	2	2	9	2	13	19	10	1	3.26498	2.54409	5.9899	3.47258	0	15.2748	2.05538	0	2.28616	2.06361	4.79855	2.47641	9.56459	15.8381	7.62927	1.71993	1.11355	0.216478	-0.643099	0.467474	-0.205219	0.811779	0.268588	0.805221	-0.366256	0.74749	-0.43721	0.495376	0.203462
ykfB	265620	266087	-	467	4871	12027	3970	4749	292	433	1030	132	303	358	745	343	727	592	1178	542	1445.79	1457.04	1486.24	1832.37	2407.48	1653.5	1058.52	1274.66	346.354	369.386	397.213	424.705	534.881	493.481	898.728	932.203	0.456757	0.0633977	-0.505926	0.0367105	1.93225	8.91141e-19	1.98418	3.45283e-21	-0.0488505	0.91942	0.284715	0.289753	1.98068
ykfB.AS	265620	266087	+	467	29	34	21	17	0	7	4	2	17	11	12	9	12	11	8	7	8.60768	4.11901	7.86174	6.55932	0	26.7309	4.11077	19.3131	19.4324	11.3498	6.39807	11.1439	8.82885	9.16941	6.10341	12.0395	0.946925	0.261781	-0.0187413	0.986319	0.494908	0.521294	-1.02061	0.183877	1.25444	0.197588	-0.105118	0.885054	-0.170212
ykfB.5UTR	266088	266109	-	21	184	570	148	152	69	52	72	13	31	25	59	31	68	44	98	54	54.6142	69.0539	55.4066	58.6481	568.892	198.572	73.9938	125.535	35.4355	25.7951	31.4572	38.3844	50.0302	36.6776	74.7668	92.8763	2.42113	1.47583e-07	0.559051	0.291901	2.89946	1.1467e-09	0.923034	0.074391	1.71844	0.0103982	0.0808334	0.891157	0.634231
ykfB.yafY.TU_AS	266088	266109	+	21	0	0	0	4	0	0	0	1	1	1	0	0	0	0	0	0	0	0	0	1.54337	0	0	0	9.65655	1.14308	1.0318	0	0	0	0	0	0	0	NA	0.177259	NA	0	NA	-0.474884	NA	0.323524	NA	0.154951	NA	0.200313
yafY	266110	266553	-	443	883	2608	715	684	96	127	167	31	64	72	128	60	123	100	191	96	262.089	315.952	267.674	263.916	791.501	484.975	171.625	299.353	73.1572	74.2899	68.2461	74.2924	90.4957	83.3583	145.719	165.113	1.05922	0.000954888	-0.277777	0.483574	2.76137	4.76208e-18	1.89723	1.03183e-09	0.779673	0.125602	0.361252	0.324005	1.83244
yafY.AS	266110	266553	+	443	14	6	0	7	0	0	0	1	4	2	3	2	5	2	0	0	4.15543	0.726883	0	2.7009	0	0	0	9.65655	4.57233	2.06361	1.59952	2.47641	3.67869	1.66717	0	0	-0.366508	NA	0.233771	NA	-0.33704	NA	-0.176263	0.890066	-0.186964	NA	0.504959	NA	-0.204571
yafY.EST5UTR	266554	266653	-	99	74	216	37	52	1	2	6	0	3	3	3	0	5	5	7	4	21.9644	26.1678	13.8516	20.0638	8.2448	7.6374	6.16615	0	3.42925	3.09541	1.59952	0	3.67869	4.16791	5.34049	6.87972	-1.08479	0.209082	-1.15978	0.121935	0.53885	0.50276	2.36763	0.0010705	-1.0057	0.317172	-0.0622369	0.934435	3.16649
yafY.yafZ.IGR	266554	267183	+	629	11	26	15	14	0	0	4	0	2	4	19	0	5	4	12	8	3.26498	3.14983	5.61553	5.4018	0	0	4.11077	0	2.28616	4.12721	10.1303	0	3.67869	3.33433	9.15512	13.7594	-0.699939	0.505003	-0.325374	0.732033	-0.636275	NA	-0.00643032	0.997173	-0.592197	NA	-0.548805	0.393323	-0.014412
yafZ.yafY.IGR	266654	267083	-	429	80	183	32	40	3	0	8	0	5	5	5	3	7	8	6	6	23.7453	22.1699	11.9798	15.4337	24.7344	0	8.22154	0	5.71541	5.15902	2.66586	3.71462	5.15016	6.66866	4.57756	10.3196	-0.905952	0.302419	-0.640272	0.408733	0.304007	0.717094	1.67154	0.0199344	-0.796855	0.430478	-0.00712479	0.995558	1.68769
yafZ.EST3UTR	267084	267183	-	99	0	0	0	2	0	0	0	0	0	0	0	0	2	0	0	0	0	0	0	0.771685	0	0	0	0	0	0	0	0	1.47148	0	0	0	0	NA	0.0501524	NA	0.0303017	NA	0	NA	0.12314	NA	0	NA	0.113996
yafZ	267184	268005	-	821	12	14	3	10	2	0	4	0	1	2	4	0	2	0	0	2	3.5618	1.69606	1.12311	3.85843	16.4896	0	4.11077	0	1.14308	2.06361	2.13269	0	1.47148	0	0	3.43986	0.576647	NA	0.128561	0.905483	1.05627	NA	0.303749	0.801743	0.642143	NA	0.209223	NA	0.427688
yafZ.AS	267184	268005	+	821	46	84	52	47	0	1	7	0	17	14	36	17	21	44	32	7	13.6536	10.1764	19.4672	18.1346	0	3.8187	7.19385	0	19.4324	14.4452	19.1942	21.0495	15.4505	36.6776	24.4137	12.0395	-1.13873	0.251924	-1.13359	0.122574	-1.73869	0.0662903	-0.439167	0.538977	-1.386	0.184687	-0.844187	0.175445	-0.0741211
yafZ.5UTR	268006	268026	-	20	0	1	0	0	0	0	1	0	1	0	0	0	2	0	0	0	0	0.121147	0	0	0	0	1.02769	0	1.14308	0	0	0	1.47148	0	0	0	0.287033	NA	0.293966	NA	0.0303018	NA	-0.253439	NA	0.132834	NA	0.0940079	NA	0
yafZ.ykfA.TU_AS	268006	268096	+	90	58	131	56	29	41	84	40	33	5	2	18	3	9	12	6	4	17.2154	15.8703	20.9646	11.1894	338.037	320.771	41.1077	318.666	5.71541	2.06361	9.5971	3.71462	6.62164	10.003	4.57756	6.87972	3.88364	1.83048e-07	2.88854	0.000103396	4.69337	1.89118e-09	1.56324	0.0553695	2.0792	0.0380339	4.2528	1.40981e-06	0.881395
yafZ.ykfA.TU	268027	268096	-	69	235	715	172	174	2	0	0	0	5	5	6	8	3	2	2	1	69.7519	86.6203	64.3914	67.1366	16.4896	0	0	0	5.71541	5.15902	3.19903	9.90565	2.20721	1.66717	1.52585	1.71993	-2.86955	0.00297064	-4.91112	3.7534e-05	0.735837	0.385896	3.47694	9.74246e-08	-1.21219	0.236459	-0.331148	0.607029	3.17996
ykfA	268097	268960	-	863	428	1210	344	370	1	4	36	1	39	47	84	32	54	49	44	15	127.037	146.588	128.783	142.762	8.2448	15.2748	36.9969	9.65655	44.5802	48.4948	44.7865	39.6226	39.7298	40.8456	33.5688	25.799	-3.01173	1.40512e-05	-1.93388	2.8406e-06	-1.23127	0.0695817	1.48768	7.58326e-06	-2.68106	0.000509986	0.0542564	0.924926	1.59851
ykfA.AS	268097	268960	+	863	45	152	61	58	1	6	11	4	16	19	36	16	10	10	17	10	13.3567	18.4144	22.8365	22.3789	8.2448	22.9122	11.3046	38.6262	18.2893	19.6043	19.1942	19.8113	7.35738	8.33583	12.9698	17.1993	0.106243	0.906	-0.335913	0.617336	0.790929	0.252951	-0.215115	0.757815	0.947972	0.277341	0.0808233	0.903182	0.18129
ykfA.EST5UTR	268961	269060	-	99	3	23	16	5	0	0	0	0	22	12	41	17	18	28	14	4	0.89045	2.78639	5.9899	1.92921	0	0	0	0	25.1478	12.3816	21.8601	21.0495	13.2433	23.3403	10.681	6.87972	-0.406951	0.708358	-1.27326	0.179219	-2.06824	0.0386121	-2.6713	0.000411886	-0.34179	0.769122	-1.43592	0.0680116	-1.9331
ykfA.perR.IGR	268961	269288	+	327	32	106	30	31	2	1	12	0	30	17	24	15	22	32	20	13	9.49813	12.8416	11.2311	11.9611	16.4896	3.8187	12.3323	0	34.2925	17.5407	12.7961	18.5731	16.1862	26.6747	15.2585	22.3591	-0.294823	0.75929	-0.128987	0.878696	-0.823268	0.288674	-1.03743	0.0889956	-0.105331	0.926275	-0.40592	0.485459	-0.326924
perR.ykfA.IGR	269061	269188	-	127	18	92	36	12	1	0	4	0	10	7	21	12	12	26	12	6	5.3427	11.1455	13.4773	4.63011	8.2448	0	4.11077	0	11.4308	7.22262	11.1966	14.8585	8.82885	21.6732	9.15512	10.3196	-0.778346	0.443982	-0.768414	0.364173	-1.12083	0.210414	-0.117094	0.910702	-1.00101	0.344266	-0.529051	0.404966	-0.371584
perR.EST3UTR	269189	269288	-	99	16	88	24	11	1	0	0	0	0	3	9	1	4	10	5	1	4.74906	10.661	8.98485	4.24427	8.2448	0	0	0	0	3.09541	4.79855	1.23821	2.94295	8.33583	3.81463	1.71993	-0.629249	0.550857	-1.54023	0.117061	-0.349198	NA	1.32522	0.182383	-1.14235	NA	-0.507191	0.417805	0.601902
perR	269289	270182	-	893	24	57	8	13	0	0	4	0	4	10	34	4	6	16	9	2	7.1236	6.90539	2.99495	5.01595	0	0	4.11077	0	4.57233	10.318	18.1279	4.95283	4.41443	13.3373	6.86634	3.43986	-1.32289	0.20207	-0.100383	0.922032	-1.31991	0.153155	-0.0678285	0.95381	-1.20851	0.258321	-0.190496	0.78271	-1.12396
perR.AS	269289	270182	+	893	43	94	23	33	2	1	13	0	12	11	33	19	19	29	26	9	12.7631	11.3878	8.61048	12.7328	16.4896	3.8187	13.36	0	13.717	11.3498	17.5947	23.5259	13.979	24.1739	19.8361	15.4794	-0.367166	0.69557	0.0344686	0.969479	-0.722653	0.347088	-0.0473772	0.957305	-0.680805	0.483891	-0.339722	0.556975	-0.78339
perR.insN-1.IGR	270183	270225	+	42	0	0	2	3	0	0	0	0	0	2	0	1	0	0	0	0	0	0	0.748737	1.15753	0	0	0	0	0	2.06361	0	1.23821	0	0	0	0	0	NA	-0.0402483	NA	0	NA	-0.467168	NA	0.320303	NA	0	NA	0.0612482
perR.EST5UTR	270183	270282	-	99	10	28	8	4	2	0	0	0	1	2	0	3	3	5	2	0	2.96817	3.39212	2.99495	1.54337	16.4896	0	0	0	1.14308	2.06361	0	3.71462	2.20721	4.16791	1.52585	0	0.471774	NA	-0.657397	0.488291	0.393756	NA	0.472784	0.678458	0.03025	NA	-0.103459	NA	0.245148
insN-1.5UTR	270226	270241	+	15	0	0	1	2	0	0	0	0	0	4	0	0	0	0	0	0	0	0	0.374369	0.771685	0	0	0	0	0	4.12721	0	0	0	0	0	0	0	NA	0.0109217	NA	0	NA	-0.576562	NA	0.365254	NA	0	NA	0.163131
insN-1	270242	270646	+	404	391	1062	368	341	38	21	29	6	31	27	45	13	26	17	32	9	116.055	128.658	137.768	131.572	313.303	80.1927	29.8031	57.9393	35.4355	27.8587	23.9928	16.0967	19.1292	14.1709	24.4137	15.4794	0.519851	0.398884	-1.53337	0.0088761	3.1735	3.70329e-08	1.73839	0.00120861	1.14214	0.142149	0.490133	0.359583	2.46528
insN-1.AS	270283	270646	-	363	13	36	21	3	2	0	0	0	0	2	2	2	3	0	2	0	3.85861	4.3613	7.86174	1.15753	16.4896	0	0	0	0	2.06361	1.06634	2.47641	2.20721	0	1.52585	0	0.301122	0.787875	-0.965703	0.305852	0.863595	NA	0.824245	0.45022	0.161515	NA	-0.088774	NA	0.611818
insI-1	270603	271754	+	1151	1021	2648	720	798	418	482	397	174	104	106	255	137	207	168	179	95	303.05	320.798	269.545	307.902	3446.33	1840.61	407.994	1680.24	118.881	109.371	135.959	169.634	152.298	140.042	136.564	163.393	2.87279	2.84863e-08	1.59571	0.00219865	3.91009	4.58424e-14	1.29418	0.0156232	2.26865	0.00166668	2.45832	4.20734e-06	0.79945
insI-1.AS	270647	271754	-	1107	150	438	97	131	3	2	1	1	17	17	39	15	27	16	13	8	44.5225	53.0625	36.3138	50.5454	24.7344	7.6374	1.02769	9.65655	19.4324	17.5407	20.7937	18.5731	19.8649	13.3373	9.91805	13.7594	-1.4498	0.0451021	-3.52488	0.000115838	-0.188919	0.800988	1.27264	0.0106278	-1.17898	0.165349	-1.21729	0.0862551	1.0133
insI-1.insO-1.TU	271755	271829	+	74	179	476	143	176	106	135	74	58	18	10	32	15	38	31	21	11	53.1302	57.6661	53.5347	67.9083	873.949	515.525	76.0492	560.08	20.5755	10.318	17.0615	18.5731	27.958	25.8411	16.0215	18.9192	3.30303	5.9351e-07	1.93588	0.00306076	4.22809	2.95194e-10	1.51991	0.0265641	2.06271	0.0202559	3.63764	5.43483e-07	1.45076
insI-1.insO-1.TU_AS	271755	271829	-	74	10	19	0	3	0	0	3	0	8	2	4	2	8	2	0	1	2.96817	2.3018	0	1.15753	0	0	3.08308	0	9.14466	2.06361	2.13269	2.47641	5.8859	1.66717	0	1.71993	-0.50275	NA	0.827952	NA	-0.597452	NA	-0.58442	0.591175	-0.221485	NA	0.390282	NA	-0.924076
insO-1	271830	272255	+	425	541	1448	363	494	123	206	130	64	53	41	73	36	66	49	74	19	160.578	175.421	135.896	190.606	1014.11	786.652	133.6	618.019	60.5833	42.3039	38.9216	44.5754	48.5587	40.8456	56.4566	32.6787	2.16909	8.21836e-05	0.907802	0.105999	4.0157	9.02545e-13	1.50234	0.00773266	2.09287	0.00641121	2.5977	9.00167e-06	1.73499
insO-1.AS	271830	272255	-	425	42	111	45	49	0	2	13	2	44	40	62	28	40	24	25	18	12.4663	13.4473	16.8466	18.9063	0	7.6374	13.36	19.3131	50.2956	41.2721	33.0567	34.6698	29.4295	20.006	19.0732	30.9588	-0.829979	0.361251	-0.255498	0.686843	-1.39202	0.101134	-1.70365	1.51441e-05	-0.255766	0.816236	-0.438698	0.38905	-0.843274
insO-1.EST3UTR	272256	272355	+	99	64	135	42	28	31	48	26	4	6	3	13	5	16	7	16	5	18.9963	16.3549	15.7235	10.8036	255.589	183.298	26.72	38.6262	6.85849	3.09541	6.93124	6.19103	11.7718	5.83508	12.2068	8.59966	3.48621	1.79079e-16	0.938484	0.0734817	4.34968	6.62995e-18	1.5889	0.00836866	2.23003	0.00357584	0.980143	0.0683232	0.858924
eyeA.insO-1.IGR	272256	272579	-	323	1	3	0	1	0	0	0	0	0	2	2	0	0	0	1	0	0.296817	0.363442	0	0.385843	0	0	0	0	0	2.06361	1.06634	0	0	0	0.762927	0	0.192607	NA	0.165748	NA	0	NA	-0.225095	NA	0.281084	NA	0.0142327	NA	-0.187523
insO-1.eyeA.IGR	272356	272579	+	223	79	213	72	65	13	33	32	3	15	24	22	5	13	15	13	13	23.4485	25.8044	26.9545	25.0798	107.182	126.017	32.8862	28.9696	17.1462	24.7633	11.7298	6.19103	9.56459	12.5037	9.91805	22.3591	2.10881	1.02516e-06	0.247085	0.666894	3.19548	1.30559e-10	0.21116	0.716504	2.85011	1.53708e-05	0.753997	0.129132	1.2931
eyeA	272580	272654	+	74	34	90	18	26	10	11	6	2	9	2	12	4	4	3	6	2	10.0918	10.9033	6.73864	10.0319	82.448	42.0057	6.16615	19.3131	10.2877	2.06361	6.39807	4.95283	2.94295	2.50075	4.57756	3.43986	2.12174	0.00141739	0.0186646	0.985926	3.73143	3.55526e-06	0.632206	0.428744	2.63239	0.00810658	0.419492	0.497073	0.401599
eyeA.AS	272580	272654	-	74	1	3	0	0	0	0	2	0	0	0	0	0	1	0	1	0	0.296817	0.363442	0	0	0	0	2.05538	0	0	0	0	0	0.735738	0	0.762927	0	0.133446	NA	0.329696	NA	0.0876427	NA	0.0683456	NA	0.0287909	NA	0.0664626	NA	0
eyeA.ykfC.IGR	272655	272746	+	91	45	104	19	31	2	12	2	5	10	4	10	5	2	4	10	0	13.3567	12.5993	7.11301	11.9611	16.4896	45.8244	2.05538	48.2827	11.4308	4.12721	5.33172	6.19103	1.47148	3.33433	7.62927	0	0.790849	0.399253	0.508266	0.565143	2.35437	0.0150899	0.474597	0.649349	1.39902	0.189911	0.752887	0.254666	0.443788
ykfC.eyeA.IGR	272655	272846	-	191	0	0	0	1	0	0	1	0	0	0	0	0	2	0	0	0	0	0	0	0.385843	0	0	1.02769	0	0	0	0	0	1.47148	0	0	0	0	NA	0.192679	NA	0.0303017	NA	0	NA	0.12314	NA	0.0940078	NA	0.029609
ykfC.EST5UTR	272747	272846	+	99	40	95	24	23	1	8	7	4	12	7	21	4	12	7	14	3	11.8727	11.509	8.98485	8.87438	8.2448	30.5496	7.19385	38.6262	13.717	7.22262	11.1966	4.95283	8.82885	5.83508	10.681	5.15979	0.620064	0.460666	0.488847	0.527939	0.997929	0.190078	0.129482	0.895801	0.788895	0.423156	0.358071	0.560461	0.0564558
ykfC	272847	273992	+	1145	82	213	82	62	1	26	19	10	47	32	71	30	34	47	53	33	24.339	25.8044	30.6982	23.9222	8.2448	99.2862	19.5262	96.5655	53.7249	33.0177	37.8552	37.1462	25.0151	39.1784	40.4351	56.7577	0.93665	0.206479	0.54978	0.4416	0.58396	0.392817	-0.641501	0.402908	1.06852	0.238931	-0.00925173	0.993042	-0.353181
ykfC.AS	272847	273992	-	1145	134	272	106	62	11	5	57	2	25	51	77	39	81	46	73	27	39.7734	32.952	39.6831	23.9222	90.6929	19.0935	58.5785	19.3131	28.577	52.622	41.0543	48.2901	59.5948	38.3448	55.6936	46.4381	0.333925	0.654256	0.399288	0.541923	-0.00728294	0.993584	-0.142811	0.853439	0.105021	0.918887	-0.0781556	0.903879	-0.401361
insH-1.ykfC.IGR	273993	274000	-	7	57	145	61	34	6	3	18	2	15	31	55	13	29	19	16	20	16.9185	17.5663	22.8365	13.1186	49.4688	11.4561	18.4985	19.3131	17.1462	31.9859	29.3245	16.0967	21.3364	15.8381	12.2068	34.3986	0.455137	0.572011	0.0378824	0.966497	0.321128	0.654379	-0.432463	0.563512	0.645605	0.48692	-0.11249	0.866445	-0.293006
ykfC.EST3UTR	273993	274092	+	99	9	18	0	7	0	0	0	0	1	0	2	0	3	0	0	0	2.67135	2.18065	0	2.7009	0	0	0	0	1.14308	0	1.06634	0	2.20721	0	0	0	-0.182589	NA	-0.140847	NA	-0.0119349	NA	0.350079	NA	-0.178433	NA	0	NA	0.188547
insH-1.EST3UTR	274001	274100	-	99	160	427	152	131	21	23	31	2	49	98	154	37	71	62	55	45	47.4906	51.7299	56.904	50.5454	173.141	87.8301	31.8585	19.3131	56.011	101.117	82.1086	45.8136	52.2374	51.6821	41.961	77.3969	1.17475	0.0216188	-0.707922	0.209064	1.06357	0.0386121	-0.606172	0.247433	1.57572	0.0193645	-0.638298	0.206493	-0.235392
ykfC.insH-1.IGR	274093	274100	+	7	0	0	0	0	0	0	0	0	0	0	0	0	1	0	0	0	0	0	0	0	0	0	0	0	0	0	0	0	0.735738	0	0	0	0	NA	0	NA	0.0876415	NA	0	NA	0.160155	NA	0	NA	0
insH-1	274101	275117	-	1016	2263	5845	2032	2089	144	293	925	69	742	848	1428	647	962	918	875	404	671.696	708.106	760.717	806.025	1187.25	1118.88	950.615	666.302	848.167	874.969	761.37	801.12	707.78	765.229	667.561	694.852	0.721967	0.000101446	0.113893	0.635491	0.617817	0.00125035	-0.316066	0.0927013	0.92871	0.000357665	0.289912	0.191494	0.00455677
insH-1.AS	274101	275117	+	1016	5	7	6	3	0	2	2	0	2	0	2	0	2	8	0	2	1.48408	0.848031	2.24621	1.15753	0	7.6374	2.05538	0	2.28616	0	1.06634	0	1.47148	6.66866	0	3.43986	0.821483	NA	0.0707382	NA	0.0629133	NA	0.0172627	0.991139	0.0397155	NA	0.0861749	NA	0.559946
insH-1.EST5UTR	275118	275217	-	99	36	82	40	32	3	1	22	0	15	24	44	20	19	22	21	11	10.6854	9.93407	14.9747	12.347	24.7344	3.8187	22.6092	0	17.1462	24.7633	23.4596	24.7641	13.979	18.3388	16.0215	18.9192	0.0750461	0.94058	0.28355	0.686843	-0.320048	0.675139	-0.903073	0.129971	0.299309	0.775926	0.0272271	0.971391	-0.694151
insH-1.mmuP.IGR	275118	275224	+	106	0	3	1	4	0	0	0	0	0	0	1	0	0	0	0	0	0	0.363442	0.374369	1.54337	0	0	0	0	0	0	0.533172	0	0	0	0	0	0.198522	NA	-0.040838	NA	0	NA	-0.00904017	NA	0	NA	0	NA	0.118498
mmuP.insH-1.IGR	275218	275324	-	106	2	0	1	0	0	0	2	0	0	0	1	0	0	0	0	0	0.593633	0	0.374369	0	0	0	2.05538	0	0	0	0.533172	0	0	0	0	0	0.14799	NA	0.228989	NA	0	NA	0.051128	NA	0	NA	0.111842	NA	-0.0778185
mmuP.EST5UTR	275225	275324	+	99	2	6	4	0	0	0	0	0	0	2	2	0	2	0	1	0	0.593633	0.726883	1.49747	0	0	0	0	0	0	2.06361	1.06634	0	1.47148	0	0.762927	0	0.111253	NA	-0.0403151	NA	0.0630995	NA	-0.129937	NA	0.110946	NA	0.0184662	NA	0.0635906
mmuP	275325	276728	+	1403	262	669	245	207	2	6	14	2	16	23	51	22	48	31	37	14	77.7659	81.0475	91.7203	79.8694	16.4896	22.9122	14.3877	19.3131	18.2893	23.7315	27.1918	27.2405	35.3154	25.8411	28.2283	24.079	-1.67508	0.00376725	-2.33513	1.01425e-06	-0.408827	0.490797	1.81848	3.22408e-07	-2.07153	0.00259785	-0.532	0.263707	1.58191
mmuP.AS	275325	276728	-	1403	8	11	8	4	2	0	0	3	3	8	3	2	8	10	6	0	2.37453	1.33262	2.99495	1.54337	16.4896	0	0	28.9696	3.42925	8.25443	1.59952	2.47641	5.8859	8.33583	4.57756	0	0.835892	0.42064	0.960358	0.303453	-0.0247416	0.981698	-0.881337	0.404114	0.502652	0.650553	0.485235	0.445371	0.0911728
mmuM	276715	277647	+	932	1146	2325	831	852	28	28	172	14	156	207	388	126	266	196	182	76	340.152	281.667	311.1	328.738	230.855	106.924	176.763	135.192	178.321	213.583	206.871	156.014	195.706	163.382	138.853	130.715	-0.920758	0.0121546	-0.886549	0.00869553	-0.166099	0.696376	0.639607	0.0468059	-0.760394	0.140336	0.209004	0.6033	0.773983
mmuM.AS	276729	277647	-	918	2	14	3	2	2	2	2	1	1	4	14	5	6	6	6	1	0.593633	1.69606	1.12311	0.771685	16.4896	7.6374	2.05538	9.65655	1.14308	4.12721	7.46441	6.19103	4.41443	5.0015	4.57756	1.71993	2.19792	0.0202244	0.906967	0.310985	0.647111	0.429538	-0.736448	0.451101	1.11637	0.283431	-0.0218605	0.980777	-2.02132
afuC.mmuM.IGR	277648	277655	-	7	1	0	0	0	0	2	0	0	0	2	1	1	0	0	2	0	0.296817	0	0	0	0	7.6374	0	0	0	2.06361	0.533172	1.23821	0	0	1.52585	0	0.816727	NA	0	NA	0.607565	NA	-0.53723	NA	0.701155	NA	-0.0275834	NA	-0.592198
mmuM.EST3UTR	277648	277747	+	99	16	41	16	18	6	5	15	0	39	48	68	28	48	36	24	18	4.74906	4.96704	5.9899	6.94517	49.4688	19.0935	15.4154	0	44.5802	49.5266	36.2557	34.6698	35.3154	30.009	18.3102	30.9588	2.31685	0.000173497	0.751629	0.234259	-0.0780244	0.908658	-3.06859	7.17373e-11	2.66719	0.000442629	-0.484335	0.364167	-2.25241
afuC.EST3UTR	277656	277755	-	99	32	130	30	15	0	2	4	0	4	1	14	2	3	4	2	1	9.49813	15.7491	11.2311	5.78764	0	7.6374	4.11077	0	4.57233	1.0318	7.46441	2.47641	2.20721	3.33433	1.52585	1.71993	-0.729827	0.46195	-0.692214	0.423605	0.360407	0.688775	1.54905	0.0750321	-0.551771	0.61722	0.309172	0.637437	0.467773
mmuM.afuC.IGR	277748	277755	+	7	2	9	7	3	0	1	4	0	14	12	15	6	12	7	7	7	0.593633	1.09033	2.62058	1.15753	0	3.8187	4.11077	0	16.0031	12.3816	7.99759	7.42924	8.82885	5.83508	5.34049	12.0395	0.761545	0.457043	0.493832	0.568382	-0.618594	0.478691	-3.41047	1.27647e-05	1.12	0.288168	-0.437798	0.487171	-1.54841
afuC	277756	278802	-	1046	7	51	22	16	0	11	8	2	16	10	18	8	16	19	14	4	2.07772	6.17851	8.23611	6.17348	0	42.0057	8.22154	19.3131	18.2893	10.318	9.5971	9.90565	11.7718	15.8381	10.681	6.87972	1.96696	0.013177	0.347917	0.671769	0.5252	0.474409	-1.37954	0.0609527	1.64371	0.0868126	0.0911642	0.899838	-0.319907
afuC.AS	277756	278802	+	1046	31	57	12	49	2	2	42	0	21	37	63	22	31	23	25	17	9.20131	6.90539	4.49242	18.9063	16.4896	7.6374	43.1631	0	24.0047	38.1767	33.5899	27.2405	22.8079	19.1724	19.0732	29.2388	0.281359	0.774568	0.887661	0.226394	-0.520407	0.510027	-1.57645	0.0278188	0.539563	0.607235	0.118115	0.863049	-1.07646
afuC.afuB.TU	278803	278813	-	10	0	2	1	0	0	0	0	0	0	0	0	0	0	0	0	1	0	0.242294	0.374369	0	0	0	0	0	0	0	0	0	0	0	0	1.71993	0.236998	NA	0.118062	NA	0	NA	-0.0548579	NA	0	NA	-0.0117619	NA	0.0276387
afuC.afuB.TU_AS	278803	278813	+	10	0	0	0	2	0	0	0	0	0	0	0	0	0	0	0	0	0	0	0	0.771685	0	0	0	0	0	0	0	0	0	0	0	0	0	NA	0.0501524	NA	0	NA	0	NA	0	NA	0	NA	0.113996
afuB	278814	279176	-	362	11	18	11	13	0	0	3	0	2	6	10	0	4	5	0	3	3.26498	2.18065	4.11806	5.01595	0	0	3.08308	0	2.28616	6.19082	5.33172	0	2.94295	4.16791	0	5.15979	-0.517494	0.632718	-0.306624	0.761417	-0.558878	NA	-0.343844	0.768003	-0.310773	NA	0.0532822	NA	0.316607
afuB.AS	278814	279176	+	362	5	28	1	6	0	0	0	0	1	1	5	0	7	0	2	0	1.48408	3.39212	0.374369	2.31506	0	0	0	0	1.14308	1.0318	2.66586	0	5.15016	0	1.52585	0	-0.345314	NA	-0.277699	NA	-0.297665	NA	0.382079	NA	-0.447556	NA	-0.0622382	NA	-0.0346234
insB-2	279178	279681	-	503	339	556	477	338	6	2	32	1	22	41	100	29	28	33	72	30	100.621	67.3579	178.574	130.415	49.4688	7.6374	32.8862	9.65655	25.1478	42.3039	53.3172	35.908	20.6007	27.5082	54.9307	51.5979	-1.5203	0.0224167	-2.21763	0.000132124	-0.0371047	0.961541	1.17398	0.0259715	-0.959168	0.248773	-0.574352	0.268626	1.60076
insAB-2	279178	279875	-	697	1224	2534	1679	1385	6	8	50	5	54	72	161	63	64	68	96	43	363.303	306.987	628.565	534.392	49.4688	30.5496	51.3846	48.2827	61.7264	74.2899	85.8408	78.007	47.0872	56.6836	73.241	73.957	-3.03136	1.0719e-11	-3.43731	2.23275e-28	-0.388127	0.431003	2.2429	2.00157e-19	-2.55401	1.59527e-06	-0.405077	0.269161	2.7711
insAB-2.AS	279178	279875	+	697	75	158	48	48	0	5	47	3	61	59	133	78	67	40	68	37	22.2612	19.1413	17.9697	18.5204	0	19.0935	48.3015	28.9696	69.728	60.8764	70.9119	96.5801	49.2944	33.3433	51.879	63.6374	-0.521226	0.499624	1.12602	0.0113179	-1.27561	0.0647459	-1.57904	1.15491e-05	-0.0267364	0.98032	-0.24011	0.607848	-2.07559
insA-2	279600	279875	-	275	950	2077	1304	1100	2	6	27	4	40	41	90	43	46	45	50	23	281.976	251.623	488.177	424.427	16.4896	22.9122	27.7477	38.6262	45.7233	42.3039	47.9855	53.2429	33.8439	37.5112	38.1463	39.5584	-3.45103	5.29e-10	-3.86217	6.53004e-28	-0.583679	0.302472	2.53657	6.70552e-22	-3.06227	1.64576e-06	-0.281364	0.512992	3.13679
insAB-2.EST5UTR	279876	279949	-	73	436	1081	515	542	0	2	7	2	9	7	11	10	14	15	10	4	129.412	130.96	192.8	209.127	0	7.6374	7.19385	19.3131	10.2877	7.22262	5.8649	12.3821	10.3003	12.5037	7.62927	6.87972	-3.76044	0.000129187	-4.19537	5.05917e-12	-0.608624	0.453804	3.70711	8.18717e-14	-3.90383	0.000380091	0.118097	0.856812	4.44652
insAB-2.ykgN.IGR	279876	280023	+	147	41	102	43	26	45	29	26	9	10	11	6	6	6	7	10	4	12.1695	12.357	16.0979	10.0319	371.016	110.742	26.72	86.9089	11.4308	11.3498	3.19903	7.42924	4.41443	5.83508	7.62927	6.87972	3.94649	1.06483e-09	1.46054	0.028159	5.01094	8.13027e-12	0.0867088	0.928181	4.62121	2.73927e-06	1.94268	0.00659786	1.10137
ykgN.EST3UTR	279950	280023	-	73	27	63	22	21	0	1	1	0	12	4	3	7	9	11	7	1	8.01405	7.63228	8.23611	8.10269	0	3.8187	1.02769	0	13.717	4.12721	1.59952	8.66745	6.62164	9.16941	5.34049	1.71993	-0.736818	0.474237	-1.43709	0.124048	-0.635027	0.469917	-0.131212	0.903316	-0.544247	0.622194	-0.448991	0.484252	0.56813
ykgN	280024	280362	-	338	652	1715	408	391	77	93	37	13	27	37	72	39	63	73	67	34	193.524	207.768	152.742	150.864	634.85	355.139	38.0246	125.535	30.8632	38.1767	38.3884	48.2901	46.3515	60.8515	51.1161	58.4777	1.15708	0.0124533	-1.05075	0.0354875	2.99885	5.73056e-11	2.35197	2.20338e-07	0.514098	0.487346	0.140761	0.799284	1.67263
ykgN.AS	280024	280362	+	338	204	565	156	130	247	213	128	99	8	12	13	9	6	15	17	6	60.5506	68.4482	58.4015	50.1595	2036.47	813.383	131.545	955.998	9.14466	12.3816	6.93124	11.1439	4.41443	12.5037	12.9698	10.3196	4.05758	2.07122e-08	2.83815	7.77231e-05	6.96629	1.98596e-18	2.07821	0.00438555	3.85516	0.000216066	4.99988	9.78129e-10	2.12546
ykgN.yagB.TU	280363	280384	-	21	48	118	22	33	3	7	2	1	2	6	12	3	7	13	18	3	14.2472	14.2954	8.23611	12.7328	24.7344	26.7309	2.05538	9.65655	2.28616	6.19082	6.39807	3.71462	5.15016	10.8366	13.7327	5.15979	0.632304	0.423198	-1.07266	0.192448	1.19023	0.107464	1.35297	0.0750155	-0.0125716	0.993088	-0.688683	0.281555	0.749223
ykgN.yagB.TU_AS	280363	280384	+	21	0	0	0	4	0	0	0	0	3	1	4	3	0	1	0	0	0	0	0	1.54337	0	0	0	0	3.42925	1.0318	2.13269	3.71462	0	0.833583	0	0	0	NA	-0.0414311	NA	0.157422	NA	-1.17177	NA	0.642898	NA	0	NA	-0.342297
yagB	280385	280735	-	350	105	292	81	102	3	12	32	2	18	31	55	20	59	49	47	19	31.1657	35.375	30.3239	39.3559	24.7344	45.8244	32.8862	19.3131	20.5755	31.9859	29.3245	24.7641	43.4085	40.8456	35.8576	32.6787	0.170077	0.791408	-0.160132	0.779318	-0.104013	0.8605	0.315504	0.510513	-0.376855	0.622877	-0.112036	0.837293	0.308374
yagB.AS	280385	280735	+	350	0	4	5	7	0	0	0	0	10	6	19	9	10	4	4	2	0	0.484589	1.87184	2.7009	0	0	0	0	11.4308	6.19082	10.1303	11.1439	7.35738	3.33433	3.05171	3.43986	0.712495	0.498334	-0.816731	0.383864	-0.958679	NA	-3.8257	0.000176509	0.881386	NA	-0.615254	0.337523	-1.62209
yagB.yagA.TU	280736	280828	-	92	4	14	0	9	0	0	3	0	6	3	4	0	3	2	4	6	1.18727	1.69606	0	3.47258	0	0	3.08308	0	6.85849	3.09541	2.13269	0	2.20721	1.66717	3.05171	10.3196	-0.173726	NA	0.212703	0.839201	-0.261949	NA	-0.89735	0.398311	0.220378	NA	-0.276172	NA	0.207297
yagB.yagA.TU_AS	280736	280828	+	92	3	16	5	3	0	1	0	0	5	8	12	3	10	13	5	5	0.89045	1.93836	1.87184	1.15753	0	3.8187	0	0	5.71541	8.25443	6.39807	3.71462	7.35738	10.8366	3.81463	8.59966	0.393209	0.716164	-0.553356	0.559184	-0.748107	NA	-1.6798	0.0362366	0.186048	NA	-1.02554	0.144435	-1.25963
yagA	280829	281983	-	1154	44	75	17	14	10	0	3	0	6	6	4	7	2	4	4	0	13.0599	9.08604	6.36427	5.4018	82.448	0	3.08308	0	6.85849	6.19082	2.13269	8.66745	1.47148	3.33433	3.05171	0	1.04698	0.270129	-0.491601	0.60223	2.42791	0.0142693	0.456438	0.673117	1.41642	0.188982	0.118625	0.869935	0.111762
yagA.AS	280829	281983	+	1154	8	14	11	10	2	2	6	0	10	13	15	8	15	21	22	12	2.37453	1.69606	4.11806	3.85843	16.4896	7.6374	6.16615	0	11.4308	13.4134	7.99759	9.90565	11.0361	17.5052	16.7844	20.6392	1.82817	0.0255358	0.262644	0.752711	-0.240671	0.760253	-2.31755	0.000141741	1.45475	0.116466	-0.978222	0.122357	-0.932535
yagA.EST5UTR	281984	282083	-	99	0	10	2	2	0	0	1	0	0	1	3	1	3	2	1	0	0	1.21147	0.748737	0.771685	0	0	1.02769	0	0	1.0318	1.59952	1.23821	2.20721	1.66717	0.762927	0	0.205784	NA	0.223431	NA	-0.234023	NA	0.0917138	NA	-0.231007	NA	0.179038	NA	-0.342211
yagA.yagE.IGR	281984	282177	+	193	0	0	1	0	0	0	0	0	0	2	2	0	0	3	2	0	0	0	0.374369	0	0	0	0	0	0	2.06361	1.06634	0	0	2.50075	1.52585	0	0	NA	0.12856	NA	-0.0189395	NA	-0.508656	NA	0.212907	NA	-0.0131994	NA	-0.143786
yagE.yagA.IGR	282084	282277	-	193	0	10	4	0	0	0	0	0	0	1	2	0	4	3	1	0	0	1.21147	1.49747	0	0	0	0	0	0	1.0318	1.06634	0	2.94295	2.50075	0.762927	0	0.134849	NA	-0.0438203	NA	-0.209109	NA	0.0433043	NA	-0.170547	NA	0.0191357	NA	0.0665932
yagE.EST5UTR	282178	282277	+	99	6	47	17	14	1	2	7	0	5	8	14	3	12	3	2	7	1.7809	5.69392	6.36427	5.4018	8.2448	7.6374	7.19385	0	5.71541	8.25443	7.46441	3.71462	8.82885	2.50075	1.52585	12.0395	0.562212	0.576534	-0.0356615	0.974369	0.207821	0.820201	-0.582859	0.555968	0.560469	0.61027	-0.0386017	0.962748	0.0155292
yagE	282278	283186	+	908	952	2313	509	520	13	18	129	1	43	53	68	44	107	64	54	42	282.569	280.214	190.554	200.638	107.182	68.7366	132.572	9.65655	49.1525	54.6856	36.2557	54.4811	78.7239	53.3493	41.198	72.2371	-1.46413	0.0131819	-0.935488	0.101895	0.265382	0.667715	2.18694	4.03903e-05	-1.57154	0.0426648	0.358173	0.494921	1.89145
yagE.AS	282278	283186	-	908	2	22	4	5	0	8	14	2	4	10	16	12	27	12	16	8	0.593633	2.66524	1.49747	1.92921	0	30.5496	14.3877	19.3131	4.57233	10.318	8.53076	14.8585	19.8649	10.003	12.2068	13.7594	2.64581	0.00255282	2.40345	0.00540418	0.169944	0.836234	-1.57789	0.0469948	1.36862	0.166166	0.111029	0.875348	-2.10745
yagE.yagF.TU	283187	283200	+	13	4	19	4	5	0	1	2	2	2	5	4	2	7	4	4	1	1.18727	2.3018	1.49747	1.92921	0	3.8187	2.05538	19.3131	2.28616	5.15902	2.13269	2.47641	5.15016	3.33433	3.05171	1.71993	0.250347	0.824057	0.935967	0.289078	-0.250849	NA	-0.686585	0.489858	0.135089	NA	0.354445	0.583595	-0.23715
yagE.yagF.TU_AS	283187	283200	-	13	0	0	0	0	0	0	0	0	0	0	0	0	0	0	0	0	0	0	0	0	0	0	0	0	0	0	0	0	0	0	0	0	0	NA	0	NA	0	NA	0	NA	0	NA	0	NA	0
yagF	283201	285168	+	1967	437	1101	379	350	31	81	267	19	134	135	231	85	205	206	223	114	129.709	133.383	141.886	135.045	255.589	309.315	274.394	183.474	153.173	139.293	123.163	105.248	150.826	171.718	170.133	196.072	1.08905	3.16829e-05	0.803134	0.00175465	0.781924	0.00478378	-0.146739	0.625876	0.920721	0.0150761	0.381539	0.188824	0.245696
yagF.AS	283201	285168	-	1967	0	38	8	3	0	0	6	0	2	0	10	2	4	4	4	3	0	4.60359	2.99495	1.15753	0	0	6.16615	0	2.28616	0	5.33172	2.47641	2.94295	3.33433	3.05171	5.15979	-0.409801	NA	0.380323	0.699009	-0.456817	NA	0.453551	0.695508	-0.645676	NA	0.024487	NA	-0.420122
yagF.EST3UTR	285169	285268	+	99	1	4	2	8	0	2	8	1	14	10	10	5	17	19	19	6	0.296817	0.484589	0.748737	3.08674	0	7.6374	8.22154	9.65655	16.0031	10.318	5.33172	6.19103	12.5075	15.8381	14.4956	10.3196	2.25299	0.029104	1.50025	0.0581254	-0.763406	0.360411	-4.39385	6.66326e-07	1.89706	0.0787748	-0.245211	0.69617	-1.18568
yagG.yagF.IGR	285169	285394	-	225	0	7	4	0	0	0	0	0	0	0	0	2	0	0	0	0	0	0.848031	1.49747	0	0	0	0	0	0	0	0	2.47641	0	0	0	0	0.103139	NA	-0.0159498	NA	0	NA	0.104158	NA	0	NA	0	NA	-0.0609004
yagF.yagG.IGR	285269	285294	+	25	0	1	0	0	0	0	1	0	0	0	0	1	1	0	0	0	0	0.121147	0	0	0	0	1.02769	0	0	0	0	1.23821	0.735738	0	0	0	0.287034	NA	0.293966	NA	0.0876419	NA	-0.113374	NA	0.108287	NA	0.0940079	NA	-0.25307
yagG.EST5UTR	285295	285394	+	99	2	1	6	2	0	0	0	0	0	4	3	7	3	2	1	0	0.593633	0.121147	2.24621	0.771685	0	0	0	0	0	4.12721	1.59952	8.66745	2.20721	1.66717	0.762927	0	0.514847	NA	-0.383794	NA	-0.236867	NA	-1.09633	0.309615	0.380664	NA	0.0217292	NA	-0.726672
yagG	285395	286777	+	1382	30	100	27	30	6	4	16	0	3	9	15	18	17	9	2	2	8.9045	12.1147	10.108	11.5753	49.4688	15.2748	16.4431	0	3.42925	9.28623	7.99759	22.2877	12.5075	7.50225	1.52585	3.43986	1.06886	0.181358	0.115913	0.900224	1.01659	0.177811	0.539511	0.545744	0.456016	0.665995	1.1071	0.115484	-0.315862
yagG.AS	285395	286777	-	1382	4	16	0	3	0	0	6	0	4	2	4	4	2	2	2	0	1.18727	1.93836	0	1.15753	0	0	6.16615	0	4.57233	2.06361	2.13269	4.95283	1.47148	1.66717	1.52585	0	-0.234476	NA	1.32317	NA	-0.182741	NA	-0.575551	0.596282	0.126163	NA	0.499466	NA	-1.31778
yagG.yagH.TU	286778	286788	+	10	0	1	0	0	0	0	1	0	2	2	0	0	1	0	0	1	0	0.121147	0	0	0	0	1.02769	0	2.28616	2.06361	0	0	0.735738	0	0	1.71993	0.487184	NA	0.509639	NA	0.148097	NA	-0.777066	NA	0.461671	NA	0.0498487	NA	0
yagG.yagH.TU_AS	286778	286788	-	10	3	0	0	0	0	0	0	0	0	0	0	0	0	0	0	0	0.89045	0	0	0	0	0	0	0	0	0	0	0	0	0	0	0	0.100317	NA	0	NA	0	NA	0.107491	NA	0	NA	0	NA	0
yagH.AS	286789	288303	-	1514	37	83	23	11	0	0	10	0	11	10	32	2	12	6	11	10	10.9822	10.0552	8.61048	4.24427	0	0	10.2769	0	12.5739	10.318	17.0615	2.47641	8.82885	5.0015	8.39219	17.1993	-1.68887	0.109963	0.16217	0.865023	-1.1331	0.210606	-0.0886542	0.936146	-1.04077	0.329998	-0.223283	0.73672	-0.474758
yagH	286789	288399	+	1610	46	151	45	58	2	8	20	7	11	8	18	11	23	6	21	19	13.6536	18.2932	16.8466	22.3789	16.4896	30.5496	20.5538	67.5958	12.5739	8.25443	9.5971	13.6203	16.922	5.0015	16.0215	32.6787	0.462461	0.576038	0.606887	0.38113	0.767076	0.280943	0.507731	0.526092	0.321454	0.762304	0.27947	0.636282	0.616561
yagI.EST3UTR	288304	288403	-	99	15	34	12	18	0	0	3	0	1	16	10	2	7	2	8	3	4.45225	4.11901	4.49242	6.94517	0	0	3.08308	0	1.14308	16.5089	5.33172	2.47641	5.15016	1.66717	6.10341	5.15979	-0.882267	0.396087	-0.500253	0.58807	-0.612139	NA	-0.690893	0.483657	-0.223225	NA	-0.289492	0.661015	0.293186
yagH.EST3UTR	288400	288499	+	99	2	8	2	0	0	0	0	3	0	0	0	0	3	0	7	3	0.593633	0.969178	0.748737	0	0	0	0	28.9696	0	0	0	0	2.20721	0	5.34049	5.15979	0.0888496	0.939935	1.27237	0.160161	-0.0201425	NA	0.493974	0.648849	-0.277835	NA	0.162671	NA	0.298221
yagI	288404	289162	-	758	71	284	75	70	0	15	34	5	63	54	98	57	61	48	63	25	21.074	34.4058	28.0777	27.009	0	57.2805	34.9415	48.2827	72.0142	55.7174	52.2509	70.5778	44.88	40.012	48.0644	42.9983	0.296673	0.666021	0.375825	0.508333	-0.174102	0.781425	-1.09796	0.0146969	0.719773	0.346686	-0.156005	0.776393	-1.0431
yagI.AS	288500	289162	+	662	22	43	6	18	0	0	8	3	1	0	2	0	6	2	3	3	6.52996	5.20933	2.24621	6.94517	0	0	8.22154	28.9696	1.14308	0	1.06634	0	4.41443	1.66717	2.28878	5.15979	-1.13334	0.274502	0.972675	0.250349	-0.559362	0.527742	1.73523	0.101691	-1.6751	0.127329	0.780456	0.239409	1.50709
yagI.EST5UTR	289163	289232	-	69	2	11	3	8	4	1	2	0	9	7	9	6	6	3	2	0	0.593633	1.33262	1.12311	3.08674	32.9792	3.8187	2.05538	0	10.2877	7.22262	4.79855	7.42924	4.41443	2.50075	1.52585	0	2.94787	0.00255043	-0.0394183	0.972266	1.25817	0.139668	-2.2943	0.00751516	3.46028	0.00410696	0.223543	0.73767	-1.00965
yagI.argF.IGR	289163	289300	+	137	0	9	2	1	0	0	4	0	2	0	2	1	1	2	1	0	0	1.09033	0.748737	0.385843	0	0	4.11077	0	2.28616	0	1.06634	1.23821	0.735738	1.66717	0.762927	0	0.24201	NA	0.736267	NA	-0.0495373	NA	-0.332042	NA	0.139683	NA	0.374066	NA	-0.340942
argF.EST3UTR	289233	289300	-	67	9	31	19	11	3	0	2	2	4	3	7	4	7	3	2	0	2.67135	3.75556	7.11301	4.24427	24.7344	0	2.05538	19.3131	4.57233	3.09541	3.73221	4.95283	5.15016	2.50075	1.52585	0	0.896736	0.352132	0.0579274	0.956277	0.633164	0.458995	-0.148766	0.901002	0.647942	0.551128	0.735186	0.262912	0.251976
argF	289301	290305	-	1004	267	623	172	210	18	26	33	4	27	20	49	16	47	30	38	28	79.25	75.4747	64.3914	81.0269	148.406	99.2862	33.9138	38.6262	30.8632	20.6361	26.1254	19.8113	34.5797	25.0075	28.9912	48.1581	0.56641	0.216811	-0.919966	0.0425618	1.85011	2.23041e-05	1.4959	0.000148939	0.330426	0.650183	-0.0556492	0.924305	1.52686
argF.AS	289301	290305	+	1004	6	20	1	4	0	0	4	0	0	2	0	4	0	2	0	0	1.7809	2.42294	0.374369	1.54337	0	0	4.11077	0	0	2.06361	0	4.95283	0	1.66717	0	0	-0.245313	NA	0.369868	NA	0.0597094	NA	0.278896	NA	-0.0966333	NA	0.43155	NA	-0.360069
argL	290275	290370	-	95	6	31	16	9	0	1	2	2	2	2	3	1	8	1	4	0	1.7809	3.75556	5.9899	3.47258	0	3.8187	2.05538	19.3131	2.28616	2.06361	1.59952	1.23821	5.8859	0.833583	3.05171	0	-0.0347082	0.979723	0.232725	0.814213	-0.122702	NA	0.207512	0.862414	-0.225864	NA	0.497807	0.436954	0.926593
argL.AS	290275	290370	+	95	0	8	0	0	0	0	0	0	0	4	0	1	0	2	0	0	0	0.969178	0	0	0	0	0	0	0	4.12721	0	1.23821	0	1.66717	0	0	0.0877171	NA	0	NA	0.0197162	NA	-0.203896	NA	0.102249	NA	0	NA	-0.253073
argF.5UTR	290306	290340	-	34	2	3	5	1	0	0	1	0	2	2	2	1	7	0	2	0	0.593633	0.363442	1.87184	0.385843	0	0	1.02769	0	2.28616	2.06361	1.06634	1.23821	5.15016	0	1.52585	0	0.370241	NA	0.0583092	NA	-0.368086	NA	-0.956597	NA	0.20147	NA	0.0749866	NA	-0.00396091
argL.ykgS.IGR	290371	290509	+	138	22	47	12	11	6	5	7	0	4	4	8	10	11	13	13	3	6.52996	5.69392	4.49242	4.24427	49.4688	19.0935	7.19385	0	4.57233	4.12721	4.26538	12.3821	8.09311	10.8366	9.91805	5.15979	1.91313	0.00814262	0.276155	0.748406	1.24869	0.083445	0.372856	0.681225	0.732531	0.449068	-0.152154	0.824865	-0.620322
ykgS.argL.IGR	290371	290509	-	138	23	59	10	10	0	5	3	2	2	6	9	2	9	6	2	0	6.82678	7.14769	3.74369	3.85843	0	19.0935	3.08308	19.3131	2.28616	6.19082	4.79855	2.47641	6.62164	5.0015	1.52585	0	0.450568	0.641875	0.416153	0.635407	0.523677	0.522798	0.494084	0.611916	0.137001	0.909945	0.853896	0.208576	-0.00740925
ykgS	290510	290638	+	128	46	97	25	17	20	16	5	0	9	2	29	16	18	25	36	18	13.6536	11.7513	9.35922	6.55932	164.896	61.0992	5.13846	0	10.2877	2.06361	15.462	19.8113	13.2433	20.8396	27.4654	30.9588	2.81015	1.66054e-06	-0.519514	0.512292	2.33333	0.000132199	0.874596	0.223212	1.09566	0.198845	-1.72477	0.0203076	-0.941129
ykgS.AS	290510	290638	-	128	0	6	1	2	0	0	1	0	0	2	2	1	2	1	1	1	0	0.726883	0.374369	0.771685	0	0	1.02769	0	0	2.06361	1.06634	1.23821	1.47148	0.833583	0.762927	1.71993	0.427791	NA	0.350678	NA	-0.0429444	NA	-0.524732	NA	0.253154	NA	0.0240272	NA	-0.369556
insAB-3.EST3UTR	290549	290648	-	99	0	6	1	0	0	0	1	0	0	2	2	1	2	1	2	1	0	0.726883	0.374369	0	0	0	1.02769	0	0	2.06361	1.06634	1.23821	1.47148	0.833583	1.52585	1.71993	0.41183	NA	0.71653	NA	-0.0405931	NA	-0.499791	NA	0.240376	NA	-0.0471301	NA	-0.818466
ykgS.insAB-3.IGR	290639	290648	+	9	1	11	5	1	0	1	0	0	3	1	9	3	5	6	6	8	0.296817	1.33262	1.87184	0.385843	0	3.8187	0	0	3.42925	1.0318	4.79855	3.71462	3.67869	5.0015	4.57756	13.7594	0.682288	0.516946	-0.338811	0.733995	-0.252025	NA	-0.75104	0.472018	0.195743	NA	-1.18036	NA	-1.14345
insB-3	290649	291152	-	503	309	659	407	316	8	5	26	3	52	30	95	39	51	50	57	25	91.7163	79.836	152.368	121.926	65.9584	19.0935	26.72	28.9696	59.4403	30.9541	50.6514	48.2901	37.5226	41.6791	43.4868	42.9983	-1.08381	0.0471343	-2.16299	4.20868e-06	-0.101205	0.870109	0.873677	0.0321391	-0.845765	0.228202	-0.431839	0.356795	1.38064
insAB-3	290649	291346	-	697	1237	2598	1660	1372	14	7	45	10	78	71	151	75	96	91	95	36	367.162	314.741	621.452	529.376	115.427	26.7309	46.2462	96.5655	89.1604	73.258	80.509	92.8655	70.6308	75.856	72.478	61.9175	-2.28601	2.33692e-06	-3.11503	2.66626e-12	-0.197798	0.722304	1.95053	5.31259e-07	-1.99606	0.00149464	-0.114081	0.834495	2.61165
insAB-3.AS	290649	291346	+	697	55	183	57	61	0	14	46	6	52	61	173	107	83	84	85	49	16.3249	22.1699	21.339	23.5364	0	53.4618	47.2738	57.9393	59.4403	62.94	92.2388	132.488	61.0662	70.021	64.8488	84.2766	0.691311	0.243016	0.996375	0.0294364	-0.735207	0.174443	-1.55764	5.11703e-05	0.563412	0.447906	-0.379268	0.394193	-2.1956
insA-3	291071	291346	-	275	987	2070	1317	1106	6	2	26	9	41	50	93	51	60	55	54	20	292.958	250.775	493.044	426.742	49.4688	7.6374	26.72	86.9089	46.8664	51.5902	49.585	63.1485	44.1443	45.8471	41.198	34.3986	-3.25724	4.51674e-07	-3.23573	2.35061e-10	-0.71061	0.253481	2.29023	2.3311e-07	-2.9373	0.000179201	0.082891	0.891819	2.87735
insAB-3.yagJ.IGR	291347	291399	+	52	2	10	2	0	0	0	0	0	1	2	1	4	2	1	2	0	0.593633	1.21147	0.748737	0	0	0	0	0	1.14308	2.06361	0.533172	4.95283	1.47148	0.833583	1.52585	0	0.0514376	NA	0.170597	NA	-0.0408847	NA	-0.314223	NA	0.132081	NA	-0.0792432	NA	-1.04907
insAB-3.EST5UTR	291347	291446	-	99	443	947	523	487	0	1	1	4	1	5	10	3	4	15	5	0	131.49	114.726	195.795	187.905	0	3.8187	1.02769	38.6262	1.14308	5.15902	5.33172	3.71462	2.94295	12.5037	3.81463	0	-3.432	0.00422705	-2.78349	0.00390318	-0.57588	0.514325	4.3402	4.17568e-05	-3.56181	0.00639794	0.880027	0.197531	4.45981
yagJ.EST5UTR	291400	291499	+	99	2	21	4	2	0	0	0	0	2	0	0	0	2	0	0	0	0.593633	2.54409	1.49747	0.771685	0	0	0	0	2.28616	0	0	0	1.47148	0	0	0	-0.0883924	NA	-0.106358	NA	0.0525286	NA	0.0789273	NA	0.000411366	NA	0	NA	0.440403
yagJ.insAB-3.IGR	291447	291499	-	52	0	0	0	0	0	0	0	0	0	0	0	0	0	0	0	0	0	0	0	0	0	0	0	0	0	0	0	0	0	0	0	0	0	NA	0	NA	0	NA	0	NA	0	NA	0	NA	0
yagJ.AS	291500	292221	-	721	9	4	6	7	2	4	8	0	12	15	10	7	17	14	9	2	2.67135	0.484589	2.24621	2.7009	16.4896	15.2748	8.22154	0	13.717	15.4771	5.33172	8.66745	12.5075	11.6702	6.86634	3.43986	2.70662	0.00256901	0.849735	0.301064	0.213075	0.794969	-2.77384	0.000307316	2.49899	0.0172158	0.0975981	0.894031	-1.05241
yagJ	291500	292231	+	731	1664	4150	1096	1343	6	22	51	6	53	84	186	60	117	62	97	48	493.903	502.761	410.308	518.186	49.4688	84.0114	52.4123	57.9393	60.5833	86.6715	99.1701	74.2924	86.0813	51.6821	74.0039	82.5567	-2.67573	1.55493e-10	-2.99715	1.1925e-14	0.0306491	0.95708	2.65885	2.23053e-16	-2.47249	6.01157e-06	-0.375226	0.373459	2.31926
yagK.EST3UTR	292222	292321	-	99	0	5	2	5	0	3	2	2	5	16	10	4	13	7	7	2	0	0.605736	0.748737	1.92921	0	11.4561	2.05538	19.3131	5.71541	16.5089	5.33172	4.95283	9.56459	5.83508	5.34049	3.43986	2.59104	0.0181684	1.15288	0.201387	-0.0538754	0.95708	-3.76046	0.000430978	2.39077	0.0412293	0.124353	0.864762	-1.20781
yagJ.EST3UTR	292232	292331	+	99	332	792	254	226	0	2	16	0	29	15	52	15	22	23	21	18	98.5431	95.9486	95.0897	87.2004	0	7.6374	16.4431	0	33.1494	15.4771	27.725	18.5731	16.1862	19.1724	16.0215	30.9588	-3.25818	0.00107431	-2.41085	0.000167781	-0.990907	0.233166	1.80514	0.000456153	-2.5636	0.0143406	-0.379807	0.496304	1.75027
yagK	292322	292948	-	626	14	70	46	25	0	10	8	11	8	29	15	10	21	27	14	4	4.15543	8.48031	17.221	9.64606	0	38.187	8.22154	106.222	9.14466	29.9223	7.99759	12.3821	15.4505	22.5067	10.681	6.87972	1.0984	0.230964	1.17095	0.1572	0.0978619	0.914369	-1.11585	0.21419	0.859699	0.410996	1.17475	0.0972834	0.267135
yagK.AS	292332	292948	+	616	201	413	174	113	0	4	11	2	31	24	55	30	19	37	47	6	59.6601	50.0338	65.1402	43.6002	0	15.2748	11.3046	19.3131	35.4355	24.7633	29.3245	37.1462	13.979	30.8426	35.8576	10.3196	-1.82921	0.0274065	-1.63602	0.0170505	-0.703905	0.353838	0.747002	0.247365	-1.27509	0.171017	-0.447997	0.436447	0.599768
yagK.5UTR	292949	293118	-	169	0	0	1	0	0	0	0	0	1	0	4	2	10	0	0	0	0	0	0.374369	0	0	0	0	0	1.14308	0	2.13269	2.47641	7.35738	0	0	0	0	NA	0.160225	NA	-0.163987	NA	-0.49994	NA	0.127439	NA	0	NA	-0.425833
yagK.yagL.IGR	292949	293219	+	270	2	1	0	4	0	0	2	0	2	12	10	2	14	20	5	2	0.593633	0.121147	0	1.54337	0	0	2.05538	0	2.28616	12.3816	5.33172	2.47641	10.3003	16.6717	3.81463	3.43986	0.654198	0.538972	0.531879	0.575139	-1.48175	NA	-3.04775	0.0054554	0.260296	NA	-0.205572	0.762217	-1.32226
yagL.EST3UTR	293120	293219	-	99	0	2	2	2	0	0	0	0	0	2	2	1	0	1	3	0	0	0.242294	0.748737	0.771685	0	0	0	0	0	2.06361	1.06634	1.23821	0	0.833583	2.28878	0	0.664796	NA	-0.0665727	NA	0.237662	NA	-0.778198	NA	0.586109	NA	-0.111991	NA	-0.160089
yagL	293220	293918	-	698	18	51	11	10	0	0	0	0	18	6	11	7	8	7	2	3	5.3427	6.17851	4.11806	3.85843	0	0	0	0	20.5755	6.19082	5.8649	8.66745	5.8859	5.83508	1.52585	5.15979	-1.19874	0.243362	-1.2747	0.178891	-1.03817	0.245094	-0.926243	0.248224	-0.503596	0.652027	-0.577638	0.364177	-0.589359
yagL.AS	293220	293918	+	698	18	55	19	18	0	0	4	0	8	8	13	0	4	0	4	4	5.3427	6.6631	7.11301	6.94517	0	0	4.11077	0	9.14466	8.25443	6.93124	0	2.94295	0	3.05171	6.87972	-1.10328	0.289707	-0.479768	0.607428	-0.175249	NA	-0.332867	0.761978	-0.00706161	NA	-0.122866	0.866478	0.505335
yagL.yagM.TU	293919	293944	-	25	0	2	0	0	0	0	0	0	0	0	4	0	0	2	0	1	0	0.242294	0	0	0	0	0	0	0	0	2.13269	0	0	1.66717	0	1.71993	0.236994	NA	0	NA	0.019716	NA	-0.0548532	NA	0.037531	NA	-0.0117619	NA	-0.334465
yagL.yagM.TU_AS	293919	293944	+	25	7	12	8	2	0	0	0	0	0	0	1	0	0	2	0	0	2.07772	1.45377	2.99495	0.771685	0	0	0	0	0	0	0.533172	0	0	1.66717	0	0	-0.118582	NA	-0.212036	NA	0.0374105	NA	0.546982	NA	-0.235689	NA	0	NA	0.381269
yagM	293945	294799	-	854	13	39	1	0	18	20	2	0	2	2	4	2	2	0	6	3	3.85861	4.72474	0.374369	0	148.406	76.374	2.05538	0	2.28616	2.06361	2.13269	2.47641	1.47148	0	4.57756	5.15979	4.36313	1.11569e-12	1.44987	0.137599	6.03856	2.61547e-08	0.726423	0.417991	4.40355	0.000387418	-0.42996	0.499812	-1.89344
yagM.AS	293945	294799	+	854	20	33	29	14	0	0	0	0	0	4	6	4	0	4	0	0	5.93633	3.99786	10.8567	5.4018	0	0	0	0	0	4.12721	3.19903	4.95283	0	3.33433	0	0	-0.760918	NA	-1.25847	0.187519	-0.171344	NA	0.522987	0.645532	-0.426365	NA	0	NA	0.427914
yagM.EST5UTR	294800	294899	-	99	4	21	0	7	0	4	0	0	5	6	7	1	8	2	14	2	1.18727	2.54409	0	2.7009	0	15.2748	0	0	5.71541	6.19082	3.73221	1.23821	5.8859	1.66717	10.681	3.43986	1.12615	0.265821	-0.400013	0.682908	0.499246	NA	-0.933606	0.363311	1.06295	NA	-0.904018	0.179471	-0.487888
yagM.ykgV.IGR	294800	294917	+	117	0	0	0	0	0	0	0	0	0	0	0	0	0	2	0	0	0	0	0	0	0	0	0	0	0	0	0	0	0	1.66717	0	0	0	NA	0	NA	0.0197159	NA	0	NA	0.116341	NA	0	NA	0
ykgV.yagM.IGR	294900	294917	-	17	2	8	0	4	0	0	0	0	1	2	3	0	2	4	6	0	0.593633	0.969178	0	1.54337	0	0	0	0	1.14308	2.06361	1.59952	0	1.47148	3.33433	4.57756	0	0.108103	NA	-0.0861619	NA	-0.283521	NA	-0.355656	NA	-0.0352195	NA	-0.279141	NA	-0.0741988
ykgV	294918	295142	-	224	17	22	20	9	0	0	4	0	14	10	38	12	34	30	17	17	5.04588	2.66524	7.48737	3.47258	0	0	4.11077	0	16.0031	10.318	20.2606	14.8585	25.0151	25.0075	12.9698	29.2388	-0.88558	0.385123	-0.350052	0.685503	-2.52274	0.0149486	-1.49687	0.0273915	-1.26152	0.234927	-1.33092	0.0645771	-1.39172
ykgV.AS	294918	295142	+	224	5	4	0	0	0	0	0	0	0	0	0	0	0	1	0	0	1.48408	0.484589	0	0	0	0	0	0	0	0	0	0	0	0.833583	0	0	0.00595292	NA	0	NA	0.0816187	NA	0.219099	NA	-0.0403022	NA	0	NA	0
yagN.EST3UTR	295039	295138	-	99	3	5	12	2	0	0	2	0	6	6	21	10	25	15	5	13	0.89045	0.605736	4.49242	0.771685	0	0	2.05538	0	6.85849	6.19082	11.1966	12.3821	18.3934	12.5037	3.81463	22.3591	0.208207	0.856816	-0.186775	0.854356	-1.76573	0.0698627	-2.21234	0.0155724	-0.249319	0.833145	-0.940147	0.173343	-1.48911
yagN	295139	295579	-	440	112	302	152	127	12	30	157	10	251	333	657	262	664	442	483	217	33.2435	36.5865	56.904	49.002	98.9377	114.561	161.348	96.5655	286.914	343.591	350.294	324.41	488.53	368.444	368.494	373.225	1.5438	9.24974e-06	1.37034	6.56691e-06	-1.892	3.18073e-08	-3.11239	5.53026e-35	1.07605	0.0189121	-1.25436	4.03073e-05	-2.61819
yagN.AS	295139	295579	+	440	164	300	164	93	0	0	4	0	5	5	13	7	4	8	11	0	48.6779	36.3442	61.3965	35.8834	0	0	4.11077	0	5.71541	5.15902	6.93124	8.66745	2.94295	6.66866	8.39219	0	-3.4693	0.00330631	-2.90618	0.0013221	-0.907845	0.304673	2.44044	0.000759554	-2.78265	0.0208099	-0.169774	0.806395	2.23393
yagN.EST5UTR	295580	295637	-	57	24	34	24	20	2	3	29	2	45	47	82	43	98	60	70	42	7.1236	4.11901	8.98485	7.71685	16.4896	11.4561	29.8031	19.3131	51.4387	48.4948	43.7201	53.2429	72.1023	50.015	53.4049	72.2371	0.980236	0.186368	1.50401	0.00393575	-1.7556	0.0130831	-3.05385	5.49075e-13	0.695636	0.417931	-0.827441	0.0812475	-2.36438
yagN.intF.IGR	295580	295695	+	115	6	12	10	7	0	0	0	0	1	4	10	4	4	3	2	0	1.7809	1.45377	3.74369	2.7009	0	0	0	0	1.14308	4.12721	5.33172	4.95283	2.94295	2.50075	1.52585	0	-0.263946	NA	-1.03461	NA	-0.498346	NA	-0.462686	0.661966	-0.21667	NA	-0.138153	NA	-0.433427
intF.EST3UTR	295638	295695	-	57	3	3	4	7	7	4	7	0	2	8	18	3	6	11	11	3	0.89045	0.363442	1.49747	2.7009	57.7136	15.2748	7.19385	0	2.28616	8.25443	9.5971	3.71462	4.41443	9.16941	8.39219	5.15979	4.95556	8.31886e-07	0.794293	0.357558	1.56029	0.0582396	-2.29691	0.0110907	3.85691	0.00149441	-0.0902152	0.903826	-1.19932
intF	295696	297096	-	1400	497	1406	309	284	249	262	114	25	60	70	143	55	138	90	105	26	147.518	170.333	115.68	109.579	2052.96	1000.5	117.157	241.414	68.5849	72.2262	76.2437	68.1014	101.532	75.0225	80.1073	44.7182	3.12614	6.71401e-14	0.459881	0.359322	3.92803	2.68781e-20	1.08516	0.0164957	2.6274	1.48975e-05	1.0781	0.0203244	0.570673
intF.AS	295696	297096	+	1400	4770	13899	4291	4311	14	10	30	25	31	62	72	42	48	36	41	12	1415.81	1683.83	1606.42	1663.37	115.427	38.187	30.8308	241.414	35.4355	63.9718	38.3884	52.0047	35.3154	30.009	31.28	20.6392	-4.00415	3.26288e-08	-3.32849	1.57943e-06	0.799873	0.236218	4.67116	1.15439e-11	-2.97286	0.00167719	1.53209	0.0203076	4.84052
intF.EST5UTR	297097	297117	-	20	1	35	4	2	0	2	3	0	0	0	0	0	2	0	0	0	0.296817	4.24015	1.49747	0.771685	0	7.6374	3.08308	0	0	0	0	0	1.47148	0	0	0	0.208087	NA	0.234043	NA	0.456457	NA	0.905391	NA	-0.132295	NA	0.365603	NA	0.689031
intF.nc1.IGR	297097	297136	+	39	0	2	0	0	0	0	0	0	0	0	0	0	0	0	0	0	0	0.242294	0	0	0	0	0	0	0	0	0	0	0	0	0	0	0.237001	NA	0	NA	0	NA	-0.0548619	NA	0	NA	0	NA	0
nc1.EST3UTR	297118	297136	-	18	1	21	0	1	0	0	2	0	0	0	0	0	2	0	0	0	0.296817	2.54409	0	0.385843	0	0	2.05538	0	0	0	0	0	1.47148	0	0	0	-0.0405682	NA	0.241556	NA	0.0321348	NA	0.287485	NA	-0.105439	NA	0.118843	NA	0.0313343
nc1	297137	297304	-	167	12	34	14	2	0	2	1	0	0	2	3	2	4	3	0	2	3.5618	4.11901	5.24116	0.771685	0	7.6374	1.02769	0	0	2.06361	1.59952	2.47641	2.94295	2.50075	0	3.43986	0.123736	NA	-0.474989	NA	0.278736	NA	0.907884	0.395631	-0.310534	NA	-0.0176954	NA	0.307621
nc1.AS	297137	297304	+	167	415	600	1530	1031	369	1738	11244	1253	16757	17637	25754	10498	20892	21749	27427	12276	123.179	72.6883	572.784	397.804	3042.33	6636.9	11555.4	12099.7	19154.6	18197.9	13731.3	12998.7	15371	18129.6	20924.8	21113.9	5.52891	6.70568e-51	4.49294	1.60576e-34	-1.679	1.02951e-05	-7.5094	1.85501e-93	5.58201	4.99229e-27	-0.642759	0.0904263	-4.69262
nc1.EST5UTR	297305	297342	-	37	7	9	5	0	0	0	0	0	0	1	5	0	4	3	0	1	2.07772	1.09033	1.87184	0	0	0	0	0	0	1.0318	2.66586	0	2.94295	2.50075	0	1.71993	-0.149752	NA	-0.132247	NA	-0.280285	NA	0.415338	NA	-0.440195	NA	-0.0175219	NA	-0.169354
nc1.yagP.IGR	297305	297380	+	75	4	29	14	3	0	0	0	0	1	9	15	5	9	2	1	0	1.18727	3.51327	5.24116	1.15753	0	0	0	0	1.14308	9.28623	7.99759	6.19103	6.62164	1.66717	0.762927	0	-0.451215	0.680957	-0.868628	0.359036	-0.645274	NA	-0.606895	0.576736	-0.245697	NA	0.020479	NA	-0.602636
yagP.EST3UTR	297343	297380	-	37	3	9	1	0	0	0	0	0	3	0	4	0	2	1	0	0	0.89045	1.09033	0.374369	0	0	0	0	0	3.42925	0	2.13269	0	1.47148	0.833583	0	0	0.011079	NA	0.264865	NA	-0.0248055	NA	-0.179656	NA	0.071548	NA	0	NA	-0.513715
yagP	297381	297791	-	410	8	50	13	5	0	4	0	0	9	2	13	2	8	11	3	0	2.37453	6.05736	4.86679	1.92921	0	15.2748	0	0	10.2877	2.06361	6.93124	2.47641	5.8859	9.16941	2.28878	0	0.583431	0.564892	-1.01807	0.281615	0.12784	NA	-0.324502	0.768442	0.318298	NA	-0.239623	0.709462	-0.315194
yagP.AS	297381	297791	+	410	25	46	21	16	0	0	11	0	13	30	26	14	16	8	8	6	7.42041	5.57277	7.86174	6.17348	0	0	11.3046	0	14.8601	30.9541	13.8625	17.3349	11.7718	6.66866	6.10341	10.3196	-1.33729	0.191433	0.245986	0.7678	-1.47511	0.115236	-1.55192	0.0153292	-0.553364	0.615099	0.0925323	0.896512	-0.912669
paoD	297770	298726	-	956	34	114	23	24	2	2	0	0	8	10	4	6	4	3	6	6	10.0918	13.8108	8.61048	9.26022	16.4896	7.6374	0	0	9.14466	10.318	2.13269	7.42924	2.94295	2.50075	4.57756	10.3196	-0.0978166	0.924435	-2.16851	0.0338538	1.18544	0.1535	0.245011	0.779693	0.914648	0.360481	-1.24058	0.0961467	0.821372
paoD.AS	297792	298726	+	934	1	10	12	15	0	0	16	0	5	12	17	7	5	10	7	2	0.296817	1.21147	4.49242	5.78764	0	0	16.4431	0	5.71541	12.3816	9.06393	8.66745	3.67869	8.33583	5.34049	3.43986	0.125626	0.916225	0.729567	0.37315	-1.02486	0.251086	-2.61357	0.0025311	0.324328	0.781546	0.525874	0.405669	-0.546741
paoD.paoC.TU	298727	298735	-	8	1	3	0	2	0	0	0	0	0	1	0	0	0	0	0	0	0.296817	0.363442	0	0.771685	0	0	0	0	0	1.0318	0	0	0	0	0	0	0.133446	NA	0.0501561	NA	0	NA	-0.0652181	NA	0.146051	NA	0	NA	0.113996
paoD.paoC.TU_AS	298727	298735	+	8	0	0	0	0	0	0	0	0	0	0	0	0	0	0	0	0	0	0	0	0	0	0	0	0	0	0	0	0	0	0	0	0	0	NA	0	NA	0	NA	0	NA	0	NA	0	NA	0
paoC.AS	298736	300930	+	2194	37	89	40	15	0	0	5	0	6	10	10	14	13	16	13	2	10.9822	10.7821	14.9747	5.78764	0	0	5.13846	0	6.85849	10.318	5.33172	17.3349	9.56459	13.3373	9.91805	3.43986	-1.75813	0.0965015	-0.718032	0.396588	-1.5821	0.0963725	0.251134	0.799507	-1.72072	0.119747	-0.242702	0.713962	-0.0395922
paoC	298736	300934	-	2198	59	121	27	50	1	4	18	4	11	14	28	8	20	26	9	11	17.5122	14.6588	10.108	19.2921	8.2448	15.2748	18.4985	38.6262	12.5739	14.4452	14.9288	9.90565	14.7148	21.6732	6.86634	18.9192	-0.228119	0.803618	0.488008	0.469847	-0.302887	0.692375	0.207589	0.795831	-0.452865	0.653383	0.507025	0.367671	0.163456
paoB	300931	301887	-	956	24	42	16	15	0	2	4	0	0	12	0	0	5	9	4	0	7.1236	5.08818	5.9899	5.78764	0	7.6374	4.11077	0	0	12.3816	0	0	3.67869	7.50225	3.05171	0	-0.159418	0.893218	-0.328216	0.741954	-0.0897372	NA	-0.0187428	0.990315	-0.0681424	NA	0.175334	0.796724	2.5976
paoB.AS	300931	301887	+	956	10	11	6	4	0	0	0	2	6	4	1	2	2	2	13	14	2.96817	1.33262	2.24621	1.54337	0	0	0	19.3131	6.85849	4.12721	0.533172	2.47641	1.47148	1.66717	9.91805	24.079	-0.396247	0.719448	0.594049	0.524929	-0.183691	0.846396	-0.790499	0.445776	0.221804	0.851371	-0.485444	0.449643	0.255304
paoA	301884	302573	-	689	4	21	7	8	0	0	2	0	0	5	14	6	6	0	7	4	1.18727	2.54409	2.62058	3.08674	0	0	2.05538	0	0	5.15902	7.46441	7.42924	4.41443	0	5.34049	6.87972	-0.338604	0.761361	-0.212472	0.838161	-0.355705	NA	-0.250965	0.833828	-0.18788	NA	-0.391999	NA	-0.776988
paoA.AS	301888	302573	+	685	5	12	0	6	0	0	10	0	3	6	15	8	12	9	17	2	1.48408	1.45377	0	2.31506	0	0	10.2769	0	3.42925	6.19082	7.99759	9.90565	8.82885	7.50225	12.9698	3.43986	-0.205878	0.858106	1.51755	0.10153	-1.18797	0.192552	-1.09886	0.247903	-0.422007	0.711336	-0.0535107	0.945271	-1.95909
paoA.EST5UTR	302574	302673	-	99	1	7	2	0	0	0	0	0	0	0	0	0	1	0	0	0	0.296817	0.848031	0.748737	0	0	0	0	0	0	0	0	0	0.735738	0	0	0	0.0689538	NA	0.0529414	NA	0.0876429	NA	0.144524	NA	-0.00413443	NA	0	NA	0.110493
paoA.yagU.IGR	302574	302890	+	316	7	21	0	3	0	0	0	0	3	0	3	0	7	2	1	1	2.07772	2.54409	0	1.15753	0	0	0	0	3.42925	0	1.59952	0	5.15016	1.66717	0.762927	1.71993	-0.345824	NA	0.0152646	NA	-0.425148	NA	0.16527	0.89642	-0.438071	NA	-0.124803	NA	-0.211491
yagU.paoA.IGR	302674	302990	-	316	0	4	0	0	0	0	0	0	0	0	0	0	0	0	0	0	0	0.484589	0	0	0	0	0	0	0	0	0	0	0	0	0	0	0.166759	NA	0	NA	0	NA	0.0288557	NA	0	NA	0	NA	0
yagU.EST5UTR	302891	302990	+	99	268	614	171	169	0	6	3	0	10	21	9	9	16	10	8	1	79.5468	74.3844	64.0171	65.2074	0	22.9122	3.08308	0	11.4308	21.6679	4.79855	11.1439	11.7718	8.33583	6.10341	1.71993	-1.91449	0.00871591	-3.75919	2.05106e-05	0.341655	0.640995	1.97785	0.0001795	-1.09966	0.211895	-0.241884	0.712284	2.86451
yagU	302991	303605	+	614	3906	9899	1689	1971	3	21	86	13	69	102	129	51	109	53	55	15	1159.37	1199.24	632.309	760.496	24.7344	80.1927	88.3815	125.535	78.8727	105.244	68.7792	63.1485	80.1954	44.1799	41.961	25.799	-4.1634	7.29522e-19	-2.67923	3.63343e-11	-0.0621519	0.915665	3.57001	6.62123e-23	-3.49116	1.16882e-08	1.25178	0.00563936	3.28846
yagU.AS	302991	303605	-	614	0	0	0	0	0	0	2	2	2	0	0	0	0	0	0	0	0	0	0	0	0	0	2.05538	19.3131	2.28616	0	0	0	0	0	0	0	0	NA	0.51791	NA	0	NA	-0.482293	0.549745	0.326609	NA	0.205669	NA	0
yagU.EST3UTR	303606	303705	+	99	13	23	4	1	0	1	9	0	21	13	45	13	16	14	10	3	3.85861	2.78639	1.49747	0.385843	0	3.8187	9.24923	0	24.0047	13.4134	23.9928	16.0967	11.7718	11.6702	7.62927	5.15979	-0.133993	0.90851	2.12216	0.0162161	-0.975334	0.265108	-2.13295	0.000984962	0.168323	0.889696	0.0770152	0.916455	-3.81163
ykgJ.yagU.IGR	303606	303752	-	146	1	0	0	0	0	0	0	0	2	0	2	4	0	0	0	0	0.296817	0	0	0	0	0	0	0	2.28616	0	1.06634	4.95283	0	0	0	0	0.231475	NA	0	NA	0	NA	-0.289953	NA	0.244587	NA	0	NA	-0.468149
yagU.ykgJ.IGR	303706	303852	+	146	9	61	9	24	0	0	9	0	14	22	19	14	13	20	6	2	2.67135	7.38998	3.36932	9.26022	0	0	9.24923	0	16.0031	22.6997	10.1303	17.3349	9.56459	16.6717	4.57756	3.43986	-1.09284	0.287844	0.117033	0.903617	-1.70271	0.0772802	-1.47767	0.0550114	-0.686901	0.524714	0.277082	0.672487	-0.795324
ykgJ.EST3UTR	303753	303852	-	99	1	10	1	2	0	2	0	0	4	2	0	1	0	0	1	0	0.296817	1.21147	0.374369	0.771685	0	7.6374	0	0	4.57233	2.06361	0	1.23821	0	0	0.762927	0	0.874057	NA	0.0173657	NA	1.33655	NA	-0.850882	NA	1.71204	NA	0.0218811	NA	0.101972
ykgJ	303853	304182	-	329	227	718	210	269	0	2	6	5	5	4	12	8	10	16	8	0	67.3773	86.9837	78.6174	103.792	0	7.6374	6.16615	48.2827	5.71541	4.12721	6.39807	9.90565	7.35738	13.3373	6.10341	0	-2.69756	0.00933004	-1.69871	0.0282186	-0.487377	0.571231	3.34041	4.11196e-05	-3.10454	0.00945894	1.13443	0.102071	2.97643
ykgJ.AS	303853	304182	+	329	28	70	11	13	0	0	1	0	3	3	5	7	1	2	0	0	8.31086	8.48031	4.11806	5.01595	0	0	1.02769	0	3.42925	3.09541	2.66586	8.66745	0.735738	1.66717	0	0	-1.4641	0.161375	-0.876049	0.339796	-0.064409	NA	0.918092	0.327511	-0.517151	NA	0.510195	NA	-0.138516
ykgJ.EST5UTR	304183	304282	-	99	220	678	242	259	181	138	125	86	51	30	45	33	66	48	47	24	65.2996	82.1378	90.5972	99.9332	1492.31	526.981	128.462	830.463	58.2972	30.9541	23.9928	40.8608	48.5587	40.012	35.8576	41.2783	3.39949	7.79889e-07	1.87869	0.00519465	4.0167	5.2101e-09	0.588922	0.451101	2.98091	0.00138931	3.05125	1.83737e-05	1.26392
ykgJ.ecpE.IGR	304183	304494	+	311	7	9	15	2	0	0	2	0	1	5	5	1	0	0	2	2	2.07772	1.09033	5.61553	0.771685	0	0	2.05538	0	1.14308	5.15902	2.66586	1.23821	0	0	1.52585	3.43986	-0.211317	NA	-0.256747	NA	0	NA	-0.509771	0.650013	0.949009	NA	-0.0505175	NA	0.303368
ecpE.ykgJ.IGR	304283	304494	-	211	36	96	39	31	60	51	36	28	20	13	39	12	20	26	19	11	10.6854	11.6301	14.6004	11.9611	494.688	194.754	36.9969	270.383	22.8616	13.4134	20.7937	14.8585	14.7148	21.6732	14.4956	18.9192	4.53486	2.19842e-10	2.94854	4.29185e-05	3.69708	2.30809e-07	-0.549929	0.504648	4.08354	4.60544e-05	2.4028	0.000993837	-0.331148
ecpE	304495	305205	-	710	120	322	71	72	6	11	22	3	15	19	52	8	41	31	47	11	35.618	39.0094	26.5802	27.7807	49.4688	42.0057	22.6092	28.9696	17.1462	19.6043	27.725	9.90565	30.1652	25.8411	35.8576	18.9192	0.219668	0.750944	-0.143287	0.834791	0.507017	0.372626	0.921838	0.0790215	-0.252186	0.781546	-0.139791	0.811045	0.37726
ecpE.AS	304495	305205	+	710	16	20	6	6	0	0	2	0	4	2	14	8	6	14	4	0	4.74906	2.42294	2.24621	2.31506	0	0	2.05538	0	4.57233	2.06361	7.46441	9.90565	4.41443	11.6702	3.05171	0	-0.787829	0.447786	-0.0938632	0.928921	-1.23738	NA	0.0642495	0.958505	-1.18647	NA	0.0122102	0.989771	-1.331
ecpD	305174	306817	-	1643	109	277	133	79	0	6	35	1	37	30	76	32	67	55	46	24	32.353	33.5578	49.791	30.4816	0	22.9122	35.9692	9.65655	42.294	30.9541	40.5211	39.6226	49.2944	45.8471	35.0946	41.2783	-0.872377	0.229174	-0.322137	0.579235	-1.24739	0.0683838	-0.135494	0.825656	-1.08562	0.182353	-0.183099	0.734414	0.00121801
ecpD.AS	305174	306817	+	1643	79	316	57	49	6	1	19	0	33	44	38	17	29	31	36	21	23.4485	38.2825	21.339	18.9063	49.4688	3.8187	19.5262	0	37.7217	45.3994	20.2606	21.0495	21.3364	25.8411	27.4654	36.1186	-0.411057	0.614283	-0.270243	0.719347	-0.100821	0.895798	-0.365547	0.605456	0.167397	0.875664	-0.53635	0.343936	-0.0281998
ecpC	306807	309332	-	2525	13	69	36	34	4	0	12	6	6	14	18	2	10	6	8	16	3.85861	8.35916	13.4773	13.1186	32.9792	0	12.3323	57.9393	6.85849	14.4452	9.5971	2.47641	7.35738	5.0015	6.10341	27.5189	0.652025	0.500245	0.666599	0.428515	0.554566	0.508736	-0.528806	0.596763	0.863691	0.412706	0.311429	0.629268	0.679604
ecpC.AS	306807	309332	+	2525	533	1593	463	531	5	16	29	8	37	38	78	34	60	55	61	17	158.203	192.988	173.333	204.882	41.224	61.0992	29.8031	77.2524	42.294	39.2085	41.5875	42.099	44.1443	45.8471	46.5385	29.2388	-1.53987	0.00155083	-2.0801	3.75088e-06	0.194025	0.728286	1.9909	2.12371e-07	-1.55085	0.0143635	0.020409	0.975374	2.06195
ecpB.ecpC.IGR	309333	309357	-	24	0	0	0	0	0	0	0	0	0	0	0	0	0	0	0	0	0	0	0	0	0	0	0	0	0	0	0	0	0	0	0	0	0	NA	0	NA	0	NA	0	NA	0	NA	0	NA	0
ecpC.ecpB.IGR	309333	309357	+	24	0	0	1	0	0	0	0	0	0	0	0	0	0	0	0	0	0	0	0.374369	0	0	0	0	0	0	0	0	0	0	0	0	0	0	NA	0.118059	NA	0	NA	0	NA	0	NA	0	NA	0.0276396
ecpB	309358	310026	-	668	2	7	4	6	0	2	2	0	0	0	2	0	2	0	0	0	0.593633	0.848031	1.49747	2.31506	0	7.6374	2.05538	0	0	0	1.06634	0	1.47148	0	0	0	0.881879	NA	0.00905269	NA	0.658843	NA	0.603648	NA	0.12708	NA	0.458347	NA	0.539725
ecpB.AS	309358	310026	+	668	1	12	0	4	0	0	1	0	0	0	0	2	2	5	2	0	0.296817	1.45377	0	1.54337	0	0	1.02769	0	0	0	0	2.47641	1.47148	4.16791	1.52585	0	0.0473022	NA	0.15784	NA	-0.263762	NA	0.530124	NA	-0.483358	NA	0.0629375	NA	-0.142541
ecpA.EST3UTR	309984	310083	-	99	0	1	0	1	0	0	2	0	2	5	3	1	3	3	0	3	0	0.121147	0	0.385843	0	0	2.05538	0	2.28616	5.15902	1.59952	1.23821	2.20721	2.50075	0	5.15979	1.10132	NA	0.98149	NA	-0.325667	NA	-2.58087	0.0312672	0.969421	NA	-0.0383084	NA	-1.01757
ecpB.ecpA.IGR	310027	310083	+	56	0	0	0	0	0	0	1	0	0	0	0	1	0	1	0	0	0	0	0	0	0	0	1.02769	0	0	0	0	1.23821	0	0.833583	0	0	0	NA	0.293966	NA	0.081623	NA	0	NA	0.156211	NA	0.0940078	NA	-0.253068
ecpA	310084	310671	-	587	0	4	0	5	0	4	10	0	5	3	2	8	3	6	8	4	0	0.484589	0	1.92921	0	15.2748	10.2769	0	5.71541	3.09541	1.06634	9.90565	2.20721	5.0015	6.10341	6.87972	2.7013	0.0195352	1.28654	0.177386	0.503514	NA	-2.15271	0.0455469	1.97407	NA	0.0296618	0.972279	-1.25868
ecpA.AS	310084	310671	+	587	669	2148	496	500	72	71	114	79	50	25	67	28	85	84	62	36	198.57	260.224	185.687	192.921	593.626	271.128	117.157	762.867	57.1541	25.7951	35.7226	34.6698	62.5377	70.021	47.3015	61.9175	0.707947	0.315517	0.87141	0.176144	2.2899	0.000598463	2.09568	0.00115737	0.141908	0.89635	2.42556	0.000306582	2.05941
ecpA.ecpR.IGR	310672	310745	+	73	10	12	4	0	0	0	0	0	0	0	0	0	0	0	0	0	2.96817	1.45377	1.49747	0	0	0	0	0	0	0	0	0	0	0	0	0	-0.090289	NA	-0.015947	NA	0	NA	0.334202	NA	0	NA	0	NA	0.196643
ecpR.EST3UTR	310672	310745	-	73	0	2	0	0	0	0	0	0	0	0	5	2	2	0	0	0	0	0.242294	0	0	0	0	0	0	0	0	2.66586	2.47641	1.47148	0	0	0	0.236995	NA	0	NA	0.0303018	NA	-0.0548542	NA	0.0444752	NA	0	NA	-0.447913
ecpR	310746	311336	-	590	0	5	4	1	0	0	0	0	0	0	2	0	0	0	0	0	0	0.605736	1.49747	0.385843	0	0	0	0	0	0	1.06634	0	0	0	0	0	0.14162	NA	-0.0390504	NA	0	NA	0.058672	NA	0	NA	0	NA	0.0617282
ecpR.AS	310746	311336	+	590	0	24	0	4	0	0	0	0	0	4	0	0	0	0	0	0	0	2.90753	0	1.54337	0	0	0	0	0	4.12721	0	0	0	0	0	0	-0.0410064	NA	-0.0188938	NA	0	NA	-0.0494262	NA	0.141696	NA	0	NA	0.200313
ecpR.5UTR	311337	311393	-	56	0	0	0	0	0	0	0	0	0	0	0	0	0	0	0	0	0	0	0	0	0	0	0	0	0	0	0	0	0	0	0	0	0	NA	0	NA	0	NA	0	NA	0	NA	0	NA	0
ecpR.ykgL.IGR	311337	312011	+	674	6	7	0	2	0	0	0	0	1	0	2	2	0	0	0	0	1.7809	0.848031	0	0.771685	0	0	0	0	1.14308	0	1.06634	2.47641	0	0	0	0	-0.0498191	NA	0.0852379	NA	0	NA	0.197129	NA	0.123408	NA	0	NA	-0.340291
ykgL.ecpR.IGR	311394	312111	-	717	2	10	4	1	0	0	0	0	6	2	4	5	4	3	2	0	0.593633	1.21147	1.49747	0.385843	0	0	0	0	6.85849	2.06361	2.13269	6.19103	2.94295	2.50075	1.52585	0	0.0540629	NA	-0.224317	NA	-0.44847	NA	-1.2737	0.204704	0.242271	NA	-0.113659	NA	-1.10101
ykgL.EST5UTR	312012	312111	+	99	5	5	0	1	0	0	0	0	2	0	1	2	3	0	2	0	1.48408	0.605736	0	0.385843	0	0	0	0	2.28616	0	0.533172	2.47641	2.20721	0	1.52585	0	-0.000515034	NA	0.306653	NA	-0.0206409	NA	-0.0345516	NA	0.00206176	NA	-0.0481778	NA	-0.70822
ykgL.AS	312112	312273	-	161	2	13	2	3	0	0	0	0	0	2	4	2	0	2	0	2	0.593633	1.57491	0.748737	1.15753	0	0	0	0	0	2.06361	2.13269	2.47641	0	1.66717	0	3.43986	-0.0266731	NA	-0.162539	NA	0.073064	NA	0.0232677	NA	0.0469024	NA	-0.172988	NA	-0.431993
ykgL	312112	312339	+	227	45	92	45	35	0	2	12	2	18	28	37	16	32	22	30	6	13.3567	11.1455	16.8466	13.5045	0	7.6374	12.3323	19.3131	20.5755	28.8905	19.7274	19.8113	23.5436	18.3388	22.8878	10.3196	-0.758206	0.414264	-0.128057	0.862348	-1.18584	0.157833	-0.931561	0.0694613	-0.554306	0.59083	-0.204499	0.724745	-0.326346
ykgO.EST3UTR	312274	312373	-	99	9	3	5	0	0	0	0	0	1	7	14	2	6	2	7	6	2.67135	0.363442	1.87184	0	0	0	0	0	1.14308	7.22262	7.46441	2.47641	4.41443	1.66717	5.34049	10.3196	-0.171622	0.884426	-0.197065	0.850753	-0.454036	NA	-0.734238	0.500645	-0.00990861	NA	-0.792954	NA	-1.15132
ykgL.EST3UTR	312340	312439	+	99	0	9	0	2	0	0	0	1	0	0	3	0	2	3	0	0	0	1.09033	0	0.771685	0	0	0	9.65655	0	0	1.59952	0	1.47148	2.50075	0	0	0.133043	NA	0.441673	NA	-0.111943	NA	0.245248	NA	-0.200237	NA	0.28135	NA	-0.177339
ykgO	312374	312514	-	140	11	18	5	1	3	0	2	0	1	9	11	1	4	4	12	4	3.26498	2.18065	1.87184	0.385843	24.7344	0	2.05538	0	1.14308	9.28623	5.8649	1.23821	2.94295	3.33433	9.15512	6.87972	1.02634	0.297965	0.318128	0.749688	0.757725	0.383783	-0.580554	0.580323	1.06477	0.318862	-0.556188	0.385838	-0.975103
ykgO.AS	312440	312513	+	73	4	18	0	0	0	0	0	1	0	0	5	0	4	10	0	0	1.18727	2.18065	0	0	0	0	0	9.65655	0	0	2.66586	0	2.94295	8.33583	0	0	-0.134617	NA	0.966443	NA	-0.379569	NA	0.658195	0.521295	-0.62112	NA	0.349199	NA	-0.868519
ykgM	312514	312777	-	263	9	17	8	16	0	0	7	0	6	8	4	0	17	4	17	6	2.67135	2.0595	2.99495	6.17348	0	0	7.19385	0	6.85849	8.25443	2.13269	0	12.5075	3.33433	12.9698	10.3196	-0.510225	0.634374	0.165259	0.865415	-1.23456	0.177521	-1.20366	0.165795	-0.455849	0.687698	-0.352506	0.581893	1.08592
ykgM.AS	312514	312777	+	263	1	8	0	0	4	0	0	0	2	0	1	0	2	2	0	0	0.296817	0.969178	0	0	32.9792	0	0	0	2.28616	0	0.533172	0	1.47148	1.66717	0	0	1.50067	NA	0	1	0.818754	NA	-0.228464	0.849082	0.717667	NA	0	NA	-0.561816
ykgM.5UTR	312778	312805	-	27	1	1	2	1	0	0	1	0	0	0	0	0	4	0	0	0	0.296817	0.121147	0.748737	0.385843	0	0	1.02769	0	0	0	0	0	2.94295	0	0	0	0.270883	NA	0.129041	NA	-0.0478031	NA	0.00533212	NA	-0.0347452	NA	0.136215	NA	0.233773
ykgM.ykgR.IGR	312778	313140	+	362	13	42	13	17	2	2	0	6	0	0	2	2	0	2	2	0	3.85861	5.08818	4.86679	6.55932	16.4896	7.6374	0	57.9393	0	0	1.06634	2.47641	0	1.66717	1.52585	0	0.586098	0.581913	0.916504	0.328524	1.42133	0.128874	1.96399	0.0800927	-0.149347	0.899382	1.3893	0.0709611	0.789568
ykgR.ykgM.IGR	312806	313040	-	234	2	7	8	0	0	0	12	0	2	6	5	1	11	8	2	2	0.593633	0.848031	2.99495	0	0	0	12.3323	0	2.28616	6.19082	2.66586	1.23821	8.09311	6.66866	1.52585	3.43986	0.180352	0.878749	1.20146	0.197115	-1.0096	NA	-1.42909	0.15613	-0.0872717	NA	0.484125	NA	-0.22421
ykgR.EST3UTR	313041	313140	-	99	7	20	11	10	2	8	23	0	18	27	39	34	51	23	39	10	2.07772	2.42294	4.11806	3.85843	16.4896	30.5496	23.6369	0	20.5755	27.8587	20.7937	42.099	37.5226	19.1724	29.7541	17.1993	2.92912	0.000189009	1.64645	0.0240993	-0.114853	0.880534	-2.98687	7.10937e-06	2.35073	0.0120124	-0.193232	0.757106	-2.55025
ykgR	313141	313242	-	101	32	81	48	39	2	6	17	2	11	30	28	33	54	42	39	25	9.49813	9.81293	17.9697	15.0479	16.4896	22.9122	17.4708	19.3131	12.5739	30.9541	14.9288	40.8608	39.7298	35.0105	29.7541	42.9983	0.824475	0.266478	0.0805803	0.919963	-0.58124	0.386579	-1.02611	0.0888489	0.204512	0.843349	-0.550057	0.315547	-0.587427
ykgR.AS	313141	313242	+	101	4	8	2	1	0	0	0	0	0	0	0	0	0	0	0	0	1.18727	0.969178	0.748737	0.385843	0	0	0	0	0	0	0	0	0	0	0	0	-0.005094	NA	0.0118916	NA	0	NA	0.232224	NA	0	NA	0	NA	0.161926
ykgR.5UTR	313243	313285	-	42	25	70	41	31	1	2	4	2	2	13	16	11	27	19	18	16	7.42041	8.48031	15.3491	11.9611	8.2448	7.6374	4.11077	19.3131	2.28616	13.4134	8.53076	13.6203	19.8649	15.8381	13.7327	27.5189	-0.0131276	0.991916	-0.601704	0.449332	-0.643235	0.424829	0.00204671	0.999635	-0.609296	0.560816	-0.691091	0.267795	0.254904
ykgR.ykgP_pg.IGR	313243	313715	+	472	20	23	5	4	0	0	0	0	0	4	4	0	2	2	0	0	5.93633	2.78639	1.87184	1.54337	0	0	0	0	0	4.12721	2.13269	0	1.47148	1.66717	0	0	-0.635791	NA	-0.399319	NA	-0.14208	NA	0.399194	0.732943	-0.330568	NA	0	NA	0.180294
ykgP_pg.ykgR.IGR	313286	313715	-	429	2	0	3	3	0	0	4	0	0	1	7	3	0	0	1	0	0.593633	0	1.12311	1.15753	0	0	4.11077	0	0	1.0318	3.73221	3.71462	0	0	0.762927	0	0.51477	NA	0.374207	NA	0	NA	-0.283121	NA	0.583377	NA	0.323804	NA	-0.568026
ykgP_pg	313716	313805	-	89	0	0	0	0	0	0	0	0	0	0	1	0	2	0	0	0	0	0	0	0	0	0	0	0	0	0	0.533172	0	1.47148	0	0	0	0	NA	0	NA	0.0303017	NA	0	NA	0.123141	NA	0	NA	-0.19594
ykgP_pg.AS	313716	313805	+	89	0	4	0	0	0	0	0	0	0	0	0	0	0	0	0	0	0	0.484589	0	0	0	0	0	0	0	0	0	0	0	0	0	0	0.166759	NA	0	NA	0	NA	0.0288557	NA	0	NA	0	NA	0
eaeH_pg.ykgP_pg.IGR	313806	314356	-	550	2	2	0	0	0	0	0	0	0	0	0	0	1	0	0	0	0.593633	0.242294	0	0	0	0	0	0	0	0	0	0	0.735738	0	0	0	0.106887	NA	0	NA	0.0876427	NA	0.0997324	NA	0.0152006	NA	0	NA	0
ykgP_pg.eaeH_pg.IGR	313806	314356	+	550	0	0	0	0	0	0	0	0	0	4	0	0	0	0	2	4	0	0	0	0	0	0	0	0	0	4.12721	0	0	0	0	1.52585	6.87972	0	NA	0	NA	0	NA	-0.57656	NA	0.365253	NA	-0.0976563	NA	0
eaeH_pg	314357	315244	+	887	1	5	0	0	0	0	0	0	0	1	0	1	3	0	0	0	0.296817	0.605736	0	0	0	0	0	0	0	1.0318	0	1.23821	2.20721	0	0	0	0.0968398	NA	0	NA	-0.00635979	NA	-0.0225466	NA	0.00581812	NA	0	NA	-0.253073
eaeH_pg.AS	314357	315244	-	887	6	12	2	0	0	0	0	0	0	0	2	0	2	8	0	1	1.7809	1.45377	0.748737	0	0	0	0	0	0	0	1.06634	0	1.47148	6.66866	0	1.71993	-0.142039	NA	0.129135	NA	-0.356821	NA	0.747239	NA	-0.670854	NA	-0.018454	NA	-0.150839
insE-1.EST5UTR	315182	315281	+	99	0	2	2	0	0	0	0	0	0	2	4	2	5	1	3	2	0	0.242294	0.748737	0	0	0	0	0	0	2.06361	2.13269	2.47641	3.67869	0.833583	2.28878	3.43986	0.823216	NA	0.169603	NA	-0.289979	NA	-0.980972	NA	0.327824	NA	-0.345819	NA	-0.961538
insE-1.eaeH_pg.IGR	315245	315281	-	36	0	6	0	1	0	0	0	0	0	0	0	0	2	6	0	2	0	0.726883	0	0.385843	0	0	0	0	0	0	0	0	1.47148	5.0015	0	3.43986	0.150115	NA	0.14409	NA	-0.132736	NA	0.1028	NA	-0.136622	NA	-0.0623879	NA	0.0364623
insE-1	315282	315590	+	308	33	69	26	13	2	6	25	5	30	19	43	16	37	32	32	14	9.79495	8.35916	9.73359	5.01595	16.4896	22.9122	25.6923	48.2827	34.2925	19.6043	22.9264	19.8113	27.2223	26.6747	24.4137	24.079	0.947882	0.166878	1.78612	0.00145393	-0.260211	0.700525	-1.42979	0.00342695	0.846223	0.30449	0.189844	0.731226	-1.37802
insE-1.AS	315282	315590	-	308	13	41	6	11	0	0	2	0	6	3	5	3	2	11	2	1	3.85861	4.96704	2.24621	4.24427	0	0	2.05538	0	6.85849	3.09541	2.66586	3.71462	1.47148	9.16941	1.52585	1.71993	-0.930271	0.367786	-0.321033	0.741222	-0.896021	NA	-0.102915	0.930689	-0.780725	NA	0.0699795	NA	0.0371942
insEF-1	315282	316453	+	1171	97	225	90	70	4	14	54	8	60	49	110	52	83	77	81	30	28.7912	27.2581	33.6932	27.009	32.9792	53.4618	55.4954	77.2524	68.5849	50.5584	58.649	64.3867	61.0662	64.1859	61.7971	51.5979	0.646272	0.196488	0.882541	0.0192193	-0.349683	0.470674	-1.04414	0.00101537	0.547536	0.392867	0.0392893	0.941079	-0.964108
insF-1	315587	316453	+	866	70	162	66	60	2	8	32	4	31	31	70	39	50	52	53	16	20.7772	19.6259	24.7083	23.1506	16.4896	30.5496	32.8862	38.6262	35.4355	31.9859	37.3221	48.2901	36.7869	43.3463	40.4351	27.5189	0.294772	0.660092	0.428695	0.368391	-0.47653	0.396462	-0.701409	0.0724407	0.082499	0.925935	-0.0362049	0.950542	-0.762237
insF-1.AS	315587	316453	-	866	99	311	90	72	6	0	27	3	38	48	69	34	55	61	55	21	29.3848	37.6768	33.6932	27.7807	49.4688	0	27.7477	28.9696	43.4371	49.5266	36.7889	42.099	40.4656	50.8486	41.961	36.1186	-0.784277	0.259949	-0.110228	0.862348	-1.07934	0.0957679	-0.433531	0.36314	-0.703159	0.388315	-0.303725	0.535305	-0.308923
ykgA.EST3UTR	316350	316449	-	99	23	79	32	19	0	0	2	2	14	11	14	1	16	23	18	13	6.82678	9.57063	11.9798	7.33101	0	0	2.05538	19.3131	16.0031	11.3498	7.46441	1.23821	11.7718	19.1724	13.7327	22.3591	-1.48057	0.155125	-0.464168	0.591612	-1.84759	0.0593647	-0.542922	0.546387	-1.34751	0.210177	-0.681906	0.287656	0.697121
ykgA	316450	317136	-	686	97	228	69	90	0	0	22	1	22	34	33	18	27	30	20	15	28.7912	27.6216	25.8314	34.7258	0	0	22.6092	9.65655	25.1478	35.0813	17.5947	22.2877	19.8649	25.0075	15.2585	25.799	-3.10239	0.00605246	-0.455246	0.436442	-2.52211	0.0139946	-0.0912878	0.887798	-2.5491	0.0250951	0.0282866	0.968681	0.556285
insF-1.EST3UTR	316454	316553	+	99	9	25	7	2	0	0	3	0	7	2	6	12	7	3	3	0	2.67135	3.02868	2.62058	0.771685	0	0	3.08308	0	8.00157	2.06361	3.19903	14.8585	5.15016	2.50075	2.28878	0	-0.592348	0.579664	0.270505	0.788215	-0.652638	NA	-0.480338	0.655432	-0.33931	NA	0.20132	NA	-1.43567
ykgA.AS	316554	317136	+	582	5	3	5	0	0	0	4	0	3	4	8	3	2	5	1	0	1.48408	0.363442	1.87184	0	0	0	4.11077	0	3.42925	4.12721	4.26538	3.71462	1.47148	4.16791	0.762927	0	0.0847817	NA	0.687962	NA	-0.438101	NA	-1.09324	0.294685	0.178432	NA	0.488926	NA	-1.03504
ykgA.EST5UTR	317137	317236	-	99	17	62	23	16	0	0	1	0	4	8	12	6	17	12	4	0	5.04588	7.51113	8.61048	6.17348	0	0	1.02769	0	4.57233	8.25443	6.39807	7.42924	12.5075	10.003	3.05171	0	-1.31973	0.197913	-1.4496	0.112763	-1.6497	0.0840364	-0.0178248	0.988554	-1.59624	0.141062	-0.172949	0.804866	0.0864955
ykgA.rclC.IGR	317137	317725	+	588	8	9	3	0	2	0	0	0	4	11	8	2	6	3	4	0	2.37453	1.09033	1.12311	0	16.4896	0	0	0	4.57233	11.3498	4.26538	2.47641	4.41443	2.50075	3.05171	0	0.934544	0.358278	0.0184779	0.987944	0.352572	NA	-1.32879	0.176702	1.17429	NA	-0.300063	NA	-1.35342
rclC.ykgA.IGR	317237	317625	-	388	3	15	8	2	0	0	1	0	2	0	12	0	15	4	0	0	0.89045	1.81721	2.99495	0.771685	0	0	1.02769	0	2.28616	0	6.39807	0	11.0361	3.33433	0	0	-0.124522	NA	-0.155447	NA	-0.763328	NA	0.105913	0.935692	-0.659128	NA	0.360262	NA	-0.324781
rclC.EST3UTR	317626	317725	-	99	0	4	1	0	0	0	2	0	1	0	2	0	0	0	4	0	0	0.484589	0.374369	0	0	0	2.05538	0	1.14308	0	1.06634	0	0	0	3.05171	0	0.275855	NA	0.388166	NA	0	NA	-0.174385	NA	0.28823	NA	0.0175674	NA	-0.220849
rclC	317726	318319	-	593	6	8	1	2	0	0	1	0	5	2	4	0	4	2	6	6	1.7809	0.969178	0.374369	0.771685	0	0	1.02769	0	5.71541	2.06361	2.13269	0	2.94295	1.66717	4.57756	10.3196	-0.148107	NA	0.426891	NA	-0.391134	NA	-0.931097	0.35016	0.111506	NA	-0.705559	NA	-0.577292
rclC.AS	317726	318319	+	593	0	3	0	0	0	0	0	0	2	1	0	0	0	2	0	2	0	0.363442	0	0	0	0	0	0	2.28616	1.0318	0	0	0	1.66717	0	3.43986	0.224582	NA	0	NA	0.0224464	NA	-0.344316	NA	0.168283	NA	-0.0566389	NA	0
[truncated: 18,930 more rows]
[truncated: 3 more columns]
