# Supplementary material for: RNA-RNA Interactome Approaches Provide in vivo Evidence for a Critical Role of the Hfq Rim Face in sRNA-mRNA Pairing
Source: bioRxiv. 2025 Jun 26:2025.06.26.660752. Preprint. [Version 1] doi: 10.1101/2025.06.26.660752 (PMC12262471; doi:10.1101/2025.06.26.660752)
Supplement: Supplement 6 [file media-6.xlsx]

## Sheet: Legend
Table S3. Gene expression profiles in each Hfq mutant as determined by Total RNA-seq (related to Figures S2 and S4). Cells—including WT-Flag (FDM1004), D9A-Flag (FDM1005), R16A-Flag (FDM1006), Y25D-Flag (FDM1007), K31A-Flag (FDM1009), and untagged native hfq (MG1655)—were cultured in LB (Lennox) at 37 °C with agitation. Samples were collected at OD₆₀₀ = 1.0, followed by RNA extraction and cDNA li…
Geneid (Column A): Names of genes or annotated features based on the custom annotation file NC_000913-3_all_feature.gff (see Materials and Methods for details). These include predicted UTRs (100 nt upstream of start codons and downstream of stop codons, shortened if overlapping another transcript), antisense regions (AS; on the opposite strand of coding regions), intergenic regions (IGRs; strand-…
Start (Column B): Start of the genes or annotated features.
End (Column C): End of the genes or annotated features.
Strand (Column D): The genome strand.
Length (Column E): The length of the genes or annotated features.
Raw counts (Column F to Q): Raw read counts mapped to genes or annotated features, generated using featureCounts from Subread v2.0.3 with the -0 parameter enabled to allow assignment to overlapping features.
Normalized counts (Column R to AC): DESeq2-normalized read counts for each gene or annotated feature, calculated to account for differences in library size and sequencing depth.
Columns AD to AM: Log₂ fold change values and adjusted p-values from differential expression analyses performed using DESeq2. FlagvsunFlag: WT-Flag vs WT (untagged), K31AvsWT: K31A-Flag vs WT-Flag, D9AvsWT: D9A-Flag vs WT-Flag, R16AvsWT: R16A-Flag vs WT-Flag, Y25DvsWT: Y25D-Flag vs WT-Flag

## Sheet: Results
Geneid	Start	End	Strand	Length	raw_counts_WT_Untagged_Hfq_1	raw_counts_WT_Untagged_Hfq_2	raw_counts_Hfq-Flag_1	raw_counts_Hfq-Flag_2	raw_counts_Hfq_K31A-Flag_1	raw_counts_Hfq_K31A-Flag_2	raw_counts_Hfq_D9A-Flag_1	raw_counts_Hfq_D9A-Flag_2	raw_counts_Hfq_R16A-Flag_1	raw_counts_Hfq_R16A-Flag_2	raw_counts_Hfq_Y25D-Flag_1	raw_counts_Hfq_Y25D-Flag_2	normalized_counts_WT_Untagged_Hfq_1	normalized_counts_WT_Untagged_Hfq_2	normalized_counts_Hfq-Flag_1	normalized_counts_Hfq-Flag_2	normalized_counts_Hfq_K31A-Flag_1	normalized_counts_Hfq_K31A-Flag_2	normalized_counts_Hfq_D9A-Flag_1	normalized_counts_Hfq_D9A-Flag_2	normalized_counts_Hfq_R16A-Flag_1	normalized_counts_Hfq_R16A-Flag_2	normalized_counts_Hfq_Y25D-Flag_1	normalized_counts_Hfq_Y25D-Flag_2	log2FoldChange_FlagvsunFlag	padj_FlagvsUnFlag	log2FoldChange_K31AvsWT	padj_K31AvsWT	log2FoldChange_D9AvsWT	padj_D9AvsWT	log2FoldChange_R16AvsWT	padj_R16AvsWT	log2FoldChange_Y25DvsWT	padj_Y25DvsWT
yjtD.EST3UTR	1	76	+	75	9	12	25	7	18	20	20	15	8	13	9	7	10.7965	12.1727	22.4281	6.85855	18.7724	20.3795	15.5786	9.36544	8.34572	12.7296	11.7362	7.17912	0.0300781	NA	0.06236	NA	-0.0909432	0.882642	-0.0954791	0.837484	-0.295331	0.643683
thrL.yjtD.IGR	1	189	-	188	0	0	0	0	0	0	0	4	0	0	0	0	0	0	0	0	0	0	0	2.49745	0	0	0	0	0	NA	0	NA	0.0775908	NA	0	NA	0	NA
yjtD.thrL.IGR	77	147	+	70	13	14	35	11	31	23	27	23	22	17	24	27	15.5949	14.2014	31.3994	10.7777	32.3303	23.4364	21.0311	14.3603	22.9507	16.6465	31.2965	27.6909	0.0575228	0.861027	0.0731397	0.847408	-0.115166	0.838491	-0.0235338	0.967594	0.261588	0.666839
thrL.5UTR	148	189	+	41	62	56	59	56	71	58	77	56	55	52	74	82	74.3758	56.8058	52.9304	54.8684	74.0468	59.1005	59.9776	34.9643	57.3768	50.9186	96.4976	84.0982	-0.0537919	0.874394	0.0818683	0.782554	-0.107766	0.808348	0.00205969	0.996127	0.566461	0.145879
thrL	190	255	+	65	105	115	96	128	98	123	147	129	90	109	98	136	125.959	116.655	86.124	125.413	102.205	125.334	114.503	80.5428	93.8894	106.733	127.794	139.48	-0.0460168	0.893553	0.0293984	0.923612	-0.0728852	0.856721	-0.0275042	0.948745	0.271565	0.489433
thrL.AS	190	255	-	65	0	0	0	0	0	0	0	0	0	0	0	0	0	0	0	0	0	0	0	0	0	0	0	0	0	NA	0	NA	0	NA	0	NA	0	NA
thrL.3UTR	256	310	+	54	34	48	34	50	27	45	69	64	36	41	29	47	40.7867	48.6907	30.5022	48.9896	28.1586	45.8538	53.7461	39.9592	37.5558	40.1474	37.8166	48.2026	-0.0276704	0.948403	-0.0214946	0.955062	0.124235	0.795951	-0.00860218	0.990153	0.0807027	0.904311
thrL.thrA.TU_AS	256	336	-	80	0	0	0	0	0	0	0	0	0	0	0	0	0	0	0	0	0	0	0	0	0	0	0	0	0	NA	0	NA	0	NA	0	NA	0	NA
thrL.thrA.TU	311	336	+	25	0	0	1	0	1	2	3	1	0	2	1	4	0	0	0.897125	0	1.04291	2.03795	2.33679	0.624363	0	1.95841	1.30402	4.10235	0.0133664	NA	0.0523577	NA	0.140317	NA	0.0451754	NA	0.331171	NA
thrA	337	2799	+	2462	61	96	88	107	171	200	250	226	136	157	124	245	73.1762	97.3813	78.947	104.838	178.338	203.795	194.732	141.106	141.877	153.735	161.699	251.269	0.0219554	0.957996	0.816271	0.0045714	0.719591	0.018143	0.419954	0.121301	1.03023	0.000608904
thrA.AS	337	2799	-	2462	33	33	87	75	109	125	120	115	132	140	30	39	39.5871	33.4748	78.0499	73.4844	113.677	127.372	93.4715	71.8017	137.704	137.089	39.1206	39.9979	0.57487	0.0358904	0.341164	0.168278	0.0727369	0.860085	0.587213	0.0371965	-0.762452	0.0274127
thrB	2801	3733	+	932	157	191	255	277	387	333	349	547	365	366	215	258	188.339	193.748	228.767	271.402	403.607	339.318	271.846	341.526	380.774	358.389	280.365	264.602	0.153919	0.423344	0.409757	0.0521546	0.222184	0.363308	0.427204	0.0504096	0.107997	0.76681
thrB.AS	2801	3733	-	932	0	6	2	4	2	0	2	0	6	0	0	0	0	6.08633	1.79425	3.91917	2.08583	0	1.55786	0	6.25929	0	0	0	-0.00174482	NA	-0.0487064	NA	-0.179213	NA	0.0066451	NA	-0.505589	NA
thrC	3734	5020	+	1286	227	278	362	321	506	390	296	570	476	565	178	308	272.311	282	324.759	314.513	527.714	397.4	230.563	355.887	496.57	553.25	232.116	315.881	0.0588772	0.851504	0.31263	0.151343	-0.0812086	0.810701	0.545161	0.0218915	-0.185053	0.608632
thrC.AS	3734	5020	-	1286	4	0	4	8	4	2	10	6	0	0	2	0	4.79844	0	3.5885	7.83834	4.17165	2.03795	7.78929	3.74618	0	0	2.60804	0	0.0371333	NA	-0.0548627	NA	0.00185975	NA	-0.492376	NA	-0.471124	NA
thrC.EST3UTR	5021	5120	+	99	2	9	15	6	10	9	6	17	10	10	1	3	2.39922	9.1295	13.4569	5.87875	10.4291	9.17077	4.67358	10.6142	10.4322	9.79204	1.30402	3.07676	0.044768	NA	0.00157924	NA	-0.0982252	0.876582	0.00918134	NA	-0.80262	0.199813
yaaX.thrC.IGR	5021	5233	-	212	2	1	1	2	1	4	0	4	5	2	0	0	2.39922	1.01439	0.897125	1.95958	1.04291	4.0759	0	2.49745	5.21608	1.95841	0	0	-0.00480088	NA	0.0383783	NA	-0.0167856	NA	0.0894185	NA	-0.407348	NA
thrC.yaaX.IGR	5121	5133	+	12	0	1	2	0	0	1	1	1	3	1	0	0	0	1.01439	1.79425	0	0	1.01897	0.778929	0.624363	3.12965	0.979204	0	0	0.0072465	NA	-0.0183775	NA	-0.0254743	NA	0.0443623	NA	-0.201426	NA
yaaX.EST5UTR	5134	5233	+	99	5	12	14	7	2	3	13	9	13	6	4	4	5.99805	12.1727	12.5597	6.85855	2.08583	3.05692	10.1261	5.61926	13.5618	5.87522	5.21608	4.10235	0.00561014	NA	-0.274612	NA	-0.0949707	0.880253	-0.00111644	NA	-0.395211	0.531939
yaaX	5234	5530	+	296	31	20	32	27	31	19	51	49	23	18	31	13	37.1879	20.2878	28.708	26.4544	32.3303	19.3605	39.7254	30.5938	23.994	17.6257	40.4247	13.3326	-0.00585483	0.992429	-0.0171741	0.964729	0.158394	0.7652	-0.104111	0.807988	-0.0332644	0.967985
yaaX.AS	5234	5530	-	296	9	14	8	3	8	0	10	26	7	10	3	6	10.7965	14.2014	7.177	2.93938	8.3433	0	7.78929	16.2334	7.30251	9.79204	3.91206	6.15353	-0.0824075	NA	-0.0282658	NA	0.373942	0.46539	0.110731	NA	-0.000534901	0.999661
yaaA.yaaX.IGR	5531	5582	-	51	2	7	5	4	14	7	16	17	8	5	3	6	2.39922	7.10072	4.48562	3.91917	14.6008	7.13282	12.4629	10.6142	8.34572	4.89602	3.91206	6.15353	-0.0108126	NA	0.187617	NA	0.483299	0.335344	0.0981565	NA	0.0915363	0.911296
yaaX.EST3UTR	5531	5630	+	99	5	2	8	10	5	2	12	8	4	1	3	4	5.99805	2.02878	7.177	9.79792	5.21456	2.03795	9.34715	4.9949	4.17286	0.979204	3.91206	4.10235	0.0555312	NA	-0.125822	NA	-0.0637816	NA	-0.258467	NA	-0.340915	0.600117
yaaA.EST3UTR	5583	5682	-	99	8	10	17	10	23	18	24	26	16	16	3	15	9.59687	10.1439	15.2511	9.79792	23.987	18.3415	18.6943	16.2334	16.6914	15.6673	3.91206	15.3838	0.0304568	NA	0.134261	0.673014	0.188105	0.73564	0.0769622	0.878375	-0.157034	0.824577
yaaX.yaaA.IGR	5631	5682	+	51	0	1	0	0	1	2	5	2	0	0	0	1	0	1.01439	0	0	1.04291	2.03795	3.89465	1.24873	0	0	0	1.02559	-0.0147142	NA	0.0758467	NA	0.280983	NA	0	NA	0.151194	NA
yaaA	5683	6459	-	776	69	87	87	62	83	84	119	225	88	103	43	75	82.773	88.2518	78.0499	60.7471	86.5618	85.5938	92.6926	140.482	91.8029	100.858	56.0729	76.9191	-0.0663949	0.834466	0.091432	0.740483	0.569807	0.0791371	0.213797	0.468551	-0.0416141	0.947076
yaaA.AS	5683	6459	+	776	6	2	4	0	4	2	5	15	4	3	0	12	7.19765	2.02878	3.5885	0	4.17165	2.03795	3.89465	9.36544	4.17286	2.93761	0	12.3071	-0.0422012	NA	0.0484066	NA	0.359666	NA	0.087564	NA	0.440737	0.482182
yaaA.EST5UTR	6460	6494	-	34	8	6	18	10	9	10	19	28	2	11	1	7	9.59687	6.08633	16.1482	9.79792	9.38621	10.1897	14.7997	17.4822	2.08643	10.7712	1.30402	7.17912	0.0521716	NA	-0.0513445	NA	0.102578	0.869528	-0.186069	0.629365	-0.647965	0.282773
yaaA.yaaJ.IGR	6460	6528	+	68	2	0	1	0	0	2	1	2	0	2	0	5	2.39922	0	0.897125	0	0	2.03795	0.778929	1.24873	0	1.95841	0	5.12794	-0.0150275	NA	0.029251	NA	0.083399	NA	0.0405549	NA	0.288334	NA
yaaJ.EST3UTR	6495	6528	-	33	11	8	16	7	10	10	19	14	6	12	1	3	13.1957	8.11511	14.354	6.85855	10.4291	10.1897	14.7997	8.74108	6.25929	11.7504	1.30402	3.07676	0.00049334	NA	-0.00586921	NA	0.0452279	0.942261	-0.0406944	0.941698	-0.957628	0.129138
yaaJ	6529	7959	-	1430	234	278	362	309	245	239	318	503	255	268	123	99	280.709	282	324.759	302.756	255.514	243.535	247.7	314.054	266.02	262.427	160.395	101.533	0.0460341	0.889238	-0.138363	0.480569	-0.10871	0.72647	-0.119278	0.635047	-1.17657	1.65758e-06
yaaJ.AS	6529	7959	+	1430	11	11	16	18	10	8	11	22	10	11	0	17	13.1957	11.1583	14.354	17.6363	10.4291	8.15179	8.56822	13.736	10.4322	10.7712	0	17.435	0.0278943	NA	-0.104763	NA	-0.168035	0.776363	-0.104002	0.821063	-0.333073	0.603831
yaaJ.EST5UTR	7960	8059	-	99	21	25	52	30	31	29	40	81	30	43	12	27	25.1918	25.3597	46.6505	29.3938	32.3303	29.5503	31.1572	50.5734	31.2965	42.1058	15.6483	27.6909	0.0925209	0.718271	-0.0639592	0.864323	0.0520963	0.922651	-0.014627	0.98007	-0.508637	0.307116
yaaJ.talB.IGR	7960	8190	+	230	7	6	6	12	13	10	25	26	8	10	6	7	8.39726	6.08633	5.38275	11.7575	13.5579	10.1897	19.4732	16.2334	8.34572	9.79204	7.82413	7.17912	0.0180116	NA	0.0675094	NA	0.429849	0.384758	0.0163544	0.979062	-0.0773594	0.924646
talB.yaaJ.IGR	8060	8237	-	177	7	8	6	10	5	7	4	13	8	2	0	2	8.39726	8.11511	5.38275	9.79792	5.21456	7.13282	3.11572	8.11671	8.34572	1.95841	0	2.05118	-0.00646989	NA	-0.0285807	NA	-0.106917	0.864044	-0.0758594	NA	-0.880599	0.176969
talB.5UTR	8191	8237	+	46	308	342	397	369	348	374	714	827	408	488	357	442	369.48	346.921	356.159	361.543	362.934	381.096	556.156	516.348	425.632	477.851	465.535	453.31	0.00116221	0.999141	0.0149963	0.93989	0.522676	0.00541726	0.222087	0.250081	0.325165	0.142245
talB	8238	9191	+	953	3369	4141	4403	3926	4028	4137	8148	9749	4287	4951	5066	5722	4041.48	4200.59	3950.04	3846.66	4200.85	4215.5	6346.72	6086.91	4472.26	4848.04	6606.17	5868.41	-0.0376521	0.898916	0.0352818	0.776663	0.646041	4.31648e-06	0.183607	0.227821	0.650075	3.31814e-06
talB.AS	8238	9191	-	953	11	4	12	8	8	8	12	4	13	10	9	3	13.1957	4.05756	10.7655	7.83834	8.3433	8.15179	9.34715	2.49745	13.5618	9.79204	11.7362	3.07676	0.00787427	NA	-0.0197896	NA	-0.20222	0.724948	0.0512991	NA	-0.130736	0.863731
talB.3UTR	9192	9226	+	34	888	1043	1302	1241	1033	1062	2117	2549	1118	1215	986	1327	1065.25	1058.01	1168.06	1215.92	1077.33	1082.15	1648.99	1591.5	1166.31	1189.73	1285.76	1360.96	0.0782951	0.706705	-0.0505417	0.696383	0.401063	0.00797687	-0.00691549	0.977293	0.142232	0.513165
mog.talB.IGR	9192	9305	-	113	19	6	21	9	13	12	25	15	21	11	5	8	22.7926	6.08633	18.8396	8.81813	13.5579	12.2277	19.4732	9.36544	21.9075	10.7712	6.5201	8.2047	-0.00316647	NA	-0.0143861	NA	0.0159973	0.981538	0.0435301	0.935692	-0.391837	0.52678
mog.EST5UTR	9227	9305	+	78	584	702	829	825	674	732	1426	1789	749	814	700	913	700.572	712.101	743.717	808.329	702.923	745.889	1110.75	1116.98	781.368	797.072	912.815	936.362	0.0580924	0.834466	-0.0303498	0.84494	0.478594	0.00281294	0.0102217	0.967274	0.236266	0.244041
mog.AS	9306	9827	-	521	1	4	3	6	3	2	0	11	4	2	0	0	1.19961	4.05756	2.69137	5.87875	3.12874	2.03795	0	6.86799	4.17286	1.95841	0	0	0.0181137	NA	-0.0414378	NA	-0.0454203	NA	-0.0391316	NA	-0.953573	NA
mog	9306	9893	+	587	178	239	231	239	293	306	484	639	312	327	225	317	213.53	242.439	207.236	234.17	305.573	311.806	377.002	398.968	325.483	320.2	293.405	325.111	-0.0157303	0.972432	0.329874	0.0966837	0.755882	0.000239262	0.429684	0.0391476	0.440443	0.0558262
satP.EST3UTR	9828	9927	-	99	1	3	1	0	2	1	5	5	0	0	0	1	1.19961	3.04317	0.897125	0	2.08583	1.01897	3.89465	3.12181	0	0	0	1.02559	-0.0332112	NA	0.0577714	NA	0.29849	NA	-0.0535538	NA	0.0315859	NA
mog.EST3UTR	9894	9993	+	99	39	53	82	65	76	56	132	144	90	88	69	66	46.7848	53.7626	73.5642	63.6865	79.2614	57.0626	102.819	89.9082	93.8894	86.1699	89.9774	67.6888	0.106009	0.667571	-0.00297085	0.991946	0.325497	0.32781	0.164905	0.592147	0.145392	0.769157
satP	9928	10494	-	566	18	17	28	35	30	36	56	66	25	18	18	29	21.593	17.2446	25.1195	34.2927	31.2874	36.6831	43.6201	41.2079	26.0804	17.6257	23.4724	29.7421	0.0957132	0.70788	0.0413504	0.9103	0.27605	0.529775	-0.131952	0.730601	-0.0915852	0.894666
satP.AS	9994	10494	+	500	34	22	59	37	37	37	119	161	80	78	46	40	40.7867	22.3166	52.9304	36.2523	38.5878	37.702	92.6926	100.522	83.4572	76.3779	59.985	41.0235	0.100776	0.688884	-0.0552285	0.873956	0.861879	0.0198732	0.430704	0.159422	0.11588	0.841151
satP.EST5UTR	10495	10568	-	73	0	1	0	1	1	3	0	0	0	0	0	0	0	1.01439	0	0.979792	1.04291	3.05692	0	0	0	0	0	0	-0.000855342	NA	0.0282305	NA	-0.0694621	NA	-0.0254458	NA	-0.067215	NA
satP.htgA.IGR	10495	10642	+	147	2	5	4	3	1	3	3	9	0	2	1	2	2.39922	5.07195	3.5885	2.93938	1.04291	3.05692	2.33679	5.61926	0	1.95841	1.30402	2.05118	-0.00651713	NA	-0.0423925	NA	0.0529625	NA	-0.14467	NA	-0.2016	NA
yaaW.EST3UTR	10569	10642	-	73	0	2	2	0	0	0	0	4	0	0	0	0	0	2.02878	1.79425	0	0	0	0	2.49745	0	0	0	0	-0.000910063	NA	-0.0251332	NA	0.0164797	NA	-0.0377629	NA	-0.107591	NA
htgA.5UTR	10643	10829	+	186	4	1	0	1	0	5	2	5	1	0	0	3	4.79844	1.01439	0	0.979792	0	5.09487	1.55786	3.12181	1.04322	0	0	3.07676	-0.0406139	NA	0.0860875	NA	0.224757	NA	0.004128	NA	0.226911	NA
yaaW	10643	11356	-	713	2	5	16	4	12	10	14	12	6	10	8	8	2.39922	5.07195	14.354	3.91917	12.515	10.1897	10.905	7.49235	6.25929	9.79204	10.4322	8.2047	0.0861919	NA	0.0373492	NA	-0.00173346	0.998663	-0.0313554	NA	0.00499268	0.995793
htgA	10830	11315	+	485	2	0	0	0	0	0	1	1	2	1	2	0	2.39922	0	0	0	0	0	0.778929	0.624363	2.08643	0.979204	2.60804	0	-0.0251223	NA	0	NA	0.117822	NA	0.100586	NA	0.263586	NA
htgA.EST3UTR	11316	11415	+	99	0	0	0	0	0	0	1	1	1	0	0	0	0	0	0	0	0	0	0.778929	0.624363	1.04322	0	0	0	0	NA	0	NA	0.0537878	NA	0.0206425	NA	0	NA
yaaW.EST5UTR	11357	11369	-	12	0	0	0	1	1	0	0	1	1	0	0	0	0	0	0	0.979792	1.04291	0	0	0.624363	1.04322	0	0	0	0.0048205	NA	0.000903025	NA	-0.0136302	NA	0.00125599	NA	-0.0498365	NA
yaaI.EST3UTR	11370	11381	-	11	0	0	0	1	1	0	0	1	1	0	0	0	0	0	0	0.979792	1.04291	0	0	0.624363	1.04322	0	0	0	0.0048205	NA	0.000903025	NA	-0.0136302	NA	0.00125599	NA	-0.0498365	NA
yaaI	11382	11786	-	404	4	0	2	2	3	0	2	1	2	4	0	0	4.79844	0	1.79425	1.95958	3.12874	0	1.55786	0.624363	2.08643	3.91681	0	0	-0.00609169	NA	-0.0106208	NA	-0.0866863	NA	0.0410781	NA	-0.457819	NA
yaaI.AS	11416	11786	+	370	6	5	9	0	1	6	10	18	6	1	2	7	7.19765	5.07195	8.07412	0	1.04291	6.11385	7.78929	11.2385	6.25929	0.979204	2.60804	7.17912	-0.0229995	NA	-0.0140535	NA	0.27457	NA	-0.0192885	NA	0.073135	0.929264
yaaI.EST5UTR	11787	11886	-	99	0	0	1	1	0	0	0	5	1	1	0	0	0	0	0.897125	0.979792	0	0	0	3.12181	1.04322	0.979204	0	0	0.0150852	NA	-0.0367737	NA	0.0368886	NA	0.00265417	NA	-0.151273	NA
yaaI.dnaK.IGR	11787	12047	+	260	5	17	9	11	11	9	134	168	7	9	35	50	5.99805	17.2446	8.07412	10.7777	11.472	9.17077	104.377	104.893	7.30251	8.81283	45.6407	51.2794	-0.0373962	0.913556	0.0229628	0.955364	3.18284	3.62426e-09	-0.0495586	0.920339	1.95269	0.000193847
dnaK.yaaI.IGR	11887	12162	-	275	2	4	2	3	4	0	2	3	6	2	0	2	2.39922	4.05756	1.79425	2.93938	4.17165	0	1.55786	1.87309	6.25929	1.95841	0	2.05118	-0.0124776	NA	-0.0101454	NA	-0.0682884	NA	0.0670729	NA	-0.203091	NA
dnaK.5UTR	12048	12162	+	114	19	45	19	24	48	24	488	551	29	39	140	197	22.7926	45.6475	17.0454	23.515	50.0598	24.4554	380.118	344.024	30.2532	38.1889	182.563	202.041	-0.194419	0.386927	0.374829	0.178507	4.0371	4.98248e-26	0.341873	0.269654	3.1514	9.34237e-16
dnaK	12163	14079	+	1916	451	669	483	377	983	824	11998	11425	646	1348	4830	7171	541.024	678.626	433.311	369.382	1025.18	839.635	9345.6	7133.34	673.917	1319.97	6298.42	7354.49	-0.291855	0.168352	1.08358	2.41088e-05	4.3048	9.17458e-67	1.19876	2.90138e-06	4.04576	8.61904e-59
dnaK.AS	12163	14079	-	1916	5	2	5	3	5	4	6	2	5	9	2	1	5.99805	2.02878	4.48562	2.93938	5.21456	4.0759	4.67358	1.24873	5.21608	8.81283	2.60804	1.02559	-0.00355897	NA	0.0262321	NA	-0.0760537	NA	0.113028	NA	-0.269664	0.687512
tpke11	14080	14168	+	88	33	47	26	40	99	84	957	1212	57	110	326	485	39.5871	47.6763	23.3252	39.1917	103.248	85.5938	745.436	756.727	59.4633	107.712	425.111	497.41	-0.124909	0.599724	1.41817	1.48726e-05	4.51051	1.08577e-48	1.23936	0.000151171	3.82982	1.22145e-34
tpke11.AS	14080	14168	-	88	0	0	6	2	3	0	3	0	0	3	0	0	0	0	5.38275	1.95958	3.12874	0	2.33679	0	0	2.93761	0	0	0.049253	NA	-0.0354779	NA	-0.134964	NA	-0.0546369	NA	-0.482243	NA
dnaJ	14168	15298	+	1130	119	104	84	70	152	145	806	947	103	207	333	488	142.753	105.496	75.3585	68.5855	158.523	147.751	627.817	591.271	107.451	202.695	434.239	500.487	-0.398425	0.0906676	0.878428	0.00186763	3.00781	4.78699e-27	0.910429	0.00122705	2.63257	1.19491e-20
dnaJ.AS	14169	15298	-	1129	0	0	2	0	1	2	1	0	0	3	0	0	0	0	1.79425	0	1.04291	2.03795	0.778929	0	0	2.93761	0	0	0.0163898	NA	0.0148116	NA	-0.0648372	NA	0.0198469	NA	-0.161773	NA
dnaJ.EST3UTR	15299	15371	+	72	8	13	11	9	21	14	73	103	9	14	43	51	9.59687	13.1871	9.86837	8.81813	21.9012	14.2656	56.8619	64.3093	9.38894	13.7089	56.0729	52.305	-0.0321193	0.929419	0.240173	0.399505	2.25768	1.26529e-05	0.073542	0.882505	2.14847	5.78296e-05
insL-1.dnaJ.IGR	15299	15444	-	145	0	2	0	4	0	0	0	2	0	0	0	0	0	2.02878	0	3.91917	0	0	0	1.24873	0	0	0	0	0.00520028	NA	-0.042525	NA	-0.0613239	NA	-0.0635952	NA	-0.185639	NA
insL-1.EST5UTR	15372	15444	+	72	8	8	6	5	15	7	58	72	6	11	31	38	9.59687	8.11511	5.38275	4.89896	15.6437	7.13282	45.1779	44.9541	6.25929	10.7712	40.4247	38.9723	-0.0724501	0.782279	0.230637	0.428647	2.51605	5.37618e-05	0.157979	0.690557	2.42563	0.000189999
insL-1	15445	16557	+	1112	40	47	64	63	66	50	211	217	62	72	68	121	47.9844	47.6763	57.416	61.7269	68.8322	50.9487	164.354	135.487	64.6794	70.5027	88.6734	124.096	0.0674948	0.829049	0.00192993	0.994053	1.15282	0.000289221	0.0676087	0.866854	0.68555	0.0442066
insL-1.AS	15445	16557	-	1112	40	34	60	39	35	34	24	56	36	34	33	36	47.9844	34.4892	53.8275	38.2119	36.5019	34.6451	18.6943	34.9643	37.5558	33.2929	43.0327	36.9212	0.0251218	0.953859	-0.0880776	0.782781	-0.464681	0.254746	-0.120542	0.752717	-0.135292	0.824315
mokC.insL-1.IGR	16558	16650	-	92	17	16	23	18	15	17	13	28	22	17	8	11	20.3934	16.2302	20.6339	17.6363	15.6437	17.3226	10.1261	17.4822	22.9507	16.6465	10.4322	11.2815	0.00723401	NA	-0.0366723	0.927028	-0.199301	0.707181	0.0105397	0.988362	-0.431717	0.452241
insL-1.EST3UTR	16558	16657	+	99	3	5	2	3	9	5	18	19	6	11	8	4	3.59883	5.07195	1.79425	2.93938	9.38621	5.09487	14.0207	11.8629	6.25929	10.7712	10.4322	4.10235	-0.0447785	NA	0.202591	NA	0.933751	0.0827028	0.349914	NA	0.575893	0.350037
mokC.EST3UTR	16651	16750	-	99	44	51	62	43	38	33	47	74	36	42	30	37	52.7828	51.7338	55.6217	42.1311	39.6307	33.6261	36.6097	46.2028	37.5558	41.1266	39.1206	37.9468	-0.0160094	0.975761	-0.112401	0.70025	-0.130314	0.773177	-0.107012	0.775252	-0.239404	0.639225
insL-1.mokC.IGR	16658	16750	+	92	3	2	0	1	6	1	12	7	3	8	0	4	3.59883	2.02878	0	0.979792	6.25748	1.01897	9.34715	4.37054	3.12965	7.83363	0	4.10235	-0.0579578	NA	0.162088	NA	0.659557	NA	0.313985	NA	0.390061	0.523936
hokC	16751	16903	-	152	105	143	147	119	98	78	157	134	75	89	100	118	125.959	145.058	131.877	116.595	102.205	79.48	122.292	83.6646	78.2411	87.1491	130.402	121.019	-0.0292765	0.941134	-0.177521	0.438492	-0.178701	0.596869	-0.329359	0.220514	0.0118339	0.984225
mokC.AS	16751	16951	+	200	60	68	92	75	49	48	38	40	37	35	25	36	71.9765	68.9785	82.5355	73.4844	51.1027	48.9108	29.5993	24.9745	38.599	34.2721	32.6005	36.9212	0.028142	0.944698	-0.243727	0.336475	-1.27081	0.000453029	-0.72176	0.028632	-0.929654	0.0134385
mokC	16751	16960	-	209	119	172	171	134	122	91	199	157	92	102	115	138	142.753	174.475	153.408	131.292	127.235	92.7267	155.007	98.0249	95.9758	99.8788	149.962	141.531	-0.0368664	0.913716	-0.131589	0.569014	-0.110115	0.768107	-0.290346	0.280211	0.0256445	0.966042
sokC	16952	17006	+	54	2642	2881	4441	3483	2416	1980	1590	1632	1418	1273	1082	1323	3169.37	2922.45	3984.13	3412.62	2519.68	2017.57	1238.5	1018.96	1479.28	1246.53	1410.95	1356.85	0.123232	0.49566	-0.613173	0.000628593	-1.65805	1.81028e-21	-1.39857	4.83288e-15	-1.37016	6.84659e-15
mokC.EST5UTR	16961	17060	-	99	26	45	39	36	33	21	54	59	20	26	26	39	31.1898	45.6475	34.9879	35.2725	34.4161	21.3985	42.0622	36.8374	20.8643	25.4593	33.9045	39.9979	-0.0200151	0.963692	-0.0748287	0.827461	0.0837192	0.870593	-0.201199	0.561282	0.0491278	0.946917
sokC.nhaA.IGR	17007	17316	+	309	989	1219	1611	1324	876	589	579	651	521	428	296	337	1186.41	1236.54	1445.27	1297.25	913.592	600.176	451	406.46	543.515	419.099	385.99	345.623	0.0592844	0.84243	-0.734122	0.000511266	-1.59886	1.9049e-14	-1.45078	1.83557e-11	-1.84088	5.42671e-18
nhaA.mokC.IGR	17061	17488	-	427	7	13	11	14	14	5	18	30	6	15	5	2	8.39726	13.1871	9.86837	13.7171	14.6008	5.09487	14.0207	18.7309	6.25929	14.6881	6.5201	2.05118	0.00863119	NA	-0.0335813	NA	0.166096	0.777641	-0.0286729	0.960877	-0.637012	0.288341
nhaA.5UTR	17317	17488	+	171	23	21	25	18	26	20	49	39	35	31	38	44	27.591	21.3022	22.4281	17.6363	27.1157	20.3795	38.1675	24.3501	36.5125	30.3553	49.5528	45.1259	-0.0376894	0.915076	0.048978	0.89867	0.339503	0.435129	0.253404	0.455692	0.87291	0.0545007
nhaA	17489	18655	+	1166	120	146	120	114	136	139	219	213	143	142	203	306	143.953	148.101	107.655	111.696	141.836	141.637	170.586	132.989	149.18	139.047	264.716	313.83	-0.14227	0.49562	0.152765	0.464169	0.353834	0.18276	0.212645	0.396057	1.30405	1.53012e-07
nhaA.AS	17489	18655	-	1166	2	0	8	2	0	0	4	3	4	4	2	6	2.39922	0	7.177	1.95958	0	0	3.11572	1.87309	4.17286	3.91681	2.60804	6.15353	0.0552319	NA	-0.312608	NA	-0.154303	NA	-0.0166973	NA	-0.0115954	NA
nhaA.nhaR.TU	18656	18714	+	58	41	31	28	28	30	31	25	50	22	23	26	37	49.184	31.4461	25.1195	27.4342	31.2874	31.5882	19.4732	31.2181	22.9507	22.5217	33.9045	37.9468	-0.102097	0.683776	0.0547525	0.882329	-0.0203467	0.974246	-0.0576767	0.903545	0.286531	0.599276
nhaA.nhaR.TU_AS	18656	18714	-	58	3	0	0	0	0	0	0	2	0	0	0	0	3.59883	0	0	0	0	0	0	1.24873	0	0	0	0	-0.0134682	NA	0	NA	0.0494902	NA	0	NA	0	NA
nhaR	18715	19620	+	905	39	39	42	58	44	56	71	83	73	50	39	90	46.7848	39.5612	37.6792	56.828	45.8882	57.0626	55.304	51.8221	76.1547	48.9602	50.8568	92.3029	0.0210412	0.963692	0.0291487	0.937467	0.097643	0.83723	0.142133	0.685079	0.434148	0.332267
nhaR.AS	18715	19620	-	905	19	15	13	23	15	12	14	15	12	14	2	2	22.7926	15.2158	11.6626	22.5352	15.6437	12.2277	10.905	9.36544	12.5186	13.7089	2.60804	2.05118	-0.0139727	NA	-0.0445593	NA	-0.306817	0.549668	-0.078821	0.874896	-1.71354	0.0159726
insB-1.nhaR.IGR	19621	19710	-	89	2	6	6	2	5	11	5	8	4	3	0	2	2.39922	6.08633	5.38275	1.95958	5.21456	11.2087	3.89465	4.9949	4.17286	2.93761	0	2.05118	-0.00882532	NA	0.107919	NA	0.059417	NA	-0.0064693	NA	-0.419234	0.505179
nhaR.EST3UTR	19621	19720	+	99	11	21	6	20	16	6	17	24	20	36	5	13	13.1957	21.3022	5.38275	19.5958	16.6866	6.11385	13.2418	14.9847	20.8643	35.2513	6.5201	13.3326	-0.0418025	NA	-0.0173073	0.965012	0.0677444	0.912666	0.310383	0.393099	-0.131535	0.859765
insB-1.EST3UTR	19711	19810	-	99	0	0	0	4	1	0	2	4	1	0	0	0	0	0	0	3.91917	1.04291	0	1.55786	2.49745	1.04322	0	0	0	0.0294776	NA	-0.0391482	NA	0.00378539	NA	-0.0578354	NA	-0.291208	NA
nhaR.insB-1.IGR	19721	19810	+	89	3	13	10	20	23	5	9	17	7	13	2	11	3.59883	13.1871	8.97125	19.5958	23.987	5.09487	7.01037	10.6142	7.30251	12.7296	2.60804	11.2815	0.0489623	NA	0.00325374	NA	-0.213678	0.706563	-0.082111	0.870038	-0.383439	0.543658
insB-1	19811	20314	-	503	26	21	45	26	27	25	21	25	26	20	9	12	31.1898	21.3022	40.3706	25.4746	28.1586	25.4744	16.3575	15.6091	27.1236	19.5841	11.7362	12.3071	0.0438392	0.896327	-0.0595297	0.875756	-0.602356	0.175318	-0.141819	0.710668	-0.954256	0.0565147
insB-1.AS	19811	20314	+	503	22	31	36	30	31	29	52	46	28	40	16	28	26.3914	31.4461	32.2965	29.3938	32.3303	29.5503	40.5043	28.7207	29.21	39.1681	20.8643	28.7165	0.0127089	0.981128	0.00070548	0.997557	0.0795651	0.879002	0.0429594	0.929058	-0.190426	0.749159
insAB-1	19811	20508	-	697	59	40	62	57	55	52	45	45	43	40	18	28	70.7769	40.5756	55.6217	55.8482	57.3602	52.9867	35.0518	28.0963	44.8583	39.1681	23.4724	28.7165	0.00154062	0.999141	-0.00338658	0.991946	-0.548244	0.155594	-0.14285	0.683383	-0.804869	0.0550861
insA-1	20233	20508	-	275	43	30	29	46	40	35	38	36	24	28	15	22	51.5832	30.4317	26.0166	45.0704	41.7165	35.6641	29.5993	22.4771	25.0372	27.4177	19.5603	22.5629	-0.0287268	0.943921	0.0259633	0.946199	-0.230685	0.621485	-0.129216	0.73765	-0.47231	0.34917
insA-1.AS	20233	20508	+	275	2	6	4	6	3	2	2	6	5	5	0	3	2.39922	6.08633	3.5885	5.87875	3.12874	2.03795	1.55786	3.74618	5.21608	4.89602	0	3.07676	0.00536573	NA	-0.0665951	NA	-0.167586	NA	0.0107405	NA	-0.380121	0.550093
insA-1.EST5UTR	20509	20608	-	99	21	17	17	7	11	15	5	2	4	9	2	6	25.1918	17.2446	15.2511	6.85855	11.472	15.2846	3.89465	1.24873	4.17286	8.81283	2.60804	6.15353	-0.0783444	NA	0.0349946	NA	-0.871639	0.0977312	-0.137927	0.741081	-0.533628	0.38019
insA-1.rpsT.IGR	20509	20814	+	305	2	6	2	4	5	10	2	6	2	4	0	2	2.39922	6.08633	1.79425	3.91917	5.21456	10.1897	1.55786	3.74618	2.08643	3.91681	0	2.05118	-0.0219386	NA	0.125082	NA	-0.015565	NA	0.00845301	NA	-0.297858	0.645696
rpsT.insA-1.IGR	20609	20770	-	161	179	199	215	134	94	92	107	67	46	51	24	39	214.73	201.863	192.882	131.292	98.0338	93.7456	83.3455	41.8323	47.9879	49.9394	31.2965	39.9979	-0.0847829	0.749908	-0.381702	0.144071	-1.18543	0.000358847	-1.54231	1.80306e-05	-1.99273	5.18801e-08
rpsT.3UTR	20771	20814	-	43	217	236	298	197	119	131	160	118	88	84	47	63	260.315	239.396	267.343	193.019	124.107	133.486	124.629	73.6748	91.8029	82.2531	61.289	64.612	-0.0277637	0.943921	-0.567149	0.031828	-1.08264	0.000191583	-1.24805	3.66066e-05	-1.72597	1.75852e-08
rpsT	20815	21078	-	263	866	1056	1019	775	558	638	634	609	630	683	286	376	1038.86	1071.19	914.17	759.339	581.945	650.106	493.841	380.237	657.226	668.796	372.95	385.621	-0.152041	0.386927	-0.308471	0.0980957	-0.888296	2.83633e-06	-0.221142	0.261321	-1.08512	1.14741e-08
rpsT.AS	20815	21078	+	263	5	2	5	3	2	3	4	17	4	2	4	0	5.99805	2.02878	4.48562	2.93938	2.08583	3.05692	3.11572	10.6142	4.17286	1.95841	5.21608	0	-0.00327985	NA	-0.037574	NA	0.184626	NA	-0.0284182	NA	-0.138087	0.852093
rpsT.yaaY.IGR	21079	21080	+	1	0	0	1	1	0	0	0	0	1	1	1	0	0	0	0.897125	0.979792	0	0	0	0	1.04322	0.979204	1.30402	0	0.0128323	NA	-0.0312497	NA	-0.113107	NA	0.0022499	NA	-0.0356343	NA
rpsT.5UTR	21079	21210	-	131	261	292	271	224	166	220	164	203	228	203	77	85	313.098	296.202	243.121	219.473	173.124	224.174	127.744	126.746	237.853	198.778	100.41	87.175	-0.150192	0.447167	-0.074624	0.732878	-0.774403	0.00160176	-0.03492	0.913324	-1.20681	1.62707e-06
yaaY.EST5UTR	21081	21180	+	99	0	4	5	6	0	1	3	4	2	6	5	0	0	4.05756	4.48562	5.87875	0	1.01897	2.33679	2.49745	2.08643	5.87522	6.5201	0	0.0365152	NA	-0.171831	NA	-0.180386	NA	-0.0323435	NA	-0.150111	NA
yaaY	21181	21399	+	218	16	23	32	35	15	21	30	40	13	26	15	18	19.1937	23.3309	28.708	34.2927	15.6437	21.3985	23.3679	24.9745	13.5618	25.4593	19.5603	18.4606	0.076703	0.786781	-0.183684	0.515794	-0.181017	0.720846	-0.205963	0.567144	-0.434921	0.416518
yaaY.AS	21211	21399	-	188	0	0	0	1	2	1	0	1	0	0	0	4	0	0	0	0.979792	2.08583	1.01897	0	0.624363	0	0	0	4.10235	0.00905873	NA	0.0316644	NA	-0.0243243	NA	-0.0342132	NA	0.173672	NA
ribF.yaaY.IGR	21400	21406	-	6	0	0	0	0	0	0	0	0	0	0	0	0	0	0	0	0	0	0	0	0	0	0	0	0	0	NA	0	NA	0	NA	0	NA	0	NA
yaaY.EST3UTR	21400	21406	+	6	12	10	26	16	7	15	25	26	9	17	8	7	14.3953	10.1439	23.3252	15.6767	7.30039	15.2846	19.4732	16.2334	9.38894	16.6465	10.4322	7.17912	0.0672257	NA	-0.139221	NA	-0.0519142	0.931627	-0.129515	0.755211	-0.590861	0.297729
ribF	21407	22348	+	941	262	313	333	335	256	233	351	467	256	269	131	160	314.298	317.504	298.743	328.23	266.986	237.421	273.404	291.577	267.063	263.406	170.827	164.094	-0.00377769	0.996198	-0.147177	0.409636	-0.108591	0.689801	-0.125492	0.571555	-0.836106	9.22776e-05
ribF.AS	21407	22348	-	941	1	0	2	0	0	2	2	2	0	4	0	2	1.19961	0	1.79425	0	0	2.03795	1.55786	1.24873	0	3.91681	0	2.05118	0.00744805	NA	0.00477571	NA	0.0510323	NA	0.0482328	NA	0.0250903	NA
ribF.ileS.TU	22349	22390	+	41	32	46	35	27	17	33	52	59	32	44	37	43	38.3875	46.6619	31.3994	26.4544	17.7295	33.6261	40.5043	36.8374	33.3829	43.085	48.2488	44.1003	-0.0983409	0.699847	-0.036532	0.921499	0.222677	0.618714	0.128144	0.732381	0.453503	0.338661
ribF.ileS.TU_AS	22349	22390	-	41	0	0	1	0	1	0	0	0	0	0	0	0	0	0	0.897125	0	1.04291	0	0	0	0	0	0	0	0.00448246	NA	0.00146801	NA	-0.0476476	NA	-0.0171022	NA	-0.0462499	NA
ileS.AS	22391	25206	-	2815	7	5	6	4	3	3	2	9	2	5	2	2	8.39726	5.07195	5.38275	3.91917	3.12874	3.05692	1.55786	5.61926	2.08643	4.89602	2.60804	2.05118	-0.0235549	NA	-0.0490672	NA	-0.0791094	NA	-0.0473806	NA	-0.270983	0.687437
ileS	22391	25207	+	2816	824	1152	1122	1000	1128	1259	2449	2546	1180	1247	1820	2191	988.478	1168.58	1006.57	979.792	1176.41	1282.89	1907.6	1589.63	1230.99	1221.07	2373.32	2247.06	-0.0484004	0.873413	0.181449	0.24775	0.777979	2.98448e-06	0.208874	0.24045	1.177	3.34145e-13
lspA	25207	25701	+	494	149	168	216	172	253	267	515	580	273	245	275	380	178.742	170.417	193.779	168.524	263.857	272.066	401.149	362.13	284.798	239.905	358.606	389.723	0.01652	0.970045	0.402526	0.0553965	1.0046	2.11764e-06	0.394705	0.0701601	0.97551	5.12659e-06
lspA.AS	25207	25701	-	494	5	5	0	6	2	5	4	6	0	6	0	2	5.99805	5.07195	0	5.87875	2.08583	5.09487	3.11572	3.74618	0	5.87522	0	2.05118	-0.0270986	NA	0.0180587	NA	0.0382394	NA	0.0020956	NA	-0.265422	0.682666
lspA.fkpB.TU	25702	25825	+	123	62	50	80	75	92	88	139	218	68	91	79	125	74.3758	50.7195	71.77	73.4844	95.948	89.6697	108.271	136.111	70.9386	89.1075	103.018	128.199	0.0477313	0.88992	0.113313	0.654923	0.584814	0.0638343	0.0525461	0.897486	0.543911	0.115153
lspA.fkpB.TU_AS	25702	25825	-	123	2	1	2	4	4	1	3	0	0	2	0	2	2.39922	1.01439	1.79425	3.91917	4.17165	1.01897	2.33679	0	0	1.95841	0	2.05118	0.0149891	NA	-0.00622523	NA	-0.160694	NA	-0.0924576	NA	-0.220747	NA
fkpB	25826	26275	+	449	65	64	91	84	88	110	156	224	115	107	76	160	77.9746	64.9209	81.6384	82.3026	91.7763	112.087	121.513	139.857	119.97	104.775	99.1056	164.094	0.043672	0.896327	0.0981194	0.706226	0.510096	0.102108	0.21416	0.453361	0.561997	0.0955179
fkpB.AS	25826	26275	-	449	0	0	1	0	0	0	0	3	0	0	0	2	0	0	0.897125	0	0	0	0	1.87309	0	0	0	2.05118	0.00463317	NA	-0.0116222	NA	0.0284148	NA	-0.0176812	NA	0.0508828	NA
ispH	26277	27227	+	950	136	146	154	164	215	211	270	326	221	210	161	217	163.147	148.101	138.157	160.686	224.226	215.004	210.311	203.542	230.551	205.633	209.947	222.553	-0.0164674	0.970633	0.365952	0.0902401	0.374932	0.118511	0.388042	0.0886661	0.470998	0.0680009
ispH.AS	26277	27227	-	950	0	5	1	0	2	0	0	3	0	0	1	1	0	5.07195	0.897125	0	2.08583	0	0	1.87309	0	0	1.30402	1.02559	-0.0257503	NA	0.0262167	NA	0.0669662	NA	-0.0399332	NA	0.125012	NA
ispH.3UTR	27228	27279	+	51	24	20	36	49	37	31	35	40	24	20	24	33	28.7906	20.2878	32.2965	48.0098	38.5878	31.5882	27.2625	24.9745	25.0372	19.5841	31.2965	33.8444	0.126948	0.596876	-0.0411147	0.9103	-0.34413	0.415412	-0.324805	0.323096	-0.188031	0.749287
rihC.ispH.IGR	27228	27292	-	64	0	2	0	0	1	0	0	1	0	0	2	0	0	2.02878	0	0	1.04291	0	0	0.624363	0	0	2.60804	0	-0.0144213	NA	0.0197471	NA	0.0349811	NA	0	NA	0.174966	NA
rihC.EST5UTR	27280	27292	+	12	19	19	31	32	31	19	26	34	12	10	17	22	22.7926	19.2734	27.8109	31.3534	32.3303	19.3605	20.2522	21.2283	12.5186	9.79204	22.1684	22.5629	0.0657927	0.837475	-0.0376254	0.923107	-0.249742	0.601972	-0.633198	0.0987267	-0.234321	0.696891
rihC	27293	28207	+	914	471	599	808	685	500	572	459	457	507	542	380	526	565.016	607.619	724.877	671.158	521.456	582.853	357.529	285.334	528.91	530.728	495.528	539.459	0.102397	0.612994	-0.191341	0.262142	-1.06773	6.9778e-09	-0.291338	0.133812	-0.394085	0.0622795
rihC.AS	27293	28207	-	914	4	2	0	1	0	2	8	12	0	2	2	4	4.79844	2.02878	0	0.979792	0	2.03795	6.23144	7.49235	0	1.95841	2.60804	4.10235	-0.0623515	NA	0.0440437	NA	0.611876	NA	0.060543	NA	0.532891	NA
rihC.EST3UTR	28208	28307	+	99	44	57	106	106	66	63	61	45	68	56	35	38	52.7828	57.8202	95.0952	103.858	68.8322	64.1954	47.5147	28.0963	70.9386	54.8354	45.6407	38.9723	0.297087	0.206472	-0.211377	0.394589	-1.17399	0.000918127	-0.321963	0.272419	-1.01169	0.00591407
dapB.rihC.IGR	28208	28373	-	165	0	0	0	0	2	0	0	3	0	4	0	0	0	0	0	0	2.08583	0	0	1.87309	0	3.91681	0	0	0	NA	0.0334723	NA	0.092785	NA	0.069315	NA	0	NA
dapB.5UTR	28308	28373	+	65	7	12	17	18	18	16	16	18	19	17	13	13	8.39726	12.1727	15.2511	17.6363	18.7724	16.3036	12.4629	11.2385	19.8211	16.6465	16.9523	13.3326	0.070659	NA	0.0155132	0.96686	-0.19999	0.709004	0.0336445	0.95118	-0.0632979	0.935768
dapB	28374	29195	+	821	121	155	174	168	198	221	270	327	224	224	175	213	145.153	157.23	156.1	164.605	206.497	225.193	210.311	204.167	233.68	219.342	228.204	218.45	0.0241103	0.952711	0.234095	0.239575	0.283127	0.240986	0.346528	0.121615	0.420726	0.103856
dapB.AS	28374	29195	-	821	4	2	0	0	0	2	2	0	2	0	4	0	4.79844	2.02878	0	0	0	2.03795	1.55786	0	2.08643	0	5.21608	0	-0.0586891	NA	0.0689215	NA	0.158192	NA	0.101387	NA	0.498604	NA
dapB.3UTR	29196	29272	+	76	18	25	29	24	15	34	43	28	24	16	13	20	21.593	25.3597	26.0166	23.515	15.6437	34.6451	33.494	17.4822	25.0372	15.6673	16.9523	20.5118	0.00851504	0.98583	0.00402956	0.991744	0.0139506	0.982525	-0.0702379	0.886976	-0.217669	0.730374
carA.dapB.IGR	29196	29650	-	454	0	0	2	0	0	2	2	2	0	0	2	0	0	0	1.79425	0	0	2.03795	1.55786	1.24873	0	0	2.60804	0	0.0171037	NA	0.00342913	NA	0.0362892	NA	-0.0620494	NA	0.0420402	NA
dapB.carA.IGR	29273	29550	+	277	9	17	21	16	8	16	29	20	9	8	11	9	10.7965	17.2446	18.8396	15.6767	8.3433	16.3036	22.589	12.4873	9.38894	7.83363	14.3442	9.23029	0.0269009	NA	-0.0769529	NA	0.00528935	0.993929	-0.244494	0.509971	-0.269615	0.674347
carA.5UTR	29551	29650	+	99	0	4	2	2	2	6	191	121	6	8	54	36	0	4.05756	1.79425	1.95958	2.08583	6.11385	148.776	75.5479	6.25929	7.83363	70.4171	36.9212	-0.0100797	0.981128	0.139065	0.655251	5.13713	1.00327e-09	0.467126	0.219127	4.21041	1.1289e-06
carA	29651	30799	+	1148	34	26	11	16	72	31	3051	2018	42	42	726	435	40.7867	26.3741	9.86837	15.6767	75.0897	31.5882	2376.51	1259.96	43.815	41.1266	946.719	446.131	-0.234253	0.275935	1.12522	0.0143891	6.74098	1.79133e-27	0.842651	0.0526161	5.41782	4.06853e-18
carA.AS	29651	30799	-	1148	6	0	0	4	2	10	2	4	6	0	0	2	7.19765	0	0	3.91917	2.08583	10.1897	1.55786	2.49745	6.25929	0	0	2.05118	-0.0190085	NA	0.0856975	NA	0.00902516	NA	0.0460693	NA	-0.131595	NA
carA.carB.TU	30800	30816	+	16	0	4	3	1	10	2	473	223	4	0	135	76	0	4.05756	2.69137	0.979792	10.4291	2.03795	368.434	139.233	4.17286	0	176.043	77.9447	-0.00539477	0.988026	0.13801	0.615286	5.0834	7.72249e-06	0.0135583	0.98185	4.35383	0.000157261
carA.carB.TU_AS	30800	30816	-	16	0	0	0	0	0	0	0	0	0	0	0	0	0	0	0	0	0	0	0	0	0	0	0	0	0	NA	0	NA	0	NA	0	NA	0	NA
carB	30817	34038	+	3221	51	53	86	67	629	184	29040	23259	158	190	6057	4414	61.1801	53.7626	77.1527	65.6461	655.992	187.491	22620.1	14522	164.828	186.049	7898.46	4526.95	0.0395948	0.906854	2.08064	5.07196e-05	7.70584	3.44203e-47	0.608643	0.099642	6.16029	9.73405e-31
carB.AS	30817	34038	-	3221	16	22	20	10	16	16	11	12	6	12	2	2	19.1937	22.3166	17.9425	9.79792	16.6866	16.3036	8.56822	7.49235	6.25929	11.7504	2.60804	2.05118	-0.0545719	NA	0.0365022	NA	-0.311584	0.547537	-0.128086	0.760404	-1.36929	0.0400575
carB.EST3UTR	34039	34138	+	99	8	9	9	4	79	22	2805	2977	23	13	398	385	9.59687	9.1295	8.07412	3.91917	82.3901	22.4174	2184.9	1858.73	23.994	12.7296	519	394.851	-0.0535725	0.861831	2.25266	0.000331289	7.83069	1.54346e-29	0.534713	0.165204	5.76719	1.23057e-16
caiF.carB.IGR	34039	34299	-	260	0	0	0	0	0	2	2	0	0	0	0	0	0	0	0	0	0	2.03795	1.55786	0	0	0	0	0	0	NA	0.0232096	NA	0.0577464	NA	0	NA	0	NA
carB.caiF.IGR	34139	34217	+	78	3	6	5	5	3	0	37	59	2	2	3	8	3.59883	6.08633	4.48562	4.89896	3.12874	0	28.8204	36.8374	2.08643	1.95841	3.91206	8.2047	-0.00341058	NA	-0.166667	NA	1.52469	0.0127135	-0.175065	NA	0.139256	0.85323
caiF.5UTR	34218	34299	+	81	16	24	17	20	8	4	40	77	4	9	7	8	19.1937	24.3453	15.2511	19.5958	8.3433	4.0759	31.1572	48.0759	4.17286	8.81283	9.12815	8.2047	-0.0340432	NA	-0.37778	0.220397	0.625839	0.181437	-0.441767	0.23313	-0.520179	0.360698
caiF.AS	34300	34680	-	380	5	1	3	2	1	0	10	11	0	1	2	6	5.99805	1.01439	2.69137	1.95958	1.04291	0	7.78929	6.86799	0	0.979204	2.60804	6.15353	-0.0178947	NA	-0.106719	NA	0.329833	NA	-0.156067	NA	0.217816	NA
caiF	34300	34695	+	395	134	206	168	122	66	56	278	447	53	76	40	53	160.748	208.964	150.717	119.535	68.8322	57.0626	216.542	279.09	55.2904	74.4195	52.1608	54.3562	-0.139603	0.528081	-0.86037	0.00359009	0.742525	0.0105738	-0.819833	0.00489562	-1.18344	0.000151433
caiE.EST3UTR	34681	34780	-	99	9	7	9	15	9	6	13	16	5	8	4	9	10.7965	7.10072	8.07412	14.6969	9.38621	6.11385	10.1261	9.9898	5.21608	7.83363	5.21608	9.23029	0.0255105	NA	-0.0727054	NA	-0.0581464	0.925637	-0.146682	NA	-0.257743	0.699468
caiF.EST3UTR	34696	34795	+	99	133	162	143	115	43	36	197	240	35	56	27	40	159.548	164.331	128.289	112.676	44.8452	36.6831	153.449	149.847	36.5125	54.8354	35.2086	41.0235	-0.122819	0.595091	-1.37218	3.21386e-05	0.218385	0.498939	-1.20328	0.000191657	-1.4794	6.7646e-06
caiE	34781	35371	-	590	5	12	9	15	11	12	41	37	11	16	5	12	5.99805	12.1727	8.07412	14.6969	11.472	12.2277	31.9361	23.1014	11.4754	15.6673	6.5201	12.3071	0.0258439	NA	0.00929191	NA	0.612496	0.203951	0.0529308	0.915206	-0.112015	0.882689
caiE.AS	34796	35371	+	575	98	129	106	79	33	38	150	185	30	40	19	31	117.562	130.856	95.0952	77.4036	34.4161	38.721	116.839	115.507	31.2965	39.1681	24.7764	31.7932	-0.151081	0.495953	-0.929449	0.00486573	0.282224	0.393112	-1.01438	0.00269895	-1.38158	0.000123338
caiE.caiD.TU	35372	35376	-	4	0	0	0	0	0	0	0	1	0	0	0	0	0	0	0	0	0	0	0	0.624363	0	0	0	0	0	NA	0	NA	0.0249443	NA	0	NA	0	NA
caiE.caiD.TU_AS	35372	35376	+	4	0	0	0	0	0	0	0	0	0	0	0	0	0	0	0	0	0	0	0	0	0	0	0	0	0	NA	0	NA	0	NA	0	NA	0	NA
caiD	35377	36162	-	785	2	1	0	0	2	0	14	16	1	0	4	4	2.39922	1.01439	0	0	2.08583	0	10.905	9.9898	1.04322	0	5.21608	4.10235	-0.071098	NA	0.112517	NA	1.54192	NA	0.0788112	NA	1.29228	NA
caiD.AS	35377	36162	+	785	2	4	0	0	0	3	4	3	2	0	1	2	2.39922	4.05756	0	0	0	3.05692	3.11572	1.87309	2.08643	0	1.30402	2.05118	-0.0784697	NA	0.116848	NA	0.437622	NA	0.127524	NA	0.493703	NA
caiD.caiC.TU	36163	36270	-	107	1	1	2	0	0	2	13	1	0	0	4	2	1.19961	1.01439	1.79425	0	0	2.03795	10.1261	0.624363	0	0	5.21608	2.05118	-0.0044724	NA	0.00604526	NA	0.316046	NA	-0.111454	NA	0.322534	NA
caiD.caiC.TU_AS	36163	36270	+	107	0	0	0	0	0	0	4	2	3	0	0	0	0	0	0	0	0	0	3.11572	1.24873	3.12965	0	0	0	0	NA	0	NA	0.144592	NA	0.0626551	NA	0	NA
caiC	36271	37824	-	1553	8	18	19	12	11	13	38	43	13	15	10	15	9.59687	18.259	17.0454	11.7575	11.472	13.2467	29.5993	26.8476	13.5618	14.6881	13.0402	15.3838	0.00383676	NA	-0.0363372	0.928114	0.47626	0.306862	-0.00679864	0.992652	-0.00884066	0.992803
caiC.AS	36271	37824	+	1553	4	11	8	4	6	6	4	10	2	6	8	0	4.79844	11.1583	7.177	3.91917	6.25748	6.11385	3.11572	6.24363	2.08643	5.87522	10.4322	0	-0.0240184	NA	0.0131935	NA	-0.0540207	0.931522	-0.0558355	NA	-0.0405625	0.964865
caiC.caiB.TU	37825	37897	-	72	0	0	7	1	0	1	3	3	3	0	0	6	0	0	6.27987	0.979792	0	1.01897	2.33679	1.87309	3.12965	0	0	6.15353	0.0697748	NA	-0.0998254	NA	-0.0894962	NA	-0.0711149	NA	-0.0333452	NA
caiC.caiB.TU_AS	37825	37897	+	72	0	2	0	1	0	1	0	0	0	0	0	0	0	2.02878	0	0.979792	0	1.01897	0	0	0	0	0	0	-0.00418276	NA	0.000732034	NA	-0.0494504	NA	-0.0179999	NA	-0.0490828	NA
caiB	37898	39115	-	1217	14	14	13	16	20	30	30	42	22	12	9	4	16.7945	14.2014	11.6626	15.6767	20.8583	30.5692	23.3679	26.2232	22.9507	11.7504	11.7362	4.10235	-0.0176543	NA	0.194849	0.496724	0.399169	0.401034	0.0765559	0.87795	-0.404853	0.495201
caiB.AS	37898	39115	+	1217	0	0	0	2	2	0	2	0	0	2	4	0	0	0	0	1.95958	2.08583	0	1.55786	0	0	1.95841	5.21608	0	0.0200364	NA	0.00218076	NA	-0.0216034	NA	0.000672441	NA	0.136605	NA
caiB.caiA.TU	39116	39243	-	127	10	7	4	14	7	7	24	29	8	2	5	15	11.9961	7.10072	3.5885	13.7171	7.30039	7.13282	18.6943	18.1065	8.34572	1.95841	6.5201	15.3838	-0.00948641	NA	-0.0296473	NA	0.390127	0.441358	-0.123625	0.772466	0.142997	0.847011
caiB.caiA.TU_AS	39116	39243	+	127	0	0	0	0	0	0	2	0	0	0	0	0	0	0	0	0	0	0	1.55786	0	0	0	0	0	0	NA	0	NA	0.0577466	NA	0	NA	0	NA
caiA	39244	40386	-	1142	40	31	49	54	52	57	120	145	66	57	46	64	47.9844	31.4461	43.9591	52.9088	54.2315	58.0815	93.4715	90.5326	68.8522	55.8146	59.985	65.6376	0.056321	0.867883	0.0556385	0.870221	0.715115	0.0394707	0.13955	0.674672	0.278614	0.541792
caiA.AS	39244	40386	+	1142	2	2	0	0	4	2	4	2	0	2	2	0	2.39922	2.02878	0	0	4.17165	2.03795	3.11572	1.24873	0	1.95841	2.60804	0	-0.0627856	NA	0.179049	NA	0.403328	NA	0.123407	NA	0.398533	NA
caiA.caiT.TU	40387	40416	-	29	0	0	0	0	0	0	0	0	0	0	0	0	0	0	0	0	0	0	0	0	0	0	0	0	0	NA	0	NA	0	NA	0	NA	0	NA
caiA.caiT.TU_AS	40387	40416	+	29	0	0	0	0	0	0	0	0	0	0	0	0	0	0	0	0	0	0	0	0	0	0	0	0	0	NA	0	NA	0	NA	0	NA	0	NA
caiT	40417	41931	-	1514	2	8	4	12	3	4	8	2	4	6	4	3	2.39922	8.11511	3.5885	11.7575	3.12874	4.0759	6.23144	1.24873	4.17286	5.87522	5.21608	3.07676	0.0241481	NA	-0.10147	NA	-0.259477	NA	-0.0760497	NA	-0.266222	0.694765
caiT.AS	40417	41931	+	1514	0	0	0	4	2	2	2	4	4	4	0	0	0	0	0	3.91917	2.08583	2.03795	1.55786	2.49745	4.17286	3.91681	0	0	0.0524912	NA	0.00364016	NA	0.00797413	NA	0.0669828	NA	-0.474072	NA
caiT.5UTR	41932	42037	-	105	0	0	0	1	0	0	0	0	0	0	0	0	0	0	0	0.979792	0	0	0	0	0	0	0	0	0.00474198	NA	-0.0118373	NA	-0.0494504	NA	-0.0179999	NA	-0.0490828	NA
caiT.fixA.IGR	41932	42324	+	392	0	0	0	0	0	0	0	0	0	0	0	0	0	0	0	0	0	0	0	0	0	0	0	0	0	NA	0	NA	0	NA	0	NA	0	NA
fixA.caiT.IGR	42038	42402	-	364	0	0	0	0	0	0	0	0	0	0	0	0	0	0	0	0	0	0	0	0	0	0	0	0	0	NA	0	NA	0	NA	0	NA	0	NA
fixA.5UTR	42325	42402	+	77	1	0	0	1	0	0	0	1	0	0	0	1	1.19961	0	0	0.979792	0	0	0	0.624363	0	0	0	1.02559	-0.00109672	NA	-0.012336	NA	-0.0139429	NA	-0.0187447	NA	0.00884346	NA
fixA	42403	43173	+	770	4	4	4	2	2	0	1	8	0	6	4	5	4.79844	4.05756	3.5885	1.95958	2.08583	0	0.778929	4.9949	0	5.87522	5.21608	5.12794	-0.0205444	NA	-0.0794598	NA	0.012793	NA	0.00783192	NA	0.202485	0.769416
fixA.AS	42403	43173	-	770	0	2	0	0	0	0	0	1	0	0	0	0	0	2.02878	0	0	0	0	0	0.624363	0	0	0	0	-0.0100164	NA	0	NA	0.0249443	NA	0	NA	0	NA
fixA.fixB.TU	43174	43187	+	13	0	1	0	0	0	0	0	0	0	0	0	0	0	1.01439	0	0	0	0	0	0	0	0	0	0	-0.00620333	NA	0	NA	0	NA	0	NA	0	NA
fixA.fixB.TU_AS	43174	43187	-	13	0	0	0	0	0	0	0	0	0	0	0	0	0	0	0	0	0	0	0	0	0	0	0	0	0	NA	0	NA	0	NA	0	NA	0	NA
fixB	43188	44129	+	941	0	4	7	6	6	4	7	7	8	8	7	3	0	4.05756	6.27987	5.87875	6.25748	4.0759	5.45251	4.37054	8.34572	7.83363	9.12815	3.07676	0.0713664	NA	-0.0224786	NA	-0.078876	NA	0.0561606	NA	-0.00662668	0.995199
fixB.AS	43188	44129	-	941	0	6	0	3	4	0	3	0	0	0	0	0	0	6.08633	0	2.93938	4.17165	0	2.33679	0	0	0	0	0	-0.0108968	NA	0.011889	NA	-0.0220182	NA	-0.0923032	NA	-0.252403	NA
fixB.fixC.TU	44130	44179	+	49	0	3	10	3	7	6	8	6	8	10	4	2	0	3.04317	8.97125	2.93938	7.30039	6.11385	6.23144	3.74618	8.34572	9.79204	5.21608	2.05118	0.0849947	NA	0.0155127	NA	-0.0675758	NA	0.0822276	NA	-0.2255	0.746073
fixB.fixC.TU_AS	44130	44179	-	49	0	0	0	0	0	0	1	0	0	0	0	0	0	0	0	0	0	0	0.778929	0	0	0	0	0	0	NA	0	NA	0.0293689	NA	0	NA	0	NA
fixC	44180	45466	+	1286	4	4	11	6	12	9	26	13	9	18	21	14	4.79844	4.05756	9.86837	5.87875	12.515	9.17077	20.2522	8.11671	9.38894	17.6257	27.3844	14.3582	0.0593921	NA	0.0618071	NA	0.306885	0.558307	0.155005	0.698599	0.68235	0.235711
fixC.AS	44180	45466	-	1286	2	6	18	16	16	8	27	20	5	4	9	4	2.39922	6.08633	16.1482	15.6767	16.6866	8.15179	21.0311	12.4873	5.21608	3.91681	11.7362	4.10235	0.189388	NA	-0.0487871	NA	0.0237875	0.973977	-0.478236	0.210914	-0.451797	0.456628
fixX	45463	45750	+	287	3	2	1	1	4	4	4	0	4	7	10	4	3.59883	2.02878	0.897125	0.979792	4.17165	4.0759	3.11572	0	4.17286	6.85443	13.0402	4.10235	-0.0458612	NA	0.151907	NA	0.101649	NA	0.283366	NA	0.963986	0.14795
fixX.AS	45467	45750	-	283	0	0	0	0	0	0	0	0	0	0	0	0	0	0	0	0	0	0	0	0	0	0	0	0	0	NA	0	NA	0	NA	0	NA	0	NA
yaaU.5UTR	45751	45806	+	55	1	0	2	0	2	0	7	0	0	0	5	0	1.19961	0	1.79425	0	2.08583	0	5.45251	0	0	0	6.5201	0	0.00646769	NA	0.00486597	NA	0.117114	NA	-0.076611	NA	0.200087	NA
yaaU.fixX.IGR	45751	45806	-	55	0	0	0	0	1	0	0	0	0	0	0	0	0	0	0	0	1.04291	0	0	0	0	0	0	0	0	NA	0.013903	NA	0	NA	0	NA	0	NA
yaaU	45807	47138	+	1331	12	8	10	4	4	6	20	12	4	10	25	15	14.3953	8.11511	8.97125	3.91917	4.17165	6.11385	15.5786	7.49235	4.17286	9.79204	32.6005	15.3838	-0.0584027	NA	-0.0389823	NA	0.280348	0.602617	0.0183901	0.976888	0.966003	0.101518
yaaU.AS	45807	47138	-	1331	0	4	3	4	2	2	4	4	4	2	6	2	0	4.05756	2.69137	3.91917	2.08583	2.03795	3.11572	2.49745	4.17286	1.95841	7.82413	2.05118	0.0203461	NA	-0.0445659	NA	-0.043198	NA	-0.0104712	NA	0.134441	NA
yaaU.EST3UTR	47139	47192	+	53	0	0	0	2	0	0	1	1	0	0	2	1	0	0	0	1.95958	0	0	0.778929	0.624363	0	0	2.60804	1.02559	0.0156731	NA	-0.038169	NA	-0.0229934	NA	-0.0569057	NA	0.0677135	NA
kefF.yaaU.IGR	47139	47245	-	106	0	0	2	2	0	0	0	0	0	0	0	0	0	0	1.79425	1.95958	0	0	0	0	0	0	0	0	0.0128336	NA	-0.0305822	NA	-0.105887	NA	-0.0459672	NA	-0.137346	NA
kefF.EST5UTR	47193	47245	+	52	0	0	0	5	1	0	1	4	0	0	4	1	0	0	0	4.89896	1.04291	0	0.778929	2.49745	0	0	5.21608	1.02559	0.0448399	NA	-0.0616188	NA	-0.0490379	NA	-0.158744	NA	0.0431375	NA
kefF	47246	47776	+	530	6	24	24	6	7	16	16	35	10	8	22	14	7.19765	24.3453	21.531	5.87875	7.30039	16.3036	12.4629	21.8527	10.4322	7.83363	28.6885	14.3582	-0.0163573	NA	-0.0296317	0.944462	0.112957	0.854024	-0.111436	0.800141	0.281889	0.664301
kefF.AS	47246	47776	-	530	4	0	4	1	4	2	4	0	2	1	2	2	4.79844	0	3.5885	0.979792	4.17165	2.03795	3.11572	0	2.08643	0.979204	2.60804	2.05118	-0.000670151	NA	0.0222697	NA	-0.0805838	NA	-0.0404219	NA	0.00247196	NA
kefC	47769	49631	+	1862	16	24	24	24	22	32	37	49	34	33	65	46	19.1937	24.3453	21.531	23.515	22.9441	32.6072	28.8204	30.5938	35.4693	32.3137	84.7614	47.1771	0.0056558	0.993422	0.0645272	0.863703	0.204162	0.662968	0.192033	0.584247	1.18013	0.00759651
kefC.AS	47777	49631	-	1854	4	8	3	2	1	8	6	4	6	8	6	2	4.79844	8.11511	2.69137	1.95958	1.04291	8.15179	4.67358	2.49745	6.25929	7.83363	7.82413	2.05118	-0.0663799	NA	0.0825815	NA	0.128441	NA	0.213187	NA	0.290572	0.662753
kefC.EST3UTR	49632	49731	+	99	2	6	4	4	4	10	4	13	8	2	9	12	2.39922	6.08633	3.5885	3.91917	4.17165	10.1897	3.11572	8.11671	8.34572	1.95841	11.7362	12.3071	-0.00936198	NA	0.0976335	NA	0.152882	0.7997	0.0587558	NA	0.625616	0.309116
folA.kefC.IGR	49632	49822	-	190	0	1	1	0	0	0	0	0	0	0	1	0	0	1.01439	0.897125	0	0	0	0	0	0	0	1.30402	0	-0.000822967	NA	-0.0112349	NA	-0.0476476	NA	-0.0171022	NA	0.0188217	NA
kefC.folA.IGR	49732	49798	+	66	1	3	1	0	1	6	2	3	1	1	0	3	1.19961	3.04317	0.897125	0	1.04291	6.11385	1.55786	1.87309	1.04322	0.979204	0	3.07676	-0.0378588	NA	0.126574	NA	0.19924	NA	0.0561031	NA	0.256043	NA
folA.5UTR	49799	49822	+	23	11	17	8	7	9	12	18	14	14	10	5	8	13.1957	17.2446	7.177	6.85855	9.38621	12.2277	14.0207	8.74108	14.605	9.79204	6.5201	8.2047	-0.108323	NA	0.089965	NA	0.252233	0.642895	0.163059	0.680879	0.0316933	0.972376
folA.AS	49823	50279	-	456	9	9	6	6	6	7	13	21	8	12	11	8	10.7965	9.1295	5.38275	5.87875	6.25748	7.13282	10.1261	13.1116	8.34572	11.7504	14.3442	8.2047	-0.0628084	NA	0.0307568	NA	0.384401	0.448069	0.159441	0.690557	0.42324	0.489121
folA	49823	50302	+	479	42	48	53	27	37	54	77	47	61	51	33	62	50.3836	48.6907	47.5476	26.4544	38.5878	55.0246	59.9776	29.345	63.6361	49.9394	43.0327	63.5865	-0.0671003	0.835895	0.0768154	0.819389	0.132052	0.788127	0.218067	0.519785	0.349507	0.487282
apaH.EST3UTR	50280	50379	-	99	12	23	21	11	18	7	29	42	15	19	13	18	14.3953	23.3309	18.8396	10.7777	18.7724	7.13282	22.589	26.2232	15.6482	18.6049	16.9523	18.4606	-0.0361489	NA	-0.0320837	0.938993	0.322128	0.509825	0.0454404	0.929505	0.128776	0.857714
folA.EST3UTR	50303	50402	+	99	7	12	9	18	9	13	14	16	7	11	9	17	8.39726	12.1727	8.07412	17.6363	9.38621	13.2467	10.905	9.9898	7.30251	10.7712	11.7362	17.435	0.0254276	NA	-0.02502	NA	-0.107212	0.860979	-0.097931	0.832965	0.089314	0.911173
apaH	50380	51222	-	842	83	107	77	83	76	115	150	215	89	98	97	110	99.5676	108.54	69.0786	81.3228	79.2614	117.182	116.839	134.238	92.8462	95.962	126.49	112.815	-0.137456	0.540264	0.135961	0.559494	0.590354	0.051223	0.142637	0.630306	0.549299	0.0946919
apaH.AS	50403	51222	+	819	5	12	11	15	5	13	14	28	14	12	9	14	5.99805	12.1727	9.86837	14.6969	5.21456	13.2467	10.905	17.4822	14.605	11.7504	11.7362	14.3582	0.0338018	NA	-0.0574481	NA	0.0794043	0.898701	0.0197335	0.975619	0.0423348	0.961553
apaH.apaG.TU	51223	51228	-	5	1	5	12	1	10	6	9	18	5	4	2	3	1.19961	5.07195	10.7655	0.979792	10.4291	6.11385	7.01037	11.2385	5.21608	3.91681	2.60804	3.07676	0.0400502	NA	0.0457767	NA	0.158371	0.790442	-0.0471312	NA	-0.306544	0.641475
apaH.apaG.TU_AS	51223	51228	+	5	0	0	0	0	0	2	0	0	0	0	0	0	0	0	0	0	0	2.03795	0	0	0	0	0	0	0	NA	0.0232096	NA	0	NA	0	NA	0	NA
apaG	51229	51606	-	377	143	156	160	129	144	152	203	257	157	120	136	125	171.544	158.245	143.54	126.393	150.179	154.884	158.123	160.461	163.785	117.504	177.347	128.199	-0.0801435	0.758059	0.0528446	0.844633	0.158781	0.622006	0.022392	0.955552	0.141251	0.736438
apaG.AS	51229	51606	+	377	2	0	2	2	1	3	2	0	4	2	2	3	2.39922	0	1.79425	1.95958	1.04291	3.05692	1.55786	0	4.17286	1.95841	2.60804	3.07676	0.0148048	NA	0.00656916	NA	-0.170198	NA	0.0527738	NA	0.112078	NA
apaG.rsmA.TU	51607	51608	-	1	12	21	24	19	22	13	24	34	15	14	17	15	14.3953	21.3022	21.531	18.6161	22.9441	13.2467	18.6943	21.2283	15.6482	13.7089	22.1684	15.3838	0.0178181	NA	-0.026426	0.948237	-0.00307432	0.996744	-0.111015	0.793194	-0.0573998	0.942182
apaG.rsmA.TU_AS	51607	51608	+	1	0	0	0	1	1	1	0	0	0	0	1	1	0	0	0	0.979792	1.04291	1.01897	0	0	0	0	1.30402	1.02559	0.00703429	NA	0.0151506	NA	-0.0728164	NA	-0.0266997	NA	0.07899	NA
rsmA.AS	51609	52426	+	817	0	2	2	1	2	2	1	1	4	2	3	4	0	2.02878	1.79425	0.979792	2.08583	2.03795	0.778929	0.624363	4.17286	1.95841	3.91206	4.10235	0.00863652	NA	0.0300621	NA	-0.12917	NA	0.0911053	NA	0.31789	NA
rsmA	51609	52430	-	821	224	286	232	233	227	251	312	413	267	260	183	208	268.712	290.115	208.133	228.292	236.741	255.763	243.026	257.862	278.538	254.593	238.636	213.322	-0.144772	0.444436	0.0584948	0.771103	0.145404	0.584087	0.158499	0.480579	0.0427422	0.919606
pdxA.AS	52427	53415	+	988	0	0	2	2	0	4	2	4	0	0	0	1	0	0	1.79425	1.95958	0	4.0759	1.55786	2.49745	0	0	0	1.02559	0.0375025	NA	0.00364121	NA	0.00968359	NA	-0.13295	NA	-0.186849	NA
pdxA	52427	53416	-	989	240	339	275	251	281	381	537	659	310	350	294	321	287.906	343.878	246.709	245.928	293.058	388.229	418.285	411.455	323.397	342.721	383.382	329.214	-0.143439	0.453728	0.291172	0.146998	0.682322	0.00184789	0.292739	0.178704	0.474077	0.0465788
surA	53416	54702	-	1286	529	713	637	493	645	733	1145	1170	624	615	716	1167	634.593	723.259	571.469	483.038	672.679	746.908	891.874	730.504	650.966	602.21	933.679	1196.86	-0.163415	0.36738	0.275831	0.144305	0.555516	0.00643071	0.134003	0.530122	0.956166	1.03102e-06
surA.AS	53416	54702	+	1286	2	4	4	6	2	8	0	4	4	4	2	10	2.39922	4.05756	3.5885	5.87875	2.08583	8.15179	0	2.49745	4.17286	3.91681	2.60804	10.2559	0.0203495	NA	0.00942131	NA	-0.38533	NA	-0.0242434	NA	0.126606	0.868201
surA.lptD.TU	54703	54754	-	51	45	63	48	38	40	69	68	64	50	64	65	83	53.9824	63.9065	43.062	37.2321	41.7165	70.3092	52.9672	39.9592	52.1608	62.669	84.7614	85.1238	-0.122705	0.613223	0.14224	0.593388	0.112807	0.80324	0.20447	0.523654	0.852401	0.0243431
surA.lptD.TU_AS	54703	54754	+	51	0	0	0	0	0	0	0	0	0	0	0	0	0	0	0	0	0	0	0	0	0	0	0	0	0	NA	0	NA	0	NA	0	NA	0	NA
lptD	54755	57109	-	2354	786	1089	869	688	617	687	951	1074	706	784	703	841	942.893	1104.67	779.602	674.097	643.477	700.035	740.762	670.565	736.51	767.696	916.727	862.52	-0.338604	0.0465284	-0.035878	0.836326	-0.0331089	0.908156	0.0206199	0.935392	0.267271	0.226361
lptD.AS	54755	57109	+	2354	9	12	22	32	26	41	53	59	16	32	25	40	10.7965	12.1727	19.7367	31.3534	27.1157	41.7779	41.2833	36.8374	16.6914	31.3345	32.6005	41.0235	0.205736	0.347143	0.0937616	0.777309	0.32181	0.469892	-0.0212545	0.971058	0.327916	0.547774
lptD.djlA.IGR	57110	57263	+	153	6	7	10	18	9	12	16	23	14	14	6	6	7.19765	7.10072	8.97125	17.6363	9.38621	12.2277	12.4629	14.3603	14.605	13.7089	7.82413	6.15353	0.0787748	NA	-0.0423842	NA	0.00709352	0.991538	0.0185407	0.976888	-0.423397	0.483632
lptD.5UTR	57110	57336	-	226	63	77	41	59	37	49	43	72	41	63	34	30	75.5754	78.108	36.7821	57.8077	38.5878	49.9297	33.494	44.9541	42.7718	61.6898	44.3367	30.7676	-0.168661	0.453728	-0.0209554	0.955062	-0.141505	0.756541	0.0473356	0.915206	-0.230347	0.663628
djlA.EST5UTR	57264	57363	+	99	30	26	38	33	28	40	37	60	42	46	20	24	35.9883	26.3741	34.0907	32.3331	29.2016	40.759	28.8204	37.4618	43.815	45.0434	26.0804	24.6141	0.0143633	0.980155	0.0161339	0.964729	0.000526398	0.99943	0.137055	0.706354	-0.251428	0.646626
djlA.lptD.IGR	57337	57363	-	26	0	0	0	0	0	0	0	0	0	0	0	0	0	0	0	0	0	0	0	0	0	0	0	0	0	NA	0	NA	0	NA	0	NA	0	NA
djlA	57364	58179	+	815	74	99	94	89	94	63	98	117	84	89	45	58	88.7711	100.425	84.3297	87.2015	98.0338	64.1954	76.3351	73.0504	87.6301	87.1491	58.6809	59.4841	-0.0308896	0.93604	-0.0213753	0.947452	-0.121533	0.754257	0.0099547	0.9851	-0.419803	0.269396
djlA.AS	57364	58179	-	815	0	0	0	0	0	2	0	0	0	0	0	0	0	0	0	0	0	2.03795	0	0	0	0	0	0	0	NA	0.0232096	NA	0	NA	0	NA	0	NA
djlA.EST3UTR	58180	58279	+	99	47	54	55	43	49	29	44	45	43	56	14	25	56.3816	54.777	49.3419	42.1311	51.1027	29.5503	34.2729	28.0963	44.8583	54.8354	18.2563	25.6397	-0.0468223	0.893553	-0.0418585	0.904736	-0.322726	0.425352	0.038471	0.936344	-0.746147	0.0895155
yabP.djlA.IGR	58180	58473	-	293	0	0	2	2	0	0	2	0	0	0	0	0	0	0	1.79425	1.95958	0	0	1.55786	0	0	0	0	0	0.0144912	NA	-0.034623	NA	-0.0405023	NA	-0.0519406	NA	-0.153768	NA
djlA.yabP.IGR	58280	58373	+	93	10	7	7	14	3	8	4	6	9	7	2	7	11.9961	7.10072	6.27987	13.7171	3.12874	8.15179	3.11572	3.74618	9.38894	6.85443	2.60804	7.17912	0.00425732	NA	-0.0959207	NA	-0.495641	0.323383	-0.0457031	NA	-0.360239	0.573327
yabP.EST5UTR	58374	58473	+	99	6	6	17	6	0	2	0	3	3	9	0	4	7.19765	6.08633	15.2511	5.87875	0	2.03795	0	1.87309	3.12965	8.81283	0	4.10235	0.0278795	NA	-0.328512	NA	-0.907782	NA	-0.0956532	NA	-0.676171	0.283056
yabP.AS	58474	59120	-	646	0	6	2	4	4	4	4	0	6	2	2	2	0	6.08633	1.79425	3.91917	4.17165	4.0759	3.11572	0	6.25929	1.95841	2.60804	2.05118	-0.00361718	NA	0.0329282	NA	-0.143031	NA	0.0454582	NA	-0.0596378	NA
yabP	58474	59124	+	650	30	30	39	25	21	17	28	30	19	28	8	11	35.9883	30.4317	34.9879	24.4948	21.9012	17.3226	21.81	18.7309	19.8211	27.4177	10.4322	11.2815	-0.0199534	0.963692	-0.134807	0.659315	-0.27949	0.549412	-0.090243	0.838755	-0.947499	0.059425
yabQ	59121	59279	+	158	5	26	34	24	36	21	32	30	15	19	11	15	5.99805	26.3741	30.5022	23.515	37.5449	21.3985	24.9257	18.7309	15.6482	18.6049	14.3442	15.3838	0.0832382	0.747733	0.0210743	0.958845	-0.132733	0.813067	-0.166049	0.664784	-0.46534	0.408173
yabQ.AS	59121	59279	-	158	0	1	3	0	0	2	1	0	2	0	1	0	0	1.01439	2.69137	0	0	2.03795	0.778929	0	2.08643	0	1.30402	0	0.0119765	NA	-0.00918601	NA	-0.112624	NA	-0.0127143	NA	-0.101988	NA
yabQ.EST3UTR	59280	59379	+	99	8	24	33	23	23	33	26	23	9	11	9	9	9.59687	24.3453	29.6051	22.5352	23.987	33.6261	20.2522	14.3603	9.38894	10.7712	11.7362	9.23029	0.0697545	NA	0.0248162	0.951771	-0.269516	0.590932	-0.49009	0.186996	-0.762526	0.1546
rluA.yabQ.IGR	59280	59586	-	306	6	0	8	10	8	0	6	4	6	6	0	0	7.19765	0	7.177	9.79792	8.3433	0	4.67358	2.49745	6.25929	5.87522	0	0	0.0428996	NA	-0.0730844	NA	-0.237615	NA	-0.047525	NA	-1.68437	0.0355948
yabQ.rluA.IGR	59380	59686	+	306	3	25	29	30	15	24	22	22	18	12	7	7	3.59883	25.3597	26.0166	29.3938	15.6437	24.4554	17.1364	13.736	18.7779	11.7504	9.12815	7.17912	0.0956596	NA	-0.0748541	0.847093	-0.357832	0.470156	-0.206808	0.582587	-0.991305	0.0814189
rluA.EST3UTR	59587	59686	-	99	3	1	4	2	3	4	3	4	9	3	6	7	3.59883	1.01439	3.5885	1.95958	3.12874	4.0759	2.33679	2.49745	9.38894	2.93761	7.82413	7.17912	0.0112085	NA	0.029608	NA	-0.0421436	NA	0.142412	NA	0.431959	0.493145
rluA	59687	60346	-	659	22	20	31	22	19	50	61	77	18	26	16	21	26.3914	20.2878	27.8109	21.5554	19.8153	50.9487	47.5147	48.0759	18.7779	25.4593	20.8643	21.5373	0.0108055	0.981734	0.113752	0.719651	0.551769	0.204507	-0.0408042	0.936905	-0.126587	0.851503
rluA.AS	59687	60346	+	659	4	10	2	4	3	5	12	10	10	6	0	2	4.79844	10.1439	1.79425	3.91917	3.12874	5.09487	9.34715	6.24363	10.4322	5.87522	0	2.05118	-0.0727805	NA	0.047015	NA	0.385234	NA	0.227978	NA	-0.325551	0.615185
rluA.rapA.TU	60347	60357	-	10	1	2	4	1	0	2	5	1	2	3	0	4	1.19961	2.02878	3.5885	0.979792	0	2.03795	3.89465	0.624363	2.08643	2.93761	0	4.10235	0.0107403	NA	-0.0526894	NA	-0.00623042	NA	0.00916781	NA	-0.0199168	NA
rluA.rapA.TU_AS	60347	60357	+	10	0	0	0	0	0	0	0	0	0	0	0	0	0	0	0	0	0	0	0	0	0	0	0	0	0	NA	0	NA	0	NA	0	NA	0	NA
rapA	60358	63264	-	2906	55	58	76	43	64	66	160	164	60	46	76	113	65.9785	58.8346	68.1815	42.1311	66.7464	67.2523	124.629	102.395	62.5929	45.0434	99.1056	115.891	-0.0335113	0.925619	0.0762314	0.792632	0.839541	0.0130722	-0.0143713	0.97818	0.779842	0.0256546
rapA.AS	60358	63264	+	2906	24	16	8	24	18	8	14	18	15	26	7	2	28.7906	16.2302	7.177	23.515	18.7724	8.15179	10.905	11.2385	15.6482	25.4593	9.12815	2.05118	-0.0482487	NA	-0.0254465	0.951787	-0.166753	0.775239	0.0850507	0.86227	-0.696727	0.235527
rapA.5UTR	63265	63428	-	163	11	7	12	15	6	13	44	26	9	6	10	13	13.1957	7.10072	10.7655	14.6969	6.25748	13.2467	34.2729	16.2334	9.38894	5.87522	13.0402	13.3326	0.0279964	NA	-0.0546614	NA	0.417714	0.391743	-0.151368	0.7061	0.0242216	0.978247
rapA.polB.IGR	63265	63428	+	163	0	0	0	0	0	0	1	2	1	0	0	0	0	0	0	0	0	0	0.778929	1.24873	1.04322	0	0	0	0	NA	0	NA	0.0688765	NA	0.0206425	NA	0	NA
polB	63429	65780	-	2351	79	97	107	101	127	152	190	184	105	148	83	93	94.7691	98.3957	95.9924	98.959	132.45	154.884	147.997	114.883	109.538	144.922	108.234	95.3797	0.00283393	0.997583	0.275078	0.232816	0.30109	0.314074	0.185452	0.502466	0.0478253	0.929575
polB.AS	63429	65780	+	2351	10	8	10	6	11	10	8	13	4	13	8	4	11.9961	8.11511	8.97125	5.87875	11.472	10.1897	6.23144	8.11671	4.17286	12.7296	10.4322	4.10235	-0.0288915	NA	0.0678532	NA	-0.0148141	0.982861	0.0306596	NA	-0.023264	0.979712
polB.5UTR	65781	65803	-	22	3	6	1	3	1	2	2	2	1	4	0	5	3.59883	6.08633	0.897125	2.93938	1.04291	2.03795	1.55786	1.24873	1.04322	3.91681	0	5.12794	-0.0394595	NA	-0.0161485	NA	-0.0654125	NA	0.0312	NA	0.0961948	NA
polB.araD.IGR	65781	65854	+	73	4	3	0	0	8	0	0	4	4	2	0	0	4.79844	3.04317	0	0	8.3433	0	0	2.49745	4.17286	1.95841	0	0	-0.0782671	NA	0.189501	NA	0.270503	NA	0.234935	NA	0	NA
araD.3UTR	65804	65854	-	50	3	0	1	3	1	4	2	1	1	0	0	7	3.59883	0	0.897125	2.93938	1.04291	4.0759	1.55786	0.624363	1.04322	0	0	7.17912	0.00227582	NA	0.0188204	NA	-0.0944447	NA	-0.0986102	NA	0.157391	NA
araD	65855	66550	-	695	15	10	18	12	11	15	13	7	18	8	8	12	17.9941	10.1439	16.1482	11.7575	11.472	15.2846	10.1261	4.37054	18.7779	7.83363	10.4322	12.3071	-4.59549e-05	NA	-0.00879782	NA	-0.376832	0.452336	-0.0144826	0.981179	-0.129774	0.860945
araD.AS	65855	66550	+	695	4	5	4	3	2	6	4	8	4	0	0	4	4.79844	5.07195	3.5885	2.93938	2.08583	6.11385	3.11572	4.9949	4.17286	0	0	4.10235	-0.0202368	NA	0.0226419	NA	0.0585404	NA	-0.0605993	NA	-0.133533	0.857303
araD.araA.TU	66551	66834	-	283	9	3	19	10	9	18	15	7	11	6	19	7	10.7965	3.04317	17.0454	9.79792	9.38621	18.3415	11.6839	4.37054	11.4754	5.87522	24.7764	7.17912	0.0707017	NA	0.00553161	NA	-0.251123	0.648238	-0.110481	0.803221	0.0918605	0.910092
araD.araA.TU_AS	66551	66834	+	283	4	4	2	4	2	4	3	8	1	5	4	2	4.79844	4.05756	1.79425	3.91917	2.08583	4.0759	2.33679	4.9949	1.04322	4.89602	5.21608	2.05118	-0.0238004	NA	0.00860838	NA	0.0758405	NA	0.00746679	NA	0.0816853	0.919606
araA	66835	68337	-	1502	37	32	65	57	72	68	53	82	66	99	44	90	44.3855	32.4604	58.3131	55.8482	75.0897	69.2902	41.2833	51.1977	68.8522	96.9412	57.3769	92.3029	0.129263	0.592854	0.0929267	0.751373	-0.17224	0.674148	0.228726	0.458102	0.290711	0.527989
araA.AS	66835	68337	+	1502	20	4	6	18	4	2	2	10	10	8	4	2	23.9922	4.05756	5.38275	17.6363	4.17165	2.03795	1.55786	6.24363	10.4322	7.83363	5.21608	2.05118	-0.0154677	NA	-0.236059	NA	-0.447814	0.373692	-0.0465184	NA	-0.590091	0.339513
araA.araB.TU	68338	68347	-	9	2	0	2	1	1	2	0	1	0	1	1	1	2.39922	0	1.79425	0.979792	1.04291	2.03795	0	0.624363	0	0.979204	1.30402	1.02559	0.00370507	NA	0.00512921	NA	-0.170617	NA	-0.0635901	NA	-0.0339056	NA
araA.araB.TU_AS	68338	68347	+	9	0	0	0	0	0	0	0	0	0	0	0	0	0	0	0	0	0	0	0	0	0	0	0	0	0	NA	0	NA	0	NA	0	NA	0	NA
araB	68348	70048	-	1700	17	11	25	17	38	27	40	49	33	46	50	51	20.3934	11.1583	22.4281	16.6565	39.6307	27.5123	31.1572	30.5938	34.4261	45.0434	65.201	52.305	0.0430319	0.898515	0.21941	0.426933	0.358302	0.403721	0.443815	0.187915	1.20664	0.00705217
araB.AS	68348	70048	+	1700	2	0	2	0	4	5	4	6	2	4	0	2	2.39922	0	1.79425	0	4.17165	5.09487	3.11572	3.74618	2.08643	3.91681	0	2.05118	-0.00656725	NA	0.135034	NA	0.27629	NA	0.128703	NA	0.0393205	NA
araB.5UTR	70049	70075	-	26	0	2	1	0	2	0	0	1	0	5	0	4	0	2.02878	0.897125	0	2.08583	0	0	0.624363	0	4.89602	0	4.10235	-0.0118575	NA	0.0277638	NA	-0.027463	NA	0.0906767	NA	0.228603	NA
araB.araC.IGR	70049	70240	+	191	0	3	4	7	6	7	20	33	7	11	5	12	0	3.04317	3.5885	6.85855	6.25748	7.13282	15.5786	20.604	7.30251	10.7712	6.5201	12.3071	0.0875956	NA	0.0415124	NA	0.717733	0.15932	0.135237	NA	0.335575	0.603113
araC.araB.IGR	70076	70386	-	310	0	0	1	0	1	0	0	4	0	2	0	3	0	0	0.897125	0	1.04291	0	0	2.49745	0	1.95841	0	3.07676	0.00869955	NA	0.00275549	NA	0.0772417	NA	0.0289636	NA	0.141749	NA
araC.5UTR	70241	70386	+	145	9	15	19	22	50	31	121	161	47	55	28	35	10.7965	15.2158	17.0454	21.5554	52.1456	31.5882	94.2505	100.522	49.0311	53.8562	36.5126	35.8956	0.0829181	0.759982	0.521293	0.0967328	2.03531	1.25825e-06	0.955122	0.014643	0.63395	0.157623
araC	70387	71265	+	878	49	63	85	76	152	142	380	624	179	178	131	203	58.7808	63.9065	76.2556	74.4642	158.523	144.694	295.993	389.602	186.736	174.298	170.827	208.194	0.0765889	0.779085	0.816594	0.00201941	2.08123	6.99181e-16	1.11935	3.25644e-05	1.2196	5.04225e-06
araC.AS	70387	71265	-	878	1	6	5	7	1	3	4	13	4	2	2	3	1.19961	6.08633	4.48562	6.85855	1.04291	3.05692	3.11572	8.11671	4.17286	1.95841	2.60804	3.07676	0.024604	NA	-0.120913	NA	8.84299e-05	NA	-0.10149	NA	-0.264228	0.695879
araC.EST3UTR	71266	71270	+	4	1	9	2	10	13	9	41	47	21	12	11	20	1.19961	9.1295	1.79425	9.79792	13.5579	9.17077	31.9361	29.345	21.9075	11.7504	14.3442	20.5118	0.00686392	NA	0.148241	0.635687	1.35383	0.0174222	0.410491	0.268704	0.792211	0.173605
yabI.araC.IGR	71266	71350	-	84	2	5	6	7	2	2	0	15	7	3	2	4	2.39922	5.07195	5.38275	6.85855	2.08583	2.03795	0	9.36544	7.30251	2.93761	2.60804	4.10235	0.0260329	NA	-0.121976	NA	-0.0730937	NA	-0.0278008	NA	-0.217	0.753789
yabI.5UTR	71271	71350	+	79	10	47	26	26	41	45	105	122	59	50	54	50	11.9961	47.6763	23.3252	25.4746	42.7594	45.8538	81.7876	76.1722	61.5497	48.9602	70.4171	51.2794	-0.0441934	0.896327	0.271619	0.327335	1.29989	0.0025645	0.600616	0.0899856	0.958841	0.0309117
yabI	71351	72115	+	764	44	94	52	57	69	120	146	219	88	115	64	105	52.7828	95.3526	46.6505	55.8482	71.961	122.277	113.724	136.735	91.8029	112.608	83.4573	107.687	-0.126683	0.597516	0.49649	0.084424	1.06776	0.00244699	0.629817	0.0459623	0.70816	0.0577101
yabI.AS	71351	72115	-	764	2	6	1	3	1	0	6	5	6	0	4	2	2.39922	6.08633	0.897125	2.93938	1.04291	0	4.67358	3.12181	6.25929	0	5.21608	2.05118	-0.0337227	NA	-0.0827924	NA	0.167889	NA	0.0587335	NA	0.191002	NA
thiQ.yabI.IGR	72116	72128	-	12	3	2	1	0	0	0	6	1	2	0	2	0	3.59883	2.02878	0.897125	0	0	0	4.67358	0.624363	2.08643	0	2.60804	0	-0.035156	NA	-0.0325729	NA	0.217381	NA	0.0467538	NA	0.164417	NA
yabI.EST3UTR	72116	72215	+	99	8	13	10	8	6	8	15	21	11	7	6	7	9.59687	13.1871	8.97125	7.83834	6.25748	8.15179	11.6839	13.1116	11.4754	6.85443	7.82413	7.17912	-0.0346132	NA	-0.0287001	NA	0.199888	0.724094	0.0212636	0.973416	-0.0686175	0.933686
thiQ.EST3UTR	72129	72228	-	99	5	2	12	2	4	0	10	10	4	3	2	0	5.99805	2.02878	10.7655	1.95958	4.17165	0	7.78929	6.24363	4.17286	2.93761	2.60804	0	0.0251201	NA	-0.124354	NA	0.0266471	NA	-0.0892873	NA	-0.598821	0.33732
yabI.thiQ.IGR	72216	72228	+	12	1	7	6	3	3	6	9	8	8	4	5	3	1.19961	7.10072	5.38275	2.93938	3.12874	6.11385	7.01037	4.9949	8.34572	3.91681	6.5201	3.07676	-0.000886142	NA	0.012961	NA	0.124931	NA	0.0697575	NA	0.0518696	0.953561
thiQ.AS	72229	72910	+	681	14	10	18	5	11	14	33	34	14	13	12	16	16.7945	10.1439	16.1482	4.89896	11.472	14.2656	25.7047	21.2283	14.605	12.7296	15.6483	16.4094	-0.0302927	NA	0.0421986	0.916478	0.531721	0.268347	0.0757195	0.881319	0.289229	0.645083
thiQ	72229	72927	-	698	3	6	1	4	4	2	33	35	4	3	16	11	3.59883	6.08633	0.897125	3.91917	4.17165	2.03795	25.7047	21.8527	4.17286	2.93761	20.8643	11.2815	-0.0577739	NA	0.0363692	NA	1.85772	0.00630018	0.0780086	0.877334	1.46152	0.0338909
thiP.AS	72911	74496	+	1585	0	4	0	4	0	0	2	2	4	2	0	2	0	4.05756	0	3.91917	0	0	1.55786	1.24873	4.17286	1.95841	0	2.05118	-0.00143829	NA	-0.113379	NA	-0.0478427	NA	0.0361389	NA	-0.115614	NA
thiP	72911	74521	-	1610	15	7	23	14	17	19	44	39	21	18	29	13	17.9941	7.10072	20.6339	13.7171	17.7295	19.3605	34.2729	24.3501	21.9075	17.6257	37.8166	13.3326	0.0478096	0.889015	0.0174713	0.964927	0.349205	0.468554	0.0441046	0.932867	0.289823	0.633913
tbpA	74497	75480	-	983	16	17	21	13	31	25	38	31	29	10	32	23	19.1937	17.2446	18.8396	12.7373	32.3303	25.4744	29.5993	19.3552	30.2532	9.79204	41.7287	23.5885	-0.0210153	0.961145	0.193293	0.497372	0.282225	0.569471	0.0779615	0.874042	0.601982	0.255151
tbpA.AS	74497	75480	+	983	0	0	0	0	0	4	2	0	4	0	0	0	0	0	0	0	0	4.0759	1.55786	0	4.17286	0	0	0	0	NA	0.0543337	NA	0.0908148	NA	0.081114	NA	0	NA
tbpA.sroA.TU	75481	75515	-	34	6	1	3	4	4	7	6	11	5	6	2	6	7.19765	1.01439	2.69137	3.91917	4.17165	7.13282	4.67358	6.86799	5.21608	5.87522	2.60804	6.15353	-0.012113	NA	0.0707437	NA	0.194148	NA	0.0938409	NA	0.123106	0.872989
tbpA.sroA.TU_AS	75481	75515	+	34	0	0	0	0	0	0	0	0	0	0	0	0	0	0	0	0	0	0	0	0	0	0	0	0	0	NA	0	NA	0	NA	0	NA	0	NA
sroA	75516	75608	-	92	52	40	45	85	69	71	114	175	48	103	49	54	62.3797	40.5756	40.3706	83.2823	71.961	72.3472	88.798	109.263	50.0743	100.858	63.897	55.3818	0.0447108	0.896327	0.0540072	0.877411	0.434559	0.25681	0.0977424	0.802374	-0.0342167	0.962571
sroA.AS	75516	75608	+	92	0	0	0	0	0	0	0	0	0	0	0	0	0	0	0	0	0	0	0	0	0	0	0	0	0	NA	0	NA	0	NA	0	NA	0	NA
sroA.sgrR.TU	75609	75643	-	34	21	17	16	25	22	26	37	60	19	37	20	16	25.1918	17.2446	14.354	24.4948	22.9441	26.4933	28.8204	37.4618	19.8211	36.2305	26.0804	16.4094	-0.0145201	0.979522	0.0674929	0.862281	0.401749	0.373867	0.147425	0.699322	0.0671585	0.929575
sroA.sgrR.TU_AS	75609	75643	+	34	0	0	0	2	0	1	0	0	0	0	0	1	0	0	0	1.95958	0	1.01897	0	0	0	0	0	1.02559	0.00886993	NA	-0.00836928	NA	-0.0783252	NA	-0.032292	NA	-0.0343341	NA
sgrR	75644	77299	-	1655	97	79	118	97	123	90	142	209	120	136	90	97	116.362	80.1367	105.861	95.0399	128.278	91.7077	110.608	130.492	125.186	133.172	117.362	99.482	0.00839268	0.98583	0.0357638	0.90295	0.168771	0.627416	0.163791	0.571555	0.0833904	0.871372
sgrR.AS	75644	77299	+	1655	0	2	4	4	4	8	6	2	4	2	0	6	0	2.02878	3.5885	3.91917	4.17165	8.15179	4.67358	1.24873	4.17286	1.95841	0	6.15353	0.0505283	NA	0.0510791	NA	-0.0649351	NA	-0.0276127	NA	-0.05325	0.950515
sgrR.5UTR	77300	77338	-	38	4	1	6	0	2	0	2	11	1	2	1	10	4.79844	1.01439	5.38275	0	2.08583	0	1.55786	6.86799	1.04322	1.95841	1.30402	10.2559	-0.00194954	NA	-0.0699385	NA	0.0994358	NA	-0.0633855	NA	0.231515	NA
sgrR.sgrS.IGR	77300	77366	+	66	10	10	9	5	11	14	1	4	3	0	14	10	11.9961	10.1439	8.07412	4.89896	11.472	14.2656	0.778929	2.49745	3.12965	0	18.2563	10.2559	-0.0506864	NA	0.129765	NA	-0.604938	0.230399	-0.348643	NA	0.450038	0.46552
sgrS.sgrR.IGR	77339	77366	-	27	3	0	1	0	0	0	4	9	2	3	0	4	3.59883	0	0.897125	0	0	0	3.11572	5.61926	2.08643	2.93761	0	4.10235	-0.0287178	NA	-0.0366363	NA	0.347893	NA	0.127351	NA	0.300891	NA
sgrS.AS	77367	77387	-	20	1	2	3	4	0	1	4	7	4	2	3	4	1.19961	2.02878	2.69137	3.91917	0	1.01897	3.11572	4.37054	4.17286	1.95841	3.91206	4.10235	0.0312491	NA	-0.145075	NA	0.0355706	NA	-0.0106638	NA	0.0676692	NA
sgrS	77367	77593	+	226	136	206	138	80	155	179	27	49	30	51	156	168	163.147	208.964	123.803	78.3834	161.651	182.396	21.0311	30.5938	31.2965	49.9394	203.427	172.299	-0.44565	0.0733328	0.428828	0.0994668	-1.74912	2.52046e-07	-1.05933	0.00158657	0.740234	0.022089
sgrT	77388	77519	+	131	62	81	61	47	100	94	19	26	21	31	84	98	74.3758	82.1655	54.7246	46.0502	104.291	95.7836	14.7997	16.2334	21.9075	30.3553	109.538	100.508	-0.181638	0.410227	0.618798	0.0369157	-1.42072	0.000159938	-0.539228	0.0866371	0.868228	0.0121943
sgrT.AS	77388	77519	-	131	3	4	4	8	2	1	4	7	1	3	4	2	3.59883	4.05756	3.5885	7.83834	2.08583	1.01897	3.11572	4.37054	1.04322	2.93761	5.21608	2.05118	0.0229328	NA	-0.15508	NA	-0.129994	NA	-0.173767	NA	-0.180469	0.801493
sgrS.setA.TU	77594	77620	+	26	3	6	5	4	5	5	2	1	0	1	6	3	3.59883	6.08633	4.48562	3.91917	5.21456	5.09487	1.55786	0.624363	0	0.979204	7.82413	3.07676	-0.0084653	NA	0.0237066	NA	-0.408135	NA	-0.273818	NA	0.0955262	0.905488
sgrS.setA.TU_AS	77594	77620	-	26	0	1	0	1	0	0	0	0	0	0	0	0	0	1.01439	0	0.979792	0	0	0	0	0	0	0	0	-0.000571753	NA	-0.0118373	NA	-0.0494504	NA	-0.0179999	NA	-0.0490828	NA
setA.AS	77621	78747	-	1126	4	3	2	1	0	4	9	1	0	5	0	1	4.79844	3.04317	1.79425	0.979792	0	4.0759	7.01037	0.624363	0	4.89602	0	1.02559	-0.0328011	NA	0.0249065	NA	0.18914	NA	0.0541184	NA	-0.182398	NA
setA	77621	78799	+	1178	49	49	79	83	52	53	57	91	52	29	36	35	58.7808	49.7051	70.8729	81.3228	54.2315	54.0056	44.399	56.817	54.2472	28.3969	46.9448	35.8956	0.101515	0.685519	-0.146205	0.57948	-0.367455	0.324526	-0.456636	0.143771	-0.660411	0.103029
leuD.EST3UTR	78748	78847	-	99	5	3	2	8	5	6	12	10	3	3	9	11	5.99805	3.04317	1.79425	7.83834	5.21456	6.11385	9.34715	6.24363	3.12965	2.93761	11.7362	11.2815	0.00478143	NA	0.0250485	NA	0.196257	0.734707	-0.0870809	NA	0.47194	0.44769
setA.EST3UTR	78800	78899	+	99	7	8	13	12	10	7	7	27	6	10	12	12	8.39726	8.11511	11.6626	11.7575	10.4291	7.13282	5.45251	16.8578	6.25929	9.79204	15.6483	12.3071	0.0384336	NA	-0.0559852	NA	-0.0183171	0.980092	-0.0998653	0.828915	0.107232	0.889556
leuD	78848	79453	-	605	17	9	21	21	20	23	46	35	18	18	43	38	20.3934	9.1295	18.8396	20.5756	20.8583	23.4364	35.8308	21.8527	18.7779	17.6257	56.0729	38.9723	0.0520225	0.874394	0.0313676	0.938097	0.264047	0.581569	-0.0281937	0.96013	0.843515	0.0798577
leuD.AS	78900	79453	+	553	8	11	19	3	5	4	12	20	4	8	4	9	9.59687	11.1583	17.0454	2.93938	5.21456	4.0759	9.34715	12.4873	4.17286	7.83363	5.21608	9.23029	-0.00299121	NA	-0.139686	NA	0.0367819	0.95551	-0.119844	NA	-0.169783	0.814678
leuD.leuC.TU	79454	79463	-	9	0	1	1	0	4	1	9	4	2	1	4	0	0	1.01439	0.897125	0	4.17165	1.01897	7.01037	2.49745	2.08643	0.979204	5.21608	0	-0.00300837	NA	0.10074	NA	0.409957	NA	0.0921116	NA	0.379171	NA
leuD.leuC.TU_AS	79454	79463	+	9	0	2	1	0	0	0	0	0	0	0	0	1	0	2.02878	0.897125	0	0	0	0	0	0	0	0	1.02559	-0.00443686	NA	-0.0112349	NA	-0.0476476	NA	-0.0171022	NA	0.0112282	NA
leuC	79464	80864	-	1400	6	19	10	12	19	19	72	71	39	37	51	67	7.19765	19.2734	8.97125	11.7575	19.8153	19.3605	56.0829	44.3297	40.6854	36.2305	66.5051	68.7144	-0.0456712	0.893553	0.245093	0.385761	1.81352	0.000166835	1.34773	0.00488226	2.4046	4.3078e-06
leuC.AS	79464	80864	+	1400	2	6	3	2	0	5	2	4	6	3	2	3	2.39922	6.08633	2.69137	1.95958	0	5.09487	1.55786	2.49745	6.25929	2.93761	2.60804	3.07676	-0.0289788	NA	0.00857819	NA	-0.032518	NA	0.0961027	NA	0.0646464	NA
leuC.leuB.TU	80865	80866	-	1	0	0	0	0	1	0	0	1	0	1	2	0	0	0	0	0	1.04291	0	0	0.624363	0	0.979204	2.60804	0	0	NA	0.0177395	NA	0.0315553	NA	0.0254211	NA	0.157959	NA
leuC.leuB.TU_AS	80865	80866	+	1	0	0	0	2	0	2	1	0	0	0	0	1	0	0	0	1.95958	0	2.03795	0.778929	0	0	0	0	1.02559	0.0120076	NA	0.000836516	NA	-0.0493246	NA	-0.0437356	NA	-0.0449588	NA
leuB	80867	81958	-	1091	4	4	8	6	11	14	17	32	18	10	24	25	4.79844	4.05756	7.177	5.87875	11.472	14.2656	13.2418	19.9796	18.7779	9.79204	31.2965	25.6397	0.0418579	NA	0.171826	NA	0.620261	0.204507	0.281289	0.442671	1.35503	0.0200169
leuB.AS	80867	81958	+	1091	0	2	2	2	2	6	7	0	2	3	6	6	0	2.02878	1.79425	1.95958	2.08583	6.11385	5.45251	0	2.08643	2.93761	7.82413	6.15353	0.019525	NA	0.0719707	NA	0.0809892	NA	0.0352063	NA	0.458278	0.46426
leuA	81958	83529	-	1571	11	10	8	14	10	12	42	37	17	14	18	32	13.1957	10.1439	7.177	13.7171	10.4291	12.2277	32.715	23.1014	17.7347	13.7089	23.4724	32.8188	-0.0153256	NA	0.0195812	0.961439	0.787299	0.0981042	0.14121	0.723413	0.875505	0.0958471
leuA.AS	81959	83529	+	1570	17	4	13	5	6	16	22	26	8	12	4	8	20.3934	4.05756	11.6626	4.89896	6.25748	16.3036	17.1364	16.2334	8.34572	11.7504	5.21608	8.2047	-0.0376208	NA	0.0550921	NA	0.352009	0.493598	0.045392	0.93271	-0.111392	0.886073
leuA.leuL.TU	83530	83573	-	43	0	0	1	3	0	0	0	1	2	1	0	0	0	0	0.897125	2.93938	0	0	0	0.624363	2.08643	0.979204	0	0	0.0250442	NA	-0.0602157	NA	-0.127329	NA	-0.00906251	NA	-0.252175	NA
leuA.leuL.TU_AS	83530	83621	+	91	0	0	0	0	0	0	2	0	0	0	0	0	0	0	0	0	0	0	1.55786	0	0	0	0	0	0	NA	0	NA	0.0577466	NA	0	NA	0	NA
leuL.3UTR	83574	83621	-	47	4	13	13	25	6	13	11	13	11	12	2	4	4.79844	13.1871	11.6626	24.4948	6.25748	13.2467	8.56822	8.11671	11.4754	11.7504	2.60804	4.10235	0.0829508	NA	-0.133496	NA	-0.42581	0.392172	-0.121963	0.775252	-1.24409	0.0530467
leuL	83622	83708	-	86	28	38	49	58	35	52	39	66	31	42	12	18	33.5891	38.5468	43.9591	56.828	36.5019	52.9867	30.3782	41.2079	32.3397	41.1266	15.6483	18.4606	0.083329	0.760534	-0.0380474	0.916478	-0.27291	0.51288	-0.152515	0.666049	-1.18125	0.00823173
leuL.AS	83622	83708	+	86	0	0	0	0	0	0	0	0	0	0	0	0	0	0	0	0	0	0	0	0	0	0	0	0	0	NA	0	NA	0	NA	0	NA	0	NA
leuL.5UTR	83709	84024	-	315	12	13	17	19	16	17	14	21	14	14	3	8	14.3953	13.1871	15.2511	18.6161	16.6866	17.3226	10.905	13.1116	14.605	13.7089	3.91206	8.2047	0.0286556	NA	0.00122301	NA	-0.200848	0.711377	-0.0555289	0.911502	-0.759469	0.177873
leuL.leuO.IGR	83709	84153	+	444	0	0	0	0	0	0	0	0	0	0	0	0	0	0	0	0	0	0	0	0	0	0	0	0	0	NA	0	NA	0	NA	0	NA	0	NA
leuO.leuL.IGR	84025	84367	-	342	0	0	2	0	2	2	0	0	2	0	0	0	0	0	1.79425	0	2.08583	2.03795	0	0	2.08643	0	0	0	0.0142538	NA	0.0200208	NA	-0.125814	NA	0.00482146	NA	-0.143341	NA
leuO.5UTR	84154	84367	+	213	1	2	0	0	1	1	0	0	1	0	1	0	1.19961	2.02878	0	0	1.04291	1.01897	0	0	1.04322	0	1.30402	0	-0.0278134	NA	0.0497942	NA	0	NA	0.0411007	NA	0.144056	NA
leuO	84368	85312	+	944	13	9	16	10	14	5	8	13	8	8	5	5	15.5949	9.1295	14.354	9.79792	14.6008	5.09487	6.23144	8.11671	8.34572	7.83363	6.5201	5.12794	-0.00170143	NA	-0.0390216	NA	-0.259503	0.634912	-0.105241	0.817301	-0.442849	0.470785
leuO.AS	84368	85312	-	944	29	27	39	28	30	38	61	48	24	51	18	37	34.7887	27.3885	34.9879	27.4342	31.2874	38.721	47.5147	29.9694	25.0372	49.9394	23.4724	37.9468	0.00152194	0.999141	0.0332811	0.931128	0.150057	0.765119	0.0751123	0.873736	-0.00827333	0.992785
leuO.EST3UTR	85313	85412	+	99	2	2	3	4	2	1	4	3	2	0	2	7	2.39922	2.02878	2.69137	3.91917	2.08583	1.01897	3.11572	1.87309	2.08643	0	2.60804	7.17912	0.0174667	NA	-0.0679306	NA	-0.0723745	NA	-0.143457	NA	0.137337	NA
yabR.leuO.IGR	85313	85466	-	153	0	0	4	2	0	2	0	0	2	2	0	0	0	0	3.5885	1.95958	0	2.03795	0	0	2.08643	1.95841	0	0	0.0401765	NA	-0.0369085	NA	-0.319533	NA	-0.0176747	NA	-0.39355	NA
leuO.ilvI.IGR	85413	85419	+	6	0	0	0	0	0	1	0	0	0	0	0	0	0	0	0	0	0	1.01897	0	0	0	0	0	0	0	NA	0.0137432	NA	0	NA	0	NA	0	NA
ilvI.5UTR	85420	85629	+	209	1	0	1	0	0	3	0	2	2	1	0	0	1.19961	0	0.897125	0	0	3.05692	0	1.24873	2.08643	0.979204	0	0	-0.0025496	NA	0.0365391	NA	0.0264632	NA	0.0534292	NA	-0.0918633	NA
yabR	85467	85511	-	44	0	0	0	0	0	0	0	0	0	0	0	0	0	0	0	0	0	0	0	0	0	0	0	0	0	NA	0	NA	0	NA	0	NA	0	NA
yabR.AS	85467	85511	+	44	0	0	0	0	0	1	0	0	0	0	0	0	0	0	0	0	0	1.01897	0	0	0	0	0	0	0	NA	0.0137432	NA	0	NA	0	NA	0	NA
ilvI.yabR.IGR	85512	85629	-	117	0	0	0	0	0	0	0	0	0	0	0	0	0	0	0	0	0	0	0	0	0	0	0	0	0	NA	0	NA	0	NA	0	NA	0	NA
ilvI	85630	87354	+	1724	46	46	36	36	31	35	38	76	28	34	25	39	55.182	46.6619	32.2965	35.2725	32.3303	35.6641	29.5993	47.4516	29.21	33.2929	32.6005	39.9979	-0.113095	0.647394	0.00218397	0.994053	0.10255	0.834935	-0.0329349	0.948556	0.0714813	0.916479
ilvI.AS	85630	87354	-	1724	8	4	2	2	2	2	4	2	4	2	4	2	9.59687	4.05756	1.79425	1.95958	2.08583	2.03795	3.11572	1.24873	4.17286	1.95841	5.21608	2.05118	-0.0747318	NA	0.00893452	NA	0.0352625	NA	0.0689488	NA	0.225008	0.743692
ilvI.ilvH.TU	87355	87356	+	1	1	2	4	0	0	1	0	3	1	1	4	0	1.19961	2.02878	3.5885	0	0	1.01897	0	1.87309	1.04322	0.979204	5.21608	0	0.00244858	NA	-0.0553722	NA	-0.0870111	NA	-0.0409092	NA	0.0690928	NA
ilvI.ilvH.TU_AS	87355	87356	-	1	4	0	0	0	0	0	0	0	0	0	0	0	4.79844	0	0	0	0	0	0	0	0	0	0	0	-0.0152653	NA	0	NA	0	NA	0	NA	0	NA
ilvH	87357	87848	+	491	10	13	21	7	6	12	12	28	2	3	24	10	11.9961	13.1871	18.8396	6.85855	6.25748	12.2277	9.34715	17.4822	2.08643	2.93761	31.2965	10.2559	0.00255007	NA	-0.0638796	NA	0.0214996	0.976974	-0.65902	0.112029	0.294101	0.647371
ilvH.AS	87357	87848	-	491	4	0	2	2	0	0	0	2	2	0	2	4	4.79844	0	1.79425	1.95958	0	0	0	1.24873	2.08643	0	2.60804	4.10235	-0.00560197	NA	-0.112195	NA	-0.147827	NA	-0.0438098	NA	0.124278	NA
ilvH.EST3UTR	87849	87946	+	97	10	10	6	8	6	17	16	10	1	6	11	15	11.9961	10.1439	5.38275	7.83834	6.25748	17.3226	12.4629	6.24363	1.04322	5.87522	14.3442	15.3838	-0.0525891	NA	0.112399	NA	0.155762	0.794641	-0.146501	0.719061	0.498072	0.411207
cra.ilvH.IGR	87849	88027	-	178	2	0	0	2	0	2	0	6	0	0	1	0	2.39922	0	0	1.95958	0	2.03795	0	3.74618	0	0	1.30402	0	-0.00255571	NA	0.00149941	NA	0.059573	NA	-0.0691885	NA	-0.0552052	NA
cra.5UTR	87947	88027	+	80	70	74	117	115	129	96	153	192	95	100	46	69	83.9726	75.0648	104.964	112.676	134.536	97.8215	119.176	119.878	99.1055	97.9204	59.985	70.7656	0.132476	0.558818	0.0259601	0.930633	0.0849873	0.823743	-0.0559041	0.883469	-0.601031	0.0646848
cra	88028	89032	+	1004	1040	1251	1467	1295	1277	1249	1693	2219	1286	1503	719	844	1247.59	1269	1316.08	1268.83	1331.8	1272.7	1318.73	1385.46	1341.57	1471.74	937.591	865.596	0.0166971	0.967626	0.00290222	0.9829	0.0519549	0.832427	0.0579124	0.741311	-0.491488	0.00219719
cra.AS	88028	89032	-	1004	0	4	0	2	0	1	0	4	0	2	0	2	0	4.05756	0	1.95958	0	1.01897	0	2.49745	0	1.95841	0	2.05118	-0.0123563	NA	-0.020944	NA	0.02804	NA	0.000894445	NA	0.0125482	NA
cra.EST3UTR	89033	89132	+	99	73	102	118	97	87	77	66	166	105	70	28	35	87.5715	103.468	105.861	95.0399	90.7334	78.461	51.4093	103.644	109.538	68.5443	36.5126	35.8956	0.0131745	0.981128	-0.0651469	0.839351	-0.218567	0.572773	-0.0612414	0.886976	-1.22149	0.00136432
mraZ.cra.IGR	89033	89633	-	600	2	2	4	3	0	4	0	6	0	0	0	0	2.39922	2.02878	3.5885	2.93938	0	4.0759	0	3.74618	0	0	0	0	0.00901581	NA	-0.0244667	NA	-0.0779765	NA	-0.207466	NA	-0.554822	NA
cra.mraZ.IGR	89133	89595	+	462	54	85	83	95	59	53	65	88	49	40	14	23	64.7789	86.2231	74.4614	93.0803	61.5319	54.0056	50.6304	54.9439	51.1176	39.1681	18.2563	23.5885	0.0275383	0.948048	-0.180763	0.470177	-0.453086	0.199575	-0.506931	0.0977788	-1.73156	1.78114e-05
mraZ.5UTR	89596	89633	+	37	25	19	26	17	17	7	39	59	24	17	9	11	29.9902	19.2734	23.3252	16.6565	17.7295	7.13282	30.3782	36.8374	25.0372	16.6465	11.7362	11.2815	-0.0329834	0.926594	-0.134831	0.667039	0.36526	0.431984	0.0128885	0.984008	-0.432123	0.447352
mraZ	89634	90092	+	458	329	364	361	328	270	255	392	587	292	324	141	182	394.671	369.238	323.862	321.372	281.586	259.838	305.34	366.501	304.619	317.262	183.867	186.657	-0.0896485	0.682394	-0.102854	0.556003	0.0431514	0.891377	-0.0222155	0.941698	-0.734071	0.000604109
mraZ.AS	89634	90092	-	458	5	0	2	2	0	2	2	2	0	2	2	2	5.99805	0	1.79425	1.95958	0	2.03795	1.55786	1.24873	0	1.95841	2.60804	2.05118	-0.0135678	NA	-0.0359108	NA	-0.0503556	NA	-0.0540237	NA	0.0502616	NA
rsmH	90094	91035	+	941	443	544	480	513	412	434	705	998	348	443	257	349	531.427	551.828	430.62	502.633	429.68	442.235	549.145	623.114	363.039	433.787	335.133	357.93	-0.0823189	0.71204	-0.0295197	0.880317	0.264551	0.202631	-0.120201	0.567606	-0.388134	0.0813703
rsmH.AS	90094	91035	-	941	1	0	4	4	0	4	2	2	1	8	0	3	1.19961	0	3.5885	3.91917	0	4.0759	1.55786	1.24873	1.04322	7.83363	0	3.07676	0.0528826	NA	-0.0454972	NA	-0.200936	NA	0.0189744	NA	-0.223601	NA
ftsL	91032	91397	+	365	512	514	539	468	412	432	554	806	376	412	209	278	614.2	521.396	483.55	458.543	429.68	440.197	431.527	503.236	392.249	403.432	272.54	285.113	-0.110045	0.577278	-0.0359451	0.855922	-0.00757138	0.981618	-0.134536	0.512235	-0.700673	0.000383452
ftsL.AS	91036	91397	-	361	0	0	3	0	0	2	0	6	0	0	0	2	0	0	2.69137	0	0	2.03795	0	3.74618	0	0	0	2.05118	0.0207056	NA	-0.00750286	NA	0.0262593	NA	-0.0744315	NA	-0.0292157	NA
ftsL.ftsI.TU	91398	91412	+	14	15	29	34	30	31	22	33	72	37	27	9	19	17.9941	29.4173	30.5022	29.3938	32.3303	22.4174	25.7047	44.9541	38.599	26.4385	11.7362	19.4862	0.0422245	0.898925	-0.0250619	0.949157	0.115486	0.82826	0.030634	0.954859	-0.559953	0.277808
ftsL.ftsI.TU_AS	91398	91412	-	14	0	0	0	0	0	0	0	0	0	0	0	0	0	0	0	0	0	0	0	0	0	0	0	0	0	NA	0	NA	0	NA	0	NA	0	NA
ftsI.AS	91413	93165	-	1752	31	32	31	38	20	32	44	20	30	36	20	24	37.1879	32.4604	27.8109	37.2321	20.8583	32.6072	34.2729	12.4873	31.2965	35.2513	26.0804	24.6141	-0.0125214	0.981128	-0.0550136	0.885732	-0.239141	0.621952	0.00925557	0.990153	-0.20966	0.732203
ftsI	91413	93179	+	1766	1994	2567	2653	2687	2179	1942	1996	2713	1821	2000	1158	1599	2392.02	2603.94	2380.07	2632.7	2272.51	1978.85	1554.74	1693.9	1899.7	1958.41	1510.06	1639.92	0.00191082	0.999141	-0.118437	0.391458	-0.588698	0.000192098	-0.307555	0.0669082	-0.63544	5.49179e-05
ftsO	92485	92658	+	173	1731	2230	2322	2392	1840	1641	1601	2059	1559	1717	971	1331	2076.52	2262.09	2083.12	2343.66	1918.96	1672.14	1247.07	1285.56	1626.37	1681.29	1266.2	1365.06	0.0120988	0.981128	-0.189315	0.208976	-0.772688	7.14915e-07	-0.354781	0.0331308	-0.713991	5.04711e-06
ftsO.AS	92485	92658	-	173	16	19	18	25	12	23	27	10	19	22	13	20	19.1937	19.2734	16.1482	24.4948	12.515	23.4364	21.0311	6.24363	19.8211	21.5425	16.9523	20.5118	0.00755527	NA	-0.0279	0.946199	-0.250468	0.631492	0.00626142	0.993596	-0.055149	0.946917
murE.AS	93166	94649	-	1483	0	4	2	0	0	0	0	2	3	0	0	0	0	4.05756	1.79425	0	0	0	0	1.24873	3.12965	0	0	0	-0.00936287	NA	-0.0381576	NA	-0.0255004	NA	0.0211454	NA	-0.155342	NA
murE	93166	94653	+	1487	396	503	493	402	450	461	534	842	459	434	286	317	475.045	510.238	442.283	393.877	469.311	469.747	415.948	525.713	478.836	424.974	372.95	325.111	-0.0882807	0.685519	0.0566421	0.759998	0.127759	0.622006	0.0489827	0.851679	-0.235291	0.386685
murF.AS	94650	96001	-	1351	2	2	2	5	0	0	2	2	0	2	0	0	2.39922	2.02878	1.79425	4.89896	0	0	1.55786	1.24873	0	1.95841	0	0	0.0103656	NA	-0.154228	NA	-0.133962	NA	-0.0940112	NA	-0.600883	NA
murF	94650	96008	+	1358	280	343	380	348	319	403	493	621	387	383	259	348	335.891	347.935	340.907	340.968	332.689	410.647	384.012	387.729	403.724	375.035	337.741	356.905	-0.00151414	0.999141	0.0393212	0.843036	0.133514	0.593574	0.0945289	0.664709	0.0247657	0.953754
mraY	96002	97084	+	1082	197	240	261	244	239	269	313	406	219	269	155	229	236.323	243.453	234.15	239.069	249.256	274.104	243.805	253.491	228.464	263.406	202.123	234.86	-0.00622461	0.990499	0.0462635	0.827461	0.0507473	0.875105	0.0235107	0.941698	-0.0977941	0.789743
mraY.AS	96002	97084	-	1082	4	6	6	3	8	6	12	8	8	10	3	18	4.79844	6.08633	5.38275	2.93938	8.3433	6.11385	9.34715	4.9949	8.34572	9.79204	3.91206	18.4606	-0.0207597	NA	0.0872764	NA	0.217546	0.699842	0.184036	NA	0.557863	0.361836
mraY.murD.TU	97085	97086	+	1	14	15	23	18	20	7	22	27	9	18	9	14	16.7945	15.2158	20.6339	17.6363	20.8583	7.13282	17.1364	16.8578	9.38894	17.6257	11.7362	14.3582	0.0252405	NA	-0.0749548	0.845598	-0.0686818	0.909318	-0.111559	0.795731	-0.271159	0.668446
mraY.murD.TU_AS	97085	97086	-	1	0	0	0	0	0	0	0	0	0	0	0	0	0	0	0	0	0	0	0	0	0	0	0	0	0	NA	0	NA	0	NA	0	NA	0	NA
murD	97087	98403	+	1316	263	340	421	415	344	414	575	722	384	419	246	264	315.497	344.892	377.69	406.614	358.762	421.855	447.884	450.79	400.595	410.286	320.789	270.755	0.0936668	0.661567	-0.00177215	0.992246	0.147981	0.542361	0.0203284	0.945175	-0.369858	0.11126
murD.AS	97087	98403	-	1316	4	0	4	4	2	2	0	2	0	4	2	4	4.79844	0	3.5885	3.91917	2.08583	2.03795	0	1.24873	0	3.91681	2.60804	4.10235	0.0167995	NA	-0.0461177	NA	-0.351062	NA	-0.0699329	NA	-0.0295188	NA
ftsW	98403	99647	+	1244	217	262	351	328	322	329	333	532	294	344	193	170	260.315	265.77	314.891	321.372	335.818	335.243	259.384	332.161	306.705	336.846	251.676	174.35	0.0911092	0.687679	0.02243	0.926509	-0.0711148	0.826709	0.00685454	0.987372	-0.516941	0.0401117
ftsW.AS	98404	99643	-	1239	0	0	4	4	0	2	4	2	5	4	0	0	0	0	3.5885	3.91917	0	2.03795	3.11572	1.24873	5.21608	3.91681	0	0	0.0858706	NA	-0.0874132	NA	-0.106762	NA	0.0204313	NA	-0.781272	NA
murG	99644	100711	+	1067	195	284	298	288	230	226	239	405	261	283	167	174	233.924	288.086	267.343	282.18	239.87	230.288	186.164	252.867	272.279	277.115	217.772	178.452	0.0205152	0.959376	-0.0779069	0.713418	-0.234997	0.363077	-1.79263e-05	0.999997	-0.413694	0.131905
murG.AS	99644	100711	-	1067	4	0	2	0	0	2	0	0	2	0	0	2	4.79844	0	1.79425	0	0	2.03795	0	0	2.08643	0	0	2.05118	-0.0141326	NA	0.00385785	NA	-0.16825	NA	0.00632509	NA	0.0200667	NA
murG.murC.TU	100712	100764	+	52	20	19	19	15	14	24	29	46	17	30	6	23	23.9922	19.2734	17.0454	14.6969	14.6008	24.4554	22.589	28.7207	17.7347	29.3761	7.82413	23.5885	-0.0482518	0.889238	0.0510415	0.89867	0.317971	0.511922	0.142256	0.719034	0.00624683	0.995199
murG.murC.TU_AS	100712	100764	-	52	3	0	0	0	0	0	0	0	0	0	0	0	3.59883	0	0	0	0	0	0	0	0	0	0	0	-0.0134682	NA	0	NA	0	NA	0	NA	0	NA
murC	100765	102240	+	1475	259	354	385	365	430	390	456	632	370	404	249	306	310.699	359.094	345.393	357.624	448.452	397.4	355.192	394.597	385.99	395.598	324.701	313.83	0.0231389	0.953859	0.117868	0.478953	0.0690455	0.809642	0.071415	0.754685	-0.12481	0.690731
murC.AS	100765	102240	-	1475	3	6	2	2	0	2	0	0	0	2	2	4	3.59883	6.08633	1.79425	1.95958	0	2.03795	0	0	0	1.95841	2.60804	4.10235	-0.0334448	NA	-0.0387646	NA	-0.474935	NA	-0.0580967	NA	0.154389	NA
ddlB	102233	103153	+	920	320	367	414	372	341	348	431	568	374	401	272	331	383.875	372.281	371.41	364.483	355.633	354.603	335.719	354.638	390.163	392.661	354.694	339.47	-0.0138111	0.979121	-0.0147469	0.94173	-0.0684758	0.804104	0.0387639	0.880664	-0.0770402	0.814426
ddlB.AS	102241	103153	-	912	0	0	0	0	0	0	0	0	0	0	0	0	0	0	0	0	0	0	0	0	0	0	0	0	0	NA	0	NA	0	NA	0	NA	0	NA
ftsQ	103155	103985	+	830	350	430	429	370	388	346	515	601	372	379	268	270	419.863	436.187	384.867	362.523	404.65	352.565	401.149	375.242	388.076	371.118	349.478	276.909	-0.0704346	0.779085	0.00522595	0.979714	0.039151	0.899973	0.00920078	0.97818	-0.231803	0.395009
ftsQ.AS	103155	103985	-	830	0	0	2	0	2	0	0	4	2	2	0	0	0	0	1.79425	0	2.08583	0	0	2.49745	2.08643	1.95841	0	0	0.0181688	NA	0.00420696	NA	0.0293175	NA	0.036991	NA	-0.176625	NA
ftsA	103982	105244	+	1262	741	840	877	863	794	870	1084	1309	900	895	554	617	888.91	852.087	786.779	845.561	828.073	886.508	844.36	817.291	938.894	876.387	722.428	632.788	-0.037846	0.899328	0.0207105	0.89867	0.0198998	0.941139	0.075937	0.680879	-0.250028	0.23692
ftsA.AS	103986	105244	-	1258	2	0	2	0	0	0	2	0	0	0	0	0	2.39922	0	1.79425	0	0	0	1.55786	0	0	0	0	0	-0.00187766	NA	-0.0234673	NA	-0.00705431	NA	-0.0353038	NA	-0.101172	NA
ftsA.ftsZ.TU	105245	105304	+	59	145	181	200	223	230	218	295	388	187	207	187	224	173.943	183.604	179.425	218.494	239.87	222.136	229.784	242.253	195.081	202.695	243.852	229.732	0.0461958	0.889238	0.0761801	0.707277	0.180393	0.488483	0.000391867	0.999439	0.219232	0.480091
ftsA.ftsZ.TU_AS	105245	105304	-	59	0	0	0	0	0	0	0	0	0	0	0	0	0	0	0	0	0	0	0	0	0	0	0	0	0	NA	0	NA	0	NA	0	NA	0	NA
ftsZ	105305	106456	+	1151	845	918	1106	994	1155	1173	1544	2071	1314	1379	981	1195	1013.67	931.209	992.22	973.914	1204.56	1195.26	1202.67	1293.05	1370.78	1350.32	1279.24	1225.58	0.00700804	0.988056	0.177505	0.224239	0.297927	0.0643954	0.410773	0.00970451	0.327958	0.0598583
ftsZ.AS	105305	106456	-	1151	0	0	0	0	3	0	0	2	0	2	0	4	0	0	0	0	3.12874	0	0	1.24873	0	1.95841	0	4.10235	0	NA	0.0568858	NA	0.0915623	NA	0.063784	NA	0.28974	NA
ftsZ.lpxC.TU	106457	106556	+	99	329	349	339	293	343	371	490	644	377	374	327	379	394.671	354.022	304.125	287.079	357.719	378.039	381.675	402.089	393.292	366.222	426.415	388.698	-0.150373	0.398959	0.160304	0.348533	0.337244	0.0949171	0.243175	0.223933	0.420456	0.0509962
ftsZ.lpxC.TU_AS	106457	106556	-	99	0	0	0	0	0	0	0	0	0	0	0	0	0	0	0	0	0	0	0	0	0	0	0	0	0	NA	0	NA	0	NA	0	NA	0	NA
lpxC	106557	107474	+	917	2183	2632	2756	2530	2450	2640	3798	4266	2491	2631	2332	2725	2618.75	2669.87	2472.48	2478.87	2555.14	2690.09	2958.37	2663.53	2598.65	2576.28	3040.98	2794.73	-0.0441972	0.882369	0.0245089	0.861743	0.151879	0.388741	0.0272198	0.888381	0.223539	0.222022
lpxC.AS	106557	107474	-	917	2	6	6	4	2	4	4	2	2	2	0	4	2.39922	6.08633	5.38275	3.91917	2.08583	4.0759	3.11572	1.24873	2.08643	1.95841	0	4.10235	0.00427405	NA	-0.042323	NA	-0.213283	NA	-0.119473	NA	-0.263069	NA
lpxC.3UTR	107475	107544	+	69	145	218	213	198	189	196	357	340	171	214	143	178	173.943	221.137	191.088	193.999	197.111	199.719	278.078	212.283	178.39	209.55	186.475	182.555	-0.0108762	0.981227	0.012327	0.961179	0.253756	0.332512	0.00459252	0.992652	-0.0523022	0.911296
secM.lpxC.IGR	107475	107704	-	229	0	2	3	0	0	0	0	0	1	1	0	2	0	2.02878	2.69137	0	0	0	0	0	1.04322	0.979204	0	2.05118	0.00327489	NA	-0.05261	NA	-0.181955	NA	-0.0119664	NA	-0.0303869	NA
lpxC.secM.IGR	107545	107604	+	59	89	118	133	129	96	123	189	205	101	123	74	94	106.765	119.698	119.318	126.393	100.12	125.334	147.218	127.994	105.365	120.442	96.4976	96.4053	0.0282948	0.942925	-0.0352216	0.898758	0.105074	0.7652	-0.0481275	0.895587	-0.285591	0.433009
secM.EST5UTR	107605	107704	+	99	140	192	179	145	169	163	151	194	134	143	102	105	167.945	194.763	160.585	142.07	176.252	166.093	117.618	121.126	139.791	140.026	133.01	107.687	-0.07766	0.760035	0.0551431	0.819389	-0.244899	0.374995	-0.0468403	0.892614	-0.283441	0.397447
secM	107705	108217	+	512	571	733	689	621	569	595	534	720	513	535	388	570	684.977	743.547	618.119	608.451	593.417	606.29	415.948	449.541	535.169	523.874	505.96	584.585	-0.0932737	0.646866	-0.00898727	0.959548	-0.446531	0.0133668	-0.115795	0.543266	-0.153782	0.55324
secM.AS	107705	108217	-	512	4	10	2	12	10	6	6	10	4	3	8	10	4.79844	10.1439	1.79425	11.7575	10.4291	6.11385	4.67358	6.24363	4.17286	2.93761	10.4322	10.2559	-0.00930803	NA	0.0319649	NA	-0.0801646	0.900555	-0.133442	NA	0.2205	0.750699
secM.secA.TU	108218	108278	+	60	111	125	99	88	76	74	91	108	84	75	87	113	133.157	126.799	88.8154	86.2217	79.2614	75.4041	70.8826	67.4312	87.6301	73.4403	113.45	115.891	-0.209976	0.323979	-0.0514852	0.863442	-0.22668	0.477744	-0.0469765	0.900585	0.316623	0.385745
secM.secA.TU_AS	108218	108278	-	60	0	0	0	0	0	0	0	0	0	0	0	0	0	0	0	0	0	0	0	0	0	0	0	0	0	NA	0	NA	0	NA	0	NA	0	NA
secA	108279	110984	+	2705	1268	1717	1456	1201	1097	1180	1552	1524	978	1039	1182	1843	1521.1	1741.71	1306.21	1176.73	1144.08	1202.39	1208.9	951.528	1020.26	1017.39	1541.35	1890.16	-0.209666	0.212717	-0.0242657	0.898062	-0.155703	0.486501	-0.17642	0.359315	0.430593	0.0305824
secA.AS	108279	110984	-	2705	4	0	6	0	6	4	8	6	8	0	4	8	4.79844	0	5.38275	0	6.25748	4.0759	6.23144	3.74618	8.34572	0	5.21608	8.2047	0.0062911	NA	0.0605655	NA	0.150367	NA	0.0541411	NA	0.305268	0.638793
secA.mutT.TU	110985	111043	+	58	45	61	35	39	24	27	44	21	19	22	30	47	53.9824	61.8777	31.3994	38.2119	25.0299	27.5123	34.2729	13.1116	19.8211	21.5425	39.1206	48.2026	-0.136064	0.560672	-0.088357	0.789128	-0.300839	0.497186	-0.253697	0.457637	0.207811	0.72104
secA.mutT.TU_AS	110985	111043	-	58	0	0	2	0	0	2	2	0	0	0	2	0	0	0	1.79425	0	0	2.03795	1.55786	0	0	0	2.60804	0	0.0135664	NA	0.00272908	NA	-0.0103079	NA	-0.0494618	NA	0.0349068	NA
mutT	111044	111433	+	389	13	14	20	11	9	19	23	36	24	16	10	11	15.5949	14.2014	17.9425	10.7777	9.38621	19.3605	17.9154	22.4771	25.0372	15.6673	13.0402	11.2815	-0.0044889	NA	-0.000234251	0.999595	0.206322	0.698459	0.115237	0.787837	-0.121456	0.868494
mutT.AS	111044	111433	-	389	6	5	6	5	5	8	11	10	4	8	2	2	7.19765	5.07195	5.38275	4.89896	5.21456	8.15179	8.56822	6.24363	4.17286	7.83363	2.60804	2.05118	-0.0133868	NA	0.0394814	NA	0.144461	0.81067	0.0318761	NA	-0.356998	0.579982
mutT.EST3UTR	111434	111533	+	99	13	16	26	15	17	22	9	28	17	15	8	25	15.5949	16.2302	23.3252	14.6969	17.7295	22.4174	7.01037	17.4822	17.7347	14.6881	10.4322	25.6397	0.0250583	NA	0.0120345	0.97393	-0.258802	0.621686	-0.050479	0.918852	-0.0294039	0.97368
yacG.mutT.IGR	111434	111548	-	114	2	13	15	14	7	8	22	40	6	14	7	10	2.39922	13.1871	13.4569	13.7171	7.30039	8.15179	17.1364	24.9745	6.25929	13.7089	9.12815	10.2559	0.0622407	NA	-0.119928	NA	0.236768	0.662435	-0.0822559	0.869059	-0.207183	0.763301
mutT.yacG.IGR	111534	111648	+	114	2	2	6	6	13	3	10	7	3	9	5	8	2.39922	2.02878	5.38275	5.87875	13.5579	3.05692	7.78929	4.37054	3.12965	8.81283	6.5201	8.2047	0.0637912	NA	0.0575092	NA	0.026314	0.971015	0.0122826	NA	0.127613	0.868046
yacG.EST3UTR	111549	111648	-	99	19	21	28	17	16	17	18	38	19	23	19	10	22.7926	21.3022	25.1195	16.6565	16.6866	17.3226	14.0207	23.7258	19.8211	22.5217	24.7764	10.2559	-0.00799149	0.987009	-0.0523319	0.895906	-0.0598854	0.918916	0.00396676	0.99473	-0.14813	0.828207
yacG	111649	111846	-	197	19	27	32	20	20	28	30	46	30	39	33	34	22.7926	27.3885	28.708	19.5958	20.8583	28.5313	23.3679	28.7207	31.2965	38.1889	43.0327	34.87	-0.00732975	0.988454	0.00580815	0.987537	0.0523714	0.922807	0.163332	0.653251	0.43918	0.380936
yacG.AS	111649	111846	+	197	2	5	18	3	9	9	7	3	6	3	3	4	2.39922	5.07195	16.1482	2.93938	9.38621	9.17077	5.45251	1.87309	6.25929	2.93761	3.91206	4.10235	0.0715166	NA	-0.00483207	NA	-0.392416	0.438514	-0.153551	NA	-0.411812	0.516103
yacG.zapD.TU	111847	111855	-	8	1	10	7	5	3	5	15	12	6	7	7	18	1.19961	10.1439	6.27987	4.89896	3.12874	5.09487	11.6839	7.49235	6.25929	6.85443	9.12815	18.4606	-0.00285886	NA	-0.0454574	NA	0.227467	0.683837	0.0331114	NA	0.514597	0.401025
yacG.zapD.TU_AS	111847	111855	+	8	0	1	1	1	1	2	0	0	0	0	0	0	0	1.01439	0.897125	0.979792	1.04291	2.03795	0	0	0	0	0	0	0.00506635	NA	0.0114162	NA	-0.123921	NA	-0.0513302	NA	-0.142602	NA
zapD	111856	112599	-	743	69	139	92	68	71	82	137	175	85	92	56	121	82.773	141	82.5355	66.6259	74.0468	83.5559	106.713	109.263	88.6733	90.0867	73.0252	124.096	-0.164954	0.456034	0.0197717	0.953703	0.355289	0.298081	0.0973805	0.785316	0.309994	0.467245
zapD.AS	111856	112599	+	743	0	11	9	8	14	7	2	4	10	8	4	5	0	11.1583	8.07412	7.83834	14.6008	7.13282	1.55786	2.49745	10.4322	7.83363	5.21608	5.12794	0.0246514	NA	0.0465908	NA	-0.561446	0.262395	0.0274093	NA	-0.199496	0.777163
coaE	112599	113219	-	620	64	97	96	75	61	81	105	167	61	77	27	60	76.775	98.3957	86.124	73.4844	63.6177	82.5369	81.7876	104.269	63.6361	75.3987	35.2086	61.5353	-0.0267196	0.950806	-0.0325195	0.921276	0.130916	0.747884	-0.0716706	0.859742	-0.540498	0.165359
coaE.AS	112600	113219	+	619	0	0	0	0	0	2	3	0	2	2	2	0	0	0	0	0	0	2.03795	2.33679	0	2.08643	1.95841	2.60804	0	0	NA	0.0517812	NA	0.161981	NA	0.112443	NA	0.256089	NA
coaE.yacM.IGR	113220	113243	+	23	0	0	0	0	0	0	0	0	0	0	0	0	0	0	0	0	0	0	0	0	0	0	0	0	0	NA	0	NA	0	NA	0	NA	0	NA
coaE.EST5UTR	113220	113319	-	99	7	14	12	16	2	14	13	32	17	9	4	4	8.39726	14.2014	10.7655	15.6767	2.08583	14.2656	10.1261	19.9796	17.7347	8.81283	5.21608	4.10235	0.015376	NA	-0.0907171	NA	0.0647998	0.918433	0.000833733	0.999425	-0.635964	0.290047
yacM	113244	113288	+	44	0	0	1	0	0	0	0	1	0	0	0	0	0	0	0.897125	0	0	0	0	0.624363	0	0	0	0	0.00448246	NA	-0.0112349	NA	-0.011679	NA	-0.0171022	NA	-0.0462499	NA
yacM.AS	113244	113288	-	44	6	11	12	14	2	11	9	26	13	8	3	2	7.19765	11.1583	10.7655	13.7171	2.08583	11.2087	7.01037	16.2334	13.5618	7.83363	3.91206	2.05118	0.0270855	NA	-0.112234	NA	-0.0197868	0.978473	-0.0320093	0.955552	-0.862317	0.16467
yacM.guaC.IGR	113289	113343	+	54	0	0	1	0	0	0	0	2	0	0	0	0	0	0	0.897125	0	0	0	0	1.24873	0	0	0	0	0.00448246	NA	-0.0112349	NA	0.011769	NA	-0.0171022	NA	-0.0462499	NA
guaC.coaE.IGR	113320	113443	-	123	0	1	6	5	0	1	1	7	3	4	0	4	0	1.01439	5.38275	4.89896	0	1.01897	0.778929	4.37054	3.12965	3.91681	0	4.10235	0.0707198	NA	-0.166579	NA	-0.155769	NA	-0.0455263	NA	-0.259406	NA
guaC.EST5UTR	113344	113443	+	99	7	9	6	13	14	14	129	109	11	8	53	58	8.39726	9.1295	5.38275	12.7373	14.6008	14.2656	100.482	68.0555	11.4754	7.83363	69.1131	59.4841	0.00318406	0.99731	0.141108	0.649296	2.88633	1.04207e-07	0.0228435	0.969501	2.51625	5.373e-06
guaC.AS	113444	114421	-	977	6	6	6	6	2	2	12	11	4	8	0	8	7.19765	6.08633	5.38275	5.87875	2.08583	2.03795	9.34715	6.86799	4.17286	7.83363	0	8.2047	-0.0114314	NA	-0.13436	NA	0.131906	NA	0.0123405	NA	-0.117077	0.880657
guaC	113444	114487	+	1043	78	100	109	125	113	123	1604	1317	117	134	734	648	93.5695	101.439	97.7866	122.474	117.849	125.334	1249.4	822.285	122.056	131.213	957.151	664.581	0.0432753	0.896327	0.0422377	0.878027	3.17644	3.55131e-35	0.0862265	0.77873	2.83274	7.5619e-28
hofC.EST3UTR	114422	114521	-	99	1	2	0	3	3	0	4	0	3	2	0	4	1.19961	2.02878	0	2.93938	3.12874	0	3.11572	0	3.12965	1.95841	0	4.10235	-0.00265037	NA	0.00380509	NA	0.00715258	NA	0.0452407	NA	0.0774	NA
guaC.EST3UTR	114488	114587	+	99	7	14	17	18	11	7	334	227	14	16	127	121	8.39726	14.2014	15.2511	17.6363	11.472	7.13282	260.162	141.73	14.605	15.6673	165.611	124.096	0.0729043	0.80567	-0.20961	0.45767	3.43436	1.38599e-14	-0.0318003	0.952285	2.98886	5.12373e-11
hofC	114522	115724	-	1202	3	10	8	2	14	2	14	10	13	5	12	14	3.59883	10.1439	7.177	1.95958	14.6008	2.03795	10.905	6.24363	13.5618	4.89602	15.6483	14.3582	-0.0321806	NA	0.0929569	NA	0.249916	0.650403	0.154609	NA	0.676703	0.267033
hofC.AS	114588	115713	+	1125	9	8	8	6	4	4	16	11	4	6	6	3	10.7965	8.11511	7.177	5.87875	4.17165	4.0759	12.4629	6.86799	4.17286	5.87522	7.82413	3.07676	-0.0331832	NA	-0.0726148	NA	0.167541	0.77781	-0.0558586	NA	-0.101493	0.899604
hofB	115714	117099	-	1385	26	50	39	36	47	28	52	81	34	44	19	18	31.1898	50.7195	34.9879	35.2725	49.0169	28.5313	40.5043	50.5734	35.4693	43.085	24.7764	18.4606	-0.0342876	0.923917	0.0302568	0.937467	0.198932	0.660674	0.0475913	0.917426	-0.460474	0.352207
hofB.AS	115714	117099	+	1385	4	0	9	13	6	4	0	19	10	10	4	2	4.79844	0	8.07412	12.7373	6.25748	4.0759	0	11.8629	10.4322	9.79204	5.21608	2.05118	0.0971797	NA	-0.0890186	NA	-0.178646	0.756731	-0.00470829	NA	-0.449108	0.476327
hofB.ppdD.TU	117100	117108	-	8	0	0	0	0	0	0	0	1	1	0	0	0	0	0	0	0	0	0	0	0.624363	1.04322	0	0	0	0	NA	0	NA	0.0249443	NA	0.0206425	NA	0	NA
hofB.ppdD.TU_AS	117100	117108	+	8	0	0	0	1	0	0	0	0	0	0	0	0	0	0	0	0.979792	0	0	0	0	0	0	0	0	0.00474198	NA	-0.0118373	NA	-0.0494504	NA	-0.0179999	NA	-0.0490828	NA
ppdD	117109	117549	-	440	0	3	8	2	0	7	1	4	5	3	1	1	0	3.04317	7.177	1.95958	0	7.13282	0.778929	2.49745	5.21608	2.93761	1.30402	1.02559	0.0403918	NA	-0.0213145	NA	-0.232288	NA	-0.0144776	NA	-0.39451	NA
ppdD.AS	117109	117549	+	440	2	0	0	3	0	0	2	0	0	0	0	0	2.39922	0	0	2.93938	0	0	1.55786	0	0	0	0	0	0.00160388	NA	-0.0353749	NA	-0.033494	NA	-0.0529745	NA	-0.153697	NA
ppdD.5UTR	117550	117651	-	101	4	5	3	5	1	12	6	5	0	2	2	3	4.79844	5.07195	2.69137	4.89896	1.04291	12.2277	4.67358	3.12181	0	1.95841	2.60804	3.07676	-0.0143728	NA	0.0648482	NA	0.00730194	NA	-0.183466	NA	-0.0987425	0.90222
ppdD.nadC.IGR	117550	117751	+	201	0	0	2	2	0	0	3	0	0	0	0	2	0	0	1.79425	1.95958	0	0	2.33679	0	0	0	0	2.05118	0.0222757	NA	-0.0535419	NA	-0.034252	NA	-0.0797249	NA	-0.0617622	NA
nadC.EST3UTR	117652	117751	-	99	35	39	39	32	28	37	27	38	31	23	11	11	41.9863	39.5612	34.9879	31.3534	29.2016	37.702	21.0311	23.7258	32.3397	22.5217	14.3442	11.2815	-0.0438839	0.896435	0.00244699	0.994002	-0.303074	0.488496	-0.080216	0.859742	-0.950181	0.0465179
nadC	117752	118645	-	893	246	299	230	216	213	210	164	252	226	244	96	181	295.104	303.302	206.339	211.635	222.14	213.985	127.744	157.339	235.767	238.926	125.186	185.631	-0.237821	0.235686	0.0175792	0.946199	-0.44338	0.0780292	0.08145	0.769037	-0.359299	0.228959
nadC.AS	117752	118645	+	893	4	4	3	7	8	0	8	7	2	8	0	6	4.79844	4.05756	2.69137	6.85855	8.3433	0	6.23144	4.37054	2.08643	7.83363	0	6.15353	0.00366301	NA	-0.0137162	NA	0.0292541	NA	0.00659223	NA	-0.136242	0.854556
nadC.5UTR	118646	118663	-	17	28	24	21	20	15	25	19	29	14	28	14	13	33.5891	24.3453	18.8396	19.5958	15.6437	25.4744	14.7997	18.1065	14.605	27.4177	18.2563	13.3326	-0.0743546	0.791902	0.0173302	0.964714	-0.0951381	0.86865	0.0317658	0.95404	-0.156188	0.816921
nadC.ampD.IGR	118646	118702	+	56	10	18	23	15	11	6	22	33	9	6	11	11	11.9961	18.259	20.6339	14.6969	11.472	6.11385	17.1364	20.604	9.38894	5.87522	14.3442	11.2815	0.0206383	NA	-0.192621	NA	0.0375203	0.95055	-0.330094	0.362613	-0.229514	0.726678
ampD.nadC.IGR	118664	118732	-	68	20	18	17	17	11	18	19	26	11	24	12	10	23.9922	18.259	15.2511	16.6565	11.472	18.3415	14.7997	16.2334	11.4754	23.5009	15.6483	10.2559	-0.0423215	NA	-0.0154326	0.967029	-0.0152253	0.981538	0.0303917	0.956225	-0.156002	0.822696
ampD.5UTR	118703	118732	+	29	27	30	46	30	28	24	49	49	24	20	15	32	32.3894	30.4317	41.2677	29.3938	29.2016	24.4554	38.1675	30.5938	25.0372	19.5841	19.5603	32.8188	0.0242401	0.955089	-0.0888068	0.786818	-0.0219825	0.971056	-0.221496	0.523043	-0.261235	0.640349
ampD.AS	118733	119280	-	547	1	4	0	0	2	2	5	4	2	4	0	0	1.19961	4.05756	0	0	2.08583	2.03795	3.89465	2.49745	2.08643	3.91681	0	0	-0.0778458	NA	0.155634	NA	0.557163	NA	0.28633	NA	0	NA
ampD	118733	119284	+	551	153	148	181	155	136	199	291	328	170	165	128	175	183.54	150.13	162.38	151.868	141.836	202.776	226.668	204.791	177.347	161.569	166.915	179.478	-0.0218076	0.957974	0.039437	0.880136	0.345211	0.192738	0.0441466	0.898218	0.118216	0.774142
ampE	119281	120135	+	854	123	134	145	139	143	158	214	317	157	178	100	112	147.552	135.928	130.083	136.191	149.137	160.998	166.691	197.923	163.785	174.298	130.402	114.866	-0.0237257	0.953859	0.0726579	0.751784	0.348461	0.180744	0.179582	0.476816	-0.101562	0.811782
ampE.AS	119281	120135	-	854	2	3	5	2	2	2	11	3	4	9	3	10	2.39922	3.04317	4.48562	1.95958	2.08583	2.03795	8.56822	1.87309	4.17286	8.81283	3.91206	10.2559	0.0093632	NA	-0.0492801	NA	0.148646	NA	0.124261	NA	0.336329	0.605848
aroP.ampE.IGR	120136	120143	-	7	5	4	7	7	6	10	12	9	5	6	11	17	5.99805	4.05756	6.27987	6.85855	6.25748	10.1897	9.34715	5.61926	5.21608	5.87522	14.3442	17.435	0.0250333	NA	0.0398938	NA	0.0559852	0.929276	-0.0386002	NA	0.568253	0.338408
ampE.EST3UTR	120136	120235	+	99	15	8	15	14	18	15	37	54	20	29	19	21	17.9941	8.11511	13.4569	13.7171	18.7724	15.2846	28.8204	33.7156	20.8643	28.3969	24.7764	21.5373	0.00798955	0.986949	0.057829	0.881734	0.68225	0.136571	0.257806	0.46847	0.434257	0.433183
aroP.3UTR	120144	120177	-	33	6	5	9	9	7	15	16	12	7	8	17	22	7.19765	5.07195	8.07412	8.81813	7.30039	15.2846	12.4629	7.49235	7.30251	7.83363	22.1684	22.5629	0.0350141	NA	0.059364	NA	0.0810115	0.89714	-0.0280952	0.960877	0.722068	0.203018
aroP	120178	121551	-	1373	32	33	50	42	62	58	130	151	64	79	120	129	38.3875	33.4748	44.8562	41.1513	64.6606	59.1005	101.261	94.2787	66.7658	77.3571	156.483	132.301	0.0528643	0.874394	0.192395	0.428647	1.00423	0.00195545	0.423901	0.138647	1.57666	1.10624e-06
aroP.AS	120236	121551	+	1315	63	49	63	75	69	75	89	174	63	80	30	23	75.5754	49.7051	56.5189	73.4844	71.961	76.4231	69.3247	108.639	65.7226	78.3363	39.1206	23.5885	0.0101385	0.981734	0.0479781	0.8891	0.279562	0.455318	0.0507096	0.907049	-0.814563	0.0415358
aroP.5UTR	121552	121671	-	119	20	16	20	20	19	24	42	50	38	33	34	55	23.9922	16.2302	17.9425	19.5958	19.8153	24.4554	32.715	31.2181	39.6422	32.3137	44.3367	56.4073	-0.0118578	0.981128	0.0486579	0.89867	0.437733	0.302402	0.379521	0.252726	1.05708	0.0183181
aroP.pdhR.IGR	121552	122033	+	481	10	10	5	2	2	4	6	1	3	2	10	4	11.9961	10.1439	4.48562	1.95958	2.08583	4.0759	4.67358	0.624363	3.12965	1.95841	13.0402	4.10235	-0.0962892	NA	-0.00578921	NA	-0.072207	NA	-0.0390763	NA	0.435286	0.489413
pdhR.aroP.IGR	121672	122091	-	419	5	5	2	8	8	7	9	13	8	6	10	11	5.99805	5.07195	1.79425	7.83834	8.3433	7.13282	7.01037	8.11671	8.34572	5.87522	13.0402	11.2815	-0.0122417	NA	0.0820688	NA	0.200803	0.726623	0.0896099	NA	0.54831	0.3671
pdhR.5UTR	122034	122091	+	57	22	23	12	6	2	6	23	11	9	6	15	18	26.3914	23.3309	10.7655	5.87875	2.08583	6.11385	17.9154	6.86799	9.38894	5.87522	19.5603	18.4606	-0.200863	NA	-0.145152	NA	0.200063	0.723622	-0.0240464	0.96805	0.574542	0.320669
pdhR.AS	122092	122696	-	604	2	0	0	0	0	0	2	4	0	0	0	0	2.39922	0	0	0	0	0	1.55786	2.49745	0	0	0	0	-0.0142207	NA	0	NA	0.127178	NA	0	NA	0	NA
pdhR	122092	122856	+	764	335	359	103	77	60	66	168	127	64	60	174	258	401.869	364.166	92.4039	75.444	62.5748	67.2523	130.86	79.294	66.7658	58.7522	226.9	264.602	-2.06346	1.21178e-12	-0.128067	0.587758	0.20795	0.521176	-0.198408	0.485224	1.42106	5.58601e-07
tp2	122697	122857	-	160	0	0	0	0	0	0	0	0	0	0	0	0	0	0	0	0	0	0	0	0	0	0	0	0	0	NA	0	NA	0	NA	0	NA	0	NA
pdhR.aceE.IGR	122857	123016	+	159	152	140	152	123	177	195	334	510	178	175	310	274	182.341	142.014	136.363	120.514	184.596	198.7	260.162	318.425	185.692	171.361	404.247	281.011	-0.100275	0.667442	0.332929	0.142041	1.0672	2.876e-05	0.276422	0.264116	1.30843	2.68525e-07
aceE.tp2.IGR	122858	123016	-	158	0	0	0	0	0	0	0	3	1	1	2	0	0	0	0	0	0	0	0	1.87309	1.04322	0.979204	2.60804	0	0	NA	0	NA	0.0956709	NA	0.0502075	NA	0.177314	NA
aceE	123017	125680	+	2663	632	854	1299	1208	2060	2417	5276	8376	2327	1975	3446	4003	758.153	866.288	1165.37	1183.59	2148.4	2462.86	4109.63	5229.66	2427.56	1933.93	4493.66	4105.43	0.363903	0.043299	0.896012	7.08559e-07	1.9399	1.75651e-28	0.807982	6.17783e-06	1.826	2.64571e-25
aceE.AS	123017	125680	-	2663	12	7	6	8	4	12	4	13	9	8	5	6	14.3953	7.10072	5.38275	7.83834	4.17165	12.2277	3.11572	8.11671	9.38894	7.83363	6.5201	6.15353	-0.0453245	NA	0.0359124	NA	-0.0612254	0.923031	0.0599296	NA	-0.0209001	0.981597
aceE.aceF.TU	125681	125694	+	13	9	26	56	48	77	67	180	286	95	75	91	112	10.7965	26.3741	50.239	47.03	80.3043	68.2713	140.207	178.568	99.1055	73.4403	118.666	114.866	0.720878	0.0206925	0.236418	0.341414	1.50553	5.85756e-06	0.477537	0.105068	1.06729	0.00187577
aceE.aceF.TU_AS	125681	125694	-	13	1	0	0	0	0	0	0	0	0	0	0	0	1.19961	0	0	0	0	0	0	0	0	0	0	0	-0.00670466	NA	0	NA	0	NA	0	NA	0	NA
aceF	125695	127587	+	1892	649	768	1676	1677	2740	2864	5044	9595	2844	2635	2382	3073	778.546	779.051	1503.58	1643.11	2857.58	2918.34	3928.92	5990.76	2966.9	2580.2	3106.18	3151.63	0.893195	4.57626e-06	0.779603	4.34902e-05	1.59397	1.04048e-17	0.719292	0.00014644	0.93582	9.04662e-07
aceF.AS	125695	127587	-	1892	0	2	4	0	2	3	6	4	0	8	0	4	0	2.02878	3.5885	0	2.08583	3.05692	4.67358	2.49745	0	7.83363	0	4.10235	0.0146044	NA	0.02313	NA	0.125918	NA	0.0765943	NA	0.0365328	NA
aceF.3UTR	127588	127619	+	31	79	67	206	186	201	133	279	358	115	128	89	106	94.7691	67.9641	184.808	182.241	209.625	135.524	217.321	223.522	119.97	125.338	116.058	108.712	0.904428	0.00115579	-0.0251729	0.928722	0.177244	0.572773	-0.355447	0.163957	-0.600784	0.0438666
aceF.lpd.TU_AS	127588	127911	-	323	2	0	1	0	3	0	0	0	1	0	0	3	2.39922	0	0.897125	0	3.12874	0	0	0	1.04322	0	0	3.07676	-0.0112145	NA	0.0347741	NA	-0.0948786	NA	0.0038858	NA	0.148728	NA
aceF.lpd.TU	127620	127911	+	291	207	222	466	411	751	662	1475	1931	792	729	970	1042	248.319	225.194	418.06	402.695	783.227	674.561	1148.92	1205.64	826.227	713.839	1264.9	1068.66	0.675821	0.000688302	0.73746	5.07196e-05	1.46441	8.17536e-17	0.822623	4.7901e-06	1.45723	2.01136e-16
lpd.AS	127912	129306	-	1394	0	4	6	2	4	2	2	4	2	4	2	0	0	4.05756	5.38275	1.95958	4.17165	2.03795	1.55786	2.49745	2.08643	3.91681	2.60804	0	0.0224237	NA	-0.0149866	NA	-0.137084	NA	-0.0247943	NA	-0.313815	NA
lpd	127912	129336	+	1424	870	1086	2185	1927	3094	3338	7464	8786	3664	3437	5674	6121	1043.66	1101.63	1960.22	1888.06	3226.77	3401.34	5813.93	5485.65	3822.34	3365.52	7399.02	6277.62	0.768284	1.12442e-06	0.719832	2.01093e-06	1.51449	7.05596e-25	0.842874	1.7849e-08	1.79656	1.91243e-34
yacH.EST3UTR	129307	129406	-	99	5	1	0	0	0	0	0	0	1	2	0	0	5.99805	1.01439	0	0	0	0	0	0	1.04322	1.95841	0	0	-0.0372085	NA	0	NA	0	NA	0.0863232	NA	0	NA
lpd.3UTR	129337	129394	+	57	57	58	109	80	110	114	292	241	71	90	123	169	68.3777	58.8346	97.7866	78.3834	114.72	116.163	227.447	150.471	74.0683	88.1283	160.395	173.324	0.132313	0.562597	0.137853	0.551145	0.955154	0.00123699	-0.0453554	0.907366	0.784666	0.0099957
lpd.yacH.IGR	129395	129406	+	11	25	28	50	33	39	31	114	35	8	15	23	38	29.9902	28.4029	44.8562	32.3331	40.6736	31.5882	88.798	21.8527	8.34572	14.6881	29.9925	38.9723	0.0488963	0.889238	-0.0175882	0.964277	0.240663	0.626734	-0.900988	0.0408917	-0.08877	0.904525
yacH	129407	131260	-	1853	10	5	4	14	6	8	0	14	10	9	4	10	11.9961	5.07195	3.5885	13.7171	6.25748	8.15179	0	8.74108	10.4322	8.81283	5.21608	10.2559	0.00120283	NA	-0.0249214	NA	-0.244736	0.656081	0.0215286	NA	-0.0448035	0.961011
yacH.AS	129407	131260	+	1853	32	24	33	18	32	23	44	75	33	28	13	26	38.3875	24.3453	29.6051	17.6363	33.3732	23.4364	34.2729	46.8272	34.4261	27.4177	16.9523	26.6653	-0.0543556	0.873413	0.0520781	0.891626	0.430846	0.319983	0.107342	0.79412	-0.0617784	0.933737
yacH.EST5UTR	131261	131360	-	99	0	0	0	0	0	0	0	1	0	0	0	0	0	0	0	0	0	0	0	0.624363	0	0	0	0	0	NA	0	NA	0.0249443	NA	0	NA	0	NA
yacH.acnB.IGR	131261	131518	+	257	5	6	10	8	8	7	15	17	7	14	15	13	5.99805	6.08633	8.97125	7.83834	8.3433	7.13282	11.6839	10.6142	7.30251	13.7089	19.5603	13.3326	0.0350405	NA	-0.015829	NA	0.142815	0.809859	0.0600102	0.906376	0.444911	0.456942
acnB.yacH.IGR	131361	131614	-	253	0	0	0	0	0	0	0	0	2	0	0	2	0	0	0	0	0	0	0	0	2.08643	0	0	2.05118	0	NA	0	NA	0	NA	0.0350133	NA	0.110364	NA
acnB.5UTR	131519	131614	+	95	128	176	167	127	249	260	555	414	215	301	674	730	153.55	178.532	149.82	124.434	259.685	264.933	432.306	258.486	224.291	294.74	878.91	748.679	-0.0767243	0.772666	0.740014	0.00394469	1.21327	2.84834e-06	0.73245	0.00419466	2.50518	4.43693e-22
acnB	131615	134212	+	2597	1739	2096	2584	2129	4116	4063	13129	9088	3942	4702	15182	17245	2086.12	2126.16	2318.17	2085.98	4292.63	4140.09	10226.6	5674.21	4112.35	4604.22	19797.6	17686.3	0.0197097	0.96306	0.816565	0.000153008	1.7726	5.43818e-17	0.869718	4.93962e-05	3.06079	9.63936e-47
acnB.AS	131615	134212	-	2597	4	2	5	5	2	6	4	6	6	12	2	5	4.79844	2.02878	4.48562	4.89896	2.08583	6.11385	3.11572	3.74618	6.25929	11.7504	2.60804	5.12794	0.0214044	NA	-0.0171019	NA	-0.106411	NA	0.13297	NA	-0.0748416	0.927756
acnB.3UTR	134213	134272	+	59	114	143	240	152	262	323	858	538	183	201	929	1390	136.755	145.058	215.31	148.928	273.243	329.129	668.321	335.907	190.908	196.82	1211.44	1425.57	0.103762	0.661676	0.455596	0.0675328	1.3242	1.43263e-06	0.0344634	0.928022	2.79792	9.599e-24
yacL.acnB.IGR	134213	134387	-	174	0	0	1	2	0	0	0	0	0	4	0	0	0	0	0.897125	1.95958	0	0	0	0	0	3.91681	0	0	0.014796	NA	-0.0356261	NA	-0.124496	NA	0.00881508	NA	-0.154299	NA
acnB.yacL.IGR	134273	134338	+	65	62	68	138	83	152	185	484	306	97	113	459	687	74.3758	68.9785	123.803	81.3228	158.523	188.51	377.002	191.055	101.192	110.65	598.546	704.579	0.148008	0.511308	0.433793	0.0937927	1.30205	1.39054e-05	0.0163206	0.974315	2.584	2.57782e-17
yacL.5UTR	134339	134387	+	48	23	20	51	47	95	62	213	191	101	99	122	116	27.591	20.2878	45.7534	46.0502	99.0767	63.1764	165.912	119.253	105.365	96.9412	159.091	118.968	0.319594	0.182696	0.413527	0.127038	1.42155	2.20999e-05	0.828664	0.0104542	1.40087	4.29165e-05
yacL	134388	134750	+	362	102	112	161	158	351	271	801	769	339	372	409	399	122.36	113.612	144.437	154.807	366.062	276.142	623.923	480.135	353.65	364.264	533.345	409.21	0.110672	0.62281	0.973576	5.07196e-05	1.78877	8.72241e-15	1.15955	1.34265e-06	1.56768	2.16301e-11
yacL.AS	134388	134750	-	362	2	10	3	4	11	7	30	44	3	12	9	5	2.39922	10.1439	2.69137	3.91917	11.472	7.13282	23.3679	27.472	3.12965	11.7504	11.7362	5.12794	-0.0574288	NA	0.211332	NA	1.55346	0.0129488	0.200892	0.599944	0.507941	0.409547
speD.yacL.IGR	134751	134755	-	4	3	11	3	8	12	17	79	104	8	19	13	6	3.59883	11.1583	2.69137	7.83834	12.515	17.3226	61.5354	64.9337	8.34572	18.6049	16.9523	6.15353	-0.0409859	0.896327	0.34285	0.255519	2.96	1.97184e-05	0.366487	0.317214	0.523074	0.375498
yacL.EST3UTR	134751	134850	+	99	42	35	61	49	101	79	242	248	93	86	112	110	50.3836	35.5036	54.7246	48.0098	105.334	80.499	188.501	154.842	97.019	84.2115	146.05	112.815	0.0555658	0.869292	0.50207	0.0673777	1.55701	5.72734e-07	0.507426	0.0779545	1.15741	0.000318645
speD.3UTR	134756	134787	-	31	3	13	5	10	17	22	103	139	12	26	15	7	3.59883	13.1871	4.48562	9.79792	17.7295	22.4174	80.2297	86.7864	12.5186	25.4593	19.5603	7.17912	-0.0238196	0.95329	0.430775	0.176592	3.08069	1.47565e-06	0.481651	0.197531	0.44186	0.451754
speD	134788	135582	-	794	38	60	57	56	90	112	506	558	78	60	103	84	45.5851	60.8633	51.1361	54.8684	93.8621	114.125	394.138	348.394	81.3708	58.7522	134.314	86.1494	-0.0026506	0.998574	0.668474	0.0204467	2.70306	1.75092e-18	0.174008	0.564423	0.887436	0.00573242
speD.AS	134851	135582	+	731	31	33	46	38	48	78	150	162	52	82	70	52	37.1879	33.4748	41.2677	37.2321	50.0598	79.48	116.839	101.147	54.2472	80.2947	91.2815	53.3306	0.0255884	0.952754	0.267752	0.304453	1.20712	0.00116825	0.36966	0.227976	0.652711	0.104739
speD.speE.TU	135583	135597	-	14	9	9	3	9	9	13	39	40	8	3	6	5	10.7965	9.1295	2.69137	8.81813	9.38621	13.2467	30.3782	24.9745	8.34572	2.93761	7.82413	5.12794	-0.0610599	NA	0.147832	NA	1.20906	0.0284908	-0.00391317	0.99473	0.0648916	0.93852
speD.speE.TU_AS	135583	135597	+	14	3	1	1	0	1	1	1	0	1	0	1	0	3.59883	1.01439	0.897125	0	1.04291	1.01897	0.778929	0	1.04322	0	1.30402	0	-0.0278116	NA	0.0296396	NA	-0.0229297	NA	0.00477188	NA	0.0377379	NA
speE	135598	136464	-	866	38	63	32	61	89	86	533	574	74	52	111	73	45.5851	63.9065	28.708	59.7673	92.8192	87.6318	415.169	358.384	77.1979	50.9186	144.746	74.8679	-0.0602794	0.859835	0.598952	0.050831	3.00037	5.35011e-16	0.220792	0.482723	1.0802	0.0032789
speE.AS	135598	136464	+	866	11	10	24	30	9	27	9	22	6	8	8	15	13.1957	10.1439	21.531	29.3938	9.38621	27.5123	7.01037	13.736	6.25929	7.83363	10.4322	15.3838	0.126879	NA	-0.0742902	0.849554	-0.598102	0.217181	-0.699536	0.0950204	-0.485948	0.401025
speE.yacC.TU	136465	136569	-	104	15	24	23	20	30	27	59	53	17	29	5	10	17.9941	24.3453	20.6339	19.5958	31.2874	27.5123	45.9568	33.0912	17.7347	28.3969	6.5201	10.2559	-0.00944833	0.982815	0.117542	0.712411	0.552366	0.209151	0.0511104	0.915206	-0.733466	0.162617
speE.yacC.TU_AS	136465	136569	+	104	0	0	4	2	2	1	0	3	2	0	0	2	0	0	3.5885	1.95958	2.08583	1.01897	0	1.87309	2.08643	0	0	2.05118	0.0522697	NA	-0.0286774	NA	-0.14344	NA	-0.0681821	NA	-0.177738	NA
yacC	136570	136917	-	347	156	141	130	147	145	131	66	61	129	117	18	51	187.139	143.029	116.626	144.029	151.222	133.486	51.4093	38.0861	134.575	114.567	23.4724	52.305	-0.0812714	0.760534	0.0343239	0.910579	-1.34884	3.80093e-05	-0.0236176	0.958813	-1.55673	8.23762e-06
yacC.AS	136570	136917	+	347	2	0	11	9	4	1	4	3	2	5	2	0	2.39922	0	9.86837	8.81813	4.17165	1.01897	3.11572	1.87309	2.08643	4.89602	2.60804	0	0.111389	NA	-0.154045	NA	-0.417992	NA	-0.159592	NA	-0.814257	0.207102
yacC.5UTR	136918	136940	-	22	34	20	28	27	33	31	11	10	29	19	6	11	40.7867	20.2878	25.1195	26.4544	34.4161	31.5882	8.56822	6.24363	30.2532	18.6049	7.82413	11.2815	-0.0280786	0.944622	0.0686007	0.859134	-1.15019	0.0204365	-0.019716	0.975531	-0.86056	0.100104
yacC.cueO.IGR	136918	137044	+	126	0	3	4	3	0	0	5	5	0	2	1	1	0	3.04317	3.5885	2.93938	0	0	3.89465	3.12181	0	1.95841	1.30402	1.02559	0.0219332	NA	-0.185483	NA	0.0132371	NA	-0.109184	NA	-0.245471	NA
cueO.yacC.IGR	136941	137082	-	141	5	3	5	9	8	2	1	4	4	8	2	3	5.99805	3.04317	4.48562	8.81813	8.3433	2.03795	0.778929	2.49745	4.17286	7.83363	2.60804	3.07676	0.025463	NA	-0.0317778	NA	-0.495451	NA	-0.0173372	NA	-0.352435	0.585531
cueO.5UTR	137045	137082	+	37	2	5	8	4	2	5	11	4	3	7	3	6	2.39922	5.07195	7.177	3.91917	2.08583	5.09487	8.56822	2.49745	3.12965	6.85443	3.91206	6.15353	0.0250093	NA	-0.0559797	NA	-0.00631346	NA	-0.0187874	NA	-0.0391772	0.965767
cueO	137083	138633	+	1550	45	48	60	55	79	36	95	69	67	79	49	55	53.9824	48.6907	53.8275	53.8886	82.3901	36.6831	73.9983	43.081	69.8954	77.3571	63.897	56.4073	0.0114061	0.981331	0.0331023	0.927028	0.0601689	0.904483	0.162362	0.630306	0.10651	0.860945
cueO.AS	137083	138633	-	1550	0	1	3	0	0	0	0	8	2	4	0	0	0	1.01439	2.69137	0	0	0	0	4.9949	2.08643	3.91681	0	0	0.0135418	NA	-0.0689892	NA	0.068515	NA	0.0460859	NA	-0.272738	NA
cueO.EST3UTR	138634	138733	+	99	11	10	14	10	16	4	24	11	14	14	7	9	13.1957	10.1439	12.5597	9.79792	16.6866	4.0759	18.6943	6.86799	14.605	13.7089	9.12815	9.23029	-0.00417514	NA	-0.0145627	NA	0.0606305	0.923031	0.0621385	0.902649	-0.117766	0.877779
gcd.cueO.IGR	138634	138800	-	166	11	3	6	4	1	13	13	30	5	3	15	8	13.1957	3.04317	5.38275	3.91917	1.04291	13.2467	10.1261	18.7309	5.21608	2.93761	19.5603	8.2047	-0.0423871	NA	0.0631415	NA	0.514524	0.305629	-0.0255828	NA	0.587579	0.33732
cueO.gcd.IGR	138734	138834	+	100	3	3	4	1	4	2	4	6	7	5	2	0	3.59883	3.04317	3.5885	0.979792	4.17165	2.03795	3.11572	3.74618	7.30251	4.89602	2.60804	0	-0.0176592	NA	0.0296475	NA	0.109167	NA	0.15637	NA	-0.19357	0.778303
gcd.3UTR	138801	138834	-	33	2	4	1	3	1	1	2	9	2	1	1	0	2.39922	4.05756	0.897125	2.93938	1.04291	1.01897	1.55786	5.61926	2.08643	0.979204	1.30402	0	-0.019954	NA	-0.0428818	NA	0.141853	NA	-0.0231465	NA	-0.270509	NA
gcd	138835	141225	-	2390	32	26	24	32	27	29	68	72	37	35	77	81	38.3875	26.3741	21.531	31.3534	28.1586	29.5503	52.9672	44.9541	38.599	34.2721	100.41	83.0726	-0.0464649	0.893553	0.0287543	0.94121	0.600125	0.1233	0.160384	0.645014	1.52102	0.000162411
gcd.AS	138835	141225	+	2390	5	2	12	2	9	2	6	16	8	6	4	8	5.99805	2.02878	10.7655	1.95958	9.38621	2.03795	4.67358	9.9898	8.34572	5.87522	5.21608	8.2047	0.0332346	NA	-0.0158944	NA	0.0514889	0.934455	0.0194601	NA	0.0238258	0.97928
gcd.5UTR	141226	141279	-	53	6	0	1	0	0	1	6	3	1	4	2	2	7.19765	0	0.897125	0	0	1.01897	4.67358	1.87309	1.04322	3.91681	2.60804	2.05118	-0.0545239	NA	0.00439319	NA	0.324197	NA	0.141093	NA	0.35488	NA
gcd.hpt.IGR	141226	141359	+	133	0	0	0	0	0	1	0	1	2	1	0	1	0	0	0	0	0	1.01897	0	0.624363	2.08643	0.979204	0	1.02559	0	NA	0.0214977	NA	0.0383232	NA	0.0693504	NA	0.105132	NA
hpt.gcd.IGR	141280	141430	-	150	0	0	0	0	2	2	2	0	0	0	0	2	0	0	0	0	2.08583	2.03795	1.55786	0	0	0	0	2.05118	0	NA	0.0568253	NA	0.0940614	NA	0	NA	0.175918	NA
hpt.5UTR	141360	141430	+	70	14	7	11	8	6	7	8	10	8	13	9	5	16.7945	7.10072	9.86837	7.83834	6.25748	7.13282	6.23144	6.24363	8.34572	12.7296	11.7362	5.12794	-0.0302568	NA	-0.0499294	NA	-0.163652	0.782706	0.0431339	0.936344	-0.0374913	0.966903
hpt.AS	141431	141907	-	476	0	0	1	6	2	1	4	2	4	4	2	3	0	0	0.897125	5.87875	2.08583	1.01897	3.11572	1.24873	4.17286	3.91681	2.60804	3.07676	0.0990323	NA	-0.0641058	NA	-0.102634	NA	0.022941	NA	-0.0494235	NA
hpt	141431	141967	+	536	111	140	149	140	115	105	117	130	120	112	84	96	133.157	142.014	133.672	137.171	119.935	106.992	91.1347	81.1671	125.186	109.671	109.538	98.4565	-0.00596332	0.991247	-0.0841054	0.723721	-0.52886	0.0557959	-0.0879558	0.771007	-0.317877	0.353948
can.EST3UTR	141908	142007	-	99	24	36	14	35	25	22	95	75	26	34	32	73	28.7906	36.518	12.5597	34.2927	26.0728	22.4174	73.9983	46.8272	27.1236	33.2929	41.7287	74.8679	-0.0689922	0.823372	0.0109779	0.975929	0.929131	0.0349018	0.104436	0.802374	0.935252	0.043634
hpt.EST3UTR	141968	142067	+	99	25	26	19	30	25	22	27	37	23	31	21	22	29.9902	26.3741	17.0454	29.3938	26.0728	22.4174	21.0311	23.1014	23.994	30.3553	27.3844	22.5629	-0.0372139	0.91837	0.0128668	0.971599	-0.0309346	0.956512	0.0627772	0.897486	0.0612685	0.933737
can	142008	142670	-	662	94	123	104	117	100	89	393	248	103	139	144	273	112.763	124.77	93.301	114.636	104.291	90.6887	306.119	154.842	107.451	136.109	187.779	279.986	-0.0406855	0.903381	-0.0237829	0.944217	0.969235	0.0027764	0.0873757	0.807367	1.0023	0.00209082
can.AS	142068	142670	+	602	100	82	92	95	96	107	76	93	96	81	44	46	119.961	83.1799	82.5355	93.0803	100.12	109.03	59.1986	58.0657	100.149	79.3155	57.3769	47.1771	-0.0452612	0.893851	0.0738101	0.789127	-0.410442	0.207817	0.011242	0.98185	-0.599857	0.0916508
can.yadG.IGR	142671	142678	+	7	2	1	1	3	2	5	3	1	5	4	0	3	2.39922	1.01439	0.897125	2.93938	2.08583	5.09487	2.33679	0.624363	5.21608	3.91681	0	3.07676	0.00448914	NA	0.0558599	NA	-0.0589087	NA	0.112942	NA	-0.0446446	NA
can.5UTR	142671	142703	-	32	12	11	8	9	11	5	22	21	6	6	5	13	14.3953	11.1583	7.177	8.81813	11.472	5.09487	17.1364	13.1116	6.25929	5.87522	6.5201	13.3326	-0.0541105	NA	0.00646691	NA	0.344476	0.501203	-0.068503	0.894663	0.138416	0.851858
yadG.EST5UTR	142679	142778	+	99	4	9	9	8	5	9	3	16	14	6	4	10	4.79844	9.1295	8.07412	7.83834	5.21456	9.17077	2.33679	9.9898	14.605	5.87522	5.21608	10.2559	0.0105948	NA	-0.015744	NA	-0.0988334	0.875568	0.0554775	NA	-0.0085498	0.993594
yadG.can.IGR	142704	142778	-	74	0	0	0	0	0	0	0	3	0	1	0	1	0	0	0	0	0	0	0	1.87309	0	0.979204	0	1.02559	0	NA	0	NA	0.0658356	NA	0.0199938	NA	0.070222	NA
yadG.AS	142779	143701	-	922	0	0	2	0	0	2	3	0	0	1	0	0	0	0	1.79425	0	0	2.03795	2.33679	0	0	0.979204	0	0	0.0127716	NA	0.00256929	NA	0.0152909	NA	-0.017218	NA	-0.130129	NA
yadG	142779	143705	+	926	35	91	82	60	86	77	92	169	68	64	63	61	41.9863	92.3094	73.5642	58.7875	89.6905	78.461	71.6615	105.517	70.9386	62.669	82.1533	62.5609	-0.00513836	0.994248	0.0928713	0.7528	0.252133	0.51288	0.0038194	0.99473	0.0862756	0.886073
yadH	143702	144472	+	770	60	66	80	58	79	86	156	171	42	58	32	81	71.9765	66.9497	71.77	56.828	82.3901	87.6318	121.513	106.766	43.815	56.7938	41.7287	83.0726	-0.0203921	0.963692	0.120972	0.651257	0.615221	0.0744164	-0.132959	0.694205	-0.0212977	0.975842
yadH.AS	143702	144472	-	770	0	2	5	0	0	2	2	0	2	4	0	0	0	2.02878	4.48562	0	0	2.03795	1.55786	0	2.08643	3.91681	0	0	0.01453	NA	-0.0341946	NA	-0.132097	NA	0.0191884	NA	-0.40974	NA
yadH.EST3UTR	144473	144524	+	51	6	6	12	13	8	10	14	28	3	1	5	6	7.19765	6.08633	10.7655	12.7373	8.3433	10.1897	10.905	17.4822	3.12965	0.979204	6.5201	6.15353	0.0613265	NA	-0.0440812	NA	0.0944867	0.879269	-0.684512	NA	-0.364788	0.56157
yadI.yadH.IGR	144473	144576	-	103	0	6	0	1	0	0	0	2	0	4	0	0	0	6.08633	0	0.979792	0	0	0	1.24873	0	3.91681	0	0	-0.0228858	NA	-0.0233172	NA	0.0213971	NA	0.0580773	NA	-0.0889509	NA
yadI.EST5UTR	144525	144576	+	51	10	8	18	11	9	12	17	17	17	16	9	1	11.9961	8.11511	16.1482	10.7777	9.38621	12.2277	13.2418	10.6142	17.7347	15.6673	11.7362	1.02559	0.0333004	NA	-0.0431137	NA	-0.0623925	0.920651	0.0576573	0.908646	-0.496202	0.410872
yadI	144577	145017	+	440	164	146	226	183	205	190	238	458	256	225	113	159	196.736	148.101	202.75	179.302	213.797	193.605	185.385	285.958	267.063	220.321	147.354	163.069	0.038717	0.906181	0.0261027	0.926509	0.210018	0.479296	0.173917	0.511332	-0.246537	0.498012
yadI.AS	144577	145017	-	440	7	12	1	3	2	0	0	2	6	3	2	3	8.39726	12.1727	0.897125	2.93938	2.08583	0	0	1.24873	6.25929	2.93761	2.60804	3.07676	-0.106484	NA	-0.0500692	NA	-0.233057	NA	0.131472	NA	0.133284	0.85786
yadI.EST3UTR	145018	145049	+	31	16	22	30	26	19	22	39	54	18	27	10	27	19.1937	22.3166	26.9137	25.4746	19.8153	22.4174	30.3782	33.7156	18.7779	26.4385	13.0402	27.6909	0.0421414	0.898925	-0.060807	0.87356	0.138127	0.792162	-0.0547721	0.908762	-0.197489	0.750628
yadE.yadI.IGR	145018	145080	-	62	1	2	0	0	0	0	0	0	1	0	0	3	1.19961	2.02878	0	0	0	0	0	0	1.04322	0	0	3.07676	-0.0209996	NA	0	NA	0	NA	0.0323572	NA	0.215914	NA
yadE.EST5UTR	145050	145080	+	30	9	17	18	21	12	15	26	43	16	21	6	17	10.7965	17.2446	16.1482	20.5756	12.515	15.2846	20.2522	26.8476	16.6914	20.5633	7.82413	17.435	0.0390881	NA	-0.0681035	0.863703	0.155964	0.77781	0.00538125	0.99473	-0.262932	0.675839
yadE.AS	145081	146213	-	1132	16	21	20	27	11	19	13	47	15	18	3	6	19.1937	21.3022	17.9425	26.4544	11.472	19.3605	10.1261	29.345	15.6482	17.6257	3.91206	6.15353	0.0125202	NA	-0.088003	0.804012	-0.0616095	0.918916	-0.0914653	0.844452	-1.25347	0.0356463
yadE	145081	146310	+	1229	108	121	112	111	96	99	143	193	63	79	43	57	129.558	122.741	100.478	108.757	100.12	100.878	111.387	120.502	65.7226	77.3571	56.0729	58.4585	-0.0701519	0.808145	-0.0156919	0.957385	0.0952128	0.796508	-0.303254	0.252458	-0.730251	0.0190813
panD.EST3UTR	146214	146313	-	99	39	59	55	65	41	41	33	51	57	54	18	23	46.7848	59.849	49.3419	63.6865	42.7594	41.7779	25.7047	31.8425	59.4633	52.877	23.4724	23.5885	0.0134169	0.981128	-0.113754	0.69062	-0.692124	0.0688729	-0.00247825	0.994976	-0.970031	0.0182276
yadE.EST3UTR	146311	146410	+	99	2	3	6	4	2	4	7	9	5	5	3	2	2.39922	3.04317	5.38275	3.91917	2.08583	4.0759	5.45251	5.61926	5.21608	4.89602	3.91206	2.05118	0.0328046	NA	-0.0514089	NA	0.0593902	NA	0.0143982	NA	-0.18768	0.792354
panD	146314	146694	-	380	165	174	180	161	130	134	121	186	163	207	55	70	197.936	176.504	161.482	157.747	135.579	136.543	94.2505	116.131	170.044	202.695	71.7212	71.7912	-0.0648306	0.825069	-0.0757085	0.746971	-0.48136	0.0700251	0.100371	0.718107	-1.03437	0.000160624
panD.AS	146411	146694	+	283	4	4	3	10	8	5	4	8	3	3	1	4	4.79844	4.05756	2.69137	9.79792	8.3433	5.09487	3.11572	4.9949	3.12965	2.93761	1.30402	4.10235	0.0226259	NA	0.0104437	NA	-0.146115	NA	-0.131825	NA	-0.339528	0.602314
panD.5UTR	146695	146754	-	59	31	35	31	28	24	20	29	49	29	49	9	17	37.1879	35.5036	27.8109	27.4342	25.0299	20.3795	22.589	30.5938	30.2532	47.981	11.7362	17.435	-0.0571917	0.864881	-0.0579481	0.87703	-0.0236433	0.968766	0.155407	0.670839	-0.563859	0.264616
panD.yadD.IGR	146695	146867	+	172	1	0	2	4	1	0	1	2	0	2	0	0	1.19961	0	1.79425	3.91917	1.04291	0	0.778929	1.24873	0	1.95841	0	0	0.0285953	NA	-0.0696177	NA	-0.130348	NA	-0.0681257	NA	-0.470404	NA
yadD.panD.IGR	146755	146967	-	212	2	3	0	0	2	2	2	3	1	3	1	1	2.39922	3.04317	0	0	2.08583	2.03795	1.55786	1.87309	1.04322	2.93761	1.30402	1.02559	-0.0825487	NA	0.161861	NA	0.397979	NA	0.229674	NA	0.414466	NA
yadD.EST5UTR	146868	146967	+	99	0	0	0	0	0	0	0	0	0	3	0	0	0	0	0	0	0	0	0	0	0	2.93761	0	0	0	NA	0	NA	0	NA	0.0422813	NA	0	NA
yadD.AS	146968	147843	-	875	16	28	31	21	19	24	33	41	19	24	9	16	19.1937	28.4029	27.8109	20.5756	19.8153	24.4554	25.7047	25.5989	19.8211	23.5009	11.7362	16.4094	0.00234545	0.998884	-0.0244152	0.951771	0.0374063	0.945663	-0.0410757	0.936344	-0.449668	0.406121
yadD	146968	147870	+	902	45	63	48	62	62	42	58	68	40	49	19	38	53.9824	63.9065	43.062	60.7471	64.6606	42.7969	45.1779	42.4567	41.7286	47.981	24.7764	38.9723	-0.0321374	0.932856	0.0118589	0.971536	-0.132088	0.77291	-0.0671679	0.881673	-0.48299	0.282581
panC.EST3UTR	147844	147943	-	99	61	88	116	88	62	59	90	162	95	86	47	58	73.1762	89.2662	104.066	86.2217	64.6606	60.1195	70.1037	101.147	99.1055	84.2115	61.289	59.4841	0.0490675	0.889015	-0.258383	0.28812	-0.0886209	0.82826	-0.0202728	0.965305	-0.518079	0.156841
yadD.EST3UTR	147871	147970	+	99	31	15	25	12	26	18	30	37	14	20	9	18	37.1879	15.2158	22.4281	11.7575	27.1157	18.3415	23.3679	23.1014	14.605	19.5841	11.7362	18.4606	-0.069215	0.813193	0.0714209	0.855922	0.188694	0.724532	-0.000739381	0.999439	-0.0869664	0.91106
panC	147944	148795	-	851	297	372	469	389	330	303	508	693	449	497	251	320	356.284	377.353	420.752	381.139	344.161	308.749	395.696	432.683	468.404	486.664	327.309	328.188	0.0460638	0.882369	-0.145599	0.38496	0.0348744	0.908156	0.14243	0.480377	-0.263637	0.284533
panC.AS	147971	148795	+	824	39	35	45	18	30	29	56	54	32	30	22	25	46.7848	35.5036	40.3706	17.6363	31.2874	29.5503	43.6201	33.7156	33.3829	29.3761	28.6885	25.6397	-0.0764824	0.789482	0.0125024	0.971903	0.206705	0.658521	0.0293886	0.955672	-0.0631634	0.930404
panC.panB.TU	148796	148806	-	10	35	29	45	29	48	29	47	61	39	44	23	37	41.9863	29.4173	40.3706	28.414	50.0598	29.5503	36.6097	38.0861	40.6854	43.085	29.9925	37.9468	-0.00659116	0.990672	0.0455929	0.899261	0.0589159	0.909318	0.0864843	0.838879	-0.00925478	0.991871
panC.panB.TU_AS	148796	148806	+	10	0	0	0	0	0	0	0	0	1	0	0	0	0	0	0	0	0	0	0	0	1.04322	0	0	0	0	NA	0	NA	0	NA	0.0206425	NA	0	NA
panB	148807	149601	-	794	266	293	357	307	263	210	429	608	369	468	205	252	319.096	297.216	320.274	300.796	274.286	213.985	334.161	379.612	384.946	458.267	267.324	258.448	0.00375404	0.996198	-0.168323	0.365403	0.146742	0.577682	0.305387	0.153888	-0.212415	0.478777
panB.AS	148807	149601	+	794	0	3	2	2	0	2	0	6	3	0	0	0	0	3.04317	1.79425	1.95958	0	2.03795	0	3.74618	3.12965	0	0	0	0.00356296	NA	-0.0249388	NA	0.00129497	NA	-0.0115206	NA	-0.356876	NA
panB.5UTR	149602	149614	-	12	30	39	41	40	27	17	59	57	49	61	15	31	35.9883	39.5612	36.7821	39.1917	28.1586	17.3226	45.9568	35.5887	51.1176	59.7314	19.5603	31.7932	0.000893543	0.999571	-0.21967	0.420752	0.0503268	0.922109	0.194281	0.567941	-0.359394	0.477496
panB.yadC.IGR	149602	149714	+	112	6	4	7	10	2	4	0	2	2	6	0	0	7.19765	4.05756	6.27987	9.79792	2.08583	4.0759	0	1.24873	2.08643	5.87522	0	0	0.0204338	NA	-0.113505	NA	-0.833547	NA	-0.113099	NA	-1.83849	0.0279223
yadC.EST3UTR	149615	149714	-	99	19	28	30	26	20	10	36	40	32	41	9	18	22.7926	28.4029	26.9137	25.4746	20.8583	10.1897	28.0415	24.9745	33.3829	40.1474	11.7362	18.4606	0.00371082	0.997178	-0.178035	0.531174	0.00685624	0.99049	0.141569	0.709226	-0.461553	0.387896
yadC	149715	150953	-	1238	2	0	2	0	2	2	2	4	3	8	2	1	2.39922	0	1.79425	0	2.08583	2.03795	1.55786	2.49745	3.12965	7.83363	2.60804	1.02559	-0.00657173	NA	0.0575572	NA	0.155378	NA	0.221717	NA	0.165601	NA
yadC.AS	149715	150953	+	1238	8	5	4	5	2	0	2	0	2	5	0	0	9.59687	5.07195	3.5885	4.89896	2.08583	0	1.55786	0	2.08643	4.89602	0	0	-0.0246159	NA	-0.11791	NA	-0.405469	NA	-0.0239869	NA	-1.01144	NA
yadC.yadK.TU	150954	151002	-	48	0	1	0	0	0	0	0	0	0	0	0	1	0	1.01439	0	0	0	0	0	0	0	0	0	1.02559	-0.00620333	NA	0	NA	0	NA	0	NA	0.070222	NA
yadC.yadK.TU_AS	150954	151002	+	48	0	0	0	0	0	0	0	0	0	0	0	0	0	0	0	0	0	0	0	0	0	0	0	0	0	NA	0	NA	0	NA	0	NA	0	NA
yadK	151003	151599	-	596	0	8	2	0	4	6	5	4	7	6	1	3	0	8.11511	1.79425	0	4.17165	6.11385	3.89465	2.49745	7.30251	5.87522	1.30402	3.07676	-0.0650168	NA	0.176509	NA	0.294861	NA	0.310432	NA	0.255506	0.69846
yadK.AS	151003	151599	+	596	0	2	0	0	2	0	0	0	0	0	0	0	0	2.02878	0	0	2.08583	0	0	0	0	0	0	0	-0.0100164	NA	0.0235099	NA	0	NA	0	NA	0	NA
yadK.yadL.TU	151600	151625	-	25	0	2	0	0	0	0	0	1	3	1	0	1	0	2.02878	0	0	0	0	0	0.624363	3.12965	0.979204	0	1.02559	-0.0190695	NA	0	NA	0.0448159	NA	0.0962546	NA	0.12154	NA
yadK.yadL.TU_AS	151600	151625	+	25	0	0	0	0	0	0	0	0	0	0	0	0	0	0	0	0	0	0	0	0	0	0	0	0	0	NA	0	NA	0	NA	0	NA	0	NA
yadL	151626	152231	-	605	2	2	0	2	2	2	4	3	4	1	0	8	2.39922	2.02878	0	1.95958	2.08583	2.03795	3.11572	1.87309	4.17286	0.979204	0	8.2047	-0.0263081	NA	0.0529122	NA	0.184446	NA	0.100507	NA	0.418043	NA
yadL.AS	151626	152231	+	605	2	2	0	0	2	2	0	2	2	0	0	2	2.39922	2.02878	0	0	2.08583	2.03795	0	1.24873	2.08643	0	0	2.05118	-0.0495674	NA	0.111465	NA	0.143285	NA	0.105381	NA	0.300731	NA
yadL.yadM.TU	152232	152242	-	10	1	0	0	0	0	1	0	0	0	0	0	0	1.19961	0	0	0	0	1.01897	0	0	0	0	0	0	-0.00670466	NA	0.0137432	NA	0	NA	0	NA	0	NA
yadL.yadM.TU_AS	152232	152242	+	10	0	0	0	0	0	0	0	0	0	0	0	0	0	0	0	0	0	0	0	0	0	0	0	0	0	NA	0	NA	0	NA	0	NA	0	NA
yadM	152243	152812	-	569	5	2	2	0	3	4	7	3	3	2	0	4	5.99805	2.02878	1.79425	0	3.12874	4.0759	5.45251	1.87309	3.12965	1.95841	0	4.10235	-0.0569151	NA	0.115766	NA	0.309486	NA	0.113399	NA	0.228431	NA
yadM.AS	152243	152812	+	569	0	0	4	0	2	0	8	2	0	0	0	0	0	0	3.5885	0	2.08583	0	6.23144	1.24873	0	0	0	0	0.0291158	NA	-0.0178715	NA	0.0708988	NA	-0.103788	NA	-0.285977	NA
yadM.EST5UTR	152813	152820	-	7	0	0	0	0	1	0	1	1	0	0	0	0	0	0	0	0	1.04291	0	0.778929	0.624363	0	0	0	0	0	NA	0.013903	NA	0.0537878	NA	0	NA	0	NA
yadM.htrE.IGR	152813	152828	+	15	0	0	0	0	0	0	0	0	0	0	0	0	0	0	0	0	0	0	0	0	0	0	0	0	0	NA	0	NA	0	NA	0	NA	0	NA
htrE.EST3UTR	152821	152828	-	7	0	0	0	0	1	0	1	1	0	0	0	0	0	0	0	0	1.04291	0	0.778929	0.624363	0	0	0	0	0	NA	0.013903	NA	0.0537878	NA	0	NA	0	NA
htrE	152829	155426	-	2597	4	4	2	0	5	4	8	7	9	6	0	6	4.79844	4.05756	1.79425	0	5.21456	4.0759	6.23144	4.37054	9.38894	5.87522	0	6.15353	-0.0773167	NA	0.180182	NA	0.514402	NA	0.405459	NA	0.418553	0.504851
htrE.AS	152829	155426	+	2597	6	4	3	0	2	2	2	2	0	2	0	0	7.19765	4.05756	2.69137	0	2.08583	2.03795	1.55786	1.24873	0	1.95841	0	0	-0.047217	NA	0.0267838	NA	0.00419446	NA	-0.0269947	NA	-0.403695	NA
htrE.yadV.TU	155427	155460	-	33	0	0	0	0	0	0	0	0	0	0	0	0	0	0	0	0	0	0	0	0	0	0	0	0	0	NA	0	NA	0	NA	0	NA	0	NA
htrE.yadV.TU_AS	155427	155460	+	33	0	0	1	1	0	0	0	0	0	0	0	0	0	0	0.897125	0.979792	0	0	0	0	0	0	0	0	0.00863029	NA	-0.0208688	NA	-0.0766551	NA	-0.0314636	NA	-0.0914214	NA
yadV	155461	156201	-	740	0	2	0	0	0	0	0	0	0	0	0	2	0	2.02878	0	0	0	0	0	0	0	0	0	2.05118	-0.0100164	NA	0	NA	0	NA	0	NA	0.110364	NA
yadV.AS	155461	156201	+	740	0	0	3	4	0	0	0	0	0	0	0	0	0	0	2.69137	3.91917	0	0	0	0	0	0	0	0	0.0189433	NA	-0.0449189	NA	-0.150847	NA	-0.0673217	NA	-0.201914	NA
yadN.EST3UTR	156202	156298	-	96	0	0	0	0	0	0	0	0	0	0	0	0	0	0	0	0	0	0	0	0	0	0	0	0	0	NA	0	NA	0	NA	0	NA	0	NA
yadV.yadN.IGR	156202	156298	+	96	0	0	0	0	0	0	0	0	0	0	0	0	0	0	0	0	0	0	0	0	0	0	0	0	0	NA	0	NA	0	NA	0	NA	0	NA
yadN	156299	156883	-	584	0	4	0	0	0	1	2	0	0	0	0	0	0	4.05756	0	0	0	1.01897	1.55786	0	0	0	0	0	-0.0183951	NA	0.0174598	NA	0.073266	NA	0	NA	0	NA
yadN.AS	156299	156883	+	584	0	0	0	0	0	0	0	0	0	0	0	0	0	0	0	0	0	0	0	0	0	0	0	0	0	NA	0	NA	0	NA	0	NA	0	NA
yadN.EST5UTR	156884	156983	-	99	0	2	0	0	0	1	0	0	0	0	0	0	0	2.02878	0	0	0	1.01897	0	0	0	0	0	0	-0.0100164	NA	0.0137432	NA	0	NA	0	NA	0	NA
yadN.folK.IGR	156884	157252	+	368	0	0	0	0	0	0	0	0	2	0	0	0	0	0	0	0	0	0	0	0	2.08643	0	0	0	0	NA	0	NA	0	NA	0.0350133	NA	0	NA
folK.yadN.IGR	156984	157152	-	168	0	0	0	0	2	0	0	0	0	0	0	0	0	0	0	0	2.08583	0	0	0	0	0	0	0	0	NA	0.0235099	NA	0	NA	0	NA	0	NA
folK.EST3UTR	157153	157252	-	99	0	0	0	1	1	0	0	3	0	2	0	0	0	0	0	0.979792	1.04291	0	0	1.87309	0	1.95841	0	0	0.00635081	NA	0.00124255	NA	0.0351374	NA	0.0187335	NA	-0.064076	NA
folK.AS	157253	157728	+	475	6	2	7	4	5	2	2	10	7	2	0	0	7.19765	2.02878	6.27987	3.91917	5.21456	2.03795	1.55786	6.24363	7.30251	1.95841	0	0	0.00592637	NA	-0.0363126	NA	-0.0728488	NA	-0.0152277	NA	-1.31408	0.0705896
folK	157253	157732	-	479	34	30	19	21	25	30	105	59	31	22	42	54	40.7867	30.4317	17.0454	20.5756	26.0728	30.5692	81.7876	36.8374	32.3397	21.5425	54.7689	55.3818	-0.174126	0.428032	0.138373	0.645255	1.21676	0.00615886	0.152951	0.681432	1.15196	0.0120435
pcnB	157729	159126	-	1397	158	209	152	144	130	134	388	289	143	199	228	226	189.538	212.007	136.363	141.09	135.579	136.543	302.225	180.441	149.18	194.862	297.317	231.783	-0.192417	0.365527	-0.00756644	0.979601	0.666214	0.0197452	0.140883	0.619174	0.807831	0.00463271
pcnB.AS	157729	159126	+	1397	4	9	11	5	6	10	9	23	8	7	8	4	4.79844	9.1295	9.86837	4.89896	6.25748	10.1897	7.01037	14.3603	8.34572	6.85443	10.4322	4.10235	0.00483313	NA	0.0173464	NA	0.167543	0.77781	0.00532357	NA	-0.0201596	0.98213
pcnB.5UTR	159127	159185	-	58	7	11	16	6	7	5	14	8	7	13	12	10	8.39726	11.1583	14.354	5.87875	7.30039	5.09487	10.905	4.9949	7.30251	12.7296	15.6483	10.2559	0.0036149	NA	-0.0935182	NA	-0.121169	0.843237	-0.00305678	0.994976	0.140068	0.850178
pcnB.gluQ.IGR	159127	159185	+	58	0	1	1	0	1	0	1	0	1	4	0	2	0	1.01439	0.897125	0	1.04291	0	0.778929	0	1.04322	3.91681	0	2.05118	-0.00210004	NA	0.00347066	NA	-0.0212766	NA	0.0922817	NA	0.117683	NA
gluQ	159186	160112	-	926	225	239	449	397	326	317	366	367	323	350	193	325	269.912	242.439	402.809	388.978	339.99	323.015	285.088	229.141	336.959	342.721	251.676	333.316	0.411308	0.0459698	-0.100531	0.585553	-0.546712	0.0141146	-0.108241	0.644945	-0.383864	0.130151
gluQ.AS	159186	160112	+	926	12	19	13	25	17	16	11	30	21	18	13	2	14.3953	19.2734	11.6626	24.4948	17.7295	16.3036	8.56822	18.7309	21.9075	17.6257	16.9523	2.05118	0.00796659	NA	-0.0118993	0.974497	-0.143748	0.806779	0.025822	0.964792	-0.449448	0.453981
gluQ.dksA.TU	160113	160148	-	35	213	242	469	435	357	327	389	391	352	362	197	336	255.517	245.482	420.752	426.21	372.32	333.205	303.004	244.126	367.212	354.472	256.892	344.598	0.580918	0.00800235	-0.105586	0.561269	-0.55542	0.0121673	-0.115584	0.617746	-0.436187	0.0726888
gluQ.dksA.TU_AS	160113	160148	+	35	1	0	0	4	2	1	1	1	3	6	2	0	1.19961	0	0	3.91917	2.08583	1.01897	0.778929	0.624363	3.12965	5.87522	2.60804	0	0.0289322	NA	-0.0139356	NA	-0.166565	NA	0.0835554	NA	-0.0991649	NA
dksA	160149	160604	-	455	894	1050	1668	1480	1430	1332	1586	1625	1390	1640	978	1411	1072.45	1065.11	1496.4	1450.09	1491.37	1357.27	1235.38	1014.59	1450.07	1605.89	1275.33	1447.1	0.31052	0.0572521	-0.0138219	0.936314	-0.334332	0.0586966	0.022281	0.921901	-0.104645	0.700967
dksA.AS	160149	160604	+	455	2	0	2	1	0	2	0	3	2	3	1	2	2.39922	0	1.79425	0.979792	0	2.03795	0	1.87309	2.08643	2.93761	1.30402	2.05118	0.00434836	NA	-0.0166035	NA	-0.055407	NA	0.0506114	NA	0.0414353	NA
dksA.sfsA.TU	160605	160781	-	176	349	397	583	530	490	474	435	570	489	557	316	395	418.664	402.712	523.024	519.29	511.027	482.994	338.834	355.887	510.132	545.416	412.071	405.107	0.169337	0.315702	-0.0199784	0.909205	-0.532709	0.00334239	0.00763847	0.979098	-0.322803	0.129094
dksA.sfsA.TU_AS	160605	160781	+	176	0	0	0	0	0	0	0	0	0	0	0	0	0	0	0	0	0	0	0	0	0	0	0	0	0	NA	0	NA	0	NA	0	NA	0	NA
sfsA	160782	161486	-	704	551	663	967	850	819	836	999	1515	851	996	524	621	660.985	672.54	867.52	832.823	854.146	851.862	778.151	945.909	887.776	975.287	683.307	636.89	0.181411	0.26721	0.00129847	0.993279	0.0159448	0.956066	0.0619054	0.757443	-0.338238	0.0926495
sfsA.AS	160782	161486	+	704	0	6	6	2	2	2	0	6	2	2	2	2	0	6.08633	5.38275	1.95958	2.08583	2.03795	0	3.74618	2.08643	1.95841	2.60804	2.05118	0.00657542	NA	-0.0466363	NA	-0.142538	NA	-0.0682432	NA	-0.130951	NA
sfsA.5UTR	161487	161500	-	13	3	2	0	0	3	1	1	5	2	0	0	1	3.59883	2.02878	0	0	3.12874	1.01897	0.778929	3.12181	2.08643	0	0	1.02559	-0.0660664	NA	0.130244	NA	0.354287	NA	0.119401	NA	0.192989	NA
sfsA.thpR.IGR	161487	161500	+	13	0	0	0	0	0	0	0	0	0	0	0	0	0	0	0	0	0	0	0	0	0	0	0	0	0	NA	0	NA	0	NA	0	NA	0	NA
thpR.AS	161501	162004	+	503	16	38	22	10	24	23	50	30	14	24	14	18	19.1937	38.5468	19.7367	9.79792	25.0299	23.4364	38.9465	18.7309	14.605	23.5009	18.2563	18.4606	-0.132921	0.551321	0.140596	0.652025	0.469047	0.31459	0.0847118	0.858576	0.159027	0.815569
thpR	161501	162031	-	530	13	18	22	8	19	17	14	35	25	24	20	8	15.5949	18.259	19.7367	7.83834	19.8153	17.3226	10.905	21.8527	26.0804	23.5009	26.0804	8.2047	-0.0270598	NA	0.0675321	0.866688	0.0974	0.87192	0.208173	0.576804	0.134946	0.851659
hrpB.EST5UTR	162005	162104	+	99	6	4	5	0	5	4	9	7	3	4	0	5	7.19765	4.05756	4.48562	0	5.21456	4.0759	7.01037	4.37054	3.12965	3.91681	0	5.12794	-0.0479784	NA	0.0763194	NA	0.266289	NA	0.062104	NA	0.0536687	0.950206
hrpB.thpR.IGR	162032	162104	-	72	1	0	3	1	4	2	0	5	3	4	3	0	1.19961	0	2.69137	0.979792	4.17165	2.03795	0	3.12181	3.12965	3.91681	3.91206	0	0.0292148	NA	0.0368968	NA	-0.0258871	NA	0.0663756	NA	0.00478421	NA
hrpB	162105	164534	+	2429	119	180	147	141	157	158	261	359	172	161	146	191	142.753	182.59	131.877	138.151	163.737	160.998	203.301	224.146	179.433	157.652	190.387	195.887	-0.0830797	0.735549	0.0955469	0.654923	0.565259	0.0233535	0.163523	0.517332	0.447711	0.107501
hrpB.AS	162105	164534	-	2429	10	8	0	2	3	7	10	9	3	4	8	10	11.9961	8.11511	0	1.95958	3.12874	7.13282	7.78929	5.61926	3.12965	3.91681	10.4322	10.2559	-0.222211	NA	0.243355	NA	0.75488	0.140403	0.223381	NA	1.4439	0.0514767
hrpB.EST3UTR	164535	164634	+	99	60	86	92	69	78	63	175	237	106	84	86	86	71.9765	87.2375	82.5355	67.6057	81.3472	64.1954	136.313	147.974	110.581	82.2531	112.146	88.2006	-0.0181883	0.967503	-0.0122934	0.96686	0.762579	0.0143446	0.154072	0.608088	0.321776	0.413127
mrcB.hrpB.IGR	164535	164729	-	194	0	8	2	4	2	0	8	6	3	6	2	4	0	8.11511	1.79425	3.91917	2.08583	0	6.23144	3.74618	3.12965	5.87522	2.60804	4.10235	-0.0175675	NA	-0.0851575	NA	0.1484	NA	0.0638879	NA	0.0562547	0.947149
hrpB.mrcB.IGR	164635	164720	+	85	22	39	41	36	47	33	80	112	34	39	30	43	26.3914	39.5612	36.7821	35.2725	49.0169	33.6261	62.3144	69.9286	35.4693	38.1889	39.1206	44.1003	0.0189244	0.966021	0.0455967	0.89867	0.602433	0.114393	0.00980167	0.988214	0.141741	0.808504
mrcB.5UTR	164721	164729	+	8	1	3	3	5	10	5	9	17	5	9	5	9	1.19961	3.04317	2.69137	4.89896	10.4291	5.09487	7.01037	10.6142	5.21608	8.81283	6.5201	9.23029	0.0361292	NA	0.117298	NA	0.362742	0.481839	0.133751	NA	0.372814	0.558725
mrcB	164730	167264	+	2534	224	220	264	214	271	283	425	549	254	289	263	280	268.712	223.166	236.841	209.676	282.629	288.37	331.045	342.775	264.977	282.99	342.958	287.165	-0.0431039	0.893553	0.174411	0.348669	0.515108	0.0193638	0.162178	0.472812	0.440497	0.0675601
mrcB.AS	164730	167264	-	2534	3	8	6	10	9	6	11	18	8	10	3	13	3.59883	8.11511	5.38275	9.79792	9.38621	6.11385	8.56822	11.2385	8.34572	9.79204	3.91206	13.3326	0.0217278	NA	0.00396022	NA	0.121954	0.843057	0.0422333	NA	0.0815113	0.920422
mrcB.EST3UTR	167265	167364	+	99	7	7	11	9	9	11	21	18	14	9	18	16	8.39726	7.10072	9.86837	8.81813	9.38621	11.2087	16.3575	11.2385	14.605	8.81283	23.4724	16.4094	0.0222487	NA	0.01984	NA	0.213769	0.695215	0.0634712	0.898218	0.550373	0.333978
fhuA.mrcB.IGR	167265	167483	-	218	1	2	10	5	14	4	21	33	7	12	16	10	1.19961	2.02878	8.97125	4.89896	14.6008	4.0759	16.3575	20.604	7.30251	11.7504	20.8643	10.2559	0.128896	NA	0.0522838	NA	0.549515	0.270244	0.0773185	0.879927	0.496722	0.410486
mrcB.fhuA.IGR	167365	167441	+	76	2	0	2	0	5	0	5	8	10	7	0	10	2.39922	0	1.79425	0	5.21456	0	3.89465	4.9949	10.4322	6.85443	0	10.2559	-0.00657634	NA	0.0772508	NA	0.346132	NA	0.315853	NA	0.534324	0.387161
fhuA.5UTR	167442	167483	+	41	1	0	0	1	8	3	8	13	7	12	11	20	1.19961	0	0	0.979792	8.3433	3.05692	6.23144	8.11671	7.30251	11.7504	14.3442	20.5118	-0.00430434	NA	0.308547	NA	0.912855	0.0796019	0.680634	NA	2.43354	0.0104512
fhuA	167484	169727	+	2243	113	161	182	156	390	320	666	644	427	522	690	936	135.556	163.317	163.277	152.848	406.736	326.072	518.767	402.089	445.453	511.144	899.774	959.95	0.0225794	0.95556	1.11836	5.75498e-07	1.45699	1.08776e-11	1.5361	4.13446e-12	2.51447	1.27983e-31
fhuA.AS	167484	169727	-	2243	21	29	46	14	45	36	63	46	42	36	22	20	25.1918	29.4173	41.2677	13.7171	46.9311	36.6831	49.0726	28.7207	43.815	35.2513	28.6885	20.5118	0.00183011	0.999141	0.136263	0.653338	0.239722	0.61862	0.149068	0.692013	-0.101314	0.885427
fhuA.fhuC.TU	169728	169777	+	49	12	16	24	29	28	24	71	62	31	51	36	44	14.3953	16.2302	21.531	28.414	29.2016	24.4554	55.304	38.7105	32.3397	49.9394	46.9448	45.1259	0.110594	0.65288	0.0216779	0.955364	0.570268	0.16781	0.265384	0.422296	0.602011	0.192993
fhuA.fhuC.TU_AS	169728	169777	-	49	8	4	4	8	6	0	2	14	0	9	2	8	9.59687	4.05756	3.5885	7.83834	6.25748	0	1.55786	8.74108	0	8.81283	2.60804	8.2047	-0.00892893	NA	-0.0612978	NA	-0.0247377	NA	-0.0356721	NA	-0.0139036	0.988531
fhuC.AS	169778	170574	-	796	6	2	4	5	3	4	4	11	0	8	6	6	7.19765	2.02878	3.5885	4.89896	3.12874	4.0759	3.11572	6.86799	0	7.83363	7.82413	6.15353	-0.00414555	NA	-0.0183627	NA	0.0535893	NA	-0.0109639	NA	0.201264	0.774463
fhuC	169778	170575	+	797	11	17	21	20	37	61	123	124	80	80	95	101	13.1957	17.2446	18.8396	19.5958	38.5878	62.1574	95.8083	77.421	83.4572	78.3363	123.882	103.584	0.049171	0.889238	0.952559	0.00985582	1.89633	1.19742e-06	1.83445	9.10339e-06	2.3845	5.49865e-09
fhuD	170575	171465	+	890	4	12	12	8	30	40	89	122	50	76	42	39	4.79844	12.1727	10.7655	7.83834	31.2874	40.759	69.3247	76.1722	52.1608	74.4195	54.7689	39.9979	0.0113289	0.981128	1.34427	0.0037306	2.62857	2.10022e-07	2.35889	3.56137e-06	1.95521	0.000109181
fhuD.AS	170575	171465	-	890	0	2	0	1	0	1	1	3	2	8	1	5	0	2.02878	0	0.979792	0	1.01897	0.778929	1.87309	2.08643	7.83363	1.30402	5.12794	-0.0176285	NA	0.0035943	NA	0.154298	NA	0.224475	NA	0.453712	NA
fhuB	171462	173444	+	1982	20	12	26	27	95	87	58	122	163	127	41	50	23.9922	12.1727	23.3252	26.4544	99.0767	88.6508	45.1779	76.1722	170.044	124.359	53.4649	51.2794	0.0793851	0.779085	1.62374	5.89936e-05	1.00578	0.0093932	2.32931	7.4567e-09	0.811351	0.0457874
fhuB.AS	171466	173444	-	1978	24	35	19	28	38	40	74	90	36	25	48	40	28.7906	35.5036	17.0454	27.4342	39.6307	40.759	57.6408	56.1926	37.5558	24.4801	62.593	41.0235	-0.0893515	0.73613	0.287997	0.2955	1.00256	0.015921	0.153953	0.670172	0.892154	0.0397502
hemL.fhuB.IGR	173445	173501	-	56	33	27	36	30	37	43	104	125	40	31	76	66	39.5871	27.3885	32.2965	29.3938	38.5878	43.8159	81.0087	78.0453	41.7286	30.3553	99.1056	67.6888	-0.0175713	0.970114	0.109886	0.71046	1.08942	0.00415515	0.0708952	0.874428	1.16489	0.00270311
fhuB.EST3UTR	173445	173544	+	99	1	4	2	2	11	14	5	19	10	7	3	10	1.19961	4.05756	1.79425	1.95958	11.472	14.2656	3.89465	11.8629	10.4322	6.85443	3.91206	10.2559	-0.021189	NA	0.503421	NA	0.615916	0.221244	0.403934	NA	0.675917	0.277382
hemL.EST3UTR	173502	173601	-	99	31	38	38	44	44	39	122	128	46	46	81	69	37.1879	38.5468	34.0907	43.1109	45.8882	39.74	95.0294	79.9184	47.9879	45.0434	105.626	70.7656	0.00417269	0.996198	0.036532	0.91608	0.944472	0.00905542	0.0937719	0.807098	0.961354	0.00930661
fhuB.hemL.IGR	173545	173601	+	56	1	5	0	0	7	2	3	16	8	2	3	3	1.19961	5.07195	0	0	7.30039	2.03795	2.33679	9.9898	8.34572	1.95841	3.91206	3.07676	-0.118418	NA	0.372426	NA	1.16418	NA	0.57658	NA	1.10767	0.105671
hemL	173602	174882	-	1280	301	323	399	285	347	383	933	948	360	363	628	715	361.082	327.648	357.953	279.241	361.891	390.267	726.741	591.896	375.558	355.451	818.925	733.295	-0.03602	0.910252	0.0928768	0.603477	0.986088	9.35899e-07	0.0955524	0.67731	1.22066	8.63037e-10
hemL.AS	173602	174882	+	1280	3	8	6	4	12	6	18	17	12	11	6	7	3.59883	8.11511	5.38275	3.91917	12.515	6.11385	14.0207	10.6142	12.5186	10.7712	7.82413	7.17912	-0.0215269	NA	0.134427	NA	0.510708	0.307025	0.272391	NA	0.258972	0.700076
hemL.5UTR	174883	174941	-	58	18	32	28	23	28	42	67	66	18	24	54	67	21.593	32.4604	25.1195	22.5352	29.2016	42.7969	52.1883	41.2079	18.7779	23.5009	70.4171	68.7144	-0.0274661	0.94884	0.159444	0.561326	0.636588	0.115543	-0.0489567	0.915608	1.21972	0.00395793
hemL.clcA.IGR	174883	175006	+	123	8	5	12	11	6	6	0	6	2	5	2	3	9.59687	5.07195	10.7655	10.7777	6.25748	6.11385	0	3.74618	2.08643	4.89602	2.60804	3.07676	0.0295557	NA	-0.0822223	NA	-0.771754	NA	-0.253946	NA	-0.657153	0.290577
yadX.hemL.IGR	174942	175047	-	105	9	7	9	7	11	14	31	27	7	11	7	17	10.7965	7.10072	8.07412	6.85855	11.472	14.2656	24.1468	16.8578	7.30251	10.7712	9.12815	17.435	-0.0195799	NA	0.124108	NA	0.672534	0.172435	0.0514858	0.918559	0.391374	0.520479
clcA.EST5UTR	175007	175106	+	99	11	21	27	19	17	13	13	27	7	30	6	11	13.1957	21.3022	24.2224	18.6161	17.7295	13.2467	10.1261	16.8578	7.30251	29.3761	7.82413	11.2815	0.0283041	NA	-0.0744895	0.849554	-0.266559	0.613156	-0.0455012	0.93038	-0.578403	0.312539
yadX	175048	175095	+	47	10	18	24	13	15	12	10	22	7	21	6	8	11.9961	18.259	21.531	12.7373	15.6437	12.2277	7.78929	13.736	7.30251	20.5633	7.82413	8.2047	0.0153831	NA	-0.0448238	NA	-0.258458	0.628706	-0.0594043	0.906376	-0.522623	0.373044
yadX.AS	175048	175095	-	47	0	0	0	0	0	0	0	0	0	0	0	0	0	0	0	0	0	0	0	0	0	0	0	0	0	NA	0	NA	0	NA	0	NA	0	NA
clcA.yadX.IGR	175096	175106	-	10	0	0	0	0	0	0	0	0	0	0	0	0	0	0	0	0	0	0	0	0	0	0	0	0	0	NA	0	NA	0	NA	0	NA	0	NA
clcA	175107	176528	+	1421	163	160	162	205	145	129	168	247	155	168	92	102	195.536	162.302	145.334	200.857	151.222	131.448	130.86	154.218	161.698	164.506	119.97	104.61	-0.0119639	0.981128	-0.101724	0.654025	-0.188155	0.535095	-0.0335311	0.925539	-0.53089	0.0732587
clcA.AS	175107	176528	-	1421	0	0	6	0	2	0	4	0	2	2	2	0	0	0	5.38275	0	2.08583	0	3.11572	0	2.08643	1.95841	2.60804	0	0.0466911	NA	-0.0413618	NA	-0.0709356	NA	-0.0189821	NA	-0.131284	NA
yadW.clcA.IGR	176529	176551	-	22	0	0	0	0	0	0	0	0	2	0	0	0	0	0	0	0	0	0	0	0	2.08643	0	0	0	0	NA	0	NA	0	NA	0.0350133	NA	0	NA
clcA.EST3UTR	176529	176560	+	31	8	11	8	17	8	9	16	27	11	13	13	9	9.59687	11.1583	7.177	16.6565	8.3433	9.17077	12.4629	16.8578	11.4754	12.7296	16.9523	9.23029	0.0155473	NA	-0.0627258	NA	0.1151	0.84798	0.00577862	0.994465	0.0570216	0.946732
yadW	176552	176617	+	65	18	11	20	17	18	15	33	44	15	16	24	20	21.593	11.1583	17.9425	16.6565	18.7724	15.2846	25.7047	27.472	15.6482	15.6673	31.2965	20.5118	0.0102251	0.981734	-0.00417093	0.991411	0.295304	0.538989	-0.0340404	0.950131	0.322356	0.576388
yadW.AS	176552	176617	-	65	0	0	0	0	0	1	4	0	2	0	0	0	0	0	0	0	0	1.01897	3.11572	0	2.08643	0	0	0	0	NA	0.0166539	NA	0.105279	NA	0.0426523	NA	0	NA
erpA.5UTR	176561	176609	+	48	14	8	17	16	14	9	22	39	11	14	22	19	16.7945	8.11511	15.2511	15.6767	14.6008	9.17077	17.1364	24.3501	11.4754	13.7089	28.6885	19.4862	0.0320887	NA	-0.062287	0.873993	0.180696	0.740945	-0.0644155	0.898218	0.333471	0.574348
erpA.AS	176610	176900	-	290	4	5	4	6	4	6	13	5	2	2	2	2	4.79844	5.07195	3.5885	5.87875	4.17165	6.11385	10.1261	3.12181	2.08643	1.95841	2.60804	2.05118	-0.00294226	NA	0.0110498	NA	0.114267	NA	-0.146303	NA	-0.284091	0.670317
erpA	176610	176954	+	344	79	76	114	98	74	105	226	233	88	107	142	145	94.7691	77.0936	102.272	96.0196	77.1755	106.992	176.038	145.476	91.8029	104.775	185.171	148.71	0.0496428	0.882369	-0.0292431	0.921295	0.553257	0.0586966	-0.00462092	0.994022	0.629666	0.0394242
yadS.EST3UTR	176901	177000	-	99	3	2	6	1	3	2	8	6	6	7	3	3	3.59883	2.02878	5.38275	0.979792	3.12874	2.03795	6.23144	3.74618	6.25929	6.85443	3.91206	3.07676	0.00785063	NA	-0.0243262	NA	0.138727	NA	0.127467	NA	0.0296181	0.974829
erpA.EST3UTR	176955	177054	+	99	32	34	48	61	43	44	74	92	35	42	51	57	38.3875	34.4892	43.062	59.7673	44.8452	44.8349	57.6408	57.4414	36.5125	41.1266	66.5051	58.4585	0.102625	0.683306	-0.048092	0.889192	0.0920104	0.838491	-0.147793	0.66368	0.201417	0.691493
yadS	177001	177624	-	623	29	30	22	19	18	13	34	26	19	18	18	13	34.7887	30.4317	19.7367	18.6161	18.7724	13.2467	26.4836	16.2334	19.8211	17.6257	23.4724	13.3326	-0.109224	0.65288	-0.0470246	0.902266	0.0646524	0.9102	-0.00862339	0.990732	-0.0416458	0.960712
yadS.AS	177055	177624	+	569	0	5	0	6	6	2	2	2	1	2	4	1	0	5.07195	0	5.87875	6.25748	2.03795	1.55786	1.24873	1.04322	1.95841	5.21608	1.02559	0.00414074	NA	0.028226	NA	-0.14954	NA	-0.0691971	NA	0.0136727	NA
yadS.btuF.TU	177625	177661	-	36	3	9	17	10	7	7	8	6	2	6	2	5	3.59883	9.1295	15.2511	9.79792	7.30039	7.13282	6.23144	3.74618	2.08643	5.87522	2.60804	5.12794	0.0614355	NA	-0.0952333	NA	-0.433424	0.389515	-0.314365	NA	-0.646351	0.29034
yadS.btuF.TU_AS	177625	177661	+	36	0	0	0	0	0	0	0	0	0	0	0	0	0	0	0	0	0	0	0	0	0	0	0	0	0	NA	0	NA	0	NA	0	NA	0	NA
btuF.AS	177662	178454	+	792	0	4	2	0	0	0	2	5	0	0	0	0	0	4.05756	1.79425	0	0	0	1.55786	3.12181	0	0	0	0	-0.0100787	NA	-0.0407889	NA	0.0787717	NA	-0.0606847	NA	-0.164538	NA
btuF	177662	178462	-	800	121	141	168	133	146	123	172	193	109	109	104	122	145.153	143.029	150.717	130.312	152.265	125.334	133.976	120.502	113.71	106.733	135.618	125.122	-0.00893877	0.982815	-0.00531399	0.9829	-0.0958125	0.781754	-0.175639	0.504545	-0.0919353	0.834178
mtn	178455	179153	-	698	456	454	503	547	522	465	622	780	424	471	431	561	547.022	460.533	451.254	535.946	544.4	473.823	484.494	487.003	442.323	461.205	562.033	575.355	-0.0100198	0.981734	0.012935	0.948167	-0.0165106	0.956982	-0.0575233	0.804845	0.185748	0.488966
mtn.AS	178455	179153	+	698	0	6	2	2	4	0	6	6	2	4	0	2	0	6.08633	1.79425	1.95958	4.17165	0	4.67358	3.74618	2.08643	3.91681	0	2.05118	-0.0177739	NA	0.00750891	NA	0.172862	NA	0.0511822	NA	-0.133078	NA
mtn.5UTR	179154	179183	-	29	49	49	73	65	59	53	82	86	45	44	55	57	58.7808	49.7051	65.4901	63.6865	61.5319	54.0056	63.8722	53.6952	46.9447	43.085	71.7212	58.4585	0.050918	0.882369	-0.0414941	0.89867	-0.0797246	0.856721	-0.224541	0.463312	0.00437222	0.995645
mtn.dgt.IGR	179154	179195	+	41	0	1	0	0	0	0	1	0	0	0	0	0	0	1.01439	0	0	0	0	0.778929	0	0	0	0	0	-0.00620333	NA	0	NA	0.0293689	NA	0	NA	0	NA
dgt.mtn.IGR	179184	179236	-	52	0	0	0	0	0	0	0	0	0	0	0	0	0	0	0	0	0	0	0	0	0	0	0	0	0	NA	0	NA	0	NA	0	NA	0	NA
dgt.5UTR	179196	179236	+	40	6	7	2	4	5	3	4	5	6	2	4	5	7.19765	7.10072	1.79425	3.91917	5.21456	3.05692	3.11572	3.12181	6.25929	1.95841	5.21608	5.12794	-0.0654472	NA	0.046402	NA	0.0300475	NA	0.062241	NA	0.252451	0.709462
dgt	179237	180754	+	1517	128	142	119	153	130	111	155	202	145	146	85	138	153.55	144.043	106.758	149.908	135.579	113.106	120.734	126.121	151.266	142.964	110.842	141.531	-0.0553894	0.862975	-0.0120469	0.965012	-0.0337787	0.930167	0.0832761	0.791196	-0.0138476	0.980998
dgt.AS	179237	180754	-	1517	8	6	2	2	0	0	2	0	2	0	2	0	9.59687	6.08633	1.79425	1.95958	0	0	1.55786	0	2.08643	0	2.60804	0	-0.0486937	NA	-0.133329	NA	-0.152602	NA	-0.0516402	NA	-0.0925871	NA
dgt.EST3UTR	180755	180844	+	89	15	11	23	26	21	13	18	21	5	10	12	29	17.9941	11.1583	20.6339	25.4746	21.9012	13.2467	14.0207	13.1116	5.21608	9.79204	15.6483	29.7421	0.073533	NA	-0.0670313	0.866496	-0.343179	0.481315	-0.604014	0.126797	-0.00427387	0.996115
degP.dgt.IGR	180755	180883	-	128	0	0	0	0	0	0	0	0	0	0	0	0	0	0	0	0	0	0	0	0	0	0	0	0	0	NA	0	NA	0	NA	0	NA	0	NA
degP.5UTR	180845	180883	+	38	15	12	17	17	21	13	39	43	12	14	33	48	17.9941	12.1727	15.2511	16.6565	21.9012	13.2467	30.3782	26.8476	12.5186	13.7089	43.0327	49.2282	0.0101475	0.981734	0.0251939	0.949842	0.447216	0.317077	-0.0687543	0.890001	1.07887	0.0252359
degP	180884	182308	+	1424	146	219	171	185	194	193	618	733	217	231	839	1133	175.143	222.151	153.408	181.262	202.325	196.662	481.378	457.658	226.378	226.196	1094.07	1161.99	-0.0890334	0.68901	0.100834	0.57948	1.41862	8.69954e-13	0.301375	0.157767	2.72543	2.68994e-43
degP.AS	180884	182308	-	1424	2	4	6	2	0	5	4	8	1	2	6	2	2.39922	4.05756	5.38275	1.95958	0	5.09487	3.11572	4.9949	1.04322	1.95841	7.82413	2.05118	0.00602805	NA	-0.0355501	NA	0.0266591	NA	-0.119027	NA	0.0951433	0.905198
degP.EST3UTR	182309	182408	+	99	33	29	24	39	34	34	162	194	28	22	149	282	39.5871	29.4173	21.531	38.2119	35.459	34.6451	126.187	121.126	29.21	21.5425	194.299	289.216	-0.0359658	0.919503	0.0583112	0.868633	1.81854	4.87108e-07	-0.0752694	0.862462	2.9253	1.0041e-14
cdaR.degP.IGR	182309	182462	-	153	0	6	1	0	0	4	4	2	2	2	2	0	0	6.08633	0.897125	0	0	4.0759	3.11572	1.24873	2.08643	1.95841	2.60804	0	-0.0432203	NA	0.0737981	NA	0.214956	NA	0.105795	NA	0.179683	NA
degP.cdaR.IGR	182409	182446	+	37	3	3	0	1	0	0	2	3	3	1	1	1	3.59883	3.04317	0	0.979792	0	0	1.55786	1.87309	3.12965	0.979204	1.30402	1.02559	-0.0488394	NA	-0.0392473	NA	0.187916	NA	0.11338	NA	0.169275	NA
cdaR.5UTR	182447	182462	+	15	3	5	2	2	0	4	21	26	9	7	1	1	3.59883	5.07195	1.79425	1.95958	0	4.0759	16.3575	16.2334	9.38894	6.85443	1.30402	1.02559	-0.0531197	NA	0.0096051	NA	1.16929	0.0445813	0.344024	NA	-0.157535	0.826643
cdaR.AS	182463	183608	-	1145	12	11	16	25	21	12	32	30	14	26	18	24	14.3953	11.1583	14.354	24.4948	21.9012	12.2277	24.9257	18.7309	14.605	25.4593	23.4724	24.6141	0.0677489	0.818276	-0.0313919	0.940537	0.0718053	0.904483	0.0120508	0.985528	0.168033	0.801232
cdaR	182463	183620	+	1157	130	189	276	236	207	230	1072	1235	526	329	31	35	155.949	191.72	247.606	231.231	215.883	234.364	835.012	771.088	548.731	322.158	40.4247	35.8956	0.168763	0.404693	-0.025553	0.92384	1.63789	1.60052e-11	0.69068	0.00455872	-2.57392	2.3857e-17
yaeH.EST3UTR	183609	183708	-	99	187	209	269	262	252	225	408	662	256	223	268	375	224.327	212.007	241.327	256.706	262.814	229.269	317.803	413.328	267.063	218.362	349.478	384.596	0.0593215	0.845721	-0.00489323	0.982059	0.467782	0.0426436	-0.0153607	0.966473	0.498878	0.0411466
cdaR.EST3UTR	183621	183720	+	99	19	3	29	22	13	13	78	109	45	22	0	2	22.7926	3.04317	26.0166	21.5554	13.5579	13.2467	60.7565	68.0555	46.9447	21.5425	0	2.05118	0.10322	0.656445	-0.157752	0.603011	0.804005	0.0911236	0.124783	0.761951	-3.03003	0.00167666
yaeH	183709	184095	-	386	392	523	572	521	636	515	978	1226	532	605	722	919	470.247	530.525	513.155	510.472	663.292	524.772	761.793	765.468	554.991	592.418	941.503	942.515	0.0114096	0.981128	0.0863234	0.581875	0.522564	0.00474909	0.080346	0.696486	0.831378	3.41453e-06
yaeH.AS	183721	184095	+	374	26	13	26	18	12	22	129	150	43	43	0	7	31.1898	13.1871	23.3252	17.6363	12.515	22.4174	100.482	93.6544	44.8583	42.1058	0	7.17912	-0.0117068	0.981128	-0.0430923	0.9103	1.78852	0.000166835	0.439099	0.203521	-1.62162	0.00826211
yaeH.EST5UTR	184096	184176	-	80	97	126	162	129	197	118	261	279	151	189	255	240	116.362	127.813	145.334	126.393	205.454	120.239	203.301	174.197	157.526	185.069	332.525	246.141	0.0363777	0.916388	0.08234	0.745611	0.339615	0.250096	0.153125	0.589481	0.960262	0.000717341
yaeH.yaeI.IGR	184096	184256	+	160	2	2	5	2	1	2	10	8	7	5	0	0	2.39922	2.02878	4.48562	1.95958	1.04291	2.03795	7.78929	4.9949	7.30251	4.89602	0	0	0.0183811	NA	-0.0722947	NA	0.202715	NA	0.0999612	NA	-0.979393	0.14012
yaeI.EST3UTR	184177	184256	-	79	39	43	64	53	74	44	107	83	60	70	91	96	46.7848	43.6187	57.416	51.929	77.1755	44.8349	83.3455	51.8221	62.5929	68.5443	118.666	98.4565	0.0509033	0.882369	0.0384263	0.909205	0.172247	0.672512	0.0919942	0.809916	0.778219	0.0364599
yaeI	184257	185069	-	812	15	35	42	31	28	42	39	73	26	46	26	13	17.9941	35.5036	37.6792	30.3736	29.2016	42.7969	30.3782	45.5785	27.1236	45.0434	33.9045	13.3326	0.0431705	0.897762	0.0153733	0.96686	0.0748141	0.893879	0.0222271	0.969501	-0.323136	0.565776
yaeI.AS	184257	185069	+	812	9	12	13	10	13	4	29	23	16	5	2	7	10.7965	12.1727	11.6626	9.79792	13.5579	4.0759	22.589	14.3603	16.6914	4.89602	2.60804	7.17912	-0.00703315	NA	-0.0360845	NA	0.275131	0.610323	0.000134463	0.999997	-0.439852	0.476855
yaeI.EST5UTR	185070	185089	-	19	84	105	132	115	132	163	137	177	138	158	63	114	100.767	106.511	118.42	112.676	137.664	166.093	106.713	110.512	143.964	154.714	82.1533	116.917	0.0382453	0.906942	0.156529	0.471872	-0.0563882	0.883421	0.181909	0.500055	-0.167599	0.689656
yaeI.dapD.IGR	185070	185122	+	52	5	4	2	7	1	2	4	2	4	1	0	2	5.99805	4.05756	1.79425	6.85855	1.04291	2.03795	3.11572	1.24873	4.17286	0.979204	0	2.05118	-0.00728305	NA	-0.0960944	NA	-0.178446	NA	-0.0696375	NA	-0.426211	NA
dapD.3UTR	185090	185122	-	32	115	140	182	154	177	218	171	247	193	207	87	158	137.955	142.014	163.277	150.888	184.596	222.136	133.197	154.218	201.341	202.695	113.45	162.043	0.0442527	0.893553	0.155223	0.456498	-0.0834878	0.81067	0.189154	0.456144	-0.151772	0.701938
dapD	185123	185947	-	824	535	705	803	785	899	936	932	1374	867	903	550	713	641.791	715.144	720.391	769.137	937.579	953.76	725.962	857.874	904.468	884.221	717.212	731.244	0.0536966	0.856477	0.224066	0.172938	0.069251	0.787748	0.16616	0.355705	-0.0367357	0.914912
dapD.AS	185123	185947	+	824	5	4	4	3	2	2	2	2	2	8	0	4	5.99805	4.05756	3.5885	2.93938	2.08583	2.03795	1.55786	1.24873	2.08643	7.83363	0	4.10235	-0.0218457	NA	-0.0444128	NA	-0.220935	NA	0.0619425	NA	-0.136412	0.853657
dapD.5UTR	185948	185977	-	29	30	46	56	46	70	81	73	141	36	69	23	43	35.9883	46.6619	50.239	45.0704	73.0039	82.5369	56.8619	88.0351	37.5558	67.5651	29.9925	44.1003	0.0332131	0.928114	0.248638	0.342782	0.375041	0.327626	0.0455711	0.918559	-0.239372	0.647371
dapD.glnD.TU_AS	185948	185977	+	29	2	1	0	0	0	0	0	0	0	0	0	0	2.39922	1.01439	0	0	0	0	0	0	0	0	0	0	-0.0131557	NA	0	NA	0	NA	0	NA	0	NA
glnD	185978	188650	-	2672	105	154	157	129	149	195	659	752	174	149	262	305	125.959	156.216	140.849	126.393	155.394	198.7	513.315	469.521	181.519	145.901	341.654	312.804	-0.021976	0.957274	0.190599	0.3486	1.78407	8.25421e-15	0.144171	0.571306	1.20166	4.01475e-07
glnD.AS	185978	188650	+	2672	8	21	4	23	12	10	21	16	12	7	22	4	9.59687	21.3022	3.5885	22.5352	12.515	10.1897	16.3575	9.9898	12.5186	6.85443	28.6885	4.10235	-0.0171989	NA	-0.0229443	NA	0.00465021	0.995039	-0.0691083	0.893377	0.120664	0.875304
glnD.5UTR	188651	188655	-	4	1	4	3	1	2	2	20	14	5	5	2	9	1.19961	4.05756	2.69137	0.979792	2.08583	2.03795	15.5786	8.74108	5.21608	4.89602	2.60804	9.23029	-0.0196468	NA	0.0109764	NA	0.831906	NA	0.181426	NA	0.512619	0.413356
glnD.map.TU_AS	188651	188711	+	60	0	0	0	0	0	2	0	0	0	0	0	0	0	0	0	0	0	2.03795	0	0	0	0	0	0	0	NA	0.0232096	NA	0	NA	0	NA	0	NA
glnD.map.TU	188656	188711	-	55	37	36	51	23	27	25	77	72	33	23	26	30	44.3855	36.518	45.7534	22.5352	28.1586	25.4744	59.9776	44.9541	34.4261	22.5217	33.9045	30.7676	-0.0345587	0.923917	-0.0778149	0.819538	0.342826	0.413085	-0.0782485	0.864209	-0.0536369	0.941335
map	188712	189506	-	794	345	379	404	326	408	419	770	1008	410	474	365	399	413.865	384.453	362.438	319.412	425.508	426.95	599.776	629.357	427.718	464.143	475.968	409.21	-0.0874195	0.68484	0.169813	0.319312	0.801169	1.99301e-05	0.275461	0.159957	0.339891	0.131529
map.AS	188712	189506	+	794	0	2	2	0	6	3	4	9	2	6	2	6	0	2.02878	1.79425	0	6.25748	3.05692	3.11572	5.61926	2.08643	5.87522	2.60804	6.15353	-0.00461551	NA	0.159912	NA	0.394605	NA	0.196382	NA	0.525932	0.397741
map.EST5UTR	189507	189606	-	99	22	27	26	28	34	26	43	93	24	41	15	17	26.3914	27.3885	23.3252	27.4342	35.459	26.4933	33.494	58.0657	25.0372	40.1474	19.5603	17.435	-0.0111655	0.981734	0.0594869	0.873956	0.501241	0.238117	0.104315	0.800141	-0.272455	0.635393
map.tff.IGR	189507	189711	+	204	11	7	14	20	11	12	12	17	21	16	5	10	13.1957	7.10072	12.5597	19.5958	11.472	12.2277	9.34715	10.6142	21.9075	15.6673	6.5201	10.2559	0.0633173	NA	-0.0678899	NA	-0.273937	0.60021	0.0473682	0.926164	-0.441507	0.456185
tff.map.IGR	189607	189711	-	104	1	1	2	2	3	1	4	2	0	1	1	0	1.19961	1.01439	1.79425	1.95958	3.12874	1.01897	3.11572	1.24873	0	0.979204	1.30402	0	0.0143469	NA	0.00643177	NA	0.0256287	NA	-0.101586	NA	-0.23828	NA
tff	189712	189847	+	135	332	396	847	986	1166	1394	1423	2176	1543	1240	606	683	398.27	401.698	759.865	966.075	1216.04	1420.45	1108.42	1358.61	1609.68	1214.21	790.237	700.477	0.973529	2.30626e-06	0.484997	0.0159527	0.441435	0.0359168	0.599254	0.00276901	-0.188795	0.517233
tff.AS	189712	189847	-	135	2	1	2	6	4	3	9	5	0	2	1	2	2.39922	1.01439	1.79425	5.87875	4.17165	3.05692	7.01037	3.12181	0	1.95841	1.30402	2.05118	0.0359246	NA	-0.00538187	NA	0.0750516	NA	-0.17256	NA	-0.258858	NA
rpsB.5UTR	189848	189873	+	25	54	54	141	130	222	247	174	206	296	245	98	123	64.7789	54.777	126.495	127.373	231.527	251.687	135.534	128.619	308.792	239.905	127.794	126.147	0.825237	0.00214181	0.758893	0.00199378	0.0369951	0.919787	0.971867	8.59772e-05	0.000129035	0.999849
tff.rpsB.TU_AS	189848	189873	-	25	0	0	0	0	0	0	0	0	0	0	1	0	0	0	0	0	0	0	0	0	0	0	1.30402	0	0	NA	0	NA	0	NA	0	NA	0.078104	NA
rpsB	189874	190599	+	725	526	641	1466	1320	2215	2370	1725	1664	2897	2215	991	1246	630.994	650.223	1315.19	1293.33	2310.05	2414.97	1343.65	1038.94	3022.19	2168.94	1292.28	1277.88	0.906469	2.64373e-06	0.761354	5.23596e-05	-0.0976058	0.71402	0.908153	1.16194e-06	-0.0193184	0.963924
rpsB.AS	189874	190599	-	725	0	0	4	0	0	0	1	6	2	4	1	0	0	0	3.5885	0	0	0	0.778929	3.74618	2.08643	3.91681	1.30402	0	0.0391259	NA	-0.0940642	NA	0.0299392	NA	0.0346251	NA	-0.177736	NA
rpsB.tsf.TU	190600	190856	+	256	445	497	1285	1183	1912	1895	1783	1742	2379	1686	831	1081	533.826	504.151	1152.81	1159.09	1994.05	1930.96	1388.83	1087.64	2481.81	1650.94	1083.64	1108.66	1.02524	4.96133e-07	0.64908	0.00114334	0.0712035	0.809642	0.730607	0.000218836	-0.0681554	0.851659
rpsB.tsf.TU_AS	190600	190856	-	256	0	2	0	0	0	0	0	0	0	2	0	4	0	2.02878	0	0	0	0	0	0	0	1.95841	0	4.10235	-0.0146432	NA	0	NA	0	NA	0.0493392	NA	0.225796	NA
tsf	190857	191708	+	851	602	669	1690	1587	2661	3165	2565	2427	3509	2711	1279	1708	722.165	678.626	1516.14	1554.93	2775.19	3225.05	1997.95	1515.33	3660.64	2654.62	1667.84	1751.7	1.01177	2.39346e-07	0.876576	5.43888e-06	0.145194	0.552476	0.956315	5.57293e-07	0.139596	0.640638
tsf.AS	190857	191708	-	851	6	3	0	3	0	1	7	5	1	4	2	6	7.19765	3.04317	0	2.93938	0	1.01897	5.45251	3.12181	1.04322	3.91681	2.60804	6.15353	-0.0569661	NA	-0.0646291	NA	0.270328	NA	0.0657349	NA	0.366183	NA
tsf.3UTR	191709	191738	+	29	23	28	66	78	114	122	125	84	90	68	31	44	27.591	28.4029	59.2102	76.4238	118.892	124.315	97.3662	52.4465	93.8894	66.5858	40.4247	45.1259	0.620977	0.0342132	0.410093	0.134745	0.0769534	0.866564	0.0854506	0.827994	-0.483997	0.251055
pyrH.tsf.IGR	191709	191854	-	145	0	2	2	1	2	1	4	5	2	0	0	1	0	2.02878	1.79425	0.979792	2.08583	1.01897	3.11572	3.12181	2.08643	0	0	1.02559	0.00699361	NA	0.00629737	NA	0.139069	NA	-0.0240164	NA	-0.173949	NA
tsf.pyrH.IGR	191739	191811	+	72	23	23	34	49	62	50	94	65	25	22	18	20	27.591	23.3309	30.5022	48.0098	64.6606	50.9487	73.2194	40.5836	26.0804	21.5425	23.4724	20.5118	0.105476	0.671104	0.148151	0.598656	0.294747	0.487207	-0.255934	0.446467	-0.551339	0.250792
pyrH.5UTR	191812	191854	+	42	23	19	26	15	22	20	73	74	26	17	46	34	27.591	19.2734	23.3252	14.6969	22.9441	20.3795	56.8619	46.2028	27.1236	16.6465	59.985	34.87	-0.0372455	0.91779	0.0351993	0.92744	0.98458	0.0262385	0.0509439	0.915206	0.907093	0.0515602
pyrH	191855	192580	+	725	90	107	100	83	117	128	511	436	140	153	253	248	107.965	108.54	89.7125	81.3228	122.021	130.429	398.033	272.222	146.05	149.818	329.917	254.346	-0.0947817	0.69504	0.287313	0.208976	1.84631	2.26407e-12	0.571713	0.0280548	1.65735	6.04047e-10
pyrH.AS	191855	192580	-	725	0	0	0	0	0	1	1	3	0	0	2	2	0	0	0	0	0	1.01897	0.778929	1.87309	0	0	2.60804	2.05118	0	NA	0.0269343	NA	0.162091	NA	0	NA	0.327187	NA
pyrH.EST3UTR	192581	192680	+	99	71	93	118	91	83	76	190	256	84	88	99	103	85.1723	94.3382	105.861	89.1611	86.5618	77.442	147.997	159.837	87.6301	86.1699	129.098	105.636	0.0278677	0.943921	-0.0780897	0.76004	0.523273	0.0665038	-0.0668817	0.850952	0.211728	0.596184
frr.pyrH.IGR	192581	192871	-	290	0	0	8	0	2	4	0	4	0	0	0	0	0	0	7.177	0	2.08583	4.0759	0	2.49745	0	0	0	0	0.0446001	NA	-0.00602524	NA	-0.111348	NA	-0.158065	NA	-0.440938	NA
pyrH.frr.IGR	192681	192813	+	132	293	287	408	305	305	272	474	592	273	314	227	287	351.485	291.13	366.027	298.837	318.088	277.161	369.213	369.623	284.798	307.47	296.013	294.344	0.0164464	0.970045	-0.0527371	0.790286	0.109325	0.69353	-0.0773183	0.753229	-0.152356	0.633692
frr.5UTR	192814	192871	+	57	209	213	283	238	218	181	299	371	189	241	171	188	250.718	216.065	253.886	233.191	227.355	184.434	232.9	231.638	197.168	235.988	222.988	192.811	0.0184036	0.963757	-0.087786	0.665971	-0.0471298	0.891139	-0.075199	0.783464	-0.199957	0.543754
frr	192872	193429	+	557	729	771	874	681	804	699	1166	1392	697	703	747	877	874.515	782.094	784.087	667.239	838.502	712.263	908.232	869.113	727.121	688.38	974.104	899.441	-0.0766334	0.735549	0.0288092	0.873369	0.235912	0.228165	-0.0153421	0.954859	0.338367	0.100344
frr.AS	192872	193429	-	557	0	0	2	2	0	0	0	0	0	0	2	2	0	0	1.79425	1.95958	0	0	0	0	0	0	2.60804	2.05118	0.0241135	NA	-0.0579872	NA	-0.196923	NA	-0.0862184	NA	0.025119	NA
dxr.EST5UTR	193430	193520	+	90	59	90	93	75	79	58	139	152	46	39	63	96	70.7769	91.295	83.4326	73.4844	82.3901	59.1005	108.271	94.9031	47.9879	38.1889	82.1533	98.4565	-0.0100133	0.981734	-0.0399508	0.898839	0.235737	0.496148	-0.524377	0.0787432	0.156459	0.747853
dxr.frr.IGR	193430	193520	-	90	0	0	0	0	1	3	1	5	0	3	0	5	0	0	0	0	1.04291	3.05692	0.778929	3.12181	0	2.93761	0	5.12794	0	NA	0.103468	NA	0.28653	NA	0.125366	NA	0.491893	NA
dxr	193521	194717	+	1196	109	211	137	133	140	115	142	187	139	141	87	113	130.757	214.036	122.906	130.312	146.008	117.182	110.608	116.756	145.007	138.068	113.45	115.891	-0.141395	0.519305	0.0152271	0.959229	-0.0972752	0.79389	0.0643748	0.857399	-0.113789	0.807332
dxr.AS	193521	194717	-	1196	11	4	6	8	6	9	17	29	10	14	2	2	13.1957	4.05756	5.38275	7.83834	6.25748	9.17077	13.2418	18.1065	10.4322	13.7089	2.60804	2.05118	-0.0245661	NA	0.0271183	NA	0.461743	0.356334	0.161959	0.684951	-0.541848	0.38124
ispZ.dxr.IGR	194718	194783	-	65	2	0	2	0	0	0	0	0	0	0	0	0	2.39922	0	1.79425	0	0	0	0	0	0	0	0	0	-0.00163163	NA	-0.0202948	NA	-0.0749288	NA	-0.0306076	NA	-0.0887224	NA
dxr.EST3UTR	194718	194817	+	99	310	536	621	572	373	578	482	472	518	445	224	196	371.879	543.713	557.115	560.441	389.006	588.967	375.444	294.699	540.386	435.746	292.101	201.015	0.0835554	0.737306	-0.0601371	0.804012	-0.626799	0.0191981	-0.0844172	0.774965	-1.07501	4.4219e-05
ispZ	194784	194847	+	63	316	525	618	557	366	571	483	471	514	439	224	192	379.076	532.554	554.423	545.744	381.706	581.834	376.223	294.075	536.213	429.87	292.101	196.913	0.0777399	0.761991	-0.0597233	0.80541	-0.602894	0.0240441	-0.0806299	0.788875	-1.0649	5.17895e-05
ispZ.AS	194784	194847	-	63	0	1	3	2	0	0	3	1	0	0	0	0	0	1.01439	2.69137	1.95958	0	0	2.33679	0.624363	0	0	0	0	0.0177706	NA	-0.0729539	NA	-0.0402906	NA	-0.108236	NA	-0.303772	NA
ispU.5UTR	194818	194902	+	84	284	474	558	510	332	516	439	420	457	384	200	158	340.689	480.82	500.596	499.694	346.247	525.791	341.95	262.232	476.749	376.014	260.804	162.043	0.0787201	0.760534	-0.0609398	0.807911	-0.605546	0.0289549	-0.100334	0.732292	-1.12841	3.80952e-05
ispU.ispZ.IGR	194848	194902	-	54	0	2	2	4	2	0	4	2	0	0	0	0	0	2.02878	1.79425	3.91917	2.08583	0	3.11572	1.24873	0	0	0	0	0.0195425	NA	-0.0451262	NA	-0.0355509	NA	-0.174927	NA	-0.472188	NA
ispU	194903	195664	+	761	277	350	388	325	208	250	239	344	274	272	174	222	332.292	355.036	348.084	318.432	216.926	254.744	186.164	214.781	285.841	266.343	226.9	227.681	-0.0142017	0.978217	-0.335616	0.0970857	-0.663827	0.00208422	-0.147168	0.50942	-0.496108	0.032421
ispU.AS	194903	195664	-	761	4	2	0	4	4	1	6	8	2	2	2	2	4.79844	2.02878	0	3.91917	4.17165	1.01897	4.67358	4.9949	2.08643	1.95841	2.60804	2.05118	-0.0243851	NA	0.0260497	NA	0.238909	NA	0.00571711	NA	0.0551868	NA
ispU.EST3UTR	195665	195670	+	5	5	6	14	10	13	6	7	14	15	2	2	8	5.99805	6.08633	12.5597	9.79792	13.5579	6.11385	5.45251	8.74108	15.6482	1.95841	2.60804	8.2047	0.0539114	NA	-0.0207523	NA	-0.190235	0.743499	-0.0537652	NA	-0.365683	0.566853
cdsA.ispU.IGR	195665	195676	-	11	0	0	0	2	0	0	0	0	1	0	0	0	0	0	0	1.95958	0	0	0	0	1.04322	0	0	0	0.00886993	NA	-0.0214241	NA	-0.0783252	NA	-0.0123258	NA	-0.094034	NA
cdsA.EST5UTR	195671	195676	+	5	6	6	16	15	12	5	8	14	16	1	2	8	7.19765	6.08633	14.354	14.6969	12.515	5.09487	6.23144	8.74108	16.6914	0.979204	2.60804	8.2047	0.0713	NA	-0.0833365	NA	-0.285926	0.595895	-0.11405	NA	-0.520868	0.398197
cdsA	195677	196534	+	857	149	196	206	199	150	144	310	314	153	169	147	178	178.742	198.82	184.808	194.979	156.437	146.732	241.468	196.05	159.612	165.485	191.691	182.555	0.00188084	0.999141	-0.133479	0.496724	0.141634	0.626734	-0.104222	0.687949	-0.0186955	0.971413
cdsA.AS	195677	196534	-	857	0	6	0	2	0	3	2	6	1	0	0	2	0	6.08633	0	1.95958	0	3.05692	1.55786	3.74618	1.04322	0	0	2.05118	-0.0262642	NA	0.0221871	NA	0.142784	NA	-0.0380491	NA	0.0176862	NA
rseP.5UTR	196535	196545	+	10	17	15	19	13	13	10	16	25	12	21	22	17	20.3934	15.2158	17.0454	12.7373	13.5579	10.1897	12.4629	15.6091	12.5186	20.5633	28.6885	17.435	-0.0254801	NA	-0.053946	0.89248	-0.0338368	0.95612	0.0336517	0.951327	0.327422	0.581795
rseP.cdsA.IGR	196535	196545	-	10	0	0	0	0	0	0	0	0	0	0	0	0	0	0	0	0	0	0	0	0	0	0	0	0	0	NA	0	NA	0	NA	0	NA	0	NA
rseP	196546	197898	+	1352	464	656	613	568	465	471	727	898	446	505	442	525	556.619	665.439	549.938	556.522	484.954	479.937	566.282	560.678	465.274	494.498	576.377	538.434	-0.0562414	0.848599	-0.0763821	0.628405	0.0199456	0.94355	-0.108892	0.576804	0.00915588	0.981597
rseP.AS	196546	197898	-	1352	0	4	4	10	4	2	2	6	4	4	0	3	0	4.05756	3.5885	9.79792	4.17165	2.03795	1.55786	3.74618	4.17286	3.91681	0	3.07676	0.0574391	NA	-0.0812496	NA	-0.259103	NA	-0.0737109	NA	-0.502686	0.422334
bamA.rseP.IGR	197899	197927	-	28	0	0	0	2	0	0	1	2	0	0	0	0	0	0	0	1.95958	0	0	0.778929	1.24873	0	0	0	0	0.00886994	NA	-0.0214242	NA	0.00155065	NA	-0.032292	NA	-0.0940341	NA
rseP.EST3UTR	197899	197927	+	28	52	69	60	67	50	61	85	115	64	45	57	95	62.3797	69.9928	53.8275	65.6461	52.1456	62.1574	66.209	71.8017	66.7658	44.0642	74.3292	97.4309	-0.0290224	0.942925	-0.0153021	0.962817	0.122235	0.771654	-0.0377375	0.932821	0.40179	0.324035
bamA	197928	200360	+	2432	1065	1486	1393	1234	1534	1662	2577	3267	1791	1858	1979	2541	1277.58	1507.38	1249.69	1209.06	1599.83	1693.54	2007.3	2039.79	1868.4	1819.36	2580.66	2606.02	-0.0833634	0.681425	0.349203	0.0287694	0.687815	5.71013e-06	0.524681	0.000603821	1.04322	1.21112e-12
bamA.AS	197928	200360	-	2432	6	10	10	25	20	12	22	24	4	16	9	4	7.19765	10.1439	8.97125	24.4948	20.8583	12.2277	17.1364	14.9847	4.17286	15.6673	11.7362	4.10235	0.0775275	NA	-0.00162323	NA	-0.0191542	0.978784	-0.144782	0.721588	-0.486915	0.419442
bamA.skp.TU	200361	200481	+	120	183	234	198	200	308	309	364	494	399	326	293	367	219.528	237.367	177.631	195.958	321.217	314.863	283.53	308.435	416.243	319.22	382.078	376.391	-0.10362	0.63457	0.632453	0.0031448	0.589493	0.00813764	0.86287	5.00619e-05	0.950093	1.06523e-05
bamA.skp.TU_AS	200361	200481	-	120	0	0	0	0	0	2	2	0	0	0	0	0	0	0	0	0	0	2.03795	1.55786	0	0	0	0	0	0	NA	0.0232096	NA	0.0577464	NA	0	NA	0	NA
skp	200482	200967	+	485	872	1107	1115	1102	1573	1731	1843	2622	1868	1751	1400	2032	1046.06	1122.93	1000.29	1079.73	1640.5	1763.84	1435.57	1637.08	1948.73	1714.59	1825.63	2083.99	-0.024401	0.950863	0.634297	0.000105206	0.51796	0.00210696	0.745144	3.64617e-06	0.870704	7.81791e-08
skp.AS	200482	200967	-	485	0	2	2	0	0	1	1	0	2	0	0	2	0	2.02878	1.79425	0	0	1.01897	0.778929	0	2.08643	0	0	2.05118	-0.00178493	NA	-0.0165878	NA	-0.0752779	NA	0.00626382	NA	0.0198453	NA
skp.lpxD.TU	200968	200970	+	2	64	92	73	80	142	151	123	157	125	127	91	139	76.775	93.3238	65.4901	78.3834	148.094	153.865	95.8083	98.0249	130.402	124.359	118.666	142.557	-0.0608086	0.850682	0.86641	0.00184899	0.303263	0.312486	0.59283	0.026846	0.742066	0.0118848
skp.lpxD.TU_AS	200968	200970	-	2	0	0	0	0	0	0	0	0	0	0	0	0	0	0	0	0	0	0	0	0	0	0	0	0	0	NA	0	NA	0	NA	0	NA	0	NA
lpxD	200971	201996	+	1025	748	1056	1158	1082	1473	1593	1396	2039	1490	1547	831	1268	897.308	1071.19	1038.87	1060.14	1536.21	1623.23	1087.39	1273.08	1554.39	1514.83	1083.64	1300.45	0.0353795	0.909297	0.504095	0.00394469	0.132221	0.554976	0.4696	0.00795718	0.169898	0.49529
lpxD.AS	200971	201996	-	1025	0	0	4	2	4	0	0	6	0	2	0	4	0	0	3.5885	1.95958	4.17165	0	0	3.74618	0	1.95841	0	4.10235	0.0509033	NA	-0.014072	NA	-0.0513488	NA	-0.0692753	NA	-0.0529504	NA
lpxD.fabZ.TU	201997	202100	+	103	164	185	240	236	266	275	195	295	278	293	119	180	196.736	187.662	215.31	231.231	277.415	280.218	151.891	184.187	290.014	286.907	155.178	184.606	0.0689173	0.795881	0.141131	0.455145	-0.316599	0.185283	0.222159	0.319871	-0.340539	0.223432
lpxD.fabZ.TU_AS	201997	202100	-	103	2	0	2	3	1	0	0	2	0	2	0	0	2.39922	0	1.79425	2.93938	1.04291	0	0	1.24873	0	1.95841	0	0	0.0114946	NA	-0.0531388	NA	-0.137645	NA	-0.0479727	NA	-0.373366	NA
fabZ	202101	202556	+	455	310	349	452	363	415	462	310	434	444	454	224	386	371.879	354.022	405.5	355.665	432.809	470.766	241.468	270.973	463.188	444.558	292.101	395.877	0.0222165	0.95581	0.097906	0.5814	-0.493146	0.0229077	0.134281	0.544559	-0.125649	0.704329
fabZ.AS	202101	202556	-	455	0	0	0	0	0	0	0	0	0	1	0	0	0	0	0	0	0	0	0	0	0	0.979204	0	0	0	NA	0	NA	0	NA	0.0199938	NA	0	NA
fabZ.lpxA.TU	202557	202559	+	2	14	15	20	30	26	25	18	32	16	31	16	32	16.7945	15.2158	17.9425	29.3938	27.1157	25.4744	14.0207	19.9796	16.6914	30.3553	20.8643	32.8188	0.0690156	0.817733	0.0284726	0.944438	-0.214651	0.67011	-0.000394258	0.999799	0.109293	0.876964
fabZ.lpxA.TU_AS	202557	202559	-	2	0	0	0	0	0	0	0	0	0	0	0	0	0	0	0	0	0	0	0	0	0	0	0	0	0	NA	0	NA	0	NA	0	NA	0	NA
lpxA.AS	202560	203347	-	787	0	4	4	0	6	2	2	2	0	6	0	2	0	4.05756	3.5885	0	6.25748	2.03795	1.55786	1.24873	0	5.87522	0	2.05118	-0.00369607	NA	0.0548714	NA	-0.0431039	NA	0.0446122	NA	-0.11195	NA
lpxA	202560	203348	+	788	423	504	542	521	531	579	455	592	602	585	318	671	507.435	511.252	486.242	510.472	553.787	589.986	354.413	369.623	628.016	572.834	414.679	688.17	-0.00948894	0.981734	0.0682466	0.738946	-0.370298	0.112015	0.139527	0.55165	0.131108	0.705179
lpxB.AS	203348	204492	-	1144	0	2	3	8	0	2	2	8	6	2	2	0	0	2.02878	2.69137	7.83834	0	2.03795	1.55786	4.9949	6.25929	1.95841	2.60804	0	0.0586655	NA	-0.136045	NA	-0.107584	NA	-0.0303553	NA	-0.426895	NA
lpxB	203348	204496	+	1148	286	407	339	365	354	333	252	341	337	324	198	267	343.088	412.856	304.125	357.624	369.191	339.318	196.29	212.908	351.564	317.262	258.196	273.832	-0.0666346	0.801963	0.029853	0.891565	-0.621794	0.0040104	0.00649394	0.986506	-0.277752	0.306708
rnhB	204493	205089	+	596	140	154	125	113	121	123	72	112	97	148	54	83	167.945	156.216	112.141	110.717	126.192	125.334	56.0829	69.9286	101.192	144.922	70.4171	85.1238	-0.189747	0.373898	0.0505755	0.863678	-0.670901	0.0258358	0.0570268	0.880664	-0.415877	0.234703
rnhB.AS	204493	205089	-	596	0	0	0	0	0	0	0	0	0	0	0	0	0	0	0	0	0	0	0	0	0	0	0	0	0	NA	0	NA	0	NA	0	NA	0	NA
rnhB.dnaE.TU	205090	205125	+	35	15	12	6	7	7	7	2	1	6	12	5	0	17.9941	12.1727	5.38275	6.85855	7.30039	7.13282	1.55786	0.624363	6.25929	11.7504	6.5201	0	-0.0851915	NA	0.0245809	NA	-0.714526	0.161552	0.0822737	NA	-0.314154	0.632152
rnhB.dnaE.TU_AS	205090	205125	-	35	0	0	0	0	0	0	0	0	0	0	0	0	0	0	0	0	0	0	0	0	0	0	0	0	0	NA	0	NA	0	NA	0	NA	0	NA
dnaE	205126	208608	+	3482	330	403	355	266	270	286	426	548	263	282	196	277	395.871	408.799	318.479	260.625	281.586	291.427	331.824	342.151	274.366	276.135	255.588	284.088	-0.25705	0.15942	-0.00463742	0.98164	0.162842	0.503858	-0.031413	0.91071	-0.0894912	0.799554
dnaE.AS	205126	208608	-	3482	18	13	16	10	16	8	28	32	10	8	4	2	21.593	13.1871	14.354	9.79792	16.6866	8.15179	21.81	19.9796	10.4322	7.83363	5.21608	2.05118	-0.0468504	NA	0.00506481	NA	0.320196	0.529185	-0.0799808	0.873736	-0.84256	0.156566
accA.5UTR	208609	208620	+	11	17	18	26	21	22	17	19	20	13	14	9	11	20.3934	18.259	23.3252	20.5756	22.9441	17.3226	14.7997	12.4873	13.5618	13.7089	11.7362	11.2815	0.0208155	NA	-0.0222052	0.955656	-0.324225	0.497655	-0.182622	0.623945	-0.520126	0.341762
accA.dnaE.IGR	208609	208620	-	11	0	0	0	0	0	0	0	0	0	0	0	0	0	0	0	0	0	0	0	0	0	0	0	0	0	NA	0	NA	0	NA	0	NA	0	NA
accA	208621	209580	+	959	396	462	499	355	331	353	535	587	340	405	275	345	475.045	468.648	447.665	347.826	345.204	359.698	416.727	366.501	354.693	396.577	358.606	353.828	-0.0917803	0.671104	-0.060205	0.748581	-0.0176379	0.956193	-0.0355604	0.898218	-0.142968	0.645083
accA.AS	208621	209580	-	959	2	2	3	0	0	5	3	2	0	2	0	2	2.39922	2.02878	2.69137	0	0	5.09487	2.33679	1.24873	0	1.95841	0	2.05118	-0.0121459	NA	0.0359695	NA	0.0411946	NA	-0.0236657	NA	-0.0472406	NA
accA.EST3UTR	209581	209629	+	48	11	20	23	15	16	15	27	30	13	11	10	10	13.1957	20.2878	20.6339	14.6969	16.6866	15.2846	21.0311	18.7309	13.5618	10.7712	13.0402	10.2559	0.00744392	NA	-0.0244643	0.952998	0.0694069	0.907927	-0.128568	0.755072	-0.315431	0.603544
ldcC.accA.IGR	209581	209678	-	97	1	2	5	0	2	0	6	4	6	0	0	0	1.19961	2.02878	4.48562	0	2.08583	0	4.67358	2.49745	6.25929	0	0	0	0.00827808	NA	-0.0420025	NA	0.0746402	NA	0.0271218	NA	-0.498039	NA
ldcC.EST5UTR	209630	209678	+	48	1	0	0	1	4	1	0	3	2	1	4	5	1.19961	0	0	0.979792	4.17165	1.01897	0	1.87309	2.08643	0.979204	5.21608	5.12794	-0.0033623	NA	0.100286	NA	0.10249	NA	0.0912042	NA	0.619712	NA
ldcC	209679	211820	+	2141	30	20	57	21	30	37	81	51	32	17	49	86	35.9883	20.2878	51.1361	20.5756	31.2874	37.702	63.0933	31.8425	33.3829	16.6465	63.897	88.2006	0.047386	0.893553	-0.011603	0.97393	0.190939	0.698083	-0.150529	0.690557	0.721102	0.128866
ldcC.AS	209679	211820	-	2141	8	7	13	12	30	27	40	50	20	24	23	19	9.59687	7.10072	11.6626	11.7575	31.2874	27.5123	31.1572	31.2181	20.8643	23.5009	29.9925	19.4862	0.0523356	0.87435	0.47487	0.140673	0.872051	0.059206	0.290757	0.40434	0.645903	0.210125
ldcC.EST3UTR	211821	211848	+	27	0	2	1	1	2	0	2	6	0	1	6	4	0	2.02878	0.897125	0.979792	2.08583	0	1.55786	3.74618	0	0.979204	7.82413	4.10235	-0.00308474	NA	0.00601014	NA	0.196798	NA	-0.0462056	NA	0.539504	NA
yaeR.ldcC.IGR	211821	211876	-	55	0	0	0	0	0	2	0	1	0	0	0	2	0	0	0	0	0	2.03795	0	0.624363	0	0	0	2.05118	0	NA	0.0237266	NA	0.0254585	NA	0	NA	0.112611	NA
yaeR.EST5UTR	211849	211876	+	27	2	3	1	2	2	0	3	8	0	0	6	5	2.39922	3.04317	0.897125	1.95958	2.08583	0	2.33679	4.9949	0	0	7.82413	5.12794	-0.0247697	NA	-0.0220505	NA	0.220841	NA	-0.195453	NA	0.511571	NA
yaeR	211877	212266	+	389	11	20	22	23	23	17	27	47	12	28	11	26	13.1957	20.2878	19.7367	22.5352	23.987	17.3226	21.0311	29.345	12.5186	27.4177	14.3442	26.6653	0.0356421	0.918915	-0.0056458	0.988168	0.112125	0.843057	-0.0177876	0.976888	-0.0147248	0.986693
yaeR.AS	211877	212266	-	389	0	0	0	0	0	0	0	2	0	0	0	0	0	0	0	0	0	0	0	1.24873	0	0	0	0	0	NA	0	NA	0.0494902	NA	0	NA	0	NA
yaeR.EST3UTR	212267	212298	+	31	2	11	7	9	8	11	8	20	7	19	3	13	2.39922	11.1583	6.27987	8.81813	8.3433	11.2087	6.23144	12.4873	7.30251	18.6049	3.91206	13.3326	0.00762982	NA	0.0435326	NA	0.0962805	0.878768	0.133706	0.751028	0.0805194	0.921975
tilS.yaeR.IGR	212267	212330	-	63	0	0	0	0	0	0	0	0	0	0	0	0	0	0	0	0	0	0	0	0	0	0	0	0	0	NA	0	NA	0	NA	0	NA	0	NA
tilS.EST5UTR	212299	212330	+	31	5	9	8	9	14	13	8	28	5	20	9	15	5.99805	9.1295	7.177	8.81813	14.6008	13.2467	6.23144	17.4822	5.21608	19.5841	11.7362	15.3838	0.00474744	NA	0.114435	NA	0.197967	0.728775	0.117837	0.787837	0.324902	0.610964
tilS.AS	212331	213577	-	1246	12	11	11	13	9	15	23	25	23	18	13	12	14.3953	11.1583	9.86837	12.7373	9.38621	15.2846	17.9154	15.6091	23.994	17.6257	16.9523	12.3071	-0.0163198	NA	0.0201454	0.960907	0.238029	0.650403	0.231741	0.52791	0.1797	0.791755
tilS	212331	213629	+	1298	43	39	44	26	47	47	70	90	37	55	34	39	51.5832	39.5612	39.4735	25.4746	49.0169	47.8918	54.5251	56.1926	38.599	53.8562	44.3367	39.9979	-0.0899101	0.735549	0.170295	0.517592	0.500582	0.190935	0.185445	0.579475	0.251531	0.625999
rof.EST3UTR	213578	213677	-	99	31	47	55	65	54	48	90	134	64	56	58	39	37.1879	47.6763	49.3419	63.6865	56.3173	48.9108	70.1037	83.6646	66.7658	54.8354	75.6332	39.9979	0.0774712	0.786781	-0.0240967	0.946199	0.268117	0.485878	0.0348946	0.941698	0.0145107	0.983879
tilS.EST3UTR	213630	213729	+	99	0	0	1	2	2	2	3	13	5	6	4	1	0	0	0.897125	1.95958	2.08583	2.03795	2.33679	8.11671	5.21608	5.87522	5.21608	1.02559	0.0585979	NA	0.0307389	NA	0.340369	NA	0.194643	NA	0.23249	NA
rof	213678	213932	-	254	126	119	183	160	160	137	230	350	171	144	119	139	151.151	120.712	164.174	156.767	166.866	139.599	179.154	218.527	178.39	141.005	155.178	142.557	0.0671706	0.816596	-0.0189595	0.945923	0.217474	0.446328	-0.0032772	0.99473	-0.0914787	0.834274
rof.AS	213730	213932	+	202	1	0	2	2	1	3	2	10	2	4	4	2	1.19961	0	1.79425	1.95958	1.04291	3.05692	1.55786	6.24363	2.08643	3.91681	5.21608	2.05118	0.0353849	NA	0.00753139	NA	0.181316	NA	0.0583228	NA	0.200783	NA
yaeP	213925	214125	-	200	138	126	200	145	163	137	209	315	148	140	98	138	165.546	127.813	179.425	142.07	169.995	139.599	162.796	196.674	154.396	137.089	127.794	141.531	0.0349107	0.918915	-0.0156693	0.955364	0.105983	0.757104	-0.0586086	0.866854	-0.210343	0.577302
yaeP.AS	213933	214125	+	192	2	4	0	0	0	2	0	2	0	0	0	0	2.39922	4.05756	0	0	0	2.03795	0	1.24873	0	0	0	0	-0.0350829	NA	0.0454874	NA	0.0937524	NA	0	NA	0	NA
yaeP.5UTR	214126	214187	-	61	40	31	65	46	55	46	62	95	45	32	31	33	47.9844	31.4461	58.3131	45.0704	57.3602	46.8728	48.2936	59.3144	46.9447	31.3345	40.4247	33.8444	0.0692203	0.824891	0.00219865	0.994053	0.0311022	0.949027	-0.140039	0.692013	-0.332649	0.49217
yaeP.yaeQ.IGR	214126	214279	+	153	2	8	8	4	7	6	0	7	5	1	1	2	2.39922	8.11511	7.177	3.91917	7.30039	6.11385	0	4.37054	5.21608	0.979204	1.30402	2.05118	0.00252387	NA	0.0210942	NA	-0.266307	NA	-0.0906388	NA	-0.427364	0.496359
yaeQ.yaeP.IGR	214188	214290	-	102	3	2	4	2	4	5	5	9	8	3	5	4	3.59883	2.02878	3.5885	1.95958	4.17165	5.09487	3.89465	5.61926	8.34572	2.93761	6.5201	4.10235	8.34789e-05	NA	0.0635857	NA	0.1788	NA	0.127601	NA	0.265581	0.695038
yaeQ.5UTR	214280	214290	+	10	3	7	7	6	6	3	0	8	5	1	2	2	3.59883	7.10072	6.27987	5.87875	6.25748	3.05692	0	4.9949	5.21608	0.979204	2.60804	2.05118	0.00677748	NA	-0.0299122	NA	-0.258648	NA	-0.106675	NA	-0.356782	0.57809
yaeQ	214291	214836	+	545	56	63	68	51	69	54	35	66	73	71	29	35	67.1781	63.9065	61.0045	49.9694	71.961	55.0246	27.2625	41.2079	76.1547	69.5235	37.8166	35.8956	-0.0449932	0.896327	0.0484905	0.885797	-0.459184	0.209644	0.149317	0.653251	-0.430611	0.3213
yaeQ.AS	214291	214836	-	545	4	4	4	6	0	2	6	6	10	0	6	0	4.79844	4.05756	3.5885	5.87875	0	2.03795	4.67358	3.74618	10.4322	0	7.82413	0	0.00288977	NA	-0.131397	NA	-0.0286533	NA	0.0121242	NA	-0.0679269	0.933539
arfB	214833	215255	+	422	64	60	79	66	57	61	61	73	53	39	46	50	76.775	60.8633	70.8729	64.6663	59.446	62.1574	47.5147	45.5785	55.2904	38.1889	59.985	51.2794	-0.003387	0.99731	-0.0400083	0.902132	-0.352858	0.320083	-0.232456	0.447627	-0.211956	0.663168
arfB.AS	214837	215255	-	418	0	0	0	0	0	0	1	0	0	0	0	2	0	0	0	0	0	0	0.778929	0	0	0	0	2.05118	0	NA	0	NA	0.0293689	NA	0	NA	0.110364	NA
arfB.nlpE.TU	215256	215268	+	12	6	3	4	8	2	2	9	3	4	1	6	2	7.19765	3.04317	3.5885	7.83834	2.08583	2.03795	7.01037	1.87309	4.17286	0.979204	7.82413	2.05118	0.00679795	NA	-0.120691	NA	-0.0819112	NA	-0.131946	NA	-0.0633989	0.939832
arfB.nlpE.TU_AS	215256	215268	-	12	0	0	0	0	0	0	1	0	0	0	0	0	0	0	0	0	0	0	0.778929	0	0	0	0	0	0	NA	0	NA	0.0293689	NA	0	NA	0	NA
nlpE	215269	215979	+	710	60	74	87	73	81	92	101	132	59	60	52	105	71.9765	75.0648	78.0499	71.5248	84.4759	93.7456	78.6719	82.4159	61.5497	58.7522	67.8091	107.687	0.00498629	0.99478	0.0722511	0.79836	0.0631764	0.882326	-0.125239	0.699112	0.183331	0.694512
nlpE.AS	215269	215979	-	710	5	13	12	15	2	8	12	7	5	8	4	6	5.99805	13.1871	10.7655	14.6969	2.08583	8.15179	9.34715	4.37054	5.21608	7.83363	5.21608	6.15353	0.0260511	NA	-0.181787	NA	-0.291852	0.587079	-0.168052	NA	-0.449734	0.467816
yaeF.nlpE.IGR	215980	216078	-	98	21	11	24	18	27	10	25	14	16	14	5	13	25.1918	11.1583	21.531	17.6363	28.1586	10.1897	19.4732	8.74108	16.6914	13.7089	6.5201	13.3326	0.0107024	NA	-0.00498398	0.990431	-0.188499	0.736825	-0.0757909	0.881319	-0.462887	0.433562
nlpE.EST3UTR	215980	216079	+	99	17	34	37	29	31	32	27	49	24	30	23	34	20.3934	34.4892	33.1936	28.414	32.3303	32.6072	21.0311	30.5938	25.0372	29.3761	29.9925	34.87	0.021758	0.959376	0.0152558	0.96686	-0.122732	0.809966	-0.0501739	0.91475	0.0472656	0.950211
yaeF.EST3UTR	216079	216178	-	99	31	19	34	21	39	13	35	19	19	18	5	13	37.1879	19.2734	30.5022	20.5756	40.6736	13.2467	27.2625	11.8629	19.8211	17.6257	6.5201	13.3326	-0.0135234	0.981128	0.0120171	0.97393	-0.162792	0.772313	-0.101807	0.821063	-0.728913	0.187053
nlpE.yaeF.IGR	216080	216178	+	98	13	18	30	18	19	19	21	40	14	18	14	19	15.5949	18.259	26.9137	17.6363	19.8153	19.3605	16.3575	24.9745	14.605	17.6257	18.2563	19.4862	0.0462052	0.893553	-0.0339478	0.93295	-0.0458536	0.935582	-0.119427	0.771222	-0.131679	0.848239
yaeF	216179	217003	-	824	13	19	15	13	18	7	15	25	10	12	9	9	15.5949	19.2734	13.4569	12.7373	18.7724	7.13282	11.6839	15.6091	10.4322	11.7504	11.7362	9.23029	-0.0388602	NA	-0.00277786	NA	0.0241295	0.972546	-0.0480767	0.925539	-0.151767	0.830539
yaeF.AS	216179	217003	+	824	9	16	25	25	4	11	20	19	10	14	7	9	10.7965	16.2302	22.4281	24.4948	4.17165	11.2087	15.5786	11.8629	10.4322	13.7089	9.12815	9.23029	0.0831406	NA	-0.440707	NA	-0.334304	0.500562	-0.244947	0.504765	-0.722086	0.194941
yaeF.EST5UTR	217004	217019	-	15	4	4	11	11	7	2	33	8	4	0	9	10	4.79844	4.05756	9.86837	10.7777	7.30039	2.03795	25.7047	4.9949	4.17286	0	11.7362	10.2559	0.0698297	NA	-0.129222	NA	0.159856	0.7896	-0.430659	NA	0.0305636	0.973937
yaeF.proS.IGR	217004	217056	+	52	0	0	2	1	0	0	1	0	0	3	0	0	0	0	1.79425	0.979792	0	0	0.778929	0	0	2.93761	0	0	0.0163444	NA	-0.0394355	NA	-0.0748464	NA	0.00181771	NA	-0.168452	NA
proS.3UTR	217020	217056	-	36	49	78	121	75	79	86	114	73	43	20	90	104	58.7808	79.1223	108.552	73.4844	82.3901	87.6318	88.798	45.5785	44.8583	19.5841	117.362	106.661	0.0753926	0.795881	-0.023576	0.948167	-0.261106	0.509567	-1.13508	0.00414484	0.208755	0.686473
proS	217057	218775	-	1718	355	468	474	381	455	523	1160	919	522	531	960	971	425.861	474.734	425.237	373.301	474.525	532.923	903.558	573.789	544.558	519.957	1251.86	995.846	-0.0533758	0.863557	0.148363	0.439727	0.81024	0.000399833	0.25897	0.25133	1.41497	1.52662e-10
proS.AS	217057	218775	+	1718	6	8	9	4	14	10	9	4	10	10	4	0	7.19765	8.11511	8.07412	3.91917	14.6008	10.1897	7.01037	2.49745	10.4322	9.79204	5.21608	0	-0.0196189	NA	0.127242	NA	-0.0979634	0.876741	0.115701	NA	-0.4183	0.50819
proS.5UTR	218776	218837	-	61	18	17	15	24	12	13	23	19	17	10	15	23	21.593	17.2446	13.4569	23.515	12.515	13.2467	17.9154	11.8629	17.7347	9.79204	19.5603	23.5885	-0.00740027	NA	-0.0904752	0.795262	-0.131791	0.816669	-0.098188	0.828091	0.120499	0.866839
proS.trmO.IGR	218776	218886	+	110	0	0	0	0	0	0	0	0	0	0	0	0	0	0	0	0	0	0	0	0	0	0	0	0	0	NA	0	NA	0	NA	0	NA	0	NA
trmO.EST3UTR	218838	218886	-	48	8	9	8	7	3	8	9	5	6	6	3	5	9.59687	9.1295	7.177	6.85855	3.12874	8.15179	7.01037	3.12181	6.25929	5.87522	3.91206	5.12794	-0.0251921	NA	-0.033596	NA	-0.138485	0.819972	-0.0309705	NA	-0.213384	0.760823
trmO.AS	218887	219590	+	703	0	0	0	0	0	2	0	2	0	0	2	6	0	0	0	0	0	2.03795	0	1.24873	0	0	2.60804	6.15353	0	NA	0.0517545	NA	0.105802	NA	0	NA	0.47446	NA
trmO	218887	219594	-	707	91	140	124	82	81	113	126	153	93	83	48	51	109.164	142.014	111.243	80.343	84.4759	115.144	98.1451	95.5275	97.019	81.2739	62.593	52.305	-0.10022	0.682394	0.0151997	0.961179	0.00784907	0.98531	-0.0395192	0.920339	-0.596357	0.0893151
rcsF	219591	219995	-	404	100	141	119	107	74	114	136	145	95	126	61	84	119.961	143.029	106.758	104.838	77.1755	116.163	105.934	90.5326	99.1055	123.38	79.5453	86.1494	-0.0799333	0.763209	-0.0356509	0.903595	-0.0668801	0.867903	0.0276595	0.948523	-0.277396	0.485737
rcsF.AS	219591	219995	+	404	2	1	0	1	1	2	0	0	0	0	1	0	2.39922	1.01439	0	0.979792	1.04291	2.03795	0	0	0	0	1.30402	0	-0.0166716	NA	0.0356668	NA	-0.102998	NA	-0.0380301	NA	0.0294112	NA
rcsF.EST5UTR	219996	220054	-	58	45	50	77	52	60	83	107	125	108	94	37	71	53.9824	50.7195	69.0786	50.9492	62.5748	84.5749	83.3455	78.0453	112.667	92.0451	48.2488	72.8168	0.0387013	0.910452	0.0813559	0.778387	0.266073	0.455422	0.426858	0.142982	0.0147725	0.982253
rcsF.metQ.IGR	219996	220112	+	116	3	8	6	6	6	1	7	11	4	6	3	0	3.59883	8.11511	5.38275	5.87875	6.25748	1.01897	5.45251	6.86799	4.17286	5.87522	3.91206	0	-0.00304683	NA	-0.0540196	NA	0.030765	NA	-0.0192044	NA	-0.444973	0.480054
metQ.EST3UTR	220055	220112	-	57	37	43	82	45	86	100	138	159	138	119	63	99	44.3855	43.6187	73.5642	44.0907	89.6905	101.897	107.492	99.2736	143.964	116.525	82.1533	101.533	0.0962337	0.704264	0.332538	0.188411	0.624674	0.0563945	0.875099	0.00501551	0.505471	0.16922
metQ	220113	220928	-	815	108	167	235	176	371	320	544	618	559	502	289	411	129.558	169.403	210.824	172.443	386.921	326.072	423.738	385.856	583.157	491.56	376.862	421.517	0.12758	0.53762	0.759666	0.000617027	1.00156	6.37207e-06	1.41956	1.99164e-10	0.981144	1.11766e-05
metQ.AS	220113	220928	+	815	3	1	2	4	2	6	5	9	5	4	0	0	3.59883	1.01439	1.79425	3.91917	2.08583	6.11385	3.89465	5.61926	5.21608	3.91681	0	0	0.0102588	NA	0.0372825	NA	0.142768	NA	0.068189	NA	-0.861236	NA
metQ.metI.TU	220929	220967	-	38	6	15	18	20	41	34	52	66	56	63	34	40	7.19765	15.2158	16.1482	19.5958	42.7594	34.6451	40.5043	41.2079	58.4201	61.6898	44.3367	41.0235	0.0930792	0.712653	0.473382	0.125539	0.823937	0.0491116	1.34847	0.00225879	0.912493	0.0390286
metQ.metI.TU_AS	220929	220967	+	38	0	0	0	0	0	0	0	0	0	0	0	0	0	0	0	0	0	0	0	0	0	0	0	0	0	NA	0	NA	0	NA	0	NA	0	NA
metI	220968	221621	-	653	28	40	58	41	79	83	195	154	94	115	74	87	33.5891	40.5756	52.0332	40.1715	82.3901	84.5749	151.891	96.1518	98.0622	112.608	96.4976	89.2262	0.0615234	0.856331	0.457193	0.0974018	1.21875	0.000257112	0.900563	0.00569572	0.818783	0.0193332
metI.AS	220968	221621	+	653	0	0	0	0	0	0	0	0	0	0	0	0	0	0	0	0	0	0	0	0	0	0	0	0	0	NA	0	NA	0	NA	0	NA	0	NA
metN	221614	222645	-	1031	25	40	26	60	23	27	182	109	51	45	37	67	29.9902	40.5756	23.3252	58.7875	23.987	27.5123	141.765	68.0555	53.204	44.0642	48.2488	68.7144	0.0293459	0.942925	-0.17162	0.536971	0.977513	0.0205878	0.0724012	0.877153	0.335921	0.51807
metN.AS	221622	222645	+	1023	5	8	8	4	5	2	4	4	2	2	6	2	5.99805	8.11511	7.177	3.91917	5.21456	2.03795	3.11572	2.49745	2.08643	1.95841	7.82413	2.05118	-0.016279	NA	-0.0546478	NA	-0.234622	NA	-0.182348	NA	-0.0596372	0.944705
metN.5UTR	222646	222714	-	68	2	1	3	0	0	1	14	4	0	0	2	1	2.39922	1.01439	2.69137	0	0	1.01897	10.905	2.49745	0	0	2.60804	1.02559	-0.00597469	NA	-0.0502309	NA	0.318884	NA	-0.159417	NA	0.0620937	NA
metN.gmhB.IGR	222646	222805	+	159	7	8	6	9	6	4	34	35	11	10	13	12	8.39726	8.11511	5.38275	8.81813	6.25748	4.0759	26.4836	21.8527	11.4754	9.79204	16.9523	12.3071	-0.0173134	NA	-0.0598315	NA	0.910086	0.0724177	0.116529	0.788875	0.497514	0.397447
gmhB.metN.IGR	222715	222832	-	117	0	0	0	0	0	0	0	1	0	0	0	0	0	0	0	0	0	0	0	0.624363	0	0	0	0	0	NA	0	NA	0.0249443	NA	0	NA	0	NA
gmhB.5UTR	222806	222832	+	26	69	78	106	105	110	128	182	161	90	110	66	89	82.773	79.1223	95.0952	102.878	114.72	130.429	141.765	100.522	93.8894	107.712	86.0654	91.2773	0.071278	0.80567	0.101548	0.677915	0.187327	0.574011	0.0103616	0.982759	-0.123781	0.792578
gmhB	222833	223408	+	575	250	300	340	333	372	375	550	546	329	367	236	259	299.902	304.317	305.022	326.271	387.964	382.115	428.411	340.902	343.218	359.368	307.749	265.627	0.020224	0.959376	0.126955	0.469323	0.216693	0.3456	0.0710532	0.769037	-0.125013	0.70367
gmhB.AS	222833	223408	-	575	15	18	30	22	34	33	15	27	24	34	25	10	17.9941	18.259	26.9137	21.5554	35.459	33.6261	11.6839	16.8578	25.0372	33.2929	32.6005	10.2559	0.0493184	0.887873	0.103031	0.755679	-0.367695	0.43042	0.0669224	0.892614	-0.113201	0.873336
rrsH.5UTR.gmhB.IGR	223409	223484	-	75	13	18	15	24	20	16	12	15	15	11	13	8	15.5949	18.259	13.4569	23.515	20.8583	16.3036	9.34715	9.36544	15.6482	10.7712	16.9523	8.2047	0.0117278	NA	0.00174891	0.996179	-0.440012	0.361597	-0.108391	0.803211	-0.285439	0.647104
gmhB.EST3UTR	223409	223508	+	99	362	425	441	395	256	297	349	405	266	303	167	129	434.259	431.115	395.632	387.018	266.986	302.635	271.846	252.867	277.495	296.699	217.772	132.301	-0.0439326	0.893553	-0.258803	0.20374	-0.485315	0.0403932	-0.287934	0.205118	-1.08455	3.80767e-06
rrsH.5UTR	223485	223770	+	285	14393	17571	24112	21908	21239	21151	21758	22928	19517	22989	11074	13556	17266	17823.8	21631.5	21465.3	22150.4	21552.3	16947.9	14315.4	20360.4	22510.9	14440.7	13902.9	0.167901	0.246483	0.00535288	0.96686	-0.423857	0.0041162	-0.00308202	0.992053	-0.576925	7.13404e-05
rrsH.5UTR.AS	223485	223770	-	285	0	3	8	12	6	10	11	12	6	2	8	2	0	3.04317	7.177	11.7575	6.25748	10.1897	8.56822	7.49235	6.25929	1.95841	10.4322	2.05118	0.141279	NA	-0.020153	NA	-0.0626772	0.921646	-0.179607	NA	-0.206899	0.768449
rrsH	223771	225312	+	1541	10713	12793	13697	12324	12363	12292	13220	16614	13032	14377	9021	10572	12851.4	12977.1	12287.9	12075	12893.5	12525.2	10297.4	10373.2	13595.2	14078	11763.6	10842.5	-0.0424108	0.889238	0.0168249	0.889192	-0.204851	0.168764	0.111087	0.427593	-0.102883	0.615624
rrsH.AS	223771	225312	-	1541	10	9	7	9	3	7	6	9	5	14	1	2	11.9961	9.1295	6.27987	8.81813	3.12874	7.13282	4.67358	5.61926	5.21608	13.7089	1.30402	2.05118	-0.0298955	NA	-0.0601119	NA	-0.156155	0.794641	0.0510587	NA	-0.746391	0.234685
rrsH.ileV.IGR	225313	225380	+	67	5333	6379	7863	8148	7561	8906	11615	11183	7269	7607	5708	5681	6397.52	6470.79	7054.09	7983.35	7885.46	9074.98	9047.27	6982.25	7583.13	7448.8	7443.35	5826.37	0.092748	0.654708	0.0627979	0.696113	0.0695316	0.797171	-0.000206164	0.999799	-0.165153	0.526211
rrsH.ileV.IGR.AS	225313	225380	-	67	1	5	1	1	1	0	2	1	3	0	0	0	1.19961	5.07195	0.897125	0.979792	1.04291	0	1.55786	0.624363	3.12965	0	0	0	-0.0272364	NA	-0.0241925	NA	0.0181887	NA	0.0346778	NA	-0.252057	NA
rrsH.ileV.TU	225313	225380	+	67	5333	6379	7863	8148	7561	8906	11615	11183	7269	7607	5708	5681	6397.52	6470.79	7054.09	7983.35	7885.46	9074.98	9047.27	6982.25	7583.13	7448.8	7443.35	5826.37	0.092748	0.654708	0.0627979	0.696113	0.0695316	0.797171	-0.000206164	0.999799	-0.165153	0.526211
rrsH.ileV.TU_AS	225313	225380	-	67	1	5	1	1	1	0	2	1	3	0	0	0	1.19961	5.07195	0.897125	0.979792	1.04291	0	1.55786	0.624363	3.12965	0	0	0	-0.0272364	NA	-0.0241925	NA	0.0181887	NA	0.0346778	NA	-0.252057	NA
ileV	225381	225457	+	76	179067	202979	249836	259954	214103	235363	385023	358193	199532	241512	195507	229643	214810	205900	224134	254701	223291	239829	299906	223642	208155	236489	254945	235519	0.0783337	0.718271	-0.0136463	0.93809	0.0997543	0.672512	-0.0481719	0.821288	0.0318749	0.92649
ileV.AS	225381	225457	-	76	2	7	4	10	8	6	2	8	6	2	24	8	2.39922	7.10072	3.5885	9.79792	8.3433	6.11385	1.55786	4.9949	6.25929	1.95841	31.2965	8.2047	0.0240688	NA	0.0119133	NA	-0.266156	0.626616	-0.0972062	NA	0.610007	0.317149
ileV.alaV.IGR	225458	225499	+	41	107230	127644	142358	148382	124147	122753	172929	161694	118040	143469	129381	155671	128634	129481	127713	145384	129474	125082	134699	100956	123141	140485	168716	159654	0.0325865	0.918957	-0.0312143	0.854778	-0.169564	0.397378	-0.0214927	0.926134	0.24624	0.249016
ileV.alaV.IGR.AS	225458	225499	-	41	3	11	9	10	12	9	2	9	4	4	21	20	3.59883	11.1583	8.07412	9.79792	12.515	9.17077	1.55786	5.61926	4.17286	3.91681	27.3844	20.5118	0.0173352	NA	0.0356736	NA	-0.442213	0.380101	-0.209888	0.582587	0.675862	0.245243
ileV.alaV.TU	225458	225499	+	41	107230	127644	142358	148382	124147	122753	172929	161694	118040	143469	129381	155671	128634	129481	127713	145384	129474	125082	134699	100956	123141	140485	168716	159654	0.0325865	0.918957	-0.0312143	0.854778	-0.169564	0.397378	-0.0214927	0.926134	0.24624	0.249016
ileV.alaV.TU_AS	225458	225499	-	41	3	11	9	10	12	9	2	9	4	4	21	20	3.59883	11.1583	8.07412	9.79792	12.515	9.17077	1.55786	5.61926	4.17286	3.91681	27.3844	20.5118	0.0173352	NA	0.0356736	NA	-0.442213	0.380101	-0.209888	0.582587	0.675862	0.245243
alaV	225500	225575	+	75	552585	710384	720870	735402	717543	752990	925097	961506	727312	808547	751940	859936	662886	720606	646710	720541	748335	767277	720585	600328	758743	791732	980546	881940	-0.00741116	0.986949	0.0534597	0.685085	-0.0395911	0.876481	0.0999287	0.544502	0.420832	0.00937235
alaV.AS	225500	225575	-	75	26	36	42	38	36	46	18	18	21	19	32	111	31.1898	36.518	37.6792	37.2321	37.5449	46.8728	14.0207	11.2385	21.9075	18.6049	41.7287	113.84	0.019458	0.963808	0.0354689	0.926558	-1.09123	0.0166527	-0.322913	0.336635	0.738425	0.103749
alaV.rrlH.IGR	225576	225758	+	182	39011	53360	65612	70842	63338	63458	88997	99119	58660	63635	33952	43118	46798	54127.8	58862.2	69410.4	66056	64662.1	69322.4	61886.2	61195	62311.6	44274.1	44221.3	0.205842	0.159046	0.00737713	0.959611	0.0260051	0.919305	-0.0230874	0.90841	-0.507404	0.00107667
alaV.rrlH.IGR.AS	225576	225758	-	182	4	2	1	5	6	4	2	2	3	3	7	11	4.79844	2.02878	0.897125	4.89896	6.25748	4.0759	1.55786	1.24873	3.12965	2.93761	9.12815	11.2815	-0.00932348	NA	0.0741622	NA	-0.210364	NA	0.00906043	NA	0.611262	0.325138
alaV.rrlH.TU	225576	225758	+	182	39011	53360	65612	70842	63338	63458	88997	99119	58660	63635	33952	43118	46798	54127.8	58862.2	69410.4	66056	64662.1	69322.4	61886.2	61195	62311.6	44274.1	44221.3	0.205842	0.159046	0.00737713	0.959611	0.0260051	0.919305	-0.0230874	0.90841	-0.507404	0.00107667
alaV.rrlH.TU_AS	225576	225758	-	182	4	2	1	5	6	4	2	2	3	3	7	11	4.79844	2.02878	0.897125	4.89896	6.25748	4.0759	1.55786	1.24873	3.12965	2.93761	9.12815	11.2815	-0.00932348	NA	0.0741622	NA	-0.210364	NA	0.00906043	NA	0.611262	0.325138
rrlH	225759	228662	+	2903	13209	15143	15682	13377	13289	13414	14008	18204	14116	15601	11155	12593	15845.6	15360.9	14068.7	13106.7	13859.3	13668.5	10911.2	11365.9	14726	15276.6	14546.4	12915.2	-0.103671	0.541372	0.00484675	0.96686	-0.248893	0.0958784	0.073699	0.620907	0.0141922	0.964154
rrlH.AS	225759	228662	-	2903	18	25	25	39	14	22	38	40	32	15	10	17	21.593	25.3597	22.4281	38.2119	14.6008	22.4174	29.5993	24.9745	33.3829	14.6881	13.0402	17.435	0.0437833	0.896327	-0.153338	0.607634	-0.0673891	0.907633	-0.0856382	0.852915	-0.57504	0.275933
rrlH.rrfH.IGR	228663	228755	+	92	807	1064	1349	1211	862	1001	1135	1319	924	911	326	412	968.085	1079.31	1210.22	1186.53	898.991	1019.99	884.085	823.534	963.931	892.055	425.111	422.542	0.102411	0.592854	-0.201568	0.200722	-0.440111	0.00910196	-0.287606	0.099601	-1.45792	4.86433e-19
rrlH.rrfH.IGR.AS	228663	228755	-	92	0	0	2	2	0	0	0	0	0	0	0	0	0	0	1.79425	1.95958	0	0	0	0	0	0	0	0	0.0128336	NA	-0.0305822	NA	-0.105887	NA	-0.0459672	NA	-0.137346	NA
rrlH.rrfH.TU	228663	228755	+	92	807	1064	1349	1211	862	1001	1135	1319	924	911	326	412	968.085	1079.31	1210.22	1186.53	898.991	1019.99	884.085	823.534	963.931	892.055	425.111	422.542	0.102411	0.592854	-0.201568	0.200722	-0.440111	0.00910196	-0.287606	0.099601	-1.45792	4.86433e-19
rrlH.rrfH.TU_AS	228663	228755	-	92	0	0	2	2	0	0	0	0	0	0	0	0	0	0	1.79425	1.95958	0	0	0	0	0	0	0	0	0.0128336	NA	-0.0305822	NA	-0.105887	NA	-0.0459672	NA	-0.137346	NA
rrfH	228756	228875	+	119	133	163	146	117	113	135	179	168	112	122	89	129	159.548	165.345	130.98	114.636	117.849	137.562	139.428	104.893	116.84	119.463	116.058	132.301	-0.127808	0.560672	0.0154992	0.955875	-0.00793774	0.984322	-0.0221238	0.955839	0.0146823	0.979454
rrfH.AS	228756	228875	-	119	0	2	1	2	0	0	0	3	2	2	0	0	0	2.02878	0.897125	1.95958	0	0	0	1.87309	2.08643	1.95841	0	0	0.00497281	NA	-0.0692138	NA	-0.041192	NA	0.0193135	NA	-0.275245	NA
aspU.rrfH.IGR	228876	228927	-	51	9	11	9	4	8	12	11	7	5	5	7	9	10.7965	11.1583	8.07412	3.91917	8.3433	12.2277	8.56822	4.37054	5.21608	4.89602	9.12815	9.23029	-0.0626111	NA	0.100764	NA	0.0263826	0.970986	-0.0393753	NA	0.235566	0.730433
rrfH.aspU.IGR	228876	228927	+	51	13967	17703	18470	19100	18616	16563	25578	17190	16582	16850	21305	22665	16754.9	17957.7	16569.9	18714	19414.9	16877.3	19923.5	10732.8	17298.6	16499.6	27782.2	23245	0.00697159	0.988454	0.0116346	0.960849	-0.144026	0.60938	-0.0257041	0.937098	0.472138	0.0563872
aspU	228928	229004	+	76	626082	760471	814437	756236	755683	721220	1146018	783162	719977	751014	818495	959743	751054	771413	730652	740954	788111	734905	892667	488977	751091	735396	1.06733e+06	984301	-0.0153498	0.973169	0.014275	0.949003	-0.0641929	0.83723	0.00597663	0.988849	0.428765	0.0731079
aspU.AS	228928	229004	-	76	46	58	72	88	79	90	71	34	50	35	197	142	55.182	58.8346	64.593	86.2217	82.3901	91.7077	55.304	21.2283	52.1608	34.2721	256.892	145.634	0.0726655	0.809893	0.0498481	0.888426	-0.697993	0.0725471	-0.36079	0.249763	1.15376	0.00286049
aspU.3UTR	229005	229052	+	47	16116	16201	20244	17595	15300	15160	36766	27496	12953	14204	11100	13889	19332.9	16434.1	18161.4	17239.4	15956.6	15447.6	28638.1	17167.5	13512.8	13908.6	14474.6	14244.4	-0.00487223	0.994079	-0.0590611	0.752282	0.29647	0.17374	-0.241358	0.243567	-0.270591	0.295568
aspU.3UTR.AS	229005	229052	-	47	1	4	2	0	4	3	2	3	2	3	3	4	1.19961	4.05756	1.79425	0	4.17165	3.05692	1.55786	1.87309	2.08643	2.93761	3.91206	4.10235	-0.0404811	NA	0.122805	NA	0.131628	NA	0.117698	NA	0.471232	NA
aspU.dkgB.IGR	229053	229097	+	44	0	0	0	0	0	0	1	0	0	0	0	0	0	0	0	0	0	0	0.778929	0	0	0	0	0	0	NA	0	NA	0.0293689	NA	0	NA	0	NA
dkgB.aspU.3UTR.IGR	229053	229166	-	113	4	3	5	2	1	1	1	10	2	6	2	3	4.79844	3.04317	4.48562	1.95958	1.04291	1.01897	0.778929	6.24363	2.08643	5.87522	2.60804	3.07676	-0.00913023	NA	-0.102864	NA	0.0265709	NA	0.0298517	NA	-0.0422139	NA
dkgB.5UTR	229098	229166	+	68	4	0	3	4	6	4	1	3	8	9	3	3	4.79844	0	2.69137	3.91917	6.25748	4.0759	0.778929	1.87309	8.34572	8.81283	3.91206	3.07676	0.0184242	NA	0.0528281	NA	-0.253894	NA	0.177508	NA	0.0196795	0.982253
dkgB.AS	229167	229866	-	699	2	4	5	3	5	4	7	17	6	12	3	7	2.39922	4.05756	4.48562	2.93938	5.21456	4.0759	5.45251	10.6142	6.25929	11.7504	3.91206	7.17912	0.0089332	NA	0.0302695	NA	0.313682	0.552476	0.204027	NA	0.188507	0.792021
dkgB	229167	229970	+	803	21	37	47	45	53	97	60	54	86	107	58	101	25.1918	37.5324	42.1649	44.0907	55.2744	98.8405	46.7358	33.7156	89.7165	104.775	75.6332	103.584	0.0830492	0.761991	0.360903	0.186356	-0.0566462	0.908156	0.781088	0.0228482	0.824472	0.0332396
yafC.EST3UTR	229867	229966	-	99	6	12	14	11	8	17	6	25	11	10	2	11	7.19765	12.1727	12.5597	10.7777	8.3433	17.3226	4.67358	15.6091	11.4754	9.79204	2.60804	11.2815	0.0181082	NA	0.0172407	NA	-0.060204	0.92388	-0.0229288	0.970889	-0.28076	0.671687
yafC	229967	230881	-	914	60	48	79	58	61	72	82	126	66	86	60	89	71.9765	48.6907	70.8729	56.828	63.6177	73.3661	63.8722	78.6697	68.8522	84.2115	78.2413	91.2773	0.0173539	0.970114	0.0253561	0.941954	0.09278	0.828118	0.0977122	0.784198	0.310075	0.467517
dkgB.EST3UTR	229971	230070	+	99	2	5	14	15	8	19	13	22	19	19	14	22	2.39922	5.07195	12.5597	14.6969	8.3433	19.3605	10.1261	13.736	19.8211	18.6049	18.2563	22.5629	0.217899	NA	0.00403765	NA	-0.0705143	0.908916	0.109326	0.801811	0.291602	0.639396
yafC.AS	230071	230881	+	810	4	6	0	2	2	2	12	11	2	0	3	2	4.79844	6.08633	0	1.95958	2.08583	2.03795	9.34715	6.86799	2.08643	0	3.91206	2.05118	-0.0856935	NA	0.0648499	NA	0.672964	NA	0.00724176	NA	0.354772	0.575683
yafC.EST5UTR	230882	230981	-	99	10	10	11	5	11	4	9	17	10	9	3	6	11.9961	10.1439	9.86837	4.89896	11.472	4.0759	7.01037	10.6142	10.4322	8.81283	3.91206	6.15353	-0.040088	NA	0.00769063	NA	0.0798911	0.900555	0.0622178	NA	-0.199455	0.776621
yafC.yafD.IGR	230882	231063	+	181	1	2	1	1	5	0	2	5	1	3	3	0	1.19961	2.02878	0.897125	0.979792	5.21456	0	1.55786	3.12181	1.04322	2.93761	3.91206	0	-0.0148259	NA	0.0659977	NA	0.16079	NA	0.0674085	NA	0.15893	NA
yafD.yafC.IGR	230982	231121	-	139	1	5	4	3	6	0	3	6	1	2	2	4	1.19961	5.07195	3.5885	2.93938	6.25748	0	2.33679	3.74618	1.04322	1.95841	2.60804	4.10235	0.00117276	NA	-0.0043095	NA	-0.0165807	NA	-0.096054	NA	0.0108499	NA
yafD.5UTR	231064	231121	+	57	67	98	45	68	56	57	49	57	42	66	32	35	80.3738	99.4101	40.3706	66.6259	58.4031	58.0815	38.1675	35.5887	43.815	64.6274	41.7287	35.8956	-0.214557	0.344605	0.0303238	0.93166	-0.326037	0.38991	0.00821221	0.990153	-0.327011	0.486976
yafD	231122	231922	+	800	370	458	358	342	278	310	249	290	327	366	151	191	443.855	464.59	321.171	335.089	289.93	315.882	193.953	181.065	341.131	358.389	196.907	195.887	-0.266048	0.137515	-0.0356459	0.863678	-0.751301	0.000197839	0.0400353	0.883259	-0.6803	0.00108936
yafD.AS	231122	231922	-	800	8	7	3	3	4	4	8	10	3	5	6	4	9.59687	7.10072	2.69137	2.93938	4.17165	4.0759	6.23144	6.24363	3.12965	4.89602	7.82413	4.10235	-0.0917093	NA	0.0510179	NA	0.306841	NA	0.0655378	NA	0.342659	0.59802
yafD.yafE.TU	231923	231925	+	2	10	20	9	6	10	14	12	8	14	5	4	6	11.9961	20.2878	8.07412	5.87875	10.4291	14.2656	9.34715	4.9949	14.605	4.89602	5.21608	6.15353	-0.105365	NA	0.11471	NA	0.00725248	0.991538	0.0818497	0.870677	-0.110189	0.887743
yafD.yafE.TU_AS	231923	231925	-	2	0	0	0	0	0	0	0	0	0	0	0	0	0	0	0	0	0	0	0	0	0	0	0	0	0	NA	0	NA	0	NA	0	NA	0	NA
yafE.AS	231926	232496	-	570	2	4	2	4	0	4	2	0	0	0	1	2	2.39922	4.05756	1.79425	3.91917	0	4.0759	1.55786	0	0	0	1.30402	2.05118	-0.00386106	NA	-0.0212601	NA	-0.224589	NA	-0.240665	NA	-0.120641	NA
yafE	231926	232549	+	623	118	157	157	108	129	116	112	166	104	123	50	66	141.554	159.259	140.849	105.818	134.536	118.201	87.2401	103.644	108.494	120.442	65.201	67.6888	-0.0761829	0.779085	0.00902877	0.972422	-0.25268	0.40372	-0.0426663	0.908206	-0.758565	0.0129062
mltD.EST3UTR	232497	232596	-	99	9	0	10	4	4	4	3	7	5	4	3	5	10.7965	0	8.97125	3.91917	4.17165	4.0759	2.33679	4.37054	5.21608	3.91681	3.91206	5.12794	0.0121824	NA	-0.0540766	NA	-0.208157	NA	-0.0581215	NA	-0.139852	0.851659
yafE.EST3UTR	232550	232649	+	99	15	11	19	18	12	13	16	21	9	15	5	7	17.9941	11.1583	17.0454	17.6363	12.515	13.2467	12.4629	13.1116	9.38894	14.6881	6.5201	7.17912	0.0245527	NA	-0.0690231	NA	-0.17605	0.752313	-0.115232	0.788875	-0.685771	0.225898
mltD	232597	233955	-	1358	663	716	795	665	465	477	425	479	458	457	241	296	795.341	726.303	713.214	651.562	484.954	486.051	331.045	299.07	477.793	447.496	314.269	303.574	-0.0616503	0.817733	-0.389118	0.0321068	-1.06798	1.08933e-09	-0.47669	0.0088132	-1.09441	9.9109e-10
mltD.AS	232650	233955	+	1305	45	26	32	68	48	52	39	97	58	35	17	42	53.9824	26.3741	28.708	66.6259	50.0598	52.9867	30.3782	60.5632	60.5065	34.2721	22.1684	43.0747	0.0325397	0.930268	0.0225796	0.955062	-0.0269948	0.96393	-0.00176681	0.997363	-0.317235	0.568734
mltD.EST5UTR	233956	233991	-	35	86	94	112	99	55	71	51	56	53	58	36	42	103.166	95.3526	100.478	96.9994	57.3602	72.3472	39.7254	34.9643	55.2904	56.7938	46.9448	43.0747	-0.00131914	0.999141	-0.258564	0.285966	-1.21176	0.000221271	-0.499762	0.0843002	-0.948645	0.00543302
mltD.gloB.IGR	233956	234026	+	70	0	0	0	0	0	0	0	1	0	0	0	0	0	0	0	0	0	0	0	0.624363	0	0	0	0	0	NA	0	NA	0.0249443	NA	0	NA	0	NA
gloB.EST3UTR	233992	234026	-	34	20	19	29	17	18	21	34	33	11	17	9	14	23.9922	19.2734	26.0166	16.6565	18.7724	21.3985	26.4836	20.604	11.4754	16.6465	11.7362	14.3582	-0.00140426	0.999141	-0.0160039	0.96686	0.0590999	0.918433	-0.157009	0.683057	-0.388718	0.493145
gloB.AS	234027	234715	+	688	0	2	10	4	4	4	24	15	8	0	6	2	0	2.02878	8.97125	3.91917	4.17165	4.0759	18.6943	9.36544	8.34572	0	7.82413	2.05118	0.0977534	NA	-0.0548117	NA	0.272795	0.613156	-0.0755729	NA	-0.1163	0.880942
gloB	234027	234782	-	755	74	76	120	84	74	113	116	135	73	81	59	89	88.7711	77.0936	107.655	82.3026	77.1755	115.144	90.3558	84.2889	76.1547	79.3155	76.9372	91.2773	0.0434196	0.896327	0.0043965	0.988217	-0.0742349	0.857833	-0.116978	0.716759	-0.133187	0.785968
yafS.EST5UTR	234716	234815	+	99	18	24	36	45	34	34	45	44	30	24	24	21	21.593	24.3453	32.2965	44.0907	35.459	34.6451	35.0518	27.472	31.2965	23.5009	31.2965	21.5373	0.129194	0.591547	-0.0256209	0.94686	-0.14765	0.763597	-0.150663	0.680272	-0.345191	0.507654
gloB.EST5UTR	234783	234882	-	99	19	9	26	9	9	7	7	18	10	16	10	14	22.7926	9.1295	23.3252	8.81813	9.38621	7.13282	5.45251	11.2385	10.4322	15.6673	13.0402	14.3582	0.00228198	NA	-0.155528	NA	-0.361546	0.475797	-0.0581496	0.90841	-0.103239	0.894666
yafS	234816	235538	+	722	90	75	105	127	121	119	169	186	103	107	79	75	107.965	76.0792	94.1981	124.434	126.192	121.258	131.639	116.131	107.451	104.775	103.018	76.9191	0.0598869	0.856477	0.0516819	0.863678	0.112938	0.763047	-0.0154866	0.975531	-0.226094	0.587093
yafS.AS	234883	235434	-	551	40	35	46	42	37	39	24	28	35	33	3	18	47.9844	35.5036	41.2677	41.1513	38.5878	39.74	18.6943	17.4822	36.5125	32.3137	3.91206	18.4606	-0.00200901	0.999141	-0.0149117	0.96686	-0.76385	0.0780292	-0.0739617	0.875565	-1.3367	0.0073678
rnhA.EST3UTR	235435	235534	-	99	13	20	24	20	12	12	15	15	16	29	6	17	15.5949	20.2878	21.531	19.5958	12.515	12.2277	11.6839	9.36544	16.6914	28.3969	7.82413	17.435	0.0197642	NA	-0.137913	0.661171	-0.455194	0.337114	0.0304843	0.955839	-0.351833	0.553317
rnhA	235535	236002	-	467	40	89	69	60	48	52	39	68	64	69	34	46	47.9844	90.2806	61.9016	58.7875	50.0598	52.9867	30.3782	42.4567	66.7658	67.5651	44.3367	47.1771	-0.0366887	0.918915	-0.0564793	0.871112	-0.47719	0.202291	0.0514317	0.906376	-0.280597	0.561137
yafS.EST3UTR	235539	235638	+	99	13	10	16	13	12	13	12	22	12	15	16	8	15.5949	10.1439	14.354	12.7373	12.515	13.2467	9.34715	13.736	12.5186	14.6881	20.8643	8.2047	0.00730365	NA	-0.0108687	NA	-0.084848	0.891345	0.00123408	0.998849	0.0362357	0.966903
rnhA.AS	235639	235933	+	294	10	1	10	9	7	3	9	20	8	12	6	5	11.9961	1.01439	8.97125	8.81813	7.30039	3.05692	7.01037	12.4873	8.34572	11.7504	7.82413	5.12794	0.0281129	NA	-0.0873942	NA	0.0400411	0.949245	0.0267418	NA	-0.16345	0.82365
dnaQ.5UTR	235934	236066	+	132	24	28	22	22	14	22	11	23	11	23	13	32	28.7906	28.4029	19.7367	21.5554	14.6008	22.4174	8.56822	14.3603	11.4754	22.5217	16.9523	32.8188	-0.0552326	0.867883	-0.0267323	0.948167	-0.394054	0.403168	-0.0646039	0.897486	0.152774	0.821229
rnhA.5UTR	236003	236041	-	38	10	9	12	12	7	6	4	20	7	15	5	5	11.9961	9.1295	10.7655	11.7575	7.30039	6.11385	3.11572	12.4873	7.30251	14.6881	6.5201	5.12794	0.00664418	NA	-0.0965115	NA	-0.163943	0.782495	-0.00507757	0.99473	-0.378547	0.548521
dnaQ.rnhA.IGR	236042	236066	-	24	0	0	0	0	0	0	0	0	0	0	0	0	0	0	0	0	0	0	0	0	0	0	0	0	0	NA	0	NA	0	NA	0	NA	0	NA
dnaQ	236067	236798	+	731	108	140	133	150	115	151	166	224	146	162	95	172	129.558	142.014	119.318	146.969	119.935	153.865	129.302	139.857	152.309	158.631	123.882	176.401	-0.00743776	0.988056	0.0115505	0.96686	0.0112068	0.980097	0.0963462	0.750111	0.147934	0.725818
dnaQ.AS	236067	236798	-	731	6	10	7	6	1	6	4	6	8	2	2	4	7.19765	10.1439	6.27987	5.87875	1.04291	6.11385	3.11572	3.74618	8.34572	1.95841	2.60804	4.10235	-0.0258805	NA	-0.070049	NA	-0.201163	NA	-0.0313467	NA	-0.249137	0.713541
dnaQ.EST3UTR	236799	236898	+	99	22	20	24	25	23	16	21	40	15	18	20	23	26.3914	20.2878	21.531	24.4948	23.987	16.3036	16.3575	24.9745	15.6482	17.6257	26.0804	23.5885	-0.00199787	0.999141	-0.0356754	0.927028	-0.0661054	0.908156	-0.12322	0.760695	0.061555	0.934466
aspV.5UTR.dnaQ.IGR	236799	236909	-	110	0	0	2	0	0	0	0	0	0	0	0	0	0	0	1.79425	0	0	0	0	0	0	0	0	0	0.00838268	NA	-0.0202948	NA	-0.0749288	NA	-0.0306076	NA	-0.0887224	NA
dnaQ.aspV.IGR	236899	236909	+	10	425	706	702	756	544	571	663	934	587	602	247	311	509.834	716.159	629.782	740.723	567.345	581.834	516.43	583.155	612.367	589.481	322.093	318.958	0.0547502	0.859096	-0.104715	0.542183	-0.246714	0.266418	-0.0919026	0.683057	-1.03136	4.15034e-07
aspV.5UTR	236910	236930	+	20	6999	9130	9755	10161	9146	8785	13060	9861	8839	9203	9503	10286	8396.06	9261.37	8751.45	9955.67	9538.48	8951.69	10172.8	6156.84	9220.98	9011.61	12392.1	10549.2	0.0273147	0.942925	-0.00478072	0.981396	-0.144314	0.575838	-0.0153973	0.960932	0.262966	0.321659
aspV.5UTR.AS	236910	236930	-	20	1	1	8	3	5	2	6	2	4	1	2	3	1.19961	1.01439	7.177	2.93938	5.21456	2.03795	4.67358	1.24873	4.17286	0.979204	2.60804	3.07676	0.0690645	NA	-0.0354977	NA	-0.15611	NA	-0.100468	NA	-0.201852	NA
aspV	236931	237007	+	76	614723	746898	801084	741187	739805	707514	1131017	778377	704747	741276	795141	939267	737427	757645	718672	726209	771552	720939	880982	485989	735203	725860	1.03688e+06	963301	-0.0155305	0.972514	0.0134589	0.952426	-0.0564687	0.859674	0.00662199	0.986445	0.419986	0.0787869
aspV.AS	236931	237007	-	76	28	53	54	93	79	86	39	46	24	37	179	145	33.5891	53.7626	48.4447	91.1207	82.3901	87.6318	30.3782	28.7207	25.0372	36.2305	233.42	148.71	0.15515	0.495805	0.0745956	0.810335	-0.957647	0.0125198	-0.742273	0.0334318	1.22001	0.000947746
aspV.3UTR	237008	237067	+	59	16045	20697	24212	21825	17510	18111	43432	36683	16209	17262	12165	15363	19247.7	20994.8	21721.2	21384	18261.4	18454.6	33830.5	22903.5	16909.5	16903	15863.4	15756.1	0.0378091	0.901041	-0.100201	0.507732	0.334992	0.0734978	-0.250099	0.179517	-0.413046	0.0346
aspV.3UTR.AS	237008	237067	-	59	3	7	2	3	5	9	0	2	0	1	9	2	3.59883	7.10072	1.79425	2.93938	5.21456	9.17077	0	1.24873	0	0.979204	11.7362	2.05118	-0.0437008	NA	0.133707	NA	-0.295621	NA	-0.163796	NA	0.406282	0.522952
aspV.yafT.IGR	237068	237234	+	166	17	20	36	29	28	28	28	56	38	35	5	7	20.3934	20.2878	32.2965	28.414	29.2016	28.5313	21.81	34.9643	39.6422	34.2721	6.5201	7.17912	0.0841653	0.757936	-0.0145523	0.967449	-0.0428267	0.936549	0.079558	0.86275	-1.56473	0.00433996
yafT.aspV.3UTR.IGR	237068	237334	-	266	0	2	0	2	0	2	0	2	0	0	0	0	0	2.02878	0	1.95958	0	2.03795	0	1.24873	0	0	0	0	-0.000468339	NA	0.000983493	NA	-0.0261702	NA	-0.0498998	NA	-0.139713	NA
yafT.EST5UTR	237235	237334	+	99	0	0	0	1	0	0	0	0	1	1	0	0	0	0	0	0.979792	0	0	0	0	1.04322	0.979204	0	0	0.00474198	NA	-0.0118373	NA	-0.0494504	NA	0.0142707	NA	-0.0490828	NA
yafT	237335	238120	+	785	8	16	4	6	7	5	0	12	4	3	0	8	9.59687	16.2302	3.5885	5.87875	7.30039	5.09487	0	7.49235	4.17286	2.93761	0	8.2047	-0.0677539	NA	0.0318441	NA	-0.062532	0.919914	-0.0445754	NA	-0.0397718	0.965228
yafT.AS	237335	238120	-	785	0	0	2	0	0	2	2	2	0	0	0	0	0	0	1.79425	0	0	2.03795	1.55786	1.24873	0	0	0	0	0.0126283	NA	0.00254039	NA	0.0268702	NA	-0.0460842	NA	-0.128832	NA
ykfM.yafT.IGR	238121	238156	-	35	0	0	0	0	2	0	0	0	0	0	0	0	0	0	0	0	2.08583	0	0	0	0	0	0	0	0	NA	0.0235099	NA	0	NA	0	NA	0	NA
yafT.EST3UTR	238121	238220	+	99	0	0	0	0	1	2	0	0	0	0	0	0	0	0	0	0	1.04291	2.03795	0	0	0	0	0	0	0	NA	0.0290193	NA	0	NA	0	NA	0	NA
ykfM.EST3UTR	238157	238256	-	99	0	0	0	0	4	0	1	0	0	0	0	0	0	0	0	0	4.17165	0	0.778929	0	0	0	0	0	0	NA	0.0333123	NA	0.0293689	NA	0	NA	0	NA
yafT.ykfM.IGR	238221	238256	+	35	0	0	0	0	0	0	0	0	0	0	0	0	0	0	0	0	0	0	0	0	0	0	0	0	0	NA	0	NA	0	NA	0	NA	0	NA
ykfM.AS	238257	238461	+	204	0	0	0	0	0	0	0	0	0	0	0	0	0	0	0	0	0	0	0	0	0	0	0	0	0	NA	0	NA	0	NA	0	NA	0	NA
ykfM	238257	238736	-	479	2	2	0	0	0	0	1	2	0	2	0	0	2.39922	2.02878	0	0	0	0	0.778929	1.24873	0	1.95841	0	0	-0.0309517	NA	0	NA	0.137088	NA	0.067828	NA	0	NA
C0067	238462	238586	+	124	0	0	0	0	0	0	2	0	0	0	0	0	0	0	0	0	0	0	1.55786	0	0	0	0	0	0	NA	0	NA	0.0577466	NA	0	NA	0	NA
ykfM.EST5UTR	238737	238741	-	4	0	0	0	0	0	0	0	0	0	0	0	0	0	0	0	0	0	0	0	0	0	0	0	0	0	NA	0	NA	0	NA	0	NA	0	NA
ykfM.yafU.IGR	238737	238745	+	8	0	0	0	0	0	0	0	0	0	0	0	0	0	0	0	0	0	0	0	0	0	0	0	0	0	NA	0	NA	0	NA	0	NA	0	NA
yafU.EST3UTR	238742	238745	-	3	0	1	0	0	0	0	0	0	0	0	0	0	0	1.01439	0	0	0	0	0	0	0	0	0	0	-0.00620333	NA	0	NA	0	NA	0	NA	0	NA
yafU	238746	239084	-	338	0	3	0	2	2	0	2	1	4	0	0	0	0	3.04317	0	1.95958	2.08583	0	1.55786	0.624363	4.17286	0	0	0	-0.00752805	NA	0.00252921	NA	0.0114015	NA	0.0423934	NA	-0.215349	NA
yafU.AS	238746	239084	+	338	0	0	0	0	0	0	0	0	2	2	0	0	0	0	0	0	0	0	0	0	2.08643	1.95841	0	0	0	NA	0	NA	0	NA	0.0490176	NA	0	NA
yafU.EST5UTR	239085	239184	-	99	0	1	0	0	2	1	3	5	4	0	0	0	0	1.01439	0	0	2.08583	1.01897	2.33679	3.12181	4.17286	0	0	0	-0.016386	NA	0.0864458	NA	0.330913	NA	0.148798	NA	0	NA
yafU.yafF_pg.IGR	239085	239189	+	104	0	0	0	0	0	0	2	0	0	0	0	2	0	0	0	0	0	0	1.55786	0	0	0	0	2.05118	0	NA	0	NA	0.0577464	NA	0	NA	0.110364	NA
yafF_pg.yafU.IGR	239185	239189	-	4	0	1	0	0	0	1	2	2	2	0	0	0	0	1.01439	0	0	0	1.01897	1.55786	1.24873	2.08643	0	0	0	-0.0107062	NA	0.0238236	NA	0.145952	NA	0.0619839	NA	0	NA
yafF_pg	239190	239378	+	188	6	2	4	2	2	4	2	2	6	2	0	1	7.19765	2.02878	3.5885	1.95958	2.08583	4.0759	1.55786	1.24873	6.25929	1.95841	0	1.02559	-0.0234647	NA	0.00962777	NA	-0.167553	NA	0.0527021	NA	-0.428351	NA
yafF_pg.AS	239190	239378	-	188	12	10	5	6	9	7	13	26	26	13	7	12	14.3953	10.1439	4.48562	5.87875	9.38621	7.13282	10.1261	16.2334	27.1236	12.7296	9.12815	12.3071	-0.113326	NA	0.0919151	NA	0.550886	0.266563	0.683649	0.102148	0.466968	0.440636
yafV.EST3UTR	239319	239418	-	99	9	7	4	4	8	5	8	22	20	13	8	12	10.7965	7.10072	3.5885	3.91917	8.3433	5.09487	6.23144	13.736	20.8643	12.7296	10.4322	12.3071	-0.0928184	NA	0.104145	NA	0.512984	0.305811	0.689655	0.102097	0.706566	0.236223
yafF_pg.yafV.IGR	239379	239418	+	39	3	1	2	1	0	2	1	1	2	2	0	0	3.59883	1.01439	1.79425	0.979792	0	2.03795	0.778929	0.624363	2.08643	1.95841	0	0	-0.0126001	NA	-0.0160991	NA	-0.0987469	NA	0.0302434	NA	-0.368936	NA
yafV	239419	240189	-	770	101	99	115	110	114	97	160	268	128	85	85	95	121.161	100.425	103.169	107.777	118.892	98.8405	124.629	167.329	133.532	83.2323	110.842	97.4309	-0.0149436	0.978125	0.0121091	0.96686	0.326869	0.297045	0.0138449	0.977229	-0.0161202	0.979428
yafV.AS	239419	240189	+	770	3	4	0	0	1	0	2	4	4	2	0	2	3.59883	4.05756	0	0	1.04291	0	1.55786	2.49745	4.17286	1.95841	0	2.05118	-0.0943034	NA	0.0481602	NA	0.418623	NA	0.282103	NA	0.376645	NA
yafV.5UTR	240190	240216	-	26	13	15	20	10	18	17	21	32	13	8	13	9	15.5949	15.2158	17.9425	9.79792	18.7724	17.3226	16.3575	19.9796	13.5618	7.83363	16.9523	9.23029	-0.0138203	NA	0.0612477	0.876406	0.1572	0.781643	-0.0817232	0.868272	-0.0514576	0.951441
yafV.ivy.IGR	240190	240242	+	52	1	0	0	0	0	0	0	0	1	0	1	0	1.19961	0	0	0	0	0	0	0	1.04322	0	1.30402	0	-0.00670466	NA	0	NA	0	NA	0.0206425	NA	0.078104	NA
ivy.yafV.IGR	240217	240342	-	125	3	5	7	3	6	5	6	11	3	1	2	1	3.59883	5.07195	6.27987	2.93938	6.25748	5.09487	4.67358	6.86799	3.12965	0.979204	2.60804	1.02559	0.0037996	NA	0.0257309	NA	0.0752659	NA	-0.138041	NA	-0.371988	0.560091
ivy.EST5UTR	240243	240342	+	99	9	3	2	4	4	2	11	10	4	8	12	12	10.7965	3.04317	1.79425	3.91917	4.17165	2.03795	8.56822	6.24363	4.17286	7.83363	15.6483	12.3071	-0.0708123	NA	0.0114581	NA	0.394775	0.436322	0.158501	NA	0.997038	0.116769
ivy.AS	240343	240758	-	415	0	2	0	2	4	0	0	0	2	0	0	0	0	2.02878	0	1.95958	4.17165	0	0	0	2.08643	0	0	0	-0.000615338	NA	0.0205244	NA	-0.143781	NA	0.00245795	NA	-0.164422	NA
ivy	240343	240816	+	473	62	50	53	33	65	51	113	192	73	89	154	193	74.3758	50.7195	47.5476	32.3331	67.7893	51.9677	88.019	119.878	76.1547	87.1491	200.819	197.938	-0.177295	0.423344	0.213611	0.387215	1.17604	0.000449505	0.696961	0.0258256	2.17171	2.00444e-10
fadE.EST3UTR	240759	240858	-	99	14	9	24	24	40	26	61	41	33	35	60	112	16.7945	9.1295	21.531	23.515	41.7165	26.4933	47.5147	25.5989	34.4261	34.2721	78.2413	114.866	0.127043	0.591599	0.147914	0.608547	0.384079	0.368563	0.198267	0.571555	1.7697	0.000109523
ivy.EST3UTR	240817	240916	+	99	14	12	12	13	19	15	37	45	17	15	36	57	16.7945	12.1727	10.7655	12.7373	19.8153	15.2846	28.8204	28.0963	17.7347	14.6881	46.9448	58.4585	-0.0335898	0.923917	0.117894	0.714541	0.775118	0.0863262	0.119704	0.769927	1.72694	0.000718913
fadE	240859	243303	-	2444	65	72	91	73	144	132	414	189	119	170	449	685	77.9746	73.036	81.6384	71.5248	150.179	134.505	322.477	118.005	124.143	166.465	585.505	702.528	0.00412113	0.996198	0.493105	0.0804239	1.30507	0.000118286	0.575726	0.0587339	2.98748	2.32474e-17
fadE.AS	240917	243303	+	2386	0	8	5	6	1	6	11	13	2	8	2	0	0	8.11511	4.48562	5.87875	1.04291	6.11385	8.56822	8.11671	2.08643	7.83363	2.60804	0	0.0115371	NA	-0.0389235	NA	0.141833	NA	-0.00579698	NA	-0.49927	0.424819
fadE.5UTR	243304	243406	-	102	2	0	2	0	0	1	5	3	1	1	4	3	2.39922	0	1.79425	0	0	1.01897	3.89465	1.87309	1.04322	0.979204	5.21608	3.07676	-0.00605455	NA	-0.0283208	NA	0.205067	NA	0.00813629	NA	0.389024	NA
fadE.lpcA.IGR	243304	243442	+	138	0	0	0	1	0	0	0	3	0	2	0	0	0	0	0	0.979792	0	0	0	1.87309	0	1.95841	0	0	0.00487286	NA	-0.0121727	NA	0.0264643	NA	0.0140869	NA	-0.0503379	NA
lpcA.fadE.IGR	243407	243542	-	135	2	0	0	0	0	0	0	0	1	2	0	0	2.39922	0	0	0	0	0	0	0	1.04322	1.95841	0	0	-0.0124389	NA	0	NA	0	NA	0.0486124	NA	0	NA
lpcA.EST5UTR	243443	243542	+	99	20	16	22	23	32	13	48	73	20	31	14	22	23.9922	16.2302	19.7367	22.5352	33.3732	13.2467	37.3886	45.5785	20.8643	30.3553	18.2563	22.5629	0.00903125	0.983482	0.0257168	0.948647	0.544299	0.220917	0.0715413	0.883259	-0.0239804	0.977316
lpcA	243543	244121	+	578	255	252	276	270	308	311	423	629	291	339	303	375	305.9	255.626	247.606	264.544	321.217	316.901	329.487	392.724	303.576	331.95	395.118	384.596	-0.0428022	0.893553	0.14929	0.405292	0.419832	0.0501028	0.181823	0.398742	0.550035	0.0120933
lpcA.AS	243543	244121	-	578	3	0	0	0	0	6	2	0	0	2	3	0	3.59883	0	0	0	0	6.11385	1.55786	0	0	1.95841	3.91206	0	-0.0354913	NA	0.108431	NA	0.138296	NA	0.0846817	NA	0.367008	NA
lpcA.EST3UTR	244122	244221	+	99	111	77	113	96	121	153	205	233	112	130	113	156	133.157	78.108	101.375	94.0601	126.192	155.903	159.681	145.476	116.84	127.296	147.354	159.992	-0.0236363	0.954553	0.239093	0.29612	0.495727	0.0933559	0.141645	0.626643	0.542297	0.0891758
yafJ.lpcA.IGR	244122	244326	-	204	7	9	2	7	4	5	12	6	4	5	1	0	8.39726	9.1295	1.79425	6.85855	4.17165	5.09487	9.34715	3.74618	4.17286	4.89602	1.30402	0	-0.0521829	NA	0.00977575	NA	0.14545	NA	0.00977341	NA	-0.689466	0.272908
lpcA.yafJ.IGR	244222	244226	+	4	23	20	17	14	17	23	42	29	11	21	17	24	27.591	20.2878	15.2511	13.7171	17.7295	23.4364	32.715	18.1065	11.4754	20.5633	22.1684	24.6141	-0.0911753	0.71332	0.0953208	0.779166	0.391125	0.399056	0.0342617	0.949884	0.386126	0.493735
yafJ.EST5UTR	244227	244326	+	99	56	75	94	65	73	98	131	133	62	62	76	80	67.1781	76.0792	84.3297	63.6865	76.1326	99.8595	102.04	83.0402	64.6794	60.7106	99.1056	82.047	0.00955008	0.982418	0.0707166	0.803766	0.198693	0.579428	-0.0920999	0.794156	0.218803	0.623001
yafJ.AS	244327	244964	-	637	30	26	21	27	19	17	23	17	10	18	11	12	35.9883	26.3741	18.8396	26.4544	19.8153	17.3226	17.9154	10.6142	10.4322	17.6257	14.3442	12.3071	-0.0557303	0.867145	-0.0506643	0.89867	-0.314854	0.512409	-0.180894	0.627361	-0.421396	0.455202
yafJ	244327	245094	+	767	93	113	161	98	113	109	146	232	103	144	83	83	111.564	114.626	144.437	96.0196	117.849	111.068	113.724	144.852	107.451	141.005	108.234	85.1238	0.0200674	0.963692	-0.0197713	0.948647	0.0643725	0.872442	0.0172905	0.970889	-0.254653	0.529872
yafK.EST3UTR	244965	245064	-	99	31	18	43	16	23	24	16	23	10	24	18	15	37.1879	18.259	38.5764	15.6767	23.987	24.4554	12.4629	14.3603	10.4322	23.5009	23.4724	15.3838	-0.00191329	0.999141	-0.0285442	0.944883	-0.496811	0.289977	-0.17178	0.653361	-0.261419	0.674347
yafK	245065	245805	-	740	143	201	187	137	99	130	75	99	104	100	49	67	171.544	203.892	167.762	134.232	103.248	132.467	58.4197	61.8119	108.494	97.9204	63.897	68.7144	-0.0876335	0.720792	-0.131178	0.555187	-1.18838	3.06052e-05	-0.318599	0.220514	-1.04571	0.000410976
yafJ.EST3UTR	245095	245194	+	99	24	15	16	11	17	14	27	32	12	10	10	21	28.7906	15.2158	14.354	10.7777	17.7295	14.2656	21.0311	19.9796	12.5186	9.79204	13.0402	21.5373	-0.0934499	NA	0.0571646	0.885101	0.311734	0.528483	-0.0376451	0.94577	0.240055	0.705431
yafK.AS	245195	245805	+	610	28	28	21	36	11	29	36	61	16	22	15	22	33.5891	28.4029	18.8396	35.2725	11.472	29.5503	28.0415	38.0861	16.6914	21.5425	19.5603	22.5629	-0.0238609	0.95556	-0.0752924	0.838583	0.136123	0.800436	-0.130682	0.743537	-0.197654	0.754841
yafK.EST5UTR	245806	245883	-	77	28	35	43	14	19	21	20	26	25	20	8	5	33.5891	35.5036	38.5764	13.7171	19.8153	21.3985	15.5786	16.2334	26.0804	19.5841	10.4322	5.12794	-0.0468451	0.893553	-0.0630668	0.872364	-0.339958	0.475797	-0.0485139	0.921026	-1.11204	0.0420526
yafK.yafQ.IGR	245806	245960	+	154	2	8	5	0	4	3	4	2	2	4	2	0	2.39922	8.11511	4.48562	0	4.17165	3.05692	3.11572	1.24873	2.08643	3.91681	2.60804	0	-0.0372345	NA	0.0409551	NA	-0.0119904	NA	0.0341252	NA	-0.168105	NA
yafQ.EST3UTR	245884	245960	-	76	22	16	24	18	20	18	18	30	14	16	8	12	26.3914	16.2302	21.531	17.6363	20.8583	18.3415	14.0207	18.7309	14.605	15.6673	10.4322	12.3071	-0.01228	NA	-0.000133719	0.999747	-0.109251	0.847738	-0.0891164	0.847635	-0.419536	0.461774
yafQ	245961	246239	-	278	66	83	84	81	85	89	115	122	78	95	63	88	79.1742	84.1943	75.3585	79.3632	88.6476	90.6887	89.5769	76.1722	81.3708	93.0243	82.1533	90.2517	-0.0175181	0.970045	0.0620562	0.826402	0.0591619	0.885033	0.0676685	0.85548	0.124588	0.794311
yafQ.AS	245961	246239	+	278	1	5	1	2	2	1	0	0	5	2	1	0	1.19961	5.07195	0.897125	1.95958	2.08583	1.01897	0	0	5.21608	1.95841	1.30402	0	-0.0247816	NA	0.00547067	NA	-0.382226	NA	0.0916933	NA	-0.176664	NA
yafQ.dinJ.TU	246240	246241	-	1	5	7	13	7	10	13	19	17	11	10	7	15	5.99805	7.10072	11.6626	6.85855	10.4291	13.2467	14.7997	10.6142	11.4754	9.79204	9.12815	15.3838	0.0381742	NA	0.0490907	NA	0.161502	0.782469	0.0358553	0.948911	0.181406	0.796006
yafQ.dinJ.TU_AS	246240	246241	+	1	0	0	0	0	0	0	0	0	0	0	0	0	0	0	0	0	0	0	0	0	0	0	0	0	0	NA	0	NA	0	NA	0	NA	0	NA
dinJ	246242	246502	-	260	81	101	135	117	97	167	136	112	102	149	121	123	97.1683	102.453	121.112	114.636	101.163	170.169	105.934	69.9286	106.408	145.901	157.787	126.147	0.0524108	0.874394	0.0567108	0.855922	-0.280222	0.402237	0.0362871	0.930557	0.204666	0.645083
dinJ.AS	246242	246502	+	260	0	0	0	0	0	2	0	0	0	0	0	0	0	0	0	0	0	2.03795	0	0	0	0	0	0	0	NA	0.0232096	NA	0	NA	0	NA	0	NA
dinJ.yafL.IGR	246503	246611	+	108	0	0	0	0	0	0	0	0	0	0	0	0	0	0	0	0	0	0	0	0	0	0	0	0	0	NA	0	NA	0	NA	0	NA	0	NA
dinJ.5UTR	246503	246615	-	112	29	32	46	47	29	50	46	38	27	53	34	44	34.7887	32.4604	41.2677	46.0502	30.2445	50.9487	35.8308	23.7258	28.1668	51.8978	44.3367	45.1259	0.0588481	0.861831	-0.0220957	0.954164	-0.309113	0.464786	-0.0355649	0.945175	0.023152	0.976187
yafL.EST5UTR	246612	246711	+	99	0	0	0	1	0	0	2	1	0	0	0	0	0	0	0	0.979792	0	0	1.55786	0.624363	0	0	0	0	0.00474198	NA	-0.0118373	NA	0.0313893	NA	-0.0179999	NA	-0.0490828	NA
yafL.dinJ.IGR	246616	246711	-	95	2	0	3	0	1	0	2	6	0	0	2	1	2.39922	0	2.69137	0	1.04291	0	1.55786	3.74618	0	0	2.60804	1.02559	0.00297834	NA	-0.0393926	NA	0.091737	NA	-0.123519	NA	0.0514001	NA
yafL	246712	247461	+	749	5	10	4	5	4	11	1	11	4	2	4	2	5.99805	10.1439	3.5885	4.89896	4.17165	11.2087	0.778929	6.86799	4.17286	1.95841	5.21608	2.05118	-0.0442871	NA	0.0802455	NA	-0.026019	NA	-0.0540972	NA	-0.0685389	0.933737
yafL.AS	246712	247461	-	749	0	0	0	0	4	5	1	3	0	0	1	2	0	0	0	0	4.17165	5.09487	0.778929	1.87309	0	0	1.30402	2.05118	0	NA	0.172014	NA	0.250384	NA	0	NA	0.416208	NA
yafL.EST3UTR	247462	247549	+	87	2	0	0	3	0	1	3	2	1	0	0	0	2.39922	0	0	2.93938	0	1.01897	2.33679	1.24873	1.04322	0	0	0	0.00332256	NA	-0.0342903	NA	0.0211719	NA	-0.0502679	NA	-0.275797	NA
rayT.yafL.IGR	247462	247636	-	174	0	2	2	0	2	5	0	6	2	0	0	0	0	2.02878	1.79425	0	2.08583	5.09487	0	3.74618	2.08643	0	0	0	-0.00237665	NA	0.0631139	NA	0.0896006	NA	0.00768436	NA	-0.226325	NA
rayT.EST5UTR	247550	247636	+	86	7	16	11	7	12	9	18	19	10	10	9	10	8.39726	16.2302	9.86837	6.85855	12.515	9.17077	14.0207	11.8629	10.4322	9.79204	11.7362	10.2559	-0.0477907	NA	0.0520632	NA	0.232757	0.669151	0.0504622	0.920339	0.169352	0.811782
rayT	247637	248134	+	497	40	64	86	72	72	79	100	115	85	83	65	52	47.9844	64.9209	77.1527	70.545	75.0897	80.499	77.8929	71.8017	88.6733	81.2739	84.7614	53.3306	0.0853426	0.750073	0.0190854	0.955062	0.0101391	0.982941	0.0745854	0.847	-0.0811245	0.886073
rayT.AS	247637	248134	-	497	0	0	3	4	2	2	0	2	2	0	0	4	0	0	2.69137	3.91917	2.08583	2.03795	0	1.24873	2.08643	0	0	4.10235	0.0645602	NA	-0.0268496	NA	-0.244383	NA	-0.0911886	NA	-0.0961441	NA
rayT.EST3UTR	248135	248234	+	99	21	11	22	16	18	8	16	55	14	23	12	7	25.1918	11.1583	19.7367	15.6767	18.7724	8.15179	12.4629	34.3399	14.605	22.5217	15.6483	7.17912	-0.00224006	NA	-0.0602831	0.878541	0.159113	0.781985	0.0138245	0.9824	-0.306571	0.626121
lfhA_pg.rayT.IGR	248135	248357	-	222	0	4	5	0	2	8	7	7	3	6	0	9	0	4.05756	4.48562	0	2.08583	8.15179	5.45251	4.37054	3.12965	5.87522	0	9.23029	0.00318353	NA	0.0742699	NA	0.185008	NA	0.0863994	NA	0.227726	0.736652
rayT.lfhA_pg.IGR	248235	248357	+	122	10	4	19	18	19	8	22	37	11	16	4	6	11.9961	4.05756	17.0454	17.6363	19.8153	8.15179	17.1364	23.1014	11.4754	15.6673	5.21608	6.15353	0.113279	NA	-0.0465564	NA	0.0826001	0.893605	-0.0711564	0.88839	-0.803561	0.164102
lfhA_pg	248358	250070	-	1712	0	12	3	12	10	9	25	15	9	6	32	12	0	12.1727	2.69137	11.7575	10.4291	9.17077	19.4732	9.36544	9.38894	5.87522	41.7287	12.3071	0.0110579	NA	0.0495132	NA	0.306718	0.564876	0.0125662	0.985489	0.850505	0.161211
lfhA_pg.AS	248358	250070	+	1712	15	18	33	26	21	19	23	62	27	27	2	17	17.9941	18.259	29.6051	25.4746	21.9012	19.3605	17.9154	38.7105	28.1668	26.4385	2.60804	17.435	0.068539	0.816596	-0.074237	0.845289	0.0198112	0.976982	-0.00313831	0.994976	-0.813103	0.130639
lafU_pg	250072	250827	+	755	8	2	10	5	2	4	2	5	3	4	6	2	9.59687	2.02878	8.97125	4.89896	2.08583	4.0759	1.55786	3.12181	3.12965	3.91681	7.82413	2.05118	0.0124559	NA	-0.105612	NA	-0.375473	NA	-0.121106	NA	-0.150919	0.836004
lafU_pg.AS	250072	250827	-	755	2	2	2	2	0	3	6	10	2	4	0	2	2.39922	2.02878	1.79425	1.95958	0	3.05692	4.67358	6.24363	2.08643	3.91681	0	2.05118	-0.00629409	NA	-0.0157364	NA	0.269956	NA	0.0575507	NA	-0.142917	NA
lafU_pg.dinB.IGR	250828	250879	+	51	0	0	0	2	0	0	1	0	1	2	0	3	0	0	0	1.95958	0	0	0.778929	0	1.04322	1.95841	0	3.07676	0.017579	NA	-0.042807	NA	-0.0716526	NA	0.018042	NA	0.0572023	NA
dinB.lafU_pg.IGR	250828	250897	-	69	0	0	0	1	0	0	1	1	0	2	0	1	0	0	0	0.979792	0	0	0.778929	0.624363	0	1.95841	0	1.02559	0.00693471	NA	-0.0174418	NA	0.021094	NA	0.0206019	NA	0.0126109	NA
dinB.5UTR	250880	250897	+	17	0	0	3	3	6	6	4	6	8	3	1	6	0	0	2.69137	2.93938	6.25748	6.11385	3.11572	3.74618	8.34572	2.93761	1.30402	6.15353	0.107618	NA	0.0924324	NA	0.0567436	NA	0.110674	NA	0.109428	0.887743
dinB	250898	251953	+	1055	29	39	62	44	65	68	66	90	95	79	50	60	34.7887	39.5612	55.6217	43.1109	67.7893	69.2902	51.4093	56.1926	99.1055	77.3571	65.201	61.5353	0.0845035	0.758059	0.153152	0.539168	0.0699535	0.876741	0.483928	0.102097	0.2634	0.563616
dinB.AS	250898	251953	-	1055	0	0	1	2	0	2	4	4	2	0	0	1	0	0	0.897125	1.95958	0	2.03795	3.11572	2.49745	2.08643	0	0	1.02559	0.0352333	NA	-0.0146917	NA	0.0909724	NA	-0.0205713	NA	-0.151589	NA
dinB.yafN.TU	251954	252004	+	50	7	4	6	3	7	5	3	13	10	6	7	3	8.39726	4.05756	5.38275	2.93938	7.30039	5.09487	2.33679	8.11671	10.4322	5.87522	9.12815	3.07676	-0.0284474	NA	0.0556927	NA	0.0865217	0.891959	0.139623	NA	0.163153	0.824277
dinB.yafN.TU_AS	251954	252004	-	50	0	0	1	0	0	0	0	0	0	0	0	0	0	0	0.897125	0	0	0	0	0	0	0	0	0	0.00448246	NA	-0.0112349	NA	-0.0476476	NA	-0.0171022	NA	-0.0462499	NA
yafN	252005	252298	+	293	21	13	25	17	22	31	25	33	31	32	12	14	25.1918	13.1871	22.4281	16.6565	22.9441	31.5882	19.4732	20.604	32.3397	31.3345	15.6483	14.3582	0.00488133	0.994815	0.0975025	0.770923	0.0153268	0.980941	0.211495	0.554091	-0.21384	0.734761
yafN.AS	252005	252298	-	293	0	0	1	0	0	0	0	0	0	0	0	0	0	0	0.897125	0	0	0	0	0	0	0	0	0	0.00448246	NA	-0.0112349	NA	-0.0476476	NA	-0.0171022	NA	-0.0462499	NA
yafN.yafO.TU	252299	252300	+	1	2	1	2	2	3	4	4	2	1	2	0	3	2.39922	1.01439	1.79425	1.95958	3.12874	4.0759	3.11572	1.24873	1.04322	1.95841	0	3.07676	0.00379125	NA	0.0552061	NA	0.0301684	NA	-0.0234415	NA	-0.0401022	NA
yafN.yafO.TU_AS	252299	252300	-	1	0	0	0	0	0	0	0	0	0	0	0	0	0	0	0	0	0	0	0	0	0	0	0	0	0	NA	0	NA	0	NA	0	NA	0	NA
yafO	252301	252699	+	398	13	4	10	16	15	9	16	27	11	12	5	3	15.5949	4.05756	8.97125	15.6767	15.6437	9.17077	12.4629	16.8578	11.4754	11.7504	6.5201	3.07676	0.0259411	NA	0.00167557	NA	0.0892447	0.887022	-0.0145951	0.981179	-0.597116	0.318059
yafO.AS	252301	252699	-	398	0	0	0	0	2	0	0	0	0	0	0	0	0	0	0	0	2.08583	0	0	0	0	0	0	0	0	NA	0.0235099	NA	0	NA	0	NA	0	NA
yafO.yafP.TU	252700	252708	+	8	0	1	0	0	0	0	0	0	0	0	0	0	0	1.01439	0	0	0	0	0	0	0	0	0	0	-0.00620333	NA	0	NA	0	NA	0	NA	0	NA
yafO.yafP.TU_AS	252700	252708	-	8	0	0	0	0	0	0	0	0	0	0	0	0	0	0	0	0	0	0	0	0	0	0	0	0	0	NA	0	NA	0	NA	0	NA	0	NA
yafP	252709	253161	+	452	0	4	9	4	8	4	4	6	6	18	2	4	0	4.05756	8.07412	3.91917	8.3433	4.0759	3.11572	3.74618	6.25929	17.6257	2.60804	4.10235	0.0677857	NA	0.004046	NA	-0.197544	0.728842	0.143555	NA	-0.244746	0.720111
yafP.AS	252709	253161	-	452	0	0	0	0	0	0	0	2	0	0	0	0	0	0	0	0	0	0	0	1.24873	0	0	0	0	0	NA	0	NA	0.0494902	NA	0	NA	0	NA
yafP.EST3UTR	253162	253261	+	99	4	6	0	6	0	5	5	6	6	3	0	0	4.79844	6.08633	0	5.87875	0	5.09487	3.89465	3.74618	6.25929	2.93761	0	0	-0.026037	NA	-0.0105961	NA	0.0620792	NA	0.0556127	NA	-0.764386	0.219942
ykfJ_pg.yafP.IGR	253162	253466	-	304	0	0	6	2	0	0	2	2	0	0	0	1	0	0	5.38275	1.95958	0	0	1.55786	1.24873	0	0	0	1.02559	0.0450946	NA	-0.107874	NA	-0.103412	NA	-0.159808	NA	-0.27504	NA
yafP.ykfJ_pg.IGR	253262	253466	+	204	4	4	1	7	2	7	11	8	5	3	4	1	4.79844	4.05756	0.897125	6.85855	2.08583	7.13282	8.56822	4.9949	5.21608	2.93761	5.21608	1.02559	-0.00808634	NA	0.0214388	NA	0.182817	NA	0.009124	NA	-0.0888847	0.912985
ykfJ_pg	253467	253733	+	266	0	2	0	0	0	0	1	1	2	0	0	0	0	2.02878	0	0	0	0	0.778929	0.624363	2.08643	0	0	0	-0.0132592	NA	0	NA	0.0705331	NA	0.046326	NA	0	NA
ykfJ_pg.AS	253467	253733	-	266	0	0	2	0	0	0	0	0	0	0	0	3	0	0	1.79425	0	0	0	0	0	0	0	0	3.07676	0.00838268	NA	-0.0202948	NA	-0.0749288	NA	-0.0306076	NA	0.034537	NA
prfH_pg	253702	254202	+	500	0	3	0	0	2	0	2	1	0	0	0	0	0	3.04317	0	0	2.08583	0	1.55786	0.624363	0	0	0	0	-0.0199556	NA	0.0374034	NA	0.11254	NA	0	NA	0	NA
prfH_pg.AS	253702	254202	-	500	31	29	30	30	17	20	23	45	32	25	2	21	37.1879	29.4173	26.9137	29.3938	17.7295	20.3795	17.9154	28.0963	33.3829	24.4801	2.60804	21.5373	-0.0269964	0.948776	-0.106668	0.751373	-0.122994	0.827386	0.00905416	0.990153	-0.667766	0.212641
pepD.EST3UTR	254159	254258	-	99	126	177	179	152	112	126	137	167	109	120	91	109	151.151	179.547	160.585	148.928	116.806	128.391	106.713	104.269	113.71	117.504	118.666	111.789	-0.0256737	0.950863	-0.129698	0.536344	-0.436853	0.0999959	-0.232008	0.354815	-0.360424	0.255246
prfH_pg.pepD.IGR	254203	254258	+	55	0	1	0	0	0	1	0	1	0	0	0	0	0	1.01439	0	0	0	1.01897	0	0.624363	0	0	0	0	-0.00620333	NA	0.0137432	NA	0.0249443	NA	0	NA	0	NA
pepD	254259	255716	-	1457	1247	1689	1597	1379	1218	1261	1486	2009	1217	1427	1021	1318	1495.91	1713.3	1432.71	1351.13	1270.27	1284.93	1157.49	1254.34	1269.59	1397.32	1331.41	1351.73	-0.0949847	0.62281	-0.0405853	0.775652	-0.168164	0.371819	-0.0263887	0.899645	-0.049527	0.867876
pepD.AS	254259	255716	+	1457	4	4	0	6	0	4	0	2	2	0	2	6	4.79844	4.05756	0	5.87875	0	4.0759	0	1.24873	2.08643	0	2.60804	6.15353	-0.014248	NA	-0.0248458	NA	-0.269977	NA	-0.0984887	NA	0.110118	NA
pepD.5UTR	255717	255809	-	92	288	388	386	273	264	282	331	359	245	315	197	283	345.487	393.583	346.29	267.483	275.329	287.351	257.826	224.146	255.588	308.449	256.892	290.241	-0.0920148	0.682394	-0.0387914	0.870221	-0.266944	0.270245	-0.0527844	0.858297	-0.143662	0.678634
pepD.gpt.IGR	255717	255913	+	196	2	2	2	6	7	6	4	5	4	0	1	0	2.39922	2.02878	1.79425	5.87875	7.30039	6.11385	3.11572	3.12181	4.17286	0	1.30402	0	0.0245866	NA	0.059287	NA	-0.0528011	NA	-0.082222	NA	-0.53981	NA
gpt.pepD.IGR	255810	255976	-	166	8	6	5	5	8	12	8	6	8	8	2	3	9.59687	6.08633	4.48562	4.89896	8.3433	12.2277	6.23144	3.74618	8.34572	7.83363	2.60804	3.07676	-0.0446691	NA	0.146604	NA	0.0213995	0.976982	0.125073	NA	-0.227849	0.743276
gpt.5UTR	255914	255976	+	62	9	10	13	12	14	8	14	13	9	14	11	14	10.7965	10.1439	11.6626	11.7575	14.6008	8.15179	10.905	8.11671	9.38894	13.7089	14.3442	14.3582	0.0137103	NA	-0.006208	NA	-0.113397	0.851487	-0.00336535	0.994976	0.135732	0.85207
gpt	255977	256435	+	458	41	61	58	55	56	57	91	107	39	60	95	119	49.184	61.8777	52.0332	53.8886	58.4031	58.0815	70.8826	66.8068	40.6854	58.7522	123.882	122.045	-0.0141044	0.980155	0.035383	0.913408	0.235684	0.510555	-0.0307285	0.948374	1.03287	0.00197501
gpt.AS	255977	256435	-	458	2	0	0	4	0	1	2	0	0	0	0	2	2.39922	0	0	3.91917	0	1.01897	1.55786	0	0	0	0	2.05118	0.0067459	NA	-0.038743	NA	-0.0827973	NA	-0.103242	NA	-0.0804662	NA
gpt.3UTR	256436	256474	+	38	11	22	21	16	15	15	26	24	8	10	22	40	13.1957	22.3166	18.8396	15.6767	15.6437	15.2846	20.2522	14.9847	8.34572	9.79204	28.6885	41.0235	-0.00532231	0.993773	-0.0274206	0.946199	0.00955475	0.986966	-0.255994	0.480331	0.610748	0.238858
frsA.gpt.IGR	256436	256526	-	90	0	0	0	0	0	0	1	0	0	0	0	0	0	0	0	0	0	0	0.778929	0	0	0	0	0	0	NA	0	NA	0.0293689	NA	0	NA	0	NA
gpt.frsA.IGR	256475	256501	+	26	2	4	2	5	3	6	3	4	2	1	5	3	2.39922	4.05756	1.79425	4.89896	3.12874	6.11385	2.33679	2.49745	2.08643	0.979204	6.5201	3.07676	0.00116978	NA	0.0372471	NA	-0.0910296	NA	-0.111675	NA	0.133642	0.859478
frsA.5UTR	256502	256526	+	24	5	9	11	8	6	15	9	20	5	13	11	5	5.99805	9.1295	9.86837	7.83834	6.25748	15.2846	7.01037	12.4873	5.21608	12.7296	14.3442	5.12794	0.014438	NA	0.0345998	NA	0.0457115	0.94196	0.0036915	0.994976	0.0427227	0.962053
frsA	256527	257771	+	1244	181	215	222	207	232	282	459	514	247	310	171	219	217.129	218.094	199.162	202.817	241.956	287.351	357.529	320.922	257.674	303.553	222.988	224.604	-0.0352485	0.915076	0.211672	0.269743	0.683863	0.00190438	0.339779	0.120324	0.135637	0.696156
frsA.AS	256527	257771	-	1244	2	2	6	6	6	6	14	4	8	2	6	2	2.39922	2.02878	5.38275	5.87875	6.25748	6.11385	10.905	2.49745	8.34572	1.95841	7.82413	2.05118	0.0574656	NA	0.0122056	NA	0.055995	NA	-0.0165025	NA	-0.0639496	0.939522
frsA.EST3UTR	257772	257809	+	37	2	11	11	11	11	13	24	17	6	13	8	6	2.39922	11.1583	9.86837	10.7777	11.472	13.2467	18.6943	10.6142	6.25929	12.7296	10.4322	6.15353	0.0412575	NA	0.0340265	NA	0.17181	0.769469	-0.0199333	0.975619	-0.132854	0.85986
insB9.frsA.IGR	257772	257822	-	50	0	0	0	0	0	0	0	0	0	0	0	0	0	0	0	0	0	0	0	0	0	0	0	0	0	NA	0	NA	0	NA	0	NA	0	NA
crl.5UTR	257810	257828	+	18	28	28	36	44	40	48	76	70	42	41	27	39	33.5891	28.4029	32.2965	43.1109	41.7165	48.9108	59.1986	43.7054	43.815	40.1474	35.2086	39.9979	0.0463521	0.893851	0.064229	0.855943	0.255635	0.53184	0.0493161	0.912558	0.00154354	0.998415
insB9.EST3UTR	257823	257922	-	99	0	1	1	0	0	0	0	0	0	0	0	0	0	1.01439	0.897125	0	0	0	0	0	0	0	0	0	-0.000822967	NA	-0.0112349	NA	-0.0476476	NA	-0.0171022	NA	-0.0462499	NA
crl	257829	259006	+	1177	113	125	88	104	98	136	214	222	117	147	96	128	135.556	126.799	78.947	101.898	102.205	138.58	166.691	138.608	122.056	143.943	125.186	131.275	-0.189083	0.375555	0.161972	0.468975	0.621224	0.0310952	0.323327	0.216002	0.416744	0.21457
insB9	257923	258426	-	503	16	34	46	11	40	18	15	27	18	24	7	15	19.1937	34.4892	41.2677	10.7777	41.7165	18.3415	11.6839	16.8578	18.7779	23.5009	9.12815	15.3838	-0.00439347	0.99618	0.0323024	0.938097	-0.381518	0.432189	-0.0667356	0.894663	-0.563109	0.31718
insA9	258345	258620	-	275	29	18	32	36	39	44	14	28	22	41	9	26	34.7887	18.259	28.708	35.2725	40.6736	44.8349	10.905	17.4822	22.9507	40.1474	11.7362	26.6653	0.0345762	0.923628	0.0864221	0.799596	-0.667751	0.140215	-0.00409563	0.99473	-0.417803	0.442657
insA9.EST5UTR	258621	258720	-	99	3	1	4	5	4	4	5	5	6	4	1	2	3.59883	1.01439	3.5885	4.89896	4.17165	4.0759	3.89465	3.12181	6.25929	3.91681	1.30402	2.05118	0.0345715	NA	-0.00314131	NA	-0.0596113	NA	0.030108	NA	-0.334774	0.605806
crl.AS	258721	258944	-	223	0	0	0	0	0	0	0	0	0	0	0	0	0	0	0	0	0	0	0	0	0	0	0	0	0	NA	0	NA	0	NA	0	NA	0	NA
phoE.EST3UTR	258945	259044	-	99	1	0	2	0	2	0	0	0	0	0	0	0	1.19961	0	1.79425	0	2.08583	0	0	0	0	0	0	0	0.00257749	NA	0.00210757	NA	-0.0802194	NA	-0.0328107	NA	-0.0945955	NA
crl.EST3UTR	259007	259106	+	99	0	0	2	1	0	2	0	4	1	0	0	0	0	0	1.79425	0.979792	0	2.03795	0	2.49745	1.04322	0	0	0	0.0214616	NA	-0.00839332	NA	-0.00760797	NA	-0.037387	NA	-0.21418	NA
phoE	259045	260100	-	1055	4	8	1	4	2	0	0	2	4	4	0	1	4.79844	8.11511	0.897125	3.91917	2.08583	0	0	1.24873	4.17286	3.91681	0	1.02559	-0.0429551	NA	-0.0617752	NA	-0.258491	NA	0.0639107	NA	-0.350308	NA
phoE.AS	259107	260100	+	993	0	0	0	0	0	1	0	0	0	0	0	0	0	0	0	0	0	1.01897	0	0	0	0	0	0	0	NA	0.0137432	NA	0	NA	0	NA	0	NA
phoE.5UTR	260101	260158	-	57	0	0	0	0	0	0	0	0	0	2	0	1	0	0	0	0	0	0	0	0	0	1.95841	0	1.02559	0	NA	0	NA	0	NA	0.0337938	NA	0.070222	NA
phoE.proB.IGR	260101	260287	+	186	2	7	12	4	3	3	10	12	6	3	3	5	2.39922	7.10072	10.7655	3.91917	3.12874	3.05692	7.78929	7.49235	6.25929	2.93761	3.91206	5.12794	0.0316573	NA	-0.130845	NA	0.013262	NA	-0.094787	NA	-0.22309	0.749072
proB.phoE.IGR	260159	260387	-	228	0	0	0	0	0	0	0	0	0	0	0	1	0	0	0	0	0	0	0	0	0	0	0	1.02559	0	NA	0	NA	0	NA	0	NA	0.070222	NA
proB.EST5UTR	260288	260387	+	99	32	32	25	24	25	20	20	42	29	16	11	15	38.3875	32.4604	22.4281	23.515	26.0728	20.3795	15.5786	26.2232	30.2532	15.6673	14.3442	15.3838	-0.0876803	0.738156	0.0028849	0.993279	-0.056898	0.92055	-0.0010924	0.998849	-0.353959	0.533372
proB	260388	261491	+	1103	293	312	291	293	186	214	266	380	199	233	134	198	351.485	316.489	261.063	287.079	193.982	218.06	207.195	237.258	207.6	228.154	174.739	203.066	-0.101577	0.642865	-0.221061	0.257462	-0.224502	0.359434	-0.187604	0.406203	-0.472842	0.0563069
proB.AS	260388	261491	-	1103	0	2	0	0	2	0	0	4	0	2	0	0	0	2.02878	0	0	2.08583	0	0	2.49745	0	1.95841	0	0	-0.0170062	NA	0.0401565	NA	0.131415	NA	0.0571538	NA	0	NA
proB.proA.TU	261492	261502	+	10	20	15	17	17	10	14	18	16	10	17	6	17	23.9922	15.2158	15.2511	16.6565	10.4291	14.2656	14.0207	9.9898	10.4322	16.6465	7.82413	17.435	-0.0281731	NA	-0.0579024	0.883926	-0.165085	0.771657	-0.0488678	0.92241	-0.150715	0.830318
proB.proA.TU_AS	261492	261502	-	10	0	0	0	0	0	0	0	0	0	1	0	0	0	0	0	0	0	0	0	0	0	0.979204	0	0	0	NA	0	NA	0	NA	0.0199938	NA	0	NA
proA	261503	262756	+	1253	231	236	272	223	197	209	291	383	227	202	183	243	277.11	239.396	244.018	218.494	205.454	212.966	226.668	239.131	236.81	197.799	238.636	249.218	-0.0492446	0.874394	-0.0456212	0.839306	0.00705809	0.984021	-0.0384931	0.898218	0.0671796	0.867849
proA.AS	261503	262756	-	1253	4	21	37	22	18	30	23	36	20	39	6	21	4.79844	21.3022	33.1936	21.5554	18.7724	30.5692	17.9154	22.4771	20.8643	38.1889	7.82413	21.5373	0.125056	0.570771	-0.0245171	0.952998	-0.181038	0.742325	0.0240325	0.96705	-0.455606	0.428801
thrW.5UTR.proA.IGR	262757	262840	-	83	16	30	29	32	22	27	15	30	32	28	3	12	19.1937	30.4317	26.0166	31.3534	22.9441	27.5123	11.6839	18.7309	33.3829	27.4177	3.91206	12.3071	0.0236696	0.95556	-0.0337113	0.933039	-0.467195	0.305381	0.0209251	0.971354	-1.15173	0.0314295
proA.EST3UTR	262757	262856	+	99	31	41	38	27	27	18	38	30	30	25	29	33	37.1879	41.59	34.0907	26.4544	28.1586	18.3415	29.5993	18.7309	31.2965	24.4801	37.8166	33.8444	-0.0566581	0.867422	-0.0833077	0.804144	-0.167709	0.732972	-0.0339246	0.948523	0.148186	0.812103
thrW.5UTR	262841	262870	+	29	2196	2912	2909	2475	2260	2957	3120	3775	2532	2164	3015	2744	2634.34	2953.9	2609.74	2424.99	2356.98	3013.11	2430.26	2356.97	2641.42	2119	3931.62	2814.21	-0.0529533	0.861831	0.0279645	0.891626	-0.0528445	0.862142	-0.034675	0.898218	0.381736	0.0916508
thrW.5UTR.AS	262841	262870	-	29	8	8	13	8	16	18	9	22	15	12	5	6	9.59687	8.11511	11.6626	7.83834	16.6866	18.3415	7.01037	13.736	15.6482	11.7504	6.5201	6.15353	0.0115512	NA	0.140731	NA	0.0348914	0.956437	0.0966974	0.835286	-0.26755	0.686387
thrW	262871	262946	+	75	136803	150384	162007	153697	143397	160785	190343	207083	158351	166428	156392	190906	164110	152548	145341	150591	149551	163836	148264	129295	165194	162967	203938	195791	-0.0463034	0.874394	0.0242855	0.857233	-0.0756794	0.724023	0.0776502	0.613108	0.412418	0.00576148
thrW.AS	262871	262946	-	75	21	16	22	25	31	22	18	31	18	22	16	14	25.1918	16.2302	19.7367	24.4948	32.3303	22.4174	14.0207	19.3552	18.7779	21.5425	20.8643	14.3582	0.0116607	0.981128	0.0586331	0.878127	-0.181037	0.728531	-0.0320866	0.953943	-0.186653	0.771366
thrW.ykfN_pg.IGR	262947	263149	+	202	1211	1217	2522	1590	1931	1817	2702	3207	1810	2146	1331	1952	1452.73	1234.51	2262.55	1557.87	2013.86	1851.48	2104.67	2002.33	1888.22	2101.37	1735.65	2001.95	0.314046	0.0844232	0.00467078	0.98119	0.0764188	0.787482	0.0263369	0.920339	-0.0283335	0.944068
ykfN_pg.thrW.IGR	262947	263149	-	202	14	9	16	10	26	17	21	22	20	19	12	10	16.7945	9.1295	14.354	9.79792	27.1157	17.3226	16.3575	13.736	20.8643	18.6049	15.6483	10.2559	-0.0080348	NA	0.177619	0.543439	0.125042	0.828741	0.172988	0.653075	0.0405777	0.962571
ykfN_pg	263150	263212	-	62	0	0	0	0	1	0	1	0	0	1	0	1	0	0	0	0	1.04291	0	0.778929	0	0	0.979204	0	1.02559	0	NA	0.0144892	NA	0.0305202	NA	0.0208249	NA	0.0729313	NA
ykfN_pg.AS	263150	263212	+	62	10	3	10	8	2	9	10	10	4	14	9	6	11.9961	3.04317	8.97125	7.83834	2.08583	9.17077	7.78929	6.24363	4.17286	13.7089	11.7362	6.15353	0.0103815	NA	-0.0620296	NA	-0.0742826	0.908156	0.0138183	NA	0.0261026	0.977423
ykfI.ykfN_pg.IGR	263213	263227	-	14	1	0	0	0	0	0	1	1	0	0	0	0	1.19961	0	0	0	0	0	0.778929	0.624363	0	0	0	0	-0.00670466	NA	0	NA	0.0537878	NA	0	NA	0	NA
ykfN_pg.ykfI.IGR	263213	263327	+	114	17	9	11	20	7	12	14	20	12	18	7	12	20.3934	9.1295	9.86837	19.5958	7.30039	12.2277	10.905	12.4873	12.5186	17.6257	9.12815	12.3071	0.000406825	NA	-0.0896935	NA	-0.121556	0.838338	0.00790543	0.992231	-0.202767	0.766608
ykfI.EST3UTR	263228	263327	-	99	2	9	4	0	2	0	4	2	4	2	0	0	2.39922	9.1295	3.5885	0	2.08583	0	3.11572	1.24873	4.17286	1.95841	0	0	-0.0411937	NA	-0.0354617	NA	0.0329752	NA	0.0531799	NA	-0.506908	NA
ykfI	263328	263669	-	341	0	4	0	0	0	2	0	0	0	0	0	0	0	4.05756	0	0	0	2.03795	0	0	0	0	0	0	-0.0148331	NA	0.0241334	NA	0	NA	0	NA	0	NA
ykfI.AS	263328	263669	+	341	5	6	13	8	3	6	6	26	6	8	6	9	5.99805	6.08633	11.6626	7.83834	3.12874	6.11385	4.67358	16.2334	6.25929	7.83363	7.82413	9.23029	0.0445013	NA	-0.136503	NA	0.0346237	0.957485	-0.0755314	NA	-0.0718205	0.930793
ykfI.yafW.TU	263670	263689	-	19	0	0	0	0	0	0	0	0	0	0	0	0	0	0	0	0	0	0	0	0	0	0	0	0	0	NA	0	NA	0	NA	0	NA	0	NA
ykfI.yafW.TU_AS	263670	263689	+	19	2	0	0	0	0	0	0	1	0	0	1	0	2.39922	0	0	0	0	0	0	0.624363	0	0	1.30402	0	-0.0109602	NA	0	NA	0.0249443	NA	0	NA	0.078104	NA
yafW	263690	264007	-	317	0	0	0	6	0	0	1	2	2	2	0	2	0	0	0	5.87875	0	0	0.778929	1.24873	2.08643	1.95841	0	2.05118	0.0473649	NA	-0.113628	NA	-0.12772	NA	-0.0236547	NA	-0.171398	NA
yafW.AS	263690	264007	+	317	2	0	2	4	0	4	6	3	1	2	2	2	2.39922	0	1.79425	3.91917	0	4.0759	4.67358	1.87309	1.04322	1.95841	2.60804	2.05118	0.0297378	NA	-0.0255152	NA	0.028691	NA	-0.0681478	NA	-0.0561764	NA
yafW.ykfH.TU	264008	264025	-	17	0	0	0	0	0	0	0	0	0	0	0	0	0	0	0	0	0	0	0	0	0	0	0	0	0	NA	0	NA	0	NA	0	NA	0	NA
yafW.ykfH.TU_AS	264008	264025	+	17	0	0	0	0	0	1	2	1	0	0	1	2	0	0	0	0	0	1.01897	1.55786	0.624363	0	0	1.30402	2.05118	0	NA	0.0233361	NA	0.123482	NA	0	NA	0.240331	NA
ykfH	264026	264247	-	221	0	0	0	0	0	0	0	0	0	0	0	0	0	0	0	0	0	0	0	0	0	0	0	0	0	NA	0	NA	0	NA	0	NA	0	NA
ykfH.AS	264026	264247	+	221	0	1	0	0	0	1	1	2	1	2	1	4	0	1.01439	0	0	0	1.01897	0.778929	1.24873	1.04322	1.95841	1.30402	4.10235	-0.0181657	NA	0.0397977	NA	0.212023	NA	0.140047	NA	0.557491	NA
ykfH.ykfG.TU	264248	264255	-	7	0	0	0	0	0	0	0	0	0	0	0	0	0	0	0	0	0	0	0	0	0	0	0	0	0	NA	0	NA	0	NA	0	NA	0	NA
ykfH.ykfG.TU_AS	264248	264255	+	7	1	1	0	1	0	0	1	2	0	1	2	2	1.19961	1.01439	0	0.979792	0	0	0.778929	1.24873	0	0.979204	2.60804	2.05118	-0.014068	NA	-0.032239	NA	0.0835884	NA	0.00259683	NA	0.270212	NA
ykfG	264256	264732	-	476	0	0	0	0	2	2	0	2	2	0	0	2	0	0	0	0	2.08583	2.03795	0	1.24873	2.08643	0	0	2.05118	0	NA	0.0732727	NA	0.101178	NA	0.0732647	NA	0.216861	NA
ykfG.AS	264256	264732	+	476	3	11	13	6	4	6	11	22	4	16	4	11	3.59883	11.1583	11.6626	5.87875	4.17165	6.11385	8.56822	13.736	4.17286	15.6673	5.21608	11.2815	0.0143149	NA	-0.0893347	NA	0.104419	0.867646	0.0278029	NA	-0.0271963	0.976313
ykfG.yafX.TU	264733	264747	-	14	0	0	0	0	0	0	0	0	0	0	0	0	0	0	0	0	0	0	0	0	0	0	0	0	0	NA	0	NA	0	NA	0	NA	0	NA
ykfG.yafX.TU_AS	264733	264747	+	14	0	0	0	0	0	0	0	3	0	0	0	1	0	0	0	0	0	0	0	1.87309	0	0	0	1.02559	0	NA	0	NA	0.0658356	NA	0	NA	0.070222	NA
yafX	264748	265206	-	458	0	2	0	0	0	0	0	2	0	0	0	0	0	2.02878	0	0	0	0	0	1.24873	0	0	0	0	-0.0100164	NA	0	NA	0.0494902	NA	0	NA	0	NA
yafX.AS	264748	265206	+	458	25	15	16	12	5	19	38	43	24	17	21	12	29.9902	15.2158	14.354	11.7575	5.21456	19.3605	29.5993	26.8476	25.0372	16.6465	27.3844	12.3071	-0.084477	0.735826	-0.0129952	0.972422	0.526992	0.269012	0.157426	0.687921	0.291712	0.638793
yafX.ykfF.TU	265207	265303	-	96	0	2	0	0	0	3	0	0	0	0	0	0	0	2.02878	0	0	0	3.05692	0	0	0	0	0	0	-0.0100164	NA	0.0289149	NA	0	NA	0	NA	0	NA
yafX.ykfF.TU_AS	265207	265303	+	96	4	1	2	2	5	7	7	0	0	2	10	0	4.79844	1.01439	1.79425	1.95958	5.21456	7.13282	5.45251	0	0	1.95841	13.0402	0	-0.0147071	NA	0.100682	NA	0.0719242	NA	-0.060241	NA	0.368427	0.55661
ykfF	265304	265543	-	239	2	0	1	2	0	4	2	0	0	4	4	0	2.39922	0	0.897125	1.95958	0	4.0759	1.55786	0	0	3.91681	5.21608	0	0.00389765	NA	0.0173922	NA	-0.0795772	NA	0.0224896	NA	0.111079	NA
ykfF.AS	265304	265543	+	239	1	12	12	13	11	10	11	18	7	7	4	13	1.19961	12.1727	10.7655	12.7373	11.472	10.1897	8.56822	11.2385	7.30251	6.85443	5.21608	13.3326	0.0533887	NA	-0.0141998	NA	-0.076308	0.905431	-0.125784	0.768219	-0.123372	0.872151
ykfF.ykfB.TU	265544	265619	-	75	89	117	272	258	445	430	530	404	378	286	952	1346	106.765	118.684	244.018	252.786	464.096	438.159	412.833	252.242	394.335	280.052	1241.43	1380.44	0.91894	0.000345691	0.691809	0.00370246	0.314591	0.226217	0.26276	0.270229	2.33955	1.10928e-22
ykfF.ykfB.TU_AS	265544	265619	+	75	4	5	14	8	4	5	3	11	6	4	2	5	4.79844	5.07195	12.5597	7.83834	4.17165	5.09487	2.33679	6.86799	6.25929	3.91681	2.60804	5.12794	0.0607925	NA	-0.131243	NA	-0.330523	0.528178	-0.156128	NA	-0.484079	0.437918
ykfB	265620	266087	-	467	218	250	542	529	813	854	928	726	786	827	2053	2455	261.515	253.597	486.242	518.31	847.888	870.204	722.847	453.287	819.967	809.801	2677.16	2517.82	0.815725	0.000172311	0.653313	0.00143562	0.166719	0.503829	0.581103	0.00465346	2.3276	2.64569e-31
ykfB.AS	265620	266087	+	467	8	9	5	4	5	0	18	10	0	5	1	4	9.59687	9.1295	4.48562	3.91917	5.21456	0	14.0207	6.24363	0	4.89602	1.30402	4.10235	-0.0513922	NA	-0.0534829	NA	0.296692	NA	-0.0816531	NA	-0.153643	0.832487
ykfB.5UTR	266088	266109	-	21	11	19	48	55	69	76	73	59	48	82	165	194	13.1957	19.2734	43.062	53.8886	71.961	77.442	56.8619	36.8374	50.0743	80.2947	215.163	198.964	0.919468	0.00829157	0.235213	0.3486	-0.0305877	0.946348	0.170913	0.594866	1.91755	5.57044e-08
ykfB.yafY.TU_AS	266088	266109	+	21	0	0	1	0	0	0	0	0	0	0	0	0	0	0	0.897125	0	0	0	0	0	0	0	0	0	0.00448246	NA	-0.0112349	NA	-0.0476476	NA	-0.0171022	NA	-0.0462499	NA
yafY	266110	266553	-	443	17	43	83	75	122	152	167	156	94	145	364	357	20.3934	43.6187	74.4614	73.4844	127.235	154.884	130.081	97.4006	98.0622	141.985	474.664	366.135	0.699883	0.0174368	0.624311	0.026837	0.449825	0.15792	0.409317	0.140268	2.40658	1.01292e-14
yafY.AS	266110	266553	+	443	0	2	7	0	4	0	4	2	2	2	0	0	0	2.02878	6.27987	0	4.17165	0	3.11572	1.24873	2.08643	1.95841	0	0	0.0259898	NA	-0.0235365	NA	-0.0587032	NA	-0.0360346	NA	-0.585123	NA
yafY.EST5UTR	266554	266653	-	99	1	1	3	2	1	0	2	5	1	4	0	5	1.19961	1.01439	2.69137	1.95958	1.04291	0	1.55786	3.12181	1.04322	3.91681	0	5.12794	0.0225182	NA	-0.0887063	NA	0.00228127	NA	0.00696465	NA	0.0330999	NA
yafY.yafZ.IGR	266554	267183	+	629	2	0	4	0	1	4	10	9	2	3	4	3	2.39922	0	3.5885	0	1.04291	4.0759	7.78929	5.61926	2.08643	2.93761	5.21608	3.07676	0.0165853	NA	0.0298547	NA	0.356685	NA	0.0396028	NA	0.2641	0.691902
yafZ.yafY.IGR	266654	267083	-	429	3	3	7	2	4	4	2	11	4	3	2	0	3.59883	3.04317	6.27987	1.95958	4.17165	4.0759	1.55786	6.86799	4.17286	2.93761	2.60804	0	0.0114188	NA	-0.000493818	NA	0.00852233	NA	-0.0227473	NA	-0.408945	0.515598
yafZ.EST3UTR	267084	267183	-	99	0	2	0	0	0	0	0	0	1	0	1	0	0	2.02878	0	0	0	0	0	0	1.04322	0	1.30402	0	-0.0100164	NA	0	NA	0	NA	0.0206425	NA	0.078104	NA
yafZ	267184	268005	-	821	0	0	1	2	0	0	4	0	0	0	4	0	0	0	0.897125	1.95958	0	0	3.11572	0	0	0	5.21608	0	0.0223765	NA	-0.0540518	NA	0.00652706	NA	-0.0802786	NA	0.0740153	NA
yafZ.AS	267184	268005	+	821	10	19	16	22	9	8	17	30	14	12	6	25	11.9961	19.2734	14.354	21.5554	9.38621	8.15179	13.2418	18.7309	14.605	11.7504	7.82413	25.6397	0.0172944	NA	-0.191787	0.509269	-0.0614346	0.919914	-0.094165	0.838755	-0.0355983	0.967438
yafZ.5UTR	268006	268026	-	20	0	0	2	0	0	0	0	0	0	0	0	0	0	0	1.79425	0	0	0	0	0	0	0	0	0	0.00838268	NA	-0.0202948	NA	-0.0749288	NA	-0.0306076	NA	-0.0887224	NA
yafZ.ykfA.TU_AS	268006	268096	+	90	0	1	1	2	3	1	6	7	1	3	0	3	0	1.01439	0.897125	1.95958	3.12874	1.01897	4.67358	4.37054	1.04322	2.93761	0	3.07676	0.0242442	NA	0.0271066	NA	0.250269	NA	0.034832	NA	0.0311899	NA
yafZ.ykfA.TU	268027	268096	-	69	2	4	2	5	4	1	2	6	4	0	2	5	2.39922	4.05756	1.79425	4.89896	4.17165	1.01897	1.55786	3.74618	4.17286	0	2.60804	5.12794	0.00111258	NA	-0.0231864	NA	-0.0544396	NA	-0.0612879	NA	0.0521458	NA
ykfA	268097	268960	-	863	20	30	30	36	29	36	26	66	31	17	12	28	23.9922	30.4317	26.9137	35.2725	30.2445	36.6831	20.2522	41.2079	32.3397	16.6465	15.6483	28.7165	0.0229581	0.957274	0.020443	0.959229	-0.00288725	0.996857	-0.0912228	0.838247	-0.270964	0.643907
ykfA.AS	268097	268960	+	863	12	9	8	0	9	12	10	18	7	3	8	7	14.3953	9.1295	7.177	0	9.38621	12.2277	7.78929	11.2385	7.30251	2.93761	10.4322	7.17912	-0.11781	NA	0.212166	NA	0.423125	0.401348	0.0660041	NA	0.454166	0.466806
ykfA.EST5UTR	268961	269060	-	99	11	11	14	8	7	17	16	11	12	16	1	4	13.1957	11.1583	12.5597	7.83834	7.30039	17.3226	12.4629	6.86799	12.5186	15.6673	1.30402	4.10235	-0.018803	NA	0.0357874	NA	-0.0308088	0.963623	0.0862617	0.860322	-0.791604	0.19432
ykfA.perR.IGR	268961	269288	+	327	14	13	22	33	22	18	28	15	9	12	18	19	16.7945	13.1871	19.7367	32.3331	22.9441	18.3415	21.81	9.36544	9.38894	11.7504	23.4724	19.4862	0.0966267	NA	-0.0583957	0.880317	-0.348522	0.466216	-0.440851	0.225933	-0.147355	0.829373
perR.ykfA.IGR	269061	269188	-	127	7	5	11	8	8	9	20	16	4	7	0	8	8.39726	5.07195	9.86837	7.83834	8.3433	9.17077	15.5786	9.9898	4.17286	6.85443	0	8.2047	0.0242497	NA	-0.00192601	NA	0.158485	0.791355	-0.105373	NA	-0.369218	0.562292
perR.EST3UTR	269189	269288	-	99	3	2	4	5	3	1	17	15	4	1	0	2	3.59883	2.02878	3.5885	4.89896	3.12874	1.01897	13.2418	9.36544	4.17286	0.979204	0	2.05118	0.0230737	NA	-0.0801559	NA	0.345676	NA	-0.0792367	NA	-0.472986	0.451133
perR	269289	270182	-	893	10	13	0	6	5	6	8	15	2	6	4	0	11.9961	13.1871	0	5.87875	5.21456	6.11385	6.23144	9.36544	2.08643	5.87522	5.21608	0	-0.115278	NA	0.0834958	NA	0.343526	0.500023	0.0519619	NA	-0.057448	0.946917
perR.AS	269289	270182	+	893	19	12	14	23	9	11	27	23	8	13	17	12	22.7926	12.1727	12.5597	22.5352	9.38621	11.2087	21.0311	14.3603	8.34572	12.7296	22.1684	12.3071	0.00103218	NA	-0.133202	0.677824	0.00424822	0.995127	-0.167278	0.666836	-0.0171921	0.984225
perR.insN-1.IGR	270183	270225	+	42	0	0	0	2	2	0	0	2	0	0	0	0	0	0	0	1.95958	2.08583	0	0	1.24873	0	0	0	0	0.00971441	NA	0.000965616	NA	-0.0188547	NA	-0.0353852	NA	-0.102299	NA
perR.EST5UTR	270183	270282	-	99	0	0	0	1	0	0	0	5	2	0	0	0	0	0	0	0.979792	0	0	0	3.12181	2.08643	0	0	0	0.00570176	NA	-0.0142954	NA	0.0558961	NA	0.0180716	NA	-0.0581405	NA
insN-1.5UTR	270226	270241	+	15	0	0	0	0	1	0	0	2	0	0	0	0	0	0	0	0	1.04291	0	0	1.24873	0	0	0	0	0	NA	0.013903	NA	0.0494902	NA	0	NA	0	NA
insN-1	270242	270646	+	404	15	23	14	13	13	17	22	50	22	15	16	14	17.9941	23.3309	12.5597	12.7373	13.5579	17.3226	17.1364	31.2181	22.9507	14.6881	20.8643	14.3582	-0.083276	NA	0.0481223	0.901249	0.458685	0.32611	0.139188	0.72637	0.242348	0.701424
insN-1.AS	270283	270646	-	363	0	0	0	1	0	0	0	1	3	3	0	0	0	0	0	0.979792	0	0	0	0.624363	3.12965	2.93761	0	0	0.00781423	NA	-0.0196728	NA	-0.0213401	NA	0.0640001	NA	-0.0769191	NA
insI-1	270603	271754	+	1151	84	107	141	117	122	128	128	223	116	132	75	93	100.767	108.54	126.495	114.636	127.235	130.429	99.703	139.233	121.013	129.255	97.8016	95.3797	0.0507552	0.874394	0.0266318	0.926558	-0.00592235	0.988104	0.0206787	0.960877	-0.260999	0.488058
insI-1.AS	270647	271754	-	1107	26	14	13	17	11	9	31	19	9	11	4	11	31.1898	14.2014	11.6626	16.6565	11.472	9.17077	24.1468	11.8629	9.38894	10.7712	5.21608	11.2815	-0.0656772	NA	-0.0677097	NA	0.129657	0.826646	-0.098303	0.831562	-0.34382	0.579982
insI-1.insO-1.TU	271755	271829	+	74	9	14	16	25	23	19	19	34	17	21	9	7	10.7965	14.2014	14.354	24.4948	23.987	19.3605	14.7997	21.2283	17.7347	20.5633	11.7362	7.17912	0.0684726	NA	0.0274564	0.946199	-0.041067	0.94355	-0.00352743	0.994976	-0.563874	0.311681
insI-1.insO-1.TU_AS	271755	271829	-	74	0	1	2	0	0	2	5	2	1	2	1	0	0	1.01439	1.79425	0	0	2.03795	3.89465	1.24873	1.04322	1.95841	1.30402	0	0.00923301	NA	0.00530735	NA	0.143626	NA	0.0344885	NA	-0.0679083	NA
insO-1	271830	272255	+	425	26	45	40	60	38	49	44	58	48	47	27	31	31.1898	45.6475	35.885	58.7875	39.6307	49.9297	34.2729	36.213	50.0743	46.0226	35.2086	31.7932	0.0480067	0.893553	-0.0170899	0.962324	-0.234318	0.581569	0.00756895	0.99159	-0.33674	0.494583
insO-1.AS	271830	272255	-	425	16	34	28	26	13	10	15	16	22	10	6	0	19.1937	34.4892	25.1195	25.4746	13.5579	10.1897	11.6839	9.9898	22.9507	9.79204	7.82413	0	-0.00838283	NA	-0.212347	0.465633	-0.553219	0.254802	-0.139017	0.732706	-1.81475	0.0088862
insO-1.EST3UTR	272256	272355	+	99	2	10	9	6	10	9	8	16	6	9	11	10	2.39922	10.1439	8.07412	5.87875	10.4291	9.17077	6.23144	9.9898	6.25929	8.81283	14.3442	10.2559	0.0081839	NA	0.0603963	NA	0.0691649	0.912704	0.017731	NA	0.326675	0.611106
eyeA.insO-1.IGR	272256	272579	-	323	0	2	0	0	0	2	2	2	0	3	0	0	0	2.02878	0	0	0	2.03795	1.55786	1.24873	0	2.93761	0	0	-0.0212451	NA	0.0494575	NA	0.173469	NA	0.0908327	NA	0	NA
insO-1.eyeA.IGR	272356	272579	+	223	7	16	19	8	15	22	20	34	15	27	16	14	8.39726	16.2302	17.0454	7.83834	15.6437	22.4174	15.5786	21.2283	15.6482	26.4385	20.8643	14.3582	0.000810997	NA	0.105475	0.756133	0.233211	0.658125	0.185116	0.623945	0.240693	0.707754
eyeA	272580	272654	+	74	0	5	1	3	3	9	10	14	3	7	1	3	0	5.07195	0.897125	2.93938	3.12874	9.17077	7.78929	8.74108	3.12965	6.85443	1.30402	3.07676	-0.0154414	NA	0.145006	NA	0.497444	NA	0.156472	NA	0.0541636	0.949598
eyeA.AS	272580	272654	-	74	0	0	0	0	0	1	0	0	4	0	0	2	0	0	0	0	0	1.01897	0	0	4.17286	0	0	2.05118	0	NA	0.0185898	NA	0	NA	0.0685945	NA	0.147126	NA
eyeA.ykfC.IGR	272655	272746	+	91	2	1	4	4	1	8	11	13	1	11	0	4	2.39922	1.01439	3.5885	3.91917	1.04291	8.15179	8.56822	8.11671	1.04322	10.7712	0	4.10235	0.0370059	NA	0.0216865	NA	0.241333	NA	0.0699442	NA	-0.186167	0.791227
ykfC.eyeA.IGR	272655	272846	-	191	0	0	0	0	0	0	0	0	0	0	0	0	0	0	0	0	0	0	0	0	0	0	0	0	0	NA	0	NA	0	NA	0	NA	0	NA
ykfC.EST5UTR	272747	272846	+	99	4	4	2	3	4	6	8	14	1	8	4	4	4.79844	4.05756	1.79425	2.93938	4.17165	6.11385	6.23144	8.74108	1.04322	7.83363	5.21608	4.10235	-0.0384742	NA	0.101408	NA	0.427011	NA	0.110841	NA	0.276106	0.68102
ykfC	272847	273992	+	1145	13	19	33	42	20	39	33	59	9	38	30	35	15.5949	19.2734	29.6051	41.1513	20.8583	39.74	25.7047	36.8374	9.38894	37.2097	39.1206	35.8956	0.154171	0.47565	-0.0405594	0.916946	-0.0764459	0.894401	-0.161239	0.669926	0.0472965	0.953648
ykfC.AS	272847	273992	-	1145	11	29	23	21	22	23	61	63	22	33	24	38	13.1957	29.4173	20.6339	20.5756	22.9441	23.4364	47.5147	39.3348	22.9507	32.3137	31.2965	38.9723	-0.00802875	0.987286	0.0330686	0.933265	0.662699	0.124272	0.120414	0.761951	0.48812	0.333275
insH-1.ykfC.IGR	273993	274000	-	7	10	12	13	4	13	10	23	41	12	18	10	22	11.9961	12.1727	11.6626	3.91917	13.5579	10.1897	17.9154	25.5989	12.5186	17.6257	13.0402	22.5629	-0.055181	NA	0.0912868	0.796032	0.715507	0.144935	0.221107	0.554909	0.606703	0.284814
ykfC.EST3UTR	273993	274092	+	99	0	0	0	2	0	0	1	0	0	0	1	2	0	0	0	1.95958	0	0	0.778929	0	0	0	1.30402	2.05118	0.0126167	NA	-0.0306768	NA	-0.0518033	NA	-0.0459399	NA	0.0486443	NA
insH-1.EST3UTR	274001	274100	-	99	26	29	38	22	44	28	55	77	38	44	36	55	31.1898	29.4173	34.0907	21.5554	45.8882	28.5313	42.8411	48.0759	39.6422	43.085	46.9448	56.4073	-0.0173264	0.971503	0.100248	0.748581	0.425422	0.28977	0.200254	0.554909	0.630848	0.151703
ykfC.insH-1.IGR	274093	274100	+	7	0	0	0	0	0	0	2	0	0	0	0	0	0	0	0	0	0	0	1.55786	0	0	0	0	0	0	NA	0	NA	0.0577466	NA	0	NA	0	NA
insH-1	274101	275117	-	1016	372	454	614	530	597	541	742	851	573	628	425	598	446.255	460.533	550.835	519.29	622.619	551.265	577.966	531.333	597.762	614.94	554.209	613.302	0.100168	0.617397	0.0436164	0.790286	0.0385709	0.892934	0.0916897	0.636951	0.115852	0.683074
insH-1.AS	274101	275117	+	1016	0	0	2	2	2	0	4	0	0	2	0	0	0	0	1.79425	1.95958	2.08583	0	3.11572	0	0	1.95841	0	0	0.0292002	NA	-0.0188533	NA	-0.0183805	NA	-0.0299612	NA	-0.287791	NA
insH-1.EST5UTR	275118	275217	-	99	13	12	26	14	17	19	25	27	37	14	13	18	15.5949	12.1727	23.3252	13.7171	17.7295	19.3605	19.4732	16.8578	38.599	13.7089	16.9523	18.4606	0.043786	0.896327	-0.000337551	0.999278	-0.014113	0.982652	0.118591	0.775252	-0.0340037	0.96842
insH-1.mmuP.IGR	275118	275224	+	106	0	1	0	0	0	0	1	0	0	0	0	0	0	1.01439	0	0	0	0	0.778929	0	0	0	0	0	-0.00620333	NA	0	NA	0.0293689	NA	0	NA	0	NA
mmuP.insH-1.IGR	275218	275324	-	106	0	1	0	0	0	2	0	1	0	0	0	0	0	1.01439	0	0	0	2.03795	0	0.624363	0	0	0	0	-0.00620334	NA	0.0232096	NA	0.0249443	NA	0	NA	0	NA
mmuP.EST5UTR	275225	275324	+	99	0	2	0	0	0	0	2	0	0	0	0	0	0	2.02878	0	0	0	0	1.55786	0	0	0	0	0	-0.0100164	NA	0	NA	0.0577464	NA	0	NA	0	NA
mmuP	275325	276728	+	1403	19	31	21	27	25	18	30	36	29	28	8	30	22.7926	31.4461	18.8396	26.4544	26.0728	18.3415	23.3679	22.4771	30.2532	27.4177	10.4322	30.7676	-0.0319251	0.93213	-0.00472989	0.990542	0.00861357	0.988281	0.0903517	0.840474	-0.0591417	0.939156
mmuP.AS	275325	276728	-	1403	8	0	2	3	11	2	4	0	4	2	2	2	9.59687	0	1.79425	2.93938	11.472	2.03795	3.11572	0	4.17286	1.95841	2.60804	2.05118	-0.0286387	NA	0.0988289	NA	-0.0967848	NA	0.0304728	NA	-0.00497104	0.995645
mmuM	276715	277647	+	932	127	124	172	158	135	121	96	166	167	156	76	102	152.35	125.784	154.305	154.807	140.793	123.296	74.7772	103.644	174.217	152.756	99.1056	104.61	0.0391476	0.905233	-0.0718351	0.771103	-0.662966	0.0182816	0.0318626	0.932406	-0.503577	0.10232
mmuM.AS	276729	277647	-	918	1	2	4	4	0	0	6	5	2	4	4	6	1.19961	2.02878	3.5885	3.91917	0	0	4.67358	3.12181	2.08643	3.91681	5.21608	6.15353	0.0386586	NA	-0.315018	NA	0.00948263	NA	-0.0316498	NA	0.15358	NA
afuC.mmuM.IGR	277648	277655	-	7	0	1	0	0	0	0	0	1	0	0	0	1	0	1.01439	0	0	0	0	0	0.624363	0	0	0	1.02559	-0.00620333	NA	0	NA	0.0249443	NA	0	NA	0.070222	NA
mmuM.EST3UTR	277648	277747	+	99	20	16	21	36	34	23	17	44	27	16	15	18	23.9922	16.2302	18.8396	35.2725	35.459	23.4364	13.2418	27.472	28.1668	15.6673	19.5603	18.4606	0.0497506	0.882944	0.0222954	0.955656	-0.175848	0.741546	-0.0738389	0.881555	-0.276638	0.646126
afuC.EST3UTR	277656	277755	-	99	1	3	2	4	6	1	2	5	4	8	0	4	1.19961	3.04317	1.79425	3.91917	6.25748	1.01897	1.55786	3.12181	4.17286	7.83363	0	4.10235	0.0120086	NA	0.0234915	NA	-0.0463723	NA	0.10918	NA	-0.0872459	0.913129
mmuM.afuC.IGR	277748	277755	+	7	4	6	3	8	5	6	7	7	7	5	3	6	4.79844	6.08633	2.69137	7.83834	5.21456	6.11385	5.45251	4.37054	7.30251	4.89602	3.91206	6.15353	-0.0032319	NA	0.0114732	NA	-0.0247893	NA	0.0301489	NA	-0.0131576	0.989843
afuC	277756	278802	-	1046	3	6	9	15	8	4	9	14	6	8	2	13	3.59883	6.08633	8.07412	14.6969	8.3433	4.0759	7.01037	8.74108	6.25929	7.83363	2.60804	13.3326	0.0803024	NA	-0.106551	NA	-0.159219	0.790442	-0.111472	NA	-0.176254	0.807569
afuC.AS	277756	278802	+	1046	12	19	29	20	17	20	9	26	23	36	7	14	14.3953	19.2734	26.0166	19.5958	17.7295	20.3795	7.01037	16.2334	23.994	35.2513	9.12815	14.3582	0.047767	NA	-0.0451762	0.90728	-0.463719	0.322552	0.0923115	0.838755	-0.514639	0.353354
afuC.afuB.TU	278803	278813	-	10	0	0	0	1	0	0	1	0	0	0	0	2	0	0	0	0.979792	0	0	0.778929	0	0	0	0	2.05118	0.00474198	NA	-0.0118373	NA	-0.00912184	NA	-0.0179999	NA	0.0465027	NA
afuC.afuB.TU_AS	278803	278813	+	10	0	0	0	0	0	0	0	0	0	0	0	0	0	0	0	0	0	0	0	0	0	0	0	0	0	NA	0	NA	0	NA	0	NA	0	NA
afuB	278814	279176	-	362	2	6	3	5	2	3	6	6	5	0	4	4	2.39922	6.08633	2.69137	4.89896	2.08583	3.05692	4.67358	3.74618	5.21608	0	5.21608	4.10235	-0.00672827	NA	-0.0404552	NA	0.03058	NA	-0.0563351	NA	0.0755479	0.92649
afuB.AS	278814	279176	+	362	4	4	0	3	2	0	1	3	0	0	2	3	4.79844	4.05756	0	2.93938	2.08583	0	0.778929	1.87309	0	0	2.60804	3.07676	-0.0349523	NA	-0.0194918	NA	-0.0130857	NA	-0.164331	NA	0.162716	NA
insB-2	279178	279681	-	503	25	21	22	14	15	30	27	33	29	23	8	8	29.9902	21.3022	19.7367	13.7171	15.6437	30.5692	21.0311	20.604	30.2532	22.5217	10.4322	8.2047	-0.0755534	0.786781	0.0877551	0.800995	0.136659	0.804104	0.17802	0.63025	-0.457503	0.421056
insAB-2	279178	279875	-	697	36	34	58	44	34	47	54	71	42	55	17	18	43.1859	34.4892	52.0332	43.1109	35.459	47.8918	42.0622	44.3297	43.815	53.8562	22.1684	18.4606	0.0506908	0.885008	-0.0447485	0.89867	-0.0742166	0.879002	0.0117886	0.983975	-0.918894	0.0318569
insAB-2.AS	279178	279875	+	697	25	21	37	21	19	15	28	35	23	28	18	17	29.9902	21.3022	33.1936	20.5756	19.8153	15.2846	21.81	21.8527	23.994	27.4177	23.4724	17.435	0.00963168	0.982599	-0.135663	0.658577	-0.142463	0.786928	-0.017437	0.976888	-0.235733	0.696156
insA-2	279600	279875	-	275	17	19	44	31	26	24	32	46	20	42	10	14	20.3934	19.2734	39.4735	30.3736	27.1157	24.4554	24.9257	28.7207	20.8643	41.1266	13.0402	14.3582	0.132842	0.56828	-0.0938953	0.777309	-0.185825	0.705921	-0.0459545	0.923745	-0.89015	0.0693388
insAB-2.EST5UTR	279876	279949	-	73	4	4	8	5	6	5	21	16	8	7	4	14	4.79844	4.05756	7.177	4.89896	6.25748	5.09487	16.3575	9.9898	8.34572	6.85443	5.21608	14.3582	0.0268476	NA	-0.0104534	NA	0.380722	0.454517	0.0515336	NA	0.275386	0.679695
insAB-2.ykgN.IGR	279876	280023	+	147	1	6	3	3	4	7	7	10	3	8	2	1	1.19961	6.08633	2.69137	2.93938	4.17165	7.13282	5.45251	6.24363	3.12965	7.83363	2.60804	1.02559	-0.0158392	NA	0.0880124	NA	0.241924	NA	0.116318	NA	-0.162776	0.822032
ykgN.EST3UTR	279950	280023	-	73	0	2	2	1	3	2	16	16	6	2	5	9	0	2.02878	1.79425	0.979792	3.12874	2.03795	12.4629	9.9898	6.25929	1.95841	6.5201	9.23029	0.01066	NA	0.0639728	NA	0.893686	NA	0.178762	NA	0.825219	0.198861
ykgN	280024	280362	-	338	27	30	25	29	35	32	172	125	39	48	73	97	32.3894	30.4317	22.4281	28.414	36.5019	32.6072	133.976	78.0453	40.6854	47.0018	95.1935	99.482	-0.0507574	0.885008	0.116455	0.689522	1.77906	4.2849e-06	0.352925	0.258939	1.68778	2.16135e-05
ykgN.AS	280024	280362	+	338	3	19	8	9	12	8	16	16	9	18	5	2	3.59883	19.2734	7.177	8.81813	12.515	8.15179	12.4629	9.9898	9.38894	17.6257	6.5201	2.05118	-0.0367781	NA	0.0448736	NA	0.154531	0.796718	0.135356	0.74547	-0.344707	0.593233
ykgN.yagB.TU	280363	280384	-	21	4	5	6	3	1	3	19	16	11	4	3	14	4.79844	5.07195	5.38275	2.93938	1.04291	3.05692	14.7997	9.9898	11.4754	3.91681	3.91206	14.3582	-0.0120399	NA	-0.0932555	NA	0.486844	0.331884	0.128327	NA	0.402673	0.525564
ykgN.yagB.TU_AS	280363	280384	+	21	1	5	1	2	0	2	3	6	0	0	0	2	1.19961	5.07195	0.897125	1.95958	0	2.03795	2.33679	3.74618	0	0	0	2.05118	-0.0222993	NA	-0.0180103	NA	0.129303	NA	-0.153084	NA	-0.0577619	NA
yagB	280385	280735	-	350	15	31	36	22	17	12	25	20	24	33	2	27	17.9941	31.4461	32.2965	21.5554	17.7295	12.2277	19.4732	12.4873	25.0372	32.3137	2.60804	27.6909	0.0112423	0.981128	-0.155031	0.610675	-0.319507	0.526053	0.0189902	0.975881	-0.395169	0.50517
yagB.AS	280385	280735	+	350	3	10	4	6	2	10	2	8	5	1	0	4	3.59883	10.1439	3.5885	5.87875	2.08583	10.1897	1.55786	4.9949	5.21608	0.979204	0	4.10235	-0.0215177	NA	0.0295639	NA	-0.101688	NA	-0.0641689	NA	-0.276623	0.677796
yagB.yagA.TU	280736	280828	-	92	2	1	4	5	0	1	1	3	4	2	0	1	2.39922	1.01439	3.5885	4.89896	0	1.01897	0.778929	1.87309	4.17286	1.95841	0	1.02559	0.0339873	NA	-0.145617	NA	-0.254906	NA	-0.0382683	NA	-0.529137	NA
yagB.yagA.TU_AS	280736	280828	+	92	2	5	2	6	8	6	5	6	3	5	1	1	2.39922	5.07195	1.79425	5.87875	8.3433	6.11385	3.89465	3.74618	3.12965	4.89602	1.30402	1.02559	0.000519693	NA	0.0848111	NA	0.000839875	NA	0.00901103	NA	-0.424497	0.499614
yagA	280829	281983	-	1154	4	4	5	4	6	3	8	3	0	3	5	2	4.79844	4.05756	4.48562	3.91917	6.25748	3.05692	6.23144	1.87309	0	2.93761	6.5201	2.05118	-0.00275735	NA	0.0113955	NA	-0.0149001	NA	-0.155618	NA	-3.40188e-05	0.999923
yagA.AS	280829	281983	+	1154	4	6	12	17	21	7	10	14	5	15	4	4	4.79844	6.08633	10.7655	16.6565	21.9012	7.13282	7.78929	8.74108	5.21608	14.6881	5.21608	4.10235	0.104166	NA	0.0106399	NA	-0.245292	0.65541	-0.0794246	0.875983	-0.666333	0.267033
yagA.EST5UTR	281984	282083	-	99	0	1	4	1	2	1	0	0	0	3	2	0	0	1.01439	3.5885	0.979792	2.08583	1.01897	0	0	0	2.93761	2.60804	0	0.0259537	NA	-0.0182973	NA	-0.364141	NA	-0.029548	NA	-0.10702	NA
yagA.yagE.IGR	281984	282177	+	193	0	0	0	0	0	0	0	1	0	0	0	0	0	0	0	0	0	0	0	0.624363	0	0	0	0	0	NA	0	NA	0.0249443	NA	0	NA	0	NA
yagE.yagA.IGR	282084	282277	-	193	3	2	0	1	3	3	0	0	0	4	0	0	3.59883	2.02878	0	0.979792	3.12874	3.05692	0	0	0	3.91681	0	0	-0.0342902	NA	0.0847385	NA	-0.133309	NA	0.0888102	NA	-0.119583	NA
yagE.EST5UTR	282178	282277	+	99	1	1	4	3	7	6	6	21	8	7	9	1	1.19961	1.01439	3.5885	2.93938	7.30039	6.11385	4.67358	13.1116	8.34572	6.85443	11.7362	1.02559	0.0536192	NA	0.0986144	NA	0.380123	0.452035	0.166174	NA	0.276175	0.681612
yagE	282278	283186	+	908	22	33	59	54	89	79	101	105	44	62	51	55	26.3914	33.4748	52.9304	52.9088	92.8192	80.499	78.6719	65.5581	45.9015	60.7106	66.5051	56.4073	0.24329	0.287763	0.310104	0.227014	0.277995	0.439825	0.00418009	0.99473	0.154296	0.76681
yagE.AS	282278	283186	-	908	12	13	25	7	12	10	10	8	17	19	8	6	14.3953	13.1871	22.4281	6.85855	12.515	10.1897	7.78929	4.9949	17.7347	18.6049	10.4322	6.15353	0.00794053	NA	-0.0540144	NA	-0.497503	0.313788	0.0602356	0.905468	-0.380849	0.536355
yagE.yagF.TU	283187	283200	+	13	0	2	1	2	6	2	3	10	2	1	3	0	0	2.02878	0.897125	1.95958	6.25748	2.03795	2.33679	6.24363	2.08643	0.979204	3.91206	0	0.00887382	NA	0.0880878	NA	0.245234	NA	0.00726677	NA	0.0713792	NA
yagE.yagF.TU_AS	283187	283200	-	13	0	0	0	0	0	0	0	0	0	0	0	0	0	0	0	0	0	0	0	0	0	0	0	0	0	NA	0	NA	0	NA	0	NA	0	NA
yagF	283201	285168	+	1967	76	98	127	120	189	199	175	231	128	139	87	154	91.1703	99.4101	113.935	117.575	197.111	202.776	136.313	144.228	133.532	136.109	113.45	157.941	0.0763345	0.776831	0.575157	0.0197527	0.189737	0.529185	0.0957449	0.744334	0.196033	0.607532
yagF.AS	283201	285168	-	1967	0	0	0	2	0	2	2	2	4	1	2	2	0	0	0	1.95958	0	2.03795	1.55786	1.24873	4.17286	0.979204	2.60804	2.05118	0.0305803	NA	0.00285985	NA	0.0531773	NA	0.0770192	NA	0.180811	NA
yagF.EST3UTR	285169	285268	+	99	2	12	9	17	11	15	14	19	10	4	8	16	2.39922	12.1727	8.07412	16.6565	11.472	15.2846	10.905	11.8629	10.4322	3.91681	10.4322	16.4094	0.054022	NA	0.015461	NA	-0.0376116	0.953282	-0.145577	0.720897	0.0547086	0.949537
yagG.yagF.IGR	285169	285394	-	225	0	0	0	0	0	0	0	0	0	0	0	0	0	0	0	0	0	0	0	0	0	0	0	0	0	NA	0	NA	0	NA	0	NA	0	NA
yagF.yagG.IGR	285269	285294	+	25	0	0	0	0	0	0	1	1	0	0	0	0	0	0	0	0	0	0	0.778929	0.624363	0	0	0	0	0	NA	0	NA	0.0537878	NA	0	NA	0	NA
yagG.EST5UTR	285295	285394	+	99	0	0	3	0	0	0	2	3	2	5	2	4	0	0	2.69137	0	0	0	1.55786	1.87309	2.08643	4.89602	2.60804	4.10235	0.0417811	NA	-0.100293	NA	0.0369334	NA	0.0836565	NA	0.20784	NA
yagG	285395	286777	+	1382	8	6	8	7	14	6	18	15	17	9	8	18	9.59687	6.08633	7.177	6.85855	14.6008	6.11385	14.0207	9.36544	17.7347	8.81283	10.4322	18.4606	-0.0105036	NA	0.0753459	NA	0.25689	0.638053	0.185249	0.63025	0.470176	0.435794
yagG.AS	285395	286777	-	1382	0	2	0	0	3	2	1	2	2	2	1	2	0	2.02878	0	0	3.12874	2.03795	0.778929	1.24873	2.08643	1.95841	1.30402	2.05118	-0.0386871	NA	0.163819	NA	0.2516	NA	0.205187	NA	0.498756	NA
yagG.yagH.TU	286778	286788	+	10	0	0	0	0	5	0	1	0	2	0	0	0	0	0	0	0	5.21456	0	0.778929	0	2.08643	0	0	0	0	NA	0.0541583	NA	0.0408036	NA	0.0506581	NA	0	NA
yagG.yagH.TU_AS	286778	286788	-	10	0	0	0	0	1	0	1	0	0	0	0	0	0	0	0	0	1.04291	0	0.778929	0	0	0	0	0	0	NA	0.013903	NA	0.0293689	NA	0	NA	0	NA
yagH.AS	286789	288303	-	1514	5	8	6	3	4	1	7	5	6	5	1	2	5.99805	8.11511	5.38275	2.93938	4.17165	1.01897	5.45251	3.12181	6.25929	4.89602	1.30402	2.05118	-0.035729	NA	-0.0573805	NA	0.00613535	NA	0.0509046	NA	-0.341667	0.59802
yagH	286789	288399	+	1610	6	12	22	12	19	9	24	12	24	14	23	27	7.19765	12.1727	19.7367	11.7575	19.8153	9.17077	18.6943	7.49235	25.0372	13.7089	29.9925	27.6909	0.0656731	NA	-0.0190345	0.962324	-0.110591	0.853839	0.0620436	0.90022	0.451366	0.433295
yagI.EST3UTR	288304	288403	-	99	3	0	2	0	3	5	4	3	4	0	2	3	3.59883	0	1.79425	0	3.12874	5.09487	3.11572	1.87309	4.17286	0	2.60804	3.07676	-0.0188912	NA	0.11342	NA	0.187231	NA	0.077805	NA	0.291185	NA
yagH.EST3UTR	288400	288499	+	99	2	1	4	0	0	0	0	1	0	1	1	1	2.39922	1.01439	3.5885	0	0	0	0	0.624363	0	0.979204	1.30402	1.02559	0.00112279	NA	-0.0858107	NA	-0.173498	NA	-0.0681555	NA	-0.0707861	NA
yagI	288404	289162	-	758	37	25	17	21	19	26	32	38	45	31	24	24	44.3855	25.3597	15.2511	20.5756	19.8153	26.4933	24.9257	23.7258	46.9447	30.3553	31.2965	24.6141	-0.174506	0.42426	0.075002	0.837495	0.214385	0.660157	0.465277	0.180033	0.385108	0.475107
yagI.AS	288500	289162	+	662	4	4	4	2	2	0	0	0	0	2	1	0	4.79844	4.05756	3.5885	1.95958	2.08583	0	0	0	0	1.95841	1.30402	0	-0.0134305	NA	-0.0566522	NA	-0.505869	NA	-0.085003	NA	-0.313456	NA
yagI.EST5UTR	289163	289232	-	69	0	2	4	0	0	3	3	5	5	4	2	5	0	2.02878	3.5885	0	0	3.05692	2.33679	3.12181	5.21608	3.91681	2.60804	5.12794	0.0170474	NA	-0.0124471	NA	0.0872347	NA	0.110522	NA	0.221357	NA
yagI.argF.IGR	289163	289300	+	137	2	2	5	0	3	3	3	1	0	8	0	0	2.39922	2.02878	4.48562	0	3.12874	3.05692	2.33679	0.624363	0	7.83363	0	0	0.000693942	NA	0.0206749	NA	-0.0760664	NA	0.0533308	NA	-0.546066	NA
argF.EST3UTR	289233	289300	-	67	0	1	1	1	1	0	0	2	2	2	2	4	0	1.01439	0.897125	0.979792	1.04291	0	0	1.24873	2.08643	1.95841	2.60804	4.10235	0.0111306	NA	-0.0274374	NA	-0.0512498	NA	0.0631265	NA	0.294245	NA
argF	289301	290305	-	1004	8	5	6	9	22	10	10	20	9	15	12	24	9.59687	5.07195	5.38275	8.81813	22.9441	10.1897	7.78929	12.4873	9.38894	14.6881	15.6483	24.6141	-0.00268249	NA	0.225863	NA	0.18576	0.746425	0.154294	0.699322	0.772366	0.176985
argF.AS	289301	290305	+	1004	0	0	0	0	3	0	1	0	2	1	0	0	0	0	0	0	3.12874	0	0.778929	0	2.08643	0.979204	0	0	0	NA	0.0459047	NA	0.043094	NA	0.0672035	NA	0	NA
argL	290275	290370	-	95	2	0	0	0	0	2	0	1	4	0	0	0	2.39922	0	0	0	0	2.03795	0	0.624363	4.17286	0	0	0	-0.0194606	NA	0.0415151	NA	0.04222	NA	0.0902095	NA	0	NA
argL.AS	290275	290370	+	95	0	0	0	0	0	0	0	0	1	0	0	0	0	0	0	0	0	0	0	0	1.04322	0	0	0	0	NA	0	NA	0	NA	0.0206425	NA	0	NA
argF.5UTR	290306	290340	-	34	1	0	0	0	0	2	0	1	2	0	0	0	1.19961	0	0	0	0	2.03795	0	0.624363	2.08643	0	0	0	-0.00907447	NA	0.0322371	NA	0.0336968	NA	0.0483346	NA	0	NA
argL.ykgS.IGR	290371	290509	+	138	6	0	6	5	6	8	31	24	10	9	16	17	7.19765	0	5.38275	4.89896	6.25748	8.15179	24.1468	14.9847	10.4322	8.81283	20.8643	17.435	0.0340886	NA	0.0587027	NA	0.843736	0.102214	0.164286	0.680043	0.943352	0.11334
ykgS.argL.IGR	290371	290509	-	138	0	2	0	2	1	2	0	1	3	0	0	0	0	2.02878	0	1.95958	1.04291	2.03795	0	0.624363	3.12965	0	0	0	-0.000914204	NA	0.0161227	NA	-0.0927409	NA	0.0240106	NA	-0.203803	NA
ykgS	290510	290638	+	128	13	3	11	10	17	20	64	43	14	18	29	18	15.5949	3.04317	9.86837	9.79792	17.7295	20.3795	49.8515	26.8476	14.605	17.6257	37.8166	18.4606	0.00951957	0.981734	0.185115	0.524522	1.18454	0.0218793	0.16348	0.676416	0.868027	0.109901
ykgS.AS	290510	290638	-	128	0	0	0	0	0	0	0	0	0	0	0	0	0	0	0	0	0	0	0	0	0	0	0	0	0	NA	0	NA	0	NA	0	NA	0	NA
insAB-3.EST3UTR	290549	290648	-	99	0	0	0	0	0	0	0	0	0	0	0	0	0	0	0	0	0	0	0	0	0	0	0	0	0	NA	0	NA	0	NA	0	NA	0	NA
ykgS.insAB-3.IGR	290639	290648	+	9	4	1	1	1	6	4	14	9	3	3	3	3	4.79844	1.01439	0.897125	0.979792	6.25748	4.0759	10.905	5.61926	3.12965	2.93761	3.91206	3.07676	-0.0504912	NA	0.206928	NA	0.771096	NA	0.166626	NA	0.460681	0.461774
insB-3	290649	291152	-	503	20	24	21	25	21	21	20	38	32	27	14	17	23.9922	24.3453	18.8396	24.4948	21.9012	21.3985	15.5786	23.7258	33.3829	26.4385	18.2563	17.435	-0.0198473	0.963692	0.000228205	0.999595	-0.0592841	0.915451	0.131158	0.73786	-0.158365	0.809158
insAB-3	290649	291346	-	697	30	44	49	50	45	45	39	72	53	45	25	36	35.9883	44.6331	43.9591	48.9896	46.9311	45.8538	30.3782	44.9541	55.2904	44.0642	32.6005	36.9212	0.0334483	0.926896	-0.000400361	0.998845	-0.1619	0.714456	0.0304236	0.950798	-0.283472	0.571732
insAB-3.AS	290649	291346	+	697	18	46	28	37	30	33	41	53	29	46	15	19	21.593	46.6619	25.1195	36.2523	31.2874	33.6261	31.9361	33.0912	30.2532	45.0434	19.5603	19.4862	-0.0226925	0.957996	0.0167805	0.964714	0.0414982	0.937616	0.0854458	0.84767	-0.397755	0.45396
insA-3	291071	291346	-	275	21	27	35	30	35	34	27	54	27	25	16	23	25.1918	27.3885	31.3994	29.3938	36.5019	34.6451	21.0311	33.7156	28.1668	24.4801	20.8643	23.5885	0.0288612	0.943921	0.0478549	0.89867	-0.0698506	0.89714	-0.0588729	0.899481	-0.276522	0.620449
insAB-3.yagJ.IGR	291347	291399	+	52	0	0	1	2	0	0	2	3	1	2	1	0	0	0	0.897125	1.95958	0	0	1.55786	1.87309	1.04322	1.95841	1.30402	0	0.0320078	NA	-0.0771414	NA	0.022202	NA	0.00328875	NA	-0.129796	NA
insAB-3.EST5UTR	291347	291446	-	99	1	4	3	3	5	4	4	7	3	2	0	2	1.19961	4.05756	2.69137	2.93938	5.21456	4.0759	3.11572	4.37054	3.12965	1.95841	0	2.05118	0.00242726	NA	0.0527791	NA	0.0790216	NA	-0.0140873	NA	-0.285541	NA
yagJ.EST5UTR	291400	291499	+	99	0	0	0	2	0	0	0	4	0	0	1	2	0	0	0	1.95958	0	0	0	2.49745	0	0	1.30402	2.05118	0.0145306	NA	-0.0353759	NA	0.0170961	NA	-0.0528254	NA	0.0555863	NA
yagJ.insAB-3.IGR	291447	291499	-	52	0	0	0	0	0	0	0	0	0	0	0	0	0	0	0	0	0	0	0	0	0	0	0	0	0	NA	0	NA	0	NA	0	NA	0	NA
yagJ.AS	291500	292221	-	721	4	8	10	4	0	2	6	6	2	3	2	0	4.79844	8.11511	8.97125	3.91917	0	2.03795	4.67358	3.74618	2.08643	2.93761	2.60804	0	-0.000177864	NA	-0.214547	NA	-0.131798	NA	-0.154268	NA	-0.633857	0.31339
yagJ	291500	292231	+	731	62	87	106	125	112	82	199	209	110	104	47	66	74.3758	88.2518	95.0952	122.474	116.806	83.5559	155.007	130.492	114.754	101.837	61.289	67.6888	0.111277	0.644594	-0.0322472	0.91406	0.264232	0.400358	-0.00204907	0.995542	-0.612073	0.0667754
yagK.EST3UTR	292222	292321	-	99	3	3	7	3	5	2	6	3	11	5	1	0	3.59883	3.04317	6.27987	2.93938	5.21456	2.03795	4.67358	1.87309	11.4754	4.89602	1.30402	0	0.0189717	NA	-0.0283391	NA	-0.11088	NA	0.100003	NA	-0.690967	0.270348
yagJ.EST3UTR	292232	292331	+	99	20	18	34	29	18	22	31	60	29	29	9	17	23.9922	18.259	30.5022	28.414	18.7724	22.4174	24.1468	37.4618	30.2532	28.3969	11.7362	17.435	0.0664612	0.835895	-0.111813	0.728636	0.0329524	0.953203	-0.00197036	0.996657	-0.620219	0.220319
yagK	292322	292948	-	626	12	10	9	11	7	5	6	16	13	7	5	2	14.3953	10.1439	8.07412	10.7777	7.30039	5.09487	4.67358	9.9898	13.5618	6.85443	6.5201	2.05118	-0.0261562	NA	-0.073555	NA	-0.108161	0.863031	0.0186724	NA	-0.450069	0.468678
yagK.AS	292332	292948	+	616	26	28	27	24	12	26	28	65	20	24	10	18	31.1898	28.4029	24.2224	23.515	12.515	26.4933	21.81	40.5836	20.8643	23.5009	13.0402	18.4606	-0.0391182	0.907877	-0.0537762	0.891296	0.183261	0.721856	-0.0259524	0.962879	-0.330171	0.566596
yagK.5UTR	292949	293118	-	169	2	1	2	0	4	0	0	0	0	0	0	0	2.39922	1.01439	1.79425	0	4.17165	0	0	0	0	0	0	0	-0.00703871	NA	0.0219573	NA	-0.13506	NA	-0.0558219	NA	-0.152847	NA
yagK.yagL.IGR	292949	293219	+	270	4	2	4	0	5	0	5	6	4	0	2	2	4.79844	2.02878	3.5885	0	5.21456	0	3.89465	3.74618	4.17286	0	2.60804	2.05118	-0.021716	NA	0.026308	NA	0.154199	NA	0.0130971	NA	0.0631431	NA
yagL.EST3UTR	293120	293219	-	99	0	1	3	0	2	1	0	1	2	1	4	0	0	1.01439	2.69137	0	2.08583	1.01897	0	0.624363	2.08643	0.979204	5.21608	0	0.0171771	NA	0.00650264	NA	-0.166352	NA	0.00832615	NA	0.124831	NA
yagL	293220	293918	-	698	2	8	13	10	4	8	12	12	5	5	8	4	2.39922	8.11511	11.6626	9.79792	4.17165	8.15179	9.34715	7.49235	5.21608	4.89602	10.4322	4.10235	0.0653071	NA	-0.0969051	NA	-0.107452	0.863293	-0.187026	NA	-0.217916	0.753736
yagL.AS	293220	293918	+	698	2	8	2	4	2	4	6	2	1	2	2	0	2.39922	8.11511	1.79425	3.91917	2.08583	4.0759	4.67358	1.24873	1.04322	1.95841	2.60804	0	-0.029298	NA	0.0074535	NA	0.00655398	NA	-0.0773143	NA	-0.245333	NA
yagL.yagM.TU	293919	293944	-	25	0	1	1	0	2	0	0	0	0	0	0	0	0	1.01439	0.897125	0	2.08583	0	0	0	0	0	0	0	-0.000822967	NA	0.0105759	NA	-0.0476476	NA	-0.0171022	NA	-0.0462499	NA
yagL.yagM.TU_AS	293919	293944	+	25	0	0	0	0	1	0	0	0	0	0	0	0	0	0	0	0	1.04291	0	0	0	0	0	0	0	0	NA	0.013903	NA	0	NA	0	NA	0	NA
yagM	293945	294799	-	854	0	3	2	0	5	0	2	3	0	0	0	6	0	3.04317	1.79425	0	5.21456	0	1.55786	1.87309	0	0	0	6.15353	-0.0102533	NA	0.0487463	NA	0.0794967	NA	-0.0904137	NA	0.229246	NA
yagM.AS	293945	294799	+	854	0	0	4	4	2	2	2	2	0	0	0	0	0	0	3.5885	3.91917	2.08583	2.03795	1.55786	1.24873	0	0	0	0	0.0615307	NA	-0.0309288	NA	-0.140101	NA	-0.218104	NA	-0.587362	NA
yagM.EST5UTR	294800	294899	-	99	2	4	0	1	3	0	1	4	3	0	1	0	2.39922	4.05756	0	0.979792	3.12874	0	0.778929	2.49745	3.12965	0	1.30402	0	-0.0423482	NA	0.0551694	NA	0.16371	NA	0.0794585	NA	0.0372732	NA
yagM.ykgV.IGR	294800	294917	+	117	0	0	4	0	0	0	0	0	2	0	0	0	0	0	3.5885	0	0	0	0	0	2.08643	0	0	0	0.0125693	NA	-0.0299733	NA	-0.104052	NA	-0.0111383	NA	-0.134451	NA
ykgV.yagM.IGR	294900	294917	-	17	2	1	0	0	2	0	0	1	1	0	0	0	2.39922	1.01439	0	0	2.08583	0	0	0.624363	1.04322	0	0	0	-0.024082	NA	0.0426257	NA	0.0427338	NA	0.0356358	NA	0	NA
ykgV	294918	295142	-	224	5	2	3	1	7	10	15	15	10	6	5	4	5.99805	2.02878	2.69137	0.979792	7.30039	10.1897	11.6839	9.36544	10.4322	5.87522	6.5201	4.10235	-0.0498443	NA	0.312618	NA	0.845964	0.109252	0.387734	NA	0.480266	0.444551
ykgV.AS	294918	295142	+	224	0	0	0	0	0	0	0	0	0	0	0	0	0	0	0	0	0	0	0	0	0	0	0	0	0	NA	0	NA	0	NA	0	NA	0	NA
yagN.EST3UTR	295039	295138	-	99	3	0	3	0	3	8	13	9	5	4	5	2	3.59883	0	2.69137	0	3.12874	8.15179	10.1261	5.61926	5.21608	3.91681	6.5201	2.05118	-0.00920055	NA	0.163425	NA	0.5599	NA	0.182024	NA	0.394461	0.53384
yagN	295139	295579	-	440	158	161	178	152	222	166	312	388	203	224	160	276	189.538	163.317	159.688	148.928	231.527	169.15	243.026	242.253	211.773	219.342	208.643	283.062	-0.0529774	0.869292	0.160325	0.438361	0.546496	0.0330853	0.295408	0.221113	0.589883	0.0269939
yagN.AS	295139	295579	+	440	10	12	10	7	3	5	7	1	5	1	0	1	11.9961	12.1727	8.97125	6.85855	3.12874	5.09487	5.45251	0.624363	5.21608	0.979204	0	1.02559	-0.0299994	NA	-0.0874319	NA	-0.354128	NA	-0.180607	NA	-1.08196	0.115135
yagN.EST5UTR	295580	295637	-	57	27	31	30	35	46	20	57	76	24	29	26	55	32.3894	31.4461	26.9137	34.2927	47.974	20.3795	44.399	47.4516	25.0372	28.3969	33.9045	56.4073	-0.00844126	0.98583	0.0327428	0.932387	0.318705	0.459948	-0.0535564	0.908877	0.366321	0.477496
yagN.intF.IGR	295580	295695	+	115	3	2	0	2	2	2	2	1	0	4	2	2	3.59883	2.02878	0	1.95958	2.08583	2.03795	1.55786	0.624363	0	3.91681	2.60804	2.05118	-0.032949	NA	0.0500985	NA	0.0185681	NA	0.0671613	NA	0.214997	NA
intF.EST3UTR	295638	295695	-	57	4	3	4	4	4	1	9	9	0	5	2	3	4.79844	3.04317	3.5885	3.91917	4.17165	1.01897	7.01037	5.61926	0	4.89602	2.60804	3.07676	-0.00203516	NA	-0.0388101	NA	0.156927	NA	-0.0605762	NA	-0.0965433	0.904311
intF	295696	297096	-	1400	51	55	63	43	40	75	116	149	50	45	58	53	61.1801	55.7914	56.5189	42.1311	41.7165	76.4231	90.3558	93.03	52.1608	44.0642	75.6332	54.3562	-0.0440313	0.896327	0.0657772	0.842584	0.652888	0.0715453	-0.0127839	0.980692	0.278119	0.557464
intF.AS	295696	297096	+	1400	36	46	46	50	20	34	24	33	14	15	11	20	43.1859	46.6619	41.2677	48.9896	20.8583	34.6451	18.6943	20.604	14.605	14.6881	14.3442	20.5118	0.00064412	0.999571	-0.1899	0.486989	-0.795747	0.0623755	-1.03115	0.0170336	-0.956183	0.0397502
intF.EST5UTR	297097	297117	-	20	0	0	1	0	0	0	0	0	0	0	0	0	0	0	0.897125	0	0	0	0	0	0	0	0	0	0.00448246	NA	-0.0112349	NA	-0.0476476	NA	-0.0171022	NA	-0.0462499	NA
intF.nc1.IGR	297097	297136	+	39	0	0	0	0	0	0	0	0	0	0	0	0	0	0	0	0	0	0	0	0	0	0	0	0	0	NA	0	NA	0	NA	0	NA	0	NA
nc1.EST3UTR	297118	297136	-	18	0	0	0	0	0	0	0	0	0	0	0	0	0	0	0	0	0	0	0	0	0	0	0	0	0	NA	0	NA	0	NA	0	NA	0	NA
nc1	297137	297304	-	167	0	3	4	0	2	4	3	0	0	0	0	0	0	3.04317	3.5885	0	2.08583	4.0759	2.33679	0	0	0	0	0	0.0026261	NA	0.021667	NA	-0.0491014	NA	-0.120249	NA	-0.325345	NA
nc1.AS	297137	297304	+	167	14878	16749	17779	15824	14127	19698	21064	25693	16285	17576	22673	29160	17847.8	16990	15950	15504.2	14733.2	20071.8	16407.4	16041.7	16988.8	17210.5	29566.1	29906.1	-0.0627299	0.808145	0.0507461	0.729728	0.0349106	0.89714	0.0561906	0.768727	0.879843	3.19403e-08
nc1.EST5UTR	297305	297342	-	37	0	2	0	0	0	3	0	0	0	0	0	0	0	2.02878	0	0	0	3.05692	0	0	0	0	0	0	-0.0100164	NA	0.0289149	NA	0	NA	0	NA	0	NA
nc1.yagP.IGR	297305	297380	+	75	3	2	1	2	2	2	5	0	0	7	0	4	3.59883	2.02878	0.897125	1.95958	2.08583	2.03795	3.89465	0	0	6.85443	0	4.10235	-0.0200743	NA	0.0235877	NA	0.0507364	NA	0.0852598	NA	0.0928512	NA
yagP.EST3UTR	297343	297380	-	37	1	1	0	1	0	3	0	0	0	1	1	1	1.19961	1.01439	0	0.979792	0	3.05692	0	0	0	0.979204	1.30402	1.02559	-0.0118366	NA	0.0395546	NA	-0.1126	NA	0.00208261	NA	0.121732	NA
yagP	297381	297791	-	410	2	2	6	10	2	4	1	2	0	3	4	2	2.39922	2.02878	5.38275	9.79792	2.08583	4.0759	0.778929	1.24873	0	2.93761	5.21608	2.05118	0.0669952	NA	-0.103405	NA	-0.651209	NA	-0.274356	NA	-0.281583	0.672859
yagP.AS	297381	297791	+	410	3	5	10	11	10	5	17	13	14	18	5	8	3.59883	5.07195	8.97125	10.7777	10.4291	5.09487	13.2418	8.11671	14.605	17.6257	6.5201	8.2047	0.0897098	NA	-0.0453033	NA	0.0360894	0.955896	0.141073	0.73174	-0.168901	0.814211
paoD	297770	298726	-	956	1	7	6	6	8	7	10	16	12	5	6	0	1.19961	7.10072	5.38275	5.87875	8.3433	7.13282	7.78929	9.9898	12.5186	4.89602	7.82413	0	0.018891	NA	0.0438817	NA	0.168802	0.775313	0.0841159	NA	-0.174512	0.810019
paoD.AS	297792	298726	+	934	2	4	7	2	4	0	11	5	2	3	2	4	2.39922	4.05756	6.27987	1.95958	4.17165	0	8.56822	3.12181	2.08643	2.93761	2.60804	4.10235	0.012256	NA	-0.0706454	NA	0.0978708	NA	-0.0718346	NA	-0.0709753	0.930793
paoD.paoC.TU	298727	298735	-	8	0	0	0	0	2	2	0	2	1	0	0	0	0	0	0	0	2.08583	2.03795	0	1.24873	1.04322	0	0	0	0	NA	0.050822	NA	0.0732666	NA	0.0302005	NA	0	NA
paoD.paoC.TU_AS	298727	298735	+	8	0	0	0	0	0	0	0	0	0	0	0	0	0	0	0	0	0	0	0	0	0	0	0	0	0	NA	0	NA	0	NA	0	NA	0	NA
paoC.AS	298736	300930	+	2194	6	7	6	4	2	8	4	2	6	6	0	4	7.19765	7.10072	5.38275	3.91917	2.08583	8.15179	3.11572	1.24873	6.25929	5.87522	0	4.10235	-0.0278343	NA	0.0117579	NA	-0.248667	NA	0.0457086	NA	-0.293332	0.658065
paoC	298736	300934	-	2198	8	7	6	6	5	8	8	24	7	2	17	6	9.59687	7.10072	5.38275	5.87875	5.21456	8.15179	6.23144	14.9847	7.30251	1.95841	22.1684	6.15353	-0.033806	NA	0.0267513	NA	0.283231	0.600059	-0.0414451	NA	0.520604	0.395038
paoB	300931	301887	-	956	0	0	6	2	2	6	6	1	5	6	8	4	0	0	5.38275	1.95958	2.08583	6.11385	4.67358	0.624363	5.21608	5.87522	10.4322	4.10235	0.126443	NA	0.011222	NA	-0.0979039	NA	0.0621518	NA	0.253373	0.706509
paoB.AS	300931	301887	+	956	0	2	2	2	2	6	0	8	4	4	2	0	0	2.02878	1.79425	1.95958	2.08583	6.11385	0	4.9949	4.17286	3.91681	2.60804	0	0.0171329	NA	0.0613354	NA	0.0615574	NA	0.0851727	NA	-0.101636	NA
paoA	301884	302573	-	689	0	3	2	2	0	4	2	1	4	3	2	8	0	3.04317	1.79425	1.95958	0	4.0759	1.55786	0.624363	4.17286	2.93761	2.60804	8.2047	0.00607969	NA	0.0067513	NA	-0.113387	NA	0.0756194	NA	0.334539	NA
paoA.AS	301888	302573	+	685	2	2	8	4	4	2	6	9	2	0	2	2	2.39922	2.02878	7.177	3.91917	4.17165	2.03795	4.67358	5.61926	2.08643	0	2.60804	2.05118	0.0495864	NA	-0.0660147	NA	-0.0230667	NA	-0.266919	NA	-0.325129	0.617475
paoA.EST5UTR	302574	302673	-	99	0	0	0	0	0	0	1	0	0	0	0	0	0	0	0	0	0	0	0.778929	0	0	0	0	0	0	NA	0	NA	0.0293689	NA	0	NA	0	NA
paoA.yagU.IGR	302574	302890	+	316	0	4	0	1	0	0	2	1	0	2	2	2	0	4.05756	0	0.979792	0	0	1.55786	0.624363	0	1.95841	2.60804	2.05118	-0.0259797	NA	-0.0319564	NA	0.0895701	NA	0.0401926	NA	0.267663	NA
yagU.paoA.IGR	302674	302990	-	316	0	0	0	0	0	0	0	0	0	0	0	0	0	0	0	0	0	0	0	0	0	0	0	0	0	NA	0	NA	0	NA	0	NA	0	NA
yagU.EST5UTR	302891	302990	+	99	8	16	18	6	3	1	5	12	9	9	2	0	9.59687	16.2302	16.1482	5.87875	3.12874	1.01897	3.89465	7.49235	9.38894	8.81283	2.60804	0	-0.0139451	NA	-0.361909	NA	-0.280618	0.604825	-0.0422	NA	-1.276	0.0720694
yagU	302991	303605	+	614	83	105	115	56	35	24	55	91	61	52	26	19	99.5676	106.511	103.169	54.8684	36.5019	24.4554	42.8411	56.817	63.6361	50.9186	33.9045	19.4862	-0.0718175	0.812019	-0.904108	0.0138993	-0.419074	0.27246	-0.171641	0.608088	-1.27688	0.00216815
yagU.AS	302991	303605	-	614	0	0	0	0	0	0	0	0	0	0	0	0	0	0	0	0	0	0	0	0	0	0	0	0	0	NA	0	NA	0	NA	0	NA	0	NA
yagU.EST3UTR	303606	303705	+	99	19	11	27	20	4	6	10	10	3	7	3	2	22.7926	11.1583	24.2224	19.5958	4.17165	6.11385	7.78929	6.24363	3.12965	6.85443	3.91206	2.05118	0.0311188	NA	-0.556158	NA	-0.736545	0.143103	-0.733804	0.0890518	-1.73744	0.0151776
ykgJ.yagU.IGR	303606	303752	-	146	0	0	4	4	0	0	0	4	0	0	0	0	0	0	3.5885	3.91917	0	0	0	2.49745	0	0	0	0	0.0313088	NA	-0.0746015	NA	-0.0817027	NA	-0.111098	NA	-0.322032	NA
yagU.ykgJ.IGR	303706	303852	+	146	20	18	9	11	5	9	8	12	7	6	4	0	23.9922	18.259	8.07412	10.7777	5.21456	9.17077	6.23144	7.49235	7.30251	5.87522	5.21608	0	-0.0998596	NA	-0.0470663	NA	-0.143646	0.811115	-0.0861942	0.861162	-0.783275	0.205146
ykgJ.EST3UTR	303753	303852	-	99	1	0	0	0	0	0	1	0	1	4	0	0	1.19961	0	0	0	0	0	0.778929	0	1.04322	3.91681	0	0	-0.0101789	NA	0	NA	0.0435819	NA	0.0853729	NA	0	NA
ykgJ	303853	304182	-	329	3	3	4	7	6	6	8	11	5	2	2	3	3.59883	3.04317	3.5885	6.85855	6.25748	6.11385	6.23144	6.86799	5.21608	1.95841	2.60804	3.07676	0.0302508	NA	0.0238202	NA	0.084614	NA	-0.069221	NA	-0.255166	0.705571
ykgJ.AS	303853	304182	+	329	7	3	2	4	1	0	4	2	0	0	0	0	8.39726	3.04317	1.79425	3.91917	1.04291	0	3.11572	1.24873	0	0	0	0	-0.0230611	NA	-0.0964001	NA	-0.0508828	NA	-0.253144	NA	-0.646826	NA
ykgJ.EST5UTR	304183	304282	-	99	22	34	25	46	54	64	51	80	28	45	25	25	26.3914	34.4892	22.4281	45.0704	56.3173	65.2143	39.7254	49.949	29.21	44.0642	32.6005	25.6397	0.0198615	0.963692	0.295759	0.281238	0.222409	0.622006	0.0366482	0.943242	-0.134594	0.829485
ykgJ.ecpE.IGR	304183	304494	+	311	3	0	0	1	0	0	0	2	0	0	0	0	3.59883	0	0	0.979792	0	0	0	1.24873	0	0	0	0	-0.00880517	NA	-0.013834	NA	0.0118629	NA	-0.0209772	NA	-0.0564645	NA
ecpE.ykgJ.IGR	304283	304494	-	211	11	13	15	19	26	24	30	39	13	25	13	16	13.1957	13.1871	13.4569	18.6161	27.1157	24.4554	23.3679	24.3501	13.5618	24.4801	16.9523	16.4094	0.0299986	0.939583	0.146272	0.631323	0.269309	0.583634	0.060999	0.899783	0.0314177	0.971375
ecpE	304495	305205	-	710	14	15	17	20	18	26	36	40	16	19	23	15	16.7945	15.2158	15.2511	19.5958	18.7724	26.4933	28.0415	24.9745	16.6914	18.6049	29.9925	15.3838	0.0134315	0.981128	0.0714325	0.85434	0.289075	0.54818	0.00515635	0.99473	0.20248	0.749731
ecpE.AS	304495	305205	+	710	3	4	6	4	6	4	4	4	4	2	4	7	3.59883	4.05756	5.38275	3.91917	6.25748	4.0759	3.11572	2.49745	4.17286	1.95841	5.21608	7.17912	0.0127237	NA	0.0134862	NA	-0.175331	NA	-0.074828	NA	0.128082	0.867646
ecpD	305174	306817	-	1643	20	29	26	26	13	26	27	59	21	20	23	12	23.9922	29.4173	23.3252	25.4746	13.5579	26.4933	21.0311	36.8374	21.9075	19.5841	29.9925	12.3071	-0.0152863	0.977872	-0.0510661	0.898152	0.112465	0.839645	-0.0567859	0.907366	-0.123576	0.85986
ecpD.AS	305174	306817	+	1643	13	15	12	18	22	26	35	41	20	13	18	11	15.5949	15.2158	10.7655	17.6363	22.9441	26.4933	27.2625	25.5989	20.8643	12.7296	23.4724	11.2815	-0.0125688	0.981128	0.172281	0.553514	0.443827	0.338813	0.0560011	0.908877	0.143445	0.834178
ecpC	306807	309332	-	2525	8	6	6	6	10	10	15	21	6	6	8	2	9.59687	6.08633	5.38275	5.87875	10.4291	10.1897	11.6839	13.1116	6.25929	5.87522	10.4322	2.05118	-0.0298403	NA	0.112825	NA	0.388176	0.446223	0.01649	NA	0.0369151	0.967438
ecpC.AS	306807	309332	+	2525	13	32	26	31	22	26	44	44	17	18	10	17	15.5949	32.4604	23.3252	30.3736	22.9441	26.4933	34.2729	27.472	17.7347	17.6257	13.0402	17.435	0.0178092	0.970045	-0.0219389	0.955656	0.0925441	0.866564	-0.169211	0.65124	-0.47269	0.377832
ecpB.ecpC.IGR	309333	309357	-	24	0	0	0	0	0	0	0	0	0	0	0	0	0	0	0	0	0	0	0	0	0	0	0	0	0	NA	0	NA	0	NA	0	NA	0	NA
ecpC.ecpB.IGR	309333	309357	+	24	0	0	0	0	0	0	0	0	0	0	0	0	0	0	0	0	0	0	0	0	0	0	0	0	0	NA	0	NA	0	NA	0	NA	0	NA
ecpB	309358	310026	-	668	0	0	3	0	0	0	4	4	0	2	2	4	0	0	2.69137	0	0	0	3.11572	2.49745	0	1.95841	2.60804	4.10235	0.0357499	NA	-0.0860339	NA	0.101514	NA	-0.0211853	NA	0.180282	NA
ecpB.AS	309358	310026	+	668	2	3	0	1	0	0	0	0	0	0	0	0	2.39922	3.04317	0	0.979792	0	0	0	0	0	0	0	0	-0.0132139	NA	-0.0153818	NA	-0.0636499	NA	-0.0232766	NA	-0.0620436	NA
ecpA.EST3UTR	309984	310083	-	99	1	0	0	1	2	3	2	3	0	1	3	3	1.19961	0	0	0.979792	2.08583	3.05692	1.55786	1.87309	0	0.979204	3.91206	3.07676	-0.00332299	NA	0.0979012	NA	0.194487	NA	0.00367185	NA	0.468791	NA
ecpB.ecpA.IGR	310027	310083	+	56	0	1	0	1	0	0	0	0	0	0	0	0	0	1.01439	0	0.979792	0	0	0	0	0	0	0	0	-0.000571753	NA	-0.0118373	NA	-0.0494504	NA	-0.0179999	NA	-0.0490828	NA
ecpA	310084	310671	-	587	2	2	6	1	4	5	7	10	0	11	1	13	2.39922	2.02878	5.38275	0.979792	4.17165	5.09487	5.45251	6.24363	0	10.7712	1.30402	13.3326	0.0169803	NA	0.0378786	NA	0.169357	NA	0.0772728	NA	0.312989	0.631535
ecpA.AS	310084	310671	+	587	22	44	43	39	44	40	54	52	34	30	41	27	26.3914	44.6331	38.5764	38.2119	45.8882	40.759	42.0622	32.4669	35.4693	29.3761	53.4649	27.6909	0.0151429	0.978782	0.0377172	0.917223	-0.0234499	0.967226	-0.0725842	0.876531	0.0415219	0.9563
ecpA.ecpR.IGR	310672	310745	+	73	0	0	0	0	0	0	0	0	0	0	0	0	0	0	0	0	0	0	0	0	0	0	0	0	0	NA	0	NA	0	NA	0	NA	0	NA
ecpR.EST3UTR	310672	310745	-	73	2	0	0	2	0	0	3	0	1	3	0	0	2.39922	0	0	1.95958	0	0	2.33679	0	1.04322	2.93761	0	0	-0.0025305	NA	-0.0461674	NA	0.0147707	NA	0.0328048	NA	-0.184969	NA
ecpR	310746	311336	-	590	2	0	0	0	0	0	0	0	1	0	0	0	2.39922	0	0	0	0	0	0	0	1.04322	0	0	0	-0.0109602	NA	0	NA	0	NA	0.0206425	NA	0	NA
ecpR.AS	310746	311336	+	590	0	0	2	0	0	0	4	2	0	0	0	0	0	0	1.79425	0	0	0	3.11572	1.24873	0	0	0	0	0.0105331	NA	-0.0256218	NA	0.0451797	NA	-0.0384833	NA	-0.109458	NA
ecpR.5UTR	311337	311393	-	56	0	0	0	0	0	0	0	0	0	0	0	0	0	0	0	0	0	0	0	0	0	0	0	0	0	NA	0	NA	0	NA	0	NA	0	NA
ecpR.ykgL.IGR	311337	312011	+	674	0	1	0	0	2	0	0	0	2	0	0	0	0	1.01439	0	0	2.08583	0	0	0	2.08643	0	0	0	-0.00672909	NA	0.0256327	NA	0	NA	0.038118	NA	0	NA
ykgL.ecpR.IGR	311394	312111	-	717	0	4	4	2	2	2	10	4	6	4	0	2	0	4.05756	3.5885	1.95958	2.08583	2.03795	7.78929	2.49745	6.25929	3.91681	0	2.05118	0.0119625	NA	-0.0267531	NA	0.159088	NA	0.083561	NA	-0.269239	NA
ykgL.EST5UTR	312012	312111	+	99	0	0	0	2	2	0	1	2	0	0	1	0	0	0	0	1.95958	2.08583	0	0.778929	1.24873	0	0	1.30402	0	0.0158789	NA	0.00167109	NA	0.00313268	NA	-0.0576385	NA	-0.0465066	NA
ykgL.AS	312112	312273	-	161	2	3	0	0	0	0	1	1	0	0	0	1	2.39922	3.04317	0	0	0	0	0.778929	0.624363	0	0	0	1.02559	-0.0330103	NA	0	NA	0.102396	NA	0	NA	0.124894	NA
ykgL	312112	312339	+	227	10	15	20	29	19	33	18	16	22	25	8	12	11.9961	15.2158	17.9425	28.414	19.8153	33.6261	14.0207	9.9898	22.9507	24.4801	10.4322	12.3071	0.093198	NA	0.0374185	0.926558	-0.473784	0.307628	0.00871811	0.990694	-0.569599	0.294419
ykgO.EST3UTR	312274	312373	-	99	0	2	6	4	2	1	5	4	3	7	0	0	0	2.02878	5.38275	3.91917	2.08583	1.01897	3.89465	2.49745	3.12965	6.85443	0	0	0.0582627	NA	-0.10051	NA	-0.0956263	NA	0.00956477	NA	-1.11497	NA
ykgL.EST3UTR	312340	312439	+	99	1	0	0	2	2	1	0	0	0	2	0	0	1.19961	0	0	1.95958	2.08583	1.01897	0	0	0	1.95841	0	0	0.00560529	NA	0.0127703	NA	-0.147603	NA	0.000459848	NA	-0.168335	NA
ykgO	312374	312514	-	140	3	1	1	0	0	3	6	1	6	5	0	4	3.59883	1.01439	0.897125	0	0	3.05692	4.67358	0.624363	6.25929	4.89602	0	4.10235	-0.0410299	NA	0.066021	NA	0.286402	NA	0.251657	NA	0.338086	NA
ykgO.AS	312440	312513	+	73	2	0	0	0	0	1	0	0	0	0	0	0	2.39922	0	0	0	0	1.01897	0	0	0	0	0	0	-0.0109602	NA	0.0137432	NA	0	NA	0	NA	0	NA
ykgM	312514	312777	-	263	3	5	8	6	10	11	6	8	8	5	4	1	3.59883	5.07195	7.177	5.87875	10.4291	11.2087	4.67358	4.9949	8.34572	4.89602	5.21608	1.02559	0.0317744	NA	0.0842122	NA	-0.119562	0.84671	0.00217724	NA	-0.371439	0.561191
ykgM.AS	312514	312777	+	263	0	0	0	0	0	0	0	0	0	0	0	0	0	0	0	0	0	0	0	0	0	0	0	0	0	NA	0	NA	0	NA	0	NA	0	NA
ykgM.5UTR	312778	312805	-	27	1	4	1	1	2	0	0	1	3	1	1	1	1.19961	4.05756	0.897125	0.979792	2.08583	0	0	0.624363	3.12965	0.979204	1.30402	1.02559	-0.027756	NA	0.00539793	NA	-0.13149	NA	0.0651149	NA	0.0427484	NA
ykgM.ykgR.IGR	312778	313140	+	362	0	0	4	8	2	2	0	6	2	0	2	2	0	0	3.5885	7.83834	2.08583	2.03795	0	3.74618	2.08643	0	2.60804	2.05118	0.113527	NA	-0.0780609	NA	-0.228269	NA	-0.183295	NA	-0.245195	NA
ykgR.ykgM.IGR	312806	313040	-	234	16	22	25	26	23	10	25	43	30	11	9	8	19.1937	22.3166	22.4281	25.4746	23.987	10.1897	19.4732	26.8476	31.2965	10.7712	11.7362	8.2047	0.0208218	0.961208	-0.0850549	0.811655	-0.0179106	0.979344	-0.0429917	0.935298	-0.699876	0.202185
ykgR.EST3UTR	313041	313140	-	99	113	132	173	165	99	76	80	226	91	61	43	37	135.556	133.899	155.203	161.666	103.248	77.442	62.3144	141.106	94.9326	59.7314	56.0729	37.9468	0.045369	0.895566	-0.375735	0.16442	-0.423245	0.234458	-0.660844	0.03969	-1.52565	5.42308e-05
ykgR	313141	313242	-	101	130	168	181	169	78	99	72	227	85	60	32	35	155.949	170.417	162.38	165.585	81.3472	100.878	56.0829	141.73	88.6733	58.7522	41.7287	35.8956	0.00119643	0.999141	-0.411731	0.134253	-0.502959	0.156802	-0.799763	0.0168991	-1.8594	1.65758e-06
ykgR.AS	313141	313242	+	101	0	0	0	0	0	0	0	0	0	0	0	0	0	0	0	0	0	0	0	0	0	0	0	0	0	NA	0	NA	0	NA	0	NA	0	NA
ykgR.5UTR	313243	313285	-	42	60	59	74	77	24	43	31	95	35	27	11	14	71.9765	59.849	66.3872	75.444	25.0299	43.8159	24.1468	59.3144	36.5125	26.4385	14.3442	14.3582	0.0158212	0.976401	-0.40987	0.168138	-0.447362	0.277108	-0.602073	0.0885922	-1.92436	0.000120748
ykgR.ykgP_pg.IGR	313243	313715	+	472	4	0	0	4	0	0	0	2	2	0	0	0	4.79844	0	0	3.91917	0	0	0	1.24873	2.08643	0	0	0	-0.00259331	NA	-0.0651996	NA	-0.0918141	NA	-0.0269248	NA	-0.270816	NA
ykgP_pg.ykgR.IGR	313286	313715	-	429	2	4	3	3	1	0	5	6	2	2	1	2	2.39922	4.05756	2.69137	2.93938	1.04291	0	3.89465	3.74618	2.08643	1.95841	1.30402	2.05118	-0.00646777	NA	-0.122847	NA	0.0786936	NA	-0.0418787	NA	-0.153291	NA
ykgP_pg	313716	313805	-	89	0	0	0	0	0	0	0	0	0	0	0	0	0	0	0	0	0	0	0	0	0	0	0	0	0	NA	0	NA	0	NA	0	NA	0	NA
ykgP_pg.AS	313716	313805	+	89	0	0	0	0	0	0	0	0	0	0	0	0	0	0	0	0	0	0	0	0	0	0	0	0	0	NA	0	NA	0	NA	0	NA	0	NA
eaeH_pg.ykgP_pg.IGR	313806	314356	-	550	0	0	0	0	0	0	0	0	0	0	0	0	0	0	0	0	0	0	0	0	0	0	0	0	0	NA	0	NA	0	NA	0	NA	0	NA
ykgP_pg.eaeH_pg.IGR	313806	314356	+	550	2	0	0	2	0	0	0	0	0	0	0	0	2.39922	0	0	1.95958	0	0	0	0	0	0	0	0	-0.00116241	NA	-0.0214242	NA	-0.0783253	NA	-0.032292	NA	-0.0940341	NA
eaeH_pg	314357	315244	+	887	0	0	0	0	0	0	0	0	0	0	0	3	0	0	0	0	0	0	0	0	0	0	0	3.07676	0	NA	0	NA	0	NA	0	NA	0.1374	NA
eaeH_pg.AS	314357	315244	-	887	0	3	0	0	2	3	0	0	0	0	0	0	0	3.04317	0	0	2.08583	3.05692	0	0	0	0	0	0	-0.0193241	NA	0.0572172	NA	0	NA	0	NA	0	NA
insE-1.EST5UTR	315182	315281	+	99	0	0	0	0	1	0	0	1	2	0	2	2	0	0	0	0	1.04291	0	0	0.624363	2.08643	0	2.60804	2.05118	0	NA	0.026825	NA	0.0469104	NA	0.0696426	NA	0.322581	NA
insE-1.eaeH_pg.IGR	315245	315281	-	36	0	3	1	0	1	0	0	0	0	0	0	0	0	3.04317	0.897125	0	1.04291	0	0	0	0	0	0	0	-0.00724742	NA	0.0015598	NA	-0.0506395	NA	-0.0181997	NA	-0.0489789	NA
insE-1	315282	315590	+	308	14	8	21	14	18	13	29	32	19	7	23	22	16.7945	8.11511	18.8396	13.7171	18.7724	13.2467	22.589	19.9796	19.8211	6.85443	29.9925	22.5629	0.0393986	NA	-0.00435615	0.991408	0.158339	0.77781	-0.0644478	0.898218	0.359915	0.540866
insE-1.AS	315282	315590	-	308	0	7	7	0	0	2	0	4	3	4	0	2	0	7.10072	6.27987	0	0	2.03795	0	2.49745	3.12965	3.91681	0	2.05118	-0.00353234	NA	-0.0634204	NA	-0.14533	NA	0.0095443	NA	-0.229637	NA
insEF-1	315282	316453	+	1171	28	26	42	38	45	47	57	70	36	25	36	50	33.5891	26.3741	37.6792	37.2321	46.9311	47.8918	44.399	43.7054	37.5558	24.4801	46.9448	51.2794	0.0541652	0.874394	0.0848421	0.786076	0.12547	0.787886	-0.0878988	0.833203	0.269452	0.594463
insF-1	315587	316453	+	866	15	18	21	27	29	36	32	44	18	20	17	29	17.9941	18.259	18.8396	26.4544	30.2445	36.6831	24.9257	27.472	18.7779	19.5841	22.1684	29.7421	0.0406444	0.905233	0.131256	0.664136	0.101883	0.849763	-0.0623451	0.898218	0.122854	0.853777
insF-1.AS	315587	316453	-	866	35	64	65	55	18	24	27	35	20	14	6	13	41.9863	64.9209	58.3131	53.8886	18.7724	24.4554	21.0311	21.8527	20.8643	13.7089	7.82413	13.3326	0.00946623	0.982815	-0.702417	0.0492825	-0.983302	0.022343	-1.17233	0.00851031	-1.97071	0.000170899
ykgA.EST3UTR	316350	316449	-	99	15	18	22	19	6	10	7	9	7	10	4	1	17.9941	18.259	19.7367	18.6161	6.25748	10.1897	5.45251	5.61926	7.30251	9.79204	5.21608	1.02559	0.00692324	NA	-0.226334	NA	-0.851073	0.0947058	-0.278757	0.449797	-1.55464	0.0225382
ykgA	316450	317136	-	686	15	18	23	16	11	12	18	28	12	18	11	18	17.9941	18.259	20.6339	15.6767	11.472	12.2277	14.0207	17.4822	12.5186	17.6257	14.3442	18.4606	0.000457806	NA	-0.113565	0.73384	-0.0853633	0.884795	-0.0617388	0.899394	-0.0734382	0.924646
insF-1.EST3UTR	316454	316553	+	99	4	1	2	1	1	0	1	5	0	1	0	1	4.79844	1.01439	1.79425	0.979792	1.04291	0	0.778929	3.12181	0	0.979204	0	1.02559	-0.0190379	NA	-0.0463595	NA	0.0545022	NA	-0.0690732	NA	-0.167131	NA
ykgA.AS	316554	317136	+	582	6	0	2	3	2	1	2	3	0	0	0	2	7.19765	0	1.79425	2.93938	2.08583	1.01897	1.55786	1.87309	0	0	0	2.05118	-0.0117948	NA	-0.0252429	NA	-0.053286	NA	-0.209585	NA	-0.169749	NA
ykgA.EST5UTR	317137	317236	-	99	3	1	3	5	2	3	2	6	1	3	2	6	3.59883	1.01439	2.69137	4.89896	2.08583	3.05692	1.55786	3.74618	1.04322	2.93761	2.60804	6.15353	0.0246112	NA	-0.0389761	NA	-0.0942782	NA	-0.0892488	NA	0.0566518	NA
ykgA.rclC.IGR	317137	317725	+	588	0	0	7	3	0	2	0	0	0	2	0	0	0	0	6.27987	2.93938	0	2.03795	0	0	0	1.95841	0	0	0.0473768	NA	-0.0540997	NA	-0.371396	NA	-0.0806631	NA	-0.474052	NA
rclC.ykgA.IGR	317237	317625	-	388	3	0	0	1	0	0	0	4	0	0	2	4	3.59883	0	0	0.979792	0	0	0	2.49745	0	0	2.60804	4.10235	-0.0192595	NA	-0.0277471	NA	0.0925989	NA	-0.0414255	NA	0.29429	NA
rclC.EST3UTR	317626	317725	-	99	2	0	2	0	0	2	0	0	1	2	0	0	2.39922	0	1.79425	0	0	2.03795	0	0	1.04322	1.95841	0	0	-0.00325822	NA	0.00340851	NA	-0.148938	NA	0.0214151	NA	-0.1669	NA
rclC	317726	318319	-	593	0	0	2	0	2	0	0	1	1	1	0	0	0	0	1.79425	0	2.08583	0	0	0.624363	1.04322	0.979204	0	0	0.014057	NA	0.00329162	NA	-0.0616735	NA	0.00383837	NA	-0.141607	NA
rclC.AS	317726	318319	+	593	0	0	0	1	0	0	0	0	0	0	0	0	0	0	0	0.979792	0	0	0	0	0	0	0	0	0.00474198	NA	-0.0118373	NA	-0.0494504	NA	-0.0179999	NA	-0.0490828	NA
rclC.rclB.TU	318320	318330	-	10	0	0	0	0	0	0	0	0	0	0	0	0	0	0	0	0	0	0	0	0	0	0	0	0	0	NA	0	NA	0	NA	0	NA	0	NA
rclC.rclB.TU_AS	318320	318330	+	10	0	0	0	0	0	0	0	0	0	0	0	0	0	0	0	0	0	0	0	0	0	0	0	0	0	NA	0	NA	0	NA	0	NA	0	NA
rclB	318331	318567	-	236	0	0	0	0	2	0	0	3	0	0	0	1	0	0	0	0	2.08583	0	0	1.87309	0	0	0	1.02559	0	NA	0.024852	NA	0.0694883	NA	0	NA	0.0737262	NA
rclB.AS	318331	318567	+	236	0	0	0	2	0	0	0	0	0	0	0	0	0	0	0	1.95958	0	0	0	0	0	0	0	0	0.00886994	NA	-0.0214242	NA	-0.0783253	NA	-0.032292	NA	-0.0940341	NA
rclB.rclA.TU	318568	318675	-	107	1	1	0	0	3	1	2	3	0	0	2	3	1.19961	1.01439	0	0	3.12874	1.01897	1.55786	1.87309	0	0	2.60804	3.07676	-0.0375149	NA	0.131989	NA	0.330978	NA	0	NA	0.64322	NA
rclB.rclA.TU_AS	318568	318675	+	107	0	0	0	0	0	0	0	0	0	0	0	0	0	0	0	0	0	0	0	0	0	0	0	0	0	NA	0	NA	0	NA	0	NA	0	NA
rclA	318676	320001	-	1325	0	3	4	4	2	1	9	13	4	4	7	10	0	3.04317	3.5885	3.91917	2.08583	1.01897	7.01037	8.11671	4.17286	3.91681	9.12815	10.2559	0.0476586	NA	-0.103927	NA	0.257394	NA	0.0129934	NA	0.454414	0.469191
rclA.AS	318676	320001	+	1325	0	0	4	0	0	2	2	0	0	2	2	0	0	0	3.5885	0	0	2.03795	1.55786	0	0	1.95841	2.60804	0	0.0284254	NA	-0.0180077	NA	-0.0772031	NA	-0.0278893	NA	-0.0461406	NA
rclA.rclR.IGR	320002	320126	+	124	0	0	0	0	0	0	0	1	0	0	0	0	0	0	0	0	0	0	0	0.624363	0	0	0	0	0	NA	0	NA	0.0249443	NA	0	NA	0	NA
rclA.5UTR	320002	320215	-	213	0	0	0	0	0	0	0	1	0	0	0	0	0	0	0	0	0	0	0	0.624363	0	0	0	0	0	NA	0	NA	0.0249443	NA	0	NA	0	NA
rclR.EST5UTR	320127	320226	+	99	0	1	2	2	2	2	0	5	0	1	3	1	0	1.01439	1.79425	1.95958	2.08583	2.03795	0	3.12181	0	0.979204	3.91206	1.02559	0.0277959	NA	0.00579653	NA	-0.026782	NA	-0.0968917	NA	0.0592473	NA
rclR.rclA.IGR	320216	320226	-	10	0	0	0	0	0	0	0	0	0	0	0	0	0	0	0	0	0	0	0	0	0	0	0	0	0	NA	0	NA	0	NA	0	NA	0	NA
rclR	320227	321081	+	854	8	10	15	8	18	9	16	47	6	3	7	12	9.59687	10.1439	13.4569	7.83834	18.7724	9.17077	12.4629	29.345	6.25929	2.93761	9.12815	12.3071	0.00858809	NA	0.0539275	NA	0.385869	0.43997	-0.254378	0.497051	0.00548062	0.995645
rclR.AS	320227	321081	-	854	10	4	0	0	4	2	8	2	6	4	2	2	11.9961	4.05756	0	0	4.17165	2.03795	6.23144	1.24873	6.25929	3.91681	2.60804	2.05118	-0.27476	NA	0.289671	NA	0.855328	NA	0.60991	NA	0.851403	0.184546
rclR.EST3UTR	321082	321181	+	99	0	0	0	0	0	0	0	1	0	0	0	0	0	0	0	0	0	0	0	0.624363	0	0	0	0	0	NA	0	NA	0.0249443	NA	0	NA	0	NA
ykgE.rclR.IGR	321082	321607	-	525	0	0	0	0	0	4	0	2	2	1	0	0	0	0	0	0	0	4.0759	0	1.24873	2.08643	0.979204	0	0	0	NA	0.058537	NA	0.0835065	NA	0.0750483	NA	0	NA
rclR.ykgE.IGR	321182	321507	+	325	30	30	37	30	71	59	33	77	56	48	0	0	35.9883	30.4317	33.1936	29.3938	74.0468	60.1195	25.7047	48.0759	58.4201	47.0018	0	0	-0.0115611	0.981128	0.483442	0.117317	0.123438	0.804697	0.285629	0.384414	-5.20835	1.71871e-05
ykgE.EST5UTR	321508	321607	+	99	108	92	115	93	196	178	122	215	157	141	3	2	129.558	93.3238	103.169	91.1207	204.411	181.377	95.0294	134.238	163.785	138.068	3.91206	2.05118	-0.0436458	0.896327	0.726109	0.0103888	0.151577	0.671717	0.366615	0.174955	-4.68644	1.36305e-11
ykgE	321608	322327	+	719	467	518	510	458	734	700	513	1053	744	713	6	23	560.217	525.454	457.534	448.745	765.498	713.282	399.591	657.454	776.152	698.172	7.82413	23.5885	-0.0815707	0.739073	0.52799	0.0207345	0.156291	0.590381	0.542158	0.0194972	-4.6896	1.05917e-39
ykgE.AS	321608	322327	-	719	0	0	0	0	0	2	0	0	0	0	0	0	0	0	0	0	0	2.03795	0	0	0	0	0	0	0	NA	0.0232096	NA	0	NA	0	NA	0	NA
ykgE.ykgF.TU	322328	322337	+	9	53	58	50	42	66	76	61	108	78	78	0	5	63.5793	58.8346	44.8562	41.1513	68.8322	77.442	47.5147	67.4312	81.3708	76.3779	0	5.12794	-0.107614	0.666694	0.313573	0.2354	0.249666	0.523549	0.469876	0.126916	-3.51164	1.6414e-06
ykgE.ykgF.TU_AS	322328	322337	-	9	0	0	0	0	0	0	0	0	0	0	0	0	0	0	0	0	0	0	0	0	0	0	0	0	0	NA	0	NA	0	NA	0	NA	0	NA
ykgF.AS	322338	323757	-	1419	0	0	0	2	0	0	4	0	4	6	0	0	0	0	0	1.95958	0	0	3.11572	0	4.17286	5.87522	0	0	0.0215993	NA	-0.0524994	NA	0.0462493	NA	0.0916465	NA	-0.20627	NA
ykgF	322338	323765	+	1427	886	924	1020	809	1225	1426	884	1672	1251	1178	32	58	1062.85	937.295	915.067	792.652	1277.57	1453.06	688.574	1043.93	1305.06	1153.5	41.7287	59.4841	-0.0772594	0.750992	0.536227	0.0112271	0.015228	0.966187	0.390129	0.0715358	-4.01577	4.5672e-54
ykgG	323758	324453	+	695	281	360	383	265	349	418	184	372	426	339	15	17	337.09	365.18	343.599	259.645	363.977	425.931	143.323	232.263	444.41	331.95	19.5603	17.435	-0.0593746	0.852493	0.160871	0.44898	-0.558438	0.0413536	0.184216	0.480377	-3.9473	2.05846e-27
ykgG.AS	323758	324453	-	695	0	0	0	2	0	0	0	0	0	0	2	0	0	0	0	1.95958	0	0	0	0	0	0	2.60804	0	0.00886994	NA	-0.0214242	NA	-0.0783253	NA	-0.032292	NA	0.017813	NA
ykgG.EST3UTR	324454	324553	+	99	93	109	108	94	120	103	55	82	114	75	4	5	111.564	110.568	96.8895	92.1005	125.15	104.954	42.8411	51.1977	118.927	73.4403	5.21608	5.12794	-0.0496858	0.885744	0.0823119	0.767968	-0.80668	0.0174966	0.00825115	0.989549	-3.96237	7.37916e-12
ykgH.ykgG.IGR	324454	324595	-	141	0	0	0	0	0	0	1	0	0	0	0	0	0	0	0	0	0	0	0.778929	0	0	0	0	0	0	NA	0	NA	0.0293689	NA	0	NA	0	NA
ykgG.ykgH.IGR	324554	324695	+	141	70	72	92	69	102	83	48	43	81	57	1	0	83.9726	73.036	82.5355	67.6057	106.377	84.5749	37.3886	26.8476	84.5004	55.8146	1.30402	0	-0.0111052	0.981734	0.0958222	0.741574	-0.973975	0.00913855	-0.0337791	0.94402	-5.21236	1.09549e-05
ykgH.EST3UTR	324596	324695	-	99	117	112	30	49	32	28	26	16	0	0	14	22	140.354	113.612	26.9137	48.0098	33.3732	28.5313	20.2522	9.9898	0	0	18.2563	22.5629	-1.08975	0.00453219	-0.0578077	0.876246	-0.889729	0.0420823	-5.17336	8.18056e-06	-0.559376	0.25149
ykgH	324696	325364	-	668	0	0	0	0	0	0	1	4	0	0	0	0	0	0	0	0	0	0	0.778929	2.49745	0	0	0	0	0	NA	0	NA	0.0887136	NA	0	NA	0	NA
ykgH.AS	324696	325364	+	668	8	12	23	7	16	12	1	10	14	10	0	0	9.59687	12.1727	20.6339	6.85855	16.6866	12.2277	0.778929	6.24363	14.605	9.79204	0	0	0.0219323	NA	0.00791604	NA	-0.709308	0.1662	-0.0286905	0.960877	-3.36193	0.00228827
ykgH.EST5UTR	325365	325464	-	99	0	0	0	0	0	0	2	2	0	0	0	0	0	0	0	0	0	0	1.55786	1.24873	0	0	0	0	0	NA	0	NA	0.0821908	NA	0	NA	0	NA
ykgH.betA.IGR	325365	325576	+	211	0	0	1	0	0	0	0	0	4	0	0	0	0	0	0.897125	0	0	0	0	0	4.17286	0	0	0	0.00448246	NA	-0.0112349	NA	-0.0476476	NA	0.0297788	NA	-0.0462499	NA
betA.ykgH.IGR	325465	325476	-	11	0	0	0	0	0	0	5	1	1	0	0	0	0	0	0	0	0	0	3.89465	0.624363	1.04322	0	0	0	0	NA	0	NA	0.118992	NA	0.0238412	NA	0	NA
betA.EST3UTR	325477	325576	-	99	0	0	0	0	0	0	4	4	1	0	0	0	0	0	0	0	0	0	3.11572	2.49745	1.04322	0	0	0	0	NA	0	NA	0.151783	NA	0.0274533	NA	0	NA
betA	325577	327247	-	1670	4	2	6	14	15	17	156	167	23	13	32	32	4.79844	2.02878	5.38275	13.7171	15.6437	17.3226	121.513	104.269	23.994	12.7296	41.7287	32.8188	0.173262	0.379322	0.178156	0.536344	3.27734	2.61167e-09	0.302732	0.387878	1.47621	0.00385153
betA.AS	325577	327247	+	1670	2	0	6	0	0	2	1	0	0	4	0	2	2.39922	0	5.38275	0	0	2.03795	0.778929	0	0	3.91681	0	2.05118	0.0152212	NA	-0.0406193	NA	-0.220728	NA	-0.0200216	NA	-0.155859	NA
betA.betB.TU	327248	327260	-	12	0	0	0	0	0	0	7	7	1	1	6	2	0	0	0	0	0	0	5.45251	4.37054	1.04322	0.979204	7.82413	2.05118	0	NA	0	NA	0.612846	NA	0.122822	NA	0.915186	NA
betA.betB.TU_AS	327248	327260	+	12	0	0	0	0	0	2	1	0	0	1	0	0	0	0	0	0	0	2.03795	0.778929	0	0	0.979204	0	0	0	NA	0.0232096	NA	0.0293689	NA	0.0199938	NA	0	NA
betB	327261	328733	-	1472	8	10	6	6	16	23	153	127	19	16	45	51	9.59687	10.1439	5.38275	5.87875	16.6866	23.4364	119.176	79.294	19.8211	15.6673	58.6809	52.305	-0.0929245	0.699847	0.902731	0.02929	3.82732	5.71877e-11	0.801964	0.058354	3.01154	5.17158e-07
betB.AS	327261	328733	+	1472	6	2	2	2	0	4	6	0	0	3	2	0	7.19765	2.02878	1.79425	1.95958	0	4.0759	4.67358	0	0	2.93761	2.60804	0	-0.0264417	NA	0.00520116	NA	0.0341904	NA	-0.0199152	NA	-0.0876545	NA
betB.betI.TU	328734	328746	-	12	0	0	0	0	0	0	7	6	0	0	2	2	0	0	0	0	0	0	5.45251	3.74618	0	0	2.60804	2.05118	0	NA	0	NA	0.368646	NA	0	NA	0.407436	NA
betB.betI.TU_AS	328734	328746	+	12	0	0	0	0	0	0	0	0	0	0	0	0	0	0	0	0	0	0	0	0	0	0	0	0	0	NA	0	NA	0	NA	0	NA	0	NA
betI	328747	329334	-	587	8	8	10	6	11	10	125	87	18	2	24	33	9.59687	8.11511	8.97125	5.87875	11.472	10.1897	97.3662	54.3195	18.7779	1.95841	31.2965	33.8444	-0.0203412	0.959376	0.0827503	0.822369	2.76811	1.7193e-05	0.0936367	0.840537	1.4106	0.0143559
betI.AS	328747	329334	+	587	0	0	0	0	0	2	0	0	4	0	0	0	0	0	0	0	0	2.03795	0	0	4.17286	0	0	0	0	NA	0.0243718	NA	0	NA	0.052176	NA	0	NA
betI.5UTR	329335	329361	-	26	2	1	4	3	2	1	34	22	5	1	6	7	2.39922	1.01439	3.5885	2.93938	2.08583	1.01897	26.4836	13.736	5.21608	0.979204	7.82413	7.17912	0.038783	NA	-0.0889368	NA	1.02182	0.0643583	-0.0111416	NA	0.398473	0.530843
betI.betT.IGR	329335	329420	+	85	0	0	0	0	0	0	0	0	0	0	0	0	0	0	0	0	0	0	0	0	0	0	0	0	0	NA	0	NA	0	NA	0	NA	0	NA
betT.betI.IGR	329362	329462	-	100	0	0	2	1	1	0	12	6	1	1	3	2	0	0	1.79425	0.979792	1.04291	0	9.34715	3.74618	1.04322	0.979204	3.91206	2.05118	0.0513664	NA	-0.0561421	NA	0.355176	NA	-0.0298193	NA	0.202875	NA
betT.5UTR	329421	329462	+	41	0	2	0	0	2	0	2	3	1	0	0	1	0	2.02878	0	0	2.08583	0	1.55786	1.87309	1.04322	0	0	1.02559	-0.0237649	NA	0.055906	NA	0.216305	NA	0.0451902	NA	0.144286	NA
betT	329463	331496	+	2033	14	15	34	19	29	30	78	49	30	32	35	49	16.7945	15.2158	30.5022	18.6161	30.2445	30.5692	60.7565	30.5938	31.2965	31.3345	45.6407	50.2538	0.0900927	0.726962	0.0633504	0.868633	0.524231	0.215795	0.0988866	0.81497	0.64505	0.169831
betT.AS	329463	331496	-	2033	1	2	0	5	2	4	3	6	0	0	0	2	1.19961	2.02878	0	4.89896	2.08583	4.0759	2.33679	3.74618	0	0	0	2.05118	0.0115197	NA	0.0160722	NA	0.04185	NA	-0.225648	NA	-0.183414	NA
betT.EST3UTR	331497	331596	+	99	2	1	6	1	3	0	6	6	3	5	5	4	2.39922	1.01439	5.38275	0.979792	3.12874	0	4.67358	3.74618	3.12965	4.89602	6.5201	4.10235	0.028942	NA	-0.0686416	NA	0.0745667	NA	0.0324312	NA	0.178765	0.802579
yahV.betT.IGR	331497	331801	-	304	4	0	0	0	0	0	3	1	0	0	0	1	4.79844	0	0	0	0	0	2.33679	0.624363	0	0	0	1.02559	-0.0277648	NA	0	NA	0.149149	NA	0	NA	0.114703	NA
betT.yahV.IGR	331597	331801	+	204	0	0	0	0	0	0	1	0	2	0	0	0	0	0	0	0	0	0	0.778929	0	2.08643	0	0	0	0	NA	0	NA	0.0293689	NA	0.0350133	NA	0	NA
yahV	331802	331876	+	74	0	0	0	0	0	0	0	0	0	0	0	0	0	0	0	0	0	0	0	0	0	0	0	0	0	NA	0	NA	0	NA	0	NA	0	NA
yahV.AS	331802	331876	-	74	0	0	0	0	0	0	0	0	0	0	0	0	0	0	0	0	0	0	0	0	0	0	0	0	0	NA	0	NA	0	NA	0	NA	0	NA
pdeL.5UTR	331873	332370	+	497	2	0	2	3	0	0	0	1	0	0	2	0	2.39922	0	1.79425	2.93938	0	0	0	0.624363	0	0	2.60804	0	0.00974978	NA	-0.0790434	NA	-0.16903	NA	-0.117126	NA	-0.084059	NA
pdeL.yahV.IGR	331877	332370	-	493	2	2	0	2	0	0	0	0	0	0	0	0	2.39922	2.02878	0	1.95958	0	0	0	0	0	0	0	0	-0.00634263	NA	-0.0277363	NA	-0.10049	NA	-0.0416164	NA	-0.118625	NA
pdeL.AS	332371	333400	-	1029	8	8	4	0	4	6	2	6	5	6	0	1	9.59687	8.11511	3.5885	0	4.17165	6.11385	1.55786	3.74618	5.21608	5.87522	0	1.02559	-0.104216	NA	0.121941	NA	0.10485	NA	0.187049	NA	-0.31118	0.622335
pdeL	332371	333459	+	1088	12	28	20	13	14	4	20	28	10	10	6	8	14.3953	28.4029	17.9425	12.7373	14.6008	4.0759	15.5786	17.4822	10.4322	9.79204	7.82413	8.2047	-0.0452977	NA	-0.114571	NA	0.0400329	0.947111	-0.125501	0.766286	-0.43728	0.465424
yahB.EST3UTR	333401	333500	-	99	2	4	6	3	12	1	5	5	3	4	1	2	2.39922	4.05756	5.38275	2.93938	12.515	1.01897	3.89465	3.12181	3.12965	3.91681	1.30402	2.05118	0.013339	NA	0.0567983	NA	-0.0520812	NA	-0.0257388	NA	-0.31533	0.627879
pdeL.EST3UTR	333460	333559	+	99	0	3	3	0	2	0	0	2	0	2	0	0	0	3.04317	2.69137	0	2.08583	0	0	1.24873	0	1.95841	0	0	-0.00174013	NA	-0.00807659	NA	-0.0645538	NA	-0.0142	NA	-0.232933	NA
yahB	333501	334433	-	932	103	121	142	153	163	96	116	234	114	120	48	63	123.56	122.741	127.392	149.908	169.995	97.8215	90.3558	146.101	118.927	117.504	62.593	64.612	0.0366593	0.918125	-0.0131395	0.965835	-0.136986	0.720338	-0.0889972	0.79815	-0.943238	0.00481263
yahB.AS	333560	334433	+	873	6	4	4	4	7	4	6	16	4	6	4	4	7.19765	4.05756	3.5885	3.91917	7.30039	4.0759	4.67358	9.9898	4.17286	5.87522	5.21608	4.10235	-0.0289778	NA	0.058992	NA	0.265398	NA	0.0559442	NA	0.0935304	0.909135
yahB.EST5UTR	334434	334479	-	45	24	16	39	26	35	8	23	41	18	27	8	7	28.7906	16.2302	34.9879	25.4746	36.5019	8.15179	17.9154	25.5989	18.7779	26.4385	10.4322	7.17912	0.0455124	0.893553	-0.0760501	0.840462	-0.199088	0.710774	-0.0966831	0.831562	-1.07713	0.0529386
yahB.yahC.IGR	334434	334524	+	90	0	0	0	0	0	0	0	0	0	0	0	0	0	0	0	0	0	0	0	0	0	0	0	0	0	NA	0	NA	0	NA	0	NA	0	NA
yahC.EST3UTR	334480	334524	-	44	0	0	1	0	0	0	0	1	0	2	0	2	0	0	0.897125	0	0	0	0	0.624363	0	1.95841	0	2.05118	0.0058772	NA	-0.0148134	NA	-0.0151695	NA	0.0192937	NA	0.06391	NA
yahC	334525	335022	-	497	0	6	3	0	0	1	6	9	0	0	0	1	0	6.08633	2.69137	0	0	1.01897	4.67358	5.61926	0	0	0	1.02559	-0.0197302	NA	-0.0426535	NA	0.208243	NA	-0.133503	NA	-0.154469	NA
yahC.AS	334525	335022	+	497	0	0	0	0	0	0	1	0	0	0	0	0	0	0	0	0	0	0	0.778929	0	0	0	0	0	0	NA	0	NA	0.0293689	NA	0	NA	0	NA
yahC.EST5UTR	335023	335122	-	99	0	2	0	0	0	2	0	0	0	0	0	0	0	2.02878	0	0	0	2.03795	0	0	0	0	0	0	-0.0100164	NA	0.0232096	NA	0	NA	0	NA	0	NA
yahC.yahD.IGR	335023	335179	+	156	0	0	0	0	0	0	1	0	0	0	0	0	0	0	0	0	0	0	0.778929	0	0	0	0	0	0	NA	0	NA	0.0293689	NA	0	NA	0	NA
yahD.yahC.IGR	335123	335279	-	156	0	2	0	0	0	0	0	0	0	0	0	0	0	2.02878	0	0	0	0	0	0	0	0	0	0	-0.0100164	NA	0	NA	0	NA	0	NA	0	NA
yahD.EST5UTR	335180	335279	+	99	0	0	0	0	0	1	1	0	0	0	0	0	0	0	0	0	0	1.01897	0.778929	0	0	0	0	0	0	NA	0.0137432	NA	0.0293689	NA	0	NA	0	NA
yahD	335280	335885	+	605	13	13	15	8	4	7	16	11	13	9	11	2	15.5949	13.1871	13.4569	7.83834	4.17165	7.13282	12.4629	6.86799	13.5618	8.81283	14.3442	2.05118	-0.030719	NA	-0.119677	NA	-0.0484828	0.937616	0.0109002	0.988362	-0.164669	0.820507
yahD.AS	335280	335885	-	605	0	0	0	0	0	0	0	0	0	2	0	0	0	0	0	0	0	0	0	0	0	1.95841	0	0	0	NA	0	NA	0	NA	0.0337938	NA	0	NA
yahD.yahE.TU_AS	335886	335924	-	38	0	0	0	0	0	0	0	0	0	1	0	0	0	0	0	0	0	0	0	0	0	0.979204	0	0	0	NA	0	NA	0	NA	0.0199938	NA	0	NA
yahE.5UTR	335886	335924	+	38	1	1	1	0	1	1	0	1	6	2	2	0	1.19961	1.01439	0.897125	0	1.04291	1.01897	0	0.624363	6.25929	1.95841	2.60804	0	-0.0173784	NA	0.0364456	NA	-0.0346123	NA	0.176033	NA	0.181334	NA
yahE.AS	335925	336777	-	852	0	0	0	0	0	0	0	0	0	0	0	0	0	0	0	0	0	0	0	0	0	0	0	0	0	NA	0	NA	0	NA	0	NA	0	NA
yahE	335925	336788	+	863	15	10	3	6	2	1	10	7	7	7	5	2	17.9941	10.1439	2.69137	5.87875	2.08583	1.01897	7.78929	4.37054	7.30251	6.85443	6.5201	2.05118	-0.121542	NA	-0.13405	NA	0.13353	0.826949	0.105747	NA	-0.00914477	0.992943
yahF	336778	338325	+	1547	1	11	0	6	2	4	5	18	2	0	0	4	1.19961	11.1583	0	5.87875	2.08583	4.0759	3.89465	11.2385	2.08643	0	0	4.10235	-0.0326085	NA	0.0048985	NA	0.237398	NA	-0.112904	NA	-0.0878079	0.911912
yahF.AS	336778	338325	-	1547	0	0	2	2	2	0	2	2	0	0	4	0	0	0	1.79425	1.95958	2.08583	0	1.55786	1.24873	0	0	5.21608	0	0.0377484	NA	-0.0243963	NA	-0.0349335	NA	-0.133802	NA	0.0542101	NA
yahG	338325	339743	+	1418	2	3	8	2	6	2	7	9	0	2	0	4	2.39922	3.04317	7.177	1.95958	6.25748	2.03795	5.45251	5.61926	0	1.95841	0	4.10235	0.0246474	NA	-0.0104147	NA	0.0514695	NA	-0.206274	NA	-0.252639	0.70447
yahG.AS	338326	339743	-	1417	0	8	10	7	2	2	4	8	4	3	6	9	0	8.11511	8.97125	6.85855	2.08583	2.03795	3.11572	4.9949	4.17286	2.93761	7.82413	9.23029	0.0436107	NA	-0.198272	NA	-0.237244	NA	-0.153753	NA	0.0333722	0.971413
yahG.EST3UTR	339744	339768	+	24	0	0	1	1	1	0	1	5	1	0	1	1	0	0	0.897125	0.979792	1.04291	0	0.778929	3.12181	1.04322	0	1.30402	1.02559	0.0247006	NA	-0.0216882	NA	0.0887438	NA	-0.0322119	NA	0.0344101	NA
yahH.yahG.IGR	339744	339792	-	48	0	0	0	2	1	0	0	3	2	1	0	2	0	0	0	1.95958	1.04291	0	0	1.87309	2.08643	0.979204	0	2.05118	0.0205978	NA	-0.0189054	NA	-0.00171124	NA	0.0222893	NA	0.0109717	NA
yahH.EST5UTR	339769	339792	+	23	0	0	0	1	1	0	1	5	1	0	1	1	0	0	0	0.979792	1.04291	0	0.778929	3.12181	1.04322	0	1.30402	1.02559	0.0111495	NA	0.00241016	NA	0.139543	NA	0.0030572	NA	0.122133	NA
yahH	339793	340089	+	296	0	0	0	0	0	2	4	11	1	1	1	4	0	0	0	0	0	2.03795	3.11572	6.86799	1.04322	0.979204	1.30402	4.10235	0	NA	0.0836899	NA	0.60136	NA	0.120432	NA	0.63811	NA
yahH.AS	339793	340089	-	296	0	7	4	9	9	3	4	3	8	6	4	9	0	7.10072	3.5885	8.81813	9.38621	3.05692	3.11572	1.87309	8.34572	5.87522	5.21608	9.23029	0.0334734	NA	0.000732455	NA	-0.317398	NA	0.0251288	NA	0.0705555	0.932608
yahH.EST3UTR	340090	340127	+	37	0	0	0	0	1	0	0	0	0	0	0	1	0	0	0	0	1.04291	0	0	0	0	0	0	1.02559	0	NA	0.013903	NA	0	NA	0	NA	0.070222	NA
yahI.yahH.IGR	340090	340164	-	74	0	4	3	3	0	0	1	1	1	0	0	4	0	4.05756	2.69137	2.93938	0	0	0.778929	0.624363	1.04322	0	0	4.10235	0.00715965	NA	-0.131486	NA	-0.191664	NA	-0.111907	NA	-0.0580704	NA
yahI.EST5UTR	340128	340164	+	36	0	0	0	0	1	0	0	0	2	0	0	0	0	0	0	0	1.04291	0	0	0	2.08643	0	0	0	0	NA	0.013903	NA	0	NA	0.0350133	NA	0	NA
yahI	340165	341115	+	950	0	6	2	5	3	1	9	6	6	2	0	2	0	6.08633	1.79425	4.89896	3.12874	1.01897	7.01037	3.74618	6.25929	1.95841	0	2.05118	0.00289108	NA	-0.0420078	NA	0.121354	NA	0.0270018	NA	-0.323079	0.611174
yahI.AS	340165	341115	-	950	0	0	5	3	2	6	6	10	1	0	2	8	0	0	4.48562	2.93938	2.08583	6.11385	4.67358	6.24363	1.04322	0	2.60804	8.2047	0.121071	NA	0.00991799	NA	0.106564	NA	-0.226583	NA	0.135937	0.855499
yahI.yahJ.TU	341116	341124	+	8	0	0	4	2	0	2	1	2	3	2	0	1	0	0	3.5885	1.95958	0	2.03795	0.778929	1.24873	3.12965	1.95841	0	1.02559	0.0617471	NA	-0.0557431	NA	-0.158354	NA	-0.00767555	NA	-0.317958	NA
yahI.yahJ.TU_AS	341116	341124	-	8	0	0	0	0	0	0	0	0	0	0	0	0	0	0	0	0	0	0	0	0	0	0	0	0	0	NA	0	NA	0	NA	0	NA	0	NA
yahJ	341125	342507	+	1382	27	39	38	29	29	41	89	114	39	49	41	75	32.3894	39.5612	34.0907	28.414	30.2445	41.7779	69.3247	71.1773	40.6854	47.981	53.4649	76.9191	-0.0336634	0.926594	0.0473614	0.895906	0.890066	0.0199616	0.185295	0.578623	0.814218	0.0413352
yahJ.AS	341125	342507	-	1382	0	0	2	0	2	0	2	4	2	0	2	2	0	0	1.79425	0	2.08583	0	1.55786	2.49745	2.08643	0	2.60804	2.05118	0.0260569	NA	0.00581762	NA	0.104948	NA	0.00805932	NA	0.173622	NA
yahJ.EST3UTR	342508	342607	+	99	8	9	6	6	12	3	8	9	5	1	9	7	9.59687	9.1295	5.38275	5.87875	12.515	3.05692	6.23144	5.61926	5.21608	0.979204	11.7362	7.17912	-0.0434295	NA	0.0498788	NA	0.0196484	0.978729	-0.12232	NA	0.260624	0.699468
yahK.yahJ.IGR	342508	342883	-	375	2	0	5	2	2	0	4	9	0	4	0	0	2.39922	0	4.48562	1.95958	2.08583	0	3.11572	5.61926	0	3.91681	0	0	0.0274467	NA	-0.068417	NA	0.0545823	NA	-0.0445649	NA	-0.656505	NA
yahJ.yahK.IGR	342608	342783	+	175	3	10	11	3	11	3	7	12	3	1	0	3	3.59883	10.1439	9.86837	2.93938	11.472	3.05692	5.45251	7.49235	3.12965	0.979204	0	3.07676	-0.0047845	NA	0.0152112	NA	0.0028505	NA	-0.207478	NA	-0.55527	0.375944
yahK.EST5UTR	342784	342883	+	99	0	6	6	3	1	4	2	7	3	5	5	2	0	6.08633	5.38275	2.93938	1.04291	4.0759	1.55786	4.37054	3.12965	4.89602	6.5201	2.05118	0.0140033	NA	-0.0483906	NA	-0.0891563	NA	-0.00533035	NA	0.00350966	0.997079
yahK	342884	343933	+	1049	22	28	36	33	21	27	39	36	24	36	35	68	26.3914	28.4029	32.2965	32.3331	21.9012	27.5123	30.3782	22.4771	25.0372	35.2513	45.6407	69.74	0.0341763	0.923917	-0.0869692	0.790286	-0.150085	0.758751	-0.0280114	0.957673	0.581468	0.201694
yahK.AS	342884	343933	-	1049	0	0	2	4	6	0	0	4	4	0	2	6	0	0	1.79425	3.91917	6.25748	0	0	2.49745	4.17286	0	2.60804	6.15353	0.0657429	NA	0.00583532	NA	-0.133818	NA	-0.0282198	NA	0.104225	NA
yahK.EST3UTR	343934	344033	+	99	2	6	12	12	4	6	3	4	5	2	4	10	2.39922	6.08633	10.7655	11.7575	4.17165	6.11385	2.33679	2.49745	5.21608	1.95841	5.21608	10.2559	0.085251	NA	-0.133637	NA	-0.757791	0.143573	-0.294497	NA	-0.184354	0.797465
yahL.yahK.IGR	343934	344175	-	241	0	0	0	0	0	0	0	0	0	0	0	0	0	0	0	0	0	0	0	0	0	0	0	0	0	NA	0	NA	0	NA	0	NA	0	NA
yahK.yahL.IGR	344034	344075	+	41	0	0	0	0	0	0	0	0	0	0	0	0	0	0	0	0	0	0	0	0	0	0	0	0	0	NA	0	NA	0	NA	0	NA	0	NA
yahL.EST5UTR	344076	344175	+	99	0	0	0	0	0	0	0	0	0	0	0	0	0	0	0	0	0	0	0	0	0	0	0	0	0	NA	0	NA	0	NA	0	NA	0	NA
yahL	344176	344991	+	815	0	1	0	1	0	0	0	0	2	0	0	2	0	1.01439	0	0.979792	0	0	0	0	2.08643	0	0	2.05118	-0.000836661	NA	-0.016532	NA	-0.0682164	NA	0.0210531	NA	0.064344	NA
yahL.AS	344176	344991	-	815	0	0	0	0	0	0	2	0	0	0	0	0	0	0	0	0	0	0	1.55786	0	0	0	0	0	0	NA	0	NA	0.0577466	NA	0	NA	0	NA
yahL.EST3UTR	344992	345091	+	99	0	0	0	1	0	0	0	0	1	0	0	0	0	0	0	0.979792	0	0	0	0	1.04322	0	0	0	0.00474198	NA	-0.0118373	NA	-0.0494504	NA	0.00123423	NA	-0.0490828	NA
yahM.yahL.IGR	344992	345403	-	411	2	0	1	0	0	0	4	5	5	0	0	0	2.39922	0	0.897125	0	0	0	3.11572	3.12181	5.21608	0	0	0	-0.0136354	NA	-0.0276757	NA	0.199802	NA	0.092136	NA	-0.101648	NA
yahL.yahM.IGR	345092	345303	+	211	13	15	23	25	11	6	10	20	15	10	2	3	15.5949	15.2158	20.6339	24.4948	11.472	6.11385	7.78929	12.4873	15.6482	9.79204	2.60804	3.07676	0.052652	NA	-0.304731	NA	-0.512376	0.28977	-0.19459	0.607751	-1.94274	0.00738045
yahM.EST5UTR	345304	345403	+	99	189	166	204	183	75	83	80	143	107	92	27	20	226.726	168.389	183.013	179.302	78.2185	84.5749	62.3144	89.2838	111.624	90.0867	35.2086	20.5118	-0.0278847	0.943921	-0.912703	0.00252789	-1.09382	0.000327829	-0.5761	0.0398834	-2.61137	4.66895e-13
yahM.AS	345404	345565	-	161	48	79	132	69	51	76	79	106	9	16	54	87	57.5812	80.1367	118.42	67.6057	53.1885	77.442	61.5354	66.1824	9.38894	15.6673	70.4171	89.2262	0.0874449	0.744874	-0.157468	0.542531	-0.338708	0.364209	-2.56732	2.15218e-08	-0.1555	0.772335
yahM	345404	345649	+	245	55	58	65	71	31	17	18	45	37	30	8	8	65.9785	58.8346	58.3131	69.5653	32.3303	17.3226	14.0207	28.0963	38.599	29.3761	10.4322	8.2047	0.00520594	0.994079	-0.718856	0.0443302	-1.18387	0.00625071	-0.382923	0.242788	-2.44526	1.11543e-05
yahN.EST3UTR	345566	345665	-	99	41	57	108	68	41	50	80	108	8	20	40	49	49.184	57.8202	96.8895	66.6259	42.7594	50.9487	62.3144	67.4312	8.34572	19.5841	52.1608	50.2538	0.140974	0.545122	-0.33238	0.216524	-0.192465	0.639479	-2.24032	7.36741e-07	-0.495754	0.240633
yahM.EST3UTR	345650	345749	+	99	6	1	1	1	0	0	0	0	0	1	0	0	7.19765	1.01439	0.897125	0.979792	0	0	0	0	0	0.979204	0	0	-0.0225647	NA	-0.0488044	NA	-0.173593	NA	-0.0274647	NA	-0.192868	NA
yahN	345666	346337	-	671	102	97	136	95	96	100	243	297	45	71	36	49	122.36	98.3957	122.009	93.0803	100.12	101.897	189.28	185.436	46.9447	69.5235	46.9448	50.2538	-0.00727097	0.988454	-0.024991	0.93666	0.654153	0.0284533	-0.60381	0.0347725	-0.977529	0.00247552
yahN.AS	345750	346337	+	587	3	6	1	1	0	2	0	4	0	0	0	0	3.59883	6.08633	0.897125	0.979792	0	2.03795	0	2.49745	0	0	0	0	-0.0352096	NA	0.00365425	NA	0.0375728	NA	-0.092775	NA	-0.238845	NA
yahN.yahO.IGR	346338	346431	+	93	1	3	2	0	1	1	1	2	0	0	2	10	1.19961	3.04317	1.79425	0	1.04291	1.01897	0.778929	1.24873	0	0	2.60804	10.2559	-0.0245692	NA	0.0069013	NA	0.0182338	NA	-0.121053	NA	0.566041	NA
yahN.EST5UTR	346338	346437	-	99	0	0	2	0	0	0	0	0	0	0	0	0	0	0	1.79425	0	0	0	0	0	0	0	0	0	0.00838268	NA	-0.0202948	NA	-0.0749288	NA	-0.0306076	NA	-0.0887224	NA
yahO.5UTR	346432	346483	+	51	7	4	3	1	4	2	3	7	1	1	7	13	8.39726	4.05756	2.69137	0.979792	4.17165	2.03795	2.33679	4.37054	1.04322	0.979204	9.12815	13.3326	-0.0790274	NA	0.0573838	NA	0.183077	NA	-0.0780129	NA	0.962846	0.14026
yahO.yahN.IGR	346438	346483	-	45	0	0	1	0	0	0	0	0	0	0	0	0	0	0	0.897125	0	0	0	0	0	0	0	0	0	0.00448246	NA	-0.0112349	NA	-0.0476476	NA	-0.0171022	NA	-0.0462499	NA
yahO.AS	346484	346756	-	272	0	0	3	0	0	0	0	0	0	0	0	0	0	0	2.69137	0	0	0	0	0	0	0	0	0	0.010819	NA	-0.0259344	NA	-0.0918905	NA	-0.0390228	NA	-0.115307	NA
yahO	346484	346759	+	275	15	15	19	12	17	7	31	19	2	8	39	90	17.9941	15.2158	17.0454	11.7575	17.7295	7.13282	24.1468	11.8629	2.08643	7.83363	50.8568	92.3029	-0.019582	0.963692	-0.0345327	0.933265	0.12587	0.827587	-0.464889	0.217115	1.75588	0.00181828
prpR.EST3UTR	346757	346856	-	99	1	0	1	0	0	0	2	0	0	0	0	0	1.19961	0	0.897125	0	0	0	1.55786	0	0	0	0	0	-0.00130623	NA	-0.0112349	NA	0.0196843	NA	-0.0171022	NA	-0.0462499	NA
yahO.EST3UTR	346760	346859	+	99	14	13	12	16	16	8	26	24	8	0	25	53	16.7945	13.1871	10.7655	15.6767	16.6866	8.15179	20.2522	14.9847	8.34572	0	32.6005	54.3562	-0.0158132	NA	-0.0128966	0.972422	0.159147	0.782469	-0.469244	0.217265	1.03807	0.0587469
prpR	346857	348443	-	1586	5	0	3	4	2	4	6	4	0	2	6	6	5.99805	0	2.69137	3.91917	2.08583	4.0759	4.67358	2.49745	0	1.95841	7.82413	6.15353	0.00575568	NA	-0.0065586	NA	0.0205074	NA	-0.151299	NA	0.273588	0.682634
prpR.AS	346860	348443	+	1583	3	5	6	4	4	7	13	23	12	12	0	1	3.59883	5.07195	5.38275	3.91917	4.17165	7.13282	10.1261	14.3603	12.5186	11.7504	0	1.02559	0.00512768	NA	0.0292445	NA	0.459983	0.361601	0.258817	NA	-0.809636	0.209006
prpR.5UTR	348444	348471	-	27	0	0	0	0	1	0	0	2	0	0	0	0	0	0	0	0	1.04291	0	0	1.24873	0	0	0	0	0	NA	0.013903	NA	0.0494902	NA	0	NA	0	NA
prpR.prpB.IGR	348444	348645	+	201	0	0	0	0	0	2	0	4	0	0	0	0	0	0	0	0	0	2.03795	0	2.49745	0	0	0	0	0	NA	0.0232096	NA	0.0775908	NA	0	NA	0	NA
prpB.prpR.IGR	348472	348681	-	209	0	0	0	0	0	0	0	4	0	2	0	0	0	0	0	0	0	0	0	2.49745	0	1.95841	0	0	0	NA	0	NA	0.0775908	NA	0.0337938	NA	0	NA
prpB.5UTR	348646	348681	+	35	0	0	0	0	0	0	0	0	0	0	0	1	0	0	0	0	0	0	0	0	0	0	0	1.02559	0	NA	0	NA	0	NA	0	NA	0.070222	NA
prpB	348682	349572	+	890	0	0	0	2	0	1	0	0	0	0	0	4	0	0	0	1.95958	0	1.01897	0	0	0	0	0	4.10235	0.0118949	NA	-0.0112399	NA	-0.104544	NA	-0.0433271	NA	0.0639029	NA
prpB.AS	348682	349572	-	890	6	5	6	8	3	4	12	18	3	8	4	0	7.19765	5.07195	5.38275	7.83834	3.12874	4.0759	9.34715	11.2385	3.12965	7.83363	5.21608	0	0.00562938	NA	-0.085503	NA	0.173508	0.769207	-0.0348188	NA	-0.44384	0.480582
prpB.prpC.TU	349573	350011	+	438	0	2	0	2	0	0	0	0	2	4	0	0	0	2.02878	0	1.95958	0	0	0	0	2.08643	3.91681	0	0	-0.00066272	NA	-0.0422634	NA	-0.150703	NA	0.0477446	NA	-0.171493	NA
prpB.prpC.TU_AS	349573	350011	-	438	18	14	20	30	21	5	33	50	14	14	15	6	21.593	14.2014	17.9425	29.3938	21.9012	5.09487	25.7047	31.2181	14.605	13.7089	19.5603	6.15353	0.0387568	NA	-0.144431	0.645562	0.106968	0.857833	-0.171059	0.660803	-0.452918	0.43873
prpC	350012	351181	+	1169	2	2	6	1	2	4	4	2	6	9	4	4	2.39922	2.02878	5.38275	0.979792	2.08583	4.0759	3.11572	1.24873	6.25929	8.81283	5.21608	4.10235	0.019428	NA	-0.0044897	NA	-0.117766	NA	0.154179	NA	0.141545	0.849281
prpC.AS	350012	351181	-	1169	4	3	20	6	4	2	12	6	6	10	8	4	4.79844	3.04317	17.9425	5.87875	4.17165	2.03795	9.34715	3.74618	6.25929	9.79204	10.4322	4.10235	0.103816	NA	-0.274365	NA	-0.261096	0.635506	-0.0873789	NA	-0.262676	0.698254
prpC.prpD.TU	351182	351214	+	32	0	0	0	0	0	0	0	0	0	1	1	0	0	0	0	0	0	0	0	0	0	0.979204	1.30402	0	0	NA	0	NA	0	NA	0.0199938	NA	0.078104	NA
prpC.prpD.TU_AS	351182	351214	-	32	2	0	4	0	0	0	1	0	0	0	2	0	2.39922	0	3.5885	0	0	0	0.778929	0	0	0	2.60804	0	0.00456604	NA	-0.0548731	NA	-0.109355	NA	-0.0816427	NA	-0.0375372	NA
prpD	351215	352666	+	1451	0	2	3	2	0	2	2	6	4	5	6	2	0	2.02878	2.69137	1.95958	0	2.03795	1.55786	3.74618	4.17286	4.89602	7.82413	2.05118	0.0280933	NA	-0.0643709	NA	0.033263	NA	0.0886264	NA	0.240616	NA
prpD.AS	351215	352666	-	1451	10	14	14	12	9	12	2	10	4	14	10	6	11.9961	14.2014	12.5597	11.7575	9.38621	12.2277	1.55786	6.24363	4.17286	13.7089	13.0402	6.15353	-0.00783524	NA	-0.0213575	NA	-0.6024	0.230781	-0.07552	0.883202	-0.143795	0.845648
prpD.prpE.TU	352667	352705	+	38	0	0	2	1	0	0	2	0	0	1	0	0	0	0	1.79425	0.979792	0	0	1.55786	0	0	0.979204	0	0	0.0143422	NA	-0.0345433	NA	-0.0307847	NA	-0.0260013	NA	-0.149725	NA
prpD.prpE.TU_AS	352667	352705	-	38	0	0	0	0	2	0	0	0	0	0	0	0	0	0	0	0	2.08583	0	0	0	0	0	0	0	0	NA	0.0235099	NA	0	NA	0	NA	0	NA
prpE	352706	354592	+	1886	10	3	13	6	11	19	14	21	13	12	11	9	11.9961	3.04317	11.6626	5.87875	11.472	19.3605	10.905	13.1116	13.5618	11.7504	14.3442	9.23029	0.0185826	NA	0.123093	NA	0.156833	0.790821	0.0983583	0.832825	0.173121	0.808265
prpE.AS	352706	354592	-	1886	2	8	6	4	3	0	1	7	4	5	3	4	2.39922	8.11511	5.38275	3.91917	3.12874	0	0.778929	4.37054	4.17286	4.89602	3.91206	4.10235	-0.00730609	NA	-0.117608	NA	-0.166833	NA	-0.00405296	NA	-0.0549652	0.949517
prpE.EST3UTR	354593	354692	+	99	2	1	2	0	4	5	6	2	4	4	4	6	2.39922	1.01439	1.79425	0	4.17165	5.09487	4.67358	1.24873	4.17286	3.91681	5.21608	6.15353	-0.0222868	NA	0.170471	NA	0.282137	NA	0.211134	NA	0.69	0.274641
codB.prpE.IGR	354593	354921	-	328	14	12	12	11	13	2	7	14	5	13	7	9	16.7945	12.1727	10.7655	10.7777	13.5579	2.03795	5.45251	8.74108	5.21608	12.7296	9.12815	9.23029	-0.0302823	NA	-0.0580964	NA	-0.190863	0.741945	-0.0429526	0.937098	-0.0895825	0.912587
prpE.codB.IGR	354693	354883	+	190	1	0	2	0	4	1	3	4	1	1	2	5	1.19961	0	1.79425	0	4.17165	1.01897	2.33679	2.49745	1.04322	0.979204	2.60804	5.12794	0.0113791	NA	0.0727631	NA	0.183137	NA	0.00849483	NA	0.395585	NA
codB.5UTR	354884	354921	+	37	0	0	0	0	0	0	10	11	0	0	0	1	0	0	0	0	0	0	7.78929	6.86799	0	0	0	1.02559	0	NA	0	NA	0.426011	NA	0	NA	0.148895	NA
codB.AS	354922	356170	-	1248	2	0	0	0	2	6	4	6	2	6	0	0	2.39922	0	0	0	2.08583	6.11385	3.11572	3.74618	2.08643	5.87522	0	0	-0.0443267	NA	0.233848	NA	0.5741	NA	0.334882	NA	0	NA
codB	354922	356181	+	1259	10	7	11	10	16	23	216	211	16	15	26	9	11.9961	7.10072	9.86837	9.79792	16.6866	23.4364	168.249	131.74	16.6914	14.6881	33.9045	9.23029	0.00597671	0.991365	0.269628	0.348477	3.64456	7.00635e-11	0.180349	0.627361	0.659935	0.20261
codA	356171	357454	+	1283	52	62	61	51	67	48	567	482	72	84	196	159	62.3797	62.8921	54.7246	49.9694	69.8752	48.9108	441.653	300.943	75.1115	82.2531	255.588	163.069	-0.0548166	0.869292	0.0481078	0.879168	2.71174	1.55113e-17	0.294129	0.299984	1.84297	8.16037e-09
codA.AS	356171	357454	-	1283	23	27	33	13	12	7	28	22	28	19	6	9	27.591	27.3885	29.6051	12.7373	12.515	7.13282	21.81	13.736	29.21	18.6049	7.82413	9.23029	-0.0401003	NA	-0.248728	0.390295	-0.110064	0.849763	0.0380536	0.945175	-0.716781	0.192993
codA.EST3UTR	357455	357554	+	99	7	21	11	25	24	21	154	148	11	10	46	16	8.39726	21.3022	9.86837	24.4948	25.0299	21.3985	119.955	92.4057	11.4754	9.79204	59.985	16.4094	0.0190462	0.963757	0.0799312	0.826402	2.09993	9.69721e-05	-0.168434	0.662322	0.683327	0.188665
cynR.codA.IGR	357455	357690	-	235	13	5	23	14	5	10	10	33	15	11	5	8	15.5949	5.07195	20.6339	13.7171	5.21456	10.1897	7.78929	20.604	15.6482	10.7712	6.5201	8.2047	0.0620571	NA	-0.191757	NA	-0.0930958	0.880445	-0.0719698	0.887808	-0.548319	0.355181
codA.cynR.IGR	357555	357790	+	235	7	8	8	14	20	19	125	143	15	13	35	18	8.39726	8.11511	7.177	13.7171	20.8583	19.3605	97.3662	89.2838	15.6482	12.7296	45.6407	18.4606	0.0333974	0.923745	0.23417	0.41386	2.79561	3.73996e-07	0.109964	0.795731	1.08998	0.0303015
cynR.EST3UTR	357691	357790	-	99	0	2	2	5	4	0	4	12	0	4	2	2	0	2.02878	1.79425	4.89896	4.17165	0	3.11572	7.49235	0	3.91681	2.60804	2.05118	0.0381526	NA	-0.0371564	NA	0.106021	NA	-0.058054	NA	-0.100866	NA
cynR	357791	358690	-	899	2	4	10	8	8	0	15	12	4	12	7	18	2.39922	4.05756	8.97125	7.83834	8.3433	0	11.6839	7.49235	4.17286	11.7504	9.12815	18.4606	0.0754943	NA	-0.110034	NA	0.0506376	0.935724	-0.0105192	NA	0.257947	0.702328
cynR.AS	357791	358690	+	899	0	4	2	0	3	0	5	6	2	4	0	2	0	4.05756	1.79425	0	3.12874	0	3.89465	3.74618	2.08643	3.91681	0	2.05118	-0.0220804	NA	0.0310867	NA	0.256082	NA	0.108942	NA	0.0339805	NA
cynR.5UTR	358691	358709	-	18	0	0	0	0	0	0	0	0	0	1	0	4	0	0	0	0	0	0	0	0	0	0.979204	0	4.10235	0	NA	0	NA	0	NA	0.0199938	NA	0.156892	NA
cynR.cynT.IGR	358691	358772	+	81	0	0	0	0	2	0	0	0	0	0	0	0	0	0	0	0	2.08583	0	0	0	0	0	0	0	0	NA	0.0235099	NA	0	NA	0	NA	0	NA
cynT.cynR.IGR	358710	358798	-	88	0	0	0	3	0	0	2	0	0	2	0	6	0	0	0	2.93938	0	0	1.55786	0	0	1.95841	0	6.15353	0.0237883	NA	-0.0574355	NA	-0.0542422	NA	-0.0169674	NA	0.0988313	NA
cynT.5UTR	358773	358798	+	25	0	0	0	0	1	0	0	0	0	0	0	0	0	0	0	0	1.04291	0	0	0	0	0	0	0	0	NA	0.013903	NA	0	NA	0	NA	0	NA
cynT	358799	359458	+	659	2	2	1	0	2	2	4	2	0	2	0	1	2.39922	2.02878	0.897125	0	2.08583	2.03795	3.11572	1.24873	0	1.95841	0	1.02559	-0.0359466	NA	0.0781593	NA	0.225373	NA	0.0513651	NA	0.0326941	NA
cynT.AS	358799	359458	-	659	8	4	4	13	1	7	3	8	6	11	4	6	9.59687	4.05756	3.5885	12.7373	1.04291	7.13282	2.33679	4.9949	6.25929	10.7712	5.21608	6.15353	0.0135649	NA	-0.100241	NA	-0.302199	0.56912	0.00964063	NA	-0.162544	0.824315
cynT.cynS.TU	359459	359488	+	29	0	0	0	0	2	1	0	0	0	0	1	1	0	0	0	0	2.08583	1.01897	0	0	0	0	1.30402	1.02559	0	NA	0.0396491	NA	0	NA	0	NA	0.155263	NA
cynT.cynS.TU_AS	359459	359488	-	29	0	0	0	2	0	0	2	0	0	0	0	2	0	0	0	1.95958	0	0	1.55786	0	0	0	0	2.05118	0.010035	NA	-0.0243059	NA	-0.0105441	NA	-0.0365569	NA	0.00432543	NA
cynS	359489	359959	+	470	2	4	2	0	2	2	6	10	2	5	10	13	2.39922	4.05756	1.79425	0	2.08583	2.03795	4.67358	6.24363	2.08643	4.89602	13.0402	13.3326	-0.0627559	NA	0.075699	NA	0.582969	NA	0.208413	NA	1.6397	0.0369803
cynS.AS	359489	359959	-	470	4	4	0	1	1	0	3	2	2	0	2	2	4.79844	4.05756	0	0.979792	1.04291	0	2.33679	1.24873	2.08643	0	2.60804	2.05118	-0.0634256	NA	0.00385788	NA	0.205839	NA	0.0571053	NA	0.355195	NA
cynS.3UTR	359960	359991	+	31	0	0	1	1	0	0	0	2	0	1	3	1	0	0	0.897125	0.979792	0	0	0	1.24873	0	0.979204	3.91206	1.02559	0.0197174	NA	-0.0480076	NA	-0.0340316	NA	-0.0270446	NA	0.135063	NA
cynS.cynX.TU_AS	359960	359991	-	31	0	0	0	0	0	0	0	0	0	0	0	0	0	0	0	0	0	0	0	0	0	0	0	0	0	NA	0	NA	0	NA	0	NA	0	NA
cynX.AS	359992	361139	-	1147	98	155	143	138	11	14	24	23	16	14	2	6	117.562	157.23	128.289	135.211	11.472	14.2656	18.6943	14.3603	16.6914	13.7089	2.60804	6.15353	-0.0116719	0.981128	-3.07962	1.2966e-11	-2.81673	9.25122e-12	-2.83099	7.5004e-11	-4.55726	1.69933e-13
cynX	359992	361146	+	1154	10	10	9	18	10	1	16	9	14	13	4	4	11.9961	10.1439	8.07412	17.6363	10.4291	1.01897	12.4629	5.61926	14.605	12.7296	5.21608	4.10235	0.0143835	NA	-0.160539	NA	-0.163636	0.782817	0.015297	0.980574	-0.591791	0.328674
lacA.3UTR	361140	361248	-	108	182	262	339	364	32	21	29	39	42	40	0	5	218.329	265.77	304.125	356.644	33.3732	21.3985	22.589	24.3501	43.815	39.1681	0	5.12794	0.138343	0.531352	-3.4542	7.01598e-24	-3.72029	2.30054e-29	-2.84232	5.03406e-19	-6.37449	8.03962e-21
cynX.EST3UTR	361147	361246	+	99	0	0	0	0	0	1	0	2	0	0	0	0	0	0	0	0	0	1.01897	0	1.24873	0	0	0	0	0	NA	0.0137432	NA	0.0494902	NA	0	NA	0	NA
cynX.lacA.IGR	361247	361248	+	1	0	0	0	0	0	0	0	0	0	0	0	0	0	0	0	0	0	0	0	0	0	0	0	0	0	NA	0	NA	0	NA	0	NA	0	NA
lacA	361249	361860	-	611	625	735	1068	919	110	68	61	72	153	115	6	6	749.756	745.576	958.129	900.429	114.72	69.2902	47.5147	44.9541	159.612	112.608	7.82413	6.15353	0.10659	0.629006	-3.2612	3.70181e-38	-4.27211	7.55359e-61	-2.6853	2.84709e-28	-6.8452	2.41051e-48
lacA.AS	361249	361860	+	611	1	0	2	1	0	0	0	3	2	0	0	0	1.19961	0	1.79425	0.979792	0	0	0	1.87309	2.08643	0	0	0	0.00940009	NA	-0.0504032	NA	-0.0290847	NA	-0.0113209	NA	-0.208926	NA
lacA.lacY.TU	361861	361925	-	64	128	165	197	171	31	16	9	14	30	36	3	8	153.55	167.374	176.734	167.544	32.3303	16.3036	7.01037	8.74108	31.2965	35.2513	3.91206	8.2047	0.0200643	0.963692	-2.59912	3.4241e-11	-4.26007	2.88303e-21	-2.16986	1.02271e-08	-4.55156	9.91146e-17
lacA.lacY.TU_AS	361861	361925	+	64	2	0	0	1	1	0	0	1	0	0	0	0	2.39922	0	0	0.979792	1.04291	0	0	0.624363	0	0	0	0	-0.00634882	NA	0.00112926	NA	-0.0163655	NA	-0.0222266	NA	-0.0595087	NA
lacY	361926	363179	-	1253	611	652	981	820	175	121	100	128	192	232	7	19	732.961	661.382	880.08	803.43	182.51	123.296	77.8929	79.9184	200.297	227.175	9.12815	19.4862	0.0942101	0.671104	-2.38098	4.00035e-25	-3.36836	8.07067e-47	-1.91154	4.16145e-17	-5.71539	1.57369e-58
lacY.AS	361926	363179	+	1253	3	8	0	5	8	0	4	6	6	5	2	0	3.59883	8.11511	0	4.89896	8.3433	0	3.11572	3.74618	6.25929	4.89602	2.60804	0	-0.0394313	NA	0.0486048	NA	0.0825898	NA	0.110372	NA	-0.185304	0.787173
lacY.lacZ.TU	363180	363230	-	50	159	194	199	198	21	32	29	33	54	33	5	0	190.738	196.791	178.528	193.999	21.9012	32.6072	22.589	20.604	56.3336	32.3137	6.5201	0	-0.0115606	0.981128	-2.55403	2.21794e-11	-2.96933	3.92205e-15	-1.89551	2.45567e-07	-5.53855	2.01461e-15
lacY.lacZ.TU_AS	363180	363230	+	50	2	0	0	0	0	0	1	2	0	0	0	0	2.39922	0	0	0	0	0	0.778929	1.24873	0	0	0	0	-0.0109602	NA	0	NA	0.0688765	NA	0	NA	0	NA
lacZ	363231	366305	-	3074	4128	5176	5948	5102	562	674	1316	2053	1222	1099	55	44	4951.99	5250.48	5336.1	4998.9	586.117	686.789	1025.07	1281.82	1274.81	1076.14	71.7212	45.1259	0.00674541	0.988454	-2.97966	4.27212e-61	-2.11386	1.06978e-32	-2.09325	2.2578e-31	-6.43914	3.29481e-177
lacZ.AS	363231	366305	+	3074	3	4	2	4	5	10	10	6	0	9	12	2	3.59883	4.05756	1.79425	3.91917	5.21456	10.1897	7.78929	3.74618	0	8.81283	15.6483	2.05118	-0.0159622	NA	0.127322	NA	0.215664	0.69353	0.069491	NA	0.47184	0.453981
lacZ.5UTR	366306	366327	-	21	109	141	179	151	18	14	42	91	39	24	2	2	130.757	143.029	160.585	147.949	18.7724	14.2656	32.715	56.817	40.6854	23.5009	2.60804	2.05118	0.0325179	0.929972	-2.96623	1.12753e-11	-1.52106	2.94966e-05	-2.04534	3.70039e-07	-5.49659	9.96984e-13
lacZ.lacI.IGR	366306	366427	+	121	0	0	0	0	0	2	0	0	0	0	0	0	0	0	0	0	0	2.03795	0	0	0	0	0	0	0	NA	0.0232096	NA	0	NA	0	NA	0	NA
lacI.EST3UTR	366328	366427	-	99	56	84	101	90	13	9	23	64	19	20	12	7	67.1781	85.2087	90.6096	88.1813	13.5579	9.17077	17.9154	39.9592	19.8211	19.5841	15.6483	7.17912	0.0353531	0.922501	-2.55167	8.54439e-07	-1.23483	0.00362523	-1.8125	0.000172707	-2.73645	5.33641e-07
lacI	366428	367510	-	1082	49	52	36	35	18	35	125	106	35	53	104	175	58.7808	52.7482	32.2965	34.2927	18.7724	35.6641	97.3662	66.1824	36.5125	51.8978	135.618	179.478	-0.18828	0.400775	-0.069085	0.839351	1.02883	0.00615295	0.146567	0.671609	2.04479	1.24385e-07
lacI.AS	366428	367510	+	1082	6	12	6	10	6	4	6	2	8	4	0	8	7.19765	12.1727	5.38275	9.79792	6.25748	4.0759	4.67358	1.24873	8.34572	3.91681	0	8.2047	-0.018006	NA	-0.0515983	NA	-0.353681	0.489198	-0.0395666	NA	-0.249452	0.713375
lacI.mhpR.TU	367511	367586	-	75	9	9	16	4	12	4	31	33	11	13	25	45	10.7965	9.1295	14.354	3.91917	12.515	4.0759	24.1468	20.604	11.4754	12.7296	32.6005	46.1515	-0.00903676	NA	-0.0219419	0.958194	0.600436	0.214591	0.0796074	0.873746	1.38433	0.0156699
lacI.mhpR.TU_AS	367511	367586	+	75	0	0	0	0	0	0	0	0	0	0	0	0	0	0	0	0	0	0	0	0	0	0	0	0	0	NA	0	NA	0	NA	0	NA	0	NA
mhpR	367587	368420	-	833	15	1	15	8	23	27	202	78	30	26	114	146	17.9941	1.01439	13.4569	7.83834	23.987	27.5123	157.344	48.7003	31.2965	25.4593	148.658	149.736	0.0210349	0.959171	0.362837	0.231407	2.8344	1.33403e-06	0.558465	0.140153	3.54024	8.6707e-09
mhpR.AS	367587	368420	+	833	2	8	12	10	2	4	10	18	4	12	4	8	2.39922	8.11511	10.7655	9.79792	2.08583	4.0759	7.78929	11.2385	4.17286	11.7504	5.21608	8.2047	0.0591474	NA	-0.239813	NA	-0.0319143	0.962501	-0.0565839	NA	-0.219209	0.752058
mhpR.mhpA.IGR	368421	368518	+	97	0	0	0	0	0	0	0	0	0	0	0	1	0	0	0	0	0	0	0	0	0	0	0	1.02559	0	NA	0	NA	0	NA	0	NA	0.070222	NA
mhpR.5UTR	368421	368536	-	115	0	4	1	2	7	4	37	11	7	2	31	23	0	4.05756	0.897125	1.95958	7.30039	4.0759	28.8204	6.86799	7.30251	1.95841	40.4247	23.5885	-0.0219	NA	0.222079	NA	1.64853	0.0140381	0.234809	0.519785	3.14952	0.00128771
mhpA.5UTR	368519	368610	+	91	0	0	0	0	0	0	0	0	0	0	0	0	0	0	0	0	0	0	0	0	0	0	0	0	0	NA	0	NA	0	NA	0	NA	0	NA
mhpA.mhpR.IGR	368537	368610	-	73	0	0	0	0	0	2	1	0	0	0	0	0	0	0	0	0	0	2.03795	0.778929	0	0	0	0	0	0	NA	0.0232096	NA	0.0293689	NA	0	NA	0	NA
mhpA	368611	370275	+	1664	4	4	6	0	4	4	10	6	6	2	6	2	4.79844	4.05756	5.38275	0	4.17165	4.0759	7.78929	3.74618	6.25929	1.95841	7.82413	2.05118	-0.0258764	NA	0.0448611	NA	0.225629	NA	0.0612267	NA	0.213545	0.759194
mhpA.AS	368611	370275	-	1664	0	0	0	4	0	0	4	2	2	0	1	0	0	0	0	3.91917	0	0	3.11572	1.24873	2.08643	0	1.30402	0	0.0312875	NA	-0.0752355	NA	0.0107932	NA	-0.0310064	NA	-0.153989	NA
mhpB	370277	371221	+	944	13	14	22	24	25	13	17	10	24	12	24	18	15.5949	14.2014	19.7367	23.515	26.0728	13.2467	13.2418	6.24363	25.0372	11.7504	31.2965	18.4606	0.0559274	NA	-0.0224253	0.955875	-0.562358	0.237775	-0.052508	0.915206	0.0988604	0.895601
mhpB.AS	370277	371221	-	944	2	2	2	2	4	2	0	3	0	2	0	2	2.39922	2.02878	1.79425	1.95958	4.17165	2.03795	0	1.87309	0	1.95841	0	2.05118	-0.00491037	NA	0.0344657	NA	-0.11289	NA	-0.0552959	NA	-0.124215	NA
mhpB.mhpC.TU	371222	371238	+	16	0	0	1	0	0	1	2	0	0	1	0	0	0	0	0.897125	0	0	1.01897	1.55786	0	0	0.979204	0	0	0.00511375	NA	0.00150018	NA	0.0224294	NA	0.00168235	NA	-0.0522372	NA
mhpB.mhpC.TU_AS	371222	371238	-	16	0	0	0	0	0	0	0	0	0	0	0	0	0	0	0	0	0	0	0	0	0	0	0	0	0	NA	0	NA	0	NA	0	NA	0	NA
mhpC	371239	372105	+	866	0	3	17	14	9	2	16	7	6	18	11	9	0	3.04317	15.2511	13.7171	9.38621	2.03795	12.4629	4.37054	6.25929	17.6257	14.3442	9.23029	0.274231	NA	-0.183943	NA	-0.248046	0.653773	-0.0435542	0.936292	-0.113872	0.883744
mhpC.AS	371239	372105	-	866	2	4	4	3	6	2	0	3	2	4	0	2	2.39922	4.05756	3.5885	2.93938	6.25748	2.03795	0	1.87309	2.08643	3.91681	0	2.05118	0.000266599	NA	0.0219601	NA	-0.27917	NA	-0.010396	NA	-0.315031	NA
mhpC.mhpD.TU	372106	372114	+	8	0	0	0	0	0	0	0	0	0	1	0	0	0	0	0	0	0	0	0	0	0	0.979204	0	0	0	NA	0	NA	0	NA	0.0199938	NA	0	NA
mhpC.mhpD.TU_AS	372106	372114	-	8	0	1	0	1	0	0	0	0	0	0	0	0	0	1.01439	0	0.979792	0	0	0	0	0	0	0	0	-0.000571753	NA	-0.0118373	NA	-0.0494504	NA	-0.0179999	NA	-0.0490828	NA
mhpD	372115	372924	+	809	0	8	5	10	7	9	25	19	10	22	4	1	0	8.11511	4.48562	9.79792	7.30039	9.17077	19.4732	11.8629	10.4322	21.5425	5.21608	1.02559	0.0417948	NA	0.0228082	NA	0.358487	0.488202	0.208471	0.585301	-0.417055	0.508747
mhpD.AS	372115	372924	-	809	0	1	2	2	0	2	0	0	0	0	0	4	0	1.01439	1.79425	1.95958	0	2.03795	0	0	0	0	0	4.10235	0.0165097	NA	-0.0200941	NA	-0.245226	NA	-0.107586	NA	0.0146899	NA
mhpF	372921	373871	+	950	4	13	9	20	13	20	18	30	18	12	6	16	4.79844	13.1871	8.07412	19.5958	13.5579	20.3795	14.0207	18.7309	18.7779	11.7504	7.82413	16.4094	0.0502697	NA	0.044388	NA	0.0936795	0.878768	0.0284239	0.960877	-0.0741199	0.926763
mhpF.AS	372925	373867	-	942	4	4	0	4	4	1	0	0	6	2	0	2	4.79844	4.05756	0	3.91917	4.17165	1.01897	0	0	6.25929	1.95841	0	2.05118	-0.0286815	NA	0.0207752	NA	-0.483559	NA	0.0801551	NA	-0.136622	NA
mhpE	373868	374881	+	1013	2	7	13	12	12	9	3	23	9	12	7	15	2.39922	7.10072	11.6626	11.7575	12.515	9.17077	2.33679	14.3603	9.38894	11.7504	9.12815	15.3838	0.0914029	NA	-0.0135483	NA	-0.147395	0.806034	-0.0242087	0.967804	0.0297686	0.974709
mhpE.AS	373868	374881	-	1013	0	0	0	2	0	0	0	0	0	2	0	0	0	0	0	1.95958	0	0	0	0	0	1.95841	0	0	0.00886993	NA	-0.0214241	NA	-0.0783252	NA	0.000103462	NA	-0.094034	NA
mhpE.EST3UTR	374882	374981	+	99	8	26	11	10	16	12	10	24	11	26	12	7	9.59687	26.3741	9.86837	9.79792	16.6866	12.2277	7.78929	14.9847	11.4754	25.4593	15.6483	7.17912	-0.0815969	NA	0.0815961	NA	0.0783297	0.901061	0.202895	0.594213	0.0836529	0.917404
mhpT.mhpE.IGR	374882	375458	-	576	5	1	10	2	4	4	3	7	2	4	1	3	5.99805	1.01439	8.97125	1.95958	4.17165	4.0759	2.33679	4.37054	2.08643	3.91681	1.30402	3.07676	0.0256809	NA	-0.0322942	NA	-0.145892	NA	-0.0942231	NA	-0.331461	0.609549
mhpE.mhpT.IGR	374982	375385	+	403	70	61	64	61	58	79	44	86	35	74	31	45	83.9726	61.8777	57.416	59.7673	60.4889	80.499	34.2729	53.6952	36.5125	72.4611	40.4247	46.1515	-0.0557915	0.869292	0.0658397	0.847408	-0.230253	0.579981	-0.0321016	0.948523	-0.298248	0.545666
mhpT.5UTR	375386	375458	+	72	9	4	8	15	2	14	2	9	6	2	3	3	10.7965	4.05756	7.177	14.6969	2.08583	14.2656	1.55786	5.61926	6.25929	1.95841	3.91206	3.07676	0.029028	NA	-0.040656	NA	-0.439046	0.381332	-0.210645	NA	-0.547597	0.37951
mhpT	375459	376670	+	1211	6	2	8	25	13	20	18	16	14	5	12	10	7.19765	2.02878	7.177	24.4948	13.5579	20.3795	14.0207	9.9898	14.605	4.89602	15.6483	10.2559	0.171379	NA	0.0141331	NA	-0.135852	0.821066	-0.131756	0.754685	-0.122183	0.872581
mhpT.AS	375459	376670	-	1211	0	2	2	0	4	4	2	0	2	2	0	0	0	2.02878	1.79425	0	4.17165	4.0759	1.55786	0	2.08643	1.95841	0	0	-0.002846	NA	0.0845955	NA	-0.0251883	NA	0.0592758	NA	-0.255777	NA
mhpT.EST3UTR	376671	376721	+	50	0	0	0	4	0	2	3	2	1	0	2	3	0	0	0	3.91917	0	2.03795	2.33679	1.24873	1.04322	0	2.60804	3.07676	0.0453926	NA	-0.031221	NA	-0.0122438	NA	-0.0854218	NA	0.0767028	NA
yaiL.mhpT.IGR	376671	376771	-	100	0	0	2	0	0	0	0	0	0	0	0	0	0	0	1.79425	0	0	0	0	0	0	0	0	0	0.00838268	NA	-0.0202948	NA	-0.0749288	NA	-0.0306076	NA	-0.0887224	NA
yaiL.EST5UTR	376722	376771	+	49	7	7	10	10	5	13	7	12	12	4	5	4	8.39726	7.10072	8.97125	9.79792	5.21456	13.2467	5.45251	7.49235	12.5186	3.91681	6.5201	4.10235	0.0177237	NA	-0.00248652	NA	-0.161954	0.785802	-0.0313202	NA	-0.309737	0.635393
yaiL	376772	377311	+	539	102	116	145	114	134	113	108	142	130	122	65	81	122.36	117.669	130.083	111.696	139.75	115.144	84.1244	88.6595	135.618	119.463	84.7614	83.0726	0.00291919	0.997583	0.020864	0.94416	-0.355737	0.216354	0.0296474	0.940137	-0.436889	0.182332
yaiL.AS	376772	377311	-	539	3	4	2	2	0	5	1	0	1	0	0	1	3.59883	4.05756	1.79425	1.95958	0	5.09487	0.778929	0	1.04322	0	0	1.02559	-0.0205176	NA	0.0189545	NA	-0.234298	NA	-0.0945194	NA	-0.236324	NA
yaiL.EST3UTR	377312	377411	+	99	23	42	24	35	35	29	38	54	33	38	11	21	27.591	42.6043	21.531	34.2927	36.5019	29.5503	29.5993	33.7156	34.4261	37.2097	14.3442	21.5373	-0.049193	0.889238	0.0515079	0.891626	0.0914497	0.863031	0.107226	0.791196	-0.3796	0.476259
frmB.yaiL.IGR	377312	377434	-	122	11	14	26	25	15	25	43	26	17	12	4	14	13.1957	14.2014	23.3252	24.4948	15.6437	25.4744	33.494	16.2334	17.7347	11.7504	5.21608	14.3582	0.0909331	NA	-0.0360293	0.928772	0.0199278	0.976982	-0.173235	0.652477	-0.687496	0.210159
yaiL.frmB.IGR	377412	377534	+	122	21	28	33	22	33	24	36	45	30	23	9	10	25.1918	28.4029	29.6051	21.5554	34.4161	24.4554	28.0415	28.0963	31.2965	22.5217	11.7362	10.2559	-0.00853141	0.98583	0.039546	0.916946	0.0617681	0.9102	0.0180741	0.975881	-0.770376	0.126123
frmB.EST3UTR	377435	377534	-	99	15	24	37	26	31	17	44	48	24	20	22	21	17.9941	24.3453	33.1936	25.4746	32.3303	17.3226	34.2729	29.9694	25.0372	19.5841	28.6885	21.5373	0.0632165	0.848599	-0.0483262	0.89867	0.0597996	0.912797	-0.110365	0.788875	-0.137636	0.832027
frmB	377535	378368	-	833	12	14	31	22	40	26	80	74	36	35	23	43	14.3953	14.2014	27.8109	21.5554	41.7165	26.4933	62.3144	46.2028	37.5558	34.2721	29.9925	44.1003	0.128742	0.586863	0.107917	0.732878	0.762288	0.0673691	0.173202	0.624286	0.381405	0.455079
frmB.AS	377535	378368	+	833	57	63	81	78	62	55	55	84	80	56	18	36	68.3777	63.9065	72.6671	76.4238	64.6606	56.0436	42.8411	52.4465	83.4572	54.8354	23.4724	36.9212	0.0323971	0.930409	-0.0822991	0.780374	-0.42769	0.233768	-0.0376158	0.93333	-1.03392	0.00725328
frmB.frmA.TU	378369	378461	-	92	6	11	7	17	29	26	49	56	17	16	18	24	7.19765	11.1583	6.27987	16.6565	30.2445	26.4933	38.1675	34.9643	17.7347	15.6673	23.4724	24.6141	0.0293662	0.940936	0.425629	0.175641	1.07884	0.0251683	0.137155	0.73174	0.632901	0.230588
frmB.frmA.TU_AS	378369	378461	+	92	27	34	73	46	57	57	5	34	61	48	5	3	32.3894	34.4892	65.4901	45.0704	59.446	58.0815	3.89465	21.2283	63.6361	47.0018	6.5201	3.07676	0.112692	0.645809	0.0169577	0.964714	-1.573	0.00127262	-0.000377061	0.999799	-3.15979	6.64474e-06
frmA	378462	379571	-	1109	46	83	96	101	103	98	249	297	145	117	129	164	55.182	84.1943	86.124	98.959	107.42	99.8595	193.953	185.436	151.266	114.567	168.219	168.196	0.109668	0.645809	0.0472547	0.872103	0.910329	0.00131085	0.289992	0.268013	0.74098	0.0114456
frmA.AS	378462	379571	+	1109	11	15	12	18	14	15	10	16	9	8	4	7	13.1957	15.2158	10.7655	17.6363	14.6008	15.2846	7.78929	9.9898	9.38894	7.83363	5.21608	7.17912	-0.000597021	NA	0.0114186	NA	-0.258764	0.628502	-0.152479	0.702762	-0.555586	0.341606
frmA.frmR.TU	379572	379605	-	33	5	11	24	13	7	6	23	44	11	23	29	23	5.99805	11.1583	21.531	12.7373	7.30039	6.11385	17.9154	27.472	11.4754	22.5217	37.8166	23.5885	0.107413	NA	-0.311424	0.293462	0.169046	0.761322	-0.0024998	0.995815	0.447632	0.429882
frmA.frmR.TU_AS	379572	379605	+	33	0	0	1	0	0	0	0	0	0	0	0	0	0	0	0.897125	0	0	0	0	0	0	0	0	0	0.00448246	NA	-0.0112349	NA	-0.0476476	NA	-0.0171022	NA	-0.0462499	NA
frmR	379606	379881	-	275	16	31	26	18	29	31	65	64	27	33	44	44	19.1937	31.4461	23.3252	17.6363	30.2445	31.5882	50.6304	39.9592	28.1668	32.3137	57.3769	45.1259	-0.0446516	0.896327	0.148926	0.60323	0.769286	0.0650346	0.181051	0.607751	0.968073	0.027775
frmR.AS	379606	379881	+	275	0	1	3	0	0	0	0	0	0	0	0	0	0	1.01439	2.69137	0	0	0	0	0	0	0	0	0	0.00522269	NA	-0.0259344	NA	-0.0918905	NA	-0.0390228	NA	-0.115307	NA
frmR.EST5UTR	379882	379975	-	93	6	5	8	3	7	3	15	12	8	6	12	10	7.19765	5.07195	7.177	2.93938	7.30039	3.05692	11.6839	7.49235	8.34572	5.87522	15.6483	10.2559	-0.0153827	NA	0.00228228	NA	0.285068	0.597098	0.0742144	NA	0.548707	0.366024
frmR.yaiO.IGR	379882	380068	+	186	0	2	0	0	2	0	0	2	0	0	0	0	0	2.02878	0	0	2.08583	0	0	1.24873	0	0	0	0	-0.0111289	NA	0.0261758	NA	0.054856	NA	0	NA	0	NA
yaiO.EST3UTR	379976	380068	-	92	2	4	6	8	2	2	6	9	2	0	0	0	2.39922	4.05756	5.38275	7.83834	2.08583	2.03795	4.67358	5.61926	2.08643	0	0	0	0.0363141	NA	-0.126819	NA	-0.0702202	NA	-0.285008	NA	-1.53322	NA
yaiO	380069	380842	-	773	8	7	15	14	7	7	18	17	13	0	4	6	9.59687	7.10072	13.4569	13.7171	7.30039	7.13282	14.0207	10.6142	13.5618	0	5.21608	6.15353	0.0447118	NA	-0.111512	NA	-0.0428305	0.945152	-0.1717	0.66368	-0.473396	0.445694
yaiO.AS	380069	380842	+	773	0	2	0	0	0	0	2	0	0	0	0	2	0	2.02878	0	0	0	0	1.55786	0	0	0	0	2.05118	-0.0114938	NA	0	NA	0.065992	NA	0	NA	0.125418	NA
yaiX	380844	381059	-	215	0	0	0	2	0	1	0	0	0	0	2	0	0	0	0	1.95958	0	1.01897	0	0	0	0	2.60804	0	0.0101318	NA	-0.00957217	NA	-0.0893196	NA	-0.0369107	NA	0.020144	NA
yaiX.AS	380844	381059	+	215	0	0	0	0	0	0	0	0	0	0	0	0	0	0	0	0	0	0	0	0	0	0	0	0	0	NA	0	NA	0	NA	0	NA	0	NA
yaiX.EST5UTR	381060	381159	-	99	0	0	0	0	0	2	0	0	0	0	2	0	0	0	0	0	0	2.03795	0	0	0	0	2.60804	0	0	NA	0.0232096	NA	0	NA	0	NA	0.125202	NA
yaiX.insCD-1.IGR	381060	381205	+	145	0	0	0	0	0	0	0	0	0	0	0	0	0	0	0	0	0	0	0	0	0	0	0	0	0	NA	0	NA	0	NA	0	NA	0	NA
insCD-1.yaiX.IGR	381160	381305	-	145	0	0	0	0	0	0	0	0	0	0	0	0	0	0	0	0	0	0	0	0	0	0	0	0	0	NA	0	NA	0	NA	0	NA	0	NA
insCD-1.EST5UTR	381206	381305	+	99	1	0	0	0	0	2	0	0	2	0	0	2	1.19961	0	0	0	0	2.03795	0	0	2.08643	0	0	2.05118	-0.0102512	NA	0.0368441	NA	0	NA	0.0550865	NA	0.167505	NA
insC-1	381306	381716	+	410	16	32	29	13	24	31	34	51	26	25	16	23	19.1937	32.4604	26.0166	12.7373	25.0299	31.5882	26.4836	31.8425	27.1236	24.4801	20.8643	23.5885	-0.0533771	0.874394	0.115073	0.718651	0.290077	0.535155	0.10876	0.793756	0.110114	0.875171
insCD-1.AS	381306	382403	-	1097	9	12	15	13	9	12	12	17	2	9	2	7	10.7965	12.1727	13.4569	12.7373	9.38621	12.2277	9.34715	10.6142	2.08643	8.81283	2.60804	7.17912	0.0138968	NA	-0.0361725	NA	-0.13183	0.827761	-0.260597	0.484778	-0.59157	0.322982
insCD-1	381306	382579	+	1273	55	82	66	62	61	59	89	88	60	63	27	71	65.9785	83.1799	59.2102	60.7471	63.6177	60.1195	69.3247	54.9439	62.5929	61.6898	35.2086	72.8168	-0.0617899	0.855277	0.0107587	0.972657	0.0263593	0.956437	0.0169962	0.975619	-0.0948984	0.87319
insD-1	381674	382579	+	905	42	57	42	50	40	34	61	52	39	46	18	49	50.3836	57.8202	37.6792	48.9896	41.7165	34.6451	47.5147	32.4669	40.6854	45.0434	23.4724	50.2538	-0.0530229	0.874394	-0.0401496	0.910579	-0.0611956	0.906188	-0.00397276	0.99473	-0.138701	0.818553
yaiF.EST3UTR	382404	382503	-	99	0	4	5	9	2	3	12	6	5	3	4	4	0	4.05756	4.48562	8.81813	2.08583	3.05692	9.34715	3.74618	5.21608	2.93761	5.21608	4.10235	0.0706762	NA	-0.123063	NA	-0.00696457	NA	-0.0857935	NA	-0.147668	0.840917
yaiF	382504	382890	-	386	0	3	1	6	2	2	6	0	5	6	1	11	0	3.04317	0.897125	5.87875	2.08583	2.03795	4.67358	0	5.21608	5.87522	1.30402	11.2815	0.0286644	NA	-0.0410655	NA	-0.0898781	NA	0.0641118	NA	0.204572	0.767152
insCD-1.EST3UTR	382580	382679	+	99	0	2	1	0	0	1	2	2	0	0	0	0	0	2.02878	0.897125	0	0	1.01897	1.55786	1.24873	0	0	0	0	-0.00778648	NA	0.0022301	NA	0.0749563	NA	-0.0290661	NA	-0.0747686	NA
yaiF.AS	382680	382738	+	58	0	0	0	0	1	0	0	1	0	2	0	0	0	0	0	0	1.04291	0	0	0.624363	0	1.95841	0	0	0	NA	0.013903	NA	0.0249443	NA	0.0337938	NA	0	NA
yaiP	382739	383935	-	1196	0	0	3	3	4	0	4	6	2	0	0	0	0	0	2.69137	2.93938	4.17165	0	3.11572	3.74618	2.08643	0	0	0	0.0567678	NA	-0.0163003	NA	0.0302555	NA	-0.0742402	NA	-0.531183	NA
yaiP.AS	382739	383935	+	1196	2	10	2	4	1	6	2	8	8	4	2	4	2.39922	10.1439	1.79425	3.91917	1.04291	6.11385	1.55786	4.9949	8.34572	3.91681	2.60804	4.10235	-0.0473946	NA	0.0253039	NA	0.0454274	NA	0.128467	NA	0.0633407	0.939539
yaiP.ykiC.IGR	383936	383959	+	23	0	0	0	0	0	0	0	0	0	0	0	0	0	0	0	0	0	0	0	0	0	0	0	0	0	NA	0	NA	0	NA	0	NA	0	NA
yaiP.EST5UTR	383936	383997	-	61	0	0	0	0	0	0	0	0	0	0	0	0	0	0	0	0	0	0	0	0	0	0	0	0	0	NA	0	NA	0	NA	0	NA	0	NA
ykiC	383960	384079	+	119	0	0	0	0	0	0	0	0	0	0	0	0	0	0	0	0	0	0	0	0	0	0	0	0	0	NA	0	NA	0	NA	0	NA	0	NA
ykiC.AS	383960	384079	-	119	0	0	0	0	0	0	0	0	0	0	0	0	0	0	0	0	0	0	0	0	0	0	0	0	0	NA	0	NA	0	NA	0	NA	0	NA
yaiS.EST3UTR	383998	384058	-	60	0	0	0	0	0	0	0	0	0	0	0	0	0	0	0	0	0	0	0	0	0	0	0	0	0	NA	0	NA	0	NA	0	NA	0	NA
yaiS	384059	384616	-	557	2	0	2	0	0	0	0	0	2	0	0	0	2.39922	0	1.79425	0	0	0	0	0	2.08643	0	0	0	-0.0020005	NA	-0.0250555	NA	-0.0918053	NA	0.00354702	NA	-0.107293	NA
yaiS.AS	384059	384616	+	557	0	0	0	0	0	0	0	2	0	0	0	0	0	0	0	0	0	0	0	1.24873	0	0	0	0	0	NA	0	NA	0.0494902	NA	0	NA	0	NA
yaiS.EST5UTR	384617	384716	-	99	0	0	0	0	0	1	0	1	0	0	0	0	0	0	0	0	0	1.01897	0	0.624363	0	0	0	0	0	NA	0.0137432	NA	0.0249443	NA	0	NA	0	NA
yaiS.tauA.IGR	384617	385204	+	587	0	0	0	2	0	0	2	0	0	0	0	0	0	0	0	1.95958	0	0	1.55786	0	0	0	0	0	0.00886994	NA	-0.0214242	NA	-0.00927986	NA	-0.032292	NA	-0.0940341	NA
tauA.yaiS.IGR	384717	385231	-	514	0	0	0	0	0	2	0	2	0	0	0	0	0	0	0	0	0	2.03795	0	1.24873	0	0	0	0	0	NA	0.0232096	NA	0.0494902	NA	0	NA	0	NA
tauA.5UTR	385205	385231	+	26	0	0	0	1	0	0	0	0	1	0	0	1	0	0	0	0.979792	0	0	0	0	1.04322	0	0	1.02559	0.00474198	NA	-0.0118373	NA	-0.0494504	NA	0.00123423	NA	0.00847962	NA
tauA	385232	386194	+	962	0	2	0	0	2	2	4	4	2	4	10	26	0	2.02878	0	0	2.08583	2.03795	3.11572	2.49745	2.08643	3.91681	13.0402	26.6653	-0.0573319	NA	0.232888	NA	0.778742	NA	0.456336	NA	3.88115	0.000991435
tauA.AS	385232	386194	-	962	0	0	2	2	2	2	0	4	2	0	0	0	0	0	1.79425	1.95958	2.08583	2.03795	0	2.49745	2.08643	0	0	0	0.0362276	NA	0.00392775	NA	-0.0446239	NA	-0.0342497	NA	-0.346174	NA
tauA.tauB.TU	386195	386206	+	11	0	0	0	0	0	0	0	0	0	0	1	0	0	0	0	0	0	0	0	0	0	0	1.30402	0	0	NA	0	NA	0	NA	0	NA	0.078104	NA
tauA.tauB.TU_AS	386195	386206	-	11	0	0	0	1	0	0	0	2	0	0	0	0	0	0	0	0.979792	0	0	0	1.24873	0	0	0	0	0.00474198	NA	-0.0118373	NA	0.010018	NA	-0.0179999	NA	-0.0490828	NA
tauB.AS	386207	386970	-	763	2	2	2	1	4	0	0	3	0	0	0	0	2.39922	2.02878	1.79425	0.979792	4.17165	0	0	1.87309	0	0	0	0	-0.00839494	NA	0.016735	NA	-0.0415583	NA	-0.109009	NA	-0.290015	NA
tauB	386207	386974	+	767	2	2	4	0	0	2	4	6	6	2	12	15	2.39922	2.02878	3.5885	0	0	2.03795	3.11572	3.74618	6.25929	1.95841	15.6483	15.3838	-0.00885477	NA	-0.0503943	NA	0.181598	NA	0.126579	NA	1.21741	0.0808417
tauC.AS	386971	387794	-	823	2	0	0	4	1	2	0	2	2	2	0	0	2.39922	0	0	3.91917	1.04291	2.03795	0	1.24873	2.08643	1.95841	0	0	0.0100778	NA	-0.01087	NA	-0.137049	NA	0.00264945	NA	-0.394091	NA
tauC	386971	387798	+	827	2	6	4	4	1	2	2	4	5	1	9	26	2.39922	6.08633	3.5885	3.91917	1.04291	2.03795	1.55786	2.49745	5.21608	0.979204	11.7362	26.6653	-0.00888953	NA	-0.105811	NA	-0.199375	0.724094	-0.034366	NA	0.998573	0.119067
tauD	387795	388646	+	851	2	12	14	6	6	3	18	7	2	10	17	19	2.39922	12.1727	12.5597	5.87875	6.25748	3.05692	14.0207	4.37054	2.08643	9.79204	22.1684	19.4862	0.0190819	NA	-0.115635	NA	-0.00680914	0.992413	-0.0966169	0.837043	0.469611	0.44585
tauD.AS	387795	388646	-	851	20	12	10	18	12	9	20	26	15	8	6	10	23.9922	12.1727	8.97125	17.6363	12.515	9.17077	15.5786	16.2334	15.6482	7.83363	7.82413	10.2559	-0.0400347	NA	-0.0423571	NA	0.0994761	0.87014	-0.0352522	0.949438	-0.245904	0.70827
hemB.tauD.IGR	388647	388652	-	5	8	1	11	8	3	8	15	6	11	7	0	1	9.59687	1.01439	9.86837	7.83834	3.12874	8.15179	11.6839	3.74618	11.4754	6.85443	0	1.02559	0.038405	NA	-0.0632637	NA	-0.053934	0.932321	0.00619088	NA	-1.21777	0.0874371
tauD.EST3UTR	388647	388746	+	99	0	0	1	0	2	0	3	6	4	2	3	4	0	0	0.897125	0	2.08583	0	2.33679	3.74618	4.17286	1.95841	3.91206	4.10235	0.0162454	NA	0.0409629	NA	0.315578	NA	0.166748	NA	0.535133	NA
hemB.EST3UTR	388653	388752	-	99	44	44	64	63	44	63	132	152	57	68	30	43	52.7828	44.6331	57.416	61.7269	45.8882	64.1954	102.819	94.9031	59.4633	66.5858	39.1206	44.1003	0.0590668	0.86046	-0.0283883	0.933907	0.533253	0.114271	0.0287386	0.950711	-0.380864	0.372108
tauD.hemB.IGR	388747	388752	+	5	0	0	0	0	0	0	0	1	0	0	0	0	0	0	0	0	0	0	0	0.624363	0	0	0	0	0	NA	0	NA	0.0249443	NA	0	NA	0	NA
hemB	388753	389727	-	974	213	240	245	170	217	259	651	657	229	231	238	357	255.517	243.453	219.796	166.565	226.312	263.914	507.083	410.206	238.896	226.196	310.357	366.135	-0.134934	0.505001	0.15	0.441463	1.16082	2.28174e-07	0.132177	0.59257	0.729579	0.00195428
hemB.AS	388753	389727	+	974	0	0	2	4	0	2	5	6	0	0	2	2	0	0	1.79425	3.91917	0	2.03795	3.89465	3.74618	0	0	2.60804	2.05118	0.0678523	NA	-0.0617299	NA	0.0529656	NA	-0.23998	NA	-0.0480735	NA
hemB.EST5UTR	389728	389827	-	99	15	12	12	12	15	18	42	36	12	16	12	19	17.9941	12.1727	10.7655	11.7575	15.6437	18.3415	32.715	22.4771	12.5186	15.6673	15.6483	19.4862	-0.0430361	NA	0.108868	0.746971	0.702352	0.134485	0.0734722	0.883259	0.342237	0.56187
hemB.yaiT.IGR	389728	390150	+	422	0	0	0	0	0	0	0	0	0	0	0	0	0	0	0	0	0	0	0	0	0	0	0	0	0	NA	0	NA	0	NA	0	NA	0	NA
yaiT.hemB.IGR	389828	390250	-	422	0	0	0	0	0	0	0	0	0	0	0	0	0	0	0	0	0	0	0	0	0	0	0	0	0	NA	0	NA	0	NA	0	NA	0	NA
yaiT.EST5UTR	390151	390250	+	99	0	0	0	0	0	0	0	0	0	0	0	0	0	0	0	0	0	0	0	0	0	0	0	0	0	NA	0	NA	0	NA	0	NA	0	NA
yaiT.AS	390251	391638	-	1387	18	17	17	5	9	4	23	14	10	13	3	6	21.593	17.2446	15.2511	4.89896	9.38621	4.0759	17.9154	8.74108	10.4322	12.7296	3.91206	6.15353	-0.0816602	NA	-0.0781394	NA	0.132299	0.826896	0.0343548	0.951358	-0.403096	0.517905
yaiT	390251	391711	+	1460	6	5	6	3	4	6	13	2	10	8	3	4	7.19765	5.07195	5.38275	2.93938	4.17165	6.11385	10.1261	1.24873	10.4322	7.83363	3.91206	4.10235	-0.0265809	NA	0.0275768	NA	0.102683	0.869528	0.164054	NA	-0.0171903	0.984742
ytiB	391592	391648	-	56	6	7	4	3	6	2	4	2	1	6	2	0	7.19765	7.10072	3.5885	2.93938	6.25748	2.03795	3.11572	1.24873	1.04322	5.87522	2.60804	0	-0.0439909	NA	0.0249733	NA	-0.113482	NA	0.00913291	NA	-0.315334	0.624361
ytiB.AS	391592	391648	+	56	1	0	0	0	2	0	1	0	4	0	1	2	1.19961	0	0	0	2.08583	0	0.778929	0	4.17286	0	1.30402	2.05118	-0.0154601	NA	0.0589825	NA	0.0633975	NA	0.12953	NA	0.335744	NA
insEF-2.EST3UTR	391639	391738	-	99	6	12	4	5	11	4	6	7	2	6	2	0	7.19765	12.1727	3.5885	4.89896	11.472	4.0759	4.67358	4.37054	2.08643	5.87522	2.60804	0	-0.0634901	NA	0.0860389	NA	0.022127	NA	-0.00988307	NA	-0.478838	0.446658
yaiT.EST3UTR	391712	391811	+	99	14	21	16	18	6	5	9	6	1	4	5	4	16.7945	21.3022	14.354	17.6363	6.25748	5.09487	7.01037	3.74618	1.04322	3.91681	6.5201	4.10235	-0.0200926	NA	-0.265904	NA	-0.649602	0.194959	-0.903304	0.05432	-0.731139	0.217853
insF-2	391739	392605	-	866	20	18	14	23	25	19	35	50	31	33	14	19	23.9922	18.259	12.5597	22.5352	26.0728	19.3605	27.2625	31.2181	32.3397	32.3137	18.2563	19.4862	-0.0327476	0.928849	0.0744518	0.839351	0.388877	0.383887	0.304638	0.372319	0.0634382	0.933539
insEF-2	391739	392910	-	1171	28	40	33	33	41	42	66	75	46	47	26	26	33.5891	40.5756	29.6051	32.3331	42.7594	42.7969	51.4093	46.8272	47.9879	46.0226	33.9045	26.6653	-0.0438154	0.896647	0.125992	0.659432	0.415158	0.281564	0.234867	0.46847	-0.0259727	0.973026
insEF-2.AS	391739	392910	+	1171	39	61	50	50	24	16	30	29	15	24	11	16	46.7848	61.8777	44.8562	48.9896	25.0299	16.3036	23.3679	18.1065	15.6482	23.5009	14.3442	16.4094	-0.0319398	0.934485	-0.494352	0.118804	-0.790145	0.0628435	-0.643927	0.0790687	-1.17618	0.0123914
insE-2	392602	392910	-	308	8	24	19	10	16	24	32	26	17	16	12	9	9.59687	24.3453	17.0454	9.79792	16.6866	24.4554	24.9257	16.2334	17.7347	15.6673	15.6483	9.23029	-0.0336223	NA	0.106807	0.7528	0.253899	0.627416	0.0665909	0.894663	-0.0622487	0.939043
insEF-2.yaiU.IGR	392911	392914	+	3	0	0	2	0	0	1	0	0	0	0	0	1	0	0	1.79425	0	0	1.01897	0	0	0	0	0	1.02559	0.00838268	NA	-0.00728796	NA	-0.0749288	NA	-0.0306076	NA	-0.0292503	NA
insEF-2.EST5UTR	392911	393010	-	99	6	16	20	13	16	16	25	13	5	11	4	10	7.19765	16.2302	17.9425	12.7373	16.6866	16.3036	19.4732	8.11671	5.21608	10.7712	5.21608	10.2559	0.0308945	NA	0.0144218	NA	-0.0598683	0.923031	-0.198514	0.603332	-0.434188	0.473685
yaiU.EST5UTR	392915	393014	+	99	0	1	3	2	0	1	2	1	0	4	5	1	0	1.01439	2.69137	1.95958	0	1.01897	1.55786	0.624363	0	3.91681	6.5201	1.02559	0.034344	NA	-0.0808622	NA	-0.13181	NA	-0.0151078	NA	0.114754	NA
yaiU.insEF-2.IGR	393011	393014	-	3	2	4	2	2	2	0	8	7	0	1	0	0	2.39922	4.05756	1.79425	1.95958	2.08583	0	6.23144	4.37054	0	0.979204	0	0	-0.0186494	NA	-0.0385293	NA	0.219689	NA	-0.10839	NA	-0.528411	NA
yaiU	393015	394418	+	1403	61	69	105	76	53	29	59	82	41	38	24	11	73.1762	69.9928	94.1981	74.4642	55.2744	29.5503	45.9568	51.1977	42.7718	37.2097	31.2965	11.2815	0.0398995	0.906854	-0.442195	0.133452	-0.51667	0.183843	-0.589646	0.0808742	-1.69684	0.000138769
yaiU.AS	393015	394418	-	1403	7	27	36	23	27	48	32	60	34	38	20	22	8.39726	27.3885	32.2965	22.5352	28.1586	48.9108	24.9257	37.4618	35.4693	37.2097	26.0804	22.5629	0.0777164	0.779085	0.102743	0.754325	0.0862442	0.878026	0.109574	0.791658	-0.101236	0.886073
yaiU.EST3UTR	394419	394440	+	21	96	85	142	86	56	34	17	82	38	30	9	9	115.162	86.2231	127.392	84.2621	58.4031	34.6451	13.2418	51.1977	39.6422	29.3761	11.7362	9.23029	0.0105316	0.981734	-0.511239	0.109084	-1.27284	0.00401656	-1.08546	0.0117717	-3.08712	1.24722e-07
yaiV.yaiU.IGR	394419	394460	-	41	0	0	0	0	0	0	0	0	0	0	0	0	0	0	0	0	0	0	0	0	0	0	0	0	0	NA	0	NA	0	NA	0	NA	0	NA
yaiV.EST5UTR	394441	394460	+	19	167	164	255	162	101	57	32	174	69	44	16	16	200.335	166.36	228.767	158.726	105.334	58.0815	24.9257	108.639	71.9819	43.085	20.8643	16.4094	0.0119741	0.981128	-0.630015	0.0610934	-1.14701	0.00689686	-1.33773	0.00257635	-3.19038	1.64621e-09
yaiV.AS	394461	395029	-	568	0	3	0	4	1	3	6	2	4	4	2	0	0	3.04317	0	3.91917	1.04291	3.05692	4.67358	1.24873	4.17286	3.91681	2.60804	0	0.0064612	NA	0.00405758	NA	0.0811024	NA	0.0782144	NA	-0.105857	NA
yaiV	394461	395129	+	668	125	116	168	110	69	47	23	120	52	32	10	12	149.951	117.669	150.717	107.777	71.961	47.8918	17.9154	74.9235	54.2472	31.3345	13.0402	12.3071	-0.00698461	0.989396	-0.463732	0.131614	-1.06735	0.0129749	-1.09461	0.0101522	-3.12121	2.64991e-08
ampH.EST3UTR	395030	395129	-	99	10	13	6	13	6	7	11	14	15	18	3	9	11.9961	13.1871	5.38275	12.7373	6.25748	7.13282	8.56822	8.74108	15.6482	17.6257	3.91206	9.23029	-0.0382431	NA	-0.0557823	NA	-0.0194171	0.978729	0.186859	0.626643	-0.172794	0.810019
yaiV.EST3UTR	395130	395229	+	99	1	0	0	0	0	1	0	0	2	0	0	0	1.19961	0	0	0	0	1.01897	0	0	2.08643	0	0	0	-0.00670466	NA	0.0137432	NA	0	NA	0.0350133	NA	0	NA
ampH	395130	396287	-	1157	107	111	162	164	156	187	172	241	231	277	87	96	128.358	112.597	145.334	160.686	162.694	190.548	133.976	150.471	240.983	271.239	113.45	98.4565	0.109834	0.626899	0.0677045	0.768334	-0.0684134	0.845273	0.573551	0.0162659	-0.45516	0.120972
ampH.AS	395230	396287	+	1057	4	8	7	7	6	6	2	8	8	0	4	2	4.79844	8.11511	6.27987	6.85855	6.25748	6.11385	1.55786	4.9949	8.34572	0	5.21608	2.05118	0.000759931	NA	-0.00741926	NA	-0.22476	NA	-0.0793147	NA	-0.246367	0.716759
ampH.5UTR	396288	396363	-	75	4	6	14	15	5	10	13	12	14	24	7	3	4.79844	6.08633	12.5597	14.6969	5.21456	10.1897	10.1261	7.49235	14.605	23.5009	9.12815	3.07676	0.114399	NA	-0.120272	NA	-0.226497	0.680452	0.0948843	0.838755	-0.524474	0.381694
ampH.sbmA.IGR	396288	396552	+	264	30	53	44	45	44	48	101	116	68	64	59	86	35.9883	53.7626	39.4735	44.0907	45.8882	48.9108	78.6719	72.4261	70.9386	62.669	76.9372	88.2006	-0.0204077	0.963692	0.0461194	0.8917	0.637478	0.0682427	0.329381	0.263656	0.787842	0.0301569
sbmA.ampH.IGR	396364	396638	-	274	0	8	0	0	2	0	4	3	1	0	2	0	0	8.11511	0	0	2.08583	0	3.11572	1.87309	1.04322	0	2.60804	0	-0.0672689	NA	0.0723778	NA	0.34588	NA	0.056114	NA	0.33779	NA
sbmA.5UTR	396553	396638	+	85	16	19	15	23	17	16	53	57	40	30	31	26	19.1937	19.2734	13.4569	22.5352	17.7295	16.3036	41.2833	35.5887	41.7286	29.3761	40.4247	26.6653	-0.0123796	0.981128	-0.0139736	0.969276	0.671115	0.123505	0.378116	0.263582	0.566539	0.254537
sbmA	396639	397859	+	1220	108	140	110	113	179	187	207	275	319	368	135	207	129.558	142.014	98.6837	110.717	186.681	190.548	161.238	171.7	332.786	360.347	176.043	212.297	-0.130208	0.53762	0.682914	0.00387967	0.5733	0.0211464	1.65836	3.8074e-12	0.80559	0.00108936
sbmA.AS	396639	397859	-	1220	6	8	5	12	2	8	12	10	8	4	4	16	7.19765	8.11511	4.48562	11.7575	2.08583	8.15179	9.34715	6.24363	8.34572	3.91681	5.21608	16.4094	0.00442416	NA	-0.0715541	NA	-0.0166125	0.981289	-0.0595997	NA	0.158322	0.828558
sbmA.yaiW.TU	397860	397871	+	11	10	10	17	11	17	12	24	31	46	46	14	29	11.9961	10.1439	15.2511	10.7777	17.7295	12.2277	18.6943	19.3552	47.9879	45.0434	18.2563	29.7421	0.0255547	0.952711	0.0343959	0.93215	0.251342	0.615469	1.17019	0.0127207	0.522231	0.324877
sbmA.yaiW.TU_AS	397860	397871	-	11	0	0	0	0	0	0	0	0	0	0	0	0	0	0	0	0	0	0	0	0	0	0	0	0	0	NA	0	NA	0	NA	0	NA	0	NA
yaiW.AS	397872	398924	-	1052	0	2	10	4	10	5	14	19	7	10	0	7	0	2.02878	8.97125	3.91917	10.4291	5.09487	10.905	11.8629	7.30251	9.79204	0	7.17912	0.112215	NA	0.0255122	NA	0.22028	0.694574	0.0548493	NA	-0.23944	0.728241
yaiW	397872	398966	+	1094	104	119	141	128	163	176	153	244	232	288	144	175	124.759	120.712	126.495	125.413	169.995	179.339	119.176	152.344	242.026	282.011	187.779	179.478	0.00990561	0.981734	0.243235	0.249177	0.0741719	0.830351	0.91482	0.000164512	0.468419	0.0949501
yaiY.EST3UTR	398925	399024	-	99	1	1	0	0	0	1	0	3	1	1	3	1	1.19961	1.01439	0	0	0	1.01897	0	1.87309	1.04322	0.979204	3.91206	1.02559	-0.0320757	NA	0.0383332	NA	0.194744	NA	0.102507	NA	0.500056	NA
yaiW.EST3UTR	398967	399066	+	99	9	2	9	5	5	10	7	20	21	24	5	8	10.7965	2.02878	8.07412	4.89896	5.21456	10.1897	5.45251	12.4873	21.9075	23.5009	6.5201	8.2047	0.00337685	NA	0.0288112	NA	0.150007	0.803016	0.50216	0.193586	0.0690241	0.933737
yaiY	399025	399333	-	308	2	2	5	1	0	1	7	5	1	9	10	4	2.39922	2.02878	4.48562	0.979792	0	1.01897	5.45251	3.12181	1.04322	8.81283	13.0402	4.10235	0.0101812	NA	-0.12715	NA	0.120913	NA	0.0875615	NA	0.444376	0.480304
yaiY.AS	399067	399333	+	266	8	6	14	2	2	15	8	7	14	14	1	3	9.59687	6.08633	12.5597	1.95958	2.08583	15.2846	6.23144	4.37054	14.605	13.7089	1.30402	3.07676	-0.00497612	NA	0.0254888	NA	-0.123408	0.840378	0.148135	NA	-0.546481	0.38124
yaiY.EST5UTR	399334	399433	-	99	0	0	1	1	0	6	1	1	2	5	4	6	0	0	0.897125	0.979792	0	6.11385	0.778929	0.624363	2.08643	4.89602	5.21608	6.15353	0.0367678	NA	0.0856573	NA	-0.0480371	NA	0.139209	NA	0.533927	NA
yaiY.yaiZ.IGR	399334	399453	+	119	1	0	0	1	1	1	1	0	3	2	0	1	1.19961	0	0	0.979792	1.04291	1.01897	0.778929	0	3.12965	1.95841	0	1.02559	-0.00269436	NA	0.0296694	NA	-0.0263951	NA	0.103315	NA	0.0240617	NA
yaiZ.yaiY.IGR	399434	399592	-	158	0	2	0	0	0	0	0	0	2	0	0	0	0	2.02878	0	0	0	0	0	0	2.08643	0	0	0	-0.0100164	NA	0	NA	0	NA	0.0350133	NA	0	NA
yaiZ.5UTR	399454	399592	+	138	35	30	30	34	35	35	50	44	43	35	28	40	41.9863	30.4317	26.9137	33.3129	36.5019	35.6641	38.9465	27.472	44.8583	34.2721	36.5126	41.0235	-0.040278	0.906854	0.0589986	0.872103	0.0693369	0.893914	0.126357	0.736693	0.241282	0.658065
yaiZ.AS	399593	399728	-	135	2	4	0	0	0	0	2	2	0	2	2	2	2.39922	4.05756	0	0	0	0	1.55786	1.24873	0	1.95841	2.60804	2.05118	-0.0681209	NA	0	NA	0.277933	NA	0.111778	NA	0.542765	NA
yaiZ	399593	399805	+	212	94	84	110	109	146	122	122	149	143	130	101	119	112.763	85.2087	98.6837	106.797	152.265	124.315	95.0294	93.03	149.18	127.296	131.706	122.045	0.0135208	0.980952	0.176037	0.42605	-0.0804865	0.830415	0.220342	0.404789	0.247181	0.514386
ddlA.EST3UTR	399729	399828	-	99	22	18	18	21	9	18	24	23	22	30	23	33	26.3914	18.259	16.1482	20.5756	9.38621	18.3415	18.6943	14.3603	22.9507	29.3761	29.9925	33.8444	-0.0326774	0.928259	-0.0738673	0.844824	-0.0679776	0.907633	0.138457	0.721588	0.477669	0.367839
yaiZ.EST3UTR	399806	399905	+	99	42	50	53	55	89	76	57	94	93	80	49	74	50.3836	50.7195	47.5476	53.8886	92.8192	77.442	44.399	58.6901	97.019	78.3363	63.897	75.8935	0.00063985	0.999571	0.352903	0.1759	0.0168061	0.974618	0.448436	0.12481	0.352398	0.402562
ddlA	399829	400923	-	1094	89	103	121	119	89	97	171	159	124	151	106	155	106.765	104.482	108.552	116.595	92.8192	98.8405	133.197	99.2736	129.359	147.86	138.226	158.966	0.021947	0.957996	-0.0718554	0.77737	0.0268322	0.94355	0.137348	0.623945	0.333384	0.331138
ddlA.AS	399906	400923	+	1017	145	152	158	135	180	204	155	187	158	187	88	166	173.943	154.187	141.746	132.272	187.724	207.871	120.734	116.756	164.828	183.111	114.754	170.248	-0.0723358	0.789482	0.283748	0.198621	-0.137708	0.67011	0.172327	0.510931	0.0531298	0.914912
ddlA.EST5UTR	400924	401023	-	99	4	1	3	4	1	7	9	14	2	5	0	2	4.79844	1.01439	2.69137	3.91917	1.04291	7.13282	7.01037	8.74108	2.08643	4.89602	0	2.05118	0.00723823	NA	0.0230896	NA	0.270088	NA	0.00887078	NA	-0.348971	0.583244
ddlA.iraP.IGR	400924	401318	+	394	0	2	3	1	1	0	2	2	0	1	2	2	0	2.02878	2.69137	0.979792	1.04291	0	1.55786	1.24873	0	0.979204	2.60804	2.05118	0.0138455	NA	-0.062808	NA	-0.0441639	NA	-0.0929878	NA	0.05121	NA
iraP.ddlA.IGR	401024	401385	-	361	0	2	1	4	0	0	2	2	2	1	0	0	0	2.02878	0.897125	3.91917	0	0	1.55786	1.24873	2.08643	0.979204	0	0	0.0164245	NA	-0.111551	NA	-0.0702286	NA	-0.0303553	NA	-0.439564	NA
iraP.5UTR	401319	401385	+	66	32	13	15	17	3	2	19	21	5	9	14	7	38.3875	13.1871	13.4569	16.6565	3.12874	2.03795	14.7997	13.1116	5.21608	8.81283	18.2563	7.17912	-0.0716291	NA	-0.686002	NA	-0.0391674	0.949245	-0.241352	0.520621	-0.115822	0.878984
iraP	401386	401646	+	260	173	154	107	96	48	34	83	167	44	48	44	65	207.532	156.216	95.9924	94.0601	50.0598	34.6451	64.6511	104.269	45.9015	47.0018	57.3769	66.6632	-0.465554	0.0671852	-0.821111	0.0112659	-0.0965457	0.817217	-0.69501	0.0269739	-0.471665	0.222824
iraP.AS	401386	401646	-	260	0	0	0	0	0	0	0	4	0	0	0	0	0	0	0	0	0	0	0	2.49745	0	0	0	0	0	NA	0	NA	0.0775908	NA	0	NA	0	NA
iraP.EST3UTR	401647	401706	+	59	68	46	50	37	21	13	33	75	20	17	22	50	81.5734	46.6619	44.8562	36.2523	21.9012	13.2467	25.7047	46.8272	20.8643	16.6465	28.6885	51.2794	-0.110389	0.655848	-0.45636	0.145513	-0.074505	0.891756	-0.469195	0.177113	-0.00654881	0.994568
phoA.iraP.IGR	401647	401746	-	99	0	0	0	0	0	0	0	1	0	0	0	0	0	0	0	0	0	0	0	0.624363	0	0	0	0	0	NA	0	NA	0.0249443	NA	0	NA	0	NA
phoA.5UTR	401707	401746	+	39	40	29	29	21	12	12	34	59	13	22	21	22	47.9844	29.4173	26.0166	20.5756	12.515	12.2277	26.4836	36.8374	13.5618	21.5425	27.3844	22.5629	-0.112505	0.645809	-0.228276	0.424378	0.216062	0.656881	-0.107895	0.796578	0.0535229	0.945105
phoA	401747	403162	+	1415	142	164	132	130	40	46	124	139	41	54	41	83	170.345	166.36	118.42	127.373	41.7165	46.8728	96.5873	86.7864	42.7718	52.877	53.4649	85.1238	-0.131627	0.560672	-1.26222	0.000135574	-0.285859	0.371034	-1.15035	0.000389719	-0.668935	0.0427239
phoA.AS	401747	403162	-	1415	12	6	3	6	3	7	4	11	5	9	7	0	14.3953	6.08633	2.69137	5.87875	3.12874	7.13282	3.11572	6.86799	5.21608	8.81283	9.12815	0	-0.0628532	NA	0.0231506	NA	0.0547741	0.930378	0.0906217	NA	0.0109608	0.991871
phoA.psiF.TU	403163	403280	+	117	5	7	9	9	8	6	9	1	0	0	3	15	5.99805	7.10072	8.07412	8.81813	8.3433	6.11385	7.01037	0.624363	0	0	3.91206	15.3838	0.0173798	NA	-0.0208688	NA	-0.297902	0.573671	-1.06267	NA	0.0653387	0.93852
phoA.psiF.TU_AS	403163	403280	-	117	4	3	9	3	2	3	9	10	8	8	4	0	4.79844	3.04317	8.07412	2.93938	2.08583	3.05692	7.01037	6.24363	8.34572	7.83363	5.21608	0	0.0223527	NA	-0.0975942	NA	0.0617223	NA	0.0704001	NA	-0.330305	0.612391
psiF	403281	403601	+	320	6	3	8	7	9	4	14	22	3	4	19	44	7.19765	3.04317	7.177	6.85855	9.38621	4.0759	10.905	13.736	3.12965	3.91681	24.7764	45.1259	0.0331415	NA	-0.00797664	NA	0.298892	0.57118	-0.177452	0.652666	1.46901	0.0169399
psiF.AS	403281	403601	-	320	8	5	3	6	2	7	10	8	4	2	2	2	9.59687	5.07195	2.69137	5.87875	2.08583	7.13282	7.78929	4.9949	4.17286	1.95841	2.60804	2.05118	-0.0373611	NA	0.0101333	NA	0.140045	NA	-0.056933	NA	-0.241269	0.724554
psiF.EST3UTR	403602	403701	+	99	7	1	7	4	1	2	10	11	6	4	10	20	8.39726	1.01439	6.27987	3.91917	1.04291	2.03795	7.78929	6.86799	6.25929	3.91681	13.0402	20.5118	0.00808281	NA	-0.171096	NA	0.141299	0.815381	-0.00157696	NA	0.699223	0.249857
dgcC.psiF.IGR	403602	403702	-	100	2	0	6	4	7	4	1	14	9	5	2	2	2.39922	0	5.38275	3.91917	7.30039	4.0759	0.778929	8.74108	9.38894	4.89602	2.60804	2.05118	0.0676425	NA	0.0229152	NA	0.0115439	NA	0.0701998	NA	-0.254081	0.704788
dgcC.AS	403703	404734	-	1031	10	7	7	7	8	10	7	12	8	12	2	7	11.9961	7.10072	6.27987	6.85855	8.3433	10.1897	5.45251	7.49235	8.34572	11.7504	2.60804	7.17912	-0.0359477	NA	0.0611262	NA	-0.0041268	0.995763	0.105304	NA	-0.140413	0.851659
dgcC	403703	404818	+	1115	6	4	6	4	2	6	7	12	10	5	2	7	7.19765	4.05756	5.38275	3.91917	2.08583	6.11385	5.45251	7.49235	10.4322	4.89602	2.60804	7.17912	-0.0130457	NA	-0.0169677	NA	0.124275	0.839186	0.100629	NA	0.0305069	0.973937
proC.EST3UTR	404735	404834	-	99	14	25	32	28	25	17	51	53	24	31	26	41	16.7945	25.3597	28.708	27.4342	26.0728	17.3226	39.7254	33.0912	25.0372	30.3553	33.9045	42.0491	0.0572282	0.86471	-0.079821	0.816932	0.189163	0.688796	-0.00508886	0.99473	0.2776	0.612391
dgcC.EST3UTR	404819	404918	+	99	2	3	0	1	0	0	0	2	0	0	0	2	2.39922	3.04317	0	0.979792	0	0	0	1.24873	0	0	0	2.05118	-0.0224987	NA	-0.0243957	NA	0.0225731	NA	-0.0365399	NA	0.0942143	NA
proC	404835	405644	-	809	94	100	86	84	94	102	180	250	91	98	147	204	112.763	101.439	77.1527	82.3026	98.0338	103.935	140.207	156.091	94.9326	95.962	191.691	209.22	-0.134566	0.53833	0.124758	0.571724	0.782923	0.00404822	0.114256	0.694343	1.21904	4.74616e-06
proC.AS	404919	405644	+	725	2	1	0	4	0	2	4	2	2	0	0	0	2.39922	1.01439	0	3.91917	0	2.03795	3.11572	1.24873	2.08643	0	0	0	0.00292421	NA	-0.0297163	NA	0.014922	NA	-0.042286	NA	-0.402584	NA
proC.yaiI.IGR	405645	405663	+	18	0	0	0	0	0	0	0	0	0	0	0	0	0	0	0	0	0	0	0	0	0	0	0	0	0	NA	0	NA	0	NA	0	NA	0	NA
proC.5UTR	405645	405686	-	41	11	3	4	8	8	5	7	18	6	3	14	11	13.1957	3.04317	3.5885	7.83834	8.3433	5.09487	5.45251	11.2385	6.25929	2.93761	18.2563	11.2815	-0.0291846	NA	0.0257498	NA	0.164201	0.782817	-0.0443218	NA	0.548982	0.367596
yaiI.EST5UTR	405664	405763	+	99	5	12	9	4	13	20	13	10	11	9	4	8	5.99805	12.1727	8.07412	3.91917	13.5579	20.3795	10.1261	6.24363	11.4754	8.81283	5.21608	8.2047	-0.0430614	NA	0.280532	NA	0.139023	0.818146	0.136405	0.743589	0.0646566	0.938797
yaiI.proC.IGR	405687	405763	-	76	1	0	0	1	1	0	0	0	0	1	0	0	1.19961	0	0	0.979792	1.04291	0	0	0	0	0.979204	0	0	-0.00116404	NA	0.000996686	NA	-0.0547076	NA	0.000701457	NA	-0.0539367	NA
yaiI	405764	406222	+	458	49	77	96	62	77	89	67	84	77	85	42	46	58.7808	78.108	86.124	60.7471	80.3043	90.6887	52.1883	52.4465	80.3276	83.2323	54.7689	47.1771	0.0196458	0.963692	0.059223	0.85434	-0.320968	0.352407	0.0555069	0.894663	-0.405041	0.318059
yaiI.AS	405764	406222	-	458	0	0	0	0	0	0	0	0	0	0	0	0	0	0	0	0	0	0	0	0	0	0	0	0	0	NA	0	NA	0	NA	0	NA	0	NA
yaiI.EST3UTR	406223	406279	+	56	16	20	16	21	18	18	10	22	21	14	9	11	19.1937	20.2878	14.354	20.5756	18.7724	18.3415	7.78929	13.736	21.9075	13.7089	11.7362	11.2815	-0.0187146	NA	0.0149549	0.967958	-0.298008	0.551862	0.00629009	0.993581	-0.305933	0.617475
aroL.yaiI.IGR	406223	406404	-	181	0	0	0	1	0	0	0	0	0	0	0	0	0	0	0	0.979792	0	0	0	0	0	0	0	0	0.00474198	NA	-0.0118373	NA	-0.0494504	NA	-0.0179999	NA	-0.0490828	NA
aroL.5UTR	406280	406404	+	124	37	56	57	43	47	61	32	71	64	68	21	34	44.3855	56.8058	51.1361	42.1311	49.0169	62.1574	24.9257	44.3297	66.7658	66.5858	27.3844	34.87	-0.0197808	0.963692	0.0611049	0.863533	-0.237198	0.569471	0.194577	0.554091	-0.397113	0.401025
aroL	406405	406929	+	524	139	179	147	111	123	163	114	159	148	165	72	111	166.746	181.576	131.877	108.757	128.278	166.093	88.798	99.2736	154.396	161.569	93.8895	113.84	-0.206822	0.319921	0.0997906	0.663337	-0.245736	0.404537	0.201081	0.442671	-0.170322	0.678229
aroL.AS	406405	406929	-	524	13	7	2	6	0	2	3	10	2	0	6	5	15.5949	7.10072	1.79425	5.87875	0	2.03795	2.33679	6.24363	2.08643	0	7.82413	5.12794	-0.0755678	NA	-0.135955	NA	0.0397906	NA	-0.192985	NA	0.211019	0.762652
aroL.yaiA.TU	406930	406978	+	48	21	23	15	12	25	17	23	17	13	17	15	22	25.1918	23.3309	13.4569	11.7575	26.0728	17.3226	17.9154	10.6142	13.5618	16.6465	19.5603	22.5629	-0.129042	NA	0.163371	0.57948	0.0687234	0.908205	0.0596121	0.904658	0.407547	0.472049
aroL.yaiA.TU_AS	406930	406978	-	48	1	5	2	0	0	3	1	1	0	0	4	3	1.19961	5.07195	1.79425	0	0	3.05692	0.778929	0.624363	0	0	5.21608	3.07676	-0.0334788	NA	0.0287481	NA	-0.0379896	NA	-0.110675	NA	0.359341	NA
yaiA	406979	407170	+	191	48	52	56	52	67	48	29	57	65	49	49	57	57.5812	52.7482	50.239	50.9492	69.8752	48.9108	22.589	35.5887	67.809	47.981	63.897	58.4585	-0.021329	0.961655	0.0571693	0.870555	-0.526434	0.165803	0.064231	0.884385	0.191345	0.713728
yaiA.AS	406979	407170	-	191	6	8	14	11	2	14	11	12	3	2	2	8	7.19765	8.11511	12.5597	10.7777	2.08583	14.2656	8.56822	7.49235	3.12965	1.95841	2.60804	8.2047	0.036639	NA	-0.0575511	NA	-0.158491	0.791373	-0.450191	NA	-0.390994	0.537946
yaiA.aroM.TU	407171	407427	+	256	45	40	51	54	42	35	37	52	45	46	31	44	53.9824	40.5756	45.7534	52.9088	43.8023	35.6641	28.8204	32.4669	46.9447	45.0434	40.4247	45.1259	0.0109729	0.981734	-0.0785076	0.802801	-0.43568	0.253085	-0.0322767	0.948467	-0.138973	0.808025
yaiA.aroM.TU_AS	407171	407427	-	256	4	3	6	3	2	8	6	14	11	11	0	7	4.79844	3.04317	5.38275	2.93938	2.08583	8.15179	4.67358	8.74108	11.4754	10.7712	0	7.17912	0.00439666	NA	0.0261948	NA	0.168102	0.775341	0.211556	NA	-0.0433872	0.961408
aroM	407428	408105	+	677	18	28	43	15	6	21	25	22	23	20	13	12	21.593	28.4029	38.5764	14.6969	6.25748	21.3985	19.4732	13.736	23.994	19.5841	16.9523	12.3071	0.00936936	0.98262	-0.193842	0.500063	-0.301238	0.548875	-0.0662614	0.894663	-0.459964	0.422295
aroM.AS	407428	408105	-	677	6	7	0	6	4	3	8	14	4	5	4	1	7.19765	7.10072	0	5.87875	4.17165	3.05692	6.23144	8.74108	4.17286	4.89602	5.21608	1.02559	-0.0579274	NA	0.0250412	NA	0.323817	NA	0.0733914	NA	0.0157937	0.986461
aroM.EST3UTR	408106	408176	+	70	69	64	89	85	77	65	82	97	76	108	44	58	82.773	64.9209	79.8441	83.2823	80.3043	66.2333	63.8722	60.5632	79.2844	105.754	57.3769	59.4841	0.0305601	0.938084	-0.0414225	0.898094	-0.250463	0.466503	0.0691351	0.85844	-0.36945	0.355591
yaiE.aroM.IGR	408106	408176	-	70	1	6	3	3	0	0	0	2	2	3	2	0	1.19961	6.08633	2.69137	2.93938	0	0	0	1.24873	2.08643	2.93761	2.60804	0	-0.00843048	NA	-0.169175	NA	-0.250162	NA	-0.0107731	NA	-0.19011	NA
yaiE	408177	408461	+	284	413	434	581	532	489	424	441	638	425	520	263	417	495.439	440.245	521.23	521.25	509.984	432.045	343.508	398.343	443.367	509.186	342.958	427.67	0.0540433	0.86046	-0.0475577	0.804012	-0.414351	0.0486644	-0.0581051	0.817871	-0.389814	0.0953492
yaiE.AS	408177	408461	-	284	7	8	6	13	2	5	13	17	5	13	16	7	8.39726	8.11511	5.38275	12.7373	2.08583	5.09487	10.1261	10.6142	5.21608	12.7296	20.8643	7.17912	0.00832154	NA	-0.175119	NA	0.0630729	0.920802	-0.000350962	0.999917	0.246194	0.7143
yaiE.EST3UTR	408462	408561	+	99	99	110	172	128	138	125	96	176	115	120	76	107	118.761	111.583	154.305	125.413	143.922	127.372	74.7772	109.888	119.97	117.504	99.1056	109.738	0.073131	0.791078	-0.0124508	0.964996	-0.453264	0.120365	-0.100094	0.745389	-0.342348	0.335108
ykiA.yaiE.IGR	408462	408608	-	146	0	0	4	8	3	1	13	15	3	9	14	7	0	0	3.5885	7.83834	3.12874	1.01897	10.1261	9.36544	3.12965	8.81283	18.2563	7.17912	0.233316	NA	-0.139987	NA	0.206902	0.717573	0.00993753	NA	0.397076	0.531714
yaiE.ykiA.IGR	408562	408573	+	11	0	0	3	1	0	4	4	2	2	0	4	2	0	0	2.69137	0.979792	0	4.0759	3.11572	1.24873	2.08643	0	5.21608	2.05118	0.052291	NA	0.00629671	NA	0.0272449	NA	-0.0478051	NA	0.159487	NA
ykiA.5UTR	408574	408608	+	34	1	3	3	1	3	4	6	3	3	0	5	5	1.19961	3.04317	2.69137	0.979792	3.12874	4.0759	4.67358	1.87309	3.12965	0	6.5201	5.12794	-0.0063152	NA	0.064466	NA	0.142487	NA	-0.0217811	NA	0.411548	NA
ykiA	408609	408950	+	341	12	24	20	17	12	2	21	9	5	14	11	6	14.3953	24.3453	17.9425	16.6565	12.515	2.03795	16.3575	5.61926	5.21608	13.7089	14.3442	6.15353	-0.0125201	NA	-0.197717	NA	-0.229467	0.677617	-0.165281	0.67734	-0.322705	0.614725
ykiA.AS	408609	408950	-	341	2	1	0	1	1	0	4	5	1	3	0	0	2.39922	1.01439	0	0.979792	1.04291	0	3.11572	3.12181	1.04322	2.93761	0	0	-0.0262254	NA	0.0033284	NA	0.268059	NA	0.100956	NA	-0.128901	NA
ykiD	408947	409030	+	83	0	3	2	0	0	0	1	1	3	2	1	0	0	3.04317	1.79425	0	0	0	0.778929	0.624363	3.12965	1.95841	1.30402	0	-0.00974656	NA	-0.0587596	NA	-0.0291019	NA	0.0654898	NA	-0.0608864	NA
ykiD.AS	408947	409030	-	83	0	1	0	0	0	5	3	6	3	0	2	1	0	1.01439	0	0	0	5.09487	2.33679	3.74618	3.12965	0	2.60804	1.02559	-0.0189702	NA	0.138152	NA	0.423895	NA	0.150557	NA	0.458297	NA
ykiA.EST3UTR	408951	409050	+	99	1	3	2	0	1	0	1	2	4	2	1	0	1.19961	3.04317	1.79425	0	1.04291	0	0.778929	1.24873	4.17286	1.95841	1.30402	0	-0.021536	NA	-0.0259104	NA	0.0165695	NA	0.103878	NA	-0.0764134	NA
rdgC.EST3UTR	409008	409107	-	99	9	10	5	7	9	6	38	23	10	12	13	11	10.7965	10.1439	4.48562	6.85855	9.38621	6.11385	29.5993	14.3603	10.4322	11.7504	16.9523	11.2815	-0.0738565	NA	0.0601504	NA	0.98735	0.0582882	0.204381	0.593295	0.623432	0.283487
ykiA.rdgC.IGR	409051	409107	+	56	4	5	2	1	1	0	1	3	3	1	1	0	4.79844	5.07195	1.79425	0.979792	1.04291	0	0.778929	1.87309	3.12965	0.979204	1.30402	0	-0.0459956	NA	-0.0550985	NA	-0.00666007	NA	0.0383252	NA	-0.18246	NA
rdgC	409108	410019	-	911	45	39	46	40	28	42	89	68	50	46	66	70	53.9824	39.5612	41.2677	39.1917	29.2016	42.7969	69.3247	42.4567	52.1608	45.0434	86.0654	71.7912	-0.0355656	0.921022	-0.0367366	0.917223	0.272543	0.492904	0.0896241	0.825303	0.731969	0.0675601
rdgC.AS	409108	410019	+	911	5	6	2	3	1	0	1	12	2	0	2	0	5.99805	6.08633	1.79425	2.93938	1.04291	0	0.778929	7.49235	2.08643	0	2.60804	0	-0.0374507	NA	-0.0937889	NA	0.125609	NA	-0.0835864	NA	-0.166197	NA
rdgC.mak.IGR	410020	410043	+	23	0	0	0	0	0	0	0	0	0	0	0	0	0	0	0	0	0	0	0	0	0	0	0	0	0	NA	0	NA	0	NA	0	NA	0	NA
rdgC.EST5UTR	410020	410119	-	99	1	0	1	0	0	0	1	1	0	1	0	0	1.19961	0	0.897125	0	0	0	0.778929	0.624363	0	0.979204	0	0	-0.00168641	NA	-0.0150314	NA	0.0211328	NA	0.00195711	NA	-0.0600542	NA
mak.EST5UTR	410044	410143	+	99	9	21	24	12	18	28	37	38	15	11	28	20	10.7965	21.3022	21.531	11.7575	18.7724	28.5313	28.8204	23.7258	15.6482	10.7712	36.5126	20.5118	0.00463694	0.995711	0.0931574	0.786678	0.299078	0.54167	-0.0782656	0.874042	0.423876	0.449632
mak.rdgC.IGR	410120	410143	-	23	0	0	0	0	0	0	0	0	0	0	0	0	0	0	0	0	0	0	0	0	0	0	0	0	0	NA	0	NA	0	NA	0	NA	0	NA
mak	410144	411052	+	908	65	100	124	115	108	100	160	223	85	102	85	94	77.9746	101.439	111.243	112.676	112.635	101.897	124.629	139.233	88.6733	99.8788	110.842	96.4053	0.0832773	0.748125	-0.0170032	0.955024	0.155656	0.641211	-0.104743	0.73174	-0.0923838	0.846487
mak.AS	410144	411052	-	908	3	0	6	2	1	0	2	2	1	2	1	3	3.59883	0	5.38275	1.95958	1.04291	0	1.55786	1.24873	1.04322	1.95841	1.30402	3.07676	0.0252853	NA	-0.125018	NA	-0.198311	NA	-0.0944375	NA	-0.135691	NA
mak.EST3UTR	411053	411152	+	99	10	15	22	15	10	17	27	47	18	13	14	16	11.9961	15.2158	19.7367	14.6969	10.4291	17.3226	21.0311	29.345	18.7779	12.7296	18.2563	16.4094	0.0351714	NA	-0.0530384	0.893858	0.247421	0.626682	-0.0302276	0.956225	0.00211926	0.998037
araJ.mak.IGR	411053	411196	-	143	8	21	19	21	16	13	15	31	12	9	20	7	9.59687	21.3022	17.0454	20.5756	16.6866	13.2467	11.6839	19.3552	12.5186	8.81283	26.0804	7.17912	0.0242597	NA	-0.0499575	0.899261	-0.102407	0.865112	-0.184572	0.628518	-0.0948383	0.904003
mak.araJ.IGR	411153	411296	+	143	19	19	27	16	14	23	33	47	30	18	21	19	22.7926	19.2734	24.2224	15.6767	14.6008	23.4364	25.7047	29.345	31.2965	17.6257	27.3844	19.4862	-0.00796365	0.987286	-0.0127779	0.972422	0.216517	0.663444	0.0725079	0.882875	0.122284	0.859869
araJ.EST3UTR	411197	411296	-	99	6	13	21	15	8	8	13	19	10	12	12	11	7.19765	13.1871	18.8396	14.6969	8.3433	8.15179	10.1261	11.8629	10.4322	11.7504	15.6483	11.2815	0.0672148	NA	-0.188229	NA	-0.24225	0.650073	-0.129044	0.757181	-0.154787	0.826622
araJ	411297	412481	-	1184	15	18	41	22	20	18	51	72	21	29	19	8	17.9941	18.259	36.7821	21.5554	20.8583	18.3415	39.7254	44.9541	21.9075	28.3969	24.7764	8.2047	0.0929497	0.71204	-0.120292	0.706893	0.261825	0.583615	-0.0548532	0.908877	-0.503949	0.3431
araJ.AS	411297	412481	+	1184	15	14	16	22	15	38	24	37	23	14	13	8	17.9941	14.2014	14.354	21.5554	15.6437	38.721	18.6943	23.1014	23.994	13.7089	16.9523	8.2047	0.0156059	0.975035	0.111161	0.740797	0.0920825	0.876741	0.0153944	0.98007	-0.266258	0.674338
araJ.5UTR	412482	412506	-	24	3	1	4	1	1	2	1	5	0	0	1	1	3.59883	1.01439	3.5885	0.979792	1.04291	2.03795	0.778929	3.12181	0	0	1.30402	1.02559	0.000230754	NA	-0.0258804	NA	-0.0275385	NA	-0.224351	NA	-0.157845	NA
araJ.sbcC.IGR	412482	412606	+	124	0	0	0	2	0	2	0	0	2	1	2	0	0	0	0	1.95958	0	2.03795	0	0	2.08643	0.979204	2.60804	0	0.0182812	NA	0.00141176	NA	-0.158397	NA	0.0196308	NA	0.0337175	NA
sbcC.EST3UTR	412507	412606	-	99	11	3	4	2	4	6	14	30	3	1	8	6	13.1957	3.04317	3.5885	1.95958	4.17165	6.11385	10.905	18.7309	3.12965	0.979204	10.4322	6.15353	-0.0878364	NA	0.0868379	NA	0.872523	0.10019	-0.0522584	NA	0.547366	0.377197
sbcC.AS	412607	415749	+	3142	10	6	14	7	18	2	16	10	3	1	0	8	11.9961	6.08633	12.5597	6.85855	18.7724	2.03795	12.4629	6.24363	3.12965	0.979204	0	8.2047	0.0055262	NA	0.00898324	NA	-0.0156722	0.982027	-0.350333	NA	-0.368851	0.565347
sbcC	412607	415753	-	3146	88	55	66	71	93	96	379	265	100	98	167	174	105.566	55.7914	59.2102	69.5653	96.9909	97.8215	295.214	165.456	104.322	95.962	217.772	178.452	-0.0668782	0.834466	0.232694	0.345419	1.6327	7.98941e-07	0.316608	0.272788	1.43369	2.14312e-05
sbcD	415750	416952	-	1202	40	21	42	23	38	25	54	34	20	27	19	25	47.9844	21.3022	37.6792	22.5352	39.6307	25.4744	42.0622	21.2283	20.8643	26.4385	24.7764	25.6397	-0.0232636	0.957151	0.0202909	0.959318	0.0272433	0.964516	-0.0910116	0.838755	-0.146605	0.824577
sbcD.AS	415750	416952	+	1202	18	16	13	30	7	14	34	28	19	19	13	20	21.593	16.2302	11.6626	29.3938	7.30039	14.2656	26.4836	17.4822	19.8211	18.6049	16.9523	20.5118	0.0119105	NA	-0.185986	0.521986	0.0410826	0.94355	-0.0200208	0.975531	-0.06187	0.938307
sbcD.5UTR	416953	416977	-	24	1	1	2	1	1	0	0	0	0	1	0	0	1.19961	1.01439	1.79425	0.979792	1.04291	0	0	0	0	0.979204	0	0	0.00282577	NA	-0.0265327	NA	-0.188595	NA	-0.0402684	NA	-0.224205	NA
sbcD.phoB.IGR	416953	417100	+	147	4	10	9	1	8	3	10	9	5	1	2	6	4.79844	10.1439	8.07412	0.979792	8.3433	3.05692	7.78929	5.61926	5.21608	0.979204	2.60804	6.15353	-0.0330072	NA	0.0274883	NA	0.128266	NA	-0.0659038	NA	-0.0107193	0.991871
phoB.sbcD.IGR	416978	417141	-	163	0	0	0	1	0	0	0	0	2	0	0	0	0	0	0	0.979792	0	0	0	0	2.08643	0	0	0	0.00474198	NA	-0.0118373	NA	-0.0494504	NA	0.0148464	NA	-0.0490828	NA
phoB.5UTR	417101	417141	+	40	6	7	13	4	9	3	7	8	6	3	6	5	7.19765	7.10072	11.6626	3.91917	9.38621	3.05692	5.45251	4.9949	6.25929	2.93761	7.82413	5.12794	0.00736716	NA	-0.0350694	NA	-0.162483	0.785389	-0.113341	NA	-0.0964428	0.905223
phoB	417142	417831	+	689	51	35	47	37	25	23	68	64	47	27	32	31	61.1801	35.5036	42.1649	36.2523	26.0728	23.4364	52.9672	39.9592	49.0311	26.4385	41.7287	31.7932	-0.0451335	0.896327	-0.178584	0.514505	0.122593	0.803952	-0.0172336	0.976821	-0.0636502	0.927756
phoB.AS	417142	417831	-	689	2	15	2	4	10	8	2	8	8	8	0	4	2.39922	15.2158	1.79425	3.91917	10.4291	8.15179	1.55786	4.9949	8.34572	7.83363	0	4.10235	-0.0823883	NA	0.180992	NA	0.0494541	0.93585	0.208642	NA	-0.0963268	0.904525
phoB.phoR.TU	417832	417888	+	56	8	4	7	4	1	4	11	7	5	5	3	3	9.59687	4.05756	6.27987	3.91917	1.04291	4.0759	8.56822	4.37054	5.21608	4.89602	3.91206	3.07676	-0.0199975	NA	-0.0906126	NA	0.0824381	NA	-0.00216119	NA	-0.16435	0.822413
phoB.phoR.TU_AS	417832	417888	-	56	1	3	0	0	0	0	0	2	0	0	0	2	1.19961	3.04317	0	0	0	0	0	1.24873	0	0	0	2.05118	-0.0243578	NA	0	NA	0.0799088	NA	0	NA	0.173738	NA
phoR	417889	419184	+	1295	27	40	28	46	25	27	56	70	35	32	24	50	32.3894	40.5756	25.1195	45.0704	26.0728	27.5123	43.6201	43.7054	36.5125	31.3345	31.2965	51.2794	-0.00931615	0.982815	-0.0875449	0.788101	0.165998	0.724532	-0.0130619	0.98185	0.160202	0.788768
phoR.AS	417889	419184	-	1295	9	7	4	4	8	6	7	13	10	12	4	4	10.7965	7.10072	3.5885	3.91917	8.3433	6.11385	5.45251	8.11671	10.4322	11.7504	5.21608	4.10235	-0.0851975	NA	0.113716	NA	0.258612	0.638668	0.321685	NA	0.10194	0.89917
phoR.EST3UTR	419185	419284	+	99	3	2	8	4	5	2	11	11	6	3	10	2	3.59883	2.02878	7.177	3.91917	5.21456	2.03795	8.56822	6.86799	6.25929	2.93761	13.0402	2.05118	0.0445124	NA	-0.0558949	NA	0.116657	NA	-0.0349695	NA	0.125431	0.870781
brnQ.phoR.IGR	419185	419590	-	405	0	0	6	4	6	2	3	10	9	4	4	4	0	0	5.38275	3.91917	6.25748	2.03795	2.33679	6.24363	9.38894	3.91681	5.21608	4.10235	0.165541	NA	-0.0136653	NA	-0.0223492	NA	0.0596685	NA	-0.0016131	0.998729
phoR.brnQ.IGR	419285	419487	+	202	8	1	5	4	0	5	0	4	0	0	3	4	9.59687	1.01439	4.48562	3.91917	0	5.09487	0	2.49745	0	0	3.91206	4.10235	-0.0085149	NA	-0.0392282	NA	-0.250587	NA	-0.361255	NA	-0.0134114	NA
brnQ.5UTR	419488	419590	+	102	21	12	7	6	4	2	12	12	13	2	4	5	25.1918	12.1727	6.27987	5.87875	4.17165	2.03795	9.34715	7.49235	13.5618	1.95841	5.21608	5.12794	-0.130935	NA	-0.104341	NA	0.135374	0.824702	0.0513607	NA	-0.0794156	0.923493
brnQ	419591	420910	+	1319	124	119	118	100	141	129	158	233	89	99	139	162	148.752	120.712	105.861	97.9792	147.051	131.448	123.071	145.476	92.8462	96.9412	181.259	166.145	-0.12564	0.572418	0.200969	0.352667	0.28582	0.314553	-0.0409669	0.908877	0.663571	0.0175507
brnQ.AS	419591	420910	-	1319	2	12	4	6	8	10	6	12	3	4	10	4	2.39922	12.1727	3.5885	5.87875	8.3433	10.1897	4.67358	7.49235	3.12965	3.91681	13.0402	4.10235	-0.0350788	NA	0.108579	NA	0.0984477	0.876069	-0.0544172	NA	0.284045	0.67106
brnQ.proY.TU	420911	420985	+	74	14	10	16	18	17	23	15	37	14	13	24	20	16.7945	10.1439	14.354	17.6363	17.7295	23.4364	11.6839	23.1014	14.605	12.7296	31.2965	20.5118	0.0258269	NA	0.0634977	0.87246	0.0552493	0.924747	-0.050217	0.918852	0.373651	0.517356
brnQ.proY.TU_AS	420911	420985	-	74	2	2	0	8	3	2	1	2	2	5	2	2	2.39922	2.02878	0	7.83834	3.12874	2.03795	0.778929	1.24873	2.08643	4.89602	2.60804	2.05118	0.0230423	NA	-0.0360287	NA	-0.31233	NA	-0.0131013	NA	-0.156111	NA
proY	420986	422359	+	1373	67	46	66	51	42	77	53	90	63	72	38	38	80.3738	46.6619	59.2102	49.9694	43.8023	78.461	41.2833	56.1926	65.7226	70.5027	49.5528	38.9723	-0.0359517	0.919503	0.0383666	0.911807	-0.0856286	0.859908	0.108451	0.772115	-0.211261	0.693126
proY.AS	420986	422359	-	1373	7	10	0	11	18	4	9	17	4	10	7	6	8.39726	10.1439	0	10.7777	18.7724	4.0759	7.01037	10.6142	4.17286	9.79204	9.12815	6.15353	-0.0418452	NA	0.119217	NA	0.189665	0.743499	0.0520309	NA	0.161105	0.82621
proY.EST3UTR	422360	422459	+	99	7	13	16	4	8	15	15	12	8	11	8	13	8.39726	13.1871	14.354	3.91917	8.3433	15.2846	11.6839	7.49235	8.34572	10.7712	10.4322	13.3326	-0.0174313	NA	0.0477765	NA	0.0169611	0.980941	0.009763	0.990153	0.155379	0.829777
malZ.proY.IGR	422360	422517	-	157	2	2	0	2	0	3	2	9	5	0	0	0	2.39922	2.02878	0	1.95958	0	3.05692	1.55786	5.61926	5.21608	0	0	0	-0.0194575	NA	0.0236482	NA	0.203364	NA	0.0771605	NA	-0.271728	NA
proY.malZ.IGR	422460	422494	+	34	1	10	2	0	3	1	0	1	0	1	2	1	1.19961	10.1439	1.79425	0	3.12874	1.01897	0	0.624363	0	0.979204	2.60804	1.02559	-0.0577205	NA	0.0500335	NA	-0.132373	NA	-0.0416632	NA	0.149089	NA
malZ.5UTR	422495	422517	+	22	5	11	5	4	5	5	2	1	1	9	3	1	5.99805	11.1583	4.48562	3.91917	5.21456	5.09487	1.55786	0.624363	1.04322	8.81283	3.91206	1.02559	-0.0470867	NA	0.0243453	NA	-0.418987	NA	0.0272359	NA	-0.211028	0.762403
malZ.AS	422518	424236	-	1718	8	14	6	12	12	10	15	20	16	8	17	14	9.59687	14.2014	5.38275	11.7575	12.515	10.1897	11.6839	12.4873	16.6914	7.83363	22.1684	14.3582	-0.0408614	NA	0.0590704	NA	0.185841	0.744258	0.10297	0.821288	0.532563	0.358196
malZ	422518	424332	+	1814	153	220	251	248	127	131	63	66	108	171	31	65	183.54	223.166	225.178	242.988	132.45	133.486	49.0726	41.2079	112.667	167.444	40.4247	66.6632	0.0498234	0.880495	-0.546446	0.036435	-2.24619	7.80068e-14	-0.496718	0.0622309	-1.97848	1.7866e-10
acpH.EST3UTR	424237	424336	-	99	4	7	6	3	1	1	5	0	5	1	8	2	4.79844	7.10072	5.38275	2.93938	1.04291	1.01897	3.89465	0	5.21608	0.979204	10.4322	2.05118	-0.0180873	NA	-0.129899	NA	-0.210612	NA	-0.042038	NA	0.136475	0.854748
malZ.3UTR	424333	424553	+	220	27	32	35	41	26	24	16	19	22	23	9	12	32.3894	32.4604	31.3994	40.1715	27.1157	24.4554	12.4629	11.8629	22.9507	22.5217	11.7362	12.3071	0.0190284	0.965463	-0.105074	0.745698	-1.07241	0.0185275	-0.208702	0.553653	-1.08973	0.0263453
acpH	424337	424918	-	581	13	20	10	10	13	10	38	50	13	19	15	14	15.5949	20.2878	8.97125	9.79792	13.5579	10.1897	29.5993	31.2181	13.5618	18.6049	19.5603	14.3582	-0.116807	NA	0.0552772	0.890511	1.0354	0.0344986	0.200061	0.592586	0.451089	0.428458
acpH.AS	424554	424918	+	364	19	13	17	13	14	13	7	10	14	4	5	2	22.7926	13.1871	15.2511	12.7373	14.6008	13.2467	5.45251	6.24363	14.605	3.91681	6.5201	2.05118	-0.0284047	NA	-0.00116297	NA	-0.483883	0.330116	-0.113844	0.794299	-0.801024	0.180374
acpH.queA.IGR	424919	424984	+	65	2	2	0	2	2	2	2	5	0	0	1	0	2.39922	2.02878	0	1.95958	2.08583	2.03795	1.55786	3.12181	0	0	1.30402	0	-0.0203676	NA	0.0418689	NA	0.137518	NA	-0.111151	NA	-0.084776	NA
acpH.EST5UTR	424919	425018	-	99	2	6	2	0	4	0	3	4	5	3	2	3	2.39922	6.08633	1.79425	0	4.17165	0	2.33679	2.49745	5.21608	2.93761	2.60804	3.07676	-0.0610544	NA	0.0618462	NA	0.205063	NA	0.185339	NA	0.323453	NA
queA.5UTR	424985	425010	+	25	5	5	2	4	6	3	1	4	5	0	3	1	5.99805	5.07195	1.79425	3.91917	6.25748	3.05692	0.778929	2.49745	5.21608	0	3.91206	1.02559	-0.0329151	NA	0.0494942	NA	-0.131836	NA	-0.0126944	NA	-0.0531976	0.950458
queA	425011	426081	+	1070	38	64	55	57	42	25	39	34	42	34	13	20	45.5851	64.9209	49.3419	55.8482	43.8023	25.4744	30.3782	21.2283	43.815	33.2929	16.9523	20.5118	-0.0116567	0.981128	-0.165747	0.543023	-0.691911	0.0897154	-0.147845	0.680879	-1.10558	0.0136673
queA.AS	425019	426081	-	1062	11	13	13	12	8	2	14	12	4	4	8	12	13.1957	13.1871	11.6626	11.7575	8.3433	2.03795	10.905	7.49235	4.17286	3.91681	10.4322	12.3071	-0.0129715	NA	-0.177029	NA	-0.119872	0.844766	-0.338783	0.357266	-0.0159138	0.986258
tgt.5UTR	426082	426136	+	54	1	13	11	5	6	3	19	5	7	4	2	7	1.19961	13.1871	9.86837	4.89896	6.25748	3.05692	14.7997	3.12181	7.30251	3.91681	2.60804	7.17912	0.000921406	NA	-0.0617765	NA	0.0642267	0.919336	-0.051042	NA	-0.170803	0.814211
tgt.queA.IGR	426082	426136	-	54	0	0	0	0	2	0	0	0	0	0	0	0	0	0	0	0	2.08583	0	0	0	0	0	0	0	0	NA	0.0235099	NA	0	NA	0	NA	0	NA
tgt	426137	427264	+	1127	167	219	218	193	212	256	340	293	235	230	222	325	200.335	222.151	195.573	189.1	221.097	260.857	264.836	182.938	245.156	225.217	289.493	333.316	-0.0381159	0.906181	0.131404	0.509269	0.148907	0.618619	0.14398	0.569877	0.615235	0.0154621
tgt.AS	426137	427264	-	1127	6	0	6	0	8	8	4	4	4	6	4	2	7.19765	0	5.38275	0	8.3433	8.15179	3.11572	2.49745	4.17286	5.87522	5.21608	2.05118	-0.0120587	NA	0.130988	NA	0.00658062	NA	0.0900818	NA	0.0913829	0.90986
tgt.yajC.TU	427265	427286	+	21	44	62	66	52	55	68	64	94	64	74	70	92	52.7828	62.8921	59.2102	50.9492	57.3602	69.2902	49.8515	58.6901	66.7658	72.4611	91.2815	94.3541	-0.0140691	0.98017	0.0534479	0.870867	-0.0112574	0.981538	0.133391	0.681432	0.597174	0.0952356
tgt.yajC.TU_AS	427265	427286	-	21	0	0	0	0	0	0	0	0	0	0	0	0	0	0	0	0	0	0	0	0	0	0	0	0	0	NA	0	NA	0	NA	0	NA	0	NA
yajC	427287	427619	+	332	290	364	356	342	352	339	341	441	328	361	412	516	347.887	369.238	319.376	335.089	367.105	345.432	265.615	275.344	342.175	353.493	537.257	529.203	-0.0482852	0.874394	0.0388842	0.835854	-0.214726	0.314734	0.0383877	0.883259	0.655319	0.000544258
yajC.AS	427287	427619	-	332	0	2	0	0	2	0	0	0	0	4	2	2	0	2.02878	0	0	2.08583	0	0	0	0	3.91681	2.60804	2.05118	-0.024332	NA	0.0572097	NA	0	NA	0.121787	NA	0.387528	NA
yajC.3UTR	427620	427646	+	26	27	46	60	46	64	59	67	91	48	45	52	93	32.3894	46.6619	53.8275	45.0704	66.7464	60.1195	52.1883	56.817	50.0743	44.0642	67.8091	95.3797	0.0595109	0.86046	0.0994838	0.73117	0.0780434	0.865106	-0.0243767	0.960877	0.552077	0.160834
yajC.secD.TU_AS	427620	427646	-	26	0	0	0	0	0	0	0	0	0	0	0	0	0	0	0	0	0	0	0	0	0	0	0	0	0	NA	0	NA	0	NA	0	NA	0	NA
secD	427647	429494	+	1847	862	1036	1432	1337	1128	1249	1337	1543	1107	1254	945	1276	1034.06	1050.91	1284.68	1309.98	1176.41	1272.7	1041.43	963.391	1154.84	1227.92	1232.3	1308.65	0.172923	0.252838	-0.0246082	0.871112	-0.325105	0.0435162	-0.0581358	0.741934	-0.0277252	0.930078
secD.AS	427647	429494	-	1847	4	13	2	4	2	2	12	8	10	4	8	0	4.79844	13.1871	1.79425	3.91917	2.08583	2.03795	9.34715	4.9949	10.4322	3.91681	10.4322	0	-0.0774468	NA	-0.033164	NA	0.303828	0.558599	0.165652	NA	0.222502	0.748854
secD.secF.TU	429495	429504	+	9	14	13	20	17	11	10	19	23	21	15	12	26	16.7945	13.1871	17.9425	16.6565	11.472	10.1897	14.7997	14.3603	21.9075	14.6881	15.6483	26.6653	0.0218177	NA	-0.124376	0.703211	-0.103407	0.860074	0.0176066	0.977229	0.158646	0.814861
secD.secF.TU_AS	429495	429504	-	9	0	0	0	0	0	0	0	0	0	0	0	0	0	0	0	0	0	0	0	0	0	0	0	0	0	NA	0	NA	0	NA	0	NA	0	NA
secF	429505	430476	+	971	241	275	327	337	314	360	420	432	326	288	300	383	289.106	278.957	293.36	330.19	327.475	366.831	327.15	269.725	340.088	282.011	391.206	392.8	0.0434636	0.893553	0.0507841	0.798417	-0.0456542	0.887071	-0.0014344	0.995815	0.29462	0.26421
secF.AS	429505	430476	-	971	4	8	18	6	0	8	9	6	8	7	4	4	4.79844	8.11511	16.1482	5.87875	0	8.15179	7.01037	3.74618	8.34572	6.85443	5.21608	4.10235	0.0410522	NA	-0.161819	NA	-0.287965	0.592123	-0.0757837	NA	-0.419152	0.506663
secF.EST3UTR	430477	430540	+	63	13	32	29	31	17	42	34	24	32	24	16	27	15.5949	32.4604	26.0166	30.3736	17.7295	42.7969	26.4836	14.9847	33.3829	23.5009	20.8643	27.6909	0.02519	0.952754	0.0188438	0.961997	-0.205607	0.686903	0.00288877	0.994976	-0.114489	0.87148
yajD.secF.IGR	430477	430604	-	127	2	5	0	1	7	0	3	3	4	3	4	0	2.39922	5.07195	0	0.979792	7.30039	0	2.33679	1.87309	4.17286	2.93761	5.21608	0	-0.0600789	NA	0.135709	NA	0.246247	NA	0.192027	NA	0.392872	NA
yajD.EST5UTR	430541	430604	+	63	8	11	20	12	11	14	19	27	18	18	3	10	9.59687	11.1583	17.9425	11.7575	11.472	14.2656	14.7997	16.8578	18.7779	17.6257	3.91206	10.2559	0.0480295	NA	-0.0320129	NA	0.0351831	0.95551	0.0618545	0.900585	-0.50196	0.391226
yajD	430605	430952	+	347	96	133	203	182	159	130	129	258	170	189	62	112	115.162	134.914	182.116	178.322	165.823	132.467	100.482	161.086	177.347	185.069	80.8493	114.866	0.176173	0.404693	-0.0874389	0.727756	-0.324001	0.280169	0.00303195	0.99473	-0.74066	0.0152526
yajD.AS	430605	430952	-	347	7	6	7	14	7	11	12	23	9	4	4	3	8.39726	6.08633	6.27987	13.7171	7.30039	11.2087	9.34715	14.3603	9.38894	3.91681	5.21608	3.07676	0.0310354	NA	-0.0126461	NA	0.0819537	0.89714	-0.0983907	NA	-0.498947	0.417852
yajD.EST3UTR	430953	431052	+	99	41	70	91	83	89	75	60	126	50	41	21	37	49.184	71.0072	81.6384	81.3228	92.8192	76.4231	46.7358	78.6697	52.1608	40.1474	27.3844	37.9468	0.089253	0.73613	0.0131284	0.967029	-0.218359	0.581245	-0.417218	0.172007	-1.04597	0.00733471
tsx.yajD.IGR	430953	431095	-	142	90	92	325	277	207	192	104	109	211	178	81	155	107.965	93.3238	291.566	271.402	215.883	195.643	81.0087	68.0555	220.118	174.298	105.626	158.966	1.29338	2.3557e-06	-0.212276	0.321653	-1.79658	1.13341e-11	-0.31357	0.205063	-0.968232	0.000308808
yajD.tsx.IGR	431053	431128	+	75	58	89	108	112	99	100	79	110	53	57	10	36	69.5773	90.2806	96.8895	109.737	103.248	101.897	61.5354	68.6799	55.2904	55.8146	13.0402	36.9212	0.0786881	0.779085	-0.00244602	0.993279	-0.460164	0.184869	-0.526215	0.0843002	-1.77368	5.53948e-06
tsx.3UTR	431096	431128	-	32	48	53	154	116	117	127	47	53	116	89	46	99	57.5812	53.7626	138.157	113.656	122.021	129.41	36.6097	33.0912	121.013	87.1491	59.985	101.533	0.739001	0.0120733	-0.000788532	0.997189	-1.64907	7.53893e-07	-0.109685	0.741311	-0.497251	0.174583
tsx	431129	432013	-	884	426	458	1500	1251	1062	1108	621	579	953	1112	602	1068	511.034	464.59	1345.69	1225.72	1107.57	1129.02	483.715	361.506	994.184	1088.87	785.021	1095.33	1.29306	2.40748e-10	-0.0731445	0.685842	-1.53592	8.86692e-15	-0.178907	0.395554	-0.40577	0.0772464
tsx.AS	431129	432013	+	884	8	14	11	13	23	20	17	26	17	8	11	13	9.59687	14.2014	9.86837	12.7373	23.987	20.3795	13.2418	16.2334	17.7347	7.83363	14.3442	13.3326	-0.00768411	NA	0.199864	0.488496	0.154314	0.787538	0.0360332	0.948523	0.140175	0.844252
tsx.5UTR	432014	432245	-	231	36	32	119	123	102	85	88	72	58	81	56	89	43.1859	32.4604	106.758	120.514	106.377	86.6128	68.5458	44.9541	60.5065	79.3155	73.0252	91.2773	1.21511	0.000541166	-0.065202	0.827999	-0.81215	0.0165775	-0.372545	0.195407	-0.353955	0.387492
tsx.yajI.IGR	432014	432311	+	297	2	0	0	2	0	1	2	2	0	0	2	1	2.39922	0	0	1.95958	0	1.01897	1.55786	1.24873	0	0	2.60804	1.02559	-0.00332412	NA	-0.0226753	NA	0.0423031	NA	-0.088445	NA	0.102266	NA
yajI.EST3UTR	432246	432311	-	65	1	0	3	1	1	0	6	1	2	0	4	1	1.19961	0	2.69137	0.979792	1.04291	0	4.67358	0.624363	2.08643	0	5.21608	1.02559	0.0263977	NA	-0.0641014	NA	0.0596582	NA	-0.047321	NA	0.118736	NA
yajI	432312	432851	-	539	7	8	8	9	10	18	20	12	13	14	10	14	8.39726	8.11511	7.177	8.81813	10.4291	18.3415	15.5786	7.49235	13.5618	13.7089	13.0402	14.3582	-0.00363914	NA	0.138266	NA	0.189016	0.740128	0.162727	0.680879	0.357915	0.561137
[truncated: 18,442 more rows]
