# Supplementary material for: RNA-RNA Interactome Approaches Provide in vivo Evidence for a Critical Role of the Hfq Rim Face in sRNA-mRNA Pairing
Source: bioRxiv. 2025 Jun 26:2025.06.26.660752. Preprint. [Version 1] doi: 10.1101/2025.06.26.660752 (PMC12262471; doi:10.1101/2025.06.26.660752)
Supplement: Supplement 7 [file media-7.xlsx]

## Sheet: Legend
Table S10. Statistically significant chimeric fragments identified by Hi-GRIL-seq for each Hfq mutant (related to Figure S11). Strains carrying either WT hfq (XL2001) or the hfq R16A mutant (FDM1050) were transformed with either an empty vector (pBAD24) or a T4 RNA Ligase I-expressing vector (pBAD24-t4rnl1). Cultures were grown in LB (Lennox) supplemented with 100 µg/mL ampicillin. At OD₆₀₀ = 0.5…
ID (Column A): Experimental condition, Hfq mutant name and the replicate number (1 or 2).
RNA Name (Columns F and G): Names of the RNA fragments identified, based on the custom annotation file NC_000913-3_all_feature.gff. These names reflect features such as predicted UTRs (defined as 100 nucleotides upstream of start codons and downstream of stop codons, or shorter if overlapping another transcript), antisense regions (AS; opposite strand of coding regions), intergenic regions (IGRs;…
RNA EcoCyc ID (Column B and C): Accession numbers for genes as listed in the EcoCyc database. For RNA fragments mapped outside of coding sequences (CDSs), the entry matches the corresponding feature name as described in Columns F and G.
RNA type (Column D and E): The type(s) of RNA features associated with each fragment. If a fragment overlaps multiple feature types, all are listed and separated by colons.
RNA description (Column H and I): Description of the gene products taken from RefSeq.
RNA from (Column J and M): Position of the first nt of the most 5´ chimera mapped to.
RNA to (Column K and N): Position of the first nt of the most 3´ chimera mapped to.
Strand (Column L and O): The genome strand the sequence was mapped to.
Interactions (Column P): Number of chimeras supporting the interaction.
Other interactions of RNA1 (Column Q): Number of fragments in which the first RNA appears as first, including single fragments.
Other interactions of RNA2 (Column R): Number of fragments in which the second RNA appears as second, including single fragments.
Total other interactions (Column S): Number of fragments in the experiment excluding the above.
Odds Ratio (Column T): (K/L)/(M/N), where K= Number of chimeric fragments of RNA1-RNA2, L=number of other fragments involving RNA2, M=number of other fragments involving RNA1, N=number of all other fragments (that do not involve RNA1 and RNA2).
Fisher's exact test p-value: p-value for observing at least this number of chimeric fragments given their background frequencies on Hfq. The Odds Ratio provides the effect size of the test.

## Sheet: WT_ctrlplasmid_1
ID	RNA1_EcoCyc_ID	RNA2_EcoCyc_ID	RNA1_type	RNA2_type	RNA1_name	RNA2_name	RNA1_description	RNA2_description	RNA1_from	RNA1_to	RNA1.strand	RNA2_from	RNA2_to	RNA2.strand	Interactions	Other_interactions_of_RNA1	Other_interactions_of_RNA2	Total_other_interactions	Odds_ratio	Fisher's_exact_test_pvalue
Hfq_ctrlplasmid_1	ykfC.AS:insH-1.ykfC.IGR:insH-1.EST3UTR:G6134	cysQ.EST3UTR	AS:IGR:3UTR:mRNA	3UTR	ykfC.AS:insH-1.ykfC.IGR:insH-1.EST3UTR:insH-1	cysQ.EST3UTR	CP4-6 prophage; PF00078 domain-containing protein YkfC:CP4-6 prophage; PF00078 domain-containing protein YkfC::	3'(2'),5'-bisphosphate nucleotidase	273978	274236	-	4437525	4437641	+	81	2606	7	36325218	161295	0
Hfq_ctrlplasmid_1	G6972	insB-1.AS:G6085.AS	mRNA	AS:AS	dgcJ	insB-1.AS:insB-1.AS	diguanylate cyclase DgcJ	:	1872908	1872999	+	19824	19998	+	11	5	137	36327759	583365	3.64953e-51
Hfq_ctrlplasmid_1	EG10043	G6134	mRNA	mRNA	cysQ	insH-1	3'(2'),5'-bisphosphate nucleotidase		4437053	4437470	+	274921	275124	-	43	266	2233	36325370	2629.71	2.63145e-123
Hfq_ctrlplasmid_1	dgcJ.AS	G0-10535:G6086:insA-1.EST5UTR	AS	mRNA:mRNA:5UTR	dgcJ.AS	insAB-1:insA-1:insA-1.EST5UTR	diguanylate cyclase DgcJ	::	1873057	1873102	-	20485	20537	-	9	1	200	36327702	1.63475e+06	1.38162e-41
Hfq_ctrlplasmid_1	EG10094	EG11045	mRNA	mRNA	asnS	udp	asparagine&mdash;tRNA ligase	uridine phosphorylase	988210	988210	-	4016624	4016624	+	6	418	523	36326965	997.017	1.71082e-11
Hfq_ctrlplasmid_1	rpsL.5UTR	G363	5UTR	mRNA	rpsL.5UTR	flgG	30S ribosomal subunit protein S12	flagellar basal-body rod protein FlgG	3474583	3474583	-	1134816	1134816	+	6	6159	1023	36320724	34.5876	0.00795294
Hfq_ctrlplasmid_1	EG10998	EG30104	mRNA	tRNA	thrA	thrW	fused aspartate kinase/homoserine dehydrogenase 1	tRNA-Thr(CGU)	1718	1718	+	262932	262932	+	5	34	105043	36222830	50.7115	0.0255524
Hfq_ctrlplasmid_1	EG10900	EG11034	mRNA	mRNA	rpsA	tsr	30S ribosomal subunit protein S1	methyl-accepting chemotaxis protein Tsr	962803	962803	+	4591672	4591672	+	5	5443	112	36322352	297.912	2.98082e-06
Hfq_ctrlplasmid_1	EG10905	EG11187	mRNA	mRNA	rpsF	yibA	30S ribosomal subunit protein S6	putative lyase containing HEAT-repeat	4425393	4425393	+	3766992	3766992	+	5	4856	48	36323003	779.169	2.91154e-08
Hfq_ctrlplasmid_1	ytfL.AS	EG11427	AS	mRNA	ytfL.AS	tktA		transketolase 1	4440051	4440051	+	3080337	3080337	-	5	9	1215	36326683	16610.3	2.02054e-14

## Sheet: WT_ctrlplasmid_2
ID	RNA1_EcoCyc_ID	RNA2_EcoCyc_ID	RNA1_type	RNA2_type	RNA1_name	RNA2_name	RNA1_description	RNA2_description	RNA1_from	RNA1_to	RNA1.strand	RNA2_from	RNA2_to	RNA2.strand	Interactions	Other_interactions_of_RNA1	Other_interactions_of_RNA2	Total_other_interactions	Odds_ratio	Fisher's_exact_test_pvalue
Hfq_ctrlplasmid_2	insH-1.EST3UTR:G6134	cysQ.EST3UTR	3UTR:mRNA	3UTR	insH-1.EST3UTR:insH-1	cysQ.EST3UTR	:	3'(2'),5'-bisphosphate nucleotidase	274012	274266	-	4437517	4437567	+	24	1121	2	16054996	171864	8.59777e-93
Hfq_ctrlplasmid_2	EG10043	G6134	mRNA	mRNA	cysQ	insH-1	3'(2'),5'-bisphosphate nucleotidase		4437217	4437459	+	275007	275120	-	31	81	289	16055742	21262.2	2.00109e-114
Hfq_ctrlplasmid_2	G7942	EG30108	mRNA	tRNA	yjiY	tyrV		tRNA-Tyr(GUA)	4590655	4590655	-	1287244	1287244	-	8	22	150203	15905910	38.5077	3.22184e-05
Hfq_ctrlplasmid_2	EG10760	EG10101	mRNA	mRNA	prc	atpD	tail-specific protease	ATP synthase F<sub>1</sub> complex subunit &beta;	1912884	1912884	-	3916903	3916903	-	6	314	802	16055021	382.523	2.52241e-09
Hfq_ctrlplasmid_2	G7220	EG10420	mRNA	mRNA	yfdH	guaA	CPS-53 (KpLE1) prophage; bactoprenol glucosyl transferase	GMP synthetase	2468537	2468537	+	2632055	2632055	-	6	33	189	16055915	15445.8	1.09163e-18
Hfq_ctrlplasmid_2	EG30083	carB.EST3UTR	rRNA	3UTR	rrlH	carB.EST3UTR	23S ribosomal RNA	carbamoyl-phosphate synthetase large subunit	226471	226471	+	34105	34105	+	5	24270	16	16031852	206.426	1.77508e-05
Hfq_ctrlplasmid_2	EG30014	EG11885	tRNA	mRNA	argU	opgG	tRNA-Arg(UCU)	osmoregulated periplasmic glucans biosynthesis protein G	564756	564756	+	1109646	1109646	+	5	10163	35	16045940	225.551	7.40932e-06
Hfq_ctrlplasmid_2	EG10367	G7949	mRNA	mRNA	gapA	fhuF	glyceraldehyde-3-phosphate dehydrogenase A	ferric-siderophore reductase FhuF	1863713	1863713	+	4605488	4605488	-	5	12219	105	16043814	62.5249	0.00329895
Hfq_ctrlplasmid_2	nuoA.lrhA.IGR	glk.3UTR	IGR	3UTR	nuoA.lrhA.IGR	glk.3UTR	NADH:quinone oxidoreductase subunit A:DNA-binding transcriptional dual regulator LrhA	glucokinase	2405633	2405633	+	2508434	2508434	-	5	1	136	16056001	590294	3.28794e-20
Hfq_ctrlplasmid_2	EG12760	EG30050	mRNA	tRNA	garP	leuU	galactarate/D-glucarate transporter GarP	tRNA-Leu(GAG)	3274816	3274816	-	3322072	3322072	-	5	12	102657	15953469	64.7523	0.00699122
Hfq_ctrlplasmid_2	mnmE.AS	EG30020	AS	tRNA	mnmE.AS	asnT	5-carboxymethylaminomethyluridine-tRNA synthase GTPase subunit	tRNA-Asn(GUU)	3887938	3887938	-	2044624	2044624	+	5	0	323126	15733012	#NUM!	0.000372129
Hfq_ctrlplasmid_2	trxA.5UTR	EG10507	5UTR	mRNA	trxA.5UTR	intD	oxidized thioredoxin // thioredoxin 1	DLP12 prophage; putative integrase	3965726	3965726	+	565288	565288	-	5	248	23	16055867	14074.2	1.03392e-14
Hfq_ctrlplasmid_2	EG10945	tRNAnn9:rrlH.rrfH.TU	mRNA	IGR:TU	serB	rrlH.rrfH.IGR:rrlH.rrfH.TU	phosphoserine phosphatase	23S ribosomal RNA:5S ribosomal RNA:23S ribosomal RNA:5S ribosomal RNA	4625361	4625361	+	228722	228722	+	5	21	5088	16051029	751.115	2.36328e-08

## Sheet: Hfq_t4rnl1_1
ID	RNA1_EcoCyc_ID	RNA2_EcoCyc_ID	RNA1_type	RNA2_type	RNA1_name	RNA2_name	RNA1_description	RNA2_description	RNA1_from	RNA1_to	RNA1.strand	RNA2_from	RNA2_to	RNA2.strand	Interactions	Other_interactions_of_RNA1	Other_interactions_of_RNA2	Total_other_interactions	Odds_ratio	Fisher's_exact_test_pvalue
Hfq_t4rnl1_1	tRNAnn1	EG30090:tRNAnn3:rrsH.ileV.TU:EG30045:tRNAnn5:ileV.alaV.TU	5UTR	rRNA:IGR:TU:tRNA:IGR:TU	rrsH.5UTR	rrsH:rrsH.ileV.IGR:rrsH.ileV.TU:ileV:ileV.alaV.IGR:ileV.alaV.TU	16S ribosomal RNA	16S ribosomal RNA:16S ribosomal RNA:tRNA-Ile(GAU):16S ribosomal RNA:tRNA-Ile(GAU):tRNA-Ile(GAU):tRNA-Ile(GAU):tRNA-Ala(UGC):tRNA-Ile(GAU):tRNA-Ala(UGC)	223481	223770	+	225295	225494	+	14526	334527	280662	34785653	5.38185	0
Hfq_t4rnl1_1	EG30083:tRNAnn9:rrlH.rrfH.TU:EG30076:tRNAnn11:EG30024	tRNAnn7:alaV.rrlH.TU:EG30083	rRNA:IGR:TU:rRNA:IGR:tRNA	IGR:TU:rRNA	rrlH:rrlH.rrfH.IGR:rrlH.rrfH.TU:rrfH:rrfH.aspU.IGR:aspU	alaV.rrlH.IGR:alaV.rrlH.TU:rrlH	23S ribosomal RNA:23S ribosomal RNA:5S ribosomal RNA:23S ribosomal RNA:5S ribosomal RNA:5S ribosomal RNA:5S ribosomal RNA:tRNA-Asp(GUC):tRNA-Asp(GUC)	tRNA-Ala(UGC):23S ribosomal RNA:tRNA-Ala(UGC):23S ribosomal RNA:23S ribosomal RNA	228526	228995	+	225633	225781	+	6663	2622539	48622	32737544	1.71065	0
Hfq_t4rnl1_1	EG30010:tRNAnn7:alaV.rrlH.TU:EG30083	EG30083:tRNAnn9:rrlH.rrfH.TU:EG30076	tRNA:IGR:TU:rRNA	rRNA:IGR:TU:rRNA	alaV:alaV.rrlH.IGR:alaV.rrlH.TU:rrlH	rrlH:rrlH.rrfH.IGR:rrlH.rrfH.TU:rrfH	tRNA-Ala(UGC):tRNA-Ala(UGC):23S ribosomal RNA:tRNA-Ala(UGC):23S ribosomal RNA:23S ribosomal RNA	23S ribosomal RNA:23S ribosomal RNA:5S ribosomal RNA:23S ribosomal RNA:5S ribosomal RNA:5S ribosomal RNA	225503	225776	+	228646	228875	+	6169	453239	210012	34745948	2.25189	0
Hfq_t4rnl1_1	EG30090:tRNAnn3:rrsH.ileV.TU:EG30045	tRNAnn1	rRNA:IGR:TU:tRNA	5UTR	rrsH:rrsH.ileV.IGR:rrsH.ileV.TU:ileV	rrsH.5UTR	16S ribosomal RNA:16S ribosomal RNA:tRNA-Ile(GAU):16S ribosomal RNA:tRNA-Ile(GAU):tRNA-Ile(GAU)	16S ribosomal RNA	224912	225400	+	223551	223799	+	4611	326157	227304	34857296	2.16798	0
Hfq_t4rnl1_1	tRNAnn1	tRNAnn151:rrsC.gltU.TU:EG30033:tRNAnn153:gltU.rrlC.TU	5UTR	IGR:TU:tRNA:IGR:TU	rrsH.5UTR	rrsC.gltU.IGR:rrsC.gltU.TU:gltU:gltU.rrlC.IGR:gltU.rrlC.TU	16S ribosomal RNA	16S ribosomal RNA:tRNA-Glu(UUC):16S ribosomal RNA:tRNA-Glu(UUC):tRNA-Glu(UUC):tRNA-Glu(UUC):23S ribosomal RNA:tRNA-Glu(UUC):23S ribosomal RNA	223484	223770	+	3943368	3943679	+	3339	345714	26015	35040300	13.009	0
Hfq_t4rnl1_1	EG30075:tRNAnn97:rrfG.rrlG.TU	tRNAnn3:rrsH.ileV.TU:EG30010:tRNAnn7:alaV.rrlH.TU:EG30083	rRNA:IGR:TU	IGR:TU:tRNA:IGR:TU:rRNA	rrfG:rrlG.rrfG.IGR:rrfG.rrlG.TU	rrsH.ileV.IGR:rrsH.ileV.TU:alaV:alaV.rrlH.IGR:alaV.rrlH.TU:rrlH	5S ribosomal RNA:23S ribosomal RNA:5S ribosomal RNA:5S ribosomal RNA:23S ribosomal RNA	16S ribosomal RNA:tRNA-Ile(GAU):16S ribosomal RNA:tRNA-Ile(GAU):tRNA-Ala(UGC):tRNA-Ala(UGC):23S ribosomal RNA:tRNA-Ala(UGC):23S ribosomal RNA:23S ribosomal RNA	2726072	2726278	-	225345	225779	+	2500	2161	1977607	33433100	19.5579	0
Hfq_t4rnl1_1	EG30077:tRNAnn173:rrlA.rrfA.TU:EG30070:tRNAnn174	tRNAnn151:rrsC.gltU.TU:tRNAnn153:gltU.rrlC.TU	rRNA:IGR:TU:rRNA:3UTR	IGR:TU:IGR:TU	rrlA:rrlA.rrfA.IGR:rrlA.rrfA.TU:rrfA:rrfA.3UTR	rrsC.gltU.IGR:rrsC.gltU.TU:gltU.rrlC.IGR:gltU.rrlC.TU	23S ribosomal RNA:23S ribosomal RNA:5S ribosomal RNA:23S ribosomal RNA:5S ribosomal RNA:5S ribosomal RNA:5S ribosomal RNA	16S ribosomal RNA:tRNA-Glu(UUC):16S ribosomal RNA:tRNA-Glu(UUC):tRNA-Glu(UUC):23S ribosomal RNA:tRNA-Glu(UUC):23S ribosomal RNA	4040416	4040800	+	3943382	3943698	+	2376	987	26978	35385027	3157.47	0
Hfq_t4rnl1_1	tRNAnn153:gltU.rrlC.TU	tRNAnn9:rrlH.rrfH.TU:EG30076:EG30024	IGR:TU	IGR:TU:rRNA:tRNA	gltU.rrlC.IGR:gltU.rrlC.TU	rrlH.rrfH.IGR:rrlH.rrfH.TU:rrfH:aspU	tRNA-Glu(UUC):23S ribosomal RNA:tRNA-Glu(UUC):23S ribosomal RNA	23S ribosomal RNA:5S ribosomal RNA:23S ribosomal RNA:5S ribosomal RNA:5S ribosomal RNA:tRNA-Asp(GUC)	3943551	3943674	+	228695	229004	+	2107	9169	2616439	32787653	2.87967	0
Hfq_t4rnl1_1	EG30083:tRNAnn9:rrlH.rrfH.TU:EG30076:tRNAnn11	tRNAnn151:rrsC.gltU.TU:tRNAnn153:gltU.rrlC.TU	rRNA:IGR:TU:rRNA:IGR	IGR:TU:IGR:TU	rrlH:rrlH.rrfH.IGR:rrlH.rrfH.TU:rrfH:rrfH.aspU.IGR	rrsC.gltU.IGR:rrsC.gltU.TU:gltU.rrlC.IGR:gltU.rrlC.TU	23S ribosomal RNA:23S ribosomal RNA:5S ribosomal RNA:23S ribosomal RNA:5S ribosomal RNA:5S ribosomal RNA:5S ribosomal RNA:tRNA-Asp(GUC)	16S ribosomal RNA:tRNA-Glu(UUC):16S ribosomal RNA:tRNA-Glu(UUC):tRNA-Glu(UUC):23S ribosomal RNA:tRNA-Glu(UUC):23S ribosomal RNA	228562	228893	+	3943382	3943699	+	1658	224138	27696	35161876	9.39126	0
Hfq_t4rnl1_1	EG30065	EG30042	tRNA	tRNA	pheV	hisR	tRNA-Phe(GAA)	tRNA-His(GUG)	3110365	3110421	+	3982451	3982589	+	1383	36387	292927	35084671	4.55233	0
Hfq_t4rnl1_1	EG30027	EG30067	other-ncRNA	tRNA	ffs	proL	signal recognition particle 4.5S RNA	tRNA-Pro(GGG)	476426	476540	+	2286238	2286298	+	1360	336896	97171	34979941	1.4532	2.17882e-32
Hfq_t4rnl1_1	EG30010:tRNAnn7:alaV.rrlH.TU	rrfG.yfiS.IGR:tRNAnn97:rrfG.rrlG.TU	tRNA:IGR:TU	IGR:IGR:TU	alaV:alaV.rrlH.IGR:alaV.rrlH.TU	rrfG.yfiS.IGR:rrlG.rrfG.IGR:rrfG.rrlG.TU	tRNA-Ala(UGC):tRNA-Ala(UGC):23S ribosomal RNA:tRNA-Ala(UGC):23S ribosomal RNA	5S ribosomal RNA:protein YfiS:23S ribosomal RNA:5S ribosomal RNA:5S ribosomal RNA:23S ribosomal RNA	225500	225711	+	2726024	2726251	-	1104	1769062	2930	33642272	7.16545	0
Hfq_t4rnl1_1	tRNAnn97:rrfG.rrlG.TU	tRNAnn151:rrsC.gltU.TU:tRNAnn153:gltU.rrlC.TU	IGR:TU	IGR:TU:IGR:TU	rrlG.rrfG.IGR:rrfG.rrlG.TU	rrsC.gltU.IGR:rrsC.gltU.TU:gltU.rrlC.IGR:gltU.rrlC.TU	23S ribosomal RNA:5S ribosomal RNA:5S ribosomal RNA:23S ribosomal RNA	16S ribosomal RNA:tRNA-Glu(UUC):16S ribosomal RNA:tRNA-Glu(UUC):tRNA-Glu(UUC):23S ribosomal RNA:tRNA-Glu(UUC):23S ribosomal RNA	2726250	2726274	-	3943381	3943699	+	1070	3482	28284	35382532	384.417	0
Hfq_t4rnl1_1	EG30109	EG30042	tRNA	tRNA	valT	hisR	tRNA-Val(UAC)	tRNA-His(GUG)	780801	780819	+	3982523	3982589	+	1059	35009	280644	35098656	3.78313	4.48829e-266
Hfq_t4rnl1_1	G0-8867	thrL.5UTR:EG11277:thrL.3UTR:thrL.thrA.TU	sRNA	5UTR:mRNA:3UTR:TU	gcvB	thrL.5UTR:thrL:thrL.3UTR:thrL.thrA.TU	small regulatory RNA GcvB	<i>thr</i> operon leader peptide:<i>thr</i> operon leader peptide:<i>thr</i> operon leader peptide:<i>thr</i> operon leader peptide:fused aspartate kinase/homoserine dehydrogenase 1	2942695	2942874	+	170	313	+	860	26117	5516	35382875	211.224	0
Hfq_t4rnl1_1	EG30083:tRNAnn9:rrlH.rrfH.TU:EG30076:tRNAnn11:EG30024	tRNAnn139:rrlD.alaU.TU	rRNA:IGR:TU:rRNA:IGR:tRNA	IGR:TU	rrlH:rrlH.rrfH.IGR:rrlH.rrfH.TU:rrfH:rrfH.aspU.IGR:aspU	alaU.rrlD.IGR:rrlD.alaU.TU	23S ribosomal RNA:23S ribosomal RNA:5S ribosomal RNA:23S ribosomal RNA:5S ribosomal RNA:5S ribosomal RNA:5S ribosomal RNA:tRNA-Asp(GUC):tRNA-Asp(GUC)	tRNA-Ala(UGC):23S ribosomal RNA:23S ribosomal RNA:tRNA-Ala(UGC)	228642	228980	+	3426823	3426847	-	816	2514334	1055	32899163	10.1204	0
Hfq_t4rnl1_1	tRNAnn139:rrlD.alaU.TU	tRNAnn9:rrlH.rrfH.TU:EG30076:EG30024:tRNAnn13	IGR:TU	IGR:TU:rRNA:tRNA:3UTR	alaU.rrlD.IGR:rrlD.alaU.TU	rrlH.rrfH.IGR:rrlH.rrfH.TU:rrfH:aspU:aspU.3UTR	tRNA-Ala(UGC):23S ribosomal RNA:23S ribosomal RNA:tRNA-Ala(UGC)	23S ribosomal RNA:5S ribosomal RNA:23S ribosomal RNA:5S ribosomal RNA:5S ribosomal RNA:tRNA-Asp(GUC):tRNA-Asp(GUC)	3426847	3426871	-	228695	229043	+	781	897	2617765	32795925	10.9081	0
Hfq_t4rnl1_1	EG10878:rplQ.rpoA.TU:EG10893	EG10903	mRNA:TU:mRNA	mRNA	rplQ:rplQ.rpoA.TU:rpoA	rpsD	50S ribosomal subunit protein L17:50S ribosomal subunit protein L17:RNA polymerase subunit &alpha;:RNA polymerase subunit &alpha;	30S ribosomal subunit protein S4	3439903	3440396	-	3441101	3441598	-	781	41022	55682	35317883	12.0757	0
Hfq_t4rnl1_1	tRNAnn1	tRNAnn176:rrsB.gltT.TU	5UTR	IGR:TU	rrsH.5UTR	rrsB.gltT.IGR:rrsB.gltT.TU	16S ribosomal RNA	16S ribosomal RNA:tRNA-Glu(UUC):16S ribosomal RNA:tRNA-Glu(UUC)	223632	223681	+	4168222	4168265	+	654	201144	410	35213160	279.249	0
Hfq_t4rnl1_1	EG30039	EG30067	tRNA	tRNA	glyW	proL	tRNA-Gly(GCC)	tRNA-Pro(GGG)	1992062	1992100	-	2286231	2286293	+	643	148218	97888	35168619	1.5586	6.88979e-20
Hfq_t4rnl1_1	tRNAnn1	tRNAnn168:rrsA.ileT.TU	5UTR	IGR:TU	rrsH.5UTR	rrsA.ileT.IGR:rrsA.ileT.TU	16S ribosomal RNA	16S ribosomal RNA:tRNA-Ile(GAU):16S ribosomal RNA:tRNA-Ile(GAU)	223654	223682	+	4037094	4037110	+	622	201176	167	35213403	651.937	0
Hfq_t4rnl1_1	EG30086:tRNAnn151:rrsC.gltU.TU	tRNAnn1	rRNA:IGR:TU	5UTR	rrsC:rrsC.gltU.IGR:rrsC.gltU.TU	rrsH.5UTR	16S ribosomal RNA:16S ribosomal RNA:tRNA-Glu(UUC):16S ribosomal RNA:tRNA-Glu(UUC)	16S ribosomal RNA	3943340	3943434	+	223653	223799	+	611	12512	227253	35174992	7.55856	4.96644e-298
Hfq_t4rnl1_1	gltX.valU.IGR:tRNAnn89:valU.valX.TU:EG30113:EG30114	EG30042	IGR:IGR:TU:tRNA:tRNA	tRNA	gltX.valU.IGR:valU.valX.IGR:valU.valX.TU:valX:valY	hisR	glutamate&mdash;tRNA ligase:tRNA-Val(UAC):tRNA-Val(UAC):tRNA-Val(UAC):tRNA-Val(UAC):tRNA-Val(UAC):tRNA-Val(UAC):tRNA-Val(UAC)	tRNA-His(GUG)	2520922	2521229	+	3982544	3982589	+	611	9250	281092	35124415	8.25392	0
Hfq_t4rnl1_1	EG10766	EG10876:EG10888:rpmD.rpsE.TU:EG10904	mRNA	mRNA:mRNA:TU:mRNA	secY	rplO:rpmD:rpmD.rpsE.TU:rpsE	Sec translocon subunit SecY	50S ribosomal subunit protein L15:50S ribosomal subunit protein L30:50S ribosomal subunit protein L30:30S ribosomal subunit protein S5:30S ribosomal subunit protein S5	3443004	3443498	-	3444501	3444999	-	608	31102	39577	35344081	17.4578	0
Hfq_t4rnl1_1	tRNAnn151:rrsC.gltU.TU:tRNAnn153:gltU.rrlC.TU	tRNAnn95:tRNAnn97:rrfG.rrlG.TU	IGR:TU:IGR:TU	3UTR:IGR:TU	rrsC.gltU.IGR:rrsC.gltU.TU:gltU.rrlC.IGR:gltU.rrlC.TU	rrfG.3UTR:rrlG.rrfG.IGR:rrfG.rrlG.TU	16S ribosomal RNA:tRNA-Glu(UUC):16S ribosomal RNA:tRNA-Glu(UUC):tRNA-Glu(UUC):23S ribosomal RNA:tRNA-Glu(UUC):23S ribosomal RNA	5S ribosomal RNA:23S ribosomal RNA:5S ribosomal RNA:5S ribosomal RNA:23S ribosomal RNA	3943358	3943674	+	2726028	2726250	-	568	23831	3466	35387503	243.348	0
Hfq_t4rnl1_1	EG30090:tRNAnn3:rrsH.ileV.TU:EG30045	tRNAnn103	rRNA:IGR:TU:tRNA	5UTR	rrsH:rrsH.ileV.IGR:rrsH.ileV.TU:ileV	rrsG.5UTR	16S ribosomal RNA:16S ribosomal RNA:tRNA-Ile(GAU):16S ribosomal RNA:tRNA-Ile(GAU):tRNA-Ile(GAU)	16S ribosomal RNA	225226	225394	+	2731163	2731187	-	512	247251	8403	35159202	8.66436	1.21738e-274
Hfq_t4rnl1_1	EG30075:tRNAnn97:rrfG.rrlG.TU	tRNAnn99:rrlG.gltW.TU	rRNA:IGR:TU	IGR:TU	rrfG:rrlG.rrfG.IGR:rrfG.rrlG.TU	gltW.rrlG.IGR:rrlG.gltW.TU	5S ribosomal RNA:23S ribosomal RNA:5S ribosomal RNA:5S ribosomal RNA:23S ribosomal RNA	tRNA-Glu(UUC):23S ribosomal RNA:23S ribosomal RNA:tRNA-Glu(UUC)	2726074	2726274	-	2729185	2729277	-	457	4204	4520	35406187	851.519	0
Hfq_t4rnl1_1	tRNAnn97:rrfG.rrlG.TU	tRNAnn139:rrlD.alaU.TU	IGR:TU	IGR:TU	rrlG.rrfG.IGR:rrfG.rrlG.TU	alaU.rrlD.IGR:rrlD.alaU.TU	23S ribosomal RNA:5S ribosomal RNA:5S ribosomal RNA:23S ribosomal RNA	tRNA-Ala(UGC):23S ribosomal RNA:23S ribosomal RNA:tRNA-Ala(UGC)	2726256	2726275	-	3426823	3426851	-	383	4169	1488	35409328	2186.16	0
Hfq_t4rnl1_1	tRNAnn99:rrlG.gltW.TU:EG30035	tRNAnn9:rrlH.rrfH.TU:EG30076	IGR:TU:tRNA	IGR:TU:rRNA	gltW.rrlG.IGR:rrlG.gltW.TU:gltW	rrlH.rrfH.IGR:rrlH.rrfH.TU:rrfH	tRNA-Glu(UUC):23S ribosomal RNA:23S ribosomal RNA:tRNA-Glu(UUC):tRNA-Glu(UUC)	23S ribosomal RNA:5S ribosomal RNA:23S ribosomal RNA:5S ribosomal RNA:5S ribosomal RNA	2729216	2729398	-	228709	228778	+	370	11206	16982	35386810	68.8024	0
Hfq_t4rnl1_1	EG30077:tRNAnn173:rrlA.rrfA.TU:EG30070:tRNAnn174	tRNAnn7:alaV.rrlH.TU:EG30083	rRNA:IGR:TU:rRNA:3UTR	IGR:TU:rRNA	rrlA:rrlA.rrfA.IGR:rrlA.rrfA.TU:rrfA:rrfA.3UTR	alaV.rrlH.IGR:alaV.rrlH.TU:rrlH	23S ribosomal RNA:23S ribosomal RNA:5S ribosomal RNA:23S ribosomal RNA:5S ribosomal RNA:5S ribosomal RNA:5S ribosomal RNA	tRNA-Ala(UGC):23S ribosomal RNA:tRNA-Ala(UGC):23S ribosomal RNA:23S ribosomal RNA	4040417	4040656	+	225661	225780	+	362	2839	54923	35357244	82.0857	0
Hfq_t4rnl1_1	EG30109	pdxY.tyrS.TU	tRNA	TU	valT	pdxY.tyrS.TU	tRNA-Val(UAC)	pyridoxal kinase 2:tyrosine&mdash;tRNA ligase	780764	781122	+	1715901	1715921	-	309	2974599	1268	32439192	2.65755	3.68484e-38
Hfq_t4rnl1_1	yfbV.ackA.IGR	sucD.EST3UTR:G0-17009	IGR	3UTR:sRNA	yfbV.ackA.IGR	sucD.EST3UTR:sdhX	PF04217 family membrane protein YfbV:acetate kinase	succinyl-CoA synthetase subunit &alpha;:small regulatory RNA SdhX	2413332	2413788	+	765117	765149	+	300	3056	3563	35408449	975.571	0
Hfq_t4rnl1_1	tRNAnn139:rrlD.alaU.TU	tRNAnn97:rrfG.rrlG.TU	IGR:TU	IGR:TU	alaU.rrlD.IGR:rrlD.alaU.TU	rrlG.rrfG.IGR:rrfG.rrlG.TU	tRNA-Ala(UGC):23S ribosomal RNA:23S ribosomal RNA:tRNA-Ala(UGC)	23S ribosomal RNA:5S ribosomal RNA:5S ribosomal RNA:23S ribosomal RNA	3426847	3426871	-	2726222	2726250	-	297	1381	3585	35410105	2124.23	0
Hfq_t4rnl1_1	EG30035:tRNAnn101:gltW.rrsG.TU	G0-17079	tRNA:IGR:TU	mRNA	gltW:rrsG.glwT.IGR:gltW.rrsG.TU	ipeX	tRNA-Glu(UUC):16S ribosomal RNA:tRNA-Glu(UUC):16S ribosomal RNA	small RNA IpeX	2729394	2729445	-	574472	574491	-	281	3286867	327	32127893	8.3996	5.61389e-118
Hfq_t4rnl1_1	EG12111	G0-17021.AS:G0-10671	mRNA	AS:sRNA	nlpD	mgtT.AS:mgrR	murein hydrolase activator NlpD	protein MgtT:small regulatory RNA MgrR	2867690	2868068	-	1622817	1622835	-	272	5568	8275	35401253	208.987	0
Hfq_t4rnl1_1	EG30065	EG30067	tRNA	tRNA	pheV	proL	tRNA-Phe(GAA)	tRNA-Pro(GGG)	3110402	3110420	+	2286232	2286292	+	246	22755	98285	35294082	3.88216	1.51019e-61
Hfq_t4rnl1_1	ubiX.argT.IGR	G0-8867	IGR	sRNA	ubiX.argT.IGR	gcvB	flavin prenyltransferase:lysine/arginine/ornithine ABC transporter periplasmic binding protein	small regulatory RNA GcvB	2427852	2427939	-	2942719	2942902	+	240	158	26669	35388301	2015.61	0
Hfq_t4rnl1_1	EG30035:tRNAnn101:gltW.rrsG.TU	pdxY.tyrS.TU	tRNA:IGR:TU	TU	gltW:rrsG.glwT.IGR:gltW.rrsG.TU	pdxY.tyrS.TU	tRNA-Glu(UUC):16S ribosomal RNA:tRNA-Glu(UUC):16S ribosomal RNA	pyridoxal kinase 2:tyrosine&mdash;tRNA ligase	2729398	2729445	-	1715901	1715996	-	229	3286919	1348	32126872	1.66045	1.02497e-05
Hfq_t4rnl1_1	tRNAnn99:rrlG.gltW.TU	tRNAnn97:rrfG.rrlG.TU	IGR:TU	IGR:TU	gltW.rrlG.IGR:rrlG.gltW.TU	rrlG.rrfG.IGR:rrfG.rrlG.TU	tRNA-Glu(UUC):23S ribosomal RNA:23S ribosomal RNA:tRNA-Glu(UUC)	23S ribosomal RNA:5S ribosomal RNA:5S ribosomal RNA:23S ribosomal RNA	2729215	2729301	-	2726229	2726249	-	214	11362	3668	35400124	181.775	0
Hfq_t4rnl1_1	yifK.EST5UTR	G0-8867	5UTR	sRNA	yifK.EST5UTR	gcvB	putative transporter YifK	small regulatory RNA GcvB	3980814	3980856	+	2942794	2942902	+	194	169	26715	35388290	1520.62	0
Hfq_t4rnl1_1	EG10915	EG10880	mRNA	mRNA	rpsP	rplS	30S ribosomal subunit protein S16	50S ribosomal subunit protein L19	2746019	2746254	-	2744123	2744353	-	184	18316	14873	35381995	23.8985	1.27142e-172
Hfq_t4rnl1_1	EG10671	EG30063	mRNA	sRNA	ompF	micF	outer membrane porin F	small regulatory RNA MicF	986758	987093	-	2313149	2313177	+	183	32394	190	35382601	1052.02	0
Hfq_t4rnl1_1	tRNAnn173:rrlA.rrfA.TU	tRNAnn191:gltV.rrlE.TU	IGR:TU	IGR:TU	rrlA.rrfA.IGR:rrlA.rrfA.TU	gltV.rrlE.IGR:gltV.rrlE.TU	23S ribosomal RNA:5S ribosomal RNA:23S ribosomal RNA:5S ribosomal RNA	tRNA-Glu(UUC):23S ribosomal RNA:tRNA-Glu(UUC):23S ribosomal RNA	4040431	4040434	+	4210022	4210039	+	181	2884	128	35412175	17363	0
Hfq_t4rnl1_1	EG30037	EG30067	tRNA	tRNA	glyU	proL	tRNA-Gly(CCC)	tRNA-Pro(GGG)	2999007	2999057	-	2286242	2286292	+	159	20506	98372	35296331	2.78211	1.77834e-22
Hfq_t4rnl1_1	glnS.chiP.IGR:chiP.5UTR:G0-17083	G0-9382	IGR:5UTR:mRNA	sRNA	glnS.chiP.IGR:chiP.5UTR:chiZ	chiX	glutamine&mdash;tRNA ligase:chitooligosaccharide outer membrane channel:chitooligosaccharide outer membrane channel:small regulatory RNA ChiZ	small regulatory RNA ChiX	708235	708306	+	507269	507288	+	154	157	6760	35408297	5137.83	0
Hfq_t4rnl1_1	tRNAnn153:gltU.rrlC.TU	tRNAnn173:rrlA.rrfA.TU:EG30070	IGR:TU	IGR:TU:rRNA	gltU.rrlC.IGR:gltU.rrlC.TU	rrlA.rrfA.IGR:rrlA.rrfA.TU:rrfA	tRNA-Glu(UUC):23S ribosomal RNA:tRNA-Glu(UUC):23S ribosomal RNA	23S ribosomal RNA:5S ribosomal RNA:23S ribosomal RNA:5S ribosomal RNA:5S ribosomal RNA	3943652	3943673	+	4040449	4040533	+	153	4947	207	35410061	5290.61	0
Hfq_t4rnl1_1	tRNAnn103	EG30035:tRNAnn101:gltW.rrsG.TU	5UTR	tRNA:IGR:TU	rrsG.5UTR	gltW:rrsG.glwT.IGR:gltW.rrsG.TU	16S ribosomal RNA	tRNA-Glu(UUC):16S ribosomal RNA:tRNA-Glu(UUC):16S ribosomal RNA	2731308	2731397	-	2729434	2729559	-	150	8702	37885	35368631	16.0925	1.25602e-115
Hfq_t4rnl1_1	EG10880	EG10915	mRNA	mRNA	rplS	rpsP	50S ribosomal subunit protein L19	30S ribosomal subunit protein S16	2744161	2744388	-	2746101	2746228	-	146	8012	2986	35404224	216.061	5.34189e-272
Hfq_t4rnl1_1	tRNAnn7:alaV.rrlH.TU	tRNAnn173:rrlA.rrfA.TU:EG30070	IGR:TU	IGR:TU:rRNA	alaV.rrlH.IGR:alaV.rrlH.TU	rrlA.rrfA.IGR:rrlA.rrfA.TU:rrfA	tRNA-Ala(UGC):23S ribosomal RNA:tRNA-Ala(UGC):23S ribosomal RNA	23S ribosomal RNA:5S ribosomal RNA:23S ribosomal RNA:5S ribosomal RNA:5S ribosomal RNA	225642	225698	+	4040454	4040531	+	126	32760	234	35382248	581.562	2.91907e-277
Hfq_t4rnl1_1	tRNAnn103	tRNAnn3:rrsH.ileV.TU:EG30045:tRNAnn5:ileV.alaV.TU	5UTR	IGR:TU:tRNA:IGR:TU	rrsG.5UTR	rrsH.ileV.IGR:rrsH.ileV.TU:ileV:ileV.alaV.IGR:ileV.alaV.TU	16S ribosomal RNA	16S ribosomal RNA:tRNA-Ile(GAU):16S ribosomal RNA:tRNA-Ile(GAU):tRNA-Ile(GAU):tRNA-Ile(GAU):tRNA-Ala(UGC):tRNA-Ile(GAU):tRNA-Ala(UGC)	2731307	2731374	-	225345	225494	+	124	8728	278871	35127645	1.78959	0.00176104
Hfq_t4rnl1_1	EG30079:tRNAnn154:rrlC.rrfC.TU	tRNAnn7:alaV.rrlH.TU	rRNA:IGR:TU	IGR:TU	rrlC:rrlC.rrfC.IGR:rrlC.rrfC.TU	alaV.rrlH.IGR:alaV.rrlH.TU	23S ribosomal RNA:23S ribosomal RNA:5S ribosomal RNA:23S ribosomal RNA:5S ribosomal RNA	tRNA-Ala(UGC):23S ribosomal RNA:tRNA-Ala(UGC):23S ribosomal RNA	3946606	3946676	+	225667	225732	+	124	102	55161	35359981	779.294	9.91673e-277
Hfq_t4rnl1_1	EG10938	G0-8871	mRNA	sRNA	secD	arcZ	Sec translocon accessory complex subunit SecD	small regulatory RNA ArcZ	427814	428063	+	3350689	3350698	+	123	1337	2557	35411351	1274.05	0
Hfq_t4rnl1_1	EG30094	EG30012	tRNA	tRNA	serU	alaX	tRNA-Ser(CGA)	tRNA-Ala(GGC)	2043496	2043558	-	2518038	2518081	-	120	28853	84170	35302225	1.74436	0.01092
Hfq_t4rnl1_1	EG30095	EG30067	tRNA	tRNA	serV	proL	tRNA-Ser(GCU)	tRNA-Pro(GGG)	2818576	2818600	-	2286241	2286293	+	119	19208	98412	35297629	2.22209	7.63433e-09
Hfq_t4rnl1_1	EG30109	tRNAnn3:rrsH.ileV.TU	tRNA	IGR:TU	valT	rrsH.ileV.IGR:rrsH.ileV.TU	tRNA-Val(UAC)	16S ribosomal RNA:tRNA-Ile(GAU):16S ribosomal RNA:tRNA-Ile(GAU)	780801	780818	+	225338	225347	+	116	35952	62861	35316439	1.81272	0.00252313
Hfq_t4rnl1_1	tRNAnn9:rrlH.rrfH.TU	tRNAnn191:gltV.rrlE.TU	IGR:TU	IGR:TU	rrlH.rrfH.IGR:rrlH.rrfH.TU	gltV.rrlE.IGR:gltV.rrlE.TU	23S ribosomal RNA:5S ribosomal RNA:23S ribosomal RNA:5S ribosomal RNA	tRNA-Glu(UUC):23S ribosomal RNA:tRNA-Glu(UUC):23S ribosomal RNA	228670	228724	+	4209961	4210036	+	112	92075	217	35322964	198.004	2.56116e-194
Hfq_t4rnl1_1	EG12111	G7047	mRNA	sRNA	nlpD	dsrA	murein hydrolase activator NlpD	small regulatory RNA DsrA	2867606	2867770	-	2025222	2025288	-	110	2127	3930	35409201	465.96	2.92215e-240
Hfq_t4rnl1_1	EG10878	EG10910:rpsK.rpsM.TU:EG10912	mRNA	mRNA:TU:mRNA	rplQ	rpsK:rpsK.rpsM.TU:rpsM	50S ribosomal subunit protein L17	30S ribosomal subunit protein S11:30S ribosomal subunit protein S11:30S ribosomal subunit protein S13:30S ribosomal subunit protein S13	3439810	3439999	-	3441811	3442298	-	109	12839	40178	35362242	7.47217	2.87858e-50
Hfq_t4rnl1_1	EG10182	EG10181	mRNA	mRNA	cyoE	cyoD	heme O synthase	cytochrome <i>bo</i><sub>3</sub> subunit 4	446813	446999	-	447836	448086	-	104	5702	3251	35406311	198.641	3.20268e-189
Hfq_t4rnl1_1	EG30095	EG30012	tRNA	tRNA	serV	alaX	tRNA-Ser(GCU)	tRNA-Ala(GGC)	2818570	2818600	-	2518038	2518081	-	99	19228	84191	35311850	2.15951	5.47722e-06
Hfq_t4rnl1_1	EG30084:tRNAnn168:rrsA.ileT.TU:EG30043	tRNAnn1	rRNA:IGR:TU:tRNA	5UTR	rrsA:rrsA.ileT.IGR:rrsA.ileT.TU:ileT	rrsH.5UTR	16S ribosomal RNA:16S ribosomal RNA:tRNA-Ile(GAU):16S ribosomal RNA:tRNA-Ile(GAU):tRNA-Ile(GAU)	16S ribosomal RNA	4037069	4037141	+	223655	223793	+	98	94	227766	35187410	161.063	2.23312e-153
Hfq_t4rnl1_1	EG10880:rplS.trmD.TU:EG11023	EG11153:rimM.rpsP.TU:EG10915	mRNA:TU:mRNA	mRNA:TU:mRNA	rplS:rplS.trmD.TU:trmD	rimM:rimM.rpsP.TU:rpsP	50S ribosomal subunit protein L19:50S ribosomal subunit protein L19:tRNA m<sup>1</sup>G37 methyltransferase:tRNA m<sup>1</sup>G37 methyltransferase	ribosome maturation factor RimM:ribosome maturation factor RimM:30S ribosomal subunit protein S16:30S ribosomal subunit protein S16	2744203	2744695	-	2745703	2746100	-	95	32396	22397	35360480	4.62978	5.70684e-27
Hfq_t4rnl1_1	EG30038:tRNAnn198:glyV.glyX.TU	EG30010	tRNA:IGR:TU	tRNA	glyV:glyV.glyX.IGR:glyV.glyX.TU	alaV	tRNA-Gly(GCC):tRNA-Gly(GCC):tRNA-Gly(GCC):tRNA-Gly(GCC):tRNA-Gly(GCC)	tRNA-Ala(UGC)	4392412	4392471	+	225559	225575	+	94	959	1645733	33768582	2.01123	0.0017672
Hfq_t4rnl1_1	tRNAnn9:rrlH.rrfH.TU	tRNAnn99:rrlG.gltW.TU	IGR:TU	IGR:TU	rrlH.rrfH.IGR:rrlH.rrfH.TU	gltW.rrlG.IGR:rrlG.gltW.TU	23S ribosomal RNA:5S ribosomal RNA:23S ribosomal RNA:5S ribosomal RNA	tRNA-Glu(UUC):23S ribosomal RNA:23S ribosomal RNA:tRNA-Glu(UUC)	228705	228731	+	2729191	2729275	-	94	16233	4883	35394158	41.9734	1.79168e-108
Hfq_t4rnl1_1	G0-8872	3'ETS<sup><i>leuZ</i></sup>.EST3UTR:G0-16636:3'ETS<sup><i>leuZ</i></sup>	sRNA	3UTR:sRNA:other-ncRNA	ryhB	3'ETS<sup><i>leuZ</i></sup>.EST3UTR:3'ETS-leuZ:3'ETS<sup><i>leuZ</i></sup>	small regulatory RNA RyhB	::	3580989	3581017	-	1991746	1991772	-	93	415	3457	35411403	2295.51	1.19916e-263
Hfq_t4rnl1_1	flhD.5UTR	G0-8871	5UTR	sRNA	flhD.5UTR	arcZ	DNA-binding transcriptional dual regulator FlhD	small regulatory RNA ArcZ	1978203	1978395	-	3350695	3350698	+	91	206	2589	35412482	6042.25	2.15558e-292
Hfq_t4rnl1_1	EG30086:tRNAnn151:rrsC.gltU.TU	tRNAnn103	rRNA:IGR:TU	5UTR	rrsC:rrsC.gltU.IGR:rrsC.gltU.TU	rrsG.5UTR	16S ribosomal RNA:16S ribosomal RNA:tRNA-Glu(UUC):16S ribosomal RNA:tRNA-Glu(UUC)	16S ribosomal RNA	3943340	3943384	+	2731163	2731187	-	88	10431	8827	35396022	33.8297	2.15237e-93
Hfq_t4rnl1_1	EG30038:tRNAnn198:glyV.glyX.TU	EG30012	tRNA:IGR:TU	tRNA	glyV:glyV.glyX.IGR:glyV.glyX.TU	alaX	tRNA-Gly(GCC):tRNA-Gly(GCC):tRNA-Gly(GCC):tRNA-Gly(GCC):tRNA-Gly(GCC)	tRNA-Ala(GGC)	4392412	4392471	+	2518037	2518046	-	88	965	84202	35330113	38.2629	1.15386e-96
Hfq_t4rnl1_1	EG30085:tRNAnn176:rrsB.gltT.TU	tRNAnn1	rRNA:IGR:TU	5UTR	rrsB:rrsB.gltT.IGR:rrsB.gltT.TU	rrsH.5UTR	16S ribosomal RNA:16S ribosomal RNA:tRNA-Glu(UUC):16S ribosomal RNA:tRNA-Glu(UUC)	16S ribosomal RNA	4168197	4168251	+	223655	223795	+	85	3162	227779	35184342	4.15234	2.30697e-20
Hfq_t4rnl1_1	tRNAnn101:gltW.rrsG.TU	tRNAnn1	IGR:TU	5UTR	rrsG.glwT.IGR:gltW.rrsG.TU	rrsH.5UTR	16S ribosomal RNA:tRNA-Glu(UUC):16S ribosomal RNA	16S ribosomal RNA	2729501	2729568	-	223652	223656	+	84	13030	18947	35383307	12.0391	2.35927e-53
Hfq_t4rnl1_1	ykfC.AS:insH-1.ykfC.IGR:insH-1.EST3UTR:G6134	cysQ.EST3UTR	AS:IGR:3UTR:mRNA	3UTR	ykfC.AS:insH-1.ykfC.IGR:insH-1.EST3UTR:insH-1	cysQ.EST3UTR	CP4-6 prophage; PF00078 domain-containing protein YkfC:CP4-6 prophage; PF00078 domain-containing protein YkfC::	3'(2'),5'-bisphosphate nucleotidase	273979	274279	-	4437518	4437611	+	78	3385	1	35411904	815991	4.03868e-306
Hfq_t4rnl1_1	ompX.5UTR	G0-8878	5UTR	sRNA	ompX.5UTR	cyaR	outer membrane protein X	small regulatory RNA CyaR	850212	850459	+	2167171	2167200	+	73	19533	880	35394882	150.318	2.68629e-122
Hfq_t4rnl1_1	tRNAnn154:rrlC.rrfC.TU	tRNAnn153:gltU.rrlC.TU	IGR:TU	IGR:TU	rrlC.rrfC.IGR:rrlC.rrfC.TU	gltU.rrlC.IGR:gltU.rrlC.TU	23S ribosomal RNA:5S ribosomal RNA:23S ribosomal RNA:5S ribosomal RNA	tRNA-Glu(UUC):23S ribosomal RNA:tRNA-Glu(UUC):23S ribosomal RNA	3946615	3946675	+	3943676	3943697	+	72	154	12788	35402354	1294.32	1.73115e-182
Hfq_t4rnl1_1	tRNAnn7:alaV.rrlH.TU	tRNAnn154:rrlC.rrfC.TU:EG30072	IGR:TU	IGR:TU:rRNA	alaV.rrlH.IGR:alaV.rrlH.TU	rrlC.rrfC.IGR:rrlC.rrfC.TU:rrfC	tRNA-Ala(UGC):23S ribosomal RNA:tRNA-Ala(UGC):23S ribosomal RNA	23S ribosomal RNA:5S ribosomal RNA:23S ribosomal RNA:5S ribosomal RNA:5S ribosomal RNA	225642	225721	+	3946638	3946700	+	70	101033	77	35314188	317.756	4.26861e-130
Hfq_t4rnl1_1	ompF.5UTR:asnS.ompF.IGR	yhcN.EST3UTR	5UTR:IGR	3UTR	ompF.5UTR:asnS.ompF.IGR	yhcN.EST3UTR	outer membrane porin F:asparagine&mdash;tRNA ligase:outer membrane porin F	DUF1471 domain-containing stress-induced protein YhcN	987028	987095	-	3385819	3385853	+	67	17999	536	35396766	245.825	1.43467e-125
Hfq_t4rnl1_1	EG10179	EG10178	mRNA	mRNA	cyoB	cyoA	cytochrome <i>bo</i><sub>3</sub> subunit 1	cytochrome <i>bo</i><sub>3</sub> subunit 2	450013	450427	-	451133	451577	-	65	6838	10150	35398315	33.1513	2.05966e-67
Hfq_t4rnl1_1	hns.5UTR	G7047	5UTR	sRNA	hns.5UTR	dsrA	DNA-binding transcriptional dual regulator H-NS	small regulatory RNA DsrA	1292926	1292959	-	2025223	2025279	-	61	3186	3979	35408142	170.378	1.71498e-105
Hfq_t4rnl1_1	tRNAnn153:gltU.rrlC.TU	tRNAnn154:rrlC.rrfC.TU	IGR:TU	IGR:TU	gltU.rrlC.IGR:gltU.rrlC.TU	rrlC.rrfC.IGR:rrlC.rrfC.TU	tRNA-Glu(UUC):23S ribosomal RNA:tRNA-Glu(UUC):23S ribosomal RNA	23S ribosomal RNA:5S ribosomal RNA:23S ribosomal RNA:5S ribosomal RNA	3943652	3943673	+	3946639	3946699	+	61	5039	86	35410182	4984.43	3.1239e-187
Hfq_t4rnl1_1	EG30077:tRNAnn173:rrlA.rrfA.TU	tRNAnn139:rrlD.alaU.TU	rRNA:IGR:TU	IGR:TU	rrlA:rrlA.rrfA.IGR:rrlA.rrfA.TU	alaU.rrlD.IGR:rrlD.alaU.TU	23S ribosomal RNA:23S ribosomal RNA:5S ribosomal RNA:23S ribosomal RNA:5S ribosomal RNA	tRNA-Ala(UGC):23S ribosomal RNA:23S ribosomal RNA:tRNA-Ala(UGC)	4040412	4040434	+	3426823	3426847	-	61	3004	1810	35410493	397.268	1.42642e-127
Hfq_t4rnl1_1	loiP.tktA.IGR	EG30098	IGR	sRNA	loiP.tktA.IGR	spf	metalloprotease LoiP:transketolase 1	small regulatory RNA Spot 42	3081709	3081712	-	4049949	4050008	+	60	1132	109017	35305159	17.1652	4.60901e-45
Hfq_t4rnl1_1	EG10043	G6134	mRNA	mRNA	cysQ	insH-1	3'(2'),5'-bisphosphate nucleotidase		4437101	4437472	+	275005	275125	-	58	563	1117	35413630	3266.16	7.29029e-173
Hfq_t4rnl1_1	EG10766	EG10876	mRNA	mRNA	secY	rplO	Sec translocon subunit SecY	50S ribosomal subunit protein L15	3443215	3443488	-	3444402	3444489	-	56	16402	4898	35394012	24.6719	4.51489e-51
Hfq_t4rnl1_1	tamA.EST5UTR	G0-8871	5UTR	sRNA	tamA.EST5UTR	arcZ	translocation and assembly module subunit TamA	small regulatory RNA ArcZ	4442146	4442336	+	3350668	3350698	+	56	158	2624	35412530	4783.26	1.06279e-173
Hfq_t4rnl1_1	tRNAnn191:gltV.rrlE.TU	tRNAnn9:rrlH.rrfH.TU:EG30076	IGR:TU	IGR:TU:rRNA	gltV.rrlE.IGR:gltV.rrlE.TU	rrlH.rrfH.IGR:rrlH.rrfH.TU:rrfH	tRNA-Glu(UUC):23S ribosomal RNA:tRNA-Glu(UUC):23S ribosomal RNA	23S ribosomal RNA:5S ribosomal RNA:23S ribosomal RNA:5S ribosomal RNA:5S ribosomal RNA	4209933	4210013	+	228702	228767	+	55	37	17297	35397979	3042.07	4.11012e-151
Hfq_t4rnl1_1	EG30090:tRNAnn3:rrsH.ileV.TU:EG30045	tRNAnn167:EG30084	rRNA:IGR:TU:tRNA	5UTR:rRNA	rrsH:rrsH.ileV.IGR:rrsH.ileV.TU:ileV	rrsA.5UTR:rrsA	16S ribosomal RNA:16S ribosomal RNA:tRNA-Ile(GAU):16S ribosomal RNA:tRNA-Ile(GAU):tRNA-Ile(GAU)	16S ribosomal RNA:16S ribosomal RNA	225149	225381	+	4035520	4035541	+	54	266650	137	35148527	51.9564	9.05273e-62
Hfq_t4rnl1_1	EG30083:tRNAnn9:rrlH.rrfH.TU	tRNAnn99:rrlG.gltW.TU	rRNA:IGR:TU	IGR:TU	rrlH:rrlH.rrfH.IGR:rrlH.rrfH.TU	gltW.rrlG.IGR:rrlG.gltW.TU	23S ribosomal RNA:23S ribosomal RNA:5S ribosomal RNA:23S ribosomal RNA:5S ribosomal RNA	tRNA-Glu(UUC):23S ribosomal RNA:23S ribosomal RNA:tRNA-Glu(UUC)	228641	228700	+	2729191	2729276	-	53	75807	4924	35334584	5.01705	3.93892e-15
Hfq_t4rnl1_1	EG30055	uhpT.EST3UTR:G0-17104	tRNA	3UTR:sRNA	lysT	uhpT.EST3UTR:uhpU	tRNA-Lys(UUU)	hexose-6-phosphate:phosphate antiporter:small RNA UhpU	780553	780606	+	3845732	3845774	-	53	278555	1955	35134805	3.41945	7.56794e-08
Hfq_t4rnl1_1	fklB.cycA.IGR:cycA.5UTR:EG12504	G0-8867	IGR:5UTR:mRNA	sRNA	fklB.cycA.IGR:cycA.5UTR:cycA	gcvB	peptidyl-prolyl <i>cis-trans</i> isomerase FklB:D-serine/alanine/glycine:H<sup>+</sup>symporter:D-serine/alanine/glycine:H<sup>+</sup>symporter:D-serine/alanine/glycine:H<sup>+</sup>symporter	small regulatory RNA GcvB	4429766	4429886	+	2942802	2942902	+	51	167	22277	35392873	485.191	7.39178e-108
Hfq_t4rnl1_1	G6389	EG30042	tRNA	tRNA	valZ	hisR	tRNA-Val(UAC)	tRNA-His(GUG)	781121	781124	+	3982428	3982587	+	50	781	294260	35120277	7.64092	6.34998e-21
Hfq_t4rnl1_1	cspC.EST3UTR:EG12204	EG10416	3UTR:mRNA	mRNA	cspC.EST3UTR:cspC	grpE	transcription antiterminator and regulator of mRNA stability CspC:transcription antiterminator and regulator of mRNA stability CspC	nucleotide exchange factor GrpE	1907204	1907412	-	2750616	2750725	-	48	25918	542	35388860	120.922	1.75289e-74
Hfq_t4rnl1_1	EG10878	EG10903	mRNA	mRNA	rplQ	rpsD	50S ribosomal subunit protein L17	30S ribosomal subunit protein S4	3439836	3439899	-	3441328	3441590	-	48	7023	29824	35378473	8.10759	7.47095e-22
Hfq_t4rnl1_1	ilvX.ilvM.TU:G8221	G0-10641:ilvX.ilvM.TU:G8221	TU:mRNA	mRNA:TU:mRNA	ilvX.ilvM.TU:ilvG_pg	ilvX:ilvX.ilvM.TU:ilvG_pg	uncharacterized protein IlvX:acetolactate synthase II subunit IlvM:	uncharacterized protein IlvX:uncharacterized protein IlvX:acetolactate synthase II subunit IlvM:	3951560	3951967	+	3950516	3950582	+	47	8782	5353	35401186	35.3936	6.28829e-49
Hfq_t4rnl1_1	insI-2.ydbC.IGR	G0-8871	IGR	sRNA	insI-2.ydbC.IGR	arcZ		small regulatory RNA ArcZ	1471308	1471326	+	3350679	3350698	+	46	91	2634	35412597	6796.08	8.63186e-148
Hfq_t4rnl1_1	EG30035	tRNAnn1	tRNA	5UTR	gltW	rrsH.5UTR	tRNA-Glu(UUC)	16S ribosomal RNA	2729361	2729400	-	223654	223688	+	46	7593	18985	35388744	11.2927	1.93067e-26
Hfq_t4rnl1_1	EG30103	pdxY.tyrS.TU	tRNA	TU	thrV	pdxY.tyrS.TU	tRNA-Thr(GGU)	pyridoxal kinase 2:tyrosine&mdash;tRNA ligase	3423598	3423651	-	1715901	1715907	-	45	157531	1532	35256260	6.57391	4.69172e-16
Hfq_t4rnl1_1	EG10766	EG10876:EG10888:EG10904	mRNA	mRNA:mRNA:mRNA	secY	rplO:rpmD:rpsE	Sec translocon subunit SecY	50S ribosomal subunit protein L15:50S ribosomal subunit protein L30:30S ribosomal subunit protein S5	3443504	3443595	-	3444531	3444973	-	44	5372	40141	35369811	7.21708	9.39554e-18
Hfq_t4rnl1_1	EG10916:EG10887	EG10902	mRNA:mRNA	mRNA	rpsQ:rpmC	rpsC	30S ribosomal subunit protein S17:50S ribosomal subunit protein L29	30S ribosomal subunit protein S3	3448331	3448691	-	3449604	3449753	-	44	24844	10641	35379839	5.8885	5.34939e-14
Hfq_t4rnl1_1	tRNAnn198:glyV.glyX.TU:EG30040	EG30067	IGR:TU:tRNA	tRNA	glyV.glyX.IGR:glyV.glyX.TU:glyX	proL	tRNA-Gly(GCC):tRNA-Gly(GCC):tRNA-Gly(GCC):tRNA-Gly(GCC):tRNA-Gly(GCC)	tRNA-Pro(GGG)	4392470	4392489	+	2286242	2286291	+	43	1010	98488	35315827	15.2663	3.67297e-29
Hfq_t4rnl1_1	EG10766	EG10876	mRNA	mRNA	secY	rplO	Sec translocon subunit SecY	50S ribosomal subunit protein L15	3443010	3443359	-	3444223	3444394	-	42	27497	15303	35372526	3.53064	5.2224e-06
Hfq_t4rnl1_1	EG10915	G0-8871	mRNA	sRNA	rpsP	arcZ	30S ribosomal subunit protein S16	small regulatory RNA ArcZ	2746019	2746155	-	3350695	3350697	+	41	15527	2639	35397161	35.4181	3.93176e-42
Hfq_t4rnl1_1	sstT.5UTR	G0-8867	5UTR	sRNA	sstT.5UTR	gcvB	serine/threonine:Na+ symporter	small regulatory RNA GcvB	3239863	3239939	+	2942726	2942901	+	40	1073	26869	35387386	49.0973	2.28318e-46
Hfq_t4rnl1_1	tRNAnn103	EG30035:tRNAnn101:gltW.rrsG.TU	5UTR	tRNA:IGR:TU	rrsG.5UTR	gltW:rrsG.glwT.IGR:gltW.rrsG.TU	16S ribosomal RNA	tRNA-Glu(UUC):16S ribosomal RNA:tRNA-Glu(UUC):16S ribosomal RNA	2731428	2731451	-	2729407	2729528	-	36	8492	37999	35368841	3.94586	3.54039e-06
Hfq_t4rnl1_1	EG10100	EG10101	mRNA	mRNA	atpC	atpD	ATP synthase F<sub>1</sub> complex subunit &epsilon;	ATP synthase F<sub>1</sub> complex subunit &beta;	3915547	3915961	-	3916903	3917351	-	36	23200	6359	35385773	8.63484	7.68372e-16
Hfq_t4rnl1_1	asnS.ompF.IGR	ybiC.AS:ybiE.ybiC.IGR	IGR	AS:IGR	asnS.ompF.IGR	ybiC.AS:ybiE.ybiC.IGR	asparagine&mdash;tRNA ligase:outer membrane porin F	:protein YbiE	987022	987093	-	837434	837441	-	35	18031	98	35397204	701.118	5.81564e-78
Hfq_t4rnl1_1	EG10870	EG10905	mRNA	mRNA	rplI	rpsF	50S ribosomal subunit protein L9	30S ribosomal subunit protein S6	4426302	4426551	+	4425050	4425285	+	35	15252	20391	35379690	3.98159	1.56526e-05
Hfq_t4rnl1_1	G7460	G0-17021.AS:G0-10671	mRNA	AS:sRNA	ygdQ	mgtT.AS:mgrR	PF03741 family inner membrane protein YgdQ	protein MgtT:small regulatory RNA MgrR	2970401	2970479	+	1622817	1622846	-	34	20	8513	35406801	7070.55	2.15445e-103
Hfq_t4rnl1_1	tRNAnn178:gltT.rrlB.TU	tRNAnn9:rrlH.rrfH.TU	IGR:TU	IGR:TU	gltT.rrlB.IGR:gltT.rrlB.TU	rrlH.rrfH.IGR:rrlH.rrfH.TU	tRNA-Glu(UUC):23S ribosomal RNA:tRNA-Glu(UUC):23S ribosomal RNA	23S ribosomal RNA:5S ribosomal RNA:23S ribosomal RNA:5S ribosomal RNA	4168547	4168571	+	228713	228751	+	34	50	17318	35397966	1389.92	7.17588e-84
Hfq_t4rnl1_1	gdhA.5UTR	G0-8867	5UTR	sRNA	gdhA.5UTR	gcvB	glutamate dehydrogenase	small regulatory RNA GcvB	1842306	1842397	+	2942740	2942901	+	34	773	26875	35387686	57.9166	3.91313e-41
Hfq_t4rnl1_1	EG10671	G0-8871	mRNA	sRNA	ompF	arcZ	outer membrane porin F	small regulatory RNA ArcZ	986746	986896	-	3350689	3350697	+	33	6886	2647	35405802	64.1014	1.99328e-41
Hfq_t4rnl1_1	EG10988	G0-8871	mRNA	sRNA	tar	arcZ	methyl-accepting chemotaxis protein Tar	small regulatory RNA ArcZ	1972250	1972304	-	3350665	3350697	+	33	513	2647	35412175	860.588	5.13907e-78
Hfq_t4rnl1_1	EG10878:rplQ.rpoA.TU:EG10893	EG10893:rpoA.rpsD.TU:EG10903	mRNA:TU:mRNA	mRNA:TU:mRNA	rplQ:rplQ.rpoA.TU:rpoA	rpoA:rpoA.rpsD.TU:rpsD	50S ribosomal subunit protein L17:50S ribosomal subunit protein L17:RNA polymerase subunit &alpha;:RNA polymerase subunit &alpha;	RNA polymerase subunit &alpha;:RNA polymerase subunit &alpha;:30S ribosomal subunit protein S4:30S ribosomal subunit protein S4	3439970	3440066	-	3441001	3441081	-	33	15496	13526	35386313	5.57135	2.87999e-09
Hfq_t4rnl1_1	EG10817	G0-8871	mRNA	sRNA	rbsD	arcZ	D-ribose pyranase	small regulatory RNA ArcZ	3933355	3933615	+	3350660	3350697	+	32	739	2648	35411949	579.078	3.56648e-70
Hfq_t4rnl1_1	EG10906	uhpT.EST3UTR:G0-17104	mRNA	3UTR:sRNA	rpsG	uhpT.EST3UTR:uhpU	30S ribosomal subunit protein S7	hexose-6-phosphate:phosphate antiporter:small RNA UhpU	3473632	3473642	-	3845731	3845739	-	31	13552	1977	35399808	40.9593	9.59641e-33
Hfq_t4rnl1_1	G0-9561	G0-8871	mRNA	sRNA	blr	arcZ	&beta;-lactam resistance protein	small regulatory RNA ArcZ	1704653	1704721	+	3350695	3350697	+	31	248	2649	35412440	1671.03	1.44041e-81
Hfq_t4rnl1_1	G0-10671	EG10544	sRNA	mRNA	mgrR	lpp	small regulatory RNA MgrR	murein lipoprotein	1622872	1623083	-	1757410	1757498	+	30	7901	13453	35393984	9.98963	3.343e-14
Hfq_t4rnl1_1	serA.5UTR	G0-8867	5UTR	sRNA	serA.5UTR	gcvB	phosphoglycerate dehydrogenase	small regulatory RNA GcvB	3058427	3058456	-	2942859	2942901	+	30	652	22298	35392388	73.0327	9.23088e-39
Hfq_t4rnl1_1	EG10467	essD.5UTR	mRNA	5UTR	hupB	essD.5UTR	DNA-binding protein HU-&beta;	DLP12 prophage; putative phage lysis protein	461439	461713	+	577252	577279	+	28	15376	39	35399925	1652.92	2.98235e-70
Hfq_t4rnl1_1	EG30109	fliC.5UTR	tRNA	5UTR	valT	fliC.5UTR	tRNA-Val(UAC)	flagellar filament structural protein	780802	780820	+	2003606	2003652	-	27	36041	4631	35374669	5.72248	1.15041e-06
Hfq_t4rnl1_1	rpsA.ihfB.TU	EG10900	TU	mRNA	rpsA.ihfB.TU	rpsA	30S ribosomal subunit protein S1:integration host factor subunit &beta;	30S ribosomal subunit protein S1	963708	963780	+	962407	962692	+	27	2484	26061	35386796	14.7592	1.55121e-16
Hfq_t4rnl1_1	tRNAnn97:rrfG.rrlG.TU	tRNAnn178:gltT.rrlB.TU	IGR:TU	IGR:TU	rrlG.rrfG.IGR:rrfG.rrlG.TU	gltT.rrlB.IGR:gltT.rrlB.TU	23S ribosomal RNA:5S ribosomal RNA:5S ribosomal RNA:23S ribosomal RNA	tRNA-Glu(UUC):23S ribosomal RNA:tRNA-Glu(UUC):23S ribosomal RNA	2726256	2726276	-	4168564	4168594	+	26	4526	487	35410329	417.696	1.59415e-52
Hfq_t4rnl1_1	eptB.5UTR	G0-17021.AS:G0-10671	5UTR	AS:sRNA	eptB.5UTR	mgtT.AS:mgrR	phosphoethanolamine transferase EptB	protein MgtT:small regulatory RNA MgrR	3710494	3710580	-	1622816	1622835	-	26	78	8521	35406743	1385.08	1.33256e-64
Hfq_t4rnl1_1	dppA.5UTR	G0-8867	5UTR	sRNA	dppA.5UTR	gcvB	dipeptide ABC transporter periplasmic binding protein	small regulatory RNA GcvB	3707752	3707870	-	2942723	2942901	+	26	356	26883	35388103	96.1397	5.99555e-36
Hfq_t4rnl1_1	G0-9603	dnaK.5UTR	sRNA	5UTR	rdlA	dnaK.5UTR	putative antisense regulatory RNA RdlA	chaperone protein DnaK	1269329	1269363	+	12101	12119	+	25	692	267	35414384	4791.84	2.0166e-76
Hfq_t4rnl1_1	G0-8867	EG10501:ilvM.ilvE.TU:EG10497	sRNA	mRNA:TU:mRNA	gcvB	ilvM:ilvM.ilvE.TU:ilvE	small regulatory RNA GcvB	acetolactate synthase II subunit IlvM:acetolactate synthase II subunit IlvM:branched-chain-amino-acid aminotransferase:branched-chain-amino-acid aminotransferase	2942695	2942753	+	3952424	3952530	+	24	18062	1821	35395461	25.8275	9.45485e-20
Hfq_t4rnl1_1	EG10382	glmS.glmU.TU	mRNA	TU	glmS	glmS.glmU.TU	L-glutamine&mdash;D-fructose-6-phosphate aminotransferase	L-glutamine&mdash;D-fructose-6-phosphate aminotransferase:fused N-acetylglucosamine-1-phosphate uridyltransferase and glucosamine-1-phosphate acetyltransferase	3912303	3912631	-	3913678	3913721	-	24	2940	1288	35411116	224.433	7.12648e-42
Hfq_t4rnl1_1	EG30083	ibpB.EST3UTR	rRNA	3UTR	rrlH	ibpB.EST3UTR	23S ribosomal RNA	small heat shock protein IbpB	226830	226845	+	3866426	3866482	-	23	89353	456	35325536	19.9408	4.13415e-16
Hfq_t4rnl1_1	G7991	pdxY.tyrS.TU	tRNA	TU	cysT	pdxY.tyrS.TU	tRNA-Cys(GCA)	pyridoxal kinase 2:tyrosine&mdash;tRNA ligase	1991948	1991976	-	1715901	1715908	-	23	67137	1554	35346654	7.79226	1.20745e-07
Hfq_t4rnl1_1	EG10396	EG31116	mRNA	sRNA	glpF	oxyS	glycerol facilitator	small regulatory RNA OxyS	4117801	4117819	-	4158277	4158295	-	23	95	619	35414631	13851.5	7.24142e-80
Hfq_t4rnl1_1	EG10766	EG10879	mRNA	mRNA	secY	rplR	Sec translocon subunit SecY	50S ribosomal subunit protein L18	3443242	3443482	-	3445203	3445296	-	23	16435	4985	35393925	9.93623	6.11057e-10
Hfq_t4rnl1_1	EG11857	EG11858	mRNA	mRNA	fdoH	fdoG	formate dehydrogenase O subunit &beta;	formate dehydrogenase O subunit &alpha;	4082407	4082784	-	4083868	4084098	-	23	4085	2588	35408672	77.0338	2.04485e-29
Hfq_t4rnl1_1	tRNAnn144	tRNAnn3:rrsH.ileV.TU	5UTR	IGR:TU	rrsD.5UTR	rrsH.ileV.IGR:rrsH.ileV.TU	16S ribosomal RNA	16S ribosomal RNA:tRNA-Ile(GAU):16S ribosomal RNA:tRNA-Ile(GAU)	3429004	3429048	-	225345	225379	+	22	2104	62955	35350287	5.87137	8.03441e-05
Hfq_t4rnl1_1	tRNAnn178:gltT.rrlB.TU	tRNAnn97:rrfG.rrlG.TU	IGR:TU	IGR:TU	gltT.rrlB.IGR:gltT.rrlB.TU	rrlG.rrfG.IGR:rrfG.rrlG.TU	tRNA-Glu(UUC):23S ribosomal RNA:tRNA-Glu(UUC):23S ribosomal RNA	23S ribosomal RNA:5S ribosomal RNA:5S ribosomal RNA:23S ribosomal RNA	4168549	4168568	+	2726232	2726250	-	22	62	3860	35411424	3255.27	4.65324e-62
Hfq_t4rnl1_1	EG12111	G0-8871	mRNA	sRNA	nlpD	arcZ	murein hydrolase activator NlpD	small regulatory RNA ArcZ	2867613	2867962	-	3350678	3350697	+	22	4328	2658	35408360	67.7152	9.65894e-27
Hfq_t4rnl1_1	EG30109	tRNAnn151:rrsC.gltU.TU	tRNA	IGR:TU	valT	rrsC.gltU.IGR:rrsC.gltU.TU	tRNA-Val(UAC)	16S ribosomal RNA:tRNA-Glu(UUC):16S ribosomal RNA:tRNA-Glu(UUC)	780801	780816	+	3943381	3943384	+	21	36047	4781	35374519	4.31044	0.0386261
Hfq_t4rnl1_1	EG10401	G0-8871	mRNA	sRNA	glpT	arcZ	sn-glycerol 3-phosphate:phosphate antiporter	small regulatory RNA ArcZ	2352285	2352452	-	3350692	3350697	+	21	701	2659	35411987	398.964	2.77334e-41
Hfq_t4rnl1_1	EG10909	motA.5UTR:G0-17103	mRNA	5UTR:sRNA	rpsJ	motA.5UTR:motR	30S ribosomal subunit protein S10	motility protein A:small RNA MotR	3453145	3453267	-	1977208	1977232	-	21	20151	4986	35390210	7.39696	3.17342e-06
Hfq_t4rnl1_1	tRNAnn103	3'ETS<sup><i>leuZ</i></sup>.EST3UTR:G0-16636:3'ETS<sup><i>leuZ</i></sup>	5UTR	3UTR:sRNA:other-ncRNA	rrsG.5UTR	3'ETS<sup><i>leuZ</i></sup>.EST3UTR:3'ETS-leuZ:3'ETS<sup><i>leuZ</i></sup>	16S ribosomal RNA	::	2731341	2731448	-	1991746	1991775	-	21	17359	3529	35394459	12.1333	2.85242e-10
Hfq_t4rnl1_1	EG11036	tRNAnn186:thrT.tufB.TU:EG11037	mRNA	IGR:TU:mRNA	tufA	thrT.tufB.IGR:thrT.tufB.TU:tufB	translation elongation factor Tu 1	tRNA-Thr(GGU):translation elongation factor Tu 2:tRNA-Thr(GGU):translation elongation factor Tu 2:translation elongation factor Tu 2	3470201	3470289	-	4175902	4175960	+	20	23321	4555	35387472	6.6626	6.16131e-05
Hfq_t4rnl1_1	EG30086:tRNAnn151:rrsC.gltU.TU	tRNAnn167:EG30084	rRNA:IGR:TU	5UTR:rRNA	rrsC:rrsC.gltU.IGR:rrsC.gltU.TU	rrsA.5UTR:rrsA	16S ribosomal RNA:16S ribosomal RNA:tRNA-Glu(UUC):16S ribosomal RNA:tRNA-Glu(UUC)	16S ribosomal RNA:16S ribosomal RNA	3943340	3943394	+	4035520	4035543	+	20	10499	171	35404678	394.409	1.15235e-38
Hfq_t4rnl1_1	rpsF.5UTR	cof.EST3UTR	5UTR	3UTR	rpsF.5UTR	cof.EST3UTR	30S ribosomal subunit protein S6	HMP-PP phosphatase	4425024	4425098	+	468163	468272	+	20	16036	586	35398726	75.3397	9.71488e-25
Hfq_t4rnl1_1	EG10058	G0-8871	mRNA	sRNA	araG	arcZ	arabinose ABC transporter ATP binding subunit	small regulatory RNA ArcZ	1984829	1984874	-	3350662	3350697	+	19	123	2661	35412565	2055.71	5.98601e-50
Hfq_t4rnl1_1	tRNAnn103	tRNAnn176:rrsB.gltT.TU	5UTR	IGR:TU	rrsG.5UTR	rrsB.gltT.IGR:rrsB.gltT.TU	16S ribosomal RNA	16S ribosomal RNA:tRNA-Glu(UUC):16S ribosomal RNA:tRNA-Glu(UUC)	2731312	2731368	-	4168255	4168271	+	19	8833	1045	35405471	72.8785	4.44175e-23
Hfq_t4rnl1_1	tRNAnn139:rrlD.alaU.TU	tRNAnn173:rrlA.rrfA.TU:EG30070	IGR:TU	IGR:TU:rRNA	alaU.rrlD.IGR:rrlD.alaU.TU	rrlA.rrfA.IGR:rrlA.rrfA.TU:rrfA	tRNA-Ala(UGC):23S ribosomal RNA:23S ribosomal RNA:tRNA-Ala(UGC)	23S ribosomal RNA:5S ribosomal RNA:23S ribosomal RNA:5S ribosomal RNA:5S ribosomal RNA	3426848	3426863	-	4040454	4040531	+	19	1659	341	35413349	1189.38	8.08829e-46
Hfq_t4rnl1_1	EG12069	G0-8871	mRNA	sRNA	mqo	arcZ	malate:quinone oxidoreductase	small regulatory RNA ArcZ	2306374	2306422	-	3350694	3350697	+	19	542	2661	35412146	466.511	3.26898e-38
Hfq_t4rnl1_1	tRNAnn191:gltV.rrlE.TU	tRNAnn173:rrlA.rrfA.TU	IGR:TU	IGR:TU	gltV.rrlE.IGR:gltV.rrlE.TU	rrlA.rrfA.IGR:rrlA.rrfA.TU	tRNA-Glu(UUC):23S ribosomal RNA:tRNA-Glu(UUC):23S ribosomal RNA	23S ribosomal RNA:5S ribosomal RNA:23S ribosomal RNA:5S ribosomal RNA	4209996	4210010	+	4040455	4040460	+	19	73	327	35414949	28188.3	6.25226e-71
Hfq_t4rnl1_1	G7630	glpX.glpK.TU	mRNA	TU	agaR	glpX.glpK.TU	DNA-binding transcriptional repressor AgaR	fructose-1,6-bisphosphatase 2:glycerol kinase	3278168	3278322	-	4115640	4115645	-	19	4172	1903	35409274	84.7398	2.47946e-24
Hfq_t4rnl1_1	yncL.EST3UTR:G0-8887	G0-17102	3UTR:mRNA	sRNA	yncL.EST3UTR:yncL	fliX	uncharacterized protein YncL:uncharacterized protein YncL	small RNA FliX	1517070	1517152	-	2001912	2001914	-	19	123	40833	35374393	133.822	1.68603e-27
Hfq_t4rnl1_1	G0-8867	G0-9383	sRNA	other-ncRNA	gcvB	sroC	small regulatory RNA GcvB	small regulatory RNA SroC	2942696	2942750	+	686680	686801	-	19	18067	2092	35395190	17.793	8.00805e-12
Hfq_t4rnl1_1	lpp.5UTR	glpX.fpr.IGR	5UTR	IGR	lpp.5UTR	glpX.fpr.IGR	murein lipoprotein	fructose-1,6-bisphosphatase 2:flavodoxin/ferredoxin-NADP<sup>+</sup> reductase	1757382	1757389	+	4114520	4114527	-	18	21275	318	35393757	94.1678	1.80011e-23
Hfq_t4rnl1_1	alaA.lrhA.IGR	G0-8871	IGR	sRNA	alaA.lrhA.IGR	arcZ	glutamate&mdash;pyruvate aminotransferase AlaA:DNA-binding transcriptional dual regulator LrhA	small regulatory RNA ArcZ	2406681	2406761	-	3350692	3350698	+	18	260	2662	35412428	920.973	3.78515e-41
Hfq_t4rnl1_1	cfa.5UTR	ybiC.AS:ybiE.ybiC.IGR	5UTR	AS:IGR	cfa.5UTR	ybiC.AS:ybiE.ybiC.IGR	cyclopropane fatty acyl phospholipid synthase	:protein YbiE	1741207	1741261	+	837435	837440	-	17	545	116	35414690	9523.09	1.74116e-55
Hfq_t4rnl1_1	rplQ.rpoA.TU	EG10910	TU	mRNA	rplQ.rpoA.TU	rpsK	50S ribosomal subunit protein L17:RNA polymerase subunit &alpha;	30S ribosomal subunit protein S11	3440002	3440072	-	3441902	3441989	-	17	9635	6871	35398845	9.09005	4.57101e-06
Hfq_t4rnl1_1	tRNAnn154:rrlC.rrfC.TU	tRNAnn139:rrlD.alaU.TU	IGR:TU	IGR:TU	rrlC.rrfC.IGR:rrlC.rrfC.TU	alaU.rrlD.IGR:rrlD.alaU.TU	23S ribosomal RNA:5S ribosomal RNA:23S ribosomal RNA:5S ribosomal RNA	tRNA-Ala(UGC):23S ribosomal RNA:23S ribosomal RNA:tRNA-Ala(UGC)	3946610	3946620	+	3426823	3426847	-	17	209	1854	35413288	1553.67	2.00171e-42
Hfq_t4rnl1_1	EG12801	G0-8871	mRNA	sRNA	mlaF	arcZ	intermembrane phospholipid transport system, ATP binding subunit MlaF	small regulatory RNA ArcZ	3339283	3339339	-	3350675	3350697	+	17	462	2663	35412226	489.316	4.3986e-34
Hfq_t4rnl1_1	EG10673	G0-8871	mRNA	sRNA	ompT	arcZ	DLP12 prophage; omptin family outer membrane protease OmpT	small regulatory RNA ArcZ	584942	585062	-	3350688	3350697	+	17	6119	2663	35406569	36.9387	2.58469e-15
Hfq_t4rnl1_1	aroP.5UTR:pdhR.aroP.IGR	G0-8867	5UTR:IGR	sRNA	aroP.5UTR:pdhR.aroP.IGR	gcvB	aromatic amino acid:H<sup>+</sup> symporter AroP:DNA-binding transcriptional dual regulator PdhR:aromatic amino acid:H<sup>+</sup> symporter AroP	small regulatory RNA GcvB	121617	121677	-	2942771	2942901	+	17	191	26892	35388268	117.126	2.1002e-23
Hfq_t4rnl1_1	thrL.5UTR	G0-8867	5UTR	sRNA	thrL.5UTR	gcvB	<i>thr</i> operon leader peptide	small regulatory RNA GcvB	147	181	+	2942723	2942794	+	16	4526	4565	35406261	27.4186	3.71727e-12
Hfq_t4rnl1_1	ybaK.chiX.IGR:G0-9382	chbC.chbB.TU	IGR:sRNA	TU	ybaK.chiX.IGR:chiX	chbC.chbB.TU	Cys-tRNA<sup>Pro</sup>/Cys-tRNA<sup>Cys</sup> deacylase YbaK:small regulatory RNA ChiX:small regulatory RNA ChiX	<i>N,N'</i>-diacetylchitobiose-specific PTS enzyme IIC component:<I>N,N'</I>-diacetylchitobiose-specific PTS enzyme IIB component	507194	507215	+	1821229	1821263	-	16	6603	10	35408739	8580.04	8.12705e-48
Hfq_t4rnl1_1	EG11804:EG11803	EG11801	mRNA:mRNA	mRNA	hybF:hybE	hybC	hydrogenase maturation protein HybF:hydrogenase 2-specific chaperone	hydrogenase 2 large subunit	3140232	3140321	-	3141326	3141748	-	16	279	485	35414588	4187.51	1.47259e-46
Hfq_t4rnl1_1	tRNAnn103	EG30027	5UTR	other-ncRNA	rrsG.5UTR	ffs	16S ribosomal RNA	signal recognition particle 4.5S RNA	2731446	2731449	-	476481	476499	+	15	8513	6753	35400087	9.23669	0.000174546
Hfq_t4rnl1_1	EG30084:tRNAnn168:rrsA.ileT.TU	tRNAnn103	rRNA:IGR:TU	5UTR	rrsA:rrsA.ileT.IGR:rrsA.ileT.TU	rrsG.5UTR	16S ribosomal RNA:16S ribosomal RNA:tRNA-Ile(GAU):16S ribosomal RNA:tRNA-Ile(GAU)	16S ribosomal RNA	4037069	4037083	+	2731165	2731187	-	15	174	8900	35406279	342.951	4.18297e-27
Hfq_t4rnl1_1	EG20091	G0-8871	mRNA	sRNA	gpsA	arcZ	glycerol-3-phosphate dehydrogenase	small regulatory RNA ArcZ	3782625	3782824	-	3350690	3350698	+	15	1448	2665	35411240	137.647	2.00153e-21
Hfq_t4rnl1_1	EG12125:hisQ.hisJ.TU:EG12124	G0-8867	mRNA:TU:mRNA	sRNA	hisQ:hisQ.hisJ.TU:hisJ	gcvB	lysine/arginine/ornithine ABC transporter / histidine ABC transporter, membrane subunit HisQ:lysine/arginine/ornithine ABC transporter / histidine ABC transporter, membrane subunit HisQ:histidine ABC transporter periplasmic binding protein:histidine ABC transporter periplasmic binding protein	small regulatory RNA GcvB	2425878	2426021	-	2942893	2942901	+	15	261	22313	35392779	91.1607	1.26634e-18
Hfq_t4rnl1_1	shiA.5UTR	G0-8867	5UTR	sRNA	shiA.5UTR	gcvB	shikimate:H+ symporter	small regulatory RNA GcvB	2053566	2053630	+	2942882	2942902	+	15	150	22313	35392890	158.62	4.60249e-22
Hfq_t4rnl1_1	rplA.rplJ.TU	EG10872	TU	mRNA	rplA.rplJ.TU	rplK	50S ribosomal subunit protein L1:50S ribosomal subunit protein L10	50S ribosomal subunit protein L11	4179708	4179754	+	4178435	4178685	+	15	10544	6310	35398499	7.98071	0.00122976
Hfq_t4rnl1_1	G0-16677.AS	EG12142	AS	mRNA	sokE.AS	sdaC	small RNA SokE	L-serine:H+ symporter SdaC	607758	607792	-	2929316	2929341	+	14	982	298	35414074	1694.24	8.72336e-35
Hfq_t4rnl1_1	G0-8871	EG10988	sRNA	mRNA	arcZ	tar	small regulatory RNA ArcZ	methyl-accepting chemotaxis protein Tar	3350641	3350663	+	1972217	1972242	-	14	787	398	35414169	1582.88	2.12744e-34
Hfq_t4rnl1_1	EG11281	G0-8871	mRNA	sRNA	mutL	arcZ	DNA mismatch repair protein MutL	small regulatory RNA ArcZ	4398949	4398950	+	3350694	3350698	+	14	303	2666	35412385	613.734	1.19359e-28
Hfq_t4rnl1_1	EG11428	EG30098	mRNA	sRNA	sthA	spf	soluble pyridine nucleotide transhydrogenase	small regulatory RNA Spot 42	4160703	4160784	-	4049967	4050007	+	14	199	109063	35306092	22.7744	8.05045e-09
Hfq_t4rnl1_1	G0-8880	G0-17077:rbsB.rbsK.TU	sRNA	sRNA:TU	rybB	rbsZ:rbsB.rbsK.TU	small regulatory RNA RybB	small regulatory RNA RbsZ:ribose ABC transporter periplasmic binding protein:ribokinase	888010	888057	-	3937200	3937278	+	14	918	744	35413692	725.911	1.00681e-29
Hfq_t4rnl1_1	tRNAnn150	3'ETS<sup><i>leuZ</i></sup>.EST3UTR:G0-16636:3'ETS<sup><i>leuZ</i></sup>	5UTR	3UTR:sRNA:other-ncRNA	rrsC.5UTR	3'ETS<sup><i>leuZ</i></sup>.EST3UTR:3'ETS-leuZ:3'ETS<sup><i>leuZ</i></sup>	16S ribosomal RNA	::	3941536	3941642	+	1991746	1991768	-	14	5461	3536	35406357	25.6699	1.04727e-09
Hfq_t4rnl1_1	yhjJ.5UTR:dctA.yhjJ.IGR:dctA.EST3UTR	G0-8871	5UTR:IGR:3UTR	sRNA	yhjJ.5UTR:dctA.yhjJ.IGR:dctA.EST3UTR	arcZ	peptidase M16 family protein YhjJ:C4 dicarboxylate/orotate:H<sup>+</sup> symporter:peptidase M16 family protein YhjJ:C4 dicarboxylate/orotate:H<sup>+</sup> symporter	small regulatory RNA ArcZ	3681987	3682088	-	3350696	3350698	+	14	90	2666	35412598	2066.25	1.08609e-35
Hfq_t4rnl1_1	ompF.EST3UTR:EG10671	EG10671:ompF.5UTR	3UTR:mRNA	mRNA:5UTR	ompF.EST3UTR:ompF	ompF:ompF.5UTR	outer membrane porin F:outer membrane porin F	outer membrane porin F:outer membrane porin F	985876	985897	-	986889	987057	-	14	1244	25228	35388882	15.7867	7.11482e-07
Hfq_t4rnl1_1	clpA.EST3UTR	EG10156	3UTR	mRNA	clpA.EST3UTR	clpA	ATP-dependent Clp protease ATP-binding subunit ClpA	ATP-dependent Clp protease ATP-binding subunit ClpA	925542	925576	+	924258	924596	+	14	900	4746	35409708	116.059	1.14218e-18
Hfq_t4rnl1_1	EG11407	EG11407	mRNA	mRNA	dadA	dadA	D-amino acid dehydrogenase	D-amino acid dehydrogenase	1238590	1238899	+	1237571	1237592	+	14	3093	189	35412072	848.082	1.57681e-30
Hfq_t4rnl1_1	EG11479	G7806	mRNA	mRNA	tatC	tatA	twin arginine protein translocation system - TatC protein	twin arginine protein translocation system - TatA protein	4023071	4023397	+	4021967	4022236	+	14	787	1557	35413010	404.602	3.36577e-26
Hfq_t4rnl1_1	EG30083	cyaR.ogrK.IGR	rRNA	IGR	rrlH	cyaR.ogrK.IGR	23S ribosomal RNA	small regulatory RNA CyaR:prophage P2 late control protein OgrK	226833	226846	+	2167293	2167295	+	13	89363	152	35325840	33.8092	5.51234e-10
Hfq_t4rnl1_1	EG10060	talB.5UTR	mRNA	5UTR	araJ	talB.5UTR	putative transport protein AraJ	transaldolase B	412413	412462	-	8215	8268	+	13	1291	1516	35412548	235.22	5.48656e-21
Hfq_t4rnl1_1	essD.5UTR	ykgH.EST3UTR	5UTR	3UTR	essD.5UTR	ykgH.EST3UTR	DLP12 prophage; putative phage lysis protein	uncharacterized protein YkgH	577232	577237	+	324602	324626	-	13	40	246	35415069	46788.2	7.46571e-50
Hfq_t4rnl1_1	G0-9606	dnaK.5UTR	sRNA	5UTR	rdlB	dnaK.5UTR	putative antisense regulatory RNA RdlB	chaperone protein DnaK	1269858	1269897	+	12104	12106	+	13	500	279	35414576	3300.28	1.02233e-35
Hfq_t4rnl1_1	lpp.5UTR	G0-16601	5UTR	sRNA	lpp.5UTR	micL	murein lipoprotein	small regulatory RNA MicL-S	1757383	1757399	+	1958440	1958495	-	13	21280	268	35393807	80.6797	6.68823e-15
Hfq_t4rnl1_1	EG10881	uhpT.EST3UTR:G0-17104	mRNA	3UTR:sRNA	rplT	uhpT.EST3UTR:uhpU	50S ribosomal subunit protein L20	hexose-6-phosphate:phosphate antiporter:small RNA UhpU	1799407	1799496	-	3845732	3845739	-	13	15106	1995	35398254	15.2698	6.63764e-06
Hfq_t4rnl1_1	kgtP.EST5UTR	cpxP.3UTR:G0-16649:fieF.EST5UTR	5UTR	3UTR:sRNA:5UTR	kgtP.EST5UTR	cpxP.3UTR:cpxQ:fieF.EST5UTR	&alpha;-ketoglutarate:H<sup>+</sup> symporter	periplasmic protein CpxP:small regulatory RNA CpxQ:Zn<sup>2+</sup>/Fe<sup>2+</sup>/Cd<sup>2+</sup> exporter	2725768	2725796	-	4106379	4106387	+	13	1365	584	35413406	577.518	5.25998e-26
Hfq_t4rnl1_1	EG10595:miaA.hfq.TU	ibpB.EST3UTR	mRNA:TU	3UTR	miaA:miaA.hfq.TU	ibpB.EST3UTR	tRNA dimethylallyltransferase:tRNA dimethylallyltransferase:RNA-binding protein Hfq	small heat shock protein IbpB	4400151	4400273	+	3866426	3866446	-	13	3071	466	35411818	321.681	1.04272e-22
Hfq_t4rnl1_1	EG10506	EG50001:rplU.5UTR	mRNA	mRNA:5UTR	infC	rplU:rplU.5UTR	translation initiation factor IF-3	50S ribosomal subunit protein L21:50S ribosomal subunit protein L21	1800321	1800331	-	3333340	3333485	-	13	7753	6249	35401353	9.49911	0.00192362
Hfq_t4rnl1_1	G0-8867	EG10091	sRNA	mRNA	gcvB	asnA	small regulatory RNA GcvB	asparagine synthetase A	2942696	2942795	+	3927193	3927462	+	13	18073	1945	35395337	13.09	4.30886e-05
Hfq_t4rnl1_1	sbcC.EST3UTR	uhpT.EST3UTR:G0-17104	3UTR	3UTR:sRNA	sbcC.EST3UTR	uhpT.EST3UTR:uhpU	ATP-dependent structure-specific DNA nuclease - SbcC subunit	hexose-6-phosphate:phosphate antiporter:small RNA UhpU	412503	412531	-	3845732	3845736	-	12	556	1996	35412804	382.918	1.53025e-21
Hfq_t4rnl1_1	acrR.AS	G0-8871	AS	sRNA	acrR.AS	arcZ	DNA-binding transcriptional repressor AcrR	small regulatory RNA ArcZ	486018	486041	-	3350694	3350697	+	12	34	2668	35412654	4684.63	9.40534e-34
Hfq_t4rnl1_1	G7001	G0-8878	mRNA	sRNA	yebO	cyaR	uncharacterized protein YebO	small regulatory RNA CyaR	1908513	1908561	-	2167163	2167200	+	12	343	941	35414072	1316.66	6.50825e-28
Hfq_t4rnl1_1	rpsF.5UTR	ibpB.EST3UTR	5UTR	3UTR	rpsF.5UTR	ibpB.EST3UTR	30S ribosomal subunit protein S6	small heat shock protein IbpB	4425024	4425051	+	3866426	3866491	-	12	16044	467	35398845	56.6945	1.15311e-11
Hfq_t4rnl1_1	araC.5UTR	G0-17021.AS:G0-10671	5UTR	AS:sRNA	araC.5UTR	mgtT.AS:mgrR	AraC	protein MgtT:small regulatory RNA MgrR	70285	70320	+	1622817	1622820	-	12	4092	8535	35402729	12.1641	0.000516065
Hfq_t4rnl1_1	gltX.valU.IGR	pdxY.tyrS.TU	IGR	TU	gltX.valU.IGR	pdxY.tyrS.TU	glutamate&mdash;tRNA ligase:tRNA-Val(UAC)	pyridoxal kinase 2:tyrosine&mdash;tRNA ligase	2520930	2521106	+	1715903	1715904	-	12	9778	1565	35404013	27.7632	4.42871e-08
Hfq_t4rnl1_1	tRNAnn150	tRNAnn151:rrsC.gltU.TU:EG30033	5UTR	IGR:TU:tRNA	rrsC.5UTR	rrsC.gltU.IGR:rrsC.gltU.TU:gltU	16S ribosomal RNA	16S ribosomal RNA:tRNA-Glu(UUC):16S ribosomal RNA:tRNA-Glu(UUC):tRNA-Glu(UUC)	3941559	3941648	+	3943408	3943448	+	12	5463	4038	35405855	19.2601	2.92104e-06
Hfq_t4rnl1_1	rpsF.5UTR	dicF.dicB.IGR	5UTR	IGR	rpsF.5UTR	dicF.dicB.IGR	30S ribosomal subunit protein S6	Qin prophage; small regulatory RNA DicF:Qin prophage; cell division inhibition protein DicB	4425025	4425104	+	1649418	1649439	+	12	21765	141	35393450	138.397	4.17913e-16
Hfq_t4rnl1_1	ydfV.flxA.IGR:flxA.5UTR:G6833	G0-8871	IGR:5UTR:mRNA	sRNA	ydfV.flxA.IGR:flxA.5UTR:flxA	arcZ	Qin prophage; protein YdfV:Qin prophage; PF14282 family protein FlxA:Qin prophage; PF14282 family protein FlxA:Qin prophage; PF14282 family protein FlxA	small regulatory RNA ArcZ	1646384	1646469	+	3350692	3350697	+	12	2235	2668	35410453	71.2606	6.96601e-13
Hfq_t4rnl1_1	EG10905	uhpT.EST3UTR:G0-17104	mRNA	3UTR:sRNA	rpsF	uhpT.EST3UTR:uhpU	30S ribosomal subunit protein S6	hexose-6-phosphate:phosphate antiporter:small RNA UhpU	4425120	4425234	+	3845732	3845764	-	12	12727	1996	35400633	16.7227	1.47333e-05
Hfq_t4rnl1_1	EG10602	G0-17021.AS:G0-10671	mRNA	AS:sRNA	motB	mgtT.AS:mgrR	motility protein B	protein MgtT:small regulatory RNA MgrR	1975951	1976077	-	1622818	1622825	-	12	2697	8535	35404124	18.4566	4.76964e-06
Hfq_t4rnl1_1	G0-17047:insA-7.EST5UTR	G0-17021.AS:G0-10671	mRNA:5UTR	AS:sRNA	ykiE:insA-7.EST5UTR	mgtT.AS:mgrR	protein YkiE:	protein MgtT:small regulatory RNA MgrR	4518374	4518513	+	1622818	1622836	-	12	382	8535	35406439	130.316	6.18137e-16
Hfq_t4rnl1_1	tRNAnn7:alaV.rrlH.TU	tRNAnn173:rrlA.rrfA.TU	IGR:TU	IGR:TU	alaV.rrlH.IGR:alaV.rrlH.TU	rrlA.rrfA.IGR:rrlA.rrfA.TU	tRNA-Ala(UGC):23S ribosomal RNA:tRNA-Ala(UGC):23S ribosomal RNA	23S ribosomal RNA:5S ribosomal RNA:23S ribosomal RNA:5S ribosomal RNA	225704	225710	+	4040456	4040481	+	11	68206	335	35346816	17.0167	3.19429e-05
Hfq_t4rnl1_1	G0-8878	G0-8871	sRNA	sRNA	cyaR	arcZ	small regulatory RNA CyaR	small regulatory RNA ArcZ	2167136	2167136	+	3350694	3350697	+	11	783	2669	35411905	186.394	5.62783e-16
Hfq_t4rnl1_1	mepS.5UTR	G0-8871	5UTR	sRNA	mepS.5UTR	arcZ	peptidoglycan endopeptidase/peptidoglycan L,D-carboxypeptidase	small regulatory RNA ArcZ	2269920	2269943	+	3350695	3350697	+	11	326	2669	35412362	447.694	4.2515e-20
Hfq_t4rnl1_1	EG10670	G0-8871	mRNA	sRNA	ompC	arcZ	outer membrane porin C	small regulatory RNA ArcZ	2312313	2312331	-	3350663	3350697	+	11	3236	2669	35409452	45.0977	2.67882e-09
Hfq_t4rnl1_1	EG12230	G0-17021.AS:G0-10671	mRNA	AS:sRNA	pitA	mgtT.AS:mgrR	metal phosphate:H<sup>+</sup> symporter PitA	protein MgtT:small regulatory RNA MgrR	3637612	3637677	+	1622818	1622824	-	11	145	8536	35406676	314.67	2.54919e-18
Hfq_t4rnl1_1	tRNAnn198:glyV.glyX.TU	EG30068	IGR:TU	tRNA	glyV.glyX.IGR:glyV.glyX.TU	proM	tRNA-Gly(GCC):tRNA-Gly(GCC):tRNA-Gly(GCC):tRNA-Gly(GCC)	tRNA-Pro(UGG)	4392470	4392471	+	3982808	3982811	+	11	1042	13848	35400467	26.9865	6.67917e-07
Hfq_t4rnl1_1	EG10458	G0-8871	mRNA	sRNA	hsdM	arcZ	type I restriction enzyme EcoKI methylase subunit	small regulatory RNA ArcZ	4582870	4582891	-	3350695	3350697	+	11	123	2669	35412565	1186.58	1.31033e-24
Hfq_t4rnl1_1	bamA.skp.TU	G0-16649:fieF.EST5UTR	TU	sRNA:5UTR	bamA.skp.TU	cpxQ:fieF.EST5UTR	outer membrane protein assembly factor BamA:periplasmic chaperone Skp	small regulatory RNA CpxQ:Zn<sup>2+</sup>/Fe<sup>2+</sup>/Cd<sup>2+</sup> exporter	200305	200422	+	4106385	4106387	+	11	1670	586	35413101	398.055	1.43529e-19
Hfq_t4rnl1_1	symR.hsdS.IGR	EG30098	IGR	sRNA	symR.hsdS.IGR	spf	small regulatory RNA antitoxin SymR:type I restriction enzyme EcoKI specificity subunit	small regulatory RNA Spot 42	4580009	4580022	+	4049972	4050007	+	11	5	109066	35306286	712.173	7.17147e-19
Hfq_t4rnl1_1	insH-2.ipeX.IGR	EG30098	IGR	sRNA	insH-2.ipeX.IGR	spf	small RNA IpeX	small regulatory RNA Spot 42	574517	574599	-	4049963	4050007	+	11	216	109066	35306075	16.4854	0.000146249
Hfq_t4rnl1_1	EG10881:rplT.rpmI.TU:EG11231:rpmI.infC.TU	malG.3UTR	mRNA:TU:mRNA:TU	sRNA	rplT:rplT.rpmI.TU:rpmI:rpmI.infC.TU	malG.3UTR	50S ribosomal subunit protein L20:50S ribosomal subunit protein L20:50S ribosomal subunit protein L35:50S ribosomal subunit protein L35:50S ribosomal subunit protein L35:translation initiation factor IF-3	maltose ABC transporter membrane subunit MalG	1799726	1800070	-	4242531	4242534	-	11	49048	72	35366237	110.161	3.73491e-13
Hfq_t4rnl1_1	G0-16677.AS	ftsX.EST3UTR	AS	3UTR	sokE.AS	ftsX.EST3UTR	small RNA SokE	cell division protein FtsX	607792	607793	-	3600972	3601027	-	11	985	817	35413555	484.065	1.66942e-20
Hfq_t4rnl1_1	EG12111	G7047	mRNA	sRNA	nlpD	dsrA	murein hydrolase activator NlpD	small regulatory RNA DsrA	2867804	2867993	-	2025222	2025279	-	11	2102	4029	35409226	45.9917	1.30415e-09
Hfq_t4rnl1_1	EG30085:tRNAnn176:rrsB.gltT.TU	tRNAnn103	rRNA:IGR:TU	5UTR	rrsB:rrsB.gltT.IGR:rrsB.gltT.TU	rrsG.5UTR	16S ribosomal RNA:16S ribosomal RNA:tRNA-Glu(UUC):16S ribosomal RNA:tRNA-Glu(UUC)	16S ribosomal RNA	4168186	4168234	+	2731163	2731187	-	11	3236	8904	35403217	13.5158	0.000891229
Hfq_t4rnl1_1	tRNAnn9:rrlH.rrfH.TU	tRNAnn178:gltT.rrlB.TU	IGR:TU	IGR:TU	rrlH.rrfH.IGR:rrlH.rrfH.TU	gltT.rrlB.IGR:gltT.rrlB.TU	23S ribosomal RNA:5S ribosomal RNA:23S ribosomal RNA:5S ribosomal RNA	tRNA-Glu(UUC):23S ribosomal RNA:tRNA-Glu(UUC):23S ribosomal RNA	228709	228725	+	4168572	4168595	+	10	16317	503	35398538	43.1298	7.8581e-08
Hfq_t4rnl1_1	G6158	EG30098	mRNA	sRNA	yagU	spf	DUF1440 domain-containing inner membrane protein YagU	small regulatory RNA Spot 42	303068	303099	+	4050001	4050007	+	10	296	101580	35313482	11.7447	0.0210147
Hfq_t4rnl1_1	EG10996	EG30098	mRNA	sRNA	tgt	spf	tRNA-guanine transglycosylase	small regulatory RNA Spot 42	426705	426718	+	4050004	4050007	+	10	273	101580	35313505	12.7342	0.0100874
Hfq_t4rnl1_1	EG11978	G0-8871	mRNA	sRNA	rfbA	arcZ	glucose-1-phosphate thymidylyltransferase 1	small regulatory RNA ArcZ	2110292	2110296	-	3350696	3350697	+	10	341	2670	35412347	388.946	2.86304e-17
Hfq_t4rnl1_1	ompC.5UTR	ompF.EST3UTR	5UTR	3UTR	ompC.5UTR	ompF.EST3UTR	outer membrane porin C	outer membrane porin F	2312819	2312829	-	985841	985876	-	10	1211	14149	35399998	20.6601	9.23431e-05
Hfq_t4rnl1_1	tRNAnn135	tRNAnn153:gltU.rrlC.TU	3UTR	IGR:TU	rrfF.3UTR	gltU.rrlC.IGR:gltU.rrlC.TU	5S ribosomal RNA	tRNA-Glu(UUC):23S ribosomal RNA:tRNA-Glu(UUC):23S ribosomal RNA	3423408	3423412	-	3943679	3943697	+	10	256	12850	35402252	107.619	1.05858e-11
Hfq_t4rnl1_1	asd.EST5UTR	rpmJ.EST3UTR	5UTR	3UTR	asd.EST5UTR	rpmJ.EST3UTR	aspartate-semialdehyde dehydrogenase	50S ribosomal subunit protein L36	3574912	3574938	-	3442553	3442584	-	10	633	5520	35409205	101.338	1.7076e-11
Hfq_t4rnl1_1	uspA.5UTR	cpxP.3UTR:G0-16649:fieF.EST5UTR	5UTR	3UTR:sRNA:5UTR	uspA.5UTR	cpxP.3UTR:cpxQ:fieF.EST5UTR	universal stress protein A	periplasmic protein CpxP:small regulatory RNA CpxQ:Zn<sup>2+</sup>/Fe<sup>2+</sup>/Cd<sup>2+</sup> exporter	3639984	3640092	+	4106366	4106387	+	10	3239	587	35411532	186.25	4.10358e-14
Hfq_t4rnl1_1	EG10054	G0-8871	mRNA	sRNA	araC	arcZ	AraC	small regulatory RNA ArcZ	70581	70623	+	3350664	3350696	+	10	2252	2670	35410436	58.8914	3.46239e-09
Hfq_t4rnl1_1	csgD.5UTR	G0-8863	5UTR	sRNA	csgD.5UTR	rprA	DNA-binding transcriptional dual regulator CsgD	small regulatory RNA RprA	1103281	1103322	-	1770469	1770478	+	10	17	182	35415159	114464	1.02667e-40
Hfq_t4rnl1_1	G0-8867	argT.5UTR:ubiX.argT.IGR	sRNA	5UTR:IGR	gcvB	argT.5UTR:ubiX.argT.IGR	small regulatory RNA GcvB	lysine/arginine/ornithine ABC transporter periplasmic binding protein:flavin prenyltransferase:lysine/arginine/ornithine ABC transporter periplasmic binding protein	2942696	2942774	+	2427830	2427913	-	10	18076	131	35397151	149.484	4.92446e-13
Hfq_t4rnl1_1	G0-17100:EG10095	G0-8867	sRNA:mRNA	sRNA	aspX:aspA	gcvB	small regulatory RNA AspX:aspartate ammonia-lyase	small regulatory RNA GcvB	4366909	4366951	-	2942856	2942901	+	10	1495	22318	35391545	10.6073	0.0473511
Hfq_t4rnl1_1	G0-8867	EG10400	sRNA	mRNA	gcvB	glpR	small regulatory RNA GcvB	DNA-binding transcriptional repressor GlpR	2942696	2942719	+	3560572	3560584	-	10	18076	404	35396878	48.4709	2.56718e-08
Hfq_t4rnl1_1	EG10789	malG.3UTR	mRNA	sRNA	ptsI	malG.3UTR	PTS enzyme I	maltose ABC transporter membrane subunit MalG	2534134	2534327	+	4242531	4242539	-	10	5651	73	35409634	858.368	1.8311e-20
Hfq_t4rnl1_1	EG12182:yajG.5UTR	G0-17021.AS:G0-10671	mRNA:5UTR	AS:sRNA	yajG:yajG.5UTR	mgtT.AS:mgrR	putative lipoprotein YajG:putative lipoprotein YajG	protein MgtT:small regulatory RNA MgrR	454139	454191	-	1622818	1622825	-	9	104	8538	35406717	358.871	1.13677e-14
Hfq_t4rnl1_1	G0-16677.AS	ibpB.EST3UTR:EG11535	AS	3UTR:mRNA	sokE.AS	ibpB.EST3UTR:ibpB	small RNA SokE	small heat shock protein IbpB:small heat shock protein IbpB	607759	607792	-	3866426	3866475	-	9	987	470	35413902	687.07	2.50551e-17
Hfq_t4rnl1_1	ompF.5UTR:asnS.ompF.IGR	G6570:bhsA.EST3UTR	5UTR:IGR	mRNA:3UTR	ompF.5UTR:asnS.ompF.IGR	bhsA:bhsA.EST3UTR	outer membrane porin F:asparagine&mdash;tRNA ligase:outer membrane porin F	DUF1471 domain-containing multiple stress resistance outer membrane protein BhsA:DUF1471 domain-containing multiple stress resistance outer membrane protein BhsA	987031	987093	-	1169318	1169398	+	9	18057	81	35397221	217.812	1.11869e-12
Hfq_t4rnl1_1	cfa.5UTR	cpxP.3UTR:G0-16649:fieF.EST5UTR	5UTR	3UTR:sRNA:5UTR	cfa.5UTR	cpxP.3UTR:cpxQ:fieF.EST5UTR	cyclopropane fatty acyl phospholipid synthase	periplasmic protein CpxP:small regulatory RNA CpxQ:Zn<sup>2+</sup>/Fe<sup>2+</sup>/Cd<sup>2+</sup> exporter	1741231	1741267	+	4106354	4106387	+	9	553	588	35414218	980.207	1.04417e-18
Hfq_t4rnl1_1	kgtP.EST3UTR:EG10522	uhpT.EST3UTR:G0-17104	3UTR:mRNA	3UTR:sRNA	kgtP.EST3UTR:kgtP	uhpT.EST3UTR:uhpU	&alpha;-ketoglutarate:H<sup>+</sup> symporter:&alpha;-ketoglutarate:H<sup>+</sup> symporter	hexose-6-phosphate:phosphate antiporter:small RNA UhpU	2724432	2724491	-	3845731	3845732	-	9	7424	1999	35405936	21.4718	0.000546005
Hfq_t4rnl1_1	EG30065	bamA.skp.TU	tRNA	TU	pheV	bamA.skp.TU	tRNA-Phe(GAA)	outer membrane protein assembly factor BamA:periplasmic chaperone Skp	3110412	3110418	+	200418	200463	+	9	22992	896	35391471	15.4617	0.00924637
Hfq_t4rnl1_1	yifK.rffM.IGR	EG30024	IGR	tRNA	yifK.rffM.IGR	aspU	putative transporter YifK:UDP-N-acetyl-D-mannosaminuronic acid transferase	tRNA-Asp(GUC)	3980743	3980744	-	229004	229004	+	9	2	2270100	33145257	65.7036	0.000628322
Hfq_t4rnl1_1	EG10060	G0-16649:fieF.EST5UTR	mRNA	sRNA:5UTR	araJ	cpxQ:fieF.EST5UTR	putative transport protein AraJ	small regulatory RNA CpxQ:Zn<sup>2+</sup>/Fe<sup>2+</sup>/Cd<sup>2+</sup> exporter	412418	412505	-	4106383	4106387	+	9	1863	588	35412908	290.947	5.40746e-14
Hfq_t4rnl1_1	EG11058:ung.EST3UTR	G0-8871	mRNA:3UTR	sRNA	ung:ung.EST3UTR	arcZ	uracil-DNA glycosylase:uracil-DNA glycosylase	small regulatory RNA ArcZ	2717381	2717453	+	3350695	3350697	+	9	268	2671	35412420	445.235	1.28825e-15
Hfq_t4rnl1_1	EG10543	EG10025	mRNA	mRNA	lpd	aceF	lipoamide dehydrogenase	AceF-dihydrolipoate // AceF-S-acetyldihydrolipoate // AceF-lipoate // pyruvate dehydrogenase, E2 subunit	127910	127960	+	126497	126573	+	9	1697	4814	35408848	39.0091	3.02279e-06
Hfq_t4rnl1_1	brnQ.5UTR	G0-8871	5UTR	sRNA	brnQ.5UTR	arcZ	branched chain amino acid transporter BrnQ	small regulatory RNA ArcZ	419427	419515	+	3350693	3350697	+	9	50	2671	35412638	2386.48	7.08087e-22
Hfq_t4rnl1_1	G0-8888:ypfM.5UTR	G0-8871	mRNA:5UTR	sRNA	ypfM:ypfM.5UTR	arcZ	uncharacterized protein YpfM:uncharacterized protein YpfM	small regulatory RNA ArcZ	2590856	2590970	-	3350693	3350696	+	9	1378	2671	35411310	86.5887	2.62664e-09
Hfq_t4rnl1_1	EG30098	EG10363	sRNA	mRNA	spf	galK	small regulatory RNA Spot 42	galactokinase	4049898	4049970	+	789919	789956	-	9	107928	185	35307246	15.9148	0.00854987
Hfq_t4rnl1_1	EG12331	G0-8871	mRNA	sRNA	clcA	arcZ	chloride:H<sup>+</sup> antiporter ClcA	small regulatory RNA ArcZ	176027	176472	+	3350675	3350697	+	9	775	2671	35411913	153.963	1.57979e-11
Hfq_t4rnl1_1	G6638	G0-8871	mRNA	sRNA	yciT	arcZ	DNA-binding transcriptional dual regulator YciT	small regulatory RNA ArcZ	1344253	1344332	-	3350695	3350697	+	9	452	2671	35412236	263.988	1.31363e-13
Hfq_t4rnl1_1	EG12089	EG12087	mRNA	mRNA	nuoI	nuoG	NADH:quinone oxidoreductase subunit I	NADH:quinone oxidoreductase subunit G	2396293	2396386	-	2397444	2397777	-	9	2154	3146	35410059	47.0289	5.81855e-07
Hfq_t4rnl1_1	G7197	EG30098	mRNA	sRNA	yfcI	spf		small regulatory RNA Spot 42	2422793	2422888	-	4049960	4050007	+	9	165	109068	35306126	17.6568	0.0036296
Hfq_t4rnl1_1	EG10534	G0-8871	mRNA	sRNA	ligA	arcZ	DNA ligase	small regulatory RNA ArcZ	2529777	2529880	-	3350695	3350697	+	9	213	2671	35412475	560.203	1.70674e-16
Hfq_t4rnl1_1	G0-8867	gltI.5UTR	sRNA	5UTR	gcvB	gltI.5UTR	small regulatory RNA GcvB	glutamate/aspartate ABC transporter periplasmic binding protein	2942696	2942797	+	687792	687796	-	9	18077	101	35397181	174.487	7.36036e-12
Hfq_t4rnl1_1	G0-17100:EG10095	EG11506	sRNA:mRNA	mRNA	aspX:aspA	ftsH	small regulatory RNA AspX:aspartate ammonia-lyase	ATP-dependent zinc metalloprotease FtsH	4366951	4366951	-	3325004	3325116	-	9	1496	1655	35412208	128.726	7.69678e-11
Hfq_t4rnl1_1	G0-9941:G0-10617	ptsG.5UTR	sRNA:mRNA	5UTR	sgrS:sgrT	ptsG.5UTR	small regulatory RNA SgrS:PtsG glucose transporter inhibitor	EIIBC<sup>glc</sup> - phosphorylated // glucose-specific PTS enzyme IIBC component	77477	77497	+	1157860	1157865	+	8	65	192	35415103	22702	8.49551e-27
Hfq_t4rnl1_1	EG12313	uhpT.EST3UTR:G0-17104	mRNA	3UTR:sRNA	zapD	uhpT.EST3UTR:uhpU	cell division factor ZapD	hexose-6-phosphate:phosphate antiporter:small RNA UhpU	111956	111956	-	3845732	3845763	-	8	237	2000	35413123	597.69	2.10249e-14
Hfq_t4rnl1_1	EG12182	uhpT.EST3UTR:G0-17104	mRNA	3UTR:sRNA	yajG	uhpT.EST3UTR:uhpU	putative lipoprotein YajG	hexose-6-phosphate:phosphate antiporter:small RNA UhpU	454060	454077	-	3845731	3845739	-	8	480	2000	35412880	295.107	5.45214e-12
Hfq_t4rnl1_1	EG12691	G0-17021.AS:G0-10671	mRNA	AS:sRNA	lapB	mgtT.AS:mgrR	lipopolysaccharide assembly protein B	protein MgtT:small regulatory RNA MgrR	1341320	1341383	+	1622818	1622824	-	8	193	8539	35406628	171.874	4.44734e-10
Hfq_t4rnl1_1	ydjM.EST3UTR:tcyP.5UTR	G0-16649:fieF.EST5UTR	3UTR:5UTR	sRNA:5UTR	ydjM.EST3UTR:tcyP.5UTR	cpxQ:fieF.EST5UTR	inner membrane protein YdjM:cystine/sulfocysteine:cation symporter	small regulatory RNA CpxQ:Zn<sup>2+</sup>/Fe<sup>2+</sup>/Cd<sup>2+</sup> exporter	1810881	1810889	+	4106382	4106387	+	8	87	589	35414684	5528.9	5.31781e-22
Hfq_t4rnl1_1	G0-10649	G0-8871	mRNA	sRNA	yoaK	arcZ	uncharacterized membrane protein YoaK	small regulatory RNA ArcZ	1878835	1878839	+	3350694	3350697	+	8	212	2672	35412476	500.12	8.84104e-14
Hfq_t4rnl1_1	G7013	G0-17021.AS:G0-10671	mRNA	AS:sRNA	yebZ	mgtT.AS:mgrR	CopD family protein	protein MgtT:small regulatory RNA MgrR	1923830	1923855	-	1622817	1622825	-	8	154	8539	35406667	215.401	7.71432e-11
Hfq_t4rnl1_1	G7047	EG10457	sRNA	mRNA	dsrA	hns	small regulatory RNA DsrA	DNA-binding transcriptional dual regulator H-NS	2025310	2025313	-	1292804	1292899	-	8	1816	2483	35411061	62.8256	1.11476e-06
Hfq_t4rnl1_1	G0-8867	livK.5UTR	sRNA	5UTR	gcvB	livK.5UTR	small regulatory RNA GcvB	L-leucine/L-phenylalanine ABC transporter periplasmic binding protein	2942712	2942729	+	3597570	3597572	-	8	10540	27	35404793	995.285	1.01631e-15
Hfq_t4rnl1_1	EG10368	sucD.EST3UTR:G0-17009	mRNA	3UTR:sRNA	epd	sucD.EST3UTR:sdhX	D-erythrose-4-phosphate dehydrogenase	succinyl-CoA synthetase subunit &alpha;:small regulatory RNA SdhX	3072661	3072682	-	765148	765148	+	8	2699	3855	35408806	27.2254	0.000764002
Hfq_t4rnl1_1	G7554	G0-8871:arcB.AS	mRNA	sRNA:AS	hybO	arcZ:arcB.AS	hydrogenase 2 small subunit	small regulatory RNA ArcZ:ArcB-<i>N</i>-phospho-L-histidine-292 // ArcB-phospho-L-aspartate-576 // ArcB-<i>N</i>-phospho-L-histidine-717 // sensor histidine kinase ArcB	3146233	3146243	-	3350696	3350698	+	8	119	2672	35412569	890.972	9.96508e-16
Hfq_t4rnl1_1	tRNAnn139:rrlD.alaU.TU	tRNAnn154:rrlC.rrfC.TU	IGR:TU	IGR:TU	alaU.rrlD.IGR:rrlD.alaU.TU	rrlC.rrfC.IGR:rrlC.rrfC.TU	tRNA-Ala(UGC):23S ribosomal RNA:23S ribosomal RNA:tRNA-Ala(UGC)	23S ribosomal RNA:5S ribosomal RNA:23S ribosomal RNA:5S ribosomal RNA	3426850	3426864	-	3946640	3946693	+	8	1670	139	35413551	1220.47	7.79099e-17
Hfq_t4rnl1_1	EG30084:tRNAnn168:rrsA.ileT.TU	tRNAnn167	rRNA:IGR:TU	5UTR	rrsA:rrsA.ileT.IGR:rrsA.ileT.TU	rrsA.5UTR	16S ribosomal RNA:16S ribosomal RNA:tRNA-Ile(GAU):16S ribosomal RNA:tRNA-Ile(GAU)	16S ribosomal RNA	4037069	4037081	+	4035523	4035538	+	8	181	183	35414996	8553.57	1.50851e-23
Hfq_t4rnl1_1	EG10880	rpsP.5UTR	mRNA	5UTR	rplS	rpsP.5UTR	50S ribosomal subunit protein L19	30S ribosomal subunit protein S16	2744401	2744450	-	2746107	2746202	-	8	5459	3124	35406777	16.6093	0.00372804
Hfq_t4rnl1_1	EG10982	G0-8871	mRNA	sRNA	sucD	arcZ	succinyl-CoA synthetase subunit &alpha;	small regulatory RNA ArcZ	764225	764362	+	3350696	3350696	+	8	1111	2672	35411577	95.43	4.13631e-08
Hfq_t4rnl1_1	clpA.EST3UTR	mlaB.EST3UTR	3UTR	3UTR	clpA.EST3UTR	mlaB.EST3UTR	ATP-dependent Clp protease ATP-binding subunit ClpA	intermembrane phospholipid transport system protein MlaB	925543	925546	+	3336873	3336905	-	8	906	563	35413891	555.427	3.5403e-14
Hfq_t4rnl1_1	G0-8867	G6158	sRNA	mRNA	gcvB	yagU	small regulatory RNA GcvB	DUF1440 domain-containing inner membrane protein YagU	2942697	2942837	+	302981	302996	+	8	26969	14	35388377	749.821	2.52588e-14
Hfq_t4rnl1_1	G7572	uhpT.EST3UTR:G0-17104	mRNA	3UTR:sRNA	mqsR	uhpT.EST3UTR:uhpU	mRNA interferase toxin MqsR	hexose-6-phosphate:phosphate antiporter:small RNA UhpU	3168478	3168562	-	3845731	3845772	-	8	153	2000	35413207	925.835	6.90653e-16
Hfq_t4rnl1_1	EG10182	EG10841	mRNA	mRNA	cyoE	fliD	heme O synthase	flagellar filament capping protein	446903	446903	-	2004543	2004543	+	7	2082	743	35412536	160.245	4.29331e-08
Hfq_t4rnl1_1	G0-16677.AS:hokE.sokE.IGR	EG11000	AS:IGR	mRNA	sokE.AS:hokE.sokE.IGR	thrC	small RNA SokE:protein HokE:small RNA SokE	threonine synthase	607785	607793	-	3859	3883	+	7	989	4056	35410316	61.7922	3.13519e-05
Hfq_t4rnl1_1	EG30055	G6160	tRNA	mRNA	lysT	ecpE	tRNA-Lys(UUU)	putative fimbrial chaperone EcpE	780554	780554	+	304554	304554	-	7	224703	37	35190621	29.6288	0.00909535
Hfq_t4rnl1_1	yciB.3UTR	sucD.EST3UTR:G0-17009	3UTR	3UTR:sRNA	yciB.3UTR	sucD.EST3UTR:sdhX	inner membrane protein	succinyl-CoA synthetase subunit &alpha;:small regulatory RNA SdhX	1312267	1312274	-	765148	765148	+	7	49	3856	35411456	1311.92	2.97031e-14
Hfq_t4rnl1_1	ppsR.ppsA.IGR	G0-8871	IGR	sRNA	ppsR.ppsA.IGR	arcZ	phosphoenolpyruvate synthetase regulatory protein:phosphoenolpyruvate synthetase	small regulatory RNA ArcZ	1787260	1787289	-	3350696	3350697	+	7	42	2673	35412646	2208.05	8.50578e-16
Hfq_t4rnl1_1	fliC.5UTR	G7832	5UTR	mRNA	fliC.5UTR	fxsA	flagellar filament structural protein	protein FxsA	2003619	2003619	-	4369104	4369104	+	7	32777	57	35382527	132.569	2.43184e-07
Hfq_t4rnl1_1	G7201	G0-9382	mRNA	sRNA	epmC	chiX	EF-P-Lys34 hydroxylase	small regulatory RNA ChiX	2444224	2444261	-	507284	507288	+	7	455	6907	35407999	78.8676	5.97994e-06
Hfq_t4rnl1_1	asd.EST5UTR	G0-9941	5UTR	sRNA	asd.EST5UTR	sgrS	aspartate-semialdehyde dehydrogenase	small regulatory RNA SgrS	3574914	3574938	-	77591	77593	+	7	636	164	35414561	2376.73	3.31154e-16
Hfq_t4rnl1_1	ldrD.rdlD.IGR:G0-9042	G0-8862:yceD.5UTR:EG11119	IGR:sRNA	other-ncRNA:5UTR:mRNA	ldrD.rdlD.IGR:rdlD	sraB:yceD.5UTR:yceD	small toxic polypeptide LdrD:antisense regulatory RNA RdlD:antisense regulatory RNA RdlD	small RNA SraB:DUF177 domain-containing protein YceD:DUF177 domain-containing protein YceD	3700135	3700176	+	1146755	1146799	+	7	308	222	35414831	3625.6	1.72934e-17
Hfq_t4rnl1_1	atpE.atpB.TU:EG10099	uhpT.EST3UTR:G0-17104	TU:mRNA	3UTR:sRNA	atpE.atpB.TU:atpB	uhpT.EST3UTR:uhpU	ATP synthase F<sub>o</sub> complex subunit c:ATP synthase F<sub>o</sub> complex subunit a:ATP synthase F<sub>o</sub> complex subunit a	hexose-6-phosphate:phosphate antiporter:small RNA UhpU	3921232	3921277	-	3845732	3845735	-	7	2027	2001	35411333	61.1138	3.35918e-05
Hfq_t4rnl1_1	EG11853	acrB.EST3UTR	mRNA	3UTR	yiiD	acrB.EST3UTR		multidrug efflux pump RND permease AcrB	4077457	4077457	+	481213	481213	-	7	102	936	35414323	2596.58	1.94275e-16
Hfq_t4rnl1_1	EG11877:uspD.EST3UTR	uhpT.EST3UTR:G0-17104	mRNA:3UTR	3UTR:sRNA	uspD:uspD.EST3UTR	uhpT.EST3UTR:uhpU	universal stress protein D:universal stress protein D	hexose-6-phosphate:phosphate antiporter:small RNA UhpU	4113708	4113767	+	3845732	3845774	-	7	64	2001	35413296	1935.7	1.74031e-15
Hfq_t4rnl1_1	EG10060	G0-8878	mRNA	sRNA	araJ	cyaR	putative transport protein AraJ	small regulatory RNA CyaR	411791	411871	-	2167198	2167200	+	7	1384	946	35413031	189.336	1.34181e-08
Hfq_t4rnl1_1	G0-8899	G0-10698	sRNA	other-ncRNA	mcaS	G0-10698	small regulatory RNA McaS		1405691	1405752	-	1671012	1671100	-	7	2476	119	35412766	841.318	4.87402e-13
Hfq_t4rnl1_1	G7357	G0-8871	mRNA	sRNA	ratB	arcZ		small regulatory RNA ArcZ	2754106	2754305	-	3350696	3350697	+	7	394	2673	35412294	235.373	3.03624e-09
Hfq_t4rnl1_1	EG10695	G0-16636:3'ETS<sup><i>leuZ</i></sup>	mRNA	sRNA:other-ncRNA	pepD	3'ETS-leuZ:3'ETS<sup><i>leuZ</i></sup>	peptidase D	:	254273	254551	-	1991748	1991774	-	7	1734	3543	35410084	40.3464	0.000581412
Hfq_t4rnl1_1	EG10060	G0-8871	mRNA	sRNA	araJ	arcZ	putative transport protein AraJ	small regulatory RNA ArcZ	411392	411490	-	3350668	3350698	+	7	1433	2673	35411255	64.7134	2.26785e-05
Hfq_t4rnl1_1	EG11251	G0-8871	mRNA	sRNA	ychA	arcZ	transglutaminase-like/TPR repeat-containing protein	small regulatory RNA ArcZ	1267897	1268052	+	3350697	3350697	+	7	579	2673	35412109	160.167	4.34062e-08
Hfq_t4rnl1_1	mqo.eco.IGR	eco.EST3UTR	IGR	3UTR	mqo.eco.IGR	eco.EST3UTR	malate:quinone oxidoreductase:serine protease inhibitor ecotin	serine protease inhibitor ecotin	2304641	2304777	-	2304369	2304439	+	7	590	479	35414292	877.181	3.17697e-13
Hfq_t4rnl1_1	G7162:yfaY.5UTR	uhpT.EST3UTR:G0-17104	mRNA:5UTR	3UTR:sRNA	yfaY:yfaY.5UTR	uhpT.EST3UTR:uhpU	IPR008135 CinA family protein YfaY:IPR008135 CinA family protein YfaY	hexose-6-phosphate:phosphate antiporter:small RNA UhpU	2363501	2363635	-	3845731	3845739	-	7	109	2001	35413251	1136.55	6.08816e-14
Hfq_t4rnl1_1	EG10280	G0-8867	mRNA	sRNA	fadL	gcvB	long-chain fatty acid outer membrane channel / bacteriophage T2 receptor	small regulatory RNA GcvB	2461437	2461463	+	2942875	2942901	+	7	36	22321	35393004	308.318	8.8e-10
Hfq_t4rnl1_1	kgtP.EST3UTR:EG10522	EG10522	3UTR:mRNA	mRNA	kgtP.EST3UTR:kgtP	kgtP	&alpha;-ketoglutarate:H<sup>+</sup> symporter:&alpha;-ketoglutarate:H<sup>+</sup> symporter	&alpha;-ketoglutarate:H<sup>+</sup> symporter	2724379	2724459	-	2725728	2725769	-	7	8310	485	35406566	61.4949	3.32311e-05
Hfq_t4rnl1_1	rplS.EST3UTR:EG10880	EG10915	3UTR:mRNA	mRNA	rplS.EST3UTR:rplS	rpsP	50S ribosomal subunit protein L19:50S ribosomal subunit protein L19	30S ribosomal subunit protein S16	2744153	2744198	-	2745821	2746068	-	7	152	18385	35396824	88.6656	3.31333e-07
Hfq_t4rnl1_1	EG10501	ilvX.ilvM.TU:G8221	mRNA	TU:mRNA	ilvM	ilvX.ilvM.TU:ilvG_pg	acetolactate synthase II subunit IlvM	uncharacterized protein IlvX:acetolactate synthase II subunit IlvM:	3952260	3952284	+	3951199	3951249	+	7	599	3715	35411047	111.391	5.3985e-07
Hfq_t4rnl1_1	G0-9581	lysU.5UTR	sRNA	5UTR	sokC	lysU.5UTR	small regulatory RNA antitoxin SokC	lysine&mdash;tRNA ligase/Ap<sub>4</sub>A synthetase/Ap<sub>3</sub>A synthetase	16951	16952	+	4354722	4354754	-	6	2689	94	35412579	840.601	1.6112e-10
Hfq_t4rnl1_1	EG10054	EG11385	mRNA	mRNA	araC	ahpF	AraC	alkyl hydroperoxide reductase, AhpF component	71187	71187	+	640772	640772	+	6	469	720	35414173	629.25	7.84716e-10
Hfq_t4rnl1_1	EG11098	EG10904	mRNA	mRNA	xseB	rpsE	exodeoxyribonuclease VII subunit XseB	30S ribosomal subunit protein S5	441342	441342	-	3444991	3444991	-	6	299	7128	35407935	99.6811	4.74513e-05
Hfq_t4rnl1_1	EG10182	EG10181:EG10180	mRNA	mRNA:mRNA	cyoE	cyoD:cyoC	heme O synthase	cytochrome <i>bo</i><sub>3</sub> subunit 4:cytochrome <i>bo</i><sub>3</sub> subunit 3	447001	447053	-	448012	448051	-	6	2771	1055	35411536	72.6787	9.87792e-05
Hfq_t4rnl1_1	G0-16677.AS	cpxP.3UTR:G0-16649:fieF.EST5UTR	AS	3UTR:sRNA:5UTR	sokE.AS	cpxP.3UTR:cpxQ:fieF.EST5UTR	small RNA SokE	periplasmic protein CpxP:small regulatory RNA CpxQ:Zn<sup>2+</sup>/Fe<sup>2+</sup>/Cd<sup>2+</sup> exporter	607792	607792	-	4106371	4106386	+	6	990	591	35413781	363.162	2.07491e-08
Hfq_t4rnl1_1	G0-16677.AS	EG10148	AS	mRNA	sokE.AS	cheR	small RNA SokE	chemotaxis protein methyltransferase	607792	607792	-	1968595	1968597	-	6	990	196	35414176	1095.06	2.99068e-11
Hfq_t4rnl1_1	G0-9383	G0-8871	other-ncRNA	sRNA	sroC	arcZ	small regulatory RNA SroC	small regulatory RNA ArcZ	686838	686839	-	3350690	3350696	+	6	1222	2674	35411466	65.0223	0.000571713
Hfq_t4rnl1_1	EG30109	EG11965	tRNA	mRNA	valT	mtlR	tRNA-Val(UAC)	transcriptional repressor MtlR	780804	780815	+	3775608	3775609	+	6	36062	176	35379124	33.4454	0.0312918
Hfq_t4rnl1_1	EG11325	EG30098	mRNA	sRNA	acnA	spf	aconitate hydratase 1	small regulatory RNA Spot 42	1336590	1336592	+	4050006	4050008	+	6	63	101584	35313715	33.1077	0.0402822
Hfq_t4rnl1_1	G0-10677	G7014	sRNA	mRNA	fnrS	yobA	small regulatory RNA FnrS	copper-binding protein	1409128	1409132	+	1924948	1924951	-	6	8319	49	35406994	521.162	3.40454e-09
Hfq_t4rnl1_1	recE.racC.IGR	yncE.ansP.IGR	IGR	IGR	recE.racC.IGR	yncE.ansP.IGR	Rac prophage; exonuclease VIII, ds DNA exonuclease, 5' --> 3' specific:Rac prophage; protein RacC	PQQ-like domain-containing protein YncE:L-asparagine transporter	1417423	1417444	+	1524475	1524479	+	6	5021	286	35410055	147.952	4.53479e-06
Hfq_t4rnl1_1	EG10544	EG11600	mRNA	mRNA	lpp	sseA	murein lipoprotein	3-mercaptopyruvate sulfurtransferase	1757599	1757599	+	2653116	2653116	+	6	69050	97	35346215	31.6635	0.0470584
Hfq_t4rnl1_1	EG10710	G7240	mRNA	mRNA	pheT	yfdY	phenylalanine&mdash;tRNA ligase subunit &beta;	DUF2545 domain-containing protein YfdY	1795666	1795699	-	2495188	2495194	-	6	1558	60	35413744	2273.03	4.69041e-13
Hfq_t4rnl1_1	EG10320	G0-8863	mRNA	sRNA	flhD	rprA	DNA-binding transcriptional dual regulator FlhD	small regulatory RNA RprA	1978147	1978175	-	1770475	1770477	+	6	184	186	35414992	6208.8	9.9617e-16
Hfq_t4rnl1_1	G0-8904	uhpT.EST3UTR:G0-17104	other-ncRNA	3UTR:sRNA	isrB	uhpT.EST3UTR:uhpU		hexose-6-phosphate:phosphate antiporter:small RNA UhpU	1987903	1987980	-	3845732	3845735	-	6	2288	2002	35411072	46.3842	0.00418027
Hfq_t4rnl1_1	EG11355	fadA.fre.IGR	mRNA	IGR	fliA	fadA.fre.IGR	RNA polymerase sigma factor FliA	3-ketoacyl-CoA thiolase:NAD(P)H-flavin reductase	2001614	2001637	-	4027233	4027235	-	6	658	36	35414668	8970.28	1.56786e-16
Hfq_t4rnl1_1	EG10321	EG11437	mRNA	mRNA	fliC	plsX	flagellar filament structural protein	putative phosphate acyltransferase	2002312	2002312	-	1148285	1148285	+	6	15921	430	35399011	31.0244	0.0454679
Hfq_t4rnl1_1	EG11347	G0-8871	mRNA	sRNA	fliF	arcZ	flagellar basal-body MS-ring and collar protein	small regulatory RNA ArcZ	2013812	2013877	+	3350696	3350697	+	6	1726	2674	35410962	46.0349	0.00437205
Hfq_t4rnl1_1	G379	G0-8871	mRNA	sRNA	fliK	arcZ	flagellar hook-length control protein	small regulatory RNA ArcZ	2019135	2019135	+	3350696	3350696	+	6	165	2674	35412523	481.574	4.13474e-09
Hfq_t4rnl1_1	EG12068	G0-8871	mRNA	sRNA	napF	arcZ	ferredoxin-type protein	small regulatory RNA ArcZ	2303247	2303257	-	3350681	3350697	+	6	86	2674	35412602	923.952	9.32539e-11
Hfq_t4rnl1_1	EG10274	EG30018:tRNAnn112:argY.argV.TU	mRNA	tRNA:IGR:TU	fabB	argY:argV.argY.IGR:argY.argV.TU	3-oxoacyl-[acyl carrier protein] synthase 1	tRNA-Arg(ACG):tRNA-Arg(ACG):tRNA-Arg(ACG):tRNA-Arg(ACG):tRNA-Arg(ACG)	2441503	2441574	-	2818274	2818278	-	6	993	873	35413496	245.107	2.15526e-07
Hfq_t4rnl1_1	EG10183	G0-8871:arcB.AS	mRNA	sRNA:AS	cysA	arcZ:arcB.AS	sulfate/thiosulfate ABC transporter ATP binding subunit	small regulatory RNA ArcZ:ArcB-<i>N</i>-phospho-L-histidine-292 // ArcB-phospho-L-aspartate-576 // ArcB-<i>N</i>-phospho-L-histidine-717 // sensor histidine kinase ArcB	2540219	2540243	-	3350695	3350698	+	6	201	2674	35412487	395.321	1.31838e-08
Hfq_t4rnl1_1	tRNAnn101:gltW.rrsG.TU	ahr.AS	IGR:TU	AS	rrsG.glwT.IGR:gltW.rrsG.TU	ahr.AS	16S ribosomal RNA:tRNA-Glu(UUC):16S ribosomal RNA	NADPH-dependent aldehyde reductase Ahr	2729551	2729551	-	4495470	4495470	+	6	13108	6	35402248	2700.81	1.67238e-12
Hfq_t4rnl1_1	EG30095	EG12068	tRNA	mRNA	serV	napF	tRNA-Ser(GCU)	ferredoxin-type protein	2818597	2818597	-	2303496	2303496	-	6	19321	306	35395735	35.9212	0.0196677
Hfq_t4rnl1_1	rlmG.higB.IGR	uhpT.EST3UTR:G0-17104	IGR	3UTR:sRNA	rlmG.higB.IGR	uhpT.EST3UTR:uhpU	23S rRNA m<sup>2</sup>G1835 methyltransferase:ribosome-dependent mRNA interferase toxin HigB	hexose-6-phosphate:phosphate antiporter:small RNA UhpU	3234527	3234591	-	3845731	3845739	-	6	20	2002	35413340	5306.69	5.34137e-15
Hfq_t4rnl1_1	pnp.3UTR	G0-8871	3UTR	sRNA	pnp.3UTR	arcZ	polynucleotide phosphorylase	small regulatory RNA ArcZ	3309030	3309030	-	3350696	3350698	+	6	2149	2674	35410539	36.9731	0.0158111
Hfq_t4rnl1_1	EG10766	cheY.cheB.TU	mRNA	TU	secY	cheY.cheB.TU	Sec translocon subunit SecY	CheY-acetylated // CheY-P<sup>asp</sup> // chemotaxis protein CheY:CheB-P<SUP>asp</SUP> // protein-glutamate methylesterase/protein glutamine deamidase	3443675	3443675	-	1967451	1967451	-	6	7000	413	35407949	73.4859	0.000284731
Hfq_t4rnl1_1	EG10909	yhcN.EST3UTR	mRNA	3UTR	rpsJ	yhcN.EST3UTR	30S ribosomal subunit protein S10	DUF1471 domain-containing stress-induced protein YhcN	3453107	3453107	-	3385851	3385851	+	6	8622	597	35406143	41.2712	0.00845236
Hfq_t4rnl1_1	EG10360	EG11636	mRNA	mRNA	fusA	ydeA	elongation factor G	L-arabinose exporter	3472402	3472402	-	1617932	1617932	+	6	15778	40	35399544	336.54	5.08656e-08
Hfq_t4rnl1_1	EG10394	EG10756	mRNA	mRNA	glpD	ppc	aerobic glycerol 3-phosphate dehydrogenase	phosphoenolpyruvate carboxylase	3563066	3563066	+	4151000	4151000	-	6	4506	328	35410528	143.754	5.33766e-06
Hfq_t4rnl1_1	EG10346	G0-9382	mRNA	sRNA	ftsY	chiX	signal recognition particle receptor	small regulatory RNA ChiX	3602807	3602815	-	507283	507287	+	6	105	6908	35408349	292.897	8.65586e-08
Hfq_t4rnl1_1	EG10103	EG12188	mRNA	mRNA	atpF	ptsP	ATP synthase F<sub>o</sub> complex subunit b	PtsP-<i>N</i>-phospho-L-histidine // phosphoenolpyruvate-protein phosphotransferase PtsP	3920591	3920591	-	2967683	2967683	-	6	3884	364	35411114	150.283	4.07311e-06
Hfq_t4rnl1_1	EG10595	ibpB.EST3UTR	mRNA	3UTR	miaA	ibpB.EST3UTR	tRNA dimethylallyltransferase	small heat shock protein IbpB	4399749	4399749	+	3866431	3866431	-	6	1238	473	35413651	362.861	1.95508e-08
Hfq_t4rnl1_1	fimA.fimE.IGR	fimA.5UTR	IGR	5UTR	fimA.fimE.IGR	fimA.5UTR	type 1 fimbriae major subunit:regulator for fimA	type 1 fimbriae major subunit	4542828	4542886	-	4543017	4543071	+	6	16	95	35415251	139797	2.42997e-23
Hfq_t4rnl1_1	EG11117	EG31116	mRNA	sRNA	yceB	oxyS	putative lipid-binding lipoprotein YceB	small regulatory RNA OxyS	1123250	1123262	-	4158279	4158309	-	6	52	698	35414612	5854.3	1.72006e-15
Hfq_t4rnl1_1	EG10184	G0-8871	mRNA	sRNA	cysB	arcZ	DNA-binding transcriptional dual regulator CysB	small regulatory RNA ArcZ	1333930	1334175	+	3350696	3350696	+	6	475	2674	35412213	167.282	2.12593e-06
Hfq_t4rnl1_1	ycjG.EST3UTR	G6661	3UTR	mRNA	ycjG.EST3UTR	ycjG	L-Ala-D/L-Glu epimerase	L-Ala-D/L-Glu epimerase	1389907	1390270	+	1388917	1388993	+	6	229	140	35414993	6627.88	6.82812e-16
Hfq_t4rnl1_1	rplT.rpmI.TU	dicF.dicB.IGR	TU	IGR	rplT.rpmI.TU	dicF.dicB.IGR	50S ribosomal subunit protein L20:50S ribosomal subunit protein L35	Qin prophage; small regulatory RNA DicF:Qin prophage; cell division inhibition protein DicB	1799756	1799803	-	1649439	1649439	+	6	30924	147	35384291	46.7034	0.0045146
Hfq_t4rnl1_1	EG11000	EG10968	mRNA	mRNA	thrC	sppA	threonine synthase	protease IV, a signal peptide peptidase	4540	4540	+	1848985	1848985	+	5	3193	85	35412085	652.385	1.84069e-07
Hfq_t4rnl1_1	G6083	EG10146	mRNA	mRNA	insL-1	cheA		chemotaxis protein CheA // chemotaxis protein CheA(S)	15797	15797	+	1973665	1973665	-	5	541	1612	35413210	203.036	5.40165e-05
Hfq_t4rnl1_1	G0-9581	EG10060	sRNA	mRNA	sokC	araJ	small regulatory RNA antitoxin SokC	putative transport protein AraJ	16952	16952	+	411980	411980	-	5	2690	1020	35411653	64.5303	0.0156722
Hfq_t4rnl1_1	G0-9581	ribC.EST5UTR	sRNA	5UTR	sokC	ribC.EST5UTR	small regulatory RNA antitoxin SokC	riboflavin synthase	16952	16983	+	1743334	1743362	-	5	2690	71	35412602	927.08	3.2929e-08
Hfq_t4rnl1_1	EG11079	uhpT.EST3UTR:G0-17104	mRNA	3UTR:sRNA	ribF	uhpT.EST3UTR:uhpU	bifunctional riboflavin kinase / FMN adenylyltransferase	hexose-6-phosphate:phosphate antiporter:small RNA UhpU	21821	21833	+	3845734	3845735	-	5	357	2003	35413003	247.619	2.03437e-05
Hfq_t4rnl1_1	EG10341	EG11491	mRNA	mRNA	ftsI	dinF	peptidoglycan DD-transpeptidase FtsI	DNA damage-inducible protein F	91438	91438	+	4258897	4258897	+	5	350	47	35414966	10764.4	1.79993e-13
Hfq_t4rnl1_1	EG10604	EG10620	mRNA	mRNA	mraY	murD	phospho-N-acetylmuramoyl-pentapeptide-transferase	UDP-<i>N</i>-acetylmuramoyl-L-alanine&mdash;D-glutamate ligase	96174	96174	+	97221	97221	+	5	315	462	35414586	1216.75	7.42111e-09
Hfq_t4rnl1_1	EG10690	EG11362	mRNA	mRNA	pcnB	gluQ	poly(A) polymerase I	glutamyl-Q tRNA<sup>Asp</sup> synthetase	157755	157764	-	159329	159348	-	5	475	31	35414857	12025.4	1.18872e-13
Hfq_t4rnl1_1	EG10695	setB.AS	mRNA	AS	pepD	setB.AS	peptidase D	sugar exporter SetB	255410	255410	-	2264390	2264390	-	5	409	0	35414954	#NUM!	1.50052e-19
Hfq_t4rnl1_1	sbcC.EST3UTR	G0-8878	3UTR	sRNA	sbcC.EST3UTR	cyaR	ATP-dependent structure-specific DNA nuclease - SbcC subunit	small regulatory RNA CyaR	412506	412531	-	2167199	2167199	+	5	563	948	35413852	331.762	4.70012e-06
Hfq_t4rnl1_1	G0-16677.AS	EG10275	AS	mRNA	sokE.AS	accB	small RNA SokE	biotin carboxyl carrier protein	607792	607792	-	3405733	3405737	+	5	991	195	35414177	916.303	3.09608e-08
Hfq_t4rnl1_1	cstA.5UTR	G0-8871	5UTR	sRNA	cstA.5UTR	arcZ	pyruvate transporter CstA	small regulatory RNA ArcZ	629865	629878	+	3350695	3350697	+	5	244	2675	35412444	271.277	1.31347e-05
Hfq_t4rnl1_1	EG11384	EG10198	mRNA	mRNA	ahpC	cysW	alkyl hydroperoxide reductase, AhpC component	sulfate/thiosulfate ABC transporter inner membrane subunit CysW	639399	639399	+	2541464	2541464	-	5	8957	232	35406174	85.1919	0.00415149
Hfq_t4rnl1_1	G6345	dsbG.5UTR	mRNA	5UTR	dpiB	dsbG.5UTR	DpiB-<i>N</i>-phospho-L-histidine // sensor histidine kinase DpiB	protein sulfenic acid reductase and chaperone DsbG	653307	653307	+	638723	638723	-	5	12	15	35415336	983759	1.45526e-22
Hfq_t4rnl1_1	rsfS.5UTR:cobC.rsfS.IGR	G0-8871	5UTR:IGR	sRNA	rsfS.5UTR:cobC.rsfS.IGR	arcZ	ribosomal silencing factor RsfS:putative adenosylcobalamin phosphatase/&alpha;-ribazole phosphatase:ribosomal silencing factor RsfS	small regulatory RNA ArcZ	669059	669076	-	3350696	3350697	+	5	211	2675	35412477	313.704	6.42531e-06
Hfq_t4rnl1_1	ybfF.EST3UTR	uhpT.EST3UTR:G0-17104	3UTR	3UTR:sRNA	ybfF.EST3UTR	uhpT.EST3UTR:uhpU	esterase	hexose-6-phosphate:phosphate antiporter:small RNA UhpU	711927	711953	-	3845732	3845739	-	5	79	2003	35413281	1118.99	1.2629e-08
Hfq_t4rnl1_1	EG12144	EG10968	mRNA	mRNA	pgm	sppA	phosphoglucomutase	protease IV, a signal peptide peptidase	714744	714744	+	1850416	1850416	+	5	333	216	35414814	2461.82	2.26832e-10
Hfq_t4rnl1_1	EG10402	EG10920	mRNA	mRNA	gltA	rpsU	citrate synthase	30S ribosomal subunit protein S21	753771	753771	-	3210832	3210832	+	5	752	2704	35411907	87.0753	0.0035809
Hfq_t4rnl1_1	EG30055	yidJ.AS	tRNA	AS	lysT	yidJ.AS	tRNA-Lys(UUU)	putative sulfatase/phosphatase YidJ	780571	780571	+	3858208	3858208	+	5	224705	2	35190656	391.521	0.000150479
Hfq_t4rnl1_1	EG10079	EG10522	mRNA	mRNA	aroG	kgtP	3-deoxy-7-phosphoheptulonate synthase, Phe-sensitive	&alpha;-ketoglutarate:H<sup>+</sup> symporter	785676	785676	+	2724611	2724611	-	5	400	999	35413964	443.118	1.12035e-06
Hfq_t4rnl1_1	EG10156	clpS.EST3UTR	mRNA	3UTR	clpA	clpS.EST3UTR	ATP-dependent Clp protease ATP-binding subunit ClpA	specificity factor for ClpA-ClpP chaperone-protease complex	924339	924339	+	923242	923242	+	5	1782	904	35412677	109.914	0.00112813
Hfq_t4rnl1_1	EG10900	G7664	mRNA	mRNA	rpsA	lptC	30S ribosomal subunit protein S1	lipopolysaccharide transport system protein LptC	962153	962153	+	3343341	3343341	+	5	7338	331	35407694	72.889	0.00881603
Hfq_t4rnl1_1	EG10671	EG10273	mRNA	mRNA	ompF	fabA	outer membrane porin F	&beta;-hydroxyacyl-acyl carrier protein dehydratase/isomerase	986681	986681	-	1016393	1016393	-	5	2344	667	35412352	113.251	0.00097623
Hfq_t4rnl1_1	G6492	G0-8871	mRNA	sRNA	ymbA	arcZ		small regulatory RNA ArcZ	1015261	1015271	+	3350695	3350697	+	5	59	2675	35412629	1121.9	1.32257e-08
Hfq_t4rnl1_1	EG11489	EG10099	mRNA	mRNA	csgA	atpB	curlin, major subunit	ATP synthase F<sub>o</sub> complex subunit a	1104683	1104683	+	3921798	3921798	-	5	4	1747	35413612	25338.9	2.61371e-14
Hfq_t4rnl1_1	ptsG.5UTR	ptsG.EST3UTR	5UTR	3UTR	ptsG.5UTR	ptsG.EST3UTR	EIIBC<sup>glc</sup> - phosphorylated // glucose-specific PTS enzyme IIBC component	EIIBC<sup>glc</sup> - phosphorylated // glucose-specific PTS enzyme IIBC component	1157768	1157793	+	1159349	1159350	+	5	252	366	35414745	1919.87	7.75225e-10
Hfq_t4rnl1_1	cvrA.dadX.IGR	ibpB.EST3UTR	IGR	3UTR	cvrA.dadX.IGR	ibpB.EST3UTR	putative K<sup>+</sup>:H<sup>+</sup> antiporter:alanine racemase 2	small heat shock protein IbpB	1240146	1240146	-	3866430	3866430	-	5	65	474	35414824	5747.29	3.77511e-12
Hfq_t4rnl1_1	EG12392	hisP.AS	mRNA	AS	dauA	hisP.AS	aerobic C4-dicarboxylate transporter DauA	lysine/arginine/ornithine ABC transporter / histidine ABC transporter, ATP binding subunit	1259275	1259275	-	2424040	2424040	+	5	83	0	35415280	#NUM!	5.94247e-23
Hfq_t4rnl1_1	EG10457	EG10214	mRNA	mRNA	hns	ddlB	DNA-binding transcriptional dual regulator H-NS	D-alanine&mdash;D-alanine ligase B	1292866	1292866	-	103013	103013	+	5	4976	382	35410005	93.1434	0.00260719
Hfq_t4rnl1_1	G6750	G0-8871	mRNA	sRNA	ydcR	arcZ	fused putative DNA-binding transcriptional regulator/putative aminotransferase YdcR	small regulatory RNA ArcZ	1510146	1510147	+	3350694	3350697	+	5	68	2675	35412620	973.409	2.604e-08
Hfq_t4rnl1_1	pdxY.AS	G6878	AS	mRNA	pdxY.AS	gstA	pyridoxal kinase 2	glutathione <i>S</i>-transferase GstA	1715363	1715363	+	1714383	1714383	+	5	6	113	35415244	261174	1.22612e-19
Hfq_t4rnl1_1	EG10841	uhpT.EST3UTR:G0-17104	mRNA	3UTR:sRNA	fliD	uhpT.EST3UTR:uhpU	flagellar filament capping protein	hexose-6-phosphate:phosphate antiporter:small RNA UhpU	2004077	2004079	+	3845732	3845766	-	5	433	2003	35412927	204.156	5.28204e-05
Hfq_t4rnl1_1	EG12086	EG12084	mRNA	mRNA	nuoE	nuoC	NADH:quinone oxidoreductase subunit E	NADH:quinone oxidoreductase subunit CD	2402002	2402037	-	2403109	2403134	-	5	929	996	35413438	191.365	7.21168e-05
Hfq_t4rnl1_1	aegA.AS	EG11000	AS	mRNA	aegA.AS	thrC	putative oxidoreductase AegA	threonine synthase	2584024	2584024	+	4621	4621	+	5	31	2681	35412651	2130.44	6.62465e-10
Hfq_t4rnl1_1	G7320	G0-8871	mRNA	sRNA	bamB	arcZ	outer membrane protein assembly factor BamB	small regulatory RNA ArcZ	2638637	2638642	-	3350696	3350696	+	5	409	2675	35412279	161.837	0.000167856
Hfq_t4rnl1_1	EG10522	EG11612	mRNA	mRNA	kgtP	proP	&alpha;-ketoglutarate:H<sup>+</sup> symporter	osmolyte:H<sup>+</sup> symporter ProP	2725217	2725231	-	4331822	4331850	+	5	1863	953	35412547	99.729	0.00182515
Hfq_t4rnl1_1	G0-10600	tRNAnn174.AS:mobB.EST3UTR	other-ncRNA	AS:3UTR	ryfD	rrfA.3UTR.AS:mobB.EST3UTR	small regulatory RNA RyfD	5S ribosomal RNA:molybdopterin-guanine dinucleotide biosynthesis adaptor protein	2734232	2734293	-	4040813	4040814	-	5	25777	106	35389480	64.7599	0.0173
Hfq_t4rnl1_1	G0-8867	EG10822	sRNA	mRNA	gcvB	rcsC	small regulatory RNA GcvB	RcsC-phospho-L-aspartate // RcsC-<i>N</i>-phospho-L-histidine // histidine kinase RcsC	2942717	2942717	+	2318639	2318639	-	5	10543	89	35404731	188.659	8.85363e-05
Hfq_t4rnl1_1	G0-8867	EG11577	sRNA	mRNA	gcvB	leuB	small regulatory RNA GcvB	3-isopropylmalate dehydrogenase	2942749	2942749	+	81712	81712	-	5	10543	282	35404538	59.5409	0.0240917
Hfq_t4rnl1_1	G0-8882	csgD.5UTR	sRNA	5UTR	omrB	csgD.5UTR	small regulatory RNA OmrB	DNA-binding transcriptional dual regulator CsgD	2976363	2976382	-	1103250	1103252	-	5	2922	16	35412425	3787.26	5.50127e-11
Hfq_t4rnl1_1	EG10551	G0-8871	mRNA	sRNA	lysR	arcZ	DNA-binding transcriptional dual regulator LysR	small regulatory RNA ArcZ	2979191	2979192	+	3350696	3350697	+	5	42	2675	35412646	1576	2.66367e-09
Hfq_t4rnl1_1	metK.galP.IGR	motA.5UTR:G0-17103	IGR	5UTR:sRNA	metK.galP.IGR	motA.5UTR:motR	methionine adenosyltransferase:galactose:H<sup>+</sup> symporter	motility protein A:small RNA MotR	3088195	3088199	+	1977208	1977215	-	5	17	5002	35410344	2082.13	1.04337e-09
Hfq_t4rnl1_1	glcB.AS	EG11225	AS	mRNA	glcB.AS	dcuA	malate synthase G	C4-dicarboxylate transporter DcuA	3121777	3121777	+	4366206	4366206	-	5	1	381	35414981	464764	6.33223e-19
Hfq_t4rnl1_1	EG12800	mlaF.EST5UTR	mRNA	5UTR	mlaE	mlaF.EST5UTR	intermembrane phospholipid transport system, integral membrane subunit MlaE	intermembrane phospholipid transport system, ATP binding subunit MlaF	3338999	3338999	-	3340074	3340074	-	5	359	227	35414777	2172.87	4.20609e-10
Hfq_t4rnl1_1	EG10404	yafQ.EST3UTR	mRNA	3UTR	gltD	yafQ.EST3UTR	glutamate synthase subunit GltD	ribosome-dependent mRNA interferase toxin YafQ	3360246	3360246	+	245949	245949	-	5	862	44	35414457	4668.64	1.16623e-11
Hfq_t4rnl1_1	tRNAnn138:rrfD.rrlD.TU	tRNAnn7:alaV.rrlH.TU	IGR:TU	IGR:TU	rrlD.rrfD.IGR:rrfD.rrlD.TU	alaV.rrlH.IGR:alaV.rrlH.TU	23S ribosomal RNA:5S ribosomal RNA:5S ribosomal RNA:23S ribosomal RNA	tRNA-Ala(UGC):23S ribosomal RNA:tRNA-Ala(UGC):23S ribosomal RNA	3423841	3423855	-	225669	225685	+	5	13	16643	35398707	818.055	1.37716e-07
Hfq_t4rnl1_1	rpsQ.3UTR	EG10031	3UTR	mRNA	rpsQ.3UTR	adhE	30S ribosomal subunit protein S17	fused acetaldehyde-CoA dehydrogenase and iron-dependent alcohol dehydrogenasealdehyde/alcohol dehydrogenase AdhE	3448280	3448280	-	1296781	1296781	-	5	3600	342	35411421	143.809	0.000303674
Hfq_t4rnl1_1	EG10916	EG10686	mRNA	mRNA	rpsQ	parC	30S ribosomal subunit protein S17	DNA topoisomerase IV subunit A	3448452	3448452	-	3165879	3165879	-	5	10251	214	35404898	80.6962	0.00545635
Hfq_t4rnl1_1	rpsJ.5UTR	mdtK.EST5UTR	5UTR	5UTR	rpsJ.5UTR	mdtK.EST5UTR	30S ribosomal subunit protein S10	multidrug efflux pump MdtK	3453320	3453323	-	1743421	1743422	+	5	8224	38	35407101	566.492	4.55226e-07
Hfq_t4rnl1_1	rpsJ.5UTR	alaA.lrhA.IGR	5UTR	IGR	rpsJ.5UTR	alaA.lrhA.IGR	30S ribosomal subunit protein S10	glutamate&mdash;pyruvate aminotransferase AlaA:DNA-binding transcriptional dual regulator LrhA	3453326	3453326	-	2406800	2406800	-	5	8224	87	35407052	247.433	2.30371e-05
Hfq_t4rnl1_1	EG10410	EG10409	mRNA	mRNA	glyS	glyQ	glycine&mdash;tRNA ligase subunit &beta;	glycine&mdash;tRNA ligase subunit &alpha;	3724032	3724032	-	3725233	3725233	-	5	775	910	35413678	251.072	1.87339e-05
Hfq_t4rnl1_1	waaZ.waaY.TU	G0-8871	TU	sRNA	waaZ.waaY.TU	arcZ	lipopolysaccharide core biosynthesis protein WaaZ:lipopolysaccharide core heptose (II) kinase	small regulatory RNA ArcZ	3800252	3800253	-	3350696	3350697	+	5	38	2675	35412650	1741.89	1.67196e-09
Hfq_t4rnl1_1	G0-17104:EG11054	glpX.glpK.TU	sRNA:mRNA	TU	uhpU:uhpT	glpX.glpK.TU	small RNA UhpU:hexose-6-phosphate:phosphate antiporter	fructose-1,6-bisphosphatase 2:glycerol kinase	3845952	3845994	-	4115640	4115643	-	5	319	1917	35413127	289.549	9.37784e-06
Hfq_t4rnl1_1	cyaA.5UTR	tRNAnn79	5UTR	3UTR	cyaA.5UTR	asnV.3UTR	adenylate cyclase	tRNA-Asn(GUU)	3991112	3991112	+	2062373	2062373	+	5	1182	432	35413749	346.769	3.78787e-06
Hfq_t4rnl1_1	tufB.EST3UTR:tRNAnn187	EG12077	3UTR:3UTR	mRNA	tufB.EST3UTR:tufB.3UTR	nikC	translation elongation factor Tu 2:translation elongation factor Tu 2	Ni(2+) ABC transporter membrane subunit NikC	4177152	4177152	+	3616791	3616791	+	5	11471	11	35403881	1402.9	1.0948e-08
Hfq_t4rnl1_1	EG10553	lysU.5UTR	mRNA	5UTR	lysU	lysU.5UTR	lysine&mdash;tRNA ligase/Ap<sub>4</sub>A synthetase/Ap<sub>3</sub>A synthetase	lysine&mdash;tRNA ligase/Ap<sub>4</sub>A synthetase/Ap<sub>3</sub>A synthetase	4353674	4353676	-	4354726	4354775	-	5	338	95	35414930	5514.63	4.38446e-12
Hfq_t4rnl1_1	EG11067	EG10359	mRNA	mRNA	valS	fur	valine&mdash;tRNA ligase	DNA-binding transcriptional dual regulator Fur	4481055	4481055	-	710585	710585	-	5	409	2729	35412225	158.634	0.000185379
Hfq_t4rnl1_1	fecR.EST3UTR	EG11535	3UTR	mRNA	fecR.EST3UTR	ibpB	ferric citrate regulator FecR	small heat shock protein IbpB	4516708	4516708	-	3866472	3866475	-	5	604	474	35414285	618.491	2.12903e-07

## Sheet: Hfq_t4rnl1_2
ID	RNA1_EcoCyc_ID	RNA2_EcoCyc_ID	RNA1_type	RNA2_type	RNA1_name	RNA2_name	RNA1_description	RNA2_description	RNA1_from	RNA1_to	RNA1.strand	RNA2_from	RNA2_to	RNA2.strand	Interactions	Other_interactions_of_RNA1	Other_interactions_of_RNA2	Total_other_interactions	Odds_ratio	Fisher's_exact_test_pvalue
Hfq_t4rnl1_2	EG30109	EG30042	tRNA	tRNA	valT	hisR	tRNA-Val(UAC)	tRNA-His(GUG)	780762	781123	+	3982451	3982592	+	15918	905966	186205	17148893	1.61816	0
Hfq_t4rnl1_2	tRNAnn1	EG30090:tRNAnn3:rrsH.ileV.TU:EG30045:tRNAnn5:ileV.alaV.TU	5UTR	rRNA:IGR:TU:tRNA:IGR:TU	rrsH.5UTR	rrsH:rrsH.ileV.IGR:rrsH.ileV.TU:ileV:ileV.alaV.IGR:ileV.alaV.TU	16S ribosomal RNA	16S ribosomal RNA:16S ribosomal RNA:tRNA-Ile(GAU):16S ribosomal RNA:tRNA-Ile(GAU):tRNA-Ile(GAU):tRNA-Ile(GAU):tRNA-Ala(UGC):tRNA-Ile(GAU):tRNA-Ala(UGC)	223480	223725	+	225061	225493	+	4693	208346	136202	17907741	2.96157	0
Hfq_t4rnl1_2	EG30010:tRNAnn7:alaV.rrlH.TU:EG30083	EG30083:tRNAnn9:rrlH.rrfH.TU:EG30076:tRNAnn11	tRNA:IGR:TU:rRNA	rRNA:IGR:TU:rRNA:IGR	alaV:alaV.rrlH.IGR:alaV.rrlH.TU:rrlH	rrlH:rrlH.rrfH.IGR:rrlH.rrfH.TU:rrfH:rrfH.aspU.IGR	tRNA-Ala(UGC):tRNA-Ala(UGC):23S ribosomal RNA:tRNA-Ala(UGC):23S ribosomal RNA:23S ribosomal RNA	23S ribosomal RNA:23S ribosomal RNA:5S ribosomal RNA:23S ribosomal RNA:5S ribosomal RNA:5S ribosomal RNA:5S ribosomal RNA:tRNA-Asp(GUC)	225505	225759	+	228662	228876	+	2629	173294	101744	17979315	2.68084	0
Hfq_t4rnl1_2	EG30083:tRNAnn9:rrlH.rrfH.TU:EG30076:tRNAnn11	EG30010:tRNAnn7:alaV.rrlH.TU:EG30083	rRNA:IGR:TU:rRNA:IGR	tRNA:IGR:TU:rRNA	rrlH:rrlH.rrfH.IGR:rrlH.rrfH.TU:rrfH:rrfH.aspU.IGR	alaV:alaV.rrlH.IGR:alaV.rrlH.TU:rrlH	23S ribosomal RNA:23S ribosomal RNA:5S ribosomal RNA:23S ribosomal RNA:5S ribosomal RNA:5S ribosomal RNA:5S ribosomal RNA:tRNA-Asp(GUC)	tRNA-Ala(UGC):tRNA-Ala(UGC):23S ribosomal RNA:tRNA-Ala(UGC):23S ribosomal RNA:23S ribosomal RNA	228602	228893	+	225526	225780	+	2614	46183	366447	17841738	2.75581	0
Hfq_t4rnl1_2	tRNAnn173:rrlA.rrfA.TU:EG30070:tRNAnn174	tRNAnn153:gltU.rrlC.TU	IGR:TU:rRNA:3UTR	IGR:TU	rrlA.rrfA.IGR:rrlA.rrfA.TU:rrfA:rrfA.3UTR	gltU.rrlC.IGR:gltU.rrlC.TU	23S ribosomal RNA:5S ribosomal RNA:23S ribosomal RNA:5S ribosomal RNA:5S ribosomal RNA:5S ribosomal RNA	tRNA-Glu(UUC):23S ribosomal RNA:tRNA-Glu(UUC):23S ribosomal RNA	4040430	4040652	+	3943676	3943699	+	1387	670	5894	18249031	6409.61	0
Hfq_t4rnl1_2	tRNAnn95:EG30075:tRNAnn97:rrfG.rrlG.TU	tRNAnn3:rrsH.ileV.TU:tRNAnn7:alaV.rrlH.TU	3UTR:rRNA:IGR:TU	IGR:TU:IGR:TU	rrfG.3UTR:rrfG:rrlG.rrfG.IGR:rrfG.rrlG.TU	rrsH.ileV.IGR:rrsH.ileV.TU:alaV.rrlH.IGR:alaV.rrlH.TU	5S ribosomal RNA:5S ribosomal RNA:23S ribosomal RNA:5S ribosomal RNA:5S ribosomal RNA:23S ribosomal RNA	16S ribosomal RNA:tRNA-Ile(GAU):16S ribosomal RNA:tRNA-Ile(GAU):tRNA-Ala(UGC):23S ribosomal RNA:tRNA-Ala(UGC):23S ribosomal RNA	2726068	2726274	-	225345	225735	+	1592	1146	459037	17795207	53.8535	0
Hfq_t4rnl1_2	EG30090	tRNAnn1	rRNA	5UTR	rrsH	rrsH.5UTR	16S ribosomal RNA	16S ribosomal RNA	225103	225398	+	223621	223843	+	2674	91489	210823	17951996	2.48878	0
Hfq_t4rnl1_2	tRNAnn153:gltU.rrlC.TU	tRNAnn9:rrlH.rrfH.TU:EG30076:EG30024:tRNAnn13	IGR:TU	IGR:TU:rRNA:tRNA:3UTR	gltU.rrlC.IGR:gltU.rrlC.TU	rrlH.rrfH.IGR:rrlH.rrfH.TU:rrfH:aspU:aspU.3UTR	tRNA-Glu(UUC):23S ribosomal RNA:tRNA-Glu(UUC):23S ribosomal RNA	23S ribosomal RNA:5S ribosomal RNA:23S ribosomal RNA:5S ribosomal RNA:5S ribosomal RNA:tRNA-Asp(GUC):tRNA-Asp(GUC)	3943652	3943674	+	228694	229006	+	1134	1471	1284827	16969550	10.1818	0
Hfq_t4rnl1_2	tRNAnn1	tRNAnn151:rrsC.gltU.TU	5UTR	IGR:TU	rrsH.5UTR	rrsC.gltU.IGR:rrsC.gltU.TU	16S ribosomal RNA	16S ribosomal RNA:tRNA-Glu(UUC):16S ribosomal RNA:tRNA-Glu(UUC)	223484	223716	+	3943371	3943434	+	1051	211988	3927	18040016	22.7755	0
Hfq_t4rnl1_2	EG30065	EG30042	tRNA	tRNA	pheV	hisR	tRNA-Phe(GAA)	tRNA-His(GUG)	3110365	3110421	+	3982451	3982587	+	1043	13642	201080	18041217	6.85967	0
Hfq_t4rnl1_2	EG30103	EG30042	tRNA	tRNA	thrV	hisR	tRNA-Thr(GGU)	tRNA-His(GUG)	3423601	3423656	-	3982546	3982589	+	888	50148	193113	18012833	1.6517	2.98346e-37
Hfq_t4rnl1_2	EG30020	EG30012	tRNA	tRNA	asnT	alaX	tRNA-Asn(GUU)	tRNA-Ala(GGC)	2044547	2044600	+	2518037	2518081	-	763	254684	27979	17973556	1.92453	3.1932e-53
Hfq_t4rnl1_2	EG30090:EG30010:tRNAnn7:alaV.rrlH.TU	rrfG.yfiS.IGR:tRNAnn97:rrfG.rrlG.TU	rRNA:tRNA:IGR:TU	IGR:IGR:TU	rrsH:alaV:alaV.rrlH.IGR:alaV.rrlH.TU	rrfG.yfiS.IGR:rrlG.rrfG.IGR:rrfG.rrlG.TU	16S ribosomal RNA:tRNA-Ala(UGC):tRNA-Ala(UGC):23S ribosomal RNA:tRNA-Ala(UGC):23S ribosomal RNA	5S ribosomal RNA:protein YfiS:23S ribosomal RNA:5S ribosomal RNA:5S ribosomal RNA:23S ribosomal RNA	225301	225722	+	2726027	2726250	-	527	462899	1778	17791778	11.3923	0
Hfq_t4rnl1_2	EG30083:tRNAnn9:rrlH.rrfH.TU:EG30076	tRNAnn151:rrsC.gltU.TU:tRNAnn153:gltU.rrlC.TU	rRNA:IGR:TU:rRNA	IGR:TU:IGR:TU	rrlH:rrlH.rrfH.IGR:rrlH.rrfH.TU:rrfH	rrsC.gltU.IGR:rrsC.gltU.TU:gltU.rrlC.IGR:gltU.rrlC.TU	23S ribosomal RNA:23S ribosomal RNA:5S ribosomal RNA:23S ribosomal RNA:5S ribosomal RNA:5S ribosomal RNA	16S ribosomal RNA:tRNA-Glu(UUC):16S ribosomal RNA:tRNA-Glu(UUC):tRNA-Glu(UUC):23S ribosomal RNA:tRNA-Glu(UUC):23S ribosomal RNA	228637	228859	+	3943376	3943697	+	551	48246	16405	18191780	12.6645	0
Hfq_t4rnl1_2	tRNAnn97:rrfG.rrlG.TU	tRNAnn153:gltU.rrlC.TU	IGR:TU	IGR:TU	rrlG.rrfG.IGR:rrfG.rrlG.TU	gltU.rrlC.IGR:gltU.rrlC.TU	23S ribosomal RNA:5S ribosomal RNA:5S ribosomal RNA:23S ribosomal RNA	tRNA-Glu(UUC):23S ribosomal RNA:tRNA-Glu(UUC):23S ribosomal RNA	2726256	2726273	-	3943676	3943699	+	390	2267	6891	18247434	455.546	0
Hfq_t4rnl1_2	EG30027	EG30067	other-ncRNA	tRNA	ffs	proL	signal recognition particle 4.5S RNA	tRNA-Pro(GGG)	476446	476539	+	2286234	2286295	+	539	154519	36105	18065819	1.74541	1.6625e-26
Hfq_t4rnl1_2	EG30036	EG30067	tRNA	tRNA	glyT	proL	tRNA-Gly(UCC)	tRNA-Pro(GGG)	4175701	4175792	+	2286234	2286323	+	372	38200	36453	18181957	4.85721	1.06695e-122
Hfq_t4rnl1_2	G7991:tRNAnn67:cysT.glyW.TU:EG30039	EG30067	tRNA:IGR:TU:tRNA	tRNA	cysT:glyW.cysT.IGR:cysT.glyW.TU:glyW	proL	tRNA-Cys(GCA):tRNA-Gly(GCC):tRNA-Cys(GCA):tRNA-Cys(GCA):tRNA-Gly(GCC):tRNA-Gly(GCC)	tRNA-Pro(GGG)	1991935	1992100	-	2286236	2286330	+	575	137538	36250	18082619	2.08544	1.79064e-49
Hfq_t4rnl1_2	tRNAnn153:gltU.rrlC.TU	tRNAnn97:rrfG.rrlG.TU	IGR:TU	IGR:TU	gltU.rrlC.IGR:gltU.rrlC.TU	rrlG.rrfG.IGR:rrfG.rrlG.TU	tRNA-Glu(UUC):23S ribosomal RNA:tRNA-Glu(UUC):23S ribosomal RNA	23S ribosomal RNA:5S ribosomal RNA:5S ribosomal RNA:23S ribosomal RNA	3943577	3943673	+	2726223	2726249	-	334	6756	1883	18248009	479.095	0
Hfq_t4rnl1_2	EG30036	EG30067	tRNA	tRNA	glyT	proL	tRNA-Gly(UCC)	tRNA-Pro(GGG)	4175672	4175700	+	2286246	2286293	+	306	87024	36338	18133314	1.75468	2.89774e-14
Hfq_t4rnl1_2	tRNAnn139:rrlD.alaU.TU	tRNAnn9:rrlH.rrfH.TU:EG30076	IGR:TU	IGR:TU:rRNA	alaU.rrlD.IGR:rrlD.alaU.TU	rrlH.rrfH.IGR:rrlH.rrfH.TU:rrfH	tRNA-Ala(UGC):23S ribosomal RNA:23S ribosomal RNA:tRNA-Ala(UGC)	23S ribosomal RNA:5S ribosomal RNA:23S ribosomal RNA:5S ribosomal RNA:5S ribosomal RNA	3426847	3426870	-	228681	228757	+	297	481	83109	18173095	135.018	0
Hfq_t4rnl1_2	tRNAnn97:rrfG.rrlG.TU	tRNAnn139:rrlD.alaU.TU	IGR:TU	IGR:TU	rrlG.rrfG.IGR:rrfG.rrlG.TU	alaU.rrlD.IGR:rrlD.alaU.TU	23S ribosomal RNA:5S ribosomal RNA:5S ribosomal RNA:23S ribosomal RNA	tRNA-Ala(UGC):23S ribosomal RNA:23S ribosomal RNA:tRNA-Ala(UGC)	2726256	2726276	-	3426823	3426847	-	271	2386	668	18253657	3103.65	0
Hfq_t4rnl1_2	gltX.valU.IGR:EG30110:tRNAnn89:valU.valX.TU:EG30113:tRNAnn91:valX.valY.TU:EG30114	EG30042	IGR:tRNA:IGR:TU:tRNA:IGR:TU:tRNA	tRNA	gltX.valU.IGR:valU:valU.valX.IGR:valU.valX.TU:valX:valX.valY.IGR:valX.valY.TU:valY	hisR	glutamate&mdash;tRNA ligase:tRNA-Val(UAC):tRNA-Val(UAC):tRNA-Val(UAC):tRNA-Val(UAC):tRNA-Val(UAC):tRNA-Val(UAC):tRNA-Val(UAC):tRNA-Val(UAC):tRNA-Val(UAC):tRNA-Val(UAC):tRNA-Val(UAC):tRNA-Val(UAC)	tRNA-His(GUG)	2520928	2521228	+	3982547	3982592	+	594	5160	193407	18057821	10.7481	0
Hfq_t4rnl1_2	tRNAnn99:rrlG.gltW.TU:EG30035	tRNAnn9:rrlH.rrfH.TU:EG30076	IGR:TU:tRNA	IGR:TU:rRNA	gltW.rrlG.IGR:rrlG.gltW.TU:gltW	rrlH.rrfH.IGR:rrlH.rrfH.TU:rrfH	tRNA-Glu(UUC):23S ribosomal RNA:23S ribosomal RNA:tRNA-Glu(UUC):tRNA-Glu(UUC)	23S ribosomal RNA:5S ribosomal RNA:23S ribosomal RNA:5S ribosomal RNA:5S ribosomal RNA	2729215	2729398	-	228712	228774	+	248	4714	10121	18241899	94.8219	0
Hfq_t4rnl1_2	EG30035:tRNAnn101:gltW.rrsG.TU	G0-17079	tRNA:IGR:TU	mRNA	gltW:rrsG.glwT.IGR:gltW.rrsG.TU	ipeX	tRNA-Glu(UUC):16S ribosomal RNA:tRNA-Glu(UUC):16S ribosomal RNA	small RNA IpeX	2729409	2729445	-	574468	574485	-	222	1769324	277	16487159	7.46813	7.41461e-85
Hfq_t4rnl1_2	EG30086:tRNAnn151:rrsC.gltU.TU	tRNAnn1	rRNA:IGR:TU	5UTR	rrsC:rrsC.gltU.IGR:rrsC.gltU.TU	rrsH.5UTR	16S ribosomal RNA:16S ribosomal RNA:tRNA-Glu(UUC):16S ribosomal RNA:tRNA-Glu(UUC)	16S ribosomal RNA	3943340	3943398	+	223655	223796	+	275	6780	156992	18092935	4.67449	2.33984e-85
Hfq_t4rnl1_2	EG30077:tRNAnn173:rrlA.rrfA.TU:EG30070:tRNAnn174	tRNAnn7:alaV.rrlH.TU	rRNA:IGR:TU:rRNA:3UTR	IGR:TU	rrlA:rrlA.rrfA.IGR:rrlA.rrfA.TU:rrfA:rrfA.3UTR	alaV.rrlH.IGR:alaV.rrlH.TU	23S ribosomal RNA:23S ribosomal RNA:5S ribosomal RNA:23S ribosomal RNA:5S ribosomal RNA:5S ribosomal RNA:5S ribosomal RNA	tRNA-Ala(UGC):23S ribosomal RNA:tRNA-Ala(UGC):23S ribosomal RNA	4040422	4040687	+	225636	225733	+	365	1692	21922	18233003	179.42	0
Hfq_t4rnl1_2	tRNAnn1	tRNAnn176:rrsB.gltT.TU	5UTR	IGR:TU	rrsH.5UTR	rrsB.gltT.IGR:rrsB.gltT.TU	16S ribosomal RNA	16S ribosomal RNA:tRNA-Glu(UUC):16S ribosomal RNA:tRNA-Glu(UUC)	223484	223681	+	4168222	4168258	+	216	124246	320	18132200	98.5081	0
Hfq_t4rnl1_2	EG30083:tRNAnn9:rrlH.rrfH.TU	tRNAnn139:rrlD.alaU.TU	rRNA:IGR:TU	IGR:TU	rrlH:rrlH.rrfH.IGR:rrlH.rrfH.TU	alaU.rrlD.IGR:rrlD.alaU.TU	23S ribosomal RNA:23S ribosomal RNA:5S ribosomal RNA:23S ribosomal RNA:5S ribosomal RNA	tRNA-Ala(UGC):23S ribosomal RNA:23S ribosomal RNA:tRNA-Ala(UGC)	228565	228728	+	3426823	3426847	-	289	96114	650	18159929	84.0063	0
Hfq_t4rnl1_2	tRNAnn1	tRNAnn168:rrsA.ileT.TU	5UTR	IGR:TU	rrsH.5UTR	rrsA.ileT.IGR:rrsA.ileT.TU	16S ribosomal RNA	16S ribosomal RNA:tRNA-Ile(GAU):16S ribosomal RNA:tRNA-Ile(GAU)	223655	223681	+	4037094	4037107	+	196	116509	33	18140244	924.753	0
Hfq_t4rnl1_2	EG30075:tRNAnn97:rrfG.rrlG.TU	tRNAnn99:rrlG.gltW.TU	rRNA:IGR:TU	IGR:TU	rrfG:rrlG.rrfG.IGR:rrfG.rrlG.TU	gltW.rrlG.IGR:rrlG.gltW.TU	5S ribosomal RNA:23S ribosomal RNA:5S ribosomal RNA:5S ribosomal RNA:23S ribosomal RNA	tRNA-Glu(UUC):23S ribosomal RNA:23S ribosomal RNA:tRNA-Glu(UUC)	2726075	2726274	-	2729191	2729279	-	321	2417	2335	18251909	1038.13	0
Hfq_t4rnl1_2	EG30065	EG30067	tRNA	tRNA	pheV	proL	tRNA-Phe(GAA)	tRNA-Pro(GGG)	3110403	3110420	+	2286234	2286291	+	181	10758	36463	18209580	8.40223	5.83839e-94
Hfq_t4rnl1_2	yfbV.ackA.IGR	sucD.EST3UTR:G0-17009	IGR	3UTR:sRNA	yfbV.ackA.IGR	sucD.EST3UTR:sdhX	PF04217 family membrane protein YfbV:acetate kinase	succinyl-CoA synthetase subunit &alpha;:small regulatory RNA SdhX	2413344	2413775	+	765138	765149	+	246	2002	1936	18252798	1158.5	0
Hfq_t4rnl1_2	EG30090	tRNAnn103	rRNA	5UTR	rrsH	rrsG.5UTR	16S ribosomal RNA	16S ribosomal RNA	225233	225323	+	2731163	2731187	-	282	82076	5619	18169005	11.1098	1.9661e-177
Hfq_t4rnl1_2	tRNAnn139:rrlD.alaU.TU	tRNAnn97:rrfG.rrlG.TU	IGR:TU	IGR:TU	alaU.rrlD.IGR:rrlD.alaU.TU	rrlG.rrfG.IGR:rrfG.rrlG.TU	tRNA-Ala(UGC):23S ribosomal RNA:23S ribosomal RNA:tRNA-Ala(UGC)	23S ribosomal RNA:5S ribosomal RNA:5S ribosomal RNA:23S ribosomal RNA	3426847	3426870	-	2726232	2726249	-	150	628	2067	18254137	2109.37	0
Hfq_t4rnl1_2	tRNAnn99:rrlG.gltW.TU	tRNAnn97:rrfG.rrlG.TU	IGR:TU	IGR:TU	gltW.rrlG.IGR:rrlG.gltW.TU	rrlG.rrfG.IGR:rrfG.rrlG.TU	tRNA-Glu(UUC):23S ribosomal RNA:23S ribosomal RNA:tRNA-Glu(UUC)	23S ribosomal RNA:5S ribosomal RNA:5S ribosomal RNA:23S ribosomal RNA	2729215	2729236	-	2726232	2726250	-	130	1920	2087	18252845	592.175	5.42441e-297
Hfq_t4rnl1_2	EG30109	EG30067	tRNA	tRNA	valT	proL	tRNA-Val(UAC)	tRNA-Pro(GGG)	780802	780823	+	2286244	2286287	+	124	23748	36520	18196590	2.60168	1.41491e-14
Hfq_t4rnl1_2	asnS.ompF.IGR	yhcN.EST3UTR	IGR	3UTR	asnS.ompF.IGR	yhcN.EST3UTR	asparagine&mdash;tRNA ligase:outer membrane porin F	DUF1471 domain-containing stress-induced protein YhcN	987031	987093	-	3385835	3385851	+	118	7103	642	18249119	472.223	4.77807e-256
Hfq_t4rnl1_2	tRNAnn173:rrlA.rrfA.TU	tRNAnn191:gltV.rrlE.TU	IGR:TU	IGR:TU	rrlA.rrfA.IGR:rrlA.rrfA.TU	gltV.rrlE.IGR:gltV.rrlE.TU	23S ribosomal RNA:5S ribosomal RNA:23S ribosomal RNA:5S ribosomal RNA	tRNA-Glu(UUC):23S ribosomal RNA:tRNA-Glu(UUC):23S ribosomal RNA	4040431	4040436	+	4210022	4210036	+	118	1840	49	18254975	23891.8	0
Hfq_t4rnl1_2	G0-8867	thrL.5UTR:EG11277:thrL.3UTR	sRNA	5UTR:mRNA:3UTR	gcvB	thrL.5UTR:thrL:thrL.3UTR	small regulatory RNA GcvB	<i>thr</i> operon leader peptide:<i>thr</i> operon leader peptide:<i>thr</i> operon leader peptide	2942695	2942840	+	170	305	+	295	17259	2285	18237143	136.42	0
Hfq_t4rnl1_2	EG30109	pdxY.tyrS.TU	tRNA	TU	valT	pdxY.tyrS.TU	tRNA-Val(UAC)	pyridoxal kinase 2:tyrosine&mdash;tRNA ligase	780764	780816	+	1715901	1715908	-	115	917317	609	17338941	3.56931	1.04503e-21
Hfq_t4rnl1_2	EG30035:tRNAnn101:gltW.rrsG.TU	G0-16677.AS	tRNA:IGR:TU	AS	gltW:rrsG.glwT.IGR:gltW.rrsG.TU	sokE.AS	tRNA-Glu(UUC):16S ribosomal RNA:tRNA-Glu(UUC):16S ribosomal RNA	small RNA SokE	2729409	2729445	-	607734	607762	-	95	1769451	325	16487111	2.72362	2.18638e-09
Hfq_t4rnl1_2	EG30038:tRNAnn198:glyV.glyX.TU	EG30010	tRNA:IGR:TU	tRNA	glyV:glyV.glyX.IGR:glyV.glyX.TU	alaV	tRNA-Gly(GCC):tRNA-Gly(GCC):tRNA-Gly(GCC):tRNA-Gly(GCC):tRNA-Gly(GCC)	tRNA-Ala(UGC)	4392412	4392471	+	225573	225575	+	90	486	346684	17909722	9.56668	6.11133e-47
Hfq_t4rnl1_2	EG30095	EG30067	tRNA	tRNA	serV	proL	tRNA-Ser(GCU)	tRNA-Pro(GGG)	2818583	2818600	-	2286243	2286287	+	87	18952	36557	18201386	2.28559	3.75718e-06
Hfq_t4rnl1_2	tRNAnn153:gltU.rrlC.TU	tRNAnn173:rrlA.rrfA.TU:EG30070	IGR:TU	IGR:TU:rRNA	gltU.rrlC.IGR:gltU.rrlC.TU	rrlA.rrfA.IGR:rrlA.rrfA.TU:rrfA	tRNA-Glu(UUC):23S ribosomal RNA:tRNA-Glu(UUC):23S ribosomal RNA	23S ribosomal RNA:5S ribosomal RNA:23S ribosomal RNA:5S ribosomal RNA:5S ribosomal RNA	3943652	3943671	+	4040455	4040532	+	89	2516	78	18254299	8278.47	4.15362e-289
Hfq_t4rnl1_2	EG30079:tRNAnn154:rrlC.rrfC.TU	tRNAnn7:alaV.rrlH.TU	rRNA:IGR:TU	IGR:TU	rrlC:rrlC.rrfC.IGR:rrlC.rrfC.TU	alaV.rrlH.IGR:alaV.rrlH.TU	23S ribosomal RNA:23S ribosomal RNA:5S ribosomal RNA:23S ribosomal RNA:5S ribosomal RNA	tRNA-Ala(UGC):23S ribosomal RNA:tRNA-Ala(UGC):23S ribosomal RNA	3946596	3946671	+	225658	225734	+	100	92	22187	18234603	893.326	4.37844e-230
Hfq_t4rnl1_2	EG12111	G0-17021.AS:G0-10671	mRNA	AS:sRNA	nlpD	mgtT.AS:mgrR	murein hydrolase activator NlpD	protein MgtT:small regulatory RNA MgrR	2867702	2868117	-	1622817	1622842	-	113	2152	3743	18250974	256.037	9.13846e-218
Hfq_t4rnl1_2	EG30094	EG30012	tRNA	tRNA	serU	alaX	tRNA-Ser(CGA)	tRNA-Ala(GGC)	2043495	2043558	-	2518038	2518052	-	68	16343	28674	18211897	2.64268	1.65749e-06
Hfq_t4rnl1_2	EG30095	EG30012	tRNA	tRNA	serV	alaX	tRNA-Ser(GCU)	tRNA-Ala(GGC)	2818576	2818600	-	2518038	2518081	-	63	18976	28679	18209264	2.10797	0.0404432
Hfq_t4rnl1_2	EG30014	EG30012	tRNA	tRNA	argU	alaX	tRNA-Arg(UCU)	tRNA-Ala(GGC)	564722	564776	+	2518041	2518050	-	59	9852	28683	18218388	3.80376	1.56376e-11
Hfq_t4rnl1_2	EG30038:tRNAnn198:glyV.glyX.TU	EG30012	tRNA:IGR:TU	tRNA	glyV:glyV.glyX.IGR:glyV.glyX.TU	alaX	tRNA-Gly(GCC):tRNA-Gly(GCC):tRNA-Gly(GCC):tRNA-Gly(GCC):tRNA-Gly(GCC)	tRNA-Ala(GGC)	4392412	4392471	+	2518039	2518048	-	58	518	28684	18227722	71.1526	1.38029e-77
Hfq_t4rnl1_2	EG10671	EG30063	mRNA	sRNA	ompF	micF	outer membrane porin F	small regulatory RNA MicF	986794	986982	-	2313163	2313178	+	83	6547	132	18250220	1752.79	7.99684e-220
Hfq_t4rnl1_2	EG30037	EG30067	tRNA	tRNA	glyU	proL	tRNA-Gly(CCC)	tRNA-Pro(GGG)	2999008	2999057	-	2286246	2286287	+	51	10952	36593	18209386	2.31726	0.0416327
Hfq_t4rnl1_2	yifK.EST5UTR	G0-8867	5UTR	sRNA	yifK.EST5UTR	gcvB	putative transporter YifK	small regulatory RNA GcvB	3980822	3980857	+	2942796	2942902	+	78	56	17661	18239187	1438.46	9.12053e-192
Hfq_t4rnl1_2	G0-8872	3'ETS<sup><i>leuZ</i></sup>.EST3UTR:G0-16636:3'ETS<sup><i>leuZ</i></sup>	sRNA	3UTR:sRNA:other-ncRNA	ryhB	3'ETS<sup><i>leuZ</i></sup>.EST3UTR:3'ETS-leuZ:3'ETS<sup><i>leuZ</i></sup>	small regulatory RNA RyhB	::	3580993	3581018	-	1991746	1991767	-	62	213	3538	18253169	1501.73	1.50049e-162
Hfq_t4rnl1_2	tRNAnn154:rrlC.rrfC.TU	tRNAnn153:gltU.rrlC.TU	IGR:TU	IGR:TU	rrlC.rrfC.IGR:rrlC.rrfC.TU	gltU.rrlC.IGR:gltU.rrlC.TU	23S ribosomal RNA:5S ribosomal RNA:23S ribosomal RNA:5S ribosomal RNA	tRNA-Glu(UUC):23S ribosomal RNA:tRNA-Glu(UUC):23S ribosomal RNA	3946615	3946675	+	3943677	3943697	+	49	140	7232	18249561	883.206	5.96444e-116
Hfq_t4rnl1_2	loiP.tktA.IGR	EG30098	IGR	sRNA	loiP.tktA.IGR	spf	metalloprotease LoiP:transketolase 1	small regulatory RNA Spot 42	3081710	3081713	-	4049961	4050007	+	54	1173	38408	18217347	21.8353	9.2038e-46
Hfq_t4rnl1_2	ubiX.argT.IGR	G0-8867	IGR	sRNA	ubiX.argT.IGR	gcvB	flavin prenyltransferase:lysine/arginine/ornithine ABC transporter periplasmic binding protein	small regulatory RNA GcvB	2427858	2427886	-	2942764	2942902	+	107	37	17632	18239206	2991.48	4.60514e-283
Hfq_t4rnl1_2	EG30083:tRNAnn9:rrlH.rrfH.TU	tRNAnn99:rrlG.gltW.TU	rRNA:IGR:TU	IGR:TU	rrlH:rrlH.rrfH.IGR:rrlH.rrfH.TU	gltW.rrlG.IGR:rrlG.gltW.TU	23S ribosomal RNA:23S ribosomal RNA:5S ribosomal RNA:23S ribosomal RNA:5S ribosomal RNA	tRNA-Glu(UUC):23S ribosomal RNA:23S ribosomal RNA:tRNA-Glu(UUC)	228638	228755	+	2729191	2729275	-	113	35710	2543	18218616	22.6703	1.08867e-101
Hfq_t4rnl1_2	glnS.chiP.IGR:chiP.5UTR:G0-17083	G0-9382	IGR:5UTR:mRNA	sRNA	glnS.chiP.IGR:chiP.5UTR:chiZ	chiX	glutamine&mdash;tRNA ligase:chitooligosaccharide outer membrane channel:chitooligosaccharide outer membrane channel:small regulatory RNA ChiZ	small regulatory RNA ChiX	708235	708295	+	507266	507287	+	44	51	2737	18254150	5753.99	8.45824e-136
Hfq_t4rnl1_2	EG10878:rplQ.rpoA.TU:EG10893	EG10903	mRNA:TU:mRNA	mRNA	rplQ:rplQ.rpoA.TU:rpoA	rpsD	50S ribosomal subunit protein L17:50S ribosomal subunit protein L17:RNA polymerase subunit &alpha;:RNA polymerase subunit &alpha;	30S ribosomal subunit protein S4	3439820	3440299	-	3441210	3441588	-	341	19422	23936	18213283	13.3597	1.34192e-241
Hfq_t4rnl1_2	EG10766	EG10876:rplO.rpmD.TU:EG10888:rpmD.rpsE.TU:EG10904	mRNA	mRNA:TU:mRNA:TU:mRNA	secY	rplO:rplO.rpmD.TU:rpmD:rpmD.rpsE.TU:rpsE	Sec translocon subunit SecY	50S ribosomal subunit protein L15:50S ribosomal subunit protein L15:50S ribosomal subunit protein L30:50S ribosomal subunit protein L30:50S ribosomal subunit protein L30:30S ribosomal subunit protein S5:30S ribosomal subunit protein S5	3443206	3443496	-	3444502	3444993	-	219	7493	20064	18229206	26.5545	3.08008e-215
Hfq_t4rnl1_2	tRNAnn101:gltW.rrsG.TU	tRNAnn1	IGR:TU	5UTR	rrsG.glwT.IGR:gltW.rrsG.TU	rrsH.5UTR	16S ribosomal RNA:tRNA-Glu(UUC):16S ribosomal RNA	16S ribosomal RNA	2729501	2729574	-	223649	223656	+	43	8385	10046	18238508	9.31025	3.50696e-21
Hfq_t4rnl1_2	EG30017	EG30012	tRNA	tRNA	argX	alaX	tRNA-Arg(CCG)	tRNA-Ala(GGC)	3982411	3982426	+	2518041	2518048	-	43	7181	28699	18221059	3.80181	2.58197e-07
Hfq_t4rnl1_2	tRNAnn153:gltU.rrlC.TU	tRNAnn154:rrlC.rrfC.TU	IGR:TU	IGR:TU	gltU.rrlC.IGR:gltU.rrlC.TU	rrlC.rrfC.IGR:rrlC.rrfC.TU	tRNA-Glu(UUC):23S ribosomal RNA:tRNA-Glu(UUC):23S ribosomal RNA	23S ribosomal RNA:5S ribosomal RNA:23S ribosomal RNA:5S ribosomal RNA	3943652	3943671	+	3946639	3946697	+	42	2563	37	18254340	8084.72	4.37347e-134
Hfq_t4rnl1_2	hns.5UTR	G7047	5UTR	sRNA	hns.5UTR	dsrA	DNA-binding transcriptional dual regulator H-NS	small regulatory RNA DsrA	1292928	1292959	-	2025222	2025261	-	40	1642	1618	18253682	274.827	4.12304e-76
Hfq_t4rnl1_2	tRNAnn7:alaV.rrlH.TU	tRNAnn173:rrlA.rrfA.TU	IGR:TU	IGR:TU	alaV.rrlH.IGR:alaV.rrlH.TU	rrlA.rrfA.IGR:rrlA.rrfA.TU	tRNA-Ala(UGC):23S ribosomal RNA:tRNA-Ala(UGC):23S ribosomal RNA	23S ribosomal RNA:5S ribosomal RNA:23S ribosomal RNA:5S ribosomal RNA	225642	225717	+	4040454	4040485	+	47	51098	106	18205731	157.978	2.2895e-75
Hfq_t4rnl1_2	EG12111	G7047	mRNA	sRNA	nlpD	dsrA	murein hydrolase activator NlpD	small regulatory RNA DsrA	2867605	2867890	-	2025222	2025288	-	75	1217	1583	18254107	710.641	5.19392e-176
Hfq_t4rnl1_2	EG30086:tRNAnn151:rrsC.gltU.TU	tRNAnn103	rRNA:IGR:TU	5UTR	rrsC:rrsC.gltU.IGR:rrsC.gltU.TU	rrsG.5UTR	16S ribosomal RNA:16S ribosomal RNA:tRNA-Glu(UUC):16S ribosomal RNA:tRNA-Glu(UUC)	16S ribosomal RNA	3943342	3943360	+	2731163	2731187	-	36	7019	5865	18244062	15.9544	8.27569e-25
Hfq_t4rnl1_2	EG30084:tRNAnn168:rrsA.ileT.TU:EG30008	tRNAnn1	rRNA:IGR:TU:tRNA	5UTR	rrsA:rrsA.ileT.IGR:rrsA.ileT.TU:alaT	rrsH.5UTR	16S ribosomal RNA:16S ribosomal RNA:tRNA-Ile(GAU):16S ribosomal RNA:tRNA-Ile(GAU):L-alanyl-tRNA<SUP>alaT</SUP> // tRNA-Ala(UGC)	16S ribosomal RNA	4037069	4037277	+	223690	223793	+	41	29	157226	18099686	162.754	3.02423e-60
Hfq_t4rnl1_2	tRNAnn103	tRNAnn101:gltW.rrsG.TU	5UTR	IGR:TU	rrsG.5UTR	rrsG.glwT.IGR:gltW.rrsG.TU	16S ribosomal RNA	16S ribosomal RNA:tRNA-Glu(UUC):16S ribosomal RNA	2731312	2731449	-	2729447	2729561	-	63	11058	31512	18214349	3.29308	9.71869e-10
Hfq_t4rnl1_2	tRNAnn154:rrlC.rrfC.TU	tRNAnn139:rrlD.alaU.TU	IGR:TU	IGR:TU	rrlC.rrfC.IGR:rrlC.rrfC.TU	alaU.rrlD.IGR:rrlD.alaU.TU	23S ribosomal RNA:5S ribosomal RNA:23S ribosomal RNA:5S ribosomal RNA	tRNA-Ala(UGC):23S ribosomal RNA:23S ribosomal RNA:tRNA-Ala(UGC)	3946614	3946675	+	3426823	3426847	-	35	154	904	18255889	4589.67	2.83542e-107
Hfq_t4rnl1_2	EG10915	EG10880	mRNA	mRNA	rpsP	rplS	30S ribosomal subunit protein S16	50S ribosomal subunit protein L19	2746019	2746218	-	2744154	2744300	-	88	8436	4104	18244354	46.3732	4.21062e-105
Hfq_t4rnl1_2	ompX.5UTR	G0-8878	5UTR	sRNA	ompX.5UTR	cyaR	outer membrane protein X	small regulatory RNA CyaR	850327	850468	+	2167167	2167201	+	46	2537	759	18253640	436.059	5.0951e-97
Hfq_t4rnl1_2	EG10938	G0-8871	mRNA	sRNA	secD	arcZ	Sec translocon accessory complex subunit SecD	small regulatory RNA ArcZ	427814	428062	+	3350665	3350697	+	48	527	1230	18255177	1351.8	1.96578e-124
Hfq_t4rnl1_2	EG10906	uhpT.EST3UTR:G0-17104	mRNA	3UTR:sRNA	rpsG	uhpT.EST3UTR:uhpU	30S ribosomal subunit protein S7	hexose-6-phosphate:phosphate antiporter:small RNA UhpU	3473627	3473634	-	3845731	3845763	-	30	6984	769	18249199	101.938	2.73541e-43
Hfq_t4rnl1_2	tRNAnn173:rrlA.rrfA.TU	tRNAnn139:rrlD.alaU.TU	IGR:TU	IGR:TU	rrlA.rrfA.IGR:rrlA.rrfA.TU	alaU.rrlD.IGR:rrlD.alaU.TU	23S ribosomal RNA:5S ribosomal RNA:23S ribosomal RNA:5S ribosomal RNA	tRNA-Ala(UGC):23S ribosomal RNA:23S ribosomal RNA:tRNA-Ala(UGC)	4040431	4040440	+	3426823	3426845	-	30	1928	909	18254115	312.472	9.23354e-58
Hfq_t4rnl1_2	tRNAnn9:rrlH.rrfH.TU	tRNAnn191:gltV.rrlE.TU	IGR:TU	IGR:TU	rrlH.rrfH.IGR:rrlH.rrfH.TU	gltV.rrlE.IGR:gltV.rrlE.TU	23S ribosomal RNA:5S ribosomal RNA:23S ribosomal RNA:5S ribosomal RNA	tRNA-Glu(UUC):23S ribosomal RNA:tRNA-Glu(UUC):23S ribosomal RNA	228671	228724	+	4210024	4210036	+	42	35781	125	18221034	171.104	3.74302e-69
Hfq_t4rnl1_2	tRNAnn191:gltV.rrlE.TU	tRNAnn9:rrlH.rrfH.TU:EG30076	IGR:TU	IGR:TU:rRNA	gltV.rrlE.IGR:gltV.rrlE.TU	rrlH.rrfH.IGR:rrlH.rrfH.TU:rrfH	tRNA-Glu(UUC):23S ribosomal RNA:tRNA-Glu(UUC):23S ribosomal RNA	23S ribosomal RNA:5S ribosomal RNA:23S ribosomal RNA:5S ribosomal RNA:5S ribosomal RNA	4209996	4210011	+	228704	228756	+	43	16	10326	18246597	4748.96	1.1803e-120
Hfq_t4rnl1_2	tamA.EST5UTR	G0-8871	5UTR	sRNA	tamA.EST5UTR	arcZ	translocation and assembly module subunit TamA	small regulatory RNA ArcZ	4442223	4442327	+	3350693	3350697	+	34	143	1244	18255561	3489.13	4.60823e-100
Hfq_t4rnl1_2	EG10182	EG10181	mRNA	mRNA	cyoE	cyoD	heme O synthase	cytochrome <i>bo</i><sub>3</sub> subunit 4	446819	446988	-	447839	448075	-	59	3778	1692	18251453	168.456	1.2821e-101
Hfq_t4rnl1_2	tRNAnn151:rrsC.gltU.TU	tRNAnn1	IGR:TU	5UTR	rrsC.gltU.IGR:rrsC.gltU.TU	rrsH.5UTR	16S ribosomal RNA:tRNA-Glu(UUC):16S ribosomal RNA:tRNA-Glu(UUC)	16S ribosomal RNA	3943408	3943434	+	223653	223656	+	27	1517	10062	18245376	32.2735	6.28653e-26
Hfq_t4rnl1_2	tRNAnn198:glyV.glyX.TU:EG30040	EG30067	IGR:TU:tRNA	tRNA	glyV.glyX.IGR:glyV.glyX.TU:glyX	proL	tRNA-Gly(GCC):tRNA-Gly(GCC):tRNA-Gly(GCC):tRNA-Gly(GCC):tRNA-Gly(GCC)	tRNA-Pro(GGG)	4392457	4392486	+	2286247	2286292	+	27	549	36617	18219789	24.471	3.69741e-22
Hfq_t4rnl1_2	flhD.5UTR	G0-8871	5UTR	sRNA	flhD.5UTR	arcZ	DNA-binding transcriptional dual regulator FlhD	small regulatory RNA ArcZ	1978265	1978339	-	3350695	3350697	+	32	130	1246	18255574	3606.48	2.3265e-94
Hfq_t4rnl1_2	ykfC.AS:insH-1.ykfC.IGR:insH-1.EST3UTR:G6134	cysQ.EST3UTR	AS:IGR:3UTR:mRNA	3UTR	ykfC.AS:insH-1.ykfC.IGR:insH-1.EST3UTR:insH-1	cysQ.EST3UTR	CP4-6 prophage; PF00078 domain-containing protein YkfC:CP4-6 prophage; PF00078 domain-containing protein YkfC::	3'(2'),5'-bisphosphate nucleotidase	273985	274261	-	4437519	4437554	+	41	1938	7	18254996	55171.4	5.74701e-150
Hfq_t4rnl1_2	G7991	pdxY.tyrS.TU	tRNA	TU	cysT	pdxY.tyrS.TU	tRNA-Cys(GCA)	pyridoxal kinase 2:tyrosine&mdash;tRNA ligase	1991938	1991969	-	1715903	1715904	-	22	59239	702	18197019	9.62671	4.61175e-09
Hfq_t4rnl1_2	EG30090	tRNAnn167:EG30084	rRNA	5UTR:rRNA	rrsH	rrsA.5UTR:rrsA	16S ribosomal RNA	16S ribosomal RNA:16S ribosomal RNA	225113	225315	+	4035522	4035543	+	34	94129	55	18162764	119.282	2.41483e-48
Hfq_t4rnl1_2	tRNAnn7:alaV.rrlH.TU	tRNAnn154:rrlC.rrfC.TU	IGR:TU	IGR:TU	alaV.rrlH.IGR:alaV.rrlH.TU	rrlC.rrfC.IGR:rrlC.rrfC.TU	tRNA-Ala(UGC):23S ribosomal RNA:tRNA-Ala(UGC):23S ribosomal RNA	23S ribosomal RNA:5S ribosomal RNA:23S ribosomal RNA:5S ribosomal RNA	225644	225710	+	3946639	3946697	+	27	51118	52	18205785	184.925	4.58434e-43
Hfq_t4rnl1_2	ygdQ.EST5UTR:G7460	G0-17021.AS:G0-10671	5UTR:mRNA	AS:sRNA	ygdQ.EST5UTR:ygdQ	mgtT.AS:mgrR	PF03741 family inner membrane protein YgdQ:PF03741 family inner membrane protein YgdQ	protein MgtT:small regulatory RNA MgrR	2970400	2970477	+	1622818	1622835	-	21	51	3835	18253075	1959.84	2.0746e-54
Hfq_t4rnl1_2	EG10878:rplQ.rpoA.TU:EG10893	EG10903	mRNA:TU:mRNA	mRNA	rplQ:rplQ.rpoA.TU:rpoA	rpsD	50S ribosomal subunit protein L17:50S ribosomal subunit protein L17:RNA polymerase subunit &alpha;:RNA polymerase subunit &alpha;	30S ribosomal subunit protein S4	3439923	3440063	-	3441009	3441149	-	40	7656	11789	18237497	8.08251	1.78168e-17
Hfq_t4rnl1_2	EG30085	tRNAnn1	rRNA	5UTR	rrsB	rrsH.5UTR	16S ribosomal RNA	16S ribosomal RNA	4168197	4168200	+	223691	223783	+	23	17	157244	18099698	155.731	1.08191e-31
Hfq_t4rnl1_2	rpsF.5UTR	cof.EST3UTR	5UTR	3UTR	rpsF.5UTR	cof.EST3UTR	30S ribosomal subunit protein S6	HMP-PP phosphatase	4425024	4425094	+	468179	468271	+	21	6948	355	18249658	155.377	8.11272e-33
Hfq_t4rnl1_2	EG30109	fliC.5UTR	tRNA	5UTR	valT	fliC.5UTR	tRNA-Val(UAC)	flagellar filament structural protein	780808	780819	+	2003622	2003646	-	17	23855	1781	18231329	7.29498	0.000257812
Hfq_t4rnl1_2	EG10988	G0-8871	mRNA	sRNA	tar	arcZ	methyl-accepting chemotaxis protein Tar	small regulatory RNA ArcZ	1972243	1972305	-	3350662	3350697	+	23	188	1255	18255516	1779.59	3.08583e-60
Hfq_t4rnl1_2	EG10467	essD.5UTR	mRNA	5UTR	hupB	essD.5UTR	DNA-binding protein HU-&beta;	DLP12 prophage; putative phage lysis protein	461567	461760	+	577250	577279	+	24	5086	15	18251857	5741.83	5.50993e-70
Hfq_t4rnl1_2	EG10671	G0-8871	mRNA	sRNA	ompF	arcZ	outer membrane porin F	small regulatory RNA ArcZ	986752	986884	-	3350689	3350697	+	21	2865	1257	18252839	106.436	1.43887e-29
Hfq_t4rnl1_2	EG10893	EG10903	mRNA	mRNA	rpoA	rpsD	RNA polymerase subunit &alpha;	30S ribosomal subunit protein S4	3440303	3440476	-	3441404	3441559	-	35	11200	7346	18238401	7.75864	1.5581e-14
Hfq_t4rnl1_2	eptB.5UTR	G0-17021.AS:G0-10671	5UTR	AS:sRNA	eptB.5UTR	mgtT.AS:mgrR	phosphoethanolamine transferase EptB	protein MgtT:small regulatory RNA MgrR	3710510	3710582	-	1622817	1622842	-	16	38	3840	18253088	2001.44	1.38324e-40
Hfq_t4rnl1_2	EG10817	G0-8871	mRNA	sRNA	rbsD	arcZ	D-ribose pyranase	small regulatory RNA ArcZ	3933428	3933607	+	3350674	3350697	+	24	274	1254	18255430	1275.13	9.85517e-60
Hfq_t4rnl1_2	EG10915	G0-8871	mRNA	sRNA	rpsP	arcZ	30S ribosomal subunit protein S16	small regulatory RNA ArcZ	2746029	2746075	-	3350690	3350698	+	15	5180	1263	18250524	41.844	5.51534e-14
Hfq_t4rnl1_2	EG10671:ompF.5UTR:asnS.ompF.IGR	ybiC.AS:ybiE.ybiC.IGR	mRNA:5UTR:IGR	AS:IGR	ompF:ompF.5UTR:asnS.ompF.IGR	ybiC.AS:ybiE.ybiC.IGR	outer membrane porin F:outer membrane porin F:asparagine&mdash;tRNA ligase:outer membrane porin F	:protein YbiE	986714	987093	-	837433	837444	-	24	13827	83	18243048	381.507	2.65728e-46
Hfq_t4rnl1_2	G0-9603	dnaK.5UTR	sRNA	5UTR	rdlA	dnaK.5UTR	putative antisense regulatory RNA RdlA	chaperone protein DnaK	1269331	1269362	+	12104	12106	+	14	569	200	18256199	2245.93	1.32861e-36
Hfq_t4rnl1_2	EG30035	tRNAnn1	tRNA	5UTR	gltW	rrsH.5UTR	tRNA-Glu(UUC)	16S ribosomal RNA	2729386	2729400	-	223655	223656	+	14	2898	10075	18243995	8.74791	0.000506758
Hfq_t4rnl1_2	tRNAnn178:gltT.rrlB.TU	tRNAnn97:rrfG.rrlG.TU	IGR:TU	IGR:TU	gltT.rrlB.IGR:gltT.rrlB.TU	rrlG.rrfG.IGR:rrfG.rrlG.TU	tRNA-Glu(UUC):23S ribosomal RNA:tRNA-Glu(UUC):23S ribosomal RNA	23S ribosomal RNA:5S ribosomal RNA:5S ribosomal RNA:23S ribosomal RNA	4168552	4168569	+	2726232	2726249	-	14	24	2203	18254741	4833.68	6.09924e-40
Hfq_t4rnl1_2	cfa.5UTR	ybiC.AS:ybiE.ybiC.IGR	5UTR	AS:IGR	cfa.5UTR	ybiC.AS:ybiE.ybiC.IGR	cyclopropane fatty acyl phospholipid synthase	:protein YbiE	1741224	1741237	+	837435	837437	-	13	301	94	18256574	8388.19	7.04289e-41
Hfq_t4rnl1_2	tRNAnn97:rrfG.rrlG.TU	tRNAnn178:gltT.rrlB.TU	IGR:TU	IGR:TU	rrlG.rrfG.IGR:rrfG.rrlG.TU	gltT.rrlB.IGR:gltT.rrlB.TU	23S ribosomal RNA:5S ribosomal RNA:5S ribosomal RNA:23S ribosomal RNA	tRNA-Glu(UUC):23S ribosomal RNA:tRNA-Glu(UUC):23S ribosomal RNA	2726256	2726273	-	4168572	4168593	+	13	2644	242	18254083	370.874	1.21752e-23
Hfq_t4rnl1_2	rplS.EST3UTR:EG10880	EG10915:rpsP.5UTR:ffh.3UTR	3UTR:mRNA	mRNA:5UTR:3UTR	rplS.EST3UTR:rplS	rpsP:rpsP.5UTR:ffh.3UTR	50S ribosomal subunit protein L19:50S ribosomal subunit protein L19	30S ribosomal subunit protein S16:30S ribosomal subunit protein S16:signal recognition particle protein component	2744152	2744296	-	2746102	2746231	-	34	1434	1222	18254292	354.18	8.13428e-68
Hfq_t4rnl1_2	serA.5UTR	G0-8867	5UTR	sRNA	serA.5UTR	gcvB	phosphoglycerate dehydrogenase	small regulatory RNA GcvB	3058454	3058456	-	2942864	2942900	+	13	300	8877	18247792	89.0771	1.1241e-15
Hfq_t4rnl1_2	EG10396	EG31116	mRNA	sRNA	glpF	oxyS	glycerol facilitator	small regulatory RNA OxyS	4117819	4117820	-	4158278	4158281	-	13	51	423	18256495	11001.5	3.91296e-42
Hfq_t4rnl1_2	EG10179	EG10178	mRNA	mRNA	cyoB	cyoA	cytochrome <i>bo</i><sub>3</sub> subunit 1	cytochrome <i>bo</i><sub>3</sub> subunit 2	450102	450294	-	451145	451544	-	26	1621	5066	18250269	57.7822	8.84218e-31
Hfq_t4rnl1_2	cspC.EST3UTR:EG12204:cspC.yobF.TU:G7000	EG10416	3UTR:mRNA:TU:mRNA	mRNA	cspC.EST3UTR:cspC:cspC.yobF.TU:yobF	grpE	transcription antiterminator and regulator of mRNA stability CspC:transcription antiterminator and regulator of mRNA stability CspC:transcription antiterminator and regulator of mRNA stability CspC:DUF2527 domain-containing protein YobF:DUF2527 domain-containing protein YobF	nucleotide exchange factor GrpE	1907191	1907467	-	2750504	2750725	-	31	11124	671	18245156	75.775	6.99528e-41
Hfq_t4rnl1_2	EG10766	EG10876	mRNA	mRNA	secY	rplO	Sec translocon subunit SecY	50S ribosomal subunit protein L15	3443242	3443378	-	3444338	3444491	-	29	5940	6285	18244728	14.1724	2.67768e-18
Hfq_t4rnl1_2	tRNAnn178:gltT.rrlB.TU	tRNAnn9:rrlH.rrfH.TU	IGR:TU	IGR:TU	gltT.rrlB.IGR:gltT.rrlB.TU	rrlH.rrfH.IGR:rrlH.rrfH.TU	tRNA-Glu(UUC):23S ribosomal RNA:tRNA-Glu(UUC):23S ribosomal RNA	23S ribosomal RNA:5S ribosomal RNA:23S ribosomal RNA:5S ribosomal RNA	4168554	4168568	+	228714	228743	+	12	26	10357	18246587	813.122	1.29948e-24
Hfq_t4rnl1_2	EG30111	EG10053	tRNA	mRNA	valV	araB	tRNA-Val(GAC)	ribulokinase	1746435	1746451	+	70006	70038	-	11	60769	360	18195842	9.14914	0.0319568
Hfq_t4rnl1_2	EG10058	G0-8871	mRNA	sRNA	araG	arcZ	arabinose ABC transporter ATP binding subunit	small regulatory RNA ArcZ	1984846	1984854	-	3350695	3350697	+	11	62	1267	18255642	2556.36	2.91826e-28
Hfq_t4rnl1_2	mltB.srlA.IGR	EG30098	IGR	sRNA	mltB.srlA.IGR	spf	membrane-bound lytic murein transglycosylase B:sorbitol-specific PTS enzyme IIC<sub>2</sub> component	small regulatory RNA Spot 42	2825790	2825790	+	4049956	4050007	+	12	45	38450	18218475	126.353	2.14909e-15
Hfq_t4rnl1_2	G0-8867	EG10501	sRNA	mRNA	gcvB	ilvM	small regulatory RNA GcvB	acetolactate synthase II subunit IlvM	2942711	2942741	+	3952434	3952483	+	11	6364	328	18250279	96.1741	5.27641e-13
Hfq_t4rnl1_2	G7630	glpX.glpK.TU	mRNA	TU	agaR	glpX.glpK.TU	DNA-binding transcriptional repressor AgaR	fructose-1,6-bisphosphatase 2:glycerol kinase	3278227	3278266	-	4115642	4115643	-	11	785	1493	18254693	171.332	8.90173e-16
Hfq_t4rnl1_2	EG10766	EG10888	mRNA	mRNA	secY	rpmD	Sec translocon subunit SecY	50S ribosomal subunit protein L30	3443504	3443625	-	3444619	3444674	-	14	7284	4776	18244908	7.34236	0.00439009
Hfq_t4rnl1_2	bamA.skp.TU	G0-16649:fieF.EST5UTR	TU	sRNA:5UTR	bamA.skp.TU	cpxQ:fieF.EST5UTR	outer membrane protein assembly factor BamA:periplasmic chaperone Skp	small regulatory RNA CpxQ:Zn<sup>2+</sup>/Fe<sup>2+</sup>/Cd<sup>2+</sup> exporter	200322	200428	+	4106380	4106387	+	15	923	324	18255720	915.68	8.79596e-34
Hfq_t4rnl1_2	EG30083	pdhR.aceE.IGR	rRNA	IGR	rrlH	pdhR.aceE.IGR	23S ribosomal RNA	DNA-binding transcriptional dual regulator PdhR:pyruvate dehydrogenase E1 component	228606	228642	+	122888	122900	+	10	23044	470	18233458	16.835	0.000424976
Hfq_t4rnl1_2	G0-16677.AS	EG12142	AS	mRNA	sokE.AS	sdaC	small RNA SokE	L-serine:H+ symporter SdaC	607761	607792	-	2929340	2929480	+	13	430	442	18256097	1248.71	1.76276e-30
Hfq_t4rnl1_2	ynjH.gdhA.IGR:gdhA.5UTR:EG10372	G0-8867	IGR:5UTR:mRNA	sRNA	ynjH.gdhA.IGR:gdhA.5UTR:gdhA	gcvB	DUF1496 domain-containing protein YnjH:glutamate dehydrogenase:glutamate dehydrogenase:glutamate dehydrogenase	small regulatory RNA GcvB	1842306	1842522	+	2942883	2942901	+	25	557	15480	18240920	52.8884	2.31196e-28
Hfq_t4rnl1_2	kgtP.EST5UTR	G0-8867	5UTR	sRNA	kgtP.EST5UTR	gcvB	&alpha;-ketoglutarate:H<sup>+</sup> symporter	small regulatory RNA GcvB	2725762	2725793	-	2942870	2942900	+	10	563	8880	18247529	36.4991	2.45572e-07
Hfq_t4rnl1_2	tRNAnn103	tRNAnn176:rrsB.gltT.TU	5UTR	IGR:TU	rrsG.5UTR	rrsB.gltT.IGR:rrsB.gltT.TU	16S ribosomal RNA	16S ribosomal RNA:tRNA-Glu(UUC):16S ribosomal RNA:tRNA-Glu(UUC)	2731313	2731343	-	4168233	4168259	+	10	5942	526	18250504	58.3924	2.48253e-09
Hfq_t4rnl1_2	tRNAnn103	G0-16636:3'ETS<sup><i>leuZ</i></sup>	5UTR	sRNA:other-ncRNA	rrsG.5UTR	3'ETS-leuZ:3'ETS<sup><i>leuZ</i></sup>	16S ribosomal RNA	:	2731332	2731448	-	1991748	1991770	-	14	11107	3586	18242275	6.4121	0.037774
Hfq_t4rnl1_2	tRNAnn139:rrlD.alaU.TU	tRNAnn173:rrlA.rrfA.TU	IGR:TU	IGR:TU	alaU.rrlD.IGR:rrlD.alaU.TU	rrlA.rrfA.IGR:rrlA.rrfA.TU	tRNA-Ala(UGC):23S ribosomal RNA:23S ribosomal RNA:tRNA-Ala(UGC)	23S ribosomal RNA:5S ribosomal RNA:23S ribosomal RNA:5S ribosomal RNA	3426851	3426870	-	4040457	4040472	+	10	768	143	18256061	1662.3	1.15555e-23
Hfq_t4rnl1_2	EG11036	tRNAnn183:tyrU.glyT.TU	mRNA	IGR:TU	tufA	tyrU.glyT.IGR:tyrU.glyT.TU	translation elongation factor Tu 1	tRNA-Tyr(GUA):tRNA-Gly(UCC):tRNA-Tyr(GUA):tRNA-Gly(UCC)	3470523	3470626	-	4175587	4175598	+	14	13491	946	18242531	20.0114	1.94615e-08
Hfq_t4rnl1_2	EG10043	G6134	mRNA	mRNA	cysQ	insH-1	3'(2'),5'-bisphosphate nucleotidase		4437239	4437470	+	275019	275123	-	35	204	604	18256139	5185.73	2.28224e-109
Hfq_t4rnl1_2	G0-9606	dnaK.5UTR	sRNA	5UTR	rdlB	dnaK.5UTR	putative antisense regulatory RNA RdlB	chaperone protein DnaK	1269889	1269897	+	12104	12105	+	9	428	205	18256340	1872.66	2.24744e-21
Hfq_t4rnl1_2	ydaN.EST3UTR	G7014	3UTR	mRNA	ydaN.EST3UTR	yobA		copper-binding protein	1409128	1409129	+	1924948	1924952	-	9	4402	34	18252537	1097.58	6.77066e-19
Hfq_t4rnl1_2	EG11073	EG10053	mRNA	mRNA	xthA	araB	exodeoxyribonuclease III	ribulokinase	1832673	1832673	+	69630	69630	-	9	57	3686	18253230	781.902	8.98451e-18
Hfq_t4rnl1_2	ypfM.5UTR	G0-8871	5UTR	sRNA	ypfM.5UTR	arcZ	uncharacterized protein YpfM	small regulatory RNA ArcZ	2590862	2590894	-	3350695	3350697	+	9	406	1269	18255298	318.892	1.53304e-14
Hfq_t4rnl1_2	EG10915:rpsP.5UTR	EG10880	mRNA:5UTR	mRNA	rpsP:rpsP.5UTR	rplS	30S ribosomal subunit protein S16:30S ribosomal subunit protein S16	50S ribosomal subunit protein L19	2746112	2746186	-	2744302	2744317	-	9	2141	3343	18251489	22.9503	6.35627e-05
Hfq_t4rnl1_2	EG30065	bamA.skp.TU	tRNA	TU	pheV	bamA.skp.TU	tRNA-Phe(GAA)	outer membrane protein assembly factor BamA:periplasmic chaperone Skp	3110413	3110413	+	200441	200468	+	9	10930	518	18245525	29.0034	2.63226e-05
Hfq_t4rnl1_2	yqiJ.glgS.IGR	G0-8871	IGR	sRNA	yqiJ.glgS.IGR	arcZ	DUF1449 domain-containing inner membrane protein YqiJ:surface composition regulator	small regulatory RNA ArcZ	3192066	3192074	-	3350696	3350697	+	9	16	1269	18255688	8092.06	3.48077e-26
Hfq_t4rnl1_2	sstT.5UTR	G0-8867	5UTR	sRNA	sstT.5UTR	gcvB	serine/threonine:Na+ symporter	small regulatory RNA GcvB	3239863	3239944	+	2942723	2942901	+	21	399	17718	18238844	54.1788	2.33958e-23
Hfq_t4rnl1_2	G7827	erpA.EST3UTR	mRNA	3UTR	dcuS	erpA.EST3UTR	DcuS-<i>N</i>-phospho-L-histidine // sensor histidine kinase DcuS	iron-sulfur cluster insertion protein ErpA	4350125	4350125	-	176994	176994	+	9	111	329	18256533	4499.27	1.04121e-24
Hfq_t4rnl1_2	essD.5UTR	ykgH.EST3UTR	5UTR	3UTR	essD.5UTR	ykgH.EST3UTR	DLP12 prophage; putative phage lysis protein	uncharacterized protein YkgH	577229	577236	+	324603	324603	-	8	28	239	18256707	21825.1	1.31622e-26
Hfq_t4rnl1_2	sucB.3UTR:sucB.sucC.TU	G0-8867	3UTR:TU	sRNA	sucB.3UTR:sucB.sucC.TU	gcvB	SucB-dihydrolipoate // SucB-S-succinyldihydrolipoate // SucB-lipoate // dihydrolipoyltranssuccinylase:SucB-dihydrolipoate // SucB-S-succinyldihydrolipoate // SucB-lipoate // dihydrolipoyltranssuccinylase:succinyl-CoA synthetase subunit &beta;	small regulatory RNA GcvB	762936	762983	+	2942894	2942900	+	8	811	8882	18247281	20.2655	0.00468224
Hfq_t4rnl1_2	EG10670	G0-8871	mRNA	sRNA	ompC	arcZ	outer membrane porin C	small regulatory RNA ArcZ	2312321	2312380	-	3350677	3350696	+	8	1327	1270	18254377	86.6528	5.53422e-08
Hfq_t4rnl1_2	G7320	G0-8871	mRNA	sRNA	bamB	arcZ	outer membrane protein assembly factor BamB	small regulatory RNA ArcZ	2638638	2638677	-	3350672	3350696	+	8	220	1270	18255484	522.705	3.86895e-14
Hfq_t4rnl1_2	EG12111	G0-8871	mRNA	sRNA	nlpD	arcZ	murein hydrolase activator NlpD	small regulatory RNA ArcZ	2867702	2867851	-	3350695	3350697	+	10	795	1268	18254909	181.09	3.35665e-14
Hfq_t4rnl1_2	ygcE.queE.IGR	EG30090	IGR	rRNA	ygcE.queE.IGR	rrsH	putative sugar kinase YgcE:putative 7-carboxy-7-deazaguanine synthase QueE	16S ribosomal RNA	2903985	2903985	+	223804	223804	+	8	41	56222	18200711	63.1667	1.41797e-06
Hfq_t4rnl1_2	EG50001	EG10506	mRNA	mRNA	rplU	infC	50S ribosomal subunit protein L21	translation initiation factor IF-3	3333352	3333472	-	1800210	1800309	-	20	4348	9288	18243326	9.03488	1.8432e-07
Hfq_t4rnl1_2	EG12801	G0-8871	mRNA	sRNA	mlaF	arcZ	intermembrane phospholipid transport system, ATP binding subunit MlaF	small regulatory RNA ArcZ	3339288	3339459	-	3350695	3350697	+	10	474	1268	18255230	303.731	2.0367e-16
Hfq_t4rnl1_2	EG10909	motA.5UTR:G0-17103	mRNA	5UTR:sRNA	rpsJ	motA.5UTR:motR	30S ribosomal subunit protein S10	motility protein A:small RNA MotR	3453058	3453411	-	1977208	1977211	-	19	22918	2265	18231780	6.67326	0.000111174
Hfq_t4rnl1_2	EG10209	thyA.EST3UTR	mRNA	3UTR	dapF	thyA.EST3UTR	diaminopimelate epimerase	thymidylate synthase	3995350	3995350	+	2964312	2964312	-	8	127	170	18256677	6764.86	6.69459e-23
Hfq_t4rnl1_2	symR.hsdS.IGR	EG30098	IGR	sRNA	symR.hsdS.IGR	spf	small regulatory RNA antitoxin SymR:type I restriction enzyme EcoKI specificity subunit	small regulatory RNA Spot 42	4580013	4580032	+	4049957	4050007	+	11	5	38451	18218515	1042.38	6.81221e-21
Hfq_t4rnl1_2	EG11277	G0-8867	mRNA	sRNA	thrL	gcvB	<i>thr</i> operon leader peptide	small regulatory RNA GcvB	192	240	+	2942722	2942796	+	11	2021	2223	18252727	44.6904	1.85357e-09
Hfq_t4rnl1_2	yafD.5UTR	EG11651	5UTR	mRNA	yafD.5UTR	yafE	endonuclease/exonuclease/phosphatase domain-containing protein YafD	putative S-adenosylmethionine-dependent methyltransferase	231071	231071	+	232316	232370	+	7	85	77	18256813	19526	1.28544e-22
Hfq_t4rnl1_2	EG10060	talB.5UTR	mRNA	5UTR	araJ	talB.5UTR	putative transport protein AraJ	transaldolase B	412415	412424	-	8216	8231	+	7	693	738	18255544	249.864	1.23182e-09
Hfq_t4rnl1_2	EG10245:EG11100	EG30098	mRNA:mRNA	sRNA	dnaX:ybaB	spf	DNA polymerase III subunit &gamma; // DNA polymerase III subunit &tau;:putative nucleoid-associated protein YbaB	small regulatory RNA Spot 42	493961	494200	+	4049967	4050007	+	13	573	38449	18217947	10.7499	0.000308072
Hfq_t4rnl1_2	G0-16677.AS	ibpB.EST3UTR:EG11535	AS	3UTR:mRNA	sokE.AS	ibpB.EST3UTR:ibpB	small RNA SokE	small heat shock protein IbpB:small heat shock protein IbpB	607792	607793	-	3866427	3866503	-	9	434	743	18255796	509.524	2.32203e-16
Hfq_t4rnl1_2	EG30109	EG10413	tRNA	mRNA	valT	gpp	tRNA-Val(UAC)	guanosine-5'-triphosphate,3'-diphosphate phosphatase	780811	780816	+	3963404	3963404	-	7	23865	73	18233037	73.261	8.29367e-06
Hfq_t4rnl1_2	rpsA.ihfB.TU	EG10900	TU	mRNA	rpsA.ihfB.TU	rpsA	30S ribosomal subunit protein S1:integration host factor subunit &beta;	30S ribosomal subunit protein S1	963670	963741	+	962454	962733	+	25	4134	15046	18237777	7.33028	2.40094e-08
Hfq_t4rnl1_2	EG10671	G0-9382	mRNA	sRNA	ompF	chiX	outer membrane porin F	small regulatory RNA ChiX	986796	986879	-	507280	507288	+	8	2878	2773	18251323	18.2955	0.0100062
Hfq_t4rnl1_2	EG11408	EG30094	mRNA	tRNA	dadX	serU	alanine racemase 2	tRNA-Ser(CGA)	1239497	1239497	+	2043533	2043533	-	7	252	574	18256149	883.476	1.96702e-13
Hfq_t4rnl1_2	G0-9602	EG30090	mRNA	rRNA	ldrA	rrsH	small toxic polypeptide LdrA	16S ribosomal RNA	1269209	1269209	-	224517	224517	+	7	54	21257	18235664	111.205	5.21357e-07
Hfq_t4rnl1_2	insI-2.ydbC.IGR	G0-8871	IGR	sRNA	insI-2.ydbC.IGR	arcZ		small regulatory RNA ArcZ	1471321	1471324	+	3350695	3350697	+	7	55	1271	18255649	1828.05	1.72618e-15
Hfq_t4rnl1_2	cfa.5UTR	cpxP.3UTR:G0-16649:fieF.EST5UTR	5UTR	3UTR:sRNA:5UTR	cfa.5UTR	cpxP.3UTR:cpxQ:fieF.EST5UTR	cyclopropane fatty acyl phospholipid synthase	periplasmic protein CpxP:small regulatory RNA CpxQ:Zn<sup>2+</sup>/Fe<sup>2+</sup>/Cd<sup>2+</sup> exporter	1741225	1741271	+	4106372	4106385	+	7	307	332	18256336	1253.82	1.7267e-14
Hfq_t4rnl1_2	shiA.5UTR	G0-8867	5UTR	sRNA	shiA.5UTR	gcvB	shikimate:H+ symporter	small regulatory RNA GcvB	2053566	2053629	+	2942881	2942901	+	11	96	15494	18241381	134.901	2.06457e-14
Hfq_t4rnl1_2	EG12068	G0-8871	mRNA	sRNA	napF	arcZ	ferredoxin-type protein	small regulatory RNA ArcZ	2303247	2303352	-	3350670	3350697	+	10	274	1268	18255430	525.439	9.33667e-19
Hfq_t4rnl1_2	aroC.prmB.TU:EG12449	G0-8867	TU:mRNA	sRNA	aroC.prmB.TU:prmB	gcvB	chorismate synthase:ribosomal protein L3 <i>N</i><sup>5</sup>-glutamine methyltransferase:ribosomal protein L3 <i>N</i><sup>5</sup>-glutamine methyltransferase	small regulatory RNA GcvB	2447490	2447561	-	2942733	2942900	+	13	207	11111	18245651	103.129	1.93818e-16
Hfq_t4rnl1_2	EG10522	EG12295	mRNA	mRNA	kgtP	yibN	&alpha;-ketoglutarate:H<sup>+</sup> symporter	putative sulfurtransferase YibN	2724466	2724466	-	3784758	3784758	-	7	3557	222	18253196	161.808	2.68514e-08
Hfq_t4rnl1_2	EG30035	flgK.AS	tRNA	AS	gltW	flgK.AS	tRNA-Glu(UUC)	flagellar hook-filament junction protein 1	2729444	2729444	-	1139431	1139431	-	7	1769539	0	16487436	#NUM!	0.0349313
Hfq_t4rnl1_2	ygaH.AS	EG30096	AS	tRNA	ygaH.AS	serW	L-valine exporter, YgaH component	tRNA-Ser(GGA)	2810593	2810647	-	925922	925928	-	8	10	69692	18187272	208.773	8.29364e-10
Hfq_t4rnl1_2	G0-10465	ibpB.EST3UTR	mRNA	3UTR	arfA	ibpB.EST3UTR	alternative ribosome-rescue factor A	small heat shock protein IbpB	3438574	3438574	-	3866427	3866427	-	7	40	366	18256569	8729.23	3.83568e-20
Hfq_t4rnl1_2	EG10878:rplQ.rpoA.TU:EG10893	EG10910	mRNA:TU:mRNA	mRNA	rplQ:rplQ.rpoA.TU:rpoA	rpsK	50S ribosomal subunit protein L17:50S ribosomal subunit protein L17:RNA polymerase subunit &alpha;:RNA polymerase subunit &alpha;	30S ribosomal subunit protein S11	3439886	3440085	-	3441803	3442028	-	33	11558	11109	18234282	4.68646	5.14655e-07
Hfq_t4rnl1_2	EG10916:EG10887	EG10902	mRNA:mRNA	mRNA	rpsQ:rpmC	rpsC	30S ribosomal subunit protein S17:50S ribosomal subunit protein L29	30S ribosomal subunit protein S3	3448393	3448633	-	3449606	3449692	-	17	11719	2001	18243245	13.2255	2.80519e-08
Hfq_t4rnl1_2	EG10909	xylB.xylA.TU	mRNA	TU	rpsJ	xylB.xylA.TU	30S ribosomal subunit protein S10	xylulokinase:xylose isomerase	3453229	3453229	-	3729387	3729387	-	7	7184	53	18249738	335.515	2.41734e-10
Hfq_t4rnl1_2	EG10074	aroB.aroK.TU	mRNA	TU	aroB	aroB.aroK.TU	3-dehydroquinate synthase	3-dehydroquinate synthase:shikimate kinase 1	3517515	3517583	-	3518491	3518562	-	9	187	1549	18255237	567.201	9.81243e-17
Hfq_t4rnl1_2	EG11360	G0-8863	mRNA	sRNA	bax	rprA	putative glycoside hydrolase Bax	small regulatory RNA RprA	3737114	3737138	-	1770477	1770477	+	7	194	111	18256670	5934.65	4.03864e-19
Hfq_t4rnl1_2	EG11270	EG11737	mRNA	mRNA	ilvL	metI	<i>ilvXGMEDA</i> operon leader peptide	L-methionine/D-methionine ABC transporter membrane subunit	3950376	3950376	+	220974	220974	-	7	1288	121	18255566	819.959	3.62516e-13
Hfq_t4rnl1_2	EG10845	EG10316	mRNA	mRNA	rho	lpxD	transcription termination factor Rho	UDP-3-<i>O</i>-(3-hydroxymyristoyl)glucosamine <i>N</i>-acyltransferase	3966985	3966985	+	201305	201305	+	7	565	516	18255894	438.332	2.49722e-11
Hfq_t4rnl1_2	EG30084:tRNAnn168:rrsA.ileT.TU	tRNAnn103	rRNA:IGR:TU	5UTR	rrsA:rrsA.ileT.IGR:rrsA.ileT.TU	rrsG.5UTR	16S ribosomal RNA:16S ribosomal RNA:tRNA-Ile(GAU):16S ribosomal RNA:tRNA-Ile(GAU)	16S ribosomal RNA	4037070	4037084	+	2731164	2731181	-	7	58	5894	18251023	373.721	1.09328e-10
Hfq_t4rnl1_2	aceB.5UTR	EG10023	5UTR	mRNA	aceB.5UTR	aceB	malate synthase A	malate synthase A	4215403	4215403	+	4216437	4216437	+	7	320	68	18256587	5872.98	4.77765e-19
Hfq_t4rnl1_2	EG11612	pmrR.EST3UTR	mRNA	3UTR	proP	pmrR.EST3UTR	osmolyte:H<sup>+</sup> symporter ProP	small regulatory membrane protein PmrR	4330935	4330935	+	4332210	4332210	+	7	353	206	18256416	1757.4	1.69149e-15
Hfq_t4rnl1_2	EG10330	EG30090	mRNA	rRNA	frdA	rrsH	fumarate reductase flavoprotein subunit	16S ribosomal RNA	4380946	4380946	-	225109	225109	+	7	170	19977	18236828	37.5896	0.000665413
Hfq_t4rnl1_2	EG11250	EG30055	mRNA	tRNA	chpS	lysT	ChpS antitoxin of the ChpB-ChpS toxin-antitoxin system	tRNA-Lys(UUU)	4448630	4448630	+	780599	780599	+	7	34	5037	18251904	746.028	1.18597e-12
Hfq_t4rnl1_2	EG10458	G0-8871	mRNA	sRNA	hsdM	arcZ	type I restriction enzyme EcoKI methylase subunit	small regulatory RNA ArcZ	4582882	4582891	-	3350695	3350696	+	7	48	1271	18255656	2094.64	7.12568e-16
Hfq_t4rnl1_2	EG10052	EG10053	mRNA	mRNA	araA	araB	L-arabinose isomerase	ribulokinase	67100	67100	-	68796	68796	-	6	1376	548	18255052	145.256	3.05142e-06
Hfq_t4rnl1_2	setA.EST3UTR	EG30099	3UTR	other-ncRNA	setA.EST3UTR	ssrS	sugar exporter SetA	6S RNA	78805	78805	+	3056023	3056023	+	6	24	887	18256065	5145.45	3.47218e-15
Hfq_t4rnl1_2	mak.EST5UTR	RUVB	5UTR	mRNA	mak.EST5UTR	ruvB	fructokinase	Holliday junction branch migration complex subunit RuvB	410119	410119	+	1944916	1944916	-	6	29	100	18256847	37772.8	2.33994e-20
Hfq_t4rnl1_2	mak.AS	ftnA.EST3UTR	AS	3UTR	mak.AS	ftnA.EST3UTR	fructokinase	ferritin iron storage protein	411008	411008	-	1989247	1989247	+	6	150	678	18256148	1077.06	2.12562e-11
Hfq_t4rnl1_2	EG10060	G0-16649:fieF.EST5UTR	mRNA	sRNA:5UTR	araJ	cpxQ:fieF.EST5UTR	putative transport protein AraJ	small regulatory RNA CpxQ:Zn<sup>2+</sup>/Fe<sup>2+</sup>/Cd<sup>2+</sup> exporter	412122	412425	-	4106381	4106387	+	9	2484	330	18254159	200.419	9.94326e-13
Hfq_t4rnl1_2	G6243	EG11506	mRNA	mRNA	ybaV	ftsH	helix-hairpin-helix 3 family protein	ATP-dependent zinc metalloprotease FtsH	464133	464133	+	3326509	3326509	-	6	41	664	18256271	4023.57	1.11344e-14
Hfq_t4rnl1_2	essD.5UTR	G0-8863	5UTR	sRNA	essD.5UTR	rprA	DLP12 prophage; putative phage lysis protein	small regulatory RNA RprA	577234	577234	+	1770469	1770473	+	6	30	112	18256834	32601.5	5.42372e-20
Hfq_t4rnl1_2	G0-16677.AS	EG10148	AS	mRNA	sokE.AS	cheR	small RNA SokE	chemotaxis protein methyltransferase	607792	607792	-	1968595	1968595	-	6	437	99	18256440	2531.92	1.37733e-13
Hfq_t4rnl1_2	EG30059	G7614	tRNA	mRNA	metU	yqjK	tRNA-Met(CAU)	PF13997 family protein YqjK	696692	696692	-	3250255	3250255	+	6	7107	135	18249734	114.127	1.42111e-05
Hfq_t4rnl1_2	EG11007	rpsA.ihfB.TU	mRNA	TU	tolA	rpsA.ihfB.TU	Tol-Pal system protein TolA	30S ribosomal subunit protein S1:integration host factor subunit &beta;	777053	777053	+	963805	963805	+	6	91	230	18256655	5233.63	1.87791e-15
Hfq_t4rnl1_2	EG30109	G0-8863	tRNA	sRNA	valT	rprA	tRNA-Val(UAC)	small regulatory RNA RprA	780809	780815	+	1770469	1770475	+	6	23866	112	18232998	40.9272	0.00631088
Hfq_t4rnl1_2	ybiT.ldtB.IGR	EG11224	IGR	mRNA	ybiT.ldtB.IGR	fliO	putative ATP-binding protein YbiT:L,D-transpeptidase LdtB	flagellar biosynthesis protein FliO	855799	855799	-	2021637	2021637	+	6	68	727	18256181	2215.74	3.29672e-13
Hfq_t4rnl1_2	G6490	G6489	mRNA	mRNA	pqiA	uup	intermembrane transport protein PqiA	ATP-binding protein Uup	1012082	1012082	+	1010747	1010747	+	6	101	136	18256739	7974.7	1.56172e-16
Hfq_t4rnl1_2	G361	alx.EST5UTR	mRNA	5UTR	flgE	alx.EST5UTR	flagellar hook protein FlgE	putative membrane-bound redox modulator Alx	1132773	1132773	+	3238561	3238561	+	6	730	308	18255938	487.171	2.2951e-09
Hfq_t4rnl1_2	rpmF.plsX.TU	aceF.lpd.TU	TU	TU	rpmF.plsX.TU	aceF.lpd.TU	50S ribosomal subunit protein L32:putative phosphate acyltransferase	AceF-dihydrolipoate // AceF-S-acetyldihydrolipoate // AceF-lipoate // pyruvate dehydrogenase, E2 subunit:lipoamide dehydrogenase	1147583	1147591	+	127588	127620	+	8	1524	3965	18251485	24.1635	0.0011959
Hfq_t4rnl1_2	ychH.5UTR	aslB.AS	5UTR	AS	ychH.5UTR	aslB.AS	stress-induced protein	putative anaerobic sulfatase maturation enzyme AslB	1258760	1258760	+	3983602	3983602	-	6	1212	0	18255764	#NUM!	3.78567e-20
Hfq_t4rnl1_2	EG10035	aldA.5UTR	mRNA	5UTR	aldA	aldA.5UTR	aldehyde dehydrogenase A	aldehyde dehydrogenase A	1489417	1489668	+	1488216	1488255	+	7	267	72	18256636	6647.76	1.99848e-19
Hfq_t4rnl1_2	grxD.5UTR	dksA.sfsA.TU	5UTR	TU	grxD.5UTR	dksA.sfsA.TU	glutaredoxin 4	RNA polymerase-binding transcription factor DksA:sugar fermentation stimulation protein A	1734126	1734126	-	160610	160610	-	6	651	254	18256071	662.436	3.70653e-10
Hfq_t4rnl1_2	EG10954	ycaD.EST3UTR	mRNA	3UTR	sodB	ycaD.EST3UTR	superoxide dismutase (Fe)	putative transporter YcaD	1735900	1735900	+	947066	947066	+	6	2013	30	18254933	1813.7	1.53291e-12
Hfq_t4rnl1_2	tcyP.5UTR	G0-8871	5UTR	sRNA	tcyP.5UTR	arcZ	cystine/sulfocysteine:cation symporter	small regulatory RNA ArcZ	1810908	1810914	+	3350696	3350696	+	6	74	1272	18255630	1163.67	1.51224e-11
Hfq_t4rnl1_2	EG12394	EG10060	mRNA	mRNA	msrB	araJ	methionine sulfoxide reductase B	putative transport protein AraJ	1862295	1862295	-	412428	412428	-	6	177	503	18256296	1230.33	9.47713e-12
Hfq_t4rnl1_2	G6972	insB-1.AS:G6085.AS	mRNA	AS:AS	dgcJ	insB-1.AS:insB-1.AS	diguanylate cyclase DgcJ	:	1872908	1872977	+	19870	19880	+	6	1	62	18256913	1.7668e+06	6.47552e-27
Hfq_t4rnl1_2	EG10858	EG12345	mRNA	mRNA	rnd	ydfG	RNase D	3-hydroxy acid dehydrogenase YdfG	1887793	1887793	-	1627539	1627539	+	6	76	158	18256742	9122.29	7.28668e-17
Hfq_t4rnl1_2	EG10925	uhpT.EST3UTR:G0-17104	mRNA	3UTR:sRNA	ruvC	uhpT.EST3UTR:uhpU	crossover junction endodeoxyribonuclease RuvC	hexose-6-phosphate:phosphate antiporter:small RNA UhpU	1947202	1947202	-	3845733	3845733	-	6	187	793	18255996	738.656	1.9753e-10
Hfq_t4rnl1_2	EG11138	G0-8871	mRNA	sRNA	nudB	arcZ	dihydroneopterin triphosphate diphosphatase	small regulatory RNA ArcZ	1948376	1948376	-	3350696	3350696	+	6	502	1272	18255202	171.533	1.13674e-06
Hfq_t4rnl1_2	EG10602	EG12082	mRNA	mRNA	motB	nuoA	motility protein B	NADH:quinone oxidoreductase subunit A	1975636	1975636	-	2404720	2404720	-	6	1064	222	18255690	463.719	3.13672e-09
Hfq_t4rnl1_2	sdiA.EST3UTR	EG10367	3UTR	mRNA	sdiA.EST3UTR	gapA	DNA-binding transcriptional dual regulator SdiA	glyceraldehyde-3-phosphate dehydrogenase A	1996075	1996075	-	1863077	1863077	+	6	15	1935	18255026	3773.65	3.37544e-14
Hfq_t4rnl1_2	EG11355	G0-8871	mRNA	sRNA	fliA	arcZ	RNA polymerase sigma factor FliA	small regulatory RNA ArcZ	2001075	2001091	-	3350696	3350697	+	6	221	1272	18255483	389.641	8.86861e-09
Hfq_t4rnl1_2	G0-17102	EG12178	sRNA	mRNA	fliX	dsbD	small RNA FliX	thiol-disulfide exchange protein DsbD	2001948	2001948	-	4364409	4364409	-	6	4220	30	18252726	865.058	1.29007e-10
Hfq_t4rnl1_2	G7148	G0-8878	mRNA	sRNA	pdeN	cyaR	putative c-di-GMP phosphodiesterase PdeN	small regulatory RNA CyaR	2271591	2271591	+	2167200	2167200	+	6	82	716	18256178	1865.67	8.80117e-13
Hfq_t4rnl1_2	EG10401	G0-8871	mRNA	sRNA	glpT	arcZ	sn-glycerol 3-phosphate:phosphate antiporter	small regulatory RNA ArcZ	2352360	2352363	-	3350695	3350697	+	6	112	1272	18255592	768.851	1.6545e-10
Hfq_t4rnl1_2	yfbV.EST5UTR	EG30098	5UTR	sRNA	yfbV.EST5UTR	spf	PF04217 family membrane protein YfbV	small regulatory RNA Spot 42	2413157	2413160	-	4050001	4050006	+	6	56	36335	18220585	53.728	0.00151019
Hfq_t4rnl1_2	EG10198	EG12732	mRNA	mRNA	cysW	sstT	sulfate/thiosulfate ABC transporter inner membrane subunit CysW	serine/threonine:Na+ symporter	2541087	2541087	-	3240637	3240637	+	6	53	91	18256832	22712.2	3.76227e-19
Hfq_t4rnl1_2	kgtP.EST5UTR	G0-16649:fieF.EST5UTR	5UTR	sRNA:5UTR	kgtP.EST5UTR	cpxQ:fieF.EST5UTR	&alpha;-ketoglutarate:H<sup>+</sup> symporter	small regulatory RNA CpxQ:Zn<sup>2+</sup>/Fe<sup>2+</sup>/Cd<sup>2+</sup> exporter	2725769	2725803	-	4106382	4106388	+	7	579	332	18256064	664.796	1.39875e-12
Hfq_t4rnl1_2	G0-10695	ibpB.EST3UTR	other-ncRNA	3UTR	sokX	ibpB.EST3UTR	small RNA SokX	small heat shock protein IbpB	2887352	2887353	+	3866427	3866478	-	6	29	367	18256580	10292.2	4.92563e-17
Hfq_t4rnl1_2	zapA.EST5UTR	EG10770	5UTR	mRNA	zapA.EST5UTR	proS	cell division protein ZapA	proline&mdash;tRNA ligase	3055553	3055553	+	218619	218619	-	6	166	114	18256696	5788.43	1.01563e-15
Hfq_t4rnl1_2	EG30065	G7689	tRNA	mRNA	pheV	tldD	tRNA-Phe(GAA)	metalloprotease subunit TldD	3110413	3110413	+	3391723	3391723	-	6	10933	131	18245912	76.4374	0.000154343
Hfq_t4rnl1_2	EG11376	EG11699	mRNA	mRNA	ftsP	gpmA	cell division protein FtsP	2,3-bisphosphoglycerate-dependent phosphoglycerate mutase	3162302	3162302	-	787561	787561	-	6	126	116	18256734	7494.55	2.23521e-16
Hfq_t4rnl1_2	EG10766	EG10783	mRNA	mRNA	secY	pstB	Sec translocon subunit SecY	phosphate ABC transporter ATP binding subunit	3443709	3443709	-	3907858	3907858	-	6	6540	237	18250199	70.6468	0.000230242
Hfq_t4rnl1_2	EG10882	G6786	mRNA	mRNA	rplV	gadC	50S ribosomal subunit protein L22	L-glutamate:4-aminobutyrate antiporter	3450009	3450009	-	1569847	1569847	-	6	5114	3	18251859	7138	1.76982e-14
Hfq_t4rnl1_2	EG10909	yhcN.EST3UTR	mRNA	3UTR	rpsJ	yhcN.EST3UTR	30S ribosomal subunit protein S10	DUF1471 domain-containing stress-induced protein YhcN	3453229	3453376	-	3385845	3385852	+	8	11184	752	18245038	17.3548	0.0152914
Hfq_t4rnl1_2	rpsL.5UTR	G0-8871	5UTR	sRNA	rpsL.5UTR	arcZ	30S ribosomal subunit protein S12	small regulatory RNA ArcZ	3474596	3474598	-	3350695	3350696	+	6	2446	1272	18253258	35.2004	0.0131063
Hfq_t4rnl1_2	EG10381	EG10378	mRNA	mRNA	glgX	glgB	limit dextrin alpha-1,6-glucohydrolase	1,4-alpha-glucan branching enzyme	3570483	3570483	-	3572122	3572122	-	6	110	27	18256839	36882.5	2.77719e-20
Hfq_t4rnl1_2	EG10098	atpD.atpG.TU	mRNA	TU	atpA	atpD.atpG.TU	ATP synthase F<sub>1</sub> complex subunit &alpha;	ATP synthase F<sub>1</sub> complex subunit &beta;:ATP synthase F<sub>1</sub> complex subunit &gamma;	3919060	3919199	-	3917384	3917398	-	8	2463	423	18254088	140.167	1.27265e-09
Hfq_t4rnl1_2	EG10497	EG10501	mRNA	mRNA	ilvE	ilvM	branched-chain-amino-acid aminotransferase	acetolactate synthase II subunit IlvM	3953264	3953264	+	3952209	3952209	+	6	109	311	18256556	3231.34	3.19075e-14
Hfq_t4rnl1_2	EG10628	EG11232	mRNA	mRNA	fpr	rpmJ	flavodoxin/ferredoxin-NADP<sup>+</sup> reductase	50S ribosomal subunit protein L36	4113736	4113736	-	3442680	3442680	-	6	153	5487	18251336	130.443	6.30628e-06
Hfq_t4rnl1_2	EG11428	EG30098	mRNA	sRNA	sthA	spf	soluble pyridine nucleotide transhydrogenase	small regulatory RNA Spot 42	4160738	4160783	-	4049960	4050007	+	11	99	38451	18218421	52.6454	5.54535e-10
Hfq_t4rnl1_2	EG30085	tRNAnn167	rRNA	5UTR	rrsB	rrsA.5UTR	16S ribosomal RNA	16S ribosomal RNA	4168197	4168200	+	4035525	4035533	+	6	34	83	18256859	38816.9	1.88493e-20
Hfq_t4rnl1_2	EG30102	amyA.AS	tRNA	AS	thrU	amyA.AS	tRNA-Thr(UGU)	alpha-amylase	4175405	4175405	+	2006270	2006270	-	6	75510	1	18181465	1444.69	1.51817e-08
Hfq_t4rnl1_2	yjeJ.AS	EG10146	AS	mRNA	yjeJ.AS	cheA	protein YjeJ	chemotaxis protein CheA // chemotaxis protein CheA(S)	4373396	4373396	+	1974550	1974550	-	6	73	269	18256634	5578.24	1.3346e-15
Hfq_t4rnl1_2	mgtL.mgtA.TU	ykgH.EST3UTR	TU	3UTR	mgtL.mgtA.TU	ykgH.EST3UTR	leader peptide MgtL:Mg<sup>2+</sup> importing P-type ATPase	uncharacterized protein YkgH	4467530	4467533	+	324603	324603	-	6	234	241	18256501	1942.39	6.23243e-13
Hfq_t4rnl1_2	EG10999	EG10998	mRNA	mRNA	thrB	thrA	homoserine kinase	fused aspartate kinase/homoserine dehydrogenase 1	2961	3096	+	1460	1666	+	11	4033	3145	18249793	15.8271	0.000108959
Hfq_t4rnl1_2	G0-9581	proP.EST3UTR	sRNA	3UTR	sokC	proP.EST3UTR	small regulatory RNA antitoxin SokC	osmolyte:H<sup>+</sup> symporter ProP	16952	16970	+	4332049	4332052	+	5	583	549	18255845	285.188	6.2329e-06
Hfq_t4rnl1_2	G0-9581	galU.5UTR	sRNA	5UTR	sokC	galU.5UTR	small regulatory RNA antitoxin SokC	UTP&mdash;glucose-1-phosphate uridylyltransferase	16952	16978	+	1291428	1291443	+	5	583	157	18256237	997.271	1.28839e-08
Hfq_t4rnl1_2	EG10052	mqo.eco.IGR	mRNA	IGR	araA	mqo.eco.IGR	L-arabinose isomerase	malate:quinone oxidoreductase:serine protease inhibitor ecotin	66903	66990	-	2304404	2304653	-	6	1996	475	18254505	115.523	1.19609e-05
Hfq_t4rnl1_2	EG10054	G0-8863	mRNA	sRNA	araC	rprA	AraC	small regulatory RNA RprA	70903	70903	+	1770476	1770476	+	5	1246	113	18255618	648.291	1.13243e-07
Hfq_t4rnl1_2	EG11084	EG10489	mRNA	mRNA	mraZ	icd	DNA-binding transcriptional repressor MraZ	isocitrate dehydrogenase	89940	89940	+	1195998	1195998	+	5	150	1994	18254833	305.163	4.69018e-06
Hfq_t4rnl1_2	EG10621	rplA.rplJ.TU	mRNA	TU	murE	rplA.rplJ.TU	UDP-N-acetylmuramoyl-L-alanyl-D-glutamate--2,6-diaminopimelate ligase	50S ribosomal subunit protein L1:50S ribosomal subunit protein L10	93488	93488	+	4179861	4179861	+	5	165	6275	18250537	88.1349	0.00222293
Hfq_t4rnl1_2	EG12316	G6240	mRNA	mRNA	acnB	yajQ	AcnB	nucleotide binding protein YajQ	131683	131683	+	444953	444953	+	5	962	115	18255900	825.088	3.40063e-08
Hfq_t4rnl1_2	EG11539	EG10335	mRNA	mRNA	pyrH	frr	UMP kinase	ribosome-recycling factor	191871	191871	+	192999	192999	+	5	132	524	18256321	1319.71	3.24405e-09
Hfq_t4rnl1_2	tRNAnn1	EG12284	5UTR	mRNA	rrsH.5UTR	lyxK	16S ribosomal RNA	L-xylulose kinase	223656	223656	+	3748134	3748134	+	5	116700	0	18140277	#NUM!	4.63933e-06
Hfq_t4rnl1_2	tRNAnn7:alaV.rrlH.TU	G6934	IGR:TU	mRNA	alaV.rrlH.IGR:alaV.rrlH.TU	tcyP	tRNA-Ala(UGC):23S ribosomal RNA:tRNA-Ala(UGC):23S ribosomal RNA	cystine/sulfocysteine:cation symporter	225675	225675	+	1811514	1811514	+	5	12096	124	18244757	60.8197	0.0142818
Hfq_t4rnl1_2	tRNAnn9:rrlH.rrfH.TU	EG10942	IGR:TU	mRNA	rrlH.rrfH.IGR:rrlH.rrfH.TU	selB	23S ribosomal RNA:5S ribosomal RNA:23S ribosomal RNA:5S ribosomal RNA	selenocysteyl-tRNA-specific translation elongation factor	228691	228691	+	3759065	3759065	-	5	23049	58	18233870	68.1976	0.0092253
Hfq_t4rnl1_2	G6200	pdhR.aceE.IGR	mRNA	IGR	prpE	pdhR.aceE.IGR	propionyl-CoA synthetase	DNA-binding transcriptional dual regulator PdhR:pyruvate dehydrogenase E1 component	354012	354012	+	122924	122924	+	5	2	1791	18255184	25481.8	8.3619e-14
Hfq_t4rnl1_2	EG10060	G0-8878	mRNA	sRNA	araJ	cyaR	putative transport protein AraJ	small regulatory RNA CyaR	411855	411886	-	2167185	2167200	+	5	285	717	18255975	446.695	6.78278e-07
Hfq_t4rnl1_2	sbcC.EST3UTR	uhpT.EST3UTR:G0-17104	3UTR	3UTR:sRNA	sbcC.EST3UTR	uhpT.EST3UTR:uhpU	ATP-dependent structure-specific DNA nuclease - SbcC subunit	hexose-6-phosphate:phosphate antiporter:small RNA UhpU	412504	412531	-	3845732	3845774	-	5	287	794	18255896	400.563	1.16573e-06
Hfq_t4rnl1_2	EG10996	EG30098	mRNA	sRNA	tgt	spf	tRNA-guanine transglycosylase	small regulatory RNA Spot 42	426561	426714	+	4050001	4050006	+	9	269	36332	18220372	16.7787	0.0031578
Hfq_t4rnl1_2	EG10182	EG10179	mRNA	mRNA	cyoE	cyoB	heme O synthase	cytochrome <i>bo</i><sub>3</sub> subunit 1	446818	446858	-	448706	449118	-	9	2703	3641	18250629	16.6899	0.00292111
Hfq_t4rnl1_2	EG10180	G7459	mRNA	mRNA	cyoC	rppH	cytochrome <i>bo</i><sub>3</sub> subunit 3	RNA pyrophosphohydrolase	448418	448418	-	2968931	2968931	-	5	366	69	18256542	3614.58	2.35897e-11
Hfq_t4rnl1_2	EG10158	ecpA.AS	mRNA	AS	clpP	ecpA.AS	ATP-dependent Clp protease proteolytic subunit	common pilus major subunit	457080	457080	+	310321	310321	+	5	119	47	18256811	16321.1	1.50448e-14
Hfq_t4rnl1_2	G6242	G0-8871	mRNA	sRNA	ppiD	arcZ	periplasmic folding chaperone	small regulatory RNA ArcZ	462618	462642	+	3350696	3350696	+	5	226	1273	18255478	317.268	3.75448e-06
Hfq_t4rnl1_2	acrB.AS	yciK.EST5UTR	AS	5UTR	acrB.AS	yciK.EST5UTR	multidrug efflux pump RND permease AcrB	putative oxidoreductase	481581	481581	+	1329168	1329168	-	5	0	3	18256974	#NUM!	1.44017e-27
Hfq_t4rnl1_2	G6276	EG11619	mRNA	mRNA	allR	mfd	DNA-binding transcriptional repressor AllR	transcription-repair coupling factor	533011	533011	+	1172604	1172604	-	5	98	59	18256820	15787.6	1.71608e-14
Hfq_t4rnl1_2	hokE.sokE.IGR	ilvL.5UTR	IGR	5UTR	hokE.sokE.IGR	ilvL.5UTR	protein HokE:small RNA SokE	<i>ilvXGMEDA</i> operon leader peptide	607793	607793	-	3950321	3950321	+	5	438	1375	18255164	151.558	0.000143998
Hfq_t4rnl1_2	hokE.sokE.IGR	G6408	IGR	mRNA	hokE.sokE.IGR	ybhQ	protein HokE:small RNA SokE	inner membrane protein YbhQ	607794	607794	-	824827	824827	+	5	438	86	18256453	2423.34	1.65949e-10
Hfq_t4rnl1_2	cstA.5UTR	G0-8871	5UTR	sRNA	cstA.5UTR	arcZ	pyruvate transporter CstA	small regulatory RNA ArcZ	629867	629873	+	3350695	3350697	+	5	146	1273	18255558	491.116	4.3981e-07
Hfq_t4rnl1_2	EG11384	EG10673	mRNA	mRNA	ahpC	ompT	alkyl hydroperoxide reductase, AhpC component	DLP12 prophage; omptin family outer membrane protease OmpT	639002	639002	+	585463	585463	-	5	1150	1216	18254611	65.2696	0.00919028
Hfq_t4rnl1_2	EG10933	EG11067	mRNA	mRNA	sdhC	valS	succinate:quinone oxidoreductase, membrane protein SdhC	valine&mdash;tRNA ligase	755558	755558	+	4481066	4481066	-	5	68	236	18256673	5688.15	2.50818e-12
Hfq_t4rnl1_2	EG10173	EG10307	mRNA	mRNA	cydA	fic	cytochrome <i>bd</i>-I subunit 1	putative adenosine monophosphate&mdash;protein transferase Fic	771741	771741	+	3491120	3491120	-	5	172	6	18256799	88453.5	1.62475e-17
Hfq_t4rnl1_2	EG11008	G0-17100:aspA.3UTR	mRNA	sRNA:3UTR	tolB	aspX:aspA.3UTR	Tol-Pal system periplasmic protein TolB	small regulatory RNA AspX:aspartate ammonia-lyase	777886	777886	+	4366872	4366872	-	5	217	1157	18255603	363.557	1.91093e-06
Hfq_t4rnl1_2	EG30109	EG10460	tRNA	mRNA	valT	hsdS	tRNA-Val(UAC)	type I restriction enzyme EcoKI specificity subunit	780804	780804	+	4581426	4581426	-	5	23867	53	18233057	72.0702	0.00718298
Hfq_t4rnl1_2	EG11698	EG10363	mRNA	mRNA	galM	galK	galactose-1-epimerase	galactokinase	788082	788443	-	789653	789869	-	8	1408	212	18255354	489.262	6.5811e-14
Hfq_t4rnl1_2	EG11677	EG30055	mRNA	tRNA	modF	lysT	ABC family protein ModF	tRNA-Lys(UUU)	793682	793682	-	780579	780579	+	5	84	5039	18251854	215.602	2.84314e-05
Hfq_t4rnl1_2	G6397	pgl.EST5UTR	mRNA	5UTR	pgl	pgl.EST5UTR	6-phosphogluconolactonase	6-phosphogluconolactonase	799552	799552	+	798539	798539	+	5	270	49	18256658	6899.72	1.02707e-12
Hfq_t4rnl1_2	G6409	G357	mRNA	mRNA	ybhR	flgA	ABC exporter membrane subunit YbhR	flagellar basal body P-ring formation protein FlgA	826077	826077	-	1130342	1130342	-	5	17	150	18256810	35797.7	4.73016e-16
Hfq_t4rnl1_2	ybiA.EST3UTR	G0-17102	3UTR	sRNA	ybiA.EST3UTR	fliX	<i>N</i>-glycosidase YbiA	small RNA FliX	832243	832406	-	2001913	2002059	-	6	31	30513	18226432	115.613	2.10822e-05
Hfq_t4rnl1_2	EG10388	EG30105	mRNA	tRNA	glnP	trpT	L-glutamine ABC transporter membrane subunit	tRNA-Trp(CCA)	846734	846734	-	3946991	3946991	+	5	121	8343	18248513	90.3836	0.00202405
Hfq_t4rnl1_2	ybjL.AS	G6833	AS	mRNA	ybjL.AS	flxA	putative transport protein YbjL	Qin prophage; PF14282 family protein FlxA	888233	888233	+	1646599	1646599	+	5	0	790	18256187	#NUM!	6.72059e-17
Hfq_t4rnl1_2	ybjX.EST3UTR	EG10660	3UTR	mRNA	ybjX.EST3UTR	nrdA	DUF535 domain-containing protein YbjX	ribonucleoside-diphosphate reductase 1 subunit &alpha;	918085	918085	-	2345849	2345849	+	5	835	88	18256054	1242.25	4.58742e-09
Hfq_t4rnl1_2	EG11409	EG10613	mRNA	mRNA	lpxK	msbA	tetraacyldisaccharide 4'-kinase	ATP-binding lipopolysaccharide transport protein	969014	969014	+	967584	967584	+	5	67	48	18256862	28384.4	1.03243e-15
Hfq_t4rnl1_2	EG10426	EG30090	mRNA	rRNA	helD	rrsH	DNA helicase IV	16S ribosomal RNA	1024978	1024978	+	223824	223824	+	5	25	56225	18200727	64.7425	0.0160978
Hfq_t4rnl1_2	putP.AS	tRNAnn145	AS	3UTR	putP.AS	proK.3UTR	proline:Na<sup>+</sup> symporter	tRNA-Pro(CGG)	1079741	1079741	-	3708411	3708411	-	5	0	37	18256940	#NUM!	2.18769e-23
Hfq_t4rnl1_2	EG30097	EG30012	tRNA	tRNA	serX	alaX	tRNA-Ser(GGA)	tRNA-Ala(GGC)	1097599	1097599	-	2518041	2518041	-	5	54	28737	18228186	58.7325	0.0195998
Hfq_t4rnl1_2	G361	ibpB.EST3UTR	mRNA	3UTR	flgE	ibpB.EST3UTR	flagellar hook protein FlgE	small heat shock protein IbpB	1133545	1133545	+	3866427	3866427	-	5	1473	368	18255136	168.385	8.5784e-05
Hfq_t4rnl1_2	G363	EG10052	mRNA	mRNA	flgG	araA	flagellar basal-body rod protein FlgG	L-arabinose isomerase	1135507	1135507	+	67846	67846	-	5	129	910	18255938	777.576	4.51474e-08
Hfq_t4rnl1_2	EG50003	plsB.ubiA.IGR	mRNA	IGR	acpP	plsB.ubiA.IGR	octanoyl-ACP // lipoyl-ACP // <i>cis</i>-&Delta;<sup>5</sup>-dodecenoyl-ACP // <i>trans</i>-&Delta;<sup>2</sup>-cis-&Delta;<sup>5</sup>-dodecenoyl-ACP // succinyl-ACP // <i>cis</i>-&Delta;<SUP>3</SUP>-decenoyl-ACP // 3-oxo-<i>cis</i>-&Delta;<sup>5</sup>-dodecenoyl-ACP // (3<i>R</i>)-hydroxy <i>cis</i> &Delta;<sup>5</sup>-dodecenoyl-ACP // (3<i>R</i>)-3-hydroxybutanoyl-ACP // <i>trans</i> oct-2-en…	glycerol-3-phosphate 1-<i>O</i>-acyltransferase:4-hydroxybenzoate octaprenyltransferase	1151789	1151789	+	4253895	4253895	-	5	11868	16	18245093	480.417	1.0192e-06
Hfq_t4rnl1_2	EG10457	EG10415	mRNA	mRNA	hns	greA	DNA-binding transcriptional dual regulator H-NS	transcription elongation factor GreA	1292813	1292813	-	3328691	3328691	-	5	3022	89	18253866	339.344	2.94335e-06
Hfq_t4rnl1_2	osmC.bdm.IGR	yqiC.EST3UTR	IGR	3UTR	osmC.bdm.IGR	yqiC.EST3UTR	osmotically inducible peroxiredoxin OsmC:biofilm-dependent modulation protein		1556469	1556469	-	3185189	3185189	+	5	0	419	18256558	#NUM!	2.8681e-18
Hfq_t4rnl1_2	ydeE.EST5UTR	G0-8867	5UTR	sRNA	ydeE.EST5UTR	gcvB	dipeptide exporter	small regulatory RNA GcvB	1621290	1621308	+	2942870	2942901	+	11	20	15494	18241457	647.528	5.98553e-21
Hfq_t4rnl1_2	G0-10671	slyB.5UTR	sRNA	5UTR	mgrR	slyB.5UTR	small regulatory RNA MgrR	outer membrane lipoprotein SlyB	1622862	1622862	-	1719861	1719861	+	5	1787	160	18255030	319.233	3.72664e-06
Hfq_t4rnl1_2	G6861	EG10152	mRNA	mRNA	ydgI	modC	putative arginine:ornithine antiporter	molybdate ABC transporter ATP binding subunit	1680656	1680656	+	797120	797120	+	5	32	111	18256834	25699.4	1.79769e-15
Hfq_t4rnl1_2	ydiK.EST5UTR	EG10180	5UTR	mRNA	ydiK.EST5UTR	cyoC	putative transporter YdiK	cytochrome <i>bo</i><sub>3</sub> subunit 3	1769012	1769012	+	448517	448517	-	5	97	694	18256186	1355.97	2.92733e-09
Hfq_t4rnl1_2	G6984	EG10533	mRNA	mRNA	leuE	lexA	leucine exporter	DNA-binding transcriptional repressor LexA	1880535	1880535	-	4257189	4257189	+	5	10	400	18256567	22820.7	6.83963e-15
Hfq_t4rnl1_2	G7001	EG12213	mRNA	mRNA	yebO	yhhM	uncharacterized protein YebO	DUF2500 domain-containing protein YhhM	1908282	1908282	-	3605590	3605590	-	5	105	7	18256865	124196	2.4928e-18
Hfq_t4rnl1_2	EG11356	G0-8863	mRNA	sRNA	fliZ	rprA	DNA-binding transcriptional regulator FliZ	small regulatory RNA RprA	2000704	2001017	-	1770457	1770476	+	6	1058	112	18255806	924.376	5.50289e-11
Hfq_t4rnl1_2	G7056	EG11654	mRNA	mRNA	yedV	fliG		flagellar motor switch protein FliG	2037750	2037750	-	2014974	2014974	+	5	0	700	18256277	#NUM!	3.67974e-17
Hfq_t4rnl1_2	asmA.EST3UTR	EG30083	3UTR	rRNA	asmA.EST3UTR	rrlH	putative assembly protein AsmA	23S ribosomal RNA	2139749	2139749	-	227536	227536	+	5	73	13978	18242926	89.3916	0.00230689
Hfq_t4rnl1_2	yehE.EST5UTR	cysM.cysA.TU	5UTR	TU	yehE.EST5UTR	cysM.cysA.TU	DUF2574 domain-containing protein YehE	cysteine synthase B:sulfate/thiosulfate ABC transporter ATP binding subunit	2192843	2192843	-	2539661	2539661	-	5	11	359	18256607	23115.5	5.81802e-15
Hfq_t4rnl1_2	EG12027	G0-8878	mRNA	sRNA	yeiH	cyaR	PF03601 family inner membrane protein YeiH	small regulatory RNA CyaR	2249764	2249764	+	2167171	2167200	+	5	8	717	18256252	15913.7	5.33541e-14
Hfq_t4rnl1_2	EG12438	G0-17102	mRNA	sRNA	menH	fliX	2-succinyl-6-hydroxy-2,4-cyclohexadiene-1-carboxylate synthase	small RNA FliX	2376914	2376914	-	2001912	2001919	-	5	46	24528	18232403	80.7968	0.00424769
Hfq_t4rnl1_2	EG12089	EG10360	mRNA	mRNA	nuoI	fusA	NADH:quinone oxidoreductase subunit I	elongation factor G	2396287	2396287	-	3472477	3472477	-	5	318	3943	18252716	72.7853	0.0054994
Hfq_t4rnl1_2	yfbV.ackA.IGR	EG11473	IGR	mRNA	yfbV.ackA.IGR	ubiE	PF04217 family membrane protein YfbV:acetate kinase	bifunctional 2-octaprenyl-6-methoxy-1,4-benzoquinol methylase and demethylmenaquinone methyltransferase	2413337	2413337	+	4019368	4019368	+	5	255	75	18256647	4772.98	5.88392e-12
Hfq_t4rnl1_2	hisQ.hisJ.TU	G0-8867	TU	sRNA	hisQ.hisJ.TU	gcvB	lysine/arginine/ornithine ABC transporter / histidine ABC transporter, membrane subunit HisQ:histidine ABC transporter periplasmic binding protein	small regulatory RNA GcvB	2425949	2425963	-	2942900	2942901	+	7	50	15498	18241427	164.783	3.52378e-08
Hfq_t4rnl1_2	G7201	G0-9382:ybaP.AS	mRNA	sRNA:AS	epmC	chiX:ybaP.AS	EF-P-Lys34 hydroxylase	small regulatory RNA ChiX:TraB family protein YbaP	2444230	2444265	-	507287	507288	+	5	261	2776	18253940	125.97	0.00036723
Hfq_t4rnl1_2	G7241	EG12657	mRNA	mRNA	lpxP	ygiN	palmitoleoyl acyltransferase	putative quinol monooxygenase YgiN	2496439	2496439	+	3173220	3173220	+	5	115	269	18256593	2950.8	6.07183e-11
Hfq_t4rnl1_2	EG10534	G0-8871	mRNA	sRNA	ligA	arcZ	DNA ligase	small regulatory RNA ArcZ	2529775	2529782	-	3350696	3350696	+	5	59	1273	18255645	1215.31	5.50833e-09
Hfq_t4rnl1_2	ptsH.5UTR	EG10934	5UTR	mRNA	ptsH.5UTR	sdhD	phosphocarrier HPr-<i>N</i><sup>&pi;</sup>-phospho-L-histidine // phosphocarrier protein HPr	succinate:quinone oxidoreductase, membrane protein SdhD	2533599	2533600	+	755793	755824	+	6	700	258	18256018	606.512	6.26546e-10
Hfq_t4rnl1_2	EG10658	G7196	mRNA	mRNA	bamC	yfcH	outer membrane protein assembly factor BamC	epimerase family protein YfcH	2598416	2598416	-	2421708	2421708	+	5	706	215	18256056	601.359	1.56429e-07
Hfq_t4rnl1_2	EG10015	G6881	mRNA	mRNA	rodZ	slyB	cytoskeleton protein RodZ	outer membrane lipoprotein SlyB	2642298	2642298	-	1720028	1720028	+	5	124	312	18256541	2359.46	1.82605e-10
Hfq_t4rnl1_2	G0-8907	EG10506	other-ncRNA	mRNA	C0614	infC		translation initiation factor IF-3	2653452	2653452	-	1800336	1800336	-	5	251	3568	18253158	101.908	0.00105245
Hfq_t4rnl1_2	G0-8907	EG12013	other-ncRNA	mRNA	C0614	bglX		&beta;-D-glucoside glucohydrolase, periplasmic	2653455	2653455	-	2221946	2221946	-	5	251	90	18256636	4040.87	1.31134e-11
Hfq_t4rnl1_2	EG12130	iscA.iscU.TU	mRNA	TU	hscA	iscA.iscU.TU	iron-sulfur cluster biosynthesis chaperone HscA	iron-sulfur cluster insertion protein IscA:scaffold protein for iron-sulfur cluster assembly	2657915	2657915	-	2659888	2659888	-	5	135	363	18256479	1862.72	5.85549e-10
Hfq_t4rnl1_2	EG30035	rnr.rlmB.TU	tRNA	TU	gltW	rnr.rlmB.TU	tRNA-Glu(UUC)	RNase R:23S rRNA 2'-<i>O</i>-ribose G2251 methyltransferase	2729399	2729399	-	4409127	4409127	+	5	2907	99	18253971	317.137	4.05897e-06
Hfq_t4rnl1_2	raiA.5UTR	EG10403	5UTR	mRNA	raiA.5UTR	gltB	ribosome-associated inhibitor A	glutamate synthase subunit GltB	2737127	2737127	+	3355475	3355475	+	5	4692	152	18252133	127.962	0.000352758
Hfq_t4rnl1_2	G7354	damX.aroB.TU	mRNA	TU	yfiR	damX.aroB.TU	DUF4154 domain-containing protein YfiR	cell division protein DamX:3-dehydroquinate synthase	2742380	2742380	+	3517309	3517309	-	5	49	208	18256720	8956.4	2.83295e-13
Hfq_t4rnl1_2	EG10880	EG10915	mRNA	mRNA	rplS	rpsP	50S ribosomal subunit protein L19	30S ribosomal subunit protein S16	2744347	2744489	-	2746110	2746169	-	8	5134	1074	18250766	26.4796	0.00019813
Hfq_t4rnl1_2	rpsP.5UTR	G0-16649:fieF.EST5UTR	5UTR	sRNA:5UTR	rpsP.5UTR	cpxQ:fieF.EST5UTR	30S ribosomal subunit protein S16	small regulatory RNA CpxQ:Zn<sup>2+</sup>/Fe<sup>2+</sup>/Cd<sup>2+</sup> exporter	2746203	2746203	-	4106384	4106384	+	5	1174	334	18255469	232.781	1.72228e-05
Hfq_t4rnl1_2	emrB.AS	EG10334	AS	mRNA	emrB.AS	fre	multidrug efflux pump membrane subunit EmrB	NAD(P)H-flavin reductase	2814113	2814113	-	4027095	4027095	+	5	8	304	18256665	37534.3	7.52045e-16
Hfq_t4rnl1_2	EG10034	EG11448	mRNA	mRNA	alaS	acs	alanine&mdash;tRNA ligase/DNA-binding transcriptional repressor	acetyl-CoA synthetase (AMP-forming)	2819867	2819867	-	4287078	4287078	-	5	419	16	18256542	13616.2	5.83452e-14
Hfq_t4rnl1_2	G7422	G379	mRNA	mRNA	truD	fliK	tRNA pseudouridine<sup>13</sup> synthase	flagellar hook-length control protein	2870857	2870857	-	2019187	2019187	+	5	154	135	18256688	4390.74	8.51419e-12
Hfq_t4rnl1_2	G0-8867	EG10091	sRNA	mRNA	gcvB	asnA	small regulatory RNA GcvB	asparagine synthetase A	2942702	2942721	+	3927162	3927218	+	6	6369	386	18250221	44.5411	0.00339694
Hfq_t4rnl1_2	G7511	G0-17021.AS:G0-10671	mRNA	AS:sRNA	ygfZ	mgtT.AS:mgrR	folate-binding protein	protein MgtT:small regulatory RNA MgrR	3041398	3041457	+	1622817	1622818	-	9	227	3847	18252899	188.116	1.85011e-12
Hfq_t4rnl1_2	EG30065	G6980	tRNA	mRNA	pheV	dgcP	tRNA-Phe(GAA)	diguanylate cyclase DgcP	3110376	3110376	+	1878247	1878247	+	5	3741	45	18253191	542.136	3.31489e-07
Hfq_t4rnl1_2	G7554	G0-8871	mRNA	sRNA	hybO	arcZ	hydrogenase 2 small subunit	small regulatory RNA ArcZ	3146236	3146236	-	3350696	3350696	+	5	59	1273	18255645	1215.31	5.50833e-09
Hfq_t4rnl1_2	EG10896	EG11612	mRNA	mRNA	rpoD	proP	RNA polymerase sigma factor RpoD	osmolyte:H<sup>+</sup> symporter ProP	3214264	3214264	+	4331169	4331169	+	5	291	461	18256225	680.436	8.38486e-08
Hfq_t4rnl1_2	G7606	rpmJ.EST3UTR	mRNA	3UTR	ygjR	rpmJ.EST3UTR	putative oxidoreductase YgjR	50S ribosomal subunit protein L36	3237580	3237580	+	3442555	3442555	-	5	31	2917	18254029	1009.32	1.70804e-08
Hfq_t4rnl1_2	EG12371	EG10743	mRNA	mRNA	nlpI	pnp	lipoprotein NlpI	polynucleotide phosphorylase	3308276	3308276	-	3309466	3309466	-	5	831	1064	18255082	103.231	0.000957179
Hfq_t4rnl1_2	EG12371	allE.EST3UTR	mRNA	3UTR	nlpI	allE.EST3UTR	lipoprotein NlpI	(S)-ureidoglycine aminohydrolase	3308563	3308671	-	543193	543193	-	7	1868	105	18255002	651.499	1.85903e-12
Hfq_t4rnl1_2	G0-8871	G6370	sRNA	mRNA	arcZ	chiP	small regulatory RNA ArcZ	chitooligosaccharide outer membrane channel	3350663	3350663	+	709250	709250	+	5	467	2	18256508	97732.9	1.03211e-16
Hfq_t4rnl1_2	G7680	EG30098	mRNA	sRNA	zapE	spf	cell division protein ZapE	small regulatory RNA Spot 42	3379537	3379537	-	4049966	4049966	+	5	13	2116	18254848	3318.1	7.8349e-11
Hfq_t4rnl1_2	EG10893	EG11013	mRNA	mRNA	rpoA	topA	RNA polymerase subunit &alpha;	DNA topoisomerase 1	3440310	3440310	-	1332560	1332560	+	5	7430	131	18249416	93.7473	0.00167418
Hfq_t4rnl1_2	rpsM.5UTR	xylB.xylA.TU	5UTR	TU	rpsM.5UTR	xylB.xylA.TU	30S ribosomal subunit protein S13	xylulokinase:xylose isomerase	3442488	3442488	-	3729387	3729387	-	5	7731	55	18249191	214.593	3.17651e-05
Hfq_t4rnl1_2	asd.EST5UTR	rpmJ.EST3UTR	5UTR	3UTR	asd.EST5UTR	rpmJ.EST3UTR	aspartate-semialdehyde dehydrogenase	50S ribosomal subunit protein L36	3574934	3574937	-	3442559	3442586	-	5	279	2917	18253781	112.146	0.000651434
Hfq_t4rnl1_2	uspB.5UTR	G0-8871	5UTR	sRNA	uspB.5UTR	arcZ	universal stress protein B	small regulatory RNA ArcZ	3639782	3639789	-	3350696	3350697	+	5	17	1273	18255687	4217.85	1.90715e-11
Hfq_t4rnl1_2	EG12251	EG10893	mRNA	mRNA	yhjG	rpoA	AsmA family protein YhjG	RNA polymerase subunit &alpha;	3678265	3678265	-	3440941	3440941	-	5	307	4502	18252168	66.0299	0.00890732
Hfq_t4rnl1_2	EG11189	EG10838	mRNA	mRNA	waaC	rfaD	ADP-heptose:LPS heptosyltransferase 1	ADP-L-glycero-D-mannoheptose 6-epimerase	3796567	3796567	+	3794102	3794102	+	5	59	150	18256768	10314.6	1.36913e-13
Hfq_t4rnl1_2	EG10967	degP.EST3UTR	mRNA	3UTR	trmH	degP.EST3UTR	tRNA (Gm18) 2'-O-methyltransferase	periplasmic serine endoprotease DegP	3824558	3824558	+	182347	182347	+	5	321	221	18256435	1286.73	3.58392e-09
Hfq_t4rnl1_2	EG10382	glmS.glmU.TU	mRNA	TU	glmS	glmS.glmU.TU	L-glutamine&mdash;D-fructose-6-phosphate aminotransferase	L-glutamine&mdash;D-fructose-6-phosphate aminotransferase:fused N-acetylglucosamine-1-phosphate uridyltransferase and glucosamine-1-phosphate acetyltransferase	3912371	3912402	-	3913676	3913718	-	9	591	838	18255544	331.746	1.05822e-14
Hfq_t4rnl1_2	glmS.glmU.TU	glmZ.hemY.IGR	TU	IGR	glmS.glmU.TU	glmZ.hemY.IGR	L-glutamine&mdash;D-fructose-6-phosphate aminotransferase:fused N-acetylglucosamine-1-phosphate uridyltransferase and glucosamine-1-phosphate acetyltransferase	small regulatory RNA GlmZ:protein HemY	3913740	3913741	-	3986633	3986639	+	5	447	849	18255681	240.521	1.45408e-05
Hfq_t4rnl1_2	EG10104	EG10101	mRNA	mRNA	atpG	atpD	ATP synthase F<sub>1</sub> complex subunit &gamma;	ATP synthase F<sub>1</sub> complex subunit &beta;	3917889	3917889	-	3916609	3916609	-	5	665	1045	18255267	131.347	0.000290921
Hfq_t4rnl1_2	EG11270	G6107	mRNA	mRNA	ilvL	yafJ	<i>ilvXGMEDA</i> operon leader peptide	putative glutamine amidotransferase YafJ	3950358	3950358	+	244585	244585	+	5	1290	84	18255603	842.359	3.19902e-08
Hfq_t4rnl1_2	ilvX.ilvM.TU:G8221	ilvX.ilvM.TU:G8221	TU:mRNA	TU:mRNA	ilvX.ilvM.TU:ilvG_pg	ilvX.ilvM.TU:ilvG_pg	uncharacterized protein IlvX:acetolactate synthase II subunit IlvM:	uncharacterized protein IlvX:acetolactate synthase II subunit IlvM:	3951602	3951898	+	3950560	3950583	+	10	2262	1811	18252899	44.5575	3.33761e-08
Hfq_t4rnl1_2	EG11045	yihW.EST3UTR	mRNA	3UTR	udp	yihW.EST3UTR	uridine phosphorylase		4017192	4017192	+	4075547	4075547	+	5	584	38	18256355	4113.27	1.43626e-11
Hfq_t4rnl1_2	EG11831	G0-8871	mRNA	sRNA	rdoA	arcZ		small regulatory RNA ArcZ	4042662	4042662	+	3350696	3350696	+	5	66	1273	18255638	1086.41	9.40242e-09
Hfq_t4rnl1_2	EG11835	uhpT.EST3UTR:G0-17104	mRNA	3UTR:sRNA	yihI	uhpT.EST3UTR:uhpU	Der GTPase-activating protein YihI	hexose-6-phosphate:phosphate antiporter:small RNA UhpU	4051559	4051559	+	3845732	3845732	-	5	44	794	18256139	2612.8	1.31209e-10
Hfq_t4rnl1_2	EG11914	EG12204	mRNA	mRNA	eptC	cspC	phosphoethanolamine transferase EptC	transcription antiterminator and regulator of mRNA stability CspC	4149744	4149744	-	1907309	1907309	-	5	32	1416	18255529	2014.43	5.36342e-10
Hfq_t4rnl1_2	EG10756	EG10023	mRNA	mRNA	ppc	aceB	phosphoenolpyruvate carboxylase	malate synthase A	4151410	4151410	-	4216385	4216385	+	5	133	53	18256791	12949.9	4.56613e-14
Hfq_t4rnl1_2	EG10864:rplA.rplJ.TU	EG10872	mRNA:TU	mRNA	rplA:rplA.rplJ.TU	rplK	50S ribosomal subunit protein L1:50S ribosomal subunit protein L1:50S ribosomal subunit protein L10	50S ribosomal subunit protein L11	4179444	4179727	+	4178458	4178473	+	9	12077	779	18244117	17.4529	0.0020542
Hfq_t4rnl1_2	EG11589	EG12142	mRNA	mRNA	thiG	sdaC	1-deoxy-D-xylulose 5-phosphate:thiol sulfurtransferase	L-serine:H+ symporter SdaC	4192227	4192227	-	2928247	2928247	+	5	128	172	18256677	4146.23	1.12921e-11
Hfq_t4rnl1_2	plsB.5UTR	EG10901	5UTR	mRNA	plsB.5UTR	rpsB	glycerol-3-phosphate 1-<i>O</i>-acyltransferase	30S ribosomal subunit protein S2	4256490	4256490	-	190355	190355	+	5	78	2999	18253900	390.171	1.50098e-06
Hfq_t4rnl1_2	acs.AS	G0-16649:fieF.EST5UTR	AS	sRNA:5UTR	acs.AS	cpxQ:fieF.EST5UTR	acetyl-CoA synthetase (AMP-forming)	small regulatory RNA CpxQ:Zn<sup>2+</sup>/Fe<sup>2+</sup>/Cd<sup>2+</sup> exporter	4287307	4287307	+	4106387	4106387	+	5	3	334	18256640	91101	5.21607e-17
Hfq_t4rnl1_2	EG10006	EG11572	mRNA	mRNA	dcuB	thiQ	anaerobic C4-dicarboxylate transporter DcuB	thiamine ABC transporter ATP binding subunit	4347786	4347786	-	72388	72388	-	5	16	50	18256911	114106	1.82045e-18
Hfq_t4rnl1_2	efp.5UTR	G366	5UTR	mRNA	efp.5UTR	flgJ	protein chain elongation factor EF-P, &beta;-lysyl-Lys34 // protein chain elongation factor EF-P	putative peptidoglycan hydrolase FlgJ	4375655	4375655	+	1137489	1137489	+	5	170	231	18256576	2324.49	1.93768e-10
Hfq_t4rnl1_2	EG10905	uhpT.EST3UTR:G0-17104	mRNA	3UTR:sRNA	rpsF	uhpT.EST3UTR:uhpU	30S ribosomal subunit protein S6	hexose-6-phosphate:phosphate antiporter:small RNA UhpU	4425054	4425225	+	3845732	3845740	-	11	13236	788	18242947	19.24	1.49179e-05
Hfq_t4rnl1_2	EG10870	fimA.fimI.TU	mRNA	TU	rplI	fimA.fimI.TU	50S ribosomal subunit protein L9	type 1 fimbriae major subunit:putative fimbrial protein FimI	4426130	4426131	+	4543708	4543710	+	5	579	2411	18253987	65.3811	0.00917295
Hfq_t4rnl1_2	EG10870	EG10905	mRNA	mRNA	rplI	rpsF	50S ribosomal subunit protein L9	30S ribosomal subunit protein S6	4426437	4426576	+	4425081	4425263	+	16	5118	9059	18242789	6.29551	0.00599678
Hfq_t4rnl1_2	cycA.5UTR	G0-8867	5UTR	sRNA	cycA.5UTR	gcvB	D-serine/alanine/glycine:H<sup>+</sup>symporter	small regulatory RNA GcvB	4429771	4429831	+	2942861	2942901	+	13	102	15492	18241375	150.07	2.33123e-18
Hfq_t4rnl1_2	EG12548	EG30020	mRNA	tRNA	yjhF	asnT	KpLE2 phage-like element; putative transporter YjhF	tRNA-Asn(GUU)	4521929	4521929	-	2044624	2044624	+	5	0	256170	18000807	#NUM!	0.000236435
Hfq_t4rnl1_2	EG10309	EG10766	mRNA	mRNA	fimB	secY	Type 1 fimbriae regulatory protein FimB	Sec translocon subunit SecY	4541532	4541532	+	3443906	3443906	-	5	162	7580	18249235	74.3071	0.00517704
Hfq_t4rnl1_2	lgoT.AS	G0-8871	AS	sRNA	lgoT.AS	arcZ	galactonate:H+ symporter	small regulatory RNA ArcZ	4593366	4593490	+	3350696	3350696	+	6	2190	1272	18253514	39.3157	0.0068622

## Sheet: R16A_ctrlplasmid_1
ID	RNA1_EcoCyc_ID	RNA2_EcoCyc_ID	RNA1_type	RNA2_type	RNA1_name	RNA2_name	RNA1_description	RNA2_description	RNA1_from	RNA1_to	RNA1.strand	RNA2_from	RNA2_to	RNA2.strand	Interactions	Other_interactions_of_RNA1	Other_interactions_of_RNA2	Total_other_interactions	Odds_ratio	Fisher's_exact_test_pvalue
R16A_ctrlplasmid_1	ykfC.AS:insH-1.ykfC.IGR:insH-1.EST3UTR:G6134	cysQ.EST3UTR	AS:IGR:3UTR:mRNA	3UTR	ykfC.AS:insH-1.ykfC.IGR:insH-1.EST3UTR:insH-1	cysQ.EST3UTR	CP4-6 prophage; PF00078 domain-containing protein YkfC:CP4-6 prophage; PF00078 domain-containing protein YkfC::	3'(2'),5'-bisphosphate nucleotidase	273978	274337	-	4437519	4437582	+	82	3667	0	29520561	#NUM!	0
R16A_ctrlplasmid_1	EG10043	G6134	mRNA	mRNA	cysQ	insH-1	3'(2'),5'-bisphosphate nucleotidase		4437217	4437458	+	275003	275125	-	43	146	728	29523393	11944	3.7453e-150
R16A_ctrlplasmid_1	EG10562	EG11784	mRNA	mRNA	malT	grcA	DNA-binding transcriptional activator MalT	stress-induced alternate pyruvate formate-lyase subunit	3553427	3553427	+	2716312	2716312	-	6	383	3500	29520421	132.132	2.54846e-06
R16A_ctrlplasmid_1	EG10938	ddlA.AS	mRNA	AS	secD	ddlA.AS	Sec translocon accessory complex subunit SecD	D-alanine&mdash;D-alanine ligase A	427751	427751	+	399913	399913	+	5	381	73	29523851	5307.56	1.60921e-12
R16A_ctrlplasmid_1	G7656	EG10621	mRNA	mRNA	obgE	murE	GTPase ObgE	UDP-N-acetylmuramoyl-L-alanyl-D-glutamate--2,6-diaminopimelate ligase	3331600	3331600	-	94399	94399	+	5	73	106	29524126	19077.4	2.96598e-15
R16A_ctrlplasmid_1	fumB.AS	EG10798	AS	mRNA	fumB.AS	purM	fumarase B	phosphoribosylformylglycinamide cyclo-ligase	4347110	4347110	+	2621346	2621346	+	5	1	8	29524296	18452685	8.46668e-27

## Sheet: R16A_ctrlplasmid_2
ID	RNA1_EcoCyc_ID	RNA2_EcoCyc_ID	RNA1_type	RNA2_type	RNA1_name	RNA2_name	RNA1_description	RNA2_description	RNA1_from	RNA1_to	RNA1.strand	RNA2_from	RNA2_to	RNA2.strand	Interactions	Other_interactions_of_RNA1	Other_interactions_of_RNA2	Total_other_interactions	Odds_ratio	Fisher's_exact_test_pvalue
R16A_ctrlplasmid_2	insH-1.EST3UTR	cysQ.EST3UTR	3UTR	3UTR	insH-1.EST3UTR	cysQ.EST3UTR		3'(2'),5'-bisphosphate nucleotidase	273986	274216	-	4437534	4437580	+	33	1304	0	15310666	#NUM!	7.48258e-130
R16A_ctrlplasmid_2	EG10043	G6134	mRNA	mRNA	cysQ	insH-1	3'(2'),5'-bisphosphate nucleotidase		4437240	4437470	+	274989	275125	-	21	56	1025	15310901	5601.55	1.0655e-64
R16A_ctrlplasmid_2	EG11810	EG11366	mRNA	mRNA	gcvP	rob	glycine decarboxylase	DNA-binding transcriptional dual regulator Rob	3048827	3048827	-	4634525	4634525	-	7	186	101	15311709	5705.42	1.23433e-19
R16A_ctrlplasmid_2	EG30066	EG10931	tRNA	mRNA	proK	sdhA	tRNA-Pro(CGG)	succinate:quinone oxidoreductase, FAD binding protein	3708692	3708692	-	756723	756723	+	7	8345	21	15303630	611.289	1.64402e-12
R16A_ctrlplasmid_2	G7991	G7545	tRNA	mRNA	cysT	glcD	tRNA-Cys(GCA)	glycolate dehydrogenase, putative FAD-linked subunit	1991975	1991975	-	3127468	3127468	-	6	55608	8	15256381	205.767	6.57951e-07
R16A_ctrlplasmid_2	EG10052	nrdA.nrdB.TU	mRNA	TU	araA	nrdA.nrdB.TU	L-arabinose isomerase	ribonucleoside-diphosphate reductase 1 subunit &alpha;:ribonucleoside-diphosphate reductase 1 subunit &beta;	66955	66955	-	2347297	2347297	+	5	2414	9	15309575	3523.33	1.91799e-11
R16A_ctrlplasmid_2	tRNAnn23:glnX.glnV.TU	yfdG.AS	IGR:TU	AS	glnV.glnX.IGR:glnX.glnV.TU	yfdG.AS	tRNA-Gln(CUG):tRNA-Gln(CUG):tRNA-Gln(CUG):tRNA-Gln(CUG)	CPS-53 (KpLE1) prophage; putative bactoprenol-linked glucose translocase	696505	696505	-	2467877	2467877	-	5	234629	0	15077369	#NUM!	8.26891e-05
R16A_ctrlplasmid_2	EG12068	EG30076	mRNA	rRNA	napF	rrfH	ferredoxin-type protein	5S ribosomal RNA	2303186	2303186	-	228875	228875	+	5	110	19603	15292285	35.4591	0.0459822
R16A_ctrlplasmid_2	EG30089	EG11402	rRNA	mRNA	rrsG	treC	16S ribosomal RNA	trehalose-6-phosphate hydrolase	2730159	2730159	-	4463143	4463143	-	5	8950	143	15302905	59.784	0.00344833
R16A_ctrlplasmid_2	EG30095	EG11600	tRNA	mRNA	serV	sseA	tRNA-Ser(GCU)	3-mercaptopyruvate sulfurtransferase	2818596	2818596	-	2652924	2652924	+	5	9685	66	15302247	119.697	0.000124792
R16A_ctrlplasmid_2	EG10374	EG30030	mRNA	tRNA	ggt	glnW	glutathione hydrolase, small subunit // glutathione hydrolase, large subunit // glutathione hydrolase proenzyme	tRNA-Gln(UUG)	3585807	3585807	-	696758	696758	-	5	2	185476	15126520	203.888	0.000525284
R16A_ctrlplasmid_2	EG11005	G7908	mRNA	mRNA	tnaA	insA-7	tryptophanase		3889472	3889762	+	4518527	4518563	+	9	103	57	15311834	23472.4	1.56063e-31
R16A_ctrlplasmid_2	tRNAnn153:gltU.rrlC.TU	tRNAnn9:rrlH.rrfH.TU	IGR:TU	IGR:TU	gltU.rrlC.IGR:gltU.rrlC.TU	rrlH.rrfH.IGR:rrlH.rrfH.TU	tRNA-Glu(UUC):23S ribosomal RNA:tRNA-Glu(UUC):23S ribosomal RNA	23S ribosomal RNA:5S ribosomal RNA:23S ribosomal RNA:5S ribosomal RNA	3943655	3943656	+	228706	228712	+	5	226	3684	15308088	91.9312	0.000397342
R16A_ctrlplasmid_2	EG10286	EG10321	mRNA	mRNA	fecA	fliC	ferric citrate outer membrane transporter	flagellar filament structural protein	4515681	4515681	-	2002491	2002491	-	5	35	1808	15310155	1209.72	1.48539e-09

## Sheet: R16A_t4rnl1_1
ID	RNA1_EcoCyc_ID	RNA2_EcoCyc_ID	RNA1_type	RNA2_type	RNA1_name	RNA2_name	RNA1_description	RNA2_description	RNA1_from	RNA1_to	RNA1.strand	RNA2_from	RNA2_to	RNA2.strand	Interactions	Other_interactions_of_RNA1	Other_interactions_of_RNA2	Total_other_interactions	Odds_ratio	Fisher's_exact_test_pvalue
R16A_t4rnl1_1	tRNAnn1	EG30090:tRNAnn3:rrsH.ileV.TU:EG30045:tRNAnn5:ileV.alaV.TU	5UTR	rRNA:IGR:TU:tRNA:IGR:TU	rrsH.5UTR	rrsH:rrsH.ileV.IGR:rrsH.ileV.TU:ileV:ileV.alaV.IGR:ileV.alaV.TU	16S ribosomal RNA	16S ribosomal RNA:16S ribosomal RNA:tRNA-Ile(GAU):16S ribosomal RNA:tRNA-Ile(GAU):tRNA-Ile(GAU):tRNA-Ile(GAU):tRNA-Ala(UGC):tRNA-Ile(GAU):tRNA-Ala(UGC)	223484	223900	+	225104	225497	+	7985	312937	227749	27571310	3.08901	0
R16A_t4rnl1_1	EG30010:tRNAnn7:alaV.rrlH.TU:EG30083	EG30083:tRNAnn9:rrlH.rrfH.TU:EG30076	tRNA:IGR:TU:rRNA	rRNA:IGR:TU:rRNA	alaV:alaV.rrlH.IGR:alaV.rrlH.TU:rrlH	rrlH:rrlH.rrfH.IGR:rrlH.rrfH.TU:rrfH	tRNA-Ala(UGC):tRNA-Ala(UGC):23S ribosomal RNA:tRNA-Ala(UGC):23S ribosomal RNA:23S ribosomal RNA	23S ribosomal RNA:23S ribosomal RNA:5S ribosomal RNA:23S ribosomal RNA:5S ribosomal RNA:5S ribosomal RNA	225502	225792	+	228662	228875	+	4016	338569	152458	27624938	2.1493	0
R16A_t4rnl1_1	EG30083:tRNAnn9:rrlH.rrfH.TU:EG30076:tRNAnn11	tRNAnn7:alaV.rrlH.TU:EG30083	rRNA:IGR:TU:rRNA:IGR	IGR:TU:rRNA	rrlH:rrlH.rrfH.IGR:rrlH.rrfH.TU:rrfH:rrfH.aspU.IGR	alaV.rrlH.IGR:alaV.rrlH.TU:rrlH	23S ribosomal RNA:23S ribosomal RNA:5S ribosomal RNA:23S ribosomal RNA:5S ribosomal RNA:5S ribosomal RNA:5S ribosomal RNA:tRNA-Asp(GUC)	tRNA-Ala(UGC):23S ribosomal RNA:tRNA-Ala(UGC):23S ribosomal RNA:23S ribosomal RNA	228472	228882	+	225633	225781	+	4043	364483	34090	27717365	9.01885	0
R16A_t4rnl1_1	tRNAnn1	tRNAnn151:rrsC.gltU.TU:tRNAnn153:gltU.rrlC.TU	5UTR	IGR:TU:IGR:TU	rrsH.5UTR	rrsC.gltU.IGR:rrsC.gltU.TU:gltU.rrlC.IGR:gltU.rrlC.TU	16S ribosomal RNA	16S ribosomal RNA:tRNA-Glu(UUC):16S ribosomal RNA:tRNA-Glu(UUC):tRNA-Glu(UUC):23S ribosomal RNA:tRNA-Glu(UUC):23S ribosomal RNA	223488	223722	+	3943368	3943576	+	1909	291400	9461	27817211	19.2616	0
R16A_t4rnl1_1	tRNAnn173:rrlA.rrfA.TU:EG30070	tRNAnn153:gltU.rrlC.TU	IGR:TU:rRNA	IGR:TU	rrlA.rrfA.IGR:rrlA.rrfA.TU:rrfA	gltU.rrlC.IGR:gltU.rrlC.TU	23S ribosomal RNA:5S ribosomal RNA:23S ribosomal RNA:5S ribosomal RNA:5S ribosomal RNA	tRNA-Glu(UUC):23S ribosomal RNA:tRNA-Glu(UUC):23S ribosomal RNA	4040430	4040628	+	3943676	3943699	+	1753	624	7501	28110103	10527.9	0
R16A_t4rnl1_1	EG30086:tRNAnn151:rrsC.gltU.TU:tRNAnn153:gltU.rrlC.TU	EG30083:tRNAnn9:rrlH.rrfH.TU:EG30076:EG30024	rRNA:IGR:TU:IGR:TU	rRNA:IGR:TU:rRNA:tRNA	rrsC:rrsC.gltU.IGR:rrsC.gltU.TU:gltU.rrlC.IGR:gltU.rrlC.TU	rrlH:rrlH.rrfH.IGR:rrlH.rrfH.TU:rrfH:aspU	16S ribosomal RNA:16S ribosomal RNA:tRNA-Glu(UUC):16S ribosomal RNA:tRNA-Glu(UUC):tRNA-Glu(UUC):23S ribosomal RNA:tRNA-Glu(UUC):23S ribosomal RNA	23S ribosomal RNA:23S ribosomal RNA:5S ribosomal RNA:23S ribosomal RNA:5S ribosomal RNA:5S ribosomal RNA:tRNA-Asp(GUC)	3943347	3943674	+	228516	228999	+	1646	16687	478011	27623637	5.70026	0
R16A_t4rnl1_1	EG30090:tRNAnn3:rrsH.ileV.TU:EG30045	tRNAnn1	rRNA:IGR:TU:tRNA	5UTR	rrsH:rrsH.ileV.IGR:rrsH.ileV.TU:ileV	rrsH.5UTR	16S ribosomal RNA:16S ribosomal RNA:tRNA-Ile(GAU):16S ribosomal RNA:tRNA-Ile(GAU):tRNA-Ile(GAU)	16S ribosomal RNA	224940	225398	+	223624	223799	+	3584	235454	197281	27683662	2.13599	0
R16A_t4rnl1_1	tRNAnn95:EG30075:tRNAnn97:rrfG.rrlG.TU:EG30082	EG30010:tRNAnn7:alaV.rrlH.TU:EG30083	3UTR:rRNA:IGR:TU:rRNA	tRNA:IGR:TU:rRNA	rrfG.3UTR:rrfG:rrlG.rrfG.IGR:rrfG.rrlG.TU:rrlG	alaV:alaV.rrlH.IGR:alaV.rrlH.TU:rrlH	5S ribosomal RNA:5S ribosomal RNA:23S ribosomal RNA:5S ribosomal RNA:5S ribosomal RNA:23S ribosomal RNA:23S ribosomal RNA	tRNA-Ala(UGC):tRNA-Ala(UGC):23S ribosomal RNA:tRNA-Ala(UGC):23S ribosomal RNA:23S ribosomal RNA	2726068	2726386	-	225575	225980	+	1556	2477	1528467	26587481	10.9271	0
R16A_t4rnl1_1	EG30039	EG30067	tRNA	tRNA	glyW	proL	tRNA-Gly(GCC)	tRNA-Pro(GGG)	1992063	1992100	-	2286222	2286295	+	1112	165508	81049	27872312	2.31053	1.17839e-125
R16A_t4rnl1_1	EG30065	EG30042	tRNA	tRNA	pheV	hisR	tRNA-Phe(GAA)	tRNA-His(GUG)	3110365	3110420	+	3982540	3982589	+	1113	33565	205580	27879723	4.49693	0
R16A_t4rnl1_1	EG30027	EG30067	other-ncRNA	tRNA	ffs	proL	signal recognition particle 4.5S RNA	tRNA-Pro(GGG)	476432	476542	+	2286232	2286294	+	1303	235118	80858	27802702	1.90556	3.06052e-91
R16A_t4rnl1_1	EG30109	EG30042	tRNA	tRNA	valT	hisR	tRNA-Val(UAC)	tRNA-His(GUG)	780801	780820	+	3982544	3982589	+	770	28296	205923	27884992	3.68495	1.63761e-186
R16A_t4rnl1_1	EG30083:tRNAnn9:rrlH.rrfH.TU:EG30076:tRNAnn11	tRNAnn151:rrsC.gltU.TU:tRNAnn153:gltU.rrlC.TU	rRNA:IGR:TU:rRNA:IGR	IGR:TU:IGR:TU	rrlH:rrlH.rrfH.IGR:rrlH.rrfH.TU:rrfH:rrfH.aspU.IGR	rrsC.gltU.IGR:rrsC.gltU.TU:gltU.rrlC.IGR:gltU.rrlC.TU	23S ribosomal RNA:23S ribosomal RNA:5S ribosomal RNA:23S ribosomal RNA:5S ribosomal RNA:5S ribosomal RNA:5S ribosomal RNA:tRNA-Asp(GUC)	16S ribosomal RNA:tRNA-Glu(UUC):16S ribosomal RNA:tRNA-Glu(UUC):tRNA-Glu(UUC):23S ribosomal RNA:tRNA-Glu(UUC):23S ribosomal RNA	228576	228899	+	3943380	3943699	+	986	161480	19638	27937877	8.68669	0
R16A_t4rnl1_1	EG30010:tRNAnn7:alaV.rrlH.TU	rrfG.yfiS.IGR:tRNAnn97:rrfG.rrlG.TU	tRNA:IGR:TU	IGR:IGR:TU	alaV:alaV.rrlH.IGR:alaV.rrlH.TU	rrfG.yfiS.IGR:rrlG.rrfG.IGR:rrfG.rrlG.TU	tRNA-Ala(UGC):tRNA-Ala(UGC):23S ribosomal RNA:tRNA-Ala(UGC):23S ribosomal RNA	5S ribosomal RNA:protein YfiS:23S ribosomal RNA:5S ribosomal RNA:5S ribosomal RNA:23S ribosomal RNA	225500	225711	+	2726027	2726250	-	751	1522821	1922	26594487	6.82385	0
R16A_t4rnl1_1	tRNAnn97:rrfG.rrlG.TU	tRNAnn153:gltU.rrlC.TU	IGR:TU	IGR:TU	rrlG.rrfG.IGR:rrfG.rrlG.TU	gltU.rrlC.IGR:gltU.rrlC.TU	23S ribosomal RNA:5S ribosomal RNA:5S ribosomal RNA:23S ribosomal RNA	tRNA-Glu(UUC):23S ribosomal RNA:tRNA-Glu(UUC):23S ribosomal RNA	2726256	2726273	-	3943577	3943698	+	614	2162	13752	28103453	580.372	0
R16A_t4rnl1_1	EG30095	EG30067	tRNA	tRNA	serV	proL	tRNA-Ser(GCU)	tRNA-Pro(GGG)	2818577	2818700	-	2286235	2286292	+	671	147680	81490	27890140	1.55506	8.31488e-21
R16A_t4rnl1_1	tRNAnn139:rrlD.alaU.TU	EG30083:tRNAnn9:rrlH.rrfH.TU:EG30076	IGR:TU	rRNA:IGR:TU:rRNA	alaU.rrlD.IGR:rrlD.alaU.TU	rrlH:rrlH.rrfH.IGR:rrlH.rrfH.TU:rrfH	tRNA-Ala(UGC):23S ribosomal RNA:23S ribosomal RNA:tRNA-Ala(UGC)	23S ribosomal RNA:23S ribosomal RNA:5S ribosomal RNA:23S ribosomal RNA:5S ribosomal RNA:5S ribosomal RNA	3426847	3426871	-	228508	228782	+	454	497	337054	27781976	75.2945	0
R16A_t4rnl1_1	tRNAnn1	tRNAnn176:rrsB.gltT.TU:tRNAnn178:gltT.rrlB.TU	5UTR	IGR:TU:IGR:TU	rrsH.5UTR	rrsB.gltT.IGR:rrsB.gltT.TU:gltT.rrlB.IGR:gltT.rrlB.TU	16S ribosomal RNA	16S ribosomal RNA:tRNA-Glu(UUC):16S ribosomal RNA:tRNA-Glu(UUC):tRNA-Glu(UUC):23S ribosomal RNA:tRNA-Glu(UUC):23S ribosomal RNA	223484	223682	+	4168222	4168587	+	428	184811	2924	27931818	22.1227	0
R16A_t4rnl1_1	tRNAnn153:gltU.rrlC.TU	tRNAnn97:rrfG.rrlG.TU	IGR:TU	IGR:TU	gltU.rrlC.IGR:gltU.rrlC.TU	rrlG.rrfG.IGR:rrfG.rrlG.TU	tRNA-Glu(UUC):23S ribosomal RNA:tRNA-Glu(UUC):23S ribosomal RNA	23S ribosomal RNA:5S ribosomal RNA:5S ribosomal RNA:23S ribosomal RNA	3943549	3943674	+	2726223	2726249	-	410	8562	2162	28108847	622.581	0
R16A_t4rnl1_1	tRNAnn1	tRNAnn168:rrsA.ileT.TU	5UTR	IGR:TU	rrsH.5UTR	rrsA.ileT.IGR:rrsA.ileT.TU	16S ribosomal RNA	16S ribosomal RNA:tRNA-Ile(GAU):16S ribosomal RNA:tRNA-Ile(GAU)	223652	223712	+	4037094	4037108	+	413	281452	94	27838022	434.566	0
R16A_t4rnl1_1	EG30036	EG30067	tRNA	tRNA	glyT	proL	tRNA-Gly(UCC)	tRNA-Pro(GGG)	4175510	4175700	+	2286232	2286329	+	389	86512	81953	27951127	1.53358	1.23206e-09
R16A_t4rnl1_1	EG30095	EG30012	tRNA	tRNA	serV	alaX	tRNA-Ser(GCU)	tRNA-Ala(GGC)	2818576	2818646	-	2518024	2518081	-	465	147886	67237	27904393	1.30494	0.0120662
R16A_t4rnl1_1	EG30086:tRNAnn151:rrsC.gltU.TU	tRNAnn1	rRNA:IGR:TU	5UTR	rrsC:rrsC.gltU.IGR:rrsC.gltU.TU	rrsH.5UTR	16S ribosomal RNA:16S ribosomal RNA:tRNA-Glu(UUC):16S ribosomal RNA:tRNA-Glu(UUC)	16S ribosomal RNA	3943340	3943430	+	223652	223796	+	406	8955	200459	27910161	6.31244	3.08908e-170
R16A_t4rnl1_1	EG30083:tRNAnn9:rrlH.rrfH.TU:EG30076	tRNAnn139:rrlD.alaU.TU	rRNA:IGR:TU:rRNA	IGR:TU	rrlH:rrlH.rrfH.IGR:rrlH.rrfH.TU:rrfH	alaU.rrlD.IGR:rrlD.alaU.TU	23S ribosomal RNA:23S ribosomal RNA:5S ribosomal RNA:23S ribosomal RNA:5S ribosomal RNA:5S ribosomal RNA	tRNA-Ala(UGC):23S ribosomal RNA:23S ribosomal RNA:tRNA-Ala(UGC)	228642	228855	+	3426823	3426847	-	398	78910	644	28040029	219.606	0
R16A_t4rnl1_1	tRNAnn97:rrfG.rrlG.TU	tRNAnn139:rrlD.alaU.TU	IGR:TU	IGR:TU	rrlG.rrfG.IGR:rrfG.rrlG.TU	alaU.rrlD.IGR:rrlD.alaU.TU	23S ribosomal RNA:5S ribosomal RNA:5S ribosomal RNA:23S ribosomal RNA	tRNA-Ala(UGC):23S ribosomal RNA:23S ribosomal RNA:tRNA-Ala(UGC)	2726256	2726276	-	3426823	3426851	-	235	2541	807	28116398	3222.18	0
R16A_t4rnl1_1	EG30090:tRNAnn3:rrsH.ileV.TU	tRNAnn103	rRNA:IGR:TU	5UTR	rrsH:rrsH.ileV.IGR:rrsH.ileV.TU	rrsG.5UTR	16S ribosomal RNA:16S ribosomal RNA:tRNA-Ile(GAU):16S ribosomal RNA:tRNA-Ile(GAU)	16S ribosomal RNA	225244	225321	+	2731163	2731191	-	388	172472	7612	27939509	8.25721	6.79651e-201
R16A_t4rnl1_1	EG30038:tRNAnn198:glyV.glyX.TU:EG30040	EG30010	tRNA:IGR:TU:tRNA	tRNA	glyV:glyV.glyX.IGR:glyV.glyX.TU:glyX	alaV	tRNA-Gly(GCC):tRNA-Gly(GCC):tRNA-Gly(GCC):tRNA-Gly(GCC):tRNA-Gly(GCC):tRNA-Gly(GCC)	tRNA-Ala(UGC)	4392412	4392489	+	225573	225578	+	209	1922	1424765	26693085	2.03727	1.84893e-13
R16A_t4rnl1_1	tRNAnn99:rrlG.gltW.TU	tRNAnn9:rrlH.rrfH.TU:EG30076	IGR:TU	IGR:TU:rRNA	gltW.rrlG.IGR:rrlG.gltW.TU	rrlH.rrfH.IGR:rrlH.rrfH.TU:rrfH	tRNA-Glu(UUC):23S ribosomal RNA:23S ribosomal RNA:tRNA-Glu(UUC)	23S ribosomal RNA:5S ribosomal RNA:23S ribosomal RNA:5S ribosomal RNA:5S ribosomal RNA	2729214	2729300	-	228712	228798	+	208	2447	12742	28104584	187.486	0
R16A_t4rnl1_1	gltX.valU.IGR:EG30110:tRNAnn89:valU.valX.TU:EG30113:EG30114	EG30042	IGR:tRNA:IGR:TU:tRNA:tRNA	tRNA	gltX.valU.IGR:valU:valU.valX.IGR:valU.valX.TU:valX:valY	hisR	glutamate&mdash;tRNA ligase:tRNA-Val(UAC):tRNA-Val(UAC):tRNA-Val(UAC):tRNA-Val(UAC):tRNA-Val(UAC):tRNA-Val(UAC):tRNA-Val(UAC):tRNA-Val(UAC)	tRNA-His(GUG)	2520927	2521228	+	3982523	3982587	+	498	7608	206195	27905680	8.85877	5.22108e-271
R16A_t4rnl1_1	EG30065	EG30067	tRNA	tRNA	pheV	proL	tRNA-Phe(GAA)	tRNA-Pro(GGG)	3110402	3110420	+	2286246	2286292	+	174	22091	81987	28015729	2.69148	1.58229e-23
R16A_t4rnl1_1	EG30094	EG30012	tRNA	tRNA	serU	alaX	tRNA-Ser(CGA)	tRNA-Ala(GGC)	2043498	2043558	-	2518037	2518082	-	174	21399	67528	28030880	3.37527	6.06479e-35
R16A_t4rnl1_1	tRNAnn173:rrlA.rrfA.TU	tRNAnn191:gltV.rrlE.TU	IGR:TU	IGR:TU	rrlA.rrfA.IGR:rrlA.rrfA.TU	gltV.rrlE.IGR:gltV.rrlE.TU	23S ribosomal RNA:5S ribosomal RNA:23S ribosomal RNA:5S ribosomal RNA	tRNA-Glu(UUC):23S ribosomal RNA:tRNA-Glu(UUC):23S ribosomal RNA	4040431	4040436	+	4210022	4210038	+	168	2110	75	28117628	29850	0
R16A_t4rnl1_1	tRNAnn139:rrlD.alaU.TU	tRNAnn97:rrfG.rrlG.TU	IGR:TU	IGR:TU	alaU.rrlD.IGR:rrlD.alaU.TU	rrlG.rrfG.IGR:rrfG.rrlG.TU	tRNA-Ala(UGC):23S ribosomal RNA:23S ribosomal RNA:tRNA-Ala(UGC)	23S ribosomal RNA:5S ribosomal RNA:5S ribosomal RNA:23S ribosomal RNA	3426847	3426870	-	2726232	2726249	-	162	789	2410	28116620	2395.43	0
R16A_t4rnl1_1	tRNAnn153:gltU.rrlC.TU	tRNAnn173:rrlA.rrfA.TU:EG30070	IGR:TU	IGR:TU:rRNA	gltU.rrlC.IGR:gltU.rrlC.TU	rrlA.rrfA.IGR:rrlA.rrfA.TU:rrfA	tRNA-Glu(UUC):23S ribosomal RNA:tRNA-Glu(UUC):23S ribosomal RNA	23S ribosomal RNA:5S ribosomal RNA:23S ribosomal RNA:5S ribosomal RNA:5S ribosomal RNA	3943652	3943673	+	4040452	4040528	+	149	3554	169	28116109	6974.89	0
R16A_t4rnl1_1	tRNAnn173:rrlA.rrfA.TU:tRNAnn174	tRNAnn7:alaV.rrlH.TU	IGR:TU:3UTR	IGR:TU	rrlA.rrfA.IGR:rrlA.rrfA.TU:rrfA.3UTR	alaV.rrlH.IGR:alaV.rrlH.TU	23S ribosomal RNA:5S ribosomal RNA:23S ribosomal RNA:5S ribosomal RNA:5S ribosomal RNA	tRNA-Ala(UGC):23S ribosomal RNA:tRNA-Ala(UGC):23S ribosomal RNA	4040424	4040642	+	225665	225751	+	259	2118	37874	28079730	90.6621	0
R16A_t4rnl1_1	EG30109	pdxY.tyrS.TU	tRNA	TU	valT	pdxY.tyrS.TU	tRNA-Val(UAC)	pyridoxal kinase 2:tyrosine&mdash;tRNA ligase	780764	780817	+	1715901	1715920	-	190	2354342	967	25764482	2.1502	3.12371e-13
R16A_t4rnl1_1	EG30037	EG30067	tRNA	tRNA	glyU	proL	tRNA-Gly(CCC)	tRNA-Pro(GGG)	2999015	2999059	-	2286244	2286292	+	147	16045	82014	28021775	3.13029	1.37296e-25
R16A_t4rnl1_1	EG30075:tRNAnn97:rrfG.rrlG.TU	EG30082:tRNAnn99:rrlG.gltW.TU	rRNA:IGR:TU	rRNA:IGR:TU	rrfG:rrlG.rrfG.IGR:rrfG.rrlG.TU	rrlG:gltW.rrlG.IGR:rrlG.gltW.TU	5S ribosomal RNA:23S ribosomal RNA:5S ribosomal RNA:5S ribosomal RNA:23S ribosomal RNA	23S ribosomal RNA:tRNA-Glu(UUC):23S ribosomal RNA:23S ribosomal RNA:tRNA-Glu(UUC)	2726075	2726274	-	2729183	2729274	-	267	2601	3246	28113867	889.084	0
R16A_t4rnl1_1	EG30109	EG30067	tRNA	tRNA	valT	proL	tRNA-Val(UAC)	tRNA-Pro(GGG)	780801	780898	+	2286230	2286291	+	143	28923	82018	28008897	1.68842	0.00267183
R16A_t4rnl1_1	EG12111	G0-17021.AS:G0-10671	mRNA	AS:sRNA	nlpD	mgtT.AS:mgrR	murein hydrolase activator NlpD	protein MgtT:small regulatory RNA MgrR	2867690	2868080	-	1622817	1622835	-	207	3368	6128	28110278	281.932	0
R16A_t4rnl1_1	EG30038:tRNAnn198:glyV.glyX.TU	EG30012	tRNA:IGR:TU	tRNA	glyV:glyV.glyX.IGR:glyV.glyX.TU	alaX	tRNA-Gly(GCC):tRNA-Gly(GCC):tRNA-Gly(GCC):tRNA-Gly(GCC):tRNA-Gly(GCC)	tRNA-Ala(GGC)	4392412	4392471	+	2518037	2518081	-	122	2009	67580	28050270	25.2057	4.78201e-115
R16A_t4rnl1_1	tRNAnn99:rrlG.gltW.TU	tRNAnn97:rrfG.rrlG.TU	IGR:TU	IGR:TU	gltW.rrlG.IGR:rrlG.gltW.TU	rrlG.rrfG.IGR:rrfG.rrlG.TU	tRNA-Glu(UUC):23S ribosomal RNA:23S ribosomal RNA:tRNA-Glu(UUC)	23S ribosomal RNA:5S ribosomal RNA:5S ribosomal RNA:23S ribosomal RNA	2729216	2729300	-	2726232	2726250	-	113	2542	2459	28114867	508.254	4.55997e-251
R16A_t4rnl1_1	EG30109	tRNAnn3:rrsH.ileV.TU	tRNA	IGR:TU	valT	rrsH.ileV.IGR:rrsH.ileV.TU	tRNA-Val(UAC)	16S ribosomal RNA:tRNA-Ile(GAU):16S ribosomal RNA:tRNA-Ile(GAU)	780801	780817	+	225339	225347	+	104	28962	44019	28046896	2.28797	4.16081e-08
R16A_t4rnl1_1	tRNAnn198:glyV.glyX.TU	EG30067	IGR:TU	tRNA	glyV.glyX.IGR:glyV.glyX.TU	proL	tRNA-Gly(GCC):tRNA-Gly(GCC):tRNA-Gly(GCC):tRNA-Gly(GCC)	tRNA-Pro(GGG)	4392469	4392471	+	2286245	2286294	+	101	2030	82060	28035790	16.9983	2.07377e-78
R16A_t4rnl1_1	tRNAnn7:alaV.rrlH.TU	tRNAnn173:rrlA.rrfA.TU:EG30070	IGR:TU	IGR:TU:rRNA	alaV.rrlH.IGR:alaV.rrlH.TU	rrlA.rrfA.IGR:rrlA.rrfA.TU:rrfA	tRNA-Ala(UGC):23S ribosomal RNA:tRNA-Ala(UGC):23S ribosomal RNA	23S ribosomal RNA:5S ribosomal RNA:23S ribosomal RNA:5S ribosomal RNA:5S ribosomal RNA	225642	225698	+	4040454	4040534	+	99	22796	219	28096867	557.173	1.04742e-216
R16A_t4rnl1_1	EG30068	EG30067	tRNA	tRNA	proM	proL	tRNA-Pro(UGG)	tRNA-Pro(GGG)	3982734	3982780	+	2286242	2286275	+	88	12136	82073	28025684	2.47607	5.4185e-08
R16A_t4rnl1_1	EG10766	EG10876:EG10888:rpmD.rpsE.TU:EG10904	mRNA	mRNA:mRNA:TU:mRNA	secY	rplO:rpmD:rpmD.rpsE.TU:rpsE	Sec translocon subunit SecY	50S ribosomal subunit protein L15:50S ribosomal subunit protein L30:50S ribosomal subunit protein L30:30S ribosomal subunit protein S5:30S ribosomal subunit protein S5	3443208	3443676	-	3444509	3444991	-	469	20165	27774	28071573	23.5073	0
R16A_t4rnl1_1	EG30079:tRNAnn154:rrlC.rrfC.TU	tRNAnn7:alaV.rrlH.TU:EG30083	rRNA:IGR:TU	IGR:TU:rRNA	rrlC:rrlC.rrfC.IGR:rrlC.rrfC.TU	alaV.rrlH.IGR:alaV.rrlH.TU:rrlH	23S ribosomal RNA:23S ribosomal RNA:5S ribosomal RNA:23S ribosomal RNA:5S ribosomal RNA	tRNA-Ala(UGC):23S ribosomal RNA:tRNA-Ala(UGC):23S ribosomal RNA:23S ribosomal RNA	3946601	3946675	+	225663	225763	+	108	90	38025	28081758	886.209	7.37989e-247
R16A_t4rnl1_1	EG30035:tRNAnn101:gltW.rrsG.TU	G0-17079	tRNA:IGR:TU	mRNA	gltW:rrsG.glwT.IGR:gltW.rrsG.TU	ipeX	tRNA-Glu(UUC):16S ribosomal RNA:tRNA-Glu(UUC):16S ribosomal RNA	small RNA IpeX	2729392	2729445	-	574468	574485	-	73	3035035	230	25084643	2.62325	1.97733e-05
R16A_t4rnl1_1	tRNAnn103	EG30035:tRNAnn101:gltW.rrsG.TU	5UTR	tRNA:IGR:TU	rrsG.5UTR	gltW:rrsG.glwT.IGR:gltW.rrsG.TU	16S ribosomal RNA	tRNA-Glu(UUC):16S ribosomal RNA:tRNA-Glu(UUC):16S ribosomal RNA	2731304	2731391	-	2729416	2729557	-	100	7556	26060	28086265	14.2635	4.10082e-71
R16A_t4rnl1_1	EG10880	EG10915	mRNA	mRNA	rplS	rpsP	50S ribosomal subunit protein L19	30S ribosomal subunit protein S16	2744164	2744388	-	2746103	2746228	-	103	5349	2164	28112365	250.152	2.03656e-197
R16A_t4rnl1_1	G0-8867	thrL.5UTR:EG11277:thrL.3UTR	sRNA	5UTR:mRNA:3UTR	gcvB	thrL.5UTR:thrL:thrL.3UTR	small regulatory RNA GcvB	<i>thr</i> operon leader peptide:<i>thr</i> operon leader peptide:<i>thr</i> operon leader peptide	2942696	2942860	+	163	305	+	174	6069	3298	28110440	244.371	0
R16A_t4rnl1_1	tRNAnn9:rrlH.rrfH.TU	tRNAnn191:gltV.rrlE.TU	IGR:TU	IGR:TU	rrlH.rrfH.IGR:rrlH.rrfH.TU	gltV.rrlE.IGR:gltV.rrlE.TU	23S ribosomal RNA:5S ribosomal RNA:23S ribosomal RNA:5S ribosomal RNA	tRNA-Glu(UUC):23S ribosomal RNA:tRNA-Glu(UUC):23S ribosomal RNA	228671	228724	+	4209959	4210036	+	72	64366	177	28055366	177.304	1.63991e-121
R16A_t4rnl1_1	tRNAnn154:rrlC.rrfC.TU	tRNAnn153:gltU.rrlC.TU	IGR:TU	IGR:TU	rrlC.rrfC.IGR:rrlC.rrfC.TU	gltU.rrlC.IGR:gltU.rrlC.TU	23S ribosomal RNA:5S ribosomal RNA:23S ribosomal RNA:5S ribosomal RNA	tRNA-Glu(UUC):23S ribosomal RNA:tRNA-Glu(UUC):23S ribosomal RNA	3946615	3946676	+	3943676	3943697	+	56	142	9198	28110585	1205.25	3.87519e-140
R16A_t4rnl1_1	EG10878:rplQ.rpoA.TU:EG10893	EG10903	mRNA:TU:mRNA	mRNA	rplQ:rplQ.rpoA.TU:rpoA	rpsD	50S ribosomal subunit protein L17:50S ribosomal subunit protein L17:RNA polymerase subunit &alpha;:RNA polymerase subunit &alpha;	30S ribosomal subunit protein S4	3439830	3440297	-	3441209	3441637	-	456	25996	35930	28057599	13.6978	0
R16A_t4rnl1_1	EG10915	EG10880	mRNA	mRNA	rpsP	rplS	30S ribosomal subunit protein S16	50S ribosomal subunit protein L19	2746019	2746250	-	2744126	2744400	-	179	13415	10155	28096232	36.9173	2.63537e-200
R16A_t4rnl1_1	tRNAnn191:gltV.rrlE.TU	tRNAnn9:rrlH.rrfH.TU	IGR:TU	IGR:TU	gltV.rrlE.IGR:gltV.rrlE.TU	rrlH.rrfH.IGR:rrlH.rrfH.TU	tRNA-Glu(UUC):23S ribosomal RNA:tRNA-Glu(UUC):23S ribosomal RNA	23S ribosomal RNA:5S ribosomal RNA:23S ribosomal RNA:5S ribosomal RNA	4209996	4210012	+	228703	228753	+	62	26	12888	28107005	5200.53	8.21065e-180
R16A_t4rnl1_1	EG30084:tRNAnn168:rrsA.ileT.TU	tRNAnn1	rRNA:IGR:TU	5UTR	rrsA:rrsA.ileT.IGR:rrsA.ileT.TU	rrsH.5UTR	16S ribosomal RNA:16S ribosomal RNA:tRNA-Ile(GAU):16S ribosomal RNA:tRNA-Ile(GAU)	16S ribosomal RNA	4037069	4037083	+	223680	223794	+	63	45	200802	27919071	194.653	1.24854e-99
R16A_t4rnl1_1	tRNAnn153:gltU.rrlC.TU	tRNAnn154:rrlC.rrfC.TU	IGR:TU	IGR:TU	gltU.rrlC.IGR:gltU.rrlC.TU	rrlC.rrfC.IGR:rrlC.rrfC.TU	tRNA-Glu(UUC):23S ribosomal RNA:tRNA-Glu(UUC):23S ribosomal RNA	23S ribosomal RNA:5S ribosomal RNA:23S ribosomal RNA:5S ribosomal RNA	3943652	3943671	+	3946639	3946693	+	45	3658	64	28116214	5404.38	8.58651e-139
R16A_t4rnl1_1	tRNAnn101:gltW.rrsG.TU	tRNAnn1	IGR:TU	5UTR	rrsG.glwT.IGR:gltW.rrsG.TU	rrsH.5UTR	16S ribosomal RNA:tRNA-Glu(UUC):16S ribosomal RNA	16S ribosomal RNA	2729501	2729576	-	223654	223656	+	43	9049	16498	28094391	8.09201	8.1312e-19
R16A_t4rnl1_1	tRNAnn103	tRNAnn3:rrsH.ileV.TU:EG30045	5UTR	IGR:TU:tRNA	rrsG.5UTR	rrsH.ileV.IGR:rrsH.ileV.TU:ileV	16S ribosomal RNA	16S ribosomal RNA:tRNA-Ile(GAU):16S ribosomal RNA:tRNA-Ile(GAU):tRNA-Ile(GAU)	2731312	2731373	-	225345	225393	+	43	7613	44080	28068245	3.59655	1.69382e-06
R16A_t4rnl1_1	EG30086:tRNAnn151:rrsC.gltU.TU	tRNAnn103	rRNA:IGR:TU	5UTR	rrsC:rrsC.gltU.IGR:rrsC.gltU.TU	rrsG.5UTR	16S ribosomal RNA:16S ribosomal RNA:tRNA-Glu(UUC):16S ribosomal RNA:tRNA-Glu(UUC)	16S ribosomal RNA	3943341	3943361	+	2731163	2731186	-	43	7690	7957	28104291	19.7499	4.13275e-34
R16A_t4rnl1_1	tRNAnn9:rrlH.rrfH.TU:EG30076	tRNAnn99:rrlG.gltW.TU	IGR:TU:rRNA	IGR:TU	rrlH.rrfH.IGR:rrlH.rrfH.TU:rrfH	gltW.rrlG.IGR:rrlG.gltW.TU	23S ribosomal RNA:5S ribosomal RNA:23S ribosomal RNA:5S ribosomal RNA:5S ribosomal RNA	tRNA-Glu(UUC):23S ribosomal RNA:23S ribosomal RNA:tRNA-Glu(UUC)	228705	228798	+	2729191	2729212	-	57	11881	3456	28104587	39.0144	1.26992e-62
R16A_t4rnl1_1	G6389	EG30042	tRNA	tRNA	valZ	hisR	tRNA-Val(UAC)	tRNA-His(GUG)	781121	781123	+	3982575	3982585	+	38	552	206655	27912736	9.29825	6.95776e-18
R16A_t4rnl1_1	EG30035	tRNAnn1	tRNA	5UTR	gltW	rrsH.5UTR	tRNA-Glu(UUC)	16S ribosomal RNA	2729327	2729400	-	223655	223656	+	37	5598	16504	28097842	11.2526	1.36432e-20
R16A_t4rnl1_1	tRNAnn103	3'ETS<sup><i>leuZ</i></sup>.EST3UTR:G0-16636:3'ETS<sup><i>leuZ</i></sup>	5UTR	3UTR:sRNA:other-ncRNA	rrsG.5UTR	3'ETS<sup><i>leuZ</i></sup>.EST3UTR:3'ETS-leuZ:3'ETS<sup><i>leuZ</i></sup>	16S ribosomal RNA	::	2731317	2731448	-	1991745	1991770	-	58	15067	2384	28102472	45.3774	2.0169e-67
R16A_t4rnl1_1	tRNAnn7:alaV.rrlH.TU	tRNAnn154:rrlC.rrfC.TU	IGR:TU	IGR:TU	alaV.rrlH.IGR:alaV.rrlH.TU	rrlC.rrfC.IGR:rrlC.rrfC.TU	tRNA-Ala(UGC):23S ribosomal RNA:tRNA-Ala(UGC):23S ribosomal RNA	23S ribosomal RNA:5S ribosomal RNA:23S ribosomal RNA:5S ribosomal RNA	225644	225711	+	3946639	3946698	+	40	76372	69	28043500	212.867	9.83758e-68
R16A_t4rnl1_1	EG10893	EG10903	mRNA	mRNA	rpoA	rpsD	RNA polymerase subunit &alpha;	30S ribosomal subunit protein S4	3440301	3440394	-	3441301	3441497	-	39	8092	17292	28094558	7.83043	1.10941e-16
R16A_t4rnl1_1	ykfC.AS:insH-1.EST3UTR:G6134	cysQ.EST3UTR	AS:3UTR:mRNA	3UTR	ykfC.AS:insH-1.EST3UTR:insH-1	cysQ.EST3UTR	CP4-6 prophage; PF00078 domain-containing protein YkfC::	3'(2'),5'-bisphosphate nucleotidase	273981	274166	-	4437538	4437557	+	45	1460	3	28118473	288888	2.68658e-183
R16A_t4rnl1_1	EG30109	tRNAnn151:rrsC.gltU.TU	tRNA	IGR:TU	valT	rrsC.gltU.IGR:rrsC.gltU.TU	tRNA-Val(UAC)	16S ribosomal RNA:tRNA-Glu(UUC):16S ribosomal RNA:tRNA-Glu(UUC)	780802	780816	+	3943381	3943384	+	27	29039	2946	28087969	8.86482	3.12449e-11
R16A_t4rnl1_1	G0-8872	3'ETS<sup><i>leuZ</i></sup>.EST3UTR:G0-16636:3'ETS<sup><i>leuZ</i></sup>	sRNA	3UTR:sRNA:other-ncRNA	ryhB	3'ETS<sup><i>leuZ</i></sup>.EST3UTR:3'ETS-leuZ:3'ETS<sup><i>leuZ</i></sup>	small regulatory RNA RyhB	::	3580994	3581016	-	1991746	1991773	-	29	148	2413	28117391	2283.25	1.07653e-79
R16A_t4rnl1_1	EG30090	tRNAnn167:EG30084	rRNA	5UTR:rRNA	rrsH	rrsA.5UTR:rrsA	16S ribosomal RNA	16S ribosomal RNA:16S ribosomal RNA	225120	225319	+	4035522	4035543	+	42	187396	62	27932481	100.973	3.07033e-57
R16A_t4rnl1_1	tRNAnn173:rrlA.rrfA.TU	tRNAnn139:rrlD.alaU.TU	IGR:TU	IGR:TU	rrlA.rrfA.IGR:rrlA.rrfA.TU	alaU.rrlD.IGR:rrlD.alaU.TU	23S ribosomal RNA:5S ribosomal RNA:23S ribosomal RNA:5S ribosomal RNA	tRNA-Ala(UGC):23S ribosomal RNA:23S ribosomal RNA:tRNA-Ala(UGC)	4040429	4040434	+	3426823	3426847	-	25	2253	1017	28116686	306.776	2.80829e-47
R16A_t4rnl1_1	EG30085:tRNAnn176:rrsB.gltT.TU	tRNAnn1	rRNA:IGR:TU	5UTR	rrsB:rrsB.gltT.IGR:rrsB.gltT.TU	rrsH.5UTR	16S ribosomal RNA:16S ribosomal RNA:tRNA-Glu(UUC):16S ribosomal RNA:tRNA-Glu(UUC)	16S ribosomal RNA	4168197	4168242	+	223655	223796	+	53	2598	200812	27916518	2.83601	4.2428e-05
R16A_t4rnl1_1	EG10766	EG10876	mRNA	mRNA	secY	rplO	Sec translocon subunit SecY	50S ribosomal subunit protein L15	3443004	3443492	-	3444420	3444500	-	51	22147	3424	28094359	18.8947	1.11149e-40
R16A_t4rnl1_1	EG10182	EG10181	mRNA	mRNA	cyoE	cyoD	heme O synthase	cytochrome <i>bo</i><sub>3</sub> subunit 4	446810	446992	-	447849	448078	-	56	2727	1785	28115413	323.451	5.65784e-112
R16A_t4rnl1_1	EG12204	EG10416	mRNA	mRNA	cspC	grpE	transcription antiterminator and regulator of mRNA stability CspC	nucleotide exchange factor GrpE	1907220	1907468	-	2750617	2750725	-	33	14889	315	28104744	197.75	6.05981e-57
R16A_t4rnl1_1	tRNAnn154:rrlC.rrfC.TU	tRNAnn139:rrlD.alaU.TU	IGR:TU	IGR:TU	rrlC.rrfC.IGR:rrlC.rrfC.TU	alaU.rrlD.IGR:rrlD.alaU.TU	23S ribosomal RNA:5S ribosomal RNA:23S ribosomal RNA:5S ribosomal RNA	tRNA-Ala(UGC):23S ribosomal RNA:23S ribosomal RNA:tRNA-Ala(UGC)	3946615	3946674	+	3426823	3426846	-	21	177	1021	28118762	3267.51	3.94234e-60
R16A_t4rnl1_1	tRNAnn9:rrlH.rrfH.TU	tRNAnn99:rrlG.gltW.TU	IGR:TU	IGR:TU	rrlH.rrfH.IGR:rrlH.rrfH.TU	gltW.rrlG.IGR:rrlG.gltW.TU	23S ribosomal RNA:5S ribosomal RNA:23S ribosomal RNA:5S ribosomal RNA	tRNA-Glu(UUC):23S ribosomal RNA:23S ribosomal RNA:tRNA-Glu(UUC)	228681	228692	+	2729202	2729275	-	20	52480	1345	28066136	7.95237	7.24778e-07
R16A_t4rnl1_1	tRNAnn178:gltT.rrlB.TU	tRNAnn9:rrlH.rrfH.TU	IGR:TU	IGR:TU	gltT.rrlB.IGR:gltT.rrlB.TU	rrlH.rrfH.IGR:rrlH.rrfH.TU	tRNA-Glu(UUC):23S ribosomal RNA:tRNA-Glu(UUC):23S ribosomal RNA	23S ribosomal RNA:5S ribosomal RNA:23S ribosomal RNA:5S ribosomal RNA	4168550	4168571	+	228715	228755	+	19	39	12931	28106992	1058.94	1.82631e-43
R16A_t4rnl1_1	EG30111	EG10060	tRNA	mRNA	valV	araJ	tRNA-Val(GAC)	putative transport protein AraJ	1746427	1746487	+	412068	412085	-	17	117037	774	28002153	5.25504	0.0355551
R16A_t4rnl1_1	tRNAnn144	tRNAnn3:rrsH.ileV.TU	5UTR	IGR:TU	rrsD.5UTR	rrsH.ileV.IGR:rrsH.ileV.TU	16S ribosomal RNA	16S ribosomal RNA:tRNA-Ile(GAU):16S ribosomal RNA:tRNA-Ile(GAU)	3429009	3429048	-	225369	225380	+	17	1994	44106	28073864	5.42661	0.0209525
R16A_t4rnl1_1	EG10878	EG10893:rpoA.rpsD.TU:EG10903	mRNA	mRNA:TU:mRNA	rplQ	rpoA:rpoA.rpsD.TU:rpsD	50S ribosomal subunit protein L17	RNA polymerase subunit &alpha;:RNA polymerase subunit &alpha;:30S ribosomal subunit protein S4:30S ribosomal subunit protein S4	3439848	3440000	-	3440921	3441098	-	38	9163	15798	28094982	7.37518	4.76214e-15
R16A_t4rnl1_1	rpsQ.3UTR:EG10916:EG10887	EG10902	3UTR:mRNA:mRNA	mRNA	rpsQ.3UTR:rpsQ:rpmC	rpsC	30S ribosomal subunit protein S17:30S ribosomal subunit protein S17:50S ribosomal subunit protein L29	30S ribosomal subunit protein S3	3448303	3448657	-	3449518	3449700	-	59	17477	10283	28092162	9.22254	2.97542e-30
R16A_t4rnl1_1	EG10467	essD.5UTR	mRNA	5UTR	hupB	essD.5UTR	DNA-binding protein HU-&beta;	DLP12 prophage; putative phage lysis protein	461436	461699	+	577255	577279	+	23	9996	28	28109934	2309.95	4.64396e-60
R16A_t4rnl1_1	EG10060	talB.5UTR	mRNA	5UTR	araJ	talB.5UTR	putative transport protein AraJ	transaldolase B	412413	412462	-	8215	8256	+	15	1005	1220	28117741	343.99	1.77386e-27
R16A_t4rnl1_1	tRNAnn97:rrfG.rrlG.TU	tRNAnn178:gltT.rrlB.TU	IGR:TU	IGR:TU	rrlG.rrfG.IGR:rrfG.rrlG.TU	gltT.rrlB.IGR:gltT.rrlB.TU	23S ribosomal RNA:5S ribosomal RNA:5S ribosomal RNA:23S ribosomal RNA	tRNA-Glu(UUC):23S ribosomal RNA:tRNA-Glu(UUC):23S ribosomal RNA	2726256	2726273	-	4168565	4168594	+	15	2761	327	28116878	467.137	2.19558e-29
R16A_t4rnl1_1	tRNAnn198:glyV.glyX.TU	EG30068	IGR:TU	tRNA	glyV.glyX.IGR:glyV.glyX.TU	proM	tRNA-Gly(GCC):tRNA-Gly(GCC):tRNA-Gly(GCC):tRNA-Gly(GCC)	tRNA-Pro(UGG)	4392470	4392471	+	3982809	3982811	+	15	2116	11943	28105907	16.6824	3.52901e-08
R16A_t4rnl1_1	tRNAnn7:alaV.rrlH.TU	tRNAnn173:rrlA.rrfA.TU	IGR:TU	IGR:TU	alaV.rrlH.IGR:alaV.rrlH.TU	rrlA.rrfA.IGR:rrlA.rrfA.TU	tRNA-Ala(UGC):23S ribosomal RNA:tRNA-Ala(UGC):23S ribosomal RNA	23S ribosomal RNA:5S ribosomal RNA:23S ribosomal RNA:5S ribosomal RNA	225705	225723	+	4040456	4040481	+	14	53503	280	28066184	26.2286	2.48442e-10
R16A_t4rnl1_1	tRNAnn103	tRNAnn151:rrsC.gltU.TU:EG30033	5UTR	IGR:TU:tRNA	rrsG.5UTR	rrsC.gltU.IGR:rrsC.gltU.TU:gltU	16S ribosomal RNA	16S ribosomal RNA:tRNA-Glu(UUC):16S ribosomal RNA:tRNA-Glu(UUC):tRNA-Glu(UUC)	2731315	2731346	-	3943412	3943438	+	14	7642	3271	28109054	15.743	5.01614e-07
R16A_t4rnl1_1	tRNAnn139:rrlD.alaU.TU	tRNAnn154:rrlC.rrfC.TU	IGR:TU	IGR:TU	alaU.rrlD.IGR:rrlD.alaU.TU	rrlC.rrfC.IGR:rrlC.rrfC.TU	tRNA-Ala(UGC):23S ribosomal RNA:23S ribosomal RNA:tRNA-Ala(UGC)	23S ribosomal RNA:5S ribosomal RNA:23S ribosomal RNA:5S ribosomal RNA	3426849	3426870	-	3946639	3946697	+	14	937	95	28118935	4422.46	1.84789e-40
R16A_t4rnl1_1	EG10878	EG10910	mRNA	mRNA	rplQ	rpsK	50S ribosomal subunit protein L17	30S ribosomal subunit protein S11	3439874	3440093	-	3441905	3442085	-	54	16063	11025	28092839	8.56612	7.48521e-26
R16A_t4rnl1_1	EG10870	EG10905	mRNA	mRNA	rplI	rpsF	50S ribosomal subunit protein L9	30S ribosomal subunit protein S6	4426323	4426571	+	4425077	4425288	+	37	12102	14161	28093681	6.0654	1.18737e-11
R16A_t4rnl1_1	tRNAnn139:rrlD.alaU.TU	tRNAnn173:rrlA.rrfA.TU	IGR:TU	IGR:TU	alaU.rrlD.IGR:rrlD.alaU.TU	rrlA.rrfA.IGR:rrlA.rrfA.TU	tRNA-Ala(UGC):23S ribosomal RNA:23S ribosomal RNA:tRNA-Ala(UGC)	23S ribosomal RNA:5S ribosomal RNA:23S ribosomal RNA:5S ribosomal RNA	3426851	3426863	-	4040456	4040480	+	13	938	281	28118749	1386.85	5.16796e-31
R16A_t4rnl1_1	EG10880:rplS.trmD.TU:EG11023	EG11153:rimM.rpsP.TU:EG10915	mRNA:TU:mRNA	mRNA:TU:mRNA	rplS:rplS.trmD.TU:trmD	rimM:rimM.rpsP.TU:rpsP	50S ribosomal subunit protein L19:50S ribosomal subunit protein L19:tRNA m<sup>1</sup>G37 methyltransferase:tRNA m<sup>1</sup>G37 methyltransferase	ribosome maturation factor RimM:ribosome maturation factor RimM:30S ribosomal subunit protein S16:30S ribosomal subunit protein S16	2744218	2744683	-	2745901	2746097	-	44	23852	10426	28085659	4.96929	1.57734e-11
R16A_t4rnl1_1	EG30065	pdxY.tyrS.TU	tRNA	TU	pheV	pdxY.tyrS.TU	tRNA-Phe(GAA)	pyridoxal kinase 2:tyrosine&mdash;tRNA ligase	3110413	3110413	+	1715901	1715904	-	12	22253	1145	28096571	13.2325	0.000148164
R16A_t4rnl1_1	G0-16677.AS	EG12142	AS	mRNA	sokE.AS	sdaC	small RNA SokE	L-serine:H+ symporter SdaC	607760	607793	-	2929340	2929341	+	11	651	252	28119067	1885.44	4.72451e-27
R16A_t4rnl1_1	G0-10671	EG10544	sRNA	mRNA	mgrR	lpp	small regulatory RNA MgrR	murein lipoprotein	1622857	1622915	-	1757409	1757476	+	21	6187	9903	28103870	9.63249	1.64353e-08
R16A_t4rnl1_1	lpp.5UTR	glpX.fpr.IGR	5UTR	IGR	lpp.5UTR	glpX.fpr.IGR	murein lipoprotein	fructose-1,6-bisphosphatase 2:flavodoxin/ferredoxin-NADP<sup>+</sup> reductase	1757383	1757388	+	4114520	4114523	-	11	14489	159	28105322	134.198	1.94218e-14
R16A_t4rnl1_1	shiA.5UTR	G0-8867	5UTR	sRNA	shiA.5UTR	gcvB	shikimate:H+ symporter	small regulatory RNA GcvB	2053566	2053632	+	2942876	2942902	+	25	83	4047	28115826	2092.57	1.03395e-66
R16A_t4rnl1_1	tRNAnn150	3'ETS<sup><i>leuZ</i></sup>.EST3UTR:G0-16636:3'ETS<sup><i>leuZ</i></sup>	5UTR	3UTR:sRNA:other-ncRNA	rrsC.5UTR	3'ETS<sup><i>leuZ</i></sup>.EST3UTR:3'ETS-leuZ:3'ETS<sup><i>leuZ</i></sup>	16S ribosomal RNA	::	3941536	3941599	+	1991747	1991767	-	10	3211	2432	28114328	36.0018	3.02139e-07
R16A_t4rnl1_1	EG10671	EG10671:ompF.5UTR	mRNA	mRNA:5UTR	ompF	ompF:ompF.5UTR	outer membrane porin F	outer membrane porin F:outer membrane porin F	985873	985998	-	986888	987064	-	24	8747	18358	28092852	4.19877	0.00519814
R16A_t4rnl1_1	tRNAnn103:clpB.rrsG.IGR	tRNAnn101:gltW.rrsG.TU	5UTR:IGR	IGR:TU	rrsG.5UTR:clpB.rrsG.IGR	rrsG.glwT.IGR:gltW.rrsG.TU	16S ribosomal RNA:ClpB80 // protein disaggregase ClpB:16S ribosomal RNA	16S ribosomal RNA:tRNA-Glu(UUC):16S ribosomal RNA	2731437	2731479	-	2729505	2729559	-	9	7460	2754	28109758	12.3139	0.0143798
R16A_t4rnl1_1	rplS.EST3UTR	EG10915	3UTR	mRNA	rplS.EST3UTR	rpsP	50S ribosomal subunit protein L19	30S ribosomal subunit protein S16	2744153	2744184	-	2745832	2746090	-	13	82	13763	28106123	323.756	1.72857e-23
R16A_t4rnl1_1	EG30065	tRNAnn176:rrsB.gltT.TU	tRNA	IGR:TU	pheV	rrsB.gltT.IGR:rrsB.gltT.TU	tRNA-Phe(GAA)	16S ribosomal RNA:tRNA-Glu(UUC):16S ribosomal RNA:tRNA-Glu(UUC)	3110412	3110417	+	4168226	4168233	+	9	22256	738	28096978	15.3957	0.00683111
R16A_t4rnl1_1	EG10766	EG10888:EG10904	mRNA	mRNA:mRNA	secY	rpmD:rpsE	Sec translocon subunit SecY	50S ribosomal subunit protein L30:30S ribosomal subunit protein S5	3442927	3443199	-	3444613	3444974	-	32	13697	21886	28084366	2.99794	0.0298328
R16A_t4rnl1_1	EG10382	glmS.glmU.TU	mRNA	TU	glmS	glmS.glmU.TU	L-glutamine&mdash;D-fructose-6-phosphate aminotransferase	L-glutamine&mdash;D-fructose-6-phosphate aminotransferase:fused N-acetylglucosamine-1-phosphate uridyltransferase and glucosamine-1-phosphate acetyltransferase	3912360	3912628	-	3913671	3913723	-	21	2104	890	28116966	315.32	2.57995e-39
R16A_t4rnl1_1	EG30085:tRNAnn176:rrsB.gltT.TU	tRNAnn103	rRNA:IGR:TU	5UTR	rrsB:rrsB.gltT.IGR:rrsB.gltT.TU	rrsG.5UTR	16S ribosomal RNA:16S ribosomal RNA:tRNA-Glu(UUC):16S ribosomal RNA:tRNA-Glu(UUC)	16S ribosomal RNA	4168197	4168208	+	2731165	2731186	-	15	2636	7985	28109345	20.0319	2.59913e-09
R16A_t4rnl1_1	tRNAnn178:gltT.rrlB.TU	tRNAnn97:rrfG.rrlG.TU	IGR:TU	IGR:TU	gltT.rrlB.IGR:gltT.rrlB.TU	rrlG.rrfG.IGR:rrfG.rrlG.TU	tRNA-Glu(UUC):23S ribosomal RNA:tRNA-Glu(UUC):23S ribosomal RNA	23S ribosomal RNA:5S ribosomal RNA:5S ribosomal RNA:23S ribosomal RNA	4168549	4168571	+	2726236	2726249	-	9	49	2563	28117360	2014.99	2.32892e-21
R16A_t4rnl1_1	EG10043	G6134	mRNA	mRNA	cysQ	insH-1	3'(2'),5'-bisphosphate nucleotidase		4437243	4437472	+	275036	275124	-	33	231	731	28118986	5495.21	6.04774e-104
R16A_t4rnl1_1	G0-16677.AS:hokE.sokE.IGR	EG10148	AS:IGR	mRNA	sokE.AS:hokE.sokE.IGR	cheR	small RNA SokE:protein HokE:small RNA SokE	chemotaxis protein methyltransferase	607792	607793	-	1968528	1968597	-	8	654	173	28119146	1988.24	1.09372e-18
R16A_t4rnl1_1	G0-9603	dnaK.5UTR	sRNA	5UTR	rdlA	dnaK.5UTR	putative antisense regulatory RNA RdlA	chaperone protein DnaK	1269329	1269362	+	12097	12105	+	10	541	125	28119305	4158.12	1.5011e-27
R16A_t4rnl1_1	serA.5UTR	G0-8867	5UTR	sRNA	serA.5UTR	gcvB	phosphoglycerate dehydrogenase	small regulatory RNA GcvB	3058452	3058456	-	2942723	2942901	+	11	534	6082	28113354	95.2177	6.2454e-13
R16A_t4rnl1_1	tRNAnn135	tRNAnn3:rrsH.ileV.TU	3UTR	IGR:TU	rrfF.3UTR	rrsH.ileV.IGR:rrsH.ileV.TU	5S ribosomal RNA	16S ribosomal RNA:tRNA-Ile(GAU):16S ribosomal RNA:tRNA-Ile(GAU)	3423407	3423420	-	225345	225345	+	8	222	44115	28075636	22.934	0.00230076
R16A_t4rnl1_1	EG10766	EG10876	mRNA	mRNA	secY	rplO	Sec translocon subunit SecY	50S ribosomal subunit protein L15	3443209	3443294	-	3444221	3444337	-	11	1743	10840	28107387	16.3639	5.31988e-05
R16A_t4rnl1_1	ilvX.ilvM.TU:G8221	G0-10641:ilvX.ilvM.TU:G8221	TU:mRNA	mRNA:TU:mRNA	ilvX.ilvM.TU:ilvG_pg	ilvX:ilvX.ilvM.TU:ilvG_pg	uncharacterized protein IlvX:acetolactate synthase II subunit IlvM:	uncharacterized protein IlvX:uncharacterized protein IlvX:acetolactate synthase II subunit IlvM:	3951615	3951972	+	3950514	3950582	+	17	3552	3464	28112948	38.8423	7.96838e-16
R16A_t4rnl1_1	EG10180	EG10179	mRNA	mRNA	cyoC	cyoB	cytochrome <i>bo</i><sub>3</sub> subunit 3	cytochrome <i>bo</i><sub>3</sub> subunit 1	448580	448669	-	449642	449848	-	10	1946	3451	28114574	41.8643	6.95503e-08
R16A_t4rnl1_1	EG10179	EG10178	mRNA	mRNA	cyoB	cyoA	cytochrome <i>bo</i><sub>3</sub> subunit 1	cytochrome <i>bo</i><sub>3</sub> subunit 2	450002	450423	-	451237	451624	-	42	3940	5485	28110514	54.6318	3.89802e-51
R16A_t4rnl1_1	EG30109	EG11007	tRNA	mRNA	valT	tolA	tRNA-Val(UAC)	Tol-Pal system protein TolA	780803	781122	+	777303	777372	+	8	36571	215	28083187	28.5733	0.000424337
R16A_t4rnl1_1	rpsA.ihfB.TU:EG10441	EG10900	TU:mRNA	mRNA	rpsA.ihfB.TU:ihfB	rpsA	30S ribosomal subunit protein S1:integration host factor subunit &beta;:integration host factor subunit &beta;	30S ribosomal subunit protein S1	963721	964008	+	962422	962653	+	23	3148	19830	28096980	10.3521	2.35121e-10
R16A_t4rnl1_1	EG10671	G7885	mRNA	mRNA	ompF	rraB	outer membrane porin F	ribonuclease E inhibitor protein B	985883	985898	-	4478515	4478546	+	7	1004	204	28118766	961.016	1.25486e-13
R16A_t4rnl1_1	ldrB.rdlB.IGR:G0-9606	lgoT.AS	IGR:sRNA	AS	ldrB.rdlB.IGR:rdlB	lgoT.AS	small toxic polypeptide LdrB:putative antisense regulatory RNA RdlB:putative antisense regulatory RNA RdlB	galactonate:H+ symporter	1269857	1269858	+	4593554	4593554	+	7	360	2246	28117368	243.422	1.70946e-09
R16A_t4rnl1_1	recE.racC.IGR	yncE.ansP.IGR	IGR	IGR	recE.racC.IGR	yncE.ansP.IGR	Rac prophage; exonuclease VIII, ds DNA exonuclease, 5' --> 3' specific:Rac prophage; protein RacC	PQQ-like domain-containing protein YncE:L-asparagine transporter	1417423	1417423	+	1524475	1524476	+	7	4927	285	28114762	140.154	8.10268e-08
R16A_t4rnl1_1	G0-17102:fliC.EST3UTR:EG10321	pheS.pheM.TU	sRNA:3UTR:mRNA	TU	fliX:fliC.EST3UTR:fliC	pheS.pheM.TU	small RNA FliX:flagellar filament structural protein:flagellar filament structural protein	phenylalanine&mdash;tRNA ligase subunit &alpha;:<i>pheST-ihfA</i> operon leader peptide	2002019	2002266	-	1799153	1799159	-	13	48406	840	28070722	8.97467	0.00282071
R16A_t4rnl1_1	tRNAnn103	tRNAnn176:rrsB.gltT.TU	5UTR	IGR:TU	rrsG.5UTR	rrsB.gltT.IGR:rrsB.gltT.TU	16S ribosomal RNA	16S ribosomal RNA:tRNA-Glu(UUC):16S ribosomal RNA:tRNA-Glu(UUC)	2731310	2731446	-	4168256	4168274	+	10	15115	737	28104119	25.2287	9.83676e-06
R16A_t4rnl1_1	EG12111	G7047	mRNA	sRNA	nlpD	dsrA	murein hydrolase activator NlpD	small regulatory RNA DsrA	2867640	2867767	-	2025223	2025239	-	11	1317	53	28118600	4431.23	9.2195e-31
R16A_t4rnl1_1	G0-8867	EG10501:ilvM.ilvE.TU:EG10497	sRNA	mRNA:TU:mRNA	gcvB	ilvM:ilvM.ilvE.TU:ilvE	small regulatory RNA GcvB	acetolactate synthase II subunit IlvM:acetolactate synthase II subunit IlvM:branched-chain-amino-acid aminotransferase:branched-chain-amino-acid aminotransferase	2942696	2942753	+	3952432	3952713	+	13	5204	1623	28113141	43.271	1.05256e-11
R16A_t4rnl1_1	EG11857	EG11858	mRNA	mRNA	fdoH	fdoG	formate dehydrogenase O subunit &beta;	formate dehydrogenase O subunit &alpha;	4082679	4082775	-	4083855	4084019	-	11	1253	1510	28117207	163.47	1.64902e-15
R16A_t4rnl1_1	tRNAnn191:gltV.rrlE.TU	tRNAnn9:rrlH.rrfH.TU	IGR:TU	IGR:TU	gltV.rrlE.IGR:gltV.rrlE.TU	rrlH.rrfH.IGR:rrlH.rrfH.TU	tRNA-Glu(UUC):23S ribosomal RNA:tRNA-Glu(UUC):23S ribosomal RNA	23S ribosomal RNA:5S ribosomal RNA:23S ribosomal RNA:5S ribosomal RNA	4209996	4210006	+	228695	228698	+	8	80	122392	27997501	22.8753	0.00100676
R16A_t4rnl1_1	EG10604	G0-9382	mRNA	sRNA	mraY	chiX	phospho-N-acetylmuramoyl-pentapeptide-transferase	small regulatory RNA ChiX	96375	96375	+	507267	507267	+	6	313	5401	28114261	99.7837	3.32142e-05
R16A_t4rnl1_1	glnS.chiP.IGR:chiP.5UTR:G0-17083	G0-9382	IGR:5UTR:mRNA	sRNA	glnS.chiP.IGR:chiP.5UTR:chiZ	chiX	glutamine&mdash;tRNA ligase:chitooligosaccharide outer membrane channel:chitooligosaccharide outer membrane channel:small regulatory RNA ChiZ	small regulatory RNA ChiX	708235	708311	+	507263	507287	+	7	103	5400	28114471	353.832	1.50484e-10
R16A_t4rnl1_1	EG30109:G6389	G0-16677.AS	tRNA:tRNA	AS	valT:valZ	sokE.AS	tRNA-Val(UAC):tRNA-Val(UAC)	small RNA SokE	780804	781122	+	607735	607736	-	9	36570	549	28082853	12.5889	0.0377909
R16A_t4rnl1_1	ompF.5UTR:asnS.ompF.IGR	yhcN.EST3UTR	5UTR:IGR	3UTR	ompF.5UTR:asnS.ompF.IGR	yhcN.EST3UTR	outer membrane porin F:asparagine&mdash;tRNA ligase:outer membrane porin F	DUF1471 domain-containing stress-induced protein YhcN	987065	987093	-	3385851	3385852	+	6	12170	436	28107369	31.783	0.0278641
R16A_t4rnl1_1	G6487	lpcA.EST3UTR	mRNA	3UTR	ycbX	lpcA.EST3UTR	6-<i>N</i>-hydroxylaminopurine resistance protein		1006640	1006640	-	244143	244143	+	6	56	150	28119769	20085.5	8.07907e-19
R16A_t4rnl1_1	EG10669	EG10896	mRNA	mRNA	ompA	rpoD	outer membrane protein A	RNA polymerase sigma factor RpoD	1020014	1020014	-	3214689	3214689	+	6	5634	400	28113941	74.8507	0.000180592
R16A_t4rnl1_1	ldrB.rdlB.IGR	EG10996	IGR	mRNA	ldrB.rdlB.IGR	tgt	small toxic polypeptide LdrB:putative antisense regulatory RNA RdlB	tRNA-guanine transglycosylase	1269857	1269858	+	426191	426194	+	6	361	108	28119506	4327.41	6.27971e-15
R16A_t4rnl1_1	EG10968	G6853	mRNA	mRNA	sppA	ynfL	protease IV, a signal peptide peptidase	putative DNA-binding transcriptional regulator YnfL	1849848	1849848	+	1669403	1669403	-	6	117	21	28119837	68668.7	9.1038e-22
R16A_t4rnl1_1	EG10370	EG10453	mRNA	mRNA	ispG	hisS	(<em>E</em>)-4-hydroxy-3-methylbut-2-enyl-diphosphate synthase (flavodoxin)	histidine&mdash;tRNA ligase	2641751	2641751	-	2640487	2640487	-	6	986	325	28118664	526.485	1.63073e-09
R16A_t4rnl1_1	yfjD.AS	EG10012	AS	mRNA	yfjD.AS	cydC	UPF0053 family inner membrane protein YfjD	glutathione/L-cysteine ABC exporter subunit CydC	2749961	2749961	-	928474	928474	-	6	7	270	28119698	89268.9	7.21895e-22
R16A_t4rnl1_1	EG10258	EG10810	mRNA	mRNA	eno	pyrG	enolase	CTP synthetase	2906707	2907196	-	2908106	2908195	-	11	5967	413	28113590	125.488	3.18794e-14
R16A_t4rnl1_1	G0-8867	EG10400	sRNA	mRNA	gcvB	glpR	small regulatory RNA GcvB	DNA-binding transcriptional repressor GlpR	2942696	2942696	+	3560574	3560576	-	6	2423	331	28117221	210.35	3.89552e-07
R16A_t4rnl1_1	EG11803	EG11801	mRNA	mRNA	hybE	hybC	hydrogenase 2-specific chaperone	hydrogenase 2 large subunit	3140226	3140448	-	3141363	3141733	-	16	345	342	28119278	3813.11	4.76269e-46
R16A_t4rnl1_1	G7630	glpX.glpK.TU	mRNA	TU	agaR	glpX.glpK.TU	DNA-binding transcriptional repressor AgaR	fructose-1,6-bisphosphatase 2:glycerol kinase	3278166	3278297	-	4115642	4115643	-	9	2481	1394	28116097	73.1658	8.3041e-09
R16A_t4rnl1_1	yhbY.EST3UTR	uhpT.EST3UTR:G0-17104	3UTR	3UTR:sRNA	yhbY.EST3UTR	uhpT.EST3UTR:uhpU	ribosome assembly factor YhbY	hexose-6-phosphate:phosphate antiporter:small RNA UhpU	3328101	3328150	+	3845762	3845763	-	6	566	1034	28118375	288.273	5.8356e-08
R16A_t4rnl1_1	tRNAnn135	tRNAnn151:rrsC.gltU.TU:tRNAnn153:gltU.rrlC.TU	3UTR	IGR:TU:IGR:TU	rrfF.3UTR	rrsC.gltU.IGR:rrsC.gltU.TU:gltU.rrlC.IGR:gltU.rrlC.TU	5S ribosomal RNA	16S ribosomal RNA:tRNA-Glu(UUC):16S ribosomal RNA:tRNA-Glu(UUC):tRNA-Glu(UUC):23S ribosomal RNA:tRNA-Glu(UUC):23S ribosomal RNA	3423408	3423438	-	3943381	3943697	+	8	222	20616	28099135	49.1163	6.17596e-06
R16A_t4rnl1_1	EG10817	G0-8871	mRNA	sRNA	rbsD	arcZ	D-ribose pyranase	small regulatory RNA ArcZ	3933393	3933622	+	3350669	3350697	+	13	430	109	28119429	7799.29	1.67995e-40
R16A_t4rnl1_1	insA-7.yjhU.IGR	EG11005	IGR	mRNA	insA-7.yjhU.IGR	tnaA	KpLE2 phage-like element; putative DNA-binding transcriptional regulator YjhU	tryptophanase	4519114	4519208	+	3889928	3889980	+	7	11	1	28119962	1.78945e+07	4.58721e-38
R16A_t4rnl1_1	G0-9581	EG10318	sRNA	mRNA	sokC	fldA	small regulatory RNA antitoxin SokC	oxidized flavodoxin 1 // flavodoxin 1	16952	16952	+	710896	711017	-	9	2299	1303	28116370	84.4731	2.32093e-09
R16A_t4rnl1_1	araD.araA.TU	tRNAnn81	TU	3UTR	araD.araA.TU	proL.3UTR	L-ribulose-5-phosphate 4-epimerase AraD:L-arabinose isomerase	tRNA-Pro(GGG)	66611	66611	-	2286329	2286329	+	5	1239	176	28118561	644.732	1.27092e-07
R16A_t4rnl1_1	EG10025	ybjX.EST3UTR	mRNA	3UTR	aceF	ybjX.EST3UTR	AceF-dihydrolipoate // AceF-S-acetyldihydrolipoate // AceF-lipoate // pyruvate dehydrogenase, E2 subunit	DUF535 domain-containing protein YbjX	127550	127550	+	918063	918063	-	5	1629	1386	28116961	62.2664	0.0131886
R16A_t4rnl1_1	ylcH.EST5UTR	EG30024	5UTR	tRNA	ylcH.EST5UTR	aspU	DLP12 prophage; uncharacterized protein YlcH	tRNA-Asp(GUC)	572319	572319	+	228965	228966	+	5	7	121020	27998949	165.256	0.000566825
R16A_t4rnl1_1	G0-16677.AS	EG10700	AS	mRNA	sokE.AS	pfkB	small RNA SokE	6-phosphofructokinase 2	607792	607792	-	1806509	1806509	+	5	657	9	28119310	23777.5	7.08608e-15
R16A_t4rnl1_1	G0-16677.AS	EG10288	AS	mRNA	sokE.AS	fecC	small RNA SokE	ferric citrate ABC transporter membrane subunit FecC	607792	607792	-	4513152	4513188	-	5	657	62	28119257	3451.57	3.4148e-11
R16A_t4rnl1_1	G6420	asnB.metT.IGR	mRNA	IGR	mntR	asnB.metT.IGR	DNA-binding transcriptional dual regulator MntR	asparagine synthetase B:tRNA-Met(CAU)	853432	853432	+	697235	697235	-	5	72	41	28119863	47628.5	9.18639e-17
R16A_t4rnl1_1	EG30108	EG10838	tRNA	mRNA	tyrV	rfaD	tRNA-Tyr(GUA)	ADP-L-glycero-D-mannoheptose 6-epimerase	1287328	1287328	-	3794884	3794884	+	5	14413	103	28105460	94.6606	0.00187751
R16A_t4rnl1_1	uspE.AS	EG30014	AS	tRNA	uspE.AS	argU	universal stress protein E	tRNA-Arg(UCU)	1398452	1398452	+	564799	564799	+	5	3	18262	28101711	2564.68	3.21281e-09
R16A_t4rnl1_1	G6880	EG10621	mRNA	mRNA	anmK	murE	anhydro-<i>N</i>-acetylmuramic acid kinase	UDP-N-acetylmuramoyl-L-alanyl-D-glutamate--2,6-diaminopimelate ligase	1719188	1719188	-	93572	93572	+	5	64	121	28119791	18155.9	9.3085e-15
R16A_t4rnl1_1	G6881	EG10746	mRNA	mRNA	slyB	polA	outer membrane lipoprotein SlyB	DNA polymerase I	1719933	1719933	+	4048203	4048203	+	5	603	43	28119330	5422.37	3.95283e-12
R16A_t4rnl1_1	EG10881	nudE.EST5UTR	mRNA	5UTR	rplT	nudE.EST5UTR	50S ribosomal subunit protein L20	ADP-sugar diphosphatase NudE	1799682	1799682	-	3526193	3526193	-	5	7448	199	28112329	94.8362	0.00174114
R16A_t4rnl1_1	rpmI.infC.TU	pspA.pspB.TU	TU	TU	rpmI.infC.TU	pspA.pspB.TU	50S ribosomal subunit protein L35:translation initiation factor IF-3	phage shock protein A:phage shock protein B	1800087	1800087	-	1368782	1368782	+	5	7500	67	28112409	279.725	9.26567e-06
R16A_t4rnl1_1	G6972	insB-1.AS:G6085.AS	mRNA	AS:AS	dgcJ	insB-1.AS:insB-1.AS	diguanylate cyclase DgcJ	:	1872953	1872985	+	19849	19879	+	5	4	95	28119877	369998	3.2179e-20
R16A_t4rnl1_1	EG10987	EG10988	mRNA	mRNA	tap	tar	methyl-accepting chemotaxis protein Tap	methyl-accepting chemotaxis protein Tar	1969834	1969875	-	1971052	1971094	-	5	351	495	28119130	809.207	3.99046e-08
R16A_t4rnl1_1	EG10987	EG10148	mRNA	mRNA	tap	cheR	methyl-accepting chemotaxis protein Tap	chemotaxis protein methyltransferase	1970794	1970862	-	1968609	1968661	-	6	4696	245	28115034	146.621	3.41929e-06
R16A_t4rnl1_1	EG10988	zapB.EST5UTR	mRNA	5UTR	tar	zapB.EST5UTR	methyl-accepting chemotaxis protein Tar	cell division factor ZapB	1971974	1971974	-	4118506	4118506	+	5	439	591	28118946	541.897	2.91615e-07
R16A_t4rnl1_1	G0-17102	G0-16635:G0-17026	sRNA	other-ncRNA:mRNA	fliX	ryeG:yodE	small RNA FliX	small RNA RyeG:CPS-53 (KpLE1) prophage; toxic protein YodE	2001944	2001944	-	2470542	2470542	-	5	6166	296	28113514	77.0176	0.0047649
R16A_t4rnl1_1	EG11389	EG10082	mRNA	mRNA	fliT	aroL	flagellar biosynthesis protein FliT	shikimate kinase 2	2005859	2005859	+	406607	406607	+	5	1342	117	28118517	895.414	2.56724e-08
R16A_t4rnl1_1	EG10027	yfbV.ackA.IGR	mRNA	IGR	ackA	yfbV.ackA.IGR	acetate kinase	PF04217 family membrane protein YfbV:acetate kinase	2414403	2414670	+	2413381	2413473	+	7	2360	336	28117278	248.21	1.49955e-09
R16A_t4rnl1_1	EG10192	EG10104	mRNA	mRNA	cysK	atpG	cysteine synthase A	ATP synthase F<sub>1</sub> complex subunit &gamma;	2532609	2532609	+	3917513	3917513	-	5	956	803	28118217	183.14	6.35342e-05
R16A_t4rnl1_1	EG10522	EG10094	mRNA	mRNA	kgtP	asnS	&alpha;-ketoglutarate:H<sup>+</sup> symporter	asparagine&mdash;tRNA ligase	2724485	2724492	-	988860	988864	-	5	4892	240	28114844	119.731	0.000541721
R16A_t4rnl1_1	G0-8867	cfa.5UTR	sRNA	5UTR	gcvB	cfa.5UTR	small regulatory RNA GcvB	cyclopropane fatty acyl phospholipid synthase	2942843	2942843	+	1741271	1741278	+	5	1021	151	28118804	911.936	2.28638e-08
R16A_t4rnl1_1	loiP.tktA.IGR	EG10706	IGR	mRNA	loiP.tktA.IGR	pgsA	metalloprotease LoiP:transketolase 1	CDP-diacylglycerol&mdash;glycerol-3-phosphate 3-phosphatidyltransferase	3081710	3081710	-	1992427	1992427	-	5	970	134	28118872	1081.66	9.87412e-09
R16A_t4rnl1_1	EG10403	EG10904	mRNA	mRNA	gltB	rpsE	glutamate synthase subunit GltB	30S ribosomal subunit protein S5	3356334	3356334	+	3444959	3444959	-	5	323	4845	28114808	89.8274	0.00221755
R16A_t4rnl1_1	EG11036	EG10217	mRNA	mRNA	tufA	accD	translation elongation factor Tu 1	acetyl-CoA carboxyltransferase subunit &beta;	3471253	3471253	-	2433873	2433873	-	5	5875	336	28113765	71.2101	0.00698011
R16A_t4rnl1_1	EG10394	EG12302	mRNA	mRNA	glpD	tmk	aerobic glycerol 3-phosphate dehydrogenase	Tmk	3562156	3562156	+	1155137	1155137	+	5	1309	96	28118571	1118.8	8.67216e-09
R16A_t4rnl1_1	G0-17104:EG11054	glpX.glpK.TU	sRNA:mRNA	TU	uhpU:uhpT	glpX.glpK.TU	small RNA UhpU:hexose-6-phosphate:phosphate antiporter	fructose-1,6-bisphosphatase 2:glycerol kinase	3845939	3845995	-	4115639	4115642	-	5	316	1398	28118262	318.247	4.14533e-06
R16A_t4rnl1_1	EG10100	EG10101	mRNA	mRNA	atpC	atpD	ATP synthase F<sub>1</sub> complex subunit &epsilon;	ATP synthase F<sub>1</sub> complex subunit &beta;	3915551	3915689	-	3917225	3917361	-	10	5607	1064	28113300	47.1237	2.2188e-08
R16A_t4rnl1_1	EG10098	EG10101:atpD.atpG.TU:EG10104	mRNA	mRNA:TU:mRNA	atpA	atpD:atpD.atpG.TU:atpG	ATP synthase F<sub>1</sub> complex subunit &alpha;	ATP synthase F<sub>1</sub> complex subunit &beta;:ATP synthase F<sub>1</sub> complex subunit &beta;:ATP synthase F<sub>1</sub> complex subunit &gamma;:ATP synthase F<sub>1</sub> complex subunit &gamma;	3919118	3919548	-	3917301	3917664	-	12	6807	2879	28110283	17.2127	7.44856e-06
R16A_t4rnl1_1	G0-8873	glmS.glmU.TU	sRNA	TU	glmZ	glmS.glmU.TU	small regulatory RNA GlmZ	L-glutamine&mdash;D-fructose-6-phosphate aminotransferase:fused N-acetylglucosamine-1-phosphate uridyltransferase and glucosamine-1-phosphate acetyltransferase	3986432	3986499	+	3913722	3913723	-	5	2224	418	28117334	151.228	0.00016602
R16A_t4rnl1_1	EG11857	EG11858	mRNA	mRNA	fdoH	fdoG	formate dehydrogenase O subunit &beta;	formate dehydrogenase O subunit &alpha;	4081909	4081996	-	4084005	4084323	-	8	422	1467	28118084	363.357	7.44081e-13
R16A_t4rnl1_1	rplA.rplJ.TU	EG10872	TU	mRNA	rplA.rplJ.TU	rplK	50S ribosomal subunit protein L1:50S ribosomal subunit protein L10	50S ribosomal subunit protein L11	4179514	4179730	+	4178432	4178591	+	14	13750	2781	28103436	10.2893	0.000124389
R16A_t4rnl1_1	tRNAnn191:gltV.rrlE.TU	tRNAnn173:rrlA.rrfA.TU:EG30070	IGR:TU	IGR:TU:rRNA	gltV.rrlE.IGR:gltV.rrlE.TU	rrlA.rrfA.IGR:rrlA.rrfA.TU:rrfA	tRNA-Glu(UUC):23S ribosomal RNA:tRNA-Glu(UUC):23S ribosomal RNA	23S ribosomal RNA:5S ribosomal RNA:23S ribosomal RNA:5S ribosomal RNA:5S ribosomal RNA	4209997	4210010	+	4040456	4040528	+	10	78	308	28119585	11704.8	6.64682e-32
R16A_t4rnl1_1	EG10022	EG11217	mRNA	mRNA	aceA	creA	isocitrate lyase	PF05981 family protein CreA	4217489	4217489	+	4635685	4635685	+	5	108	143	28119725	9103.77	2.63042e-13
R16A_t4rnl1_1	EG11034	lgoT.AS	mRNA	AS	tsr	lgoT.AS	methyl-accepting chemotaxis protein Tsr	galactonate:H+ symporter	4592248	4592389	+	4593437	4593517	+	10	2176	4108	28113687	31.4506	1.12399e-06
R16A_t4rnl1_1	lgoT.AS	EG11034	AS	mRNA	lgoT.AS	tsr	galactonate:H+ symporter	methyl-accepting chemotaxis protein Tsr	4593336	4593528	+	4592107	4592429	+	15	4421	4602	28110943	20.7252	1.5868e-09

## Sheet: R16A_t4rnl1_2
ID	RNA1_EcoCyc_ID	RNA2_EcoCyc_ID	RNA1_type	RNA2_type	RNA1_name	RNA2_name	RNA1_description	RNA2_description	RNA1_from	RNA1_to	RNA1.strand	RNA2_from	RNA2_to	RNA2.strand	Interactions	Other_interactions_of_RNA1	Other_interactions_of_RNA2	Total_other_interactions	Odds_ratio	Fisher's_exact_test_pvalue
R16A_t4rnl1_2	EG30109	EG30042	tRNA	tRNA	valT	hisR	tRNA-Val(UAC)	tRNA-His(GUG)	780762	780819	+	3982523	3982591	+	4158	569021	57136	10062874	1.28697	1.98369e-46
R16A_t4rnl1_2	tRNAnn1	EG30090:tRNAnn3:rrsH.ileV.TU:EG30045:tRNAnn5:ileV.alaV.TU	5UTR	rRNA:IGR:TU:tRNA:IGR:TU	rrsH.5UTR	rrsH:rrsH.ileV.IGR:rrsH.ileV.TU:ileV:ileV.alaV.IGR:ileV.alaV.TU	16S ribosomal RNA	16S ribosomal RNA:16S ribosomal RNA:tRNA-Ile(GAU):16S ribosomal RNA:tRNA-Ile(GAU):tRNA-Ile(GAU):tRNA-Ile(GAU):tRNA-Ala(UGC):tRNA-Ile(GAU):tRNA-Ala(UGC)	223440	223771	+	225031	225493	+	3721	96393	90121	10502954	4.49883	0
R16A_t4rnl1_2	EG30083:tRNAnn9:rrlH.rrfH.TU:EG30076	tRNAnn7:alaV.rrlH.TU:EG30083	rRNA:IGR:TU:rRNA	IGR:TU:rRNA	rrlH:rrlH.rrfH.IGR:rrlH.rrfH.TU:rrfH	alaV.rrlH.IGR:alaV.rrlH.TU:rrlH	23S ribosomal RNA:23S ribosomal RNA:5S ribosomal RNA:23S ribosomal RNA:5S ribosomal RNA:5S ribosomal RNA	tRNA-Ala(UGC):23S ribosomal RNA:tRNA-Ala(UGC):23S ribosomal RNA:23S ribosomal RNA	228482	228844	+	225661	225780	+	1483	175601	9538	10506567	9.30289	0
R16A_t4rnl1_2	tRNAnn7:alaV.rrlH.TU	tRNAnn9:rrlH.rrfH.TU:EG30076	IGR:TU	IGR:TU:rRNA	alaV.rrlH.IGR:alaV.rrlH.TU	rrlH.rrfH.IGR:rrlH.rrfH.TU:rrfH	tRNA-Ala(UGC):23S ribosomal RNA:tRNA-Ala(UGC):23S ribosomal RNA	23S ribosomal RNA:5S ribosomal RNA:23S ribosomal RNA:5S ribosomal RNA:5S ribosomal RNA	225606	225728	+	228694	228781	+	1247	28587	45596	10617759	10.1579	0
R16A_t4rnl1_2	tRNAnn97:rrfG.rrlG.TU:EG30082	EG30010:tRNAnn7:alaV.rrlH.TU:EG30083	IGR:TU:rRNA	tRNA:IGR:TU:rRNA	rrlG.rrfG.IGR:rrfG.rrlG.TU:rrlG	alaV:alaV.rrlH.IGR:alaV.rrlH.TU:rrlH	23S ribosomal RNA:5S ribosomal RNA:5S ribosomal RNA:23S ribosomal RNA:23S ribosomal RNA	tRNA-Ala(UGC):tRNA-Ala(UGC):23S ribosomal RNA:tRNA-Ala(UGC):23S ribosomal RNA:23S ribosomal RNA	2726253	2726407	-	225573	225809	+	1033	2019	341248	10348889	15.5163	0
R16A_t4rnl1_2	tRNAnn1	tRNAnn151:rrsC.gltU.TU	5UTR	IGR:TU	rrsH.5UTR	rrsC.gltU.IGR:rrsC.gltU.TU	16S ribosomal RNA	16S ribosomal RNA:tRNA-Glu(UUC):16S ribosomal RNA:tRNA-Glu(UUC)	223484	223707	+	3943368	3943432	+	852	99262	2061	10591014	44.1079	0
R16A_t4rnl1_2	tRNAnn173:rrlA.rrfA.TU	tRNAnn153:gltU.rrlC.TU	IGR:TU	IGR:TU	rrlA.rrfA.IGR:rrlA.rrfA.TU	gltU.rrlC.IGR:gltU.rrlC.TU	23S ribosomal RNA:5S ribosomal RNA:23S ribosomal RNA:5S ribosomal RNA	tRNA-Glu(UUC):23S ribosomal RNA:tRNA-Glu(UUC):23S ribosomal RNA	4040430	4040434	+	3943676	3943698	+	617	318	1751	10690503	11846	0
R16A_t4rnl1_2	EG30090:tRNAnn3:rrsH.ileV.TU:EG30045	tRNAnn1	rRNA:IGR:TU:tRNA	5UTR	rrsH:rrsH.ileV.IGR:rrsH.ileV.TU:ileV	rrsH.5UTR	16S ribosomal RNA:16S ribosomal RNA:tRNA-Ile(GAU):16S ribosomal RNA:tRNA-Ile(GAU):tRNA-Ile(GAU)	16S ribosomal RNA	225233	225397	+	223620	223799	+	1019	46659	71212	10574299	3.24293	7.23433e-208
R16A_t4rnl1_2	EG30039	EG30067	tRNA	tRNA	glyW	proL	tRNA-Gly(GCC)	tRNA-Pro(GGG)	1991935	1992100	-	2286231	2286292	+	733	77477	41001	10573978	2.43992	1.59556e-91
R16A_t4rnl1_2	tRNAnn151:rrsC.gltU.TU:tRNAnn153:gltU.rrlC.TU	EG30083:tRNAnn9:rrlH.rrfH.TU:EG30076	IGR:TU:IGR:TU	rRNA:IGR:TU:rRNA	rrsC.gltU.IGR:rrsC.gltU.TU:gltU.rrlC.IGR:gltU.rrlC.TU	rrlH:rrlH.rrfH.IGR:rrlH.rrfH.TU:rrfH	16S ribosomal RNA:tRNA-Glu(UUC):16S ribosomal RNA:tRNA-Glu(UUC):tRNA-Glu(UUC):23S ribosomal RNA:tRNA-Glu(UUC):23S ribosomal RNA	23S ribosomal RNA:23S ribosomal RNA:5S ribosomal RNA:23S ribosomal RNA:5S ribosomal RNA:5S ribosomal RNA	3943434	3943674	+	228546	228782	+	541	2457	154508	10535683	15.0143	0
R16A_t4rnl1_2	EG30036	EG30067	tRNA	tRNA	glyT	proL	tRNA-Gly(UCC)	tRNA-Pro(GGG)	4175672	4175792	+	2286229	2286293	+	522	42346	41212	10609109	3.17332	3.8142e-102
R16A_t4rnl1_2	EG30065	EG30042	tRNA	tRNA	pheV	hisR	tRNA-Phe(GAA)	tRNA-His(GUG)	3110402	3110420	+	3982547	3982588	+	303	13509	60991	10618386	3.90492	3.13207e-77
R16A_t4rnl1_2	EG30027	EG30067	other-ncRNA	tRNA	ffs	proL	signal recognition particle 4.5S RNA	tRNA-Pro(GGG)	476426	476538	+	2286238	2286292	+	520	68644	41214	10582811	1.94517	8.8931e-37
R16A_t4rnl1_2	EG30095	EG30067	tRNA	tRNA	serV	proL	tRNA-Ser(GCU)	tRNA-Pro(GGG)	2818583	2818681	-	2286230	2286287	+	361	61405	41373	10590050	1.50482	6.67784e-08
R16A_t4rnl1_2	EG30103	EG30042	tRNA	tRNA	thrV	hisR	tRNA-Thr(GGU)	tRNA-His(GUG)	3423603	3423656	-	3982547	3982588	+	260	28261	61034	10603634	1.59834	4.16002e-07
R16A_t4rnl1_2	EG30065	EG30067	tRNA	tRNA	pheV	proL	tRNA-Phe(GAA)	tRNA-Pro(GGG)	3110403	3110420	+	2286244	2286292	+	245	13567	41489	10637888	4.63025	1.05711e-75
R16A_t4rnl1_2	tRNAnn153:gltU.rrlC.TU	tRNAnn97:rrfG.rrlG.TU	IGR:TU	IGR:TU	gltU.rrlC.IGR:gltU.rrlC.TU	rrlG.rrfG.IGR:rrfG.rrlG.TU	tRNA-Glu(UUC):23S ribosomal RNA:tRNA-Glu(UUC):23S ribosomal RNA	23S ribosomal RNA:5S ribosomal RNA:5S ribosomal RNA:23S ribosomal RNA	3943551	3943673	+	2726232	2726248	-	222	2252	857	10689858	1229.63	0
R16A_t4rnl1_2	tRNAnn97:rrfG.rrlG.TU	tRNAnn153:gltU.rrlC.TU	IGR:TU	IGR:TU	rrlG.rrfG.IGR:rrfG.rrlG.TU	gltU.rrlC.IGR:gltU.rrlC.TU	23S ribosomal RNA:5S ribosomal RNA:5S ribosomal RNA:23S ribosomal RNA	tRNA-Glu(UUC):23S ribosomal RNA:tRNA-Glu(UUC):23S ribosomal RNA	2726258	2726273	-	3943601	3943698	+	175	1331	2193	10689490	640.882	0
R16A_t4rnl1_2	tRNAnn1	tRNAnn168:rrsA.ileT.TU	5UTR	IGR:TU	rrsH.5UTR	rrsA.ileT.IGR:rrsA.ileT.TU	16S ribosomal RNA	16S ribosomal RNA:tRNA-Ile(GAU):16S ribosomal RNA:tRNA-Ile(GAU)	223654	223681	+	4037094	4037108	+	181	52453	50	10640505	734.346	0
R16A_t4rnl1_2	EG30083:tRNAnn9:rrlH.rrfH.TU	tRNAnn153:gltU.rrlC.TU	rRNA:IGR:TU	IGR:TU	rrlH:rrlH.rrfH.IGR:rrlH.rrfH.TU	gltU.rrlC.IGR:gltU.rrlC.TU	23S ribosomal RNA:23S ribosomal RNA:5S ribosomal RNA:23S ribosomal RNA:5S ribosomal RNA	tRNA-Glu(UUC):23S ribosomal RNA:tRNA-Glu(UUC):23S ribosomal RNA	228637	228730	+	3943631	3943697	+	207	26468	2161	10664353	38.5948	2.00098e-233
R16A_t4rnl1_2	tRNAnn7:alaV.rrlH.TU	tRNAnn97:rrfG.rrlG.TU	IGR:TU	IGR:TU	alaV.rrlH.IGR:alaV.rrlH.TU	rrlG.rrfG.IGR:rrfG.rrlG.TU	tRNA-Ala(UGC):23S ribosomal RNA:tRNA-Ala(UGC):23S ribosomal RNA	23S ribosomal RNA:5S ribosomal RNA:5S ribosomal RNA:23S ribosomal RNA	225643	225700	+	2726226	2726249	-	153	4484	926	10687626	393.818	0
R16A_t4rnl1_2	tRNAnn1	tRNAnn176:rrsB.gltT.TU	5UTR	IGR:TU	rrsH.5UTR	rrsB.gltT.IGR:rrsB.gltT.TU	16S ribosomal RNA	16S ribosomal RNA:tRNA-Glu(UUC):16S ribosomal RNA:tRNA-Glu(UUC)	223655	223681	+	4168222	4168235	+	140	52494	160	10640395	177.36	3.52522e-230
R16A_t4rnl1_2	tRNAnn97:rrfG.rrlG.TU	tRNAnn139:rrlD.alaU.TU	IGR:TU	IGR:TU	rrlG.rrfG.IGR:rrfG.rrlG.TU	alaU.rrlD.IGR:rrlD.alaU.TU	23S ribosomal RNA:5S ribosomal RNA:5S ribosomal RNA:23S ribosomal RNA	tRNA-Ala(UGC):23S ribosomal RNA:23S ribosomal RNA:tRNA-Ala(UGC)	2726256	2726274	-	3426823	3426847	-	128	1378	276	10691407	3598.21	0
R16A_t4rnl1_2	tRNAnn173:rrlA.rrfA.TU:EG30070	tRNAnn7:alaV.rrlH.TU	IGR:TU:rRNA	IGR:TU	rrlA.rrfA.IGR:rrlA.rrfA.TU:rrfA	alaV.rrlH.IGR:alaV.rrlH.TU	23S ribosomal RNA:5S ribosomal RNA:23S ribosomal RNA:5S ribosomal RNA:5S ribosomal RNA	tRNA-Ala(UGC):23S ribosomal RNA:tRNA-Ala(UGC):23S ribosomal RNA	4040427	4040623	+	225660	225733	+	212	749	10809	10681419	279.703	0
R16A_t4rnl1_2	EG30109	EG30067	tRNA	tRNA	valT	proL	tRNA-Val(UAC)	tRNA-Pro(GGG)	780801	780899	+	2286246	2286288	+	97	12067	41637	10639388	2.05404	4.2076e-05
R16A_t4rnl1_2	EG30090:tRNAnn3:rrsH.ileV.TU:EG30045	tRNAnn103	rRNA:IGR:TU:tRNA	5UTR	rrsH:rrsH.ileV.IGR:rrsH.ileV.TU:ileV	rrsG.5UTR	16S ribosomal RNA:16S ribosomal RNA:tRNA-Ile(GAU):16S ribosomal RNA:tRNA-Ile(GAU):tRNA-Ile(GAU)	16S ribosomal RNA	225236	225392	+	2731163	2731187	-	119	47559	2674	10642837	9.95887	4.68299e-68
R16A_t4rnl1_2	EG30086:tRNAnn151:rrsC.gltU.TU	tRNAnn1	rRNA:IGR:TU	5UTR	rrsC:rrsC.gltU.IGR:rrsC.gltU.TU	rrsH.5UTR	16S ribosomal RNA:16S ribosomal RNA:tRNA-Glu(UUC):16S ribosomal RNA:tRNA-Glu(UUC)	16S ribosomal RNA	3943340	3943398	+	223655	223797	+	100	3003	72131	10617955	4.90189	1.23097e-30
R16A_t4rnl1_2	EG30083:tRNAnn9:rrlH.rrfH.TU	tRNAnn139:rrlD.alaU.TU	rRNA:IGR:TU	IGR:TU	rrlH:rrlH.rrfH.IGR:rrlH.rrfH.TU	alaU.rrlD.IGR:rrlD.alaU.TU	23S ribosomal RNA:23S ribosomal RNA:5S ribosomal RNA:23S ribosomal RNA:5S ribosomal RNA	tRNA-Ala(UGC):23S ribosomal RNA:23S ribosomal RNA:tRNA-Ala(UGC)	228642	228729	+	3426823	3426847	-	102	26573	302	10666212	135.57	1.84553e-163
R16A_t4rnl1_2	tRNAnn89:valU.valX.TU:EG30113:tRNAnn91:valX.valY.TU:EG30114	EG30042	IGR:TU:tRNA:IGR:TU:tRNA	tRNA	valU.valX.IGR:valU.valX.TU:valX:valX.valY.IGR:valX.valY.TU:valY	hisR	tRNA-Val(UAC):tRNA-Val(UAC):tRNA-Val(UAC):tRNA-Val(UAC):tRNA-Val(UAC):tRNA-Val(UAC):tRNA-Val(UAC):tRNA-Val(UAC):tRNA-Val(UAC):tRNA-Val(UAC)	tRNA-His(GUG)	2521049	2521228	+	3982545	3982587	+	122	992	61172	10630903	21.373	1.34621e-105
R16A_t4rnl1_2	tRNAnn139:rrlD.alaU.TU	tRNAnn9:rrlH.rrfH.TU	IGR:TU	IGR:TU	alaU.rrlD.IGR:rrlD.alaU.TU	rrlH.rrfH.IGR:rrlH.rrfH.TU	tRNA-Ala(UGC):23S ribosomal RNA:23S ribosomal RNA:tRNA-Ala(UGC)	23S ribosomal RNA:5S ribosomal RNA:23S ribosomal RNA:5S ribosomal RNA	3426847	3426867	-	228703	228752	+	77	200	5191	10687721	792.674	1.78523e-180
R16A_t4rnl1_2	tRNAnn153:gltU.rrlC.TU	tRNAnn173:rrlA.rrfA.TU	IGR:TU	IGR:TU	gltU.rrlC.IGR:gltU.rrlC.TU	rrlA.rrfA.IGR:rrlA.rrfA.TU	tRNA-Glu(UUC):23S ribosomal RNA:tRNA-Glu(UUC):23S ribosomal RNA	23S ribosomal RNA:5S ribosomal RNA:23S ribosomal RNA:5S ribosomal RNA	3943652	3943673	+	4040455	4040483	+	77	1244	35	10691833	18908.4	3.85495e-268
R16A_t4rnl1_2	tRNAnn99:rrlG.gltW.TU	tRNAnn9:rrlH.rrfH.TU:EG30076	IGR:TU	IGR:TU:rRNA	gltW.rrlG.IGR:rrlG.gltW.TU	rrlH.rrfH.IGR:rrlH.rrfH.TU:rrfH	tRNA-Glu(UUC):23S ribosomal RNA:23S ribosomal RNA:tRNA-Glu(UUC)	23S ribosomal RNA:5S ribosomal RNA:23S ribosomal RNA:5S ribosomal RNA:5S ribosomal RNA	2729217	2729299	-	228712	228759	+	72	548	5196	10687373	270.243	2.08917e-138
R16A_t4rnl1_2	EG30094	EG30012	tRNA	tRNA	serU	alaX	tRNA-Ser(CGA)	tRNA-Ala(GGC)	2043491	2043558	-	2518041	2518081	-	68	8164	18882	10666075	4.70503	6.30105e-19
R16A_t4rnl1_2	tRNAnn139:rrlD.alaU.TU	tRNAnn97:rrfG.rrlG.TU	IGR:TU	IGR:TU	alaU.rrlD.IGR:rrlD.alaU.TU	rrlG.rrfG.IGR:rrfG.rrlG.TU	tRNA-Ala(UGC):23S ribosomal RNA:23S ribosomal RNA:tRNA-Ala(UGC)	23S ribosomal RNA:5S ribosomal RNA:5S ribosomal RNA:23S ribosomal RNA	3426847	3426871	-	2726232	2726249	-	61	216	1018	10691894	2966.08	1.10121e-177
R16A_t4rnl1_2	EG30075:tRNAnn97:rrfG.rrlG.TU	tRNAnn99:rrlG.gltW.TU	rRNA:IGR:TU	IGR:TU	rrfG:rrlG.rrfG.IGR:rrfG.rrlG.TU	gltW.rrlG.IGR:rrlG.gltW.TU	5S ribosomal RNA:23S ribosomal RNA:5S ribosomal RNA:5S ribosomal RNA:23S ribosomal RNA	tRNA-Glu(UUC):23S ribosomal RNA:23S ribosomal RNA:tRNA-Glu(UUC)	2726078	2726276	-	2729191	2729258	-	102	1444	710	10690933	1063.63	1.2737e-256
R16A_t4rnl1_2	gltX.valU.IGR	EG30042	IGR	tRNA	gltX.valU.IGR	hisR	glutamate&mdash;tRNA ligase:tRNA-Val(UAC)	tRNA-His(GUG)	2520929	2520930	+	3982546	3982589	+	58	2589	61236	10629306	3.88861	2.61351e-12
R16A_t4rnl1_2	tRNAnn173:rrlA.rrfA.TU	tRNAnn191:gltV.rrlE.TU	IGR:TU	IGR:TU	rrlA.rrfA.IGR:rrlA.rrfA.TU	gltV.rrlE.IGR:gltV.rrlE.TU	23S ribosomal RNA:5S ribosomal RNA:23S ribosomal RNA:5S ribosomal RNA	tRNA-Glu(UUC):23S ribosomal RNA:tRNA-Glu(UUC):23S ribosomal RNA	4040431	4040432	+	4210024	4210038	+	55	880	18	10692236	37125.8	1.62576e-202
R16A_t4rnl1_2	tRNAnn99:rrlG.gltW.TU	tRNAnn97:rrfG.rrlG.TU	IGR:TU	IGR:TU	gltW.rrlG.IGR:rrlG.gltW.TU	rrlG.rrfG.IGR:rrfG.rrlG.TU	tRNA-Glu(UUC):23S ribosomal RNA:23S ribosomal RNA:tRNA-Glu(UUC)	23S ribosomal RNA:5S ribosomal RNA:5S ribosomal RNA:23S ribosomal RNA	2729215	2729300	-	2726232	2726249	-	54	566	1025	10691544	995.162	2.38245e-133
R16A_t4rnl1_2	EG30037	EG30067	tRNA	tRNA	glyU	proL	tRNA-Gly(CCC)	tRNA-Pro(GGG)	2999008	2999057	-	2286242	2286293	+	52	4278	41682	10647177	3.10491	1.20783e-06
R16A_t4rnl1_2	EG30038:tRNAnn198:glyV.glyX.TU:EG30040	EG30012	tRNA:IGR:TU:tRNA	tRNA	glyV:glyV.glyX.IGR:glyV.glyX.TU:glyX	alaX	tRNA-Gly(GCC):tRNA-Gly(GCC):tRNA-Gly(GCC):tRNA-Gly(GCC):tRNA-Gly(GCC):tRNA-Gly(GCC)	tRNA-Ala(GGC)	4392412	4392491	+	2518041	2518082	-	47	497	18903	10673742	53.3983	8.58836e-57
R16A_t4rnl1_2	tRNAnn154:rrlC.rrfC.TU	tRNAnn7:alaV.rrlH.TU	IGR:TU	IGR:TU	rrlC.rrfC.IGR:rrlC.rrfC.TU	alaV.rrlH.IGR:alaV.rrlH.TU	23S ribosomal RNA:5S ribosomal RNA:23S ribosomal RNA:5S ribosomal RNA	tRNA-Ala(UGC):23S ribosomal RNA:tRNA-Ala(UGC):23S ribosomal RNA	3946615	3946674	+	225667	225731	+	57	42	10964	10682126	1322.25	1.82769e-137
R16A_t4rnl1_2	EG12111	G0-17021.AS:G0-10671	mRNA	AS:sRNA	nlpD	mgtT.AS:mgrR	murein hydrolase activator NlpD	protein MgtT:small regulatory RNA MgrR	2867694	2868066	-	1622818	1622842	-	56	1044	2182	10689907	262.789	6.29139e-107
R16A_t4rnl1_2	tRNAnn198:glyV.glyX.TU	EG30067	IGR:TU	tRNA	glyV.glyX.IGR:glyV.glyX.TU	proL	tRNA-Gly(GCC):tRNA-Gly(GCC):tRNA-Gly(GCC):tRNA-Gly(GCC)	tRNA-Pro(GGG)	4392470	4392471	+	2286233	2286291	+	34	510	41700	10650945	17.0279	5.31146e-24
R16A_t4rnl1_2	tRNAnn153:gltU.rrlC.TU	tRNAnn154:rrlC.rrfC.TU	IGR:TU	IGR:TU	gltU.rrlC.IGR:gltU.rrlC.TU	rrlC.rrfC.IGR:rrlC.rrfC.TU	tRNA-Glu(UUC):23S ribosomal RNA:tRNA-Glu(UUC):23S ribosomal RNA	23S ribosomal RNA:5S ribosomal RNA:23S ribosomal RNA:5S ribosomal RNA	3943653	3943671	+	3946639	3946697	+	33	1288	29	10691839	9446.1	7.02437e-107
R16A_t4rnl1_2	tRNAnn7:alaV.rrlH.TU	tRNAnn97:rrfG.rrlG.TU	IGR:TU	IGR:TU	alaV.rrlH.IGR:alaV.rrlH.TU	rrlG.rrfG.IGR:rrfG.rrlG.TU	tRNA-Ala(UGC):23S ribosomal RNA:tRNA-Ala(UGC):23S ribosomal RNA	23S ribosomal RNA:5S ribosomal RNA:5S ribosomal RNA:23S ribosomal RNA	225701	225711	+	2726232	2726248	-	26	25171	1053	10666939	10.4637	4.58962e-13
R16A_t4rnl1_2	EG10766	EG10876:rplO.rpmD.TU:EG10888:EG10904	mRNA	mRNA:TU:mRNA:mRNA	secY	rplO:rplO.rpmD.TU:rpmD:rpsE	Sec translocon subunit SecY	50S ribosomal subunit protein L15:50S ribosomal subunit protein L15:50S ribosomal subunit protein L30:50S ribosomal subunit protein L30:30S ribosomal subunit protein S5	3443208	3443482	-	3444420	3444900	-	113	3646	9087	10680343	36.4273	1.82842e-124
R16A_t4rnl1_2	EG10891	3'ETS<sup><i>leuZ</i></sup>.EST3UTR:G0-16636:3'ETS<sup><i>leuZ</i></sup>	mRNA	3UTR:sRNA:other-ncRNA	rpmG	3'ETS<sup><i>leuZ</i></sup>.EST3UTR:3'ETS-leuZ:3'ETS<sup><i>leuZ</i></sup>	50S ribosomal subunit protein L33	::	3811278	3811394	-	1991747	1991753	-	27	4080	5289	10683793	13.3677	6.36736e-16
R16A_t4rnl1_2	EG30084:tRNAnn168:rrsA.ileT.TU	tRNAnn1	rRNA:IGR:TU	5UTR	rrsA:rrsA.ileT.IGR:rrsA.ileT.TU	rrsH.5UTR	16S ribosomal RNA:16S ribosomal RNA:tRNA-Ile(GAU):16S ribosomal RNA:tRNA-Ile(GAU)	16S ribosomal RNA	4037069	4037084	+	223681	223783	+	25	31	72206	10620927	118.623	6.00196e-34
R16A_t4rnl1_2	G0-8867	thrL.5UTR:EG11277:thrL.3UTR	sRNA	5UTR:mRNA:3UTR	gcvB	thrL.5UTR:thrL:thrL.3UTR	small regulatory RNA GcvB	<i>thr</i> operon leader peptide:<i>thr</i> operon leader peptide:<i>thr</i> operon leader peptide	2942702	2942838	+	185	275	+	42	1762	1001	10690384	254.567	7.91892e-79
R16A_t4rnl1_2	tRNAnn103	EG30035:tRNAnn101:gltW.rrsG.TU	5UTR	tRNA:IGR:TU	rrsG.5UTR	gltW:rrsG.glwT.IGR:gltW.rrsG.TU	16S ribosomal RNA	tRNA-Glu(UUC):16S ribosomal RNA:tRNA-Glu(UUC):16S ribosomal RNA	2731319	2731353	-	2729414	2729515	-	30	1874	14295	10676990	11.9568	9.81589e-17
R16A_t4rnl1_2	tRNAnn154:rrlC.rrfC.TU	tRNAnn153:gltU.rrlC.TU	IGR:TU	IGR:TU	rrlC.rrfC.IGR:rrlC.rrfC.TU	gltU.rrlC.IGR:gltU.rrlC.TU	23S ribosomal RNA:5S ribosomal RNA:23S ribosomal RNA:5S ribosomal RNA	tRNA-Glu(UUC):23S ribosomal RNA:tRNA-Glu(UUC):23S ribosomal RNA	3946608	3946671	+	3943676	3943697	+	21	78	2347	10690743	1226.36	6.22096e-51
R16A_t4rnl1_2	tRNAnn101:gltW.rrsG.TU	tRNAnn1	IGR:TU	5UTR	rrsG.glwT.IGR:gltW.rrsG.TU	rrsH.5UTR	16S ribosomal RNA:tRNA-Glu(UUC):16S ribosomal RNA	16S ribosomal RNA	2729501	2729582	-	223655	223656	+	20	4048	4360	10684761	12.1079	5.11869e-10
R16A_t4rnl1_2	tRNAnn173:rrlA.rrfA.TU	tRNAnn139:rrlD.alaU.TU	IGR:TU	IGR:TU	rrlA.rrfA.IGR:rrlA.rrfA.TU	alaU.rrlD.IGR:rrlD.alaU.TU	23S ribosomal RNA:5S ribosomal RNA:23S ribosomal RNA:5S ribosomal RNA	tRNA-Ala(UGC):23S ribosomal RNA:23S ribosomal RNA:tRNA-Ala(UGC)	4040431	4040435	+	3426823	3426844	-	20	915	384	10691870	608.599	4.43281e-43
R16A_t4rnl1_2	tRNAnn7:alaV.rrlH.TU	tRNAnn154:rrlC.rrfC.TU	IGR:TU	IGR:TU	alaV.rrlH.IGR:alaV.rrlH.TU	rrlC.rrfC.IGR:rrlC.rrfC.TU	tRNA-Ala(UGC):23S ribosomal RNA:tRNA-Ala(UGC):23S ribosomal RNA	23S ribosomal RNA:5S ribosomal RNA:23S ribosomal RNA:5S ribosomal RNA	225646	225692	+	3946639	3946698	+	18	4619	44	10688508	946.649	1.24248e-40
R16A_t4rnl1_2	EG10878:rplQ.rpoA.TU:EG10893	EG10903	mRNA:TU:mRNA	mRNA	rplQ:rplQ.rpoA.TU:rpoA	rpsD	50S ribosomal subunit protein L17:50S ribosomal subunit protein L17:RNA polymerase subunit &alpha;:RNA polymerase subunit &alpha;	30S ribosomal subunit protein S4	3439875	3440297	-	3441309	3441586	-	118	8233	7892	10676946	19.3903	2.06521e-99
R16A_t4rnl1_2	EG30086:tRNAnn151:rrsC.gltU.TU	tRNAnn103	rRNA:IGR:TU	5UTR	rrsC:rrsC.gltU.IGR:rrsC.gltU.TU	rrsG.5UTR	16S ribosomal RNA:16S ribosomal RNA:tRNA-Glu(UUC):16S ribosomal RNA:tRNA-Glu(UUC)	16S ribosomal RNA	3943342	3943358	+	2731163	2731187	-	15	3088	2778	10687308	18.6875	3.45583e-09
R16A_t4rnl1_2	G6389	EG30042	tRNA	tRNA	valZ	hisR	tRNA-Val(UAC)	tRNA-His(GUG)	781121	781122	+	3982584	3982585	+	13	194	61281	10631701	11.6257	6.91382e-05
R16A_t4rnl1_2	EG10915:rpsP.5UTR:ffh.3UTR	EG10880	mRNA:5UTR:3UTR	mRNA	rpsP:rpsP.5UTR:ffh.3UTR	rplS	30S ribosomal subunit protein S16:30S ribosomal subunit protein S16:signal recognition particle protein component	50S ribosomal subunit protein L19	2746045	2746252	-	2744125	2744322	-	46	3555	3354	10686234	41.2268	4.10252e-51
R16A_t4rnl1_2	tRNAnn154:rrlC.rrfC.TU	tRNAnn139:rrlD.alaU.TU	IGR:TU	IGR:TU	rrlC.rrfC.IGR:rrlC.rrfC.TU	alaU.rrlD.IGR:rrlD.alaU.TU	23S ribosomal RNA:5S ribosomal RNA:23S ribosomal RNA:5S ribosomal RNA	tRNA-Ala(UGC):23S ribosomal RNA:23S ribosomal RNA:tRNA-Ala(UGC)	3946615	3946618	+	3426823	3426846	-	13	86	391	10692699	4133.86	3.9008e-37
R16A_t4rnl1_2	EG10919	G0-16636:3'ETS<sup><i>leuZ</i></sup>	mRNA	sRNA:other-ncRNA	rpsT	3'ETS-leuZ:3'ETS<sup><i>leuZ</i></sup>	30S ribosomal subunit protein S20	:	20804	20882	-	1991748	1991750	-	12	2213	5304	10685660	10.9244	0.000588047
R16A_t4rnl1_2	tRNAnn9:rrlH.rrfH.TU	tRNAnn191:gltV.rrlE.TU	IGR:TU	IGR:TU	rrlH.rrfH.IGR:rrlH.rrfH.TU	gltV.rrlE.IGR:gltV.rrlE.TU	23S ribosomal RNA:5S ribosomal RNA:23S ribosomal RNA:5S ribosomal RNA	tRNA-Glu(UUC):23S ribosomal RNA:tRNA-Glu(UUC):23S ribosomal RNA	228671	228712	+	4209959	4210036	+	18	26657	61	10666453	118.073	7.97606e-25
R16A_t4rnl1_2	EG10880	EG10915:rpsP.5UTR:ffh.3UTR	mRNA	mRNA:5UTR:3UTR	rplS	rpsP:rpsP.5UTR:ffh.3UTR	50S ribosomal subunit protein L19	30S ribosomal subunit protein S16:30S ribosomal subunit protein S16:signal recognition particle protein component	2744162	2744334	-	2746111	2746222	-	31	1691	665	10690802	294.718	3.50784e-59
R16A_t4rnl1_2	EG10893	EG10903	mRNA	mRNA	rpoA	rpsD	RNA polymerase subunit &alpha;	30S ribosomal subunit protein S4	3440303	3440359	-	3441313	3441575	-	23	3644	7987	10681535	8.44111	2.57266e-09
R16A_t4rnl1_2	EG30035	tRNAnn1	tRNA	5UTR	gltW	rrsH.5UTR	tRNA-Glu(UUC)	16S ribosomal RNA	2729355	2729400	-	223655	223656	+	11	1753	4369	10687056	15.3492	5.03634e-05
R16A_t4rnl1_2	EG10878:rplQ.rpoA.TU:EG10893	EG10903	mRNA:TU:mRNA	mRNA	rplQ:rplQ.rpoA.TU:rpoA	rpsD	50S ribosomal subunit protein L17:50S ribosomal subunit protein L17:RNA polymerase subunit &alpha;:RNA polymerase subunit &alpha;	30S ribosomal subunit protein S4	3439953	3440270	-	3441002	3441293	-	32	6706	9865	10676586	5.16442	4.45358e-08
R16A_t4rnl1_2	tRNAnn7:alaV.rrlH.TU	tRNAnn173:rrlA.rrfA.TU	IGR:TU	IGR:TU	alaV.rrlH.IGR:alaV.rrlH.TU	rrlA.rrfA.IGR:rrlA.rrfA.TU	tRNA-Ala(UGC):23S ribosomal RNA:tRNA-Ala(UGC):23S ribosomal RNA	23S ribosomal RNA:5S ribosomal RNA:23S ribosomal RNA:5S ribosomal RNA	225650	225711	+	4040455	4040487	+	18	29816	94	10663261	68.4834	5.55409e-21
R16A_t4rnl1_2	EG30083:tRNAnn9:rrlH.rrfH.TU	tRNAnn99:rrlG.gltW.TU	rRNA:IGR:TU	IGR:TU	rrlH:rrlH.rrfH.IGR:rrlH.rrfH.TU	gltW.rrlG.IGR:rrlG.gltW.TU	23S ribosomal RNA:23S ribosomal RNA:5S ribosomal RNA:23S ribosomal RNA:5S ribosomal RNA	tRNA-Glu(UUC):23S ribosomal RNA:23S ribosomal RNA:tRNA-Glu(UUC)	228661	228725	+	2729192	2729276	-	26	26649	786	10665728	13.2392	5.57015e-15
R16A_t4rnl1_2	EG30085	tRNAnn1	rRNA	5UTR	rrsB	rrsH.5UTR	16S ribosomal RNA	16S ribosomal RNA	4168197	4168200	+	223691	223774	+	12	15	72219	10620943	117.653	3.43226e-14
R16A_t4rnl1_2	tRNAnn191:gltV.rrlE.TU	tRNAnn9:rrlH.rrfH.TU:EG30076	IGR:TU	IGR:TU:rRNA	gltV.rrlE.IGR:gltV.rrlE.TU	rrlH.rrfH.IGR:rrlH.rrfH.TU:rrfH	tRNA-Glu(UUC):23S ribosomal RNA:tRNA-Glu(UUC):23S ribosomal RNA	23S ribosomal RNA:5S ribosomal RNA:23S ribosomal RNA:5S ribosomal RNA:5S ribosomal RNA	4209996	4210010	+	228701	228776	+	19	17	5249	10687904	2275.73	2.859e-48
R16A_t4rnl1_2	EG10182	EG10181	mRNA	mRNA	cyoE	cyoD	heme O synthase	cytochrome <i>bo</i><sub>3</sub> subunit 4	446849	446987	-	447912	448037	-	18	890	510	10691771	423.996	1.21751e-35
R16A_t4rnl1_2	tRNAnn97:rrfG.rrlG.TU	tRNAnn178:gltT.rrlB.TU	IGR:TU	IGR:TU	rrlG.rrfG.IGR:rrfG.rrlG.TU	gltT.rrlB.IGR:gltT.rrlB.TU	23S ribosomal RNA:5S ribosomal RNA:5S ribosomal RNA:23S ribosomal RNA	tRNA-Glu(UUC):23S ribosomal RNA:tRNA-Glu(UUC):23S ribosomal RNA	2726258	2726272	-	4168558	4168585	+	9	1497	83	10691600	774.436	4.40125e-18
R16A_t4rnl1_2	EG10766	EG10888	mRNA	mRNA	secY	rpmD	Sec translocon subunit SecY	50S ribosomal subunit protein L30	3442812	3443059	-	3444406	3444674	-	28	5910	5593	10681658	9.04825	1.46399e-12
R16A_t4rnl1_2	EG30084:tRNAnn168:rrsA.ileT.TU	tRNAnn103	rRNA:IGR:TU	5UTR	rrsA:rrsA.ileT.IGR:rrsA.ileT.TU	rrsG.5UTR	16S ribosomal RNA:16S ribosomal RNA:tRNA-Ile(GAU):16S ribosomal RNA:tRNA-Ile(GAU)	16S ribosomal RNA	4037070	4037084	+	2731165	2731187	-	9	47	2784	10690349	735.305	1.00667e-17
R16A_t4rnl1_2	EG30109	bamA.skp.TU	tRNA	TU	valT	bamA.skp.TU	tRNA-Val(UAC)	outer membrane protein assembly factor BamA:periplasmic chaperone Skp	780802	780811	+	200438	200481	+	8	12156	318	10680707	22.1041	0.00141645
R16A_t4rnl1_2	ompF.5UTR:asnS.ompF.IGR	yhcN.EST3UTR	5UTR:IGR	3UTR	ompF.5UTR:asnS.ompF.IGR	yhcN.EST3UTR	outer membrane porin F:asparagine&mdash;tRNA ligase:outer membrane porin F	DUF1471 domain-containing stress-induced protein YhcN	987065	987093	-	3385846	3385853	+	8	3823	195	10689163	114.708	3.78888e-09
R16A_t4rnl1_2	shiA.5UTR	G0-8867	5UTR	sRNA	shiA.5UTR	gcvB	shikimate:H+ symporter	small regulatory RNA GcvB	2053620	2053632	+	2942884	2942901	+	9	26	2062	10691092	1794.74	6.37013e-21
R16A_t4rnl1_2	EG30065	bamA.skp.TU	tRNA	TU	pheV	bamA.skp.TU	tRNA-Phe(GAA)	outer membrane protein assembly factor BamA:periplasmic chaperone Skp	3110413	3110413	+	200412	200483	+	8	13804	318	10679059	19.4622	0.00374892
R16A_t4rnl1_2	EG10766	EG10876	mRNA	mRNA	secY	rplO	Sec translocon subunit SecY	50S ribosomal subunit protein L15	3443030	3443043	-	3444108	3444193	-	8	3001	2023	10688157	14.0842	0.0320909
R16A_t4rnl1_2	EG10766	EG10904	mRNA	mRNA	secY	rpsE	Sec translocon subunit SecY	30S ribosomal subunit protein S5	3443216	3443358	-	3444918	3444993	-	13	2771	1095	10689310	45.7976	8.58693e-13
R16A_t4rnl1_2	EG10870	EG10905	mRNA	mRNA	rplI	rpsF	50S ribosomal subunit protein L9	30S ribosomal subunit protein S6	4426392	4426460	+	4425104	4425192	+	11	2350	2210	10688618	22.6388	1.45188e-06
R16A_t4rnl1_2	talB.5UTR	EG11442	5UTR	mRNA	talB.5UTR	gcvT	transaldolase B	aminomethyltransferase	8191	8191	+	3050161	3050161	-	7	891	175	10692116	480.005	7.97947e-12
R16A_t4rnl1_2	G7021	G7020	mRNA	mRNA	cmoB	cmoA	tRNA U34 carboxymethyltransferase	carboxy-<i>S</i>-adenosyl-L-methionine synthase	1954354	1954354	+	1953243	1953243	+	7	23	26	10693133	125170	6.59464e-28
R16A_t4rnl1_2	G0-17102:fliC.EST3UTR	pheS.pheM.TU	sRNA:3UTR	TU	fliX:fliC.EST3UTR	pheS.pheM.TU	small RNA FliX:flagellar filament structural protein	phenylalanine&mdash;tRNA ligase subunit &alpha;:<i>pheST-ihfA</i> operon leader peptide	2002024	2002086	-	1799154	1799159	-	7	5470	436	10687276	31.3683	0.00115507
R16A_t4rnl1_2	eutB.AS	EG12092	AS	mRNA	eutB.AS	nuoL	ethanolamine ammonia-lyase subunit &alpha;	NADH:quinone oxidoreductase subunit L	2557323	2557323	+	2394598	2394598	-	7	649	187	10692346	616.715	1.38711e-12
R16A_t4rnl1_2	EG11023	EG11153:EG10915	mRNA	mRNA:mRNA	trmD	rimM:rpsP	tRNA m<sup>1</sup>G37 methyltransferase	ribosome maturation factor RimM:30S ribosomal subunit protein S16	2744615	2744799	-	2745911	2745956	-	9	4851	1629	10686700	12.1712	0.0214322
R16A_t4rnl1_2	EG10394	EG11427	mRNA	mRNA	glpD	tktA	aerobic glycerol 3-phosphate dehydrogenase	transketolase 1	3563032	3563032	+	3081528	3081528	-	7	1328	581	10691273	96.9959	4.88845e-07
R16A_t4rnl1_2	EG30066	EG10532	tRNA	mRNA	proK	leuS	tRNA-Pro(CGG)	leucine&mdash;tRNA ligase	3708691	3708691	-	674713	674713	-	7	2992	141	10690049	177.377	8.41528e-09
R16A_t4rnl1_2	tRNAnn151:rrsC.gltU.TU	tRNAnn1	IGR:TU	5UTR	rrsC.gltU.IGR:rrsC.gltU.TU	rrsH.5UTR	16S ribosomal RNA:tRNA-Glu(UUC):16S ribosomal RNA:tRNA-Glu(UUC)	16S ribosomal RNA	3943415	3943428	+	223655	223656	+	7	517	4373	10688292	33.093	0.000265274
R16A_t4rnl1_2	EG11064	EG10903	mRNA	mRNA	uvrD	rpsD	DNA helicase II	30S ribosomal subunit protein S4	3999565	3999565	+	3441238	3441238	-	7	60	4171	10688951	298.98	2.83436e-10
R16A_t4rnl1_2	lgoT.AS	yzgL.AS	AS	AS	lgoT.AS	yzgL.AS	galactonate:H+ symporter	putative uncharacterized protein YzgL	4593485	4593485	+	3563936	3563936	+	7	1327	47	10691808	1200	1.96181e-14
R16A_t4rnl1_2	EG30010	yjdM.EST5UTR	tRNA	5UTR	alaV	yjdM.EST5UTR	tRNA-Ala(UGC)	zinc ribbon domain-containing protein YjdM	225518	225518	+	4326744	4326744	-	6	65558	9	10627616	108.073	6.09859e-05
R16A_t4rnl1_2	EG11704	fabA.EST3UTR	mRNA	3UTR	acrB	fabA.EST3UTR	multidrug efflux pump RND permease AcrB	&beta;-hydroxyacyl-acyl carrier protein dehydratase/isomerase	484346	484346	-	1015867	1015867	-	6	47	1136	10692000	1201.53	8.0513e-12
R16A_t4rnl1_2	G0-16677.AS	selA.5UTR	AS	5UTR	sokE.AS	selA.5UTR	small RNA SokE	selenocysteine synthase	607792	607792	-	3761264	3761264	-	6	267	12	10692904	20024.2	1.16958e-18
R16A_t4rnl1_2	G358	EG11183	mRNA	mRNA	flgB	damX	flagellar basal-body rod protein FlgB	cell division protein DamX	1131330	1131330	+	3516447	3516447	-	6	236	128	10692819	2123.84	2.17388e-13
R16A_t4rnl1_2	mpaA.ymjC.TU	EG10150	TU	mRNA	mpaA.ymjC.TU	cheY	murein tripeptide amidase A:putative uncharacterized protein YmjC	CheY-acetylated // CheY-P<sup>asp</sup> // chemotaxis protein CheY	1390600	1390600	-	1967116	1967116	-	6	6	135	10693042	79207.7	1.04873e-21
R16A_t4rnl1_2	pykF.5UTR	EG10339	5UTR	mRNA	pykF.5UTR	ftsA	pyruvate kinase 1	cell division protein FtsA	1755625	1755625	+	104273	104273	+	6	78	100	10693005	8225.39	8.02738e-17
R16A_t4rnl1_2	mtfA.serU.IGR	oppA.5UTR	IGR	5UTR	mtfA.serU.IGR	oppA.5UTR	Mlc titration factor:tRNA-Ser(CGA)	oligopeptide ABC transporter periplasmic binding protein	2043558	2043558	-	1301138	1301138	+	6	8135	80	10684968	98.5092	2.08629e-05
R16A_t4rnl1_2	EG10039	G6268	mRNA	mRNA	amn	ybbN	AMP nucleosidase		2055472	2055472	+	518141	518141	-	6	10	39	10693134	164510	7.55535e-24
R16A_t4rnl1_2	EG10660	G0-16677.AS	mRNA	AS	nrdA	sokE.AS	ribonucleoside-diphosphate reductase 1 subunit &alpha;	small RNA SokE	2346537	2346537	+	607752	607752	-	6	51	225	10692907	5591.06	8.30096e-16
R16A_t4rnl1_2	EG10403	EG11457	mRNA	mRNA	gltB	wzyE	glutamate synthase subunit GltB	enterobacterial common antigen polymerase	3355143	3355143	+	3979310	3979310	+	6	192	7	10692984	47736.5	1.54088e-20
R16A_t4rnl1_2	EG10878:EG10893	EG10910	mRNA:mRNA	mRNA	rplQ:rpoA	rpsK	50S ribosomal subunit protein L17:RNA polymerase subunit &alpha;	30S ribosomal subunit protein S11	3439874	3440084	-	3441905	3441997	-	16	4905	1176	10687092	29.6438	3.83065e-13
R16A_t4rnl1_2	gntT.AS	EG11084	AS	mRNA	gntT.AS	mraZ	high-affinity gluconate transporter	DNA-binding transcriptional repressor MraZ	3547671	3547671	-	89643	89643	+	6	1	334	10692848	192087	1.66423e-21
R16A_t4rnl1_2	G0-8872	3'ETS<sup><i>leuZ</i></sup>.EST3UTR:G0-16636:3'ETS<sup><i>leuZ</i></sup>	sRNA	3UTR:sRNA:other-ncRNA	ryhB	3'ETS<sup><i>leuZ</i></sup>.EST3UTR:3'ETS-leuZ:3'ETS<sup><i>leuZ</i></sup>	small regulatory RNA RyhB	::	3580972	3581013	-	1991746	1991774	-	9	22	5307	10687851	823.875	8.84591e-18
R16A_t4rnl1_2	EG10374	EG30024	mRNA	tRNA	ggt	aspU	glutathione hydrolase, small subunit // glutathione hydrolase, large subunit // glutathione hydrolase proenzyme	tRNA-Asp(GUC)	3586806	3586806	-	228951	228951	+	6	0	33852	10659331	#NUM!	2.42266e-10
R16A_t4rnl1_2	yhjJ.dctA.IGR	EG10706	IGR	mRNA	yhjJ.dctA.IGR	pgsA	peptidase M16 family protein YhjJ:C4 dicarboxylate/orotate:H<sup>+</sup> symporter	CDP-diacylglycerol&mdash;glycerol-3-phosphate 3-phosphatidyltransferase	3682019	3682019	+	1992770	1992770	-	6	101	78	10693004	8143.95	8.5042e-17
R16A_t4rnl1_2	EG10998	cyaA.EST3UTR	mRNA	3UTR	thrA	cyaA.EST3UTR	fused aspartate kinase/homoserine dehydrogenase 1	adenylate cyclase	1740	1740	+	3993719	3993719	+	5	464	41	10692679	2810.31	5.23015e-11
R16A_t4rnl1_2	EG10999	EG10975	mRNA	mRNA	thrB	srmB	homoserine kinase	ATP-dependent RNA helicase SrmB	3511	3511	+	2712953	2712953	+	5	322	7	10692855	23719.7	4.93935e-15
R16A_t4rnl1_2	G0-9581	EG10402	sRNA	mRNA	sokC	gltA	small regulatory RNA antitoxin SokC	citrate synthase	16952	16952	+	753695	753695	-	5	676	215	10692293	367.837	1.00718e-06
R16A_t4rnl1_2	EG11080	EG10492	mRNA	mRNA	fkpB	ileS	peptidyl-prolyl <i>cis-trans</i> isomerase FkpB	isoleucine&mdash;tRNA ligase	25876	25876	+	23994	23994	+	5	102	498	10692584	1052.5	5.74981e-09
R16A_t4rnl1_2	EG10620	EG10604	mRNA	mRNA	murD	mraY	UDP-<i>N</i>-acetylmuramoyl-L-alanine&mdash;D-glutamate ligase	phospho-N-acetylmuramoyl-pentapeptide-transferase	98118	98118	+	96333	96333	+	5	195	142	10692847	1930.81	2.78942e-10
R16A_t4rnl1_2	EG10207	EG10282	mRNA	mRNA	dapD	fbaA	tetrahydrodipicolinate succinylase	fructose-bisphosphate aldolase class II	185798	185798	-	3070389	3070389	-	5	206	100	10692878	2595.36	6.61316e-11
R16A_t4rnl1_2	rpsB.tsf.TU	motA.AS	TU	AS	rpsB.tsf.TU	motA.AS	30S ribosomal subunit protein S2:protein chain elongation factor EF-Ts	motility protein A	190832	190832	+	1976876	1976876	+	5	421	0	10692763	#NUM!	2.35745e-17
R16A_t4rnl1_2	EG30090	EG30084	rRNA	rRNA	rrsH	rrsA	16S ribosomal RNA	16S ribosomal RNA	225289	225312	+	4035525	4035540	+	7	47671	11	10645500	142.108	2.56764e-07
R16A_t4rnl1_2	EG10179	EG10094	mRNA	mRNA	cyoB	asnS	cytochrome <i>bo</i><sub>3</sub> subunit 1	asparagine&mdash;tRNA ligase	450122	450122	-	988950	988950	-	5	523	92	10692569	1111.12	4.44747e-09
R16A_t4rnl1_2	EG10467	essD.5UTR	mRNA	5UTR	hupB	essD.5UTR	DNA-binding protein HU-&beta;	DLP12 prophage; putative phage lysis protein	461421	461648	+	577277	577278	+	7	4592	23	10688567	708.415	1.31538e-12
R16A_t4rnl1_2	EG11384	EG10670	mRNA	mRNA	ahpC	ompC	alkyl hydroperoxide reductase, AhpC component	outer membrane porin C	639080	639080	+	2312018	2312018	-	5	579	1285	10691320	71.8488	0.00320234
R16A_t4rnl1_2	EG30059	cysE.5UTR	tRNA	5UTR	metU	cysE.5UTR	tRNA-Met(CAU)	serine acetyltransferase	696692	696692	-	3782584	3782584	-	5	5504	139	10687541	69.8481	0.00394889
R16A_t4rnl1_2	EG12854	bepA.yfgD.TU	mRNA	TU	cpoB	bepA.yfgD.TU	cell division coordinator CpoB	&beta;-barrel assembly-enhancing protease:putative oxidoreductase YfgD	779637	779637	+	2617574	2617574	+	5	420	26	10692738	4895.94	3.95518e-12
R16A_t4rnl1_2	EG30055	rpsT.5UTR	tRNA	5UTR	lysT	rpsT.5UTR	tRNA-Lys(UUU)	30S ribosomal subunit protein S20	780601	780601	+	21163	21163	-	5	12938	98	10680148	42.1167	0.0495224
R16A_t4rnl1_2	EG30109	EG11796	tRNA	mRNA	valT	lplA	tRNA-Val(UAC)	lipoate&mdash;protein ligase A	780808	780808	+	4623948	4623948	-	5	12159	32	10680993	137.257	0.000193581
R16A_t4rnl1_2	EG30109	EG11965	tRNA	mRNA	valT	mtlR	tRNA-Val(UAC)	transcriptional repressor MtlR	780816	780816	+	3775608	3775608	+	5	12159	37	10680988	118.709	0.000375996
R16A_t4rnl1_2	EG30109	G7067	tRNA	mRNA	valT	shiA	tRNA-Val(UAC)	shikimate:H+ symporter	780814	780814	+	2054182	2054182	+	5	12159	15	10681010	292.815	6.99711e-06
R16A_t4rnl1_2	EG10696	EG30083	mRNA	rRNA	pepN	rrlH	aminopeptidase N	23S ribosomal RNA	991363	991363	+	225998	225998	+	5	56	6553	10686575	145.606	0.000120464
R16A_t4rnl1_2	yceD.rpmF.TU	EG10623	TU	mRNA	yceD.rpmF.TU	murG	DUF177 domain-containing protein YceD:50S ribosomal subunit protein L32	N-acetylglucosaminyl transferase	1147326	1147326	+	100668	100668	+	5	440	21	10692723	5786.11	1.92936e-12
R16A_t4rnl1_2	EG30108	rpsT.5UTR	tRNA	5UTR	tyrV	rpsT.5UTR	tRNA-Tyr(GUA)	30S ribosomal subunit protein S20	1287328	1287328	-	21181	21181	-	5	5632	98	10687454	96.8179	0.00081966
R16A_t4rnl1_2	tdk.hns.IGR	G7047	IGR	sRNA	tdk.hns.IGR	dsrA	thymidine/deoxyuridine kinase:DNA-binding transcriptional dual regulator H-NS	small regulatory RNA DsrA	1292960	1292960	-	2025265	2025265	-	5	721	60	10692403	1235.83	2.81724e-09
R16A_t4rnl1_2	EG11639	yceD.rpmF.TU	mRNA	TU	eamA	yceD.rpmF.TU	cysteine/<i>O</i>-acetylserine exporter EamA	DUF177 domain-containing protein YceD:50S ribosomal subunit protein L32	1620822	1620822	-	1147341	1147341	+	5	9	860	10692315	6907.18	1.6477e-12
R16A_t4rnl1_2	EG10226	EG30100	mRNA	other-ncRNA	dicA	ssrA	DNA-binding transcriptional dual regulator DicA	tmRNA	1648068	1648068	+	2755656	2755656	+	5	13	5472	10687699	751.216	7.21135e-08
R16A_t4rnl1_2	EG11654	EG11347	mRNA	mRNA	fliG	fliF	flagellar motor switch protein FliG	flagellar basal-body MS-ring and collar protein	2015134	2015134	+	2013338	2013338	+	5	185	65	10692934	4446.13	4.88471e-12
R16A_t4rnl1_2	EG11224	ldtB.5UTR	mRNA	5UTR	fliO	ldtB.5UTR	flagellar biosynthesis protein FliO	L,D-transpeptidase LdtB	2021596	2021596	+	855756	855756	-	5	339	8	10692837	19713.9	1.03567e-14
R16A_t4rnl1_2	yoeA.insH-6.IGR	EG10841	IGR	mRNA	yoeA.insH-6.IGR	fliD	CP4-44 prophage; TonB-dependent receptor plug domain-containing protein YoeA	flagellar filament capping protein	2068484	2068484	-	2004220	2004220	+	5	45	270	10692869	4400.36	5.52178e-12
R16A_t4rnl1_2	hisQ.hisJ.TU	EG10766	TU	mRNA	hisQ.hisJ.TU	secY	lysine/arginine/ornithine ABC transporter / histidine ABC transporter, membrane subunit HisQ:histidine ABC transporter periplasmic binding protein	Sec translocon subunit SecY	2425992	2425992	-	3443124	3443124	-	5	9	919	10692256	6463.7	2.2933e-12
R16A_t4rnl1_2	EG10274	G7187	mRNA	mRNA	fabB	yfbT	3-oxoacyl-[acyl carrier protein] synthase 1		2440979	2440979	-	2411741	2411741	-	5	564	44	10692576	2154.37	1.91875e-10
R16A_t4rnl1_2	zipA.EST3UTR	EG50001	3UTR	mRNA	zipA.EST3UTR	rplU	cell division protein ZipA	50S ribosomal subunit protein L21	2530241	2530241	-	3333227	3333227	-	5	76	1667	10691441	421.946	5.66924e-07
R16A_t4rnl1_2	ptsH.5UTR	EG10523	5UTR	mRNA	ptsH.5UTR	rsmA	phosphocarrier HPr-<i>N</i><sup>&pi;</sup>-phospho-L-histidine // phosphocarrier protein HPr	16S rRNA m<sup>6</sup><sub>2</sub>A1518,m<sup>6</sup><sub>2</sub>A1519 dimethyltransferase	2533606	2533606	+	52053	52053	-	5	354	63	10692767	2397.27	1.03809e-10
R16A_t4rnl1_2	EG10108	paoB.AS	mRNA	AS	bcp	paoB.AS	thiol peroxidase	aldehyde dehydrogenase, FAD-binding subunit	2600896	2600896	+	301575	301575	+	5	115	0	10693069	#NUM!	3.9344e-20
R16A_t4rnl1_2	EG10880	EG10915	mRNA	mRNA	rplS	rpsP	50S ribosomal subunit protein L19	30S ribosomal subunit protein S16	2744202	2744204	-	2746022	2746050	-	5	932	1085	10691167	52.8627	0.00455542
R16A_t4rnl1_2	EG30100	fxsA.aspA.IGR	other-ncRNA	IGR	ssrA	fxsA.aspA.IGR	tmRNA	protein FxsA:aspartate ammonia-lyase	2755593	2755593	+	4368551	4368551	-	5	9822	0	10683362	#NUM!	1.57502e-10
R16A_t4rnl1_2	G0-8867	EG10896	sRNA	mRNA	gcvB	rpoD	small regulatory RNA GcvB	RNA polymerase sigma factor RpoD	2942714	2942714	+	3213834	3213834	+	5	1019	123	10692042	426.532	5.02539e-07
R16A_t4rnl1_2	EG10046	EG10245	mRNA	mRNA	ansB	dnaX	L-asparaginase 2	DNA polymerase III subunit &gamma; // DNA polymerase III subunit &tau;	3099781	3099781	-	493352	493352	+	5	8	37	10693139	180627	2.26013e-19
R16A_t4rnl1_2	EG10215	EG10062	mRNA	mRNA	deaD	arcB	ATP-dependent RNA helicase DeaD	ArcB-<i>N</i>-phospho-L-histidine-292 // ArcB-phospho-L-aspartate-576 // ArcB-<i>N</i>-phospho-L-histidine-717 // sensor histidine kinase ArcB	3306294	3306294	-	3351672	3351672	-	5	72	33	10693079	22502.3	2.047e-15
R16A_t4rnl1_2	rlmE.yhbY.IGR	EG10953	IGR	mRNA	rlmE.yhbY.IGR	sodA	23S rRNA 2'-<i>O</i>-ribose U2552 methyltransferase:ribosome assembly factor YhbY	superoxide dismutase (Mn)	3327758	3327758	+	4100883	4100883	+	5	64	159	10692961	5254.01	2.15517e-12
R16A_t4rnl1_2	G7667	EG10181	mRNA	mRNA	yrbL	cyoD	protein kinase-like domain-containing protein YrbL	cytochrome <i>bo</i><sub>3</sub> subunit 4	3349012	3349012	+	447763	447763	-	5	214	271	10692699	921.88	1.06037e-08
R16A_t4rnl1_2	EG10576	EG11504	mRNA	mRNA	mdh	metQ	malate dehydrogenase	L-methionine/D-methionine ABC transporter membrane anchored binding protein	3383490	3383490	-	220282	220282	-	5	692	97	10692395	796.466	2.31139e-08
R16A_t4rnl1_2	EG10867	EG11428	mRNA	mRNA	rplD	sthA	50S ribosomal subunit protein L4	soluble pyridine nucleotide transhydrogenase	3451954	3451954	-	4160544	4160544	-	5	2894	121	10690169	152.641	8.34265e-05
R16A_t4rnl1_2	rpsG.rpsL.TU	G7017	TU	mRNA	rpsG.rpsL.TU	znuA	30S ribosomal subunit protein S7:30S ribosomal subunit protein S12	Zn<sup>2+</sup> ABC transporter periplasmic binding protein	3474175	3474175	-	1941711	1941711	-	5	615	43	10692526	2021.65	2.65001e-10
R16A_t4rnl1_2	EG11183	EG10900	mRNA	mRNA	damX	rpsA	cell division protein DamX	30S ribosomal subunit protein S1	3516861	3516861	-	962235	962235	+	5	273	2132	10690779	91.8395	0.000973332
R16A_t4rnl1_2	EG12298	EG12297	mRNA	mRNA	yibQ	envC	divergent polysaccharide deacetylase domain-containing protein YibQ	murein hydrolase activator EnvC	3788556	3788556	+	3787551	3787551	+	5	19	167	10692998	16850	1.03781e-14
R16A_t4rnl1_2	EG10382	glmS.glmU.TU	mRNA	TU	glmS	glmS.glmU.TU	L-glutamine&mdash;D-fructose-6-phosphate aminotransferase	L-glutamine&mdash;D-fructose-6-phosphate aminotransferase:fused N-acetylglucosamine-1-phosphate uridyltransferase and glucosamine-1-phosphate acetyltransferase	3912370	3912689	-	3913676	3913719	-	12	933	284	10691960	484.215	3.74729e-23
R16A_t4rnl1_2	EG10100	EG10101	mRNA	mRNA	atpC	atpD	ATP synthase F<sub>1</sub> complex subunit &epsilon;	ATP synthase F<sub>1</sub> complex subunit &beta;	3915684	3915684	-	3917284	3917284	-	5	1157	139	10691888	332.412	1.71642e-06
R16A_t4rnl1_2	rsmG.AS	EG11428	AS	mRNA	rsmG.AS	sthA	16S rRNA m<sup>7</sup>G527 methyltransferase	soluble pyridine nucleotide transhydrogenase	3923667	3923667	+	4160688	4160688	-	5	38	96	10693050	14656	1.57362e-14
R16A_t4rnl1_2	ilvX.ilvM.TU:G8221	G6229	TU:mRNA	mRNA	ilvX.ilvM.TU:ilvG_pg	yaiZ	uncharacterized protein IlvX:acetolactate synthase II subunit IlvM:	DUF2754 domain-containing protein YaiZ	3950667	3950667	+	399674	399674	+	5	2859	7	10690318	2670.84	2.61228e-10
R16A_t4rnl1_2	EG11463	dacA.EST5UTR	mRNA	5UTR	corA	dacA.EST5UTR	Ni<sup>2+</sup>/Co<sup>2+</sup>/Mg<sup>2+</sup> transporter	D-alanyl-D-alanine carboxypeptidase DacA	4001623	4001623	+	663973	663973	-	5	87	47	10693050	13075.4	2.63773e-14
R16A_t4rnl1_2	tRNAnn178:gltT.rrlB.TU	tRNAnn97:rrfG.rrlG.TU	IGR:TU	IGR:TU	gltT.rrlB.IGR:gltT.rrlB.TU	rrlG.rrfG.IGR:rrfG.rrlG.TU	tRNA-Glu(UUC):23S ribosomal RNA:tRNA-Glu(UUC):23S ribosomal RNA	23S ribosomal RNA:5S ribosomal RNA:5S ribosomal RNA:23S ribosomal RNA	4168554	4168561	+	2726234	2726245	-	5	4	1074	10692106	12444.3	3.13998e-13
R16A_t4rnl1_2	EG30036	lgt.EST5UTR	tRNA	5UTR	glyT	lgt.EST5UTR	tRNA-Gly(UCC)	phosphatidylglycerol--prolipoprotein diacylglyceryl transferase	4175693	4175693	+	2966084	2966084	-	5	25191	10	10667983	211.742	5.14201e-05
R16A_t4rnl1_2	secE.5UTR	EG11036	5UTR	mRNA	secE.5UTR	tufA	Sec translocon subunit SecE	translation elongation factor Tu 1	4177282	4177282	+	3471162	3471162	-	5	55	2455	10690674	395.878	8.34212e-07
R16A_t4rnl1_2	thiH.EST3UTR	EG10505	3UTR	mRNA	thiH.EST3UTR	infB	2-iminoacetate synthase	translation initiation factor IF-2&beta;' // translation initiation factor IF-2&beta; // translation initiation factor IF-2	4190640	4190640	-	3315756	3315756	-	5	58	147	10692979	6270.81	9.17444e-13
R16A_t4rnl1_2	tRNAnn191:gltV.rrlE.TU	tRNAnn173:rrlA.rrfA.TU:EG30070	IGR:TU	IGR:TU:rRNA	gltV.rrlE.IGR:gltV.rrlE.TU	rrlA.rrfA.IGR:rrlA.rrfA.TU:rrfA	tRNA-Glu(UUC):23S ribosomal RNA:tRNA-Glu(UUC):23S ribosomal RNA	23S ribosomal RNA:5S ribosomal RNA:23S ribosomal RNA:5S ribosomal RNA:5S ribosomal RNA	4209997	4210010	+	4040457	4040537	+	7	29	106	10693047	24349.8	2.44407e-23
R16A_t4rnl1_2	EG11259	tRNAnn1	mRNA	5UTR	rnr	rrsH.5UTR	RNase R	16S ribosomal RNA	4406793	4406793	+	223683	223683	+	5	97	4375	10688712	125.935	0.00022297
R16A_t4rnl1_2	rpsF.5UTR	EG10241	5UTR	mRNA	rpsF.5UTR	dnaK	30S ribosomal subunit protein S6	chaperone protein DnaK	4425044	4425044	+	12391	12391	+	5	3148	129	10689907	131.619	0.000172858
R16A_t4rnl1_2	G7903	3'ETS<sup><i>leuZ</i></sup>.EST3UTR	mRNA	3UTR	yjhE_pg	3'ETS<sup><i>leuZ</i></sup>.EST3UTR			4507041	4507041	+	1991746	1991746	-	5	5	5311	10687868	2012.4	1.8333e-09

## Sheet: delHfq_ctrlplasmid_1
ID	RNA1_EcoCyc_ID	RNA2_EcoCyc_ID	RNA1_type	RNA2_type	RNA1_name	RNA2_name	RNA1_description	RNA2_description	RNA1_from	RNA1_to	RNA1.strand	RNA2_from	RNA2_to	RNA2.strand	Interactions	Other_interactions_of_RNA1	Other_interactions_of_RNA2	Total_other_interactions	Odds_ratio	Fisher's_exact_test_pvalue
delHfq_ctrlplasmid_1	ykfC.AS:insH-1.ykfC.IGR:insH-1.EST3UTR:G6134	cysQ.EST3UTR	AS:IGR:3UTR:mRNA	3UTR	ykfC.AS:insH-1.ykfC.IGR:insH-1.EST3UTR:insH-1	cysQ.EST3UTR	CP4-6 prophage; PF00078 domain-containing protein YkfC:CP4-6 prophage; PF00078 domain-containing protein YkfC::	3'(2'),5'-bisphosphate nucleotidase	273991	274183	-	4437521	4437557	+	44	1011	2	16459697	358173	1.49857e-177
delHfq_ctrlplasmid_1	rbsK.AS	tRNAnn162:hisR.leuT.TU	AS	IGR:TU	rbsK.AS	hisR.leuT.IGR:hisR.leuT.TU	ribokinase	tRNA-His(GUG):tRNA-Leu(CAG):tRNA-His(GUG):tRNA-Leu(CAG)	3937564	3937564	-	3982587	3982587	+	7	4	117370	16343373	243.682	3.43425e-08
delHfq_ctrlplasmid_1	EG10043	G6134	mRNA	mRNA	cysQ	insH-1	3'(2'),5'-bisphosphate nucleotidase		4437243	4437466	+	275027	275125	-	24	80	321	16460329	15383.5	6.00223e-85
delHfq_ctrlplasmid_1	pyrH.EST3UTR	EG10671	3UTR	mRNA	pyrH.EST3UTR	ompF	UMP kinase	outer membrane porin F	192644	192644	+	986629	986629	-	5	266	1136	16459347	272.347	2.08742e-06
delHfq_ctrlplasmid_1	G6362	EG30083	mRNA	rRNA	ybeY	rrlH	endoribonuclease YbeY	23S ribosomal RNA	692312	692312	-	227562	227562	+	5	83	10563	16450103	93.8152	0.000464928
delHfq_ctrlplasmid_1	EG30095	dinQ.5UTR	tRNA	5UTR	serV	dinQ.5UTR	tRNA-Ser(GCU)	membrane toxin DinQ	2818595	2818595	-	3647821	3647821	-	5	9857	235	16450657	35.5092	0.049691

[truncated: 3 more sheets: delHfq_ctrlplasmid_2, delHfq_t4rnl1_1, delHfq_t4rnl1_2]
