# Supplementary material for: RNA-RNA Interactome Approaches Provide in vivo Evidence for a Critical Role of the Hfq Rim Face in sRNA-mRNA Pairing
Source: bioRxiv. 2025 Jun 26:2025.06.26.660752. Preprint. [Version 1] doi: 10.1101/2025.06.26.660752 (PMC12262471; doi:10.1101/2025.06.26.660752)
Supplement: Supplement 9 [file media-9.xlsx]

## Sheet: Legend
Table S6. Statistically significant chimeric fragments identified by RIL-seq (anti-Hfq) for each Hfq mutant (related to Figure 4). Cells—including WT (XL2001), WT-Flag (FDM1004), R16A (FDM1050), and R16A-Flag (FDM1006)—were cultured in LB (Lennox) at 37 °C with agitation. Samples were collected at OD₆₀₀ = 1.0, followed by RIL-seq (Anti-Hfq). Data from biological duplicates are provided in separat…
ID (Column A): Experimental condition, Hfq mutant name and the replicate number (1 or 2).
RNA Name (Columns F and G): Names of the RNA fragments identified, based on the custom annotation file NC_000913-3_all_feature.gff. These names reflect features such as predicted UTRs (defined as 100 nucleotides upstream of start codons and downstream of stop codons, or shorter if overlapping another transcript), antisense regions (AS; opposite strand of coding regions), intergenic regions (IGRs;…
RNA EcoCyc ID (Column B and C): Accession numbers for genes as listed in the EcoCyc database. For RNA fragments mapped outside of coding sequences (CDSs), the entry matches the corresponding feature name as described in Columns F and G.
RNA type (Column D and E): The type(s) of RNA features associated with each fragment. If a fragment overlaps multiple feature types, all are listed and separated by colons.
RNA description (Column H and I): Description of the gene products taken from RefSeq.
RNA from (Column J and M): Position of the first nt of the most 5´ chimera mapped to.
RNA to (Column K and N): Position of the first nt of the most 3´ chimera mapped to.
Strand (Column L and O): The genome strand the sequence was mapped to.
Interactions (Column P): Number of chimeras supporting the interaction.
Other interactions of RNA1 (Column Q): Number of fragments in which the first RNA appears as first, including single fragments.
Other interactions of RNA2 (Column R): Number of fragments in which the second RNA appears as second, including single fragments.
Total other interactions (Column S): Number of fragments in the experiment excluding the above.
Odds Ratio (Column T): (K/L)/(M/N), where K= Number of chimeric fragments of RNA1-RNA2, L=number of other fragments involving RNA2, M=number of other fragments involving RNA1, N=number of all other fragments (that do not involve RNA1 and RNA2).
Fisher's exact test p-value: p-value for observing at least this number of chimeric fragments given their background frequencies on Hfq. The Odds Ratio provides the effect size of the test.

## Sheet: Hfq-FLAG-antiHfq_1
ID	RNA1_EcoCyc_ID	RNA2_EcoCyc_ID	RNA1_type	RNA2_type	RNA1_name	RNA2_name	RNA1_description	RNA2_description	RNA1_from	RNA1_to	RNA1.strand	RNA2_from	RNA2_to	RNA2.strand	Interactions	Other_interactions_of_RNA1	Other_interactions_of_RNA2	Total_other_interactions	Odds_ratio	Fisher's_exact_test_pvalue
Hfq-FLAG-antiHfq_1	glnS.chiP.IGR:chiP.5UTR:G0-17083	G0-9382:ybaP.AS	IGR:5UTR:mRNA	sRNA:AS	glnS.chiP.IGR:chiP.5UTR:chiZ	chiX:ybaP.AS	glutamine&mdash;tRNA ligase:chitooligosaccharide outer membrane channel:chitooligosaccharide outer membrane channel:small regulatory RNA ChiZ	small regulatory RNA ChiX:TraB family protein YbaP	708231	708300	+	507226	507293	+	56797	25571	22094749	11884249	1.1947	3.15449e-119
Hfq-FLAG-antiHfq_1	dmsA.5UTR	G0-8872	5UTR	sRNA	dmsA.5UTR	ryhB	dimethyl sulfoxide reductase subunit A	small regulatory RNA RyhB	940823	941297	+	3580920	3580994	-	45208	86312	295553	33634293	59.6061	0
Hfq-FLAG-antiHfq_1	EG10095	G0-8872	mRNA	sRNA	aspA	ryhB	aspartate ammonia-lyase	small regulatory RNA RyhB	4366804	4367202	-	3580920	3580991	-	38778	28834	301983	33691771	150.045	0
Hfq-FLAG-antiHfq_1	G0-9383	G0-8867	other-ncRNA	sRNA	sroC	gcvB	small regulatory RNA SroC	small regulatory RNA GcvB	686606	687060	-	2942716	2943144	+	32966	1000937	741807	32285656	1.43344	0
Hfq-FLAG-antiHfq_1	EG10817	G0-8871	mRNA	sRNA	rbsD	arcZ	D-ribose pyranase	small regulatory RNA ArcZ	3933308	3933786	+	3350609	3350699	+	27576	6116	545707	33481967	276.64	0
Hfq-FLAG-antiHfq_1	ubiX.argT.IGR	G0-8867	IGR	sRNA	ubiX.argT.IGR	gcvB	flavin prenyltransferase:lysine/arginine/ornithine ABC transporter periplasmic binding protein	small regulatory RNA GcvB	2427586	2427938	-	2942719	2942902	+	19714	1738	754785	33285129	500.21	0
Hfq-FLAG-antiHfq_1	sstT.5UTR	G0-8867	5UTR	sRNA	sstT.5UTR	gcvB	serine/threonine:Na+ symporter	small regulatory RNA GcvB	3239846	3240283	+	2942715	2942903	+	19190	108502	755309	33178365	7.76904	0
Hfq-FLAG-antiHfq_1	ytfJ.ytfK.IGR:ytfK.5UTR:G7872:ytfK.EST3UTR:ytfL.AS	G0-10677	IGR:5UTR:mRNA:3UTR:AS	sRNA	ytfJ.ytfK.IGR:ytfK.5UTR:ytfK:ytfK.EST3UTR:ytfL.AS	fnrS	PF09695 family protein YtfJ:stringent response modulator YtfK:stringent response modulator YtfK:stringent response modulator YtfK:stringent response modulator YtfK:	small regulatory RNA FnrS	4439413	4439899	+	1409154	1409250	+	12986	12193	389634	33646553	91.9705	0
Hfq-FLAG-antiHfq_1	G7001	G0-8878:cyaR.ogrK.IGR	mRNA	sRNA:IGR	yebO	cyaR:cyaR.ogrK.IGR	uncharacterized protein YebO	small regulatory RNA CyaR:small regulatory RNA CyaR:prophage P2 late control protein OgrK	1908283	1908618	-	2167150	2167202	+	9689	1564	349197	33700916	597.879	0
Hfq-FLAG-antiHfq_1	EG11355	G0-8872	mRNA	sRNA	fliA	ryhB	RNA polymerase sigma factor FliA	small regulatory RNA RyhB	2001201	2001658	-	3580920	3580994	-	8784	31861	331977	33688744	27.9776	0
Hfq-FLAG-antiHfq_1	ompX.5UTR:EG12117	G0-8878	5UTR:mRNA	sRNA	ompX.5UTR:ompX	cyaR	outer membrane protein X:outer membrane protein X	small regulatory RNA CyaR	850406	850900	+	2167140	2167202	+	7649	8325	351237	33694155	88.1403	0
Hfq-FLAG-antiHfq_1	EG10595:miaA.hfq.TU:EG10438	G0-8878:cyaR.ogrK.IGR	mRNA:TU:mRNA	sRNA:IGR	miaA:miaA.hfq.TU:hfq	cyaR:cyaR.ogrK.IGR	tRNA dimethylallyltransferase:tRNA dimethylallyltransferase:RNA-binding protein Hfq:RNA-binding protein Hfq	small regulatory RNA CyaR:small regulatory RNA CyaR:prophage P2 late control protein OgrK	4399901	4400400	+	2167134	2167202	+	7468	18563	351418	33683917	38.5616	0
Hfq-FLAG-antiHfq_1	G0-8888	G0-8871	mRNA	sRNA	ypfM	arcZ	uncharacterized protein YpfM	small regulatory RNA ArcZ	2590762	2590972	-	3350663	3350699	+	7329	9789	565954	33478294	44.2883	0
Hfq-FLAG-antiHfq_1	EG12068	G0-8871	mRNA	sRNA	napF	arcZ	ferredoxin-type protein	small regulatory RNA ArcZ	2303116	2303554	-	3350663	3350699	+	7052	25243	566231	33462840	16.5097	0
Hfq-FLAG-antiHfq_1	G357	G0-8872	mRNA	sRNA	flgA	ryhB	flagellar basal body P-ring formation protein FlgA	small regulatory RNA RyhB	1130409	1130888	-	3580920	3580993	-	6916	19201	333845	33701404	36.3609	0
Hfq-FLAG-antiHfq_1	eptB.5UTR	G0-17021.AS:G0-10671	5UTR	AS:sRNA	eptB.5UTR	mgtT.AS:mgrR	phosphoethanolamine transferase EptB	protein MgtT:small regulatory RNA MgrR	3710290	3710582	-	1622817	1622891	-	6291	8096	15858	34031121	1667.54	0
Hfq-FLAG-antiHfq_1	G0-8871	G0-8888	sRNA	mRNA	arcZ	ypfM	small regulatory RNA ArcZ	uncharacterized protein YpfM	3350576	3350658	+	2590715	2590945	-	5951	508430	8011	33538974	49.0029	0
Hfq-FLAG-antiHfq_1	glmS.glmU.TU	glmZ.hemY.IGR	TU	IGR	glmS.glmU.TU	glmZ.hemY.IGR	L-glutamine&mdash;D-fructose-6-phosphate aminotransferase:fused N-acetylglucosamine-1-phosphate uridyltransferase and glucosamine-1-phosphate acetyltransferase	small regulatory RNA GlmZ:protein HemY	3913409	3913887	-	3986463	3986641	+	5170	5115	10014	34041067	3435.9	0
Hfq-FLAG-antiHfq_1	EG11276	G0-8871	mRNA	sRNA	tnaC	arcZ	<i>tnaAB</i> operon leader peptide	small regulatory RNA ArcZ	3888446	3888898	+	3350606	3350699	+	4915	2414	568368	33485669	119.954	0
Hfq-FLAG-antiHfq_1	dppA.5UTR	G0-8867	5UTR	sRNA	dppA.5UTR	gcvB	dipeptide ABC transporter periplasmic binding protein	small regulatory RNA GcvB	3707401	3707871	-	2942717	2942903	+	4700	8553	769799	33278314	23.7555	0
Hfq-FLAG-antiHfq_1	EG10457	G0-8872	mRNA	sRNA	hns	ryhB	DNA-binding transcriptional dual regulator H-NS	small regulatory RNA RyhB	1292530	1292959	-	3580921	3580989	-	4533	16110	336228	33704495	28.2062	0
Hfq-FLAG-antiHfq_1	G0-8867	G0-8872	sRNA	sRNA	gcvB	ryhB	small regulatory RNA GcvB	small regulatory RNA RyhB	2942701	2942800	+	3580920	3581064	-	4092	356939	336671	33363664	1.13608	7.66991e-09
Hfq-FLAG-antiHfq_1	EG10330:frdA.5UTR:epmA.frdA.IGR	G0-8872	mRNA:5UTR:IGR	sRNA	frdA:frdA.5UTR:epmA.frdA.IGR	ryhB	fumarate reductase flavoprotein subunit:fumarate reductase flavoprotein subunit:EF-P-lysine lysyltransferase:fumarate reductase flavoprotein subunit	small regulatory RNA RyhB	4382012	4382418	-	3580920	3580994	-	3778	9749	336983	33710856	38.7671	0
Hfq-FLAG-antiHfq_1	EG10787	G0-8878:cyaR.ogrK.IGR	mRNA	sRNA:IGR	ptsG	cyaR:cyaR.ogrK.IGR	EIIBC<sup>glc</sup> - phosphorylated // glucose-specific PTS enzyme IIBC component	small regulatory RNA CyaR:small regulatory RNA CyaR:prophage P2 late control protein OgrK	1158818	1159286	+	2167141	2167202	+	3679	6284	355207	33696196	55.5383	0
Hfq-FLAG-antiHfq_1	G7580	G0-8872	mRNA	sRNA	yqiB	ryhB	DUF1249 domain-containing protein YqiB	small regulatory RNA RyhB	3176502	3176987	-	3580920	3580997	-	3522	57506	337239	33663099	6.11354	0
Hfq-FLAG-antiHfq_1	EG10873	G0-8872	mRNA	sRNA	rplL	ryhB	50S ribosomal subunit protein L7 // 50S ribosomal subunit protein L12	small regulatory RNA RyhB	4180401	4180896	+	3580919	3580993	-	3478	71440	337283	33649165	4.857	0
Hfq-FLAG-antiHfq_1	yncE.5UTR	G0-8872	5UTR	sRNA	yncE.5UTR	ryhB	PQQ-like domain-containing protein YncE	small regulatory RNA RyhB	1523223	1523700	+	3580920	3580993	-	3193	25711	337568	33694894	12.396	0
Hfq-FLAG-antiHfq_1	EG12068:napF.5UTR	G0-8872	mRNA:5UTR	sRNA	napF:napF.5UTR	ryhB	ferredoxin-type protein:ferredoxin-type protein	small regulatory RNA RyhB	2303101	2303574	-	3580920	3580991	-	3108	29187	337653	33691418	10.6253	0
Hfq-FLAG-antiHfq_1	EG12087:nuoG.nuoF.TU:EG11774	G0-8872	mRNA:TU:mRNA	sRNA	nuoG:nuoG.nuoF.TU:nuoF	ryhB	NADH:quinone oxidoreductase subunit G:NADH:quinone oxidoreductase subunit G:NADH:quinone oxidoreductase subunit F:NADH:quinone oxidoreductase subunit F	small regulatory RNA RyhB	2399901	2400399	-	3580920	3580993	-	2904	14227	337857	33706378	20.364	0
Hfq-FLAG-antiHfq_1	EG11284	G0-8872	mRNA	sRNA	fabZ	ryhB	3-hydroxy-acyl-[acyl-carrier-protein] dehydratase	small regulatory RNA RyhB	202102	202599	+	3580920	3580991	-	2792	5320	337969	33715285	52.3545	0
Hfq-FLAG-antiHfq_1	EG10095	G0-8871	mRNA	sRNA	aspA	arcZ	aspartate ammonia-lyase	small regulatory RNA ArcZ	4367915	4368381	-	3350623	3350699	+	2758	6442	570525	33481641	25.125	0
Hfq-FLAG-antiHfq_1	gdhA.5UTR	G0-8867	5UTR	sRNA	gdhA.5UTR	gcvB	glutamate dehydrogenase	small regulatory RNA GcvB	1842301	1842623	+	2942719	2942903	+	2486	867	772013	33286000	123.629	0
Hfq-FLAG-antiHfq_1	G7240	G0-8878	mRNA	sRNA	yfdY	cyaR	DUF2545 domain-containing protein YfdY	small regulatory RNA CyaR	2494971	2495335	-	2167135	2167202	+	2477	1165	356409	33701315	201.047	0
Hfq-FLAG-antiHfq_1	EG12027	G0-8878:cyaR.ogrK.IGR	mRNA	sRNA:IGR	yeiH	cyaR:cyaR.ogrK.IGR	PF03601 family inner membrane protein YeiH	small regulatory RNA CyaR:small regulatory RNA CyaR:prophage P2 late control protein OgrK	2249700	2250061	+	2167150	2167202	+	2474	331	356412	33702149	706.768	0
Hfq-FLAG-antiHfq_1	cirA.5UTR	G0-8872	5UTR	sRNA	cirA.5UTR	ryhB	iron-catecholate outer membrane transporter CirA	small regulatory RNA RyhB	2246502	2246945	-	3580921	3580992	-	2323	14993	338438	33705612	15.4306	0
Hfq-FLAG-antiHfq_1	EG10988	G0-8871	mRNA	sRNA	tar	arcZ	methyl-accepting chemotaxis protein Tar	small regulatory RNA ArcZ	1972108	1972589	-	3350618	3350699	+	2115	7611	571168	33480472	16.2891	0
Hfq-FLAG-antiHfq_1	G0-8871	EG10401	sRNA	mRNA	arcZ	glpT	small regulatory RNA ArcZ	sn-glycerol 3-phosphate:phosphate antiporter	3350577	3350658	+	2351907	2352381	-	2086	512295	28369	33518616	4.81101	0
Hfq-FLAG-antiHfq_1	EG10991	G0-8872	mRNA	sRNA	tdcC	ryhB	threonine/serine:H<sup>+</sup> symporter	small regulatory RNA RyhB	3264702	3265197	-	3580920	3580988	-	2079	5712	338682	33714893	36.2323	0
Hfq-FLAG-antiHfq_1	pck.5UTR	micA.gshA.IGR	5UTR	IGR	pck.5UTR	micA.gshA.IGR	phosphoenolpyruvate carboxykinase (ATP)	small regulatory RNA MicA:glutamate&mdash;cysteine ligase	3532783	3533174	+	2814826	2814880	+	1838	1900	78385	33979243	419.346	0
Hfq-FLAG-antiHfq_1	G6347:dcuC.5UTR	G0-8878	mRNA:5UTR	sRNA	dcuC:dcuC.5UTR	cyaR	anaerobic C4-dicarboxylate transporter DcuC:anaerobic C4-dicarboxylate transporter DcuC	small regulatory RNA CyaR	655616	656024	-	2167142	2167202	+	1792	1422	357094	33701058	118.932	0
Hfq-FLAG-antiHfq_1	EG12084	G0-8872	mRNA	sRNA	nuoC	ryhB	NADH:quinone oxidoreductase subunit CD	small regulatory RNA RyhB	2403524	2403977	-	3580920	3580989	-	1780	9344	338981	33711261	18.9447	0
Hfq-FLAG-antiHfq_1	EG10371:gcvH.gcvT.TU:EG11442	G0-8872	mRNA:TU:mRNA	sRNA	gcvH:gcvH.gcvT.TU:gcvT	ryhB	lipoyl-GcvH-protein // glycine cleavage system H protein:lipoyl-GcvH-protein // glycine cleavage system H protein:aminomethyltransferase:aminomethyltransferase	small regulatory RNA RyhB	3049211	3049695	-	3580920	3580994	-	1765	20502	338996	33700103	8.55825	0
Hfq-FLAG-antiHfq_1	EG10544	G0-8872	mRNA	sRNA	lpp	ryhB	murein lipoprotein	small regulatory RNA RyhB	1757383	1757742	+	3580920	3580992	-	1736	11719	339025	33708886	14.729	0
Hfq-FLAG-antiHfq_1	EG10321	G0-17102	mRNA	sRNA	fliC	fliX	flagellar filament structural protein	small RNA FliX	2003201	2003677	-	2001909	2002380	-	1619	48828	203389	33807530	5.51142	0
Hfq-FLAG-antiHfq_1	G6085:G0-10535:G6086:insA-1.EST5UTR	G0-8878	mRNA:mRNA:mRNA:5UTR	sRNA	insB-1:insAB-1:insA-1:insA-1.EST5UTR	cyaR	:::	small regulatory RNA CyaR	20114	20592	-	2167138	2167202	+	1593	2118	357293	33700362	70.9414	0
Hfq-FLAG-antiHfq_1	alaA.lrhA.IGR	mcaS.abgR.IGR	IGR	IGR	alaA.lrhA.IGR	mcaS.abgR.IGR	glutamate&mdash;pyruvate aminotransferase AlaA:DNA-binding transcriptional dual regulator LrhA	small regulatory RNA McaS:putative LysR-type DNA-binding transcriptional regulator AbgR	2406321	2406780	-	1405656	1405712	-	1564	2693	125328	33931781	157.239	0
Hfq-FLAG-antiHfq_1	EG12760	G0-8872	mRNA	sRNA	garP	ryhB	galactarate/D-glucarate transporter GarP	small regulatory RNA RyhB	3274402	3274900	-	3580920	3580991	-	1490	14698	339271	33705907	10.0713	0
Hfq-FLAG-antiHfq_1	EG10401:glpT.5UTR	G0-8872	mRNA:5UTR	sRNA	glpT:glpT.5UTR	ryhB	sn-glycerol 3-phosphate:phosphate antiporter:sn-glycerol 3-phosphate:phosphate antiporter	small regulatory RNA RyhB	2352001	2352451	-	3580920	3580991	-	1391	27855	339370	33692750	4.95778	0
Hfq-FLAG-antiHfq_1	EG10401	G0-8878:cyaR.ogrK.IGR	mRNA	sRNA:IGR	glpT	cyaR:cyaR.ogrK.IGR	sn-glycerol 3-phosphate:phosphate antiporter	small regulatory RNA CyaR:small regulatory RNA CyaR:prophage P2 late control protein OgrK	2351701	2352192	-	2167144	2167202	+	1337	24176	357549	33678304	5.20909	0
Hfq-FLAG-antiHfq_1	tcyJ.fliZ.TU	G0-8867	TU	sRNA	tcyJ.fliZ.TU	gcvB	cystine ABC transporter periplasmic binding protein:DNA-binding transcriptional regulator FliZ	small regulatory RNA GcvB	2000224	2000666	-	2942717	2942903	+	1334	7363	773165	33279504	7.7984	0
Hfq-FLAG-antiHfq_1	ytfQ.ytfR.TU	G0-8871	TU	sRNA	ytfQ.ytfR.TU	arcZ	galactofuranose ABC transporter periplasmic binding protein:galactofuranose ABC transporter putative ATP binding subunit	small regulatory RNA ArcZ	4450854	4451151	+	3350666	3350699	+	1308	377	571975	33487706	203.13	0
Hfq-FLAG-antiHfq_1	EG12111	G7047	mRNA	sRNA	nlpD	dsrA	murein hydrolase activator NlpD	small regulatory RNA DsrA	2867439	2867889	-	2025221	2025288	-	1257	9754	8180	34042175	536.311	0
Hfq-FLAG-antiHfq_1	yifK.EST5UTR	G0-8867	5UTR	sRNA	yifK.EST5UTR	gcvB	putative transporter YifK	small regulatory RNA GcvB	3980807	3981138	+	2942721	2942903	+	1256	523	773243	33286344	103.38	0
Hfq-FLAG-antiHfq_1	cfa.5UTR	G0-8867	5UTR	sRNA	cfa.5UTR	gcvB	cyclopropane fatty acyl phospholipid synthase	small regulatory RNA GcvB	1741201	1741597	+	2942797	2942903	+	1229	3902	773270	33282965	13.5567	0
Hfq-FLAG-antiHfq_1	EG11878	G0-8872	mRNA	sRNA	zapB	ryhB	cell division factor ZapB	small regulatory RNA RyhB	4118430	4118897	+	3580921	3580993	-	1194	6558	339567	33714047	18.0767	0
Hfq-FLAG-antiHfq_1	EG10179	G0-8878:cyaR.ogrK.IGR	mRNA	sRNA:IGR	cyoB	cyaR:cyaR.ogrK.IGR	cytochrome <i>bo</i><sub>3</sub> subunit 1	small regulatory RNA CyaR:small regulatory RNA CyaR:prophage P2 late control protein OgrK	450105	450569	-	2167136	2167201	+	1180	1061	357706	33701419	104.782	0
Hfq-FLAG-antiHfq_1	rpsF.5UTR	dicF.dicB.IGR	5UTR	IGR	rpsF.5UTR	dicF.dicB.IGR	30S ribosomal subunit protein S6	Qin prophage; small regulatory RNA DicF:Qin prophage; cell division inhibition protein DicB	4425024	4425320	+	1649404	1649441	+	1176	20845	19374	34019971	99.065	0
Hfq-FLAG-antiHfq_1	EG11008	G0-8866:micA.gshA.IGR	mRNA	sRNA:IGR	tolB	micA:micA.gshA.IGR	Tol-Pal system periplasmic protein TolB	small regulatory RNA MicA:small regulatory RNA MicA:glutamate&mdash;cysteine ligase	778803	779238	+	2814823	2814881	+	1151	28019	79072	33953124	17.6392	0
Hfq-FLAG-antiHfq_1	uspA.5UTR	G0-8871	5UTR	sRNA	uspA.5UTR	arcZ	universal stress protein A	small regulatory RNA ArcZ	3639937	3640388	+	3350609	3350699	+	1141	5042	572142	33483041	13.2435	0
Hfq-FLAG-antiHfq_1	lpp.5UTR:EG10544	G0-8878:cyaR.ogrK.IGR	5UTR:mRNA	sRNA:IGR	lpp.5UTR:lpp	cyaR:cyaR.ogrK.IGR	murein lipoprotein:murein lipoprotein	small regulatory RNA CyaR:small regulatory RNA CyaR:prophage P2 late control protein OgrK	1757383	1757620	+	2167136	2167202	+	1119	12332	357767	33690148	8.54475	0
Hfq-FLAG-antiHfq_1	fhuF.yjjZ.IGR:yjjZ.5UTR:G0-10474:tRNAnn206.AS:yjjZ.EST3UTR:leuV.AS:leuV.leuP.TU_AS:tRNAnn208.AS	G0-10677	IGR:5UTR:mRNA:AS:3UTR:AS:AS:AS	sRNA	fhuF.yjjZ.IGR:yjjZ.5UTR:yjjZ:leuV.3UTR.AS:yjjZ.EST3UTR:leuV.AS:leuV.leuP.TU_AS:leuP.leuV.IGR.AS	fnrS	ferric-siderophore reductase FhuF:DUF1435 domain-containing protein YjjZ:DUF1435 domain-containing protein YjjZ:DUF1435 domain-containing protein YjjZ:tRNA-Leu(CAG):DUF1435 domain-containing protein YjjZ:tRNA-Leu(CAG):tRNA-Leu(CAG):tRNA-Leu(CAG):tRNA-Leu(CAG):tRNA-Leu(CAG)	small regulatory RNA FnrS	4605776	4606191	+	1408848	1409250	+	1118	8501	401693	33650054	11.017	0
Hfq-FLAG-antiHfq_1	uhpT.EST3UTR:G0-17104:EG11054	flgL.EST3UTR	3UTR:sRNA:mRNA	3UTR	uhpT.EST3UTR:uhpU:uhpT	flgL.EST3UTR	hexose-6-phosphate:phosphate antiporter:small RNA UhpU:hexose-6-phosphate:phosphate antiporter	flagellar hook-filament junction protein 2	3845770	3846093	-	1140723	1141064	+	1108	12608	603754	33443896	4.868	0
Hfq-FLAG-antiHfq_1	sbcC.EST3UTR	G0-8878	3UTR	sRNA	sbcC.EST3UTR	cyaR	ATP-dependent structure-specific DNA nuclease - SbcC subunit	small regulatory RNA CyaR	412123	412572	-	2167146	2167202	+	1102	1135	357784	33701345	91.456	0
Hfq-FLAG-antiHfq_1	EG10394	G0-8878	mRNA	sRNA	glpD	cyaR	aerobic glycerol 3-phosphate dehydrogenase	small regulatory RNA CyaR	3561970	3562333	+	2167136	2167201	+	1068	6401	357818	33696079	15.7123	0
Hfq-FLAG-antiHfq_1	EG10671	EG30063:micF.rcsD.IGR	mRNA	sRNA:IGR	ompF	micF:micF.rcsD.IGR	outer membrane porin F	small regulatory RNA MicF:small regulatory RNA MicF:RcsD-<i>N</i>-phospho-L-histidine // RcsD phosphotransferase	986645	987093	-	2313119	2313178	+	1056	16061	12284	34031965	182.154	0
Hfq-FLAG-antiHfq_1	G7036	G0-8878	mRNA	sRNA	yecH	cyaR	DUF2492 domain-containing protein YecH	small regulatory RNA CyaR	1989166	1989531	-	2167138	2167202	+	1037	1647	357849	33700833	59.2961	0
Hfq-FLAG-antiHfq_1	G7128	G0-8872	mRNA	sRNA	gatZ	ryhB	putative tagatose-1,6-bisphosphate aldolase 2 chaperone	small regulatory RNA RyhB	2175202	2175697	-	3580921	3580976	-	1027	13180	339734	33707425	7.73111	0
Hfq-FLAG-antiHfq_1	cpxP.3UTR:G0-16649	hupB.5UTR	3UTR:sRNA	5UTR	cpxP.3UTR:cpxQ	hupB.5UTR	periplasmic protein CpxP:small regulatory RNA CpxQ	DNA-binding protein HU-&beta;	4106328	4106350	+	461349	461756	+	1018	29121	23390	34007837	50.8265	0
Hfq-FLAG-antiHfq_1	G7459	G0-8878	mRNA	sRNA	rppH	cyaR	RNA pyrophosphohydrolase	small regulatory RNA CyaR	2968535	2968998	-	2167140	2167202	+	1017	12446	357869	33690034	7.69252	0
Hfq-FLAG-antiHfq_1	cycA.5UTR	G0-8867	5UTR	sRNA	cycA.5UTR	gcvB	D-serine/alanine/glycine:H<sup>+</sup>symporter	small regulatory RNA GcvB	4429770	4430185	+	2942720	2942903	+	1004	2168	773495	33284699	19.9279	0
Hfq-FLAG-antiHfq_1	G6414	G0-8871	mRNA	sRNA	fiu	arcZ	iron catecholate outer membrane transporter Fiu	small regulatory RNA ArcZ	839586	839965	-	3350663	3350698	+	991	1179	572292	33486904	49.1832	0
Hfq-FLAG-antiHfq_1	G0-10677	dinI.EST3UTR	sRNA	3UTR	fnrS	dinI.EST3UTR	small regulatory RNA FnrS	DNA damage-inducible protein I	1409120	1409205	+	1121196	1121403	-	969	371653	4199	33684545	20.9156	0
Hfq-FLAG-antiHfq_1	cstA.5UTR	G0-8871	5UTR	sRNA	cstA.5UTR	arcZ	pyruvate transporter CstA	small regulatory RNA ArcZ	629566	629988	+	3350609	3350699	+	963	1939	572320	33486144	29.0586	0
Hfq-FLAG-antiHfq_1	fecR.EST3UTR	G0-8867	3UTR	sRNA	fecR.EST3UTR	gcvB	ferric citrate regulator FecR	small regulatory RNA GcvB	4516602	4516710	-	2942720	2942903	+	961	10685	773538	33276182	3.86902	6.50756e-241
Hfq-FLAG-antiHfq_1	EG10534	G0-8871	mRNA	sRNA	ligA	arcZ	DNA ligase	small regulatory RNA ArcZ	2529590	2529962	-	3350662	3350699	+	953	214	572330	33487869	260.567	0
Hfq-FLAG-antiHfq_1	G7571:G7572:mqsR.5UTR	G0-8871	mRNA:mRNA:5UTR	sRNA	mqsA:mqsR:mqsR.5UTR	arcZ	antitoxin of the MqsRA toxin-antitoxin system / DNA-binding transcriptional repressor MqsA:mRNA interferase toxin MqsR:mRNA interferase toxin MqsR	small regulatory RNA ArcZ	3168232	3168563	-	3350663	3350699	+	943	825	572340	33487258	66.878	0
Hfq-FLAG-antiHfq_1	sdhB.sucA.TU	glnA.3UTR:glnZ:EG10383	TU	3UTR:sRNA:mRNA	sdhB.sucA.TU	glnA.3UTR:glnZ:glnA	succinate:quinone oxidoreductase, iron-sulfur cluster binding protein:subunit of E1(0) component of 2-oxoglutarate dehydrogenase	adenylyl-[glutamine synthetase] // glutamine synthetase:small regulatory RNA GlnZ:adenylyl-[glutamine synthetase] // glutamine synthetase	758554	758915	+	4056424	4056659	-	934	1260	167669	33891503	149.835	0
Hfq-FLAG-antiHfq_1	EG11858:fdoG.EST5UTR:fdhD.fdoG.IGR	EG10982:sucD.EST3UTR:G0-17009	mRNA:5UTR:IGR	mRNA:3UTR:sRNA	fdoG:fdoG.EST5UTR:fdhD.fdoG.IGR	sucD:sucD.EST3UTR:sdhX	formate dehydrogenase O subunit &alpha;:formate dehydrogenase O subunit &alpha;:sulfurtransferase for molybdenum cofactor sulfuration:formate dehydrogenase O subunit &alpha;	succinyl-CoA synthetase subunit &alpha;:succinyl-CoA synthetase subunit &alpha;:small regulatory RNA SdhX	4085511	4085965	-	764912	765149	+	931	3635	212939	33843861	40.7071	0
Hfq-FLAG-antiHfq_1	nuoA.5UTR	G0-8872	5UTR	sRNA	nuoA.5UTR	ryhB	NADH:quinone oxidoreductase subunit A	small regulatory RNA RyhB	2404713	2405200	-	3580920	3580994	-	916	30123	339845	33690482	3.01456	6.56011e-166
Hfq-FLAG-antiHfq_1	EG10155:cirA.5UTR:lysP.cirA.IGR	G0-10677	mRNA:5UTR:IGR	sRNA	cirA:cirA.5UTR:lysP.cirA.IGR	fnrS	iron-catecholate outer membrane transporter CirA:iron-catecholate outer membrane transporter CirA:lysine:H+ symporter:iron-catecholate outer membrane transporter CirA	small regulatory RNA FnrS	2246515	2246951	-	1409201	1409250	+	915	16401	365290	33678760	5.14362	0
Hfq-FLAG-antiHfq_1	EG10494:ilvB.ivbL.TU:EG11275:ivbL.5UTR	G0-8867	mRNA:TU:mRNA:5UTR	sRNA	ilvB:ilvB.ivbL.TU:ivbL:ivbL.5UTR	gcvB	acetohydroxy acid synthase I subunit IlvB:acetohydroxy acid synthase I subunit IlvB:<i>ilvBN</i> operon leader peptide:<i>ilvBN</i> operon leader peptide:<i>ilvBN</i> operon leader peptide	small regulatory RNA GcvB	3852515	3853000	-	2942717	2942900	+	913	15311	685365	33359777	2.90247	2.98909e-153
Hfq-FLAG-antiHfq_1	G7816:cpxP.3UTR:G0-16649:EG11873	mcaS.abgR.IGR	mRNA:3UTR:sRNA:mRNA	IGR	cpxP:cpxP.3UTR:cpxQ:fieF	mcaS.abgR.IGR	periplasmic protein CpxP:periplasmic protein CpxP:small regulatory RNA CpxQ:Zn<sup>2+</sup>/Fe<sup>2+</sup>/Cd<sup>2+</sup> exporter	small regulatory RNA McaS:putative LysR-type DNA-binding transcriptional regulator AbgR	4106303	4106606	+	1405656	1405709	-	912	29582	125980	33904892	8.29713	0
Hfq-FLAG-antiHfq_1	EG12631	G0-8878	mRNA	sRNA	gntU	cyaR	low-affinity gluconate transporter	small regulatory RNA CyaR	3576879	3577124	-	2167154	2167202	+	898	463	357988	33702017	182.592	0
Hfq-FLAG-antiHfq_1	EG12760	G0-8878	mRNA	sRNA	garP	cyaR	galactarate/D-glucarate transporter GarP	small regulatory RNA CyaR	3273624	3274099	-	2167147	2167202	+	874	4150	358012	33698330	19.8232	0
Hfq-FLAG-antiHfq_1	EG10670	G0-8871	mRNA	sRNA	ompC	arcZ	outer membrane porin C	small regulatory RNA ArcZ	2312124	2312600	-	3350606	3350699	+	867	9350	572417	33478732	5.4233	0
Hfq-FLAG-antiHfq_1	EG10401	G0-8871	mRNA	sRNA	glpT	arcZ	sn-glycerol 3-phosphate:phosphate antiporter	small regulatory RNA ArcZ	2351718	2351994	-	3350628	3350790	+	842	13431	572562	33474531	3.66518	8.91045e-199
Hfq-FLAG-antiHfq_1	EG10396	EG31116	mRNA	sRNA	glpF	oxyS	glycerol facilitator	small regulatory RNA OxyS	4117730	4118109	-	4158277	4158373	-	837	3949	7197	34049383	1002.76	0
Hfq-FLAG-antiHfq_1	sucD.EST3UTR:G0-17009	EG11858	3UTR:sRNA	mRNA	sucD.EST3UTR:sdhX	fdoG	succinyl-CoA synthetase subunit &alpha;:small regulatory RNA SdhX	formate dehydrogenase O subunit &alpha;	765050	765112	+	4085402	4085889	-	827	221283	3312	33835944	38.1808	0
Hfq-FLAG-antiHfq_1	EG11699	G0-8878:cyaR.ogrK.IGR	mRNA	sRNA:IGR	gpmA	cyaR:cyaR.ogrK.IGR	2,3-bisphosphoglycerate-dependent phosphoglycerate mutase	small regulatory RNA CyaR:small regulatory RNA CyaR:prophage P2 late control protein OgrK	787109	787600	-	2167135	2167201	+	826	10119	358060	33692361	7.68101	0
Hfq-FLAG-antiHfq_1	G7254	G0-8878:cyaR.ogrK.IGR	mRNA	sRNA:IGR	mntH	cyaR:cyaR.ogrK.IGR	Mn<sup>2+</sup>/Fe<sup>2+</sup>: H<sup>+</sup> symporter MntH	small regulatory RNA CyaR:small regulatory RNA CyaR:prophage P2 late control protein OgrK	2512021	2512491	-	2167146	2167202	+	823	3700	358063	33698780	20.934	0
Hfq-FLAG-antiHfq_1	EG12754:yhaO.EST5UTR:tdcG.yhaO.IGR	G0-8872	mRNA:5UTR:IGR	sRNA	yhaO:yhaO.EST5UTR:tdcG.yhaO.IGR	ryhB	::L-serine deaminase III	small regulatory RNA RyhB	3257606	3258100	-	3580920	3580991	-	808	13146	339953	33707459	6.09431	0
Hfq-FLAG-antiHfq_1	EG11616	G0-8872	mRNA	sRNA	sugE	ryhB		small regulatory RNA RyhB	4376679	4377099	+	3580921	3580983	-	800	359	339961	33720246	221.033	0
Hfq-FLAG-antiHfq_1	EG20091	G0-8871	mRNA	sRNA	gpsA	arcZ	glycerol-3-phosphate dehydrogenase	small regulatory RNA ArcZ	3782617	3783047	-	3350609	3350699	+	798	3198	572485	33484885	14.5952	0
Hfq-FLAG-antiHfq_1	G0-8871	EG11442	sRNA	mRNA	arcZ	gcvT	small regulatory RNA ArcZ	aminomethyltransferase	3350576	3350655	+	3050299	3050683	-	795	513586	8383	33538602	6.19298	0
Hfq-FLAG-antiHfq_1	EG10264	G0-8871:arcB.AS	mRNA	sRNA:AS	entF	arcZ:arcB.AS	seryl-[EntF peptidyl-carrier protein] // <i>holo</i> [EntF peptidyl-carrier protein] // apo-serine activating enzyme	small regulatory RNA ArcZ:ArcB-<i>N</i>-phospho-L-histidine-292 // ArcB-phospho-L-aspartate-576 // ArcB-<i>N</i>-phospho-L-histidine-717 // sensor histidine kinase ArcB	616831	617280	+	3350664	3350699	+	792	1570	572491	33486513	29.5071	0
Hfq-FLAG-antiHfq_1	EG11978	G0-8878	mRNA	sRNA	rfbA	cyaR	glucose-1-phosphate thymidylyltransferase 1	small regulatory RNA CyaR	2110706	2111073	-	2167136	2167202	+	773	761	358113	33701719	95.5932	0
Hfq-FLAG-antiHfq_1	EG11043	G0-8872	mRNA	sRNA	tyrS	ryhB	tyrosine&mdash;tRNA ligase	small regulatory RNA RyhB	1715944	1716360	-	3580921	3580967	-	770	1602	339991	33719003	47.6689	0
Hfq-FLAG-antiHfq_1	G0-8867	G0-17021.AS:G0-10671	sRNA	AS:sRNA	gcvB	mgtT.AS:mgrR	small regulatory RNA GcvB	protein MgtT:small regulatory RNA MgrR	2942695	2942800	+	1622817	1622891	-	753	480715	21396	33558502	2.45684	1.47991e-93
Hfq-FLAG-antiHfq_1	EG11347	G0-8871	mRNA	sRNA	fliF	arcZ	flagellar basal-body MS-ring and collar protein	small regulatory RNA ArcZ	2013545	2013929	+	3350662	3350699	+	750	1849	572533	33486234	23.7241	0
Hfq-FLAG-antiHfq_1	G0-8871	secB.grxC.TU	sRNA	TU	arcZ	secB.grxC.TU	small regulatory RNA ArcZ	protein export chaperone SecB:oxidized glutaredoxin 3 // reduced glutaredoxin 3	3350573	3350663	+	3783913	3784246	-	750	513631	1706	33545279	28.7119	0
Hfq-FLAG-antiHfq_1	G0-8866	EG11008	sRNA	mRNA	micA	tolB	small regulatory RNA MicA	Tol-Pal system periplasmic protein TolB	2814798	2814841	+	778811	779187	+	739	77972	23666	33958989	13.5999	0
Hfq-FLAG-antiHfq_1	G7352:bamD.raiA.IGR:raiA.5UTR:EG11151	G0-8867	mRNA:IGR:5UTR:mRNA	sRNA	bamD:bamD.raiA.IGR:raiA.5UTR:raiA	gcvB	outer membrane protein assembly factor BamD:outer membrane protein assembly factor BamD:ribosome-associated inhibitor A:ribosome-associated inhibitor A:ribosome-associated inhibitor A	small regulatory RNA GcvB	2736808	2737290	+	2942716	2942900	+	729	8795	685549	33366293	4.03423	6.26148e-192
Hfq-FLAG-antiHfq_1	G0-8870.AS:psrO.AS:EG10914:rpsO.truB.TU	G0-8872	AS:AS:mRNA:TU	sRNA	sraG.AS:psrO.AS:rpsO:rpsO.truB.TU	ryhB	small regulatory RNA SraG::30S ribosomal subunit protein S15:30S ribosomal subunit protein S15:tRNA pseudouridine<sup>55</sup> synthase	small regulatory RNA RyhB	3311321	3311786	-	3580921	3580979	-	727	4367	340034	33716238	16.507	0
Hfq-FLAG-antiHfq_1	EG11612	G0-8872	mRNA	sRNA	proP	ryhB	osmolyte:H<sup>+</sup> symporter ProP	small regulatory RNA RyhB	4331639	4332069	+	3580920	3580984	-	723	1778	340038	33718827	40.3229	0
Hfq-FLAG-antiHfq_1	iscR.5UTR	G0-10677	5UTR	sRNA	iscR.5UTR	fnrS	DNA-binding transcriptional dual regulator IscR	small regulatory RNA FnrS	2661818	2662268	-	1409168	1409250	+	707	1008	401913	33657738	58.737	0
Hfq-FLAG-antiHfq_1	EG10438:hfq.hflX.TU:EG10437	G0-8878:cyaR.ogrK.IGR	mRNA:TU:mRNA	sRNA:IGR	hfq:hfq.hflX.TU:hflX	cyaR:cyaR.ogrK.IGR	RNA-binding protein Hfq:RNA-binding protein Hfq:ribosome rescue factor HflX:ribosome rescue factor HflX	small regulatory RNA CyaR:small regulatory RNA CyaR:prophage P2 late control protein OgrK	4400402	4400894	+	2167138	2167202	+	703	5625	358183	33696855	11.7576	0
Hfq-FLAG-antiHfq_1	EG10522	G0-8878:cyaR.ogrK.IGR	mRNA	sRNA:IGR	kgtP	cyaR:cyaR.ogrK.IGR	&alpha;-ketoglutarate:H<sup>+</sup> symporter	small regulatory RNA CyaR:small regulatory RNA CyaR:prophage P2 late control protein OgrK	2724378	2724760	-	2167144	2167202	+	703	2526	358183	33699954	26.1846	0
Hfq-FLAG-antiHfq_1	EG10321	G0-17021.AS:G0-10671	mRNA	AS:sRNA	fliC	mgtT.AS:mgrR	flagellar filament structural protein	protein MgtT:small regulatory RNA MgrR	2003203	2003677	-	1622817	1622880	-	689	49758	21460	33989459	21.9316	0
Hfq-FLAG-antiHfq_1	yncE.5UTR	G0-10677	5UTR	sRNA	yncE.5UTR	fnrS	PQQ-like domain-containing protein YncE	small regulatory RNA FnrS	1523223	1523496	+	1409153	1409250	+	683	24191	401937	33634555	2.36262	4.65453e-78
Hfq-FLAG-antiHfq_1	EG11151	G0-17102	mRNA	sRNA	raiA	fliX	ribosome-associated inhibitor A	small RNA FliX	2737124	2737474	+	2001910	2002102	-	677	17069	191011	33852609	7.02934	0
Hfq-FLAG-antiHfq_1	G7554	G0-8872	mRNA	sRNA	hybO	ryhB	hydrogenase 2 small subunit	small regulatory RNA RyhB	3145811	3146300	-	3580920	3580989	-	664	867	340097	33719738	75.933	0
Hfq-FLAG-antiHfq_1	G7495	G0-8871	mRNA	sRNA	yqeC	arcZ	uncharacterized protein YqeC	small regulatory RNA ArcZ	3014640	3015028	-	3350660	3350699	+	657	226	572626	33487857	170.01	0
Hfq-FLAG-antiHfq_1	G0-8867	dppA.5UTR	sRNA	5UTR	gcvB	dppA.5UTR	small regulatory RNA GcvB	dipeptide ABC transporter periplasmic binding protein	2942695	2942799	+	3707601	3707798	-	654	480814	6310	33573588	7.23717	1.82617e-302
Hfq-FLAG-antiHfq_1	trxA.5UTR	G0-8872	5UTR	sRNA	trxA.5UTR	ryhB	oxidized thioredoxin // thioredoxin 1	small regulatory RNA RyhB	3965671	3966100	+	3580920	3580991	-	645	4031	340116	33716574	15.8622	0
Hfq-FLAG-antiHfq_1	EG10989	G0-8878	mRNA	sRNA	tdcA	cyaR	DNA-binding transcriptional activator TdcA	small regulatory RNA CyaR	3266701	3267094	-	2167136	2167201	+	639	8558	358247	33693922	7.02259	4.70293e-291
Hfq-FLAG-antiHfq_1	yncL.EST3UTR:G0-8887:yncL.EST5UTR	mcaS.abgR.IGR	3UTR:mRNA:5UTR	IGR	yncL.EST3UTR:yncL:yncL.EST5UTR	mcaS.abgR.IGR	uncharacterized protein YncL:uncharacterized protein YncL:uncharacterized protein YncL	small regulatory RNA McaS:putative LysR-type DNA-binding transcriptional regulator AbgR	1517047	1517209	-	1405655	1405699	-	635	909	124543	33935279	190.345	0
Hfq-FLAG-antiHfq_1	cydA.5UTR	G0-8872	5UTR	sRNA	cydA.5UTR	ryhB	cytochrome <i>bd</i>-I subunit 1	small regulatory RNA RyhB	771125	771591	+	3580920	3580993	-	634	5235	340127	33715370	12.0049	0
Hfq-FLAG-antiHfq_1	lacZ.AS	tRNAnn5:ileV.alaV.TU:EG30010:tRNAnn7:alaV.rrlH.TU	AS	IGR:TU:tRNA:IGR:TU	lacZ.AS	ileV.alaV.IGR:ileV.alaV.TU:alaV:alaV.rrlH.IGR:alaV.rrlH.TU	&beta;-galactosidase	tRNA-Ile(GAU):tRNA-Ala(UGC):tRNA-Ile(GAU):tRNA-Ala(UGC):tRNA-Ala(UGC):tRNA-Ala(UGC):23S ribosomal RNA:tRNA-Ala(UGC):23S ribosomal RNA	366145	366203	+	225458	225716	+	631	3480	54069	34003186	114.031	0
Hfq-FLAG-antiHfq_1	hupB.5UTR	G0-10677	5UTR	sRNA	hupB.5UTR	fnrS	DNA-binding protein HU-&beta;	small regulatory RNA FnrS	461176	461497	+	1409157	1409250	+	626	20846	401994	33637900	2.51282	7.48927e-81
Hfq-FLAG-antiHfq_1	acpP.5UTR:EG50003:acpP.3UTR:acpP.fabF.TU:EG12606	G0-8872	5UTR:mRNA:3UTR:TU:mRNA	sRNA	acpP.5UTR:acpP:acpP.3UTR:acpP.fabF.TU:fabF	ryhB	octanoyl-ACP // lipoyl-ACP // <i>cis</i>-&Delta;<sup>5</sup>-dodecenoyl-ACP // <i>trans</i>-&Delta;<sup>2</sup>-cis-&Delta;<sup>5</sup>-dodecenoyl-ACP // succinyl-ACP // <i>cis</i>-&Delta;<SUP>3</SUP>-decenoyl-ACP // 3-oxo-<i>cis</i>-&Delta;<sup>5</sup>-dodecenoyl-ACP // (3<i>R</i>)-hydroxy <i>cis</i> &Delta;<sup>5</sup>-dodecenoyl-ACP // (3<i>R</i>)-3-hydroxybutanoyl-ACP // <i>trans</i> oct-2-en…	small regulatory RNA RyhB	1151603	1152028	+	3580921	3580990	-	626	20622	340135	33699983	3.00761	1.41992e-111
Hfq-FLAG-antiHfq_1	ysgA.5UTR	G0-8867	5UTR	sRNA	ysgA.5UTR	gcvB	putative dienelactone hydrolase	small regulatory RNA GcvB	4015816	4016212	-	2942717	2942902	+	623	1978	773876	33284889	13.5468	0
Hfq-FLAG-antiHfq_1	G7087	G0-8872	mRNA	sRNA	yeeX	ryhB		small regulatory RNA RyhB	2079039	2079469	-	3580921	3580991	-	616	2970	340145	33717635	20.5597	0
Hfq-FLAG-antiHfq_1	EG10642	G0-8878:cyaR.ogrK.IGR	mRNA	sRNA:IGR	narK	cyaR:cyaR.ogrK.IGR	nitrate:nitrite antiporter NarK	small regulatory RNA CyaR:small regulatory RNA CyaR:prophage P2 late control protein OgrK	1278001	1278500	+	2167135	2167201	+	614	4093	358272	33698387	14.1099	0
Hfq-FLAG-antiHfq_1	fhuF.EST3UTR	G0-8867	3UTR	sRNA	fhuF.EST3UTR	gcvB	ferric-siderophore reductase FhuF	small regulatory RNA GcvB	4604590	4604989	-	2942721	2942902	+	607	2080	773892	33284787	12.5514	0
Hfq-FLAG-antiHfq_1	EG10816	G0-8878:cyaR.ogrK.IGR	mRNA	sRNA:IGR	rbsC	cyaR:cyaR.ogrK.IGR	ribose ABC transporter membrane subunit	small regulatory RNA CyaR:small regulatory RNA CyaR:prophage P2 late control protein OgrK	3935714	3936192	+	2167145	2167202	+	594	1819	358292	33700661	30.7153	0
Hfq-FLAG-antiHfq_1	EG11442	G0-8871	mRNA	sRNA	gcvT	arcZ	aminomethyltransferase	small regulatory RNA ArcZ	3050402	3050585	-	3350663	3350699	+	593	3883	572690	33484200	8.9291	0
Hfq-FLAG-antiHfq_1	G0-10677	yhaO.EST5UTR	sRNA	5UTR	fnrS	yhaO.EST5UTR	small regulatory RNA FnrS		1409128	1409193	+	3257810	3258085	-	591	216987	10833	33832955	8.50638	0
Hfq-FLAG-antiHfq_1	glnA.5UTR	glnA.3UTR:glnZ:EG10383	5UTR	3UTR:sRNA:mRNA	glnA.5UTR	glnA.3UTR:glnZ:glnA	adenylyl-[glutamine synthetase] // glutamine synthetase	adenylyl-[glutamine synthetase] // glutamine synthetase:small regulatory RNA GlnZ:adenylyl-[glutamine synthetase] // glutamine synthetase	4057602	4058097	-	4056424	4056781	-	587	1171	169017	33890591	100.515	0
Hfq-FLAG-antiHfq_1	EG11784:grcA.5UTR	G0-8871	mRNA:5UTR	sRNA	grcA:grcA.5UTR	arcZ	stress-induced alternate pyruvate formate-lyase subunit:stress-induced alternate pyruvate formate-lyase subunit	small regulatory RNA ArcZ	2716206	2716515	-	3350637	3350699	+	586	10474	572697	33477609	3.2705	4.34563e-117
Hfq-FLAG-antiHfq_1	G0-10671	EG12267:eptB.5UTR	sRNA	mRNA:5UTR	mgrR	eptB:eptB.5UTR	small regulatory RNA MgrR	phosphoethanolamine transferase EptB:phosphoethanolamine transferase EptB	1622853	1622915	-	3710223	3710545	-	584	11081	7768	34041933	230.961	0
Hfq-FLAG-antiHfq_1	EG10304	mcaS.abgR.IGR	mRNA	IGR	fhuC	mcaS.abgR.IGR	iron(III) hydroxamate ABC transporter ATP binding subunit	small regulatory RNA McaS:putative LysR-type DNA-binding transcriptional regulator AbgR	169530	169986	+	1405656	1405725	-	581	7094	126311	33927380	21.9986	0
Hfq-FLAG-antiHfq_1	EG10164	G0-8871	mRNA	sRNA	crp	arcZ	DNA-binding transcriptional dual regulator CRP	small regulatory RNA ArcZ	3486036	3486496	+	3350664	3350699	+	572	3068	572711	33485015	10.9007	0
Hfq-FLAG-antiHfq_1	EG10611	G0-8872	mRNA	sRNA	mrp	ryhB	P-loop NTPase family protein Mrp	small regulatory RNA RyhB	2193844	2194201	-	3580920	3580990	-	572	2243	340189	33718362	25.2763	0
Hfq-FLAG-antiHfq_1	EG10042	G0-8878:cyaR.ogrK.IGR	mRNA	sRNA:IGR	ampE	cyaR:cyaR.ogrK.IGR	protein AmpE	small regulatory RNA CyaR:small regulatory RNA CyaR:prophage P2 late control protein OgrK	119685	120059	+	2167136	2167202	+	550	235	358336	33702245	220.122	0
Hfq-FLAG-antiHfq_1	EG10299	cpxP.3UTR:G0-16649:fieF.EST5UTR	mRNA	3UTR:sRNA:5UTR	fes	cpxP.3UTR:cpxQ:fieF.EST5UTR	ferric enterobactin esterase	periplasmic protein CpxP:small regulatory RNA CpxQ:Zn<sup>2+</sup>/Fe<sup>2+</sup>/Cd<sup>2+</sup> exporter	613827	614093	+	4106356	4106388	+	549	1935	38394	34020488	251.402	0
Hfq-FLAG-antiHfq_1	EG10321	mcaS.abgR.IGR:G0-8899	mRNA	IGR:sRNA	fliC	mcaS.abgR.IGR:mcaS	flagellar filament structural protein	small regulatory RNA McaS:putative LysR-type DNA-binding transcriptional regulator AbgR:small regulatory RNA McaS	2003211	2003594	-	1405657	1405724	-	542	42892	126350	33891582	3.38953	5.25148e-116
Hfq-FLAG-antiHfq_1	EG10567	G0-9941:G0-10617:sgrS.setA.TU	mRNA	sRNA:mRNA:TU	manX	sgrS:sgrT:sgrS.setA.TU	mannose-specific PTS enzyme IIAB component	small regulatory RNA SgrS:PtsG glucose transporter inhibitor:small regulatory RNA SgrS:sugar exporter SetA	1901935	1902383	+	77395	77595	+	539	3110	5702	34052015	1035.01	0
Hfq-FLAG-antiHfq_1	G7139	G0-8871	mRNA	sRNA	rcnB	arcZ	periplasmic protein involved in nickel/cobalt export	small regulatory RNA ArcZ	2186930	2187174	+	3350668	3350699	+	537	533	572746	33487550	58.9072	0
Hfq-FLAG-antiHfq_1	G0-8867	EG11151	sRNA	mRNA	gcvB	raiA	small regulatory RNA GcvB	ribosome-associated inhibitor A	2942695	2942861	+	2736882	2737295	+	535	695539	6003	33359289	4.27445	2.85734e-149
Hfq-FLAG-antiHfq_1	EG10671	G0-8871	mRNA	sRNA	ompF	arcZ	outer membrane porin F	small regulatory RNA ArcZ	986707	986900	-	3350613	3350699	+	534	6345	572749	33481738	4.91987	2.48479e-174
Hfq-FLAG-antiHfq_1	EG10979	G0-8872	mRNA	sRNA	sucA	ryhB	subunit of E1(0) component of 2-oxoglutarate dehydrogenase	small regulatory RNA RyhB	761309	761794	+	3580921	3580967	-	532	2272	340229	33718333	23.2059	0
Hfq-FLAG-antiHfq_1	exbB.5UTR	G0-8878:cyaR.ogrK.IGR	5UTR	sRNA:IGR	exbB.5UTR	cyaR:cyaR.ogrK.IGR	Ton complex subunit ExbB	small regulatory RNA CyaR:small regulatory RNA CyaR:prophage P2 late control protein OgrK	3151603	3152066	-	2167141	2167202	+	528	3996	358358	33698484	12.4252	0
Hfq-FLAG-antiHfq_1	EG10321	G0-8878:cyaR.ogrK.IGR	mRNA	sRNA:IGR	fliC	cyaR:cyaR.ogrK.IGR	flagellar filament structural protein	small regulatory RNA CyaR:small regulatory RNA CyaR:prophage P2 late control protein OgrK	2002801	2002900	-	2167136	2167201	+	526	5425	358360	33697055	9.11714	1.34889e-288
Hfq-FLAG-antiHfq_1	G6562	G0-8867	mRNA	sRNA	flgN	gcvB	flagellar biosynthesis protein FlgN	small regulatory RNA GcvB	1129702	1129891	-	2942820	2942903	+	520	3099	658046	33399701	8.51664	3.444e-266
Hfq-FLAG-antiHfq_1	G0-16635:G0-17026:ryeG.EST5UTR	G0-8878:cyaR.ogrK.IGR	other-ncRNA:mRNA:5UTR	sRNA:IGR	ryeG:yodE:ryeG.EST5UTR	cyaR:cyaR.ogrK.IGR	small RNA RyeG:CPS-53 (KpLE1) prophage; toxic protein YodE:small RNA RyeG	small regulatory RNA CyaR:small regulatory RNA CyaR:prophage P2 late control protein OgrK	2470503	2470704	-	2167150	2167202	+	517	795	358369	33701685	61.1568	0
Hfq-FLAG-antiHfq_1	EG10401	G0-8871	mRNA	sRNA	glpT	arcZ	sn-glycerol 3-phosphate:phosphate antiporter	small regulatory RNA ArcZ	2352301	2352400	-	3350667	3350698	+	516	6447	572767	33481636	4.67865	8.436e-160
Hfq-FLAG-antiHfq_1	yjfY.rpsF.IGR:rpsF.5UTR:EG10905	motA.5UTR:G0-17103:EG10319	IGR:5UTR:mRNA	5UTR:sRNA:mRNA	yjfY.rpsF.IGR:rpsF.5UTR:rpsF	motA.5UTR:motR:flhC	DUF1471 domain-containing protein YjfY:30S ribosomal subunit protein S6:30S ribosomal subunit protein S6:30S ribosomal subunit protein S6	motility protein A:small RNA MotR:DNA-binding transcriptional dual regulator FlhC	4425024	4425491	+	1977207	1977278	-	514	23208	12455	34025189	60.5037	0
Hfq-FLAG-antiHfq_1	sulA.EST3UTR	dinI.EST3UTR	3UTR	3UTR	sulA.EST3UTR	dinI.EST3UTR	cell division inhibitor SulA	DNA damage-inducible protein I	1020186	1020348	-	1121198	1121279	-	506	2433	4479	34053948	1581.23	0
Hfq-FLAG-antiHfq_1	G0-8867	EG10494:ilvB.ivbL.TU:EG11275:ivbL.5UTR	sRNA	mRNA:TU:mRNA:5UTR	gcvB	ilvB:ilvB.ivbL.TU:ivbL:ivbL.5UTR	small regulatory RNA GcvB	acetohydroxy acid synthase I subunit IlvB:acetohydroxy acid synthase I subunit IlvB:<i>ilvBN</i> operon leader peptide:<i>ilvBN</i> operon leader peptide:<i>ilvBN</i> operon leader peptide	2942695	2942800	+	3852657	3852992	-	494	480974	20401	33559497	1.68954	7.43983e-20
Hfq-FLAG-antiHfq_1	G0-8871	ydfW.flxA.IGR	sRNA	IGR	arcZ	ydfW.flxA.IGR	small regulatory RNA ArcZ	Qin prophage; protein YdfW:Qin prophage; PF14282 family protein FlxA	3350634	3350653	+	1647047	1647093	-	490	496203	1437	33563236	23.0645	0
Hfq-FLAG-antiHfq_1	EG11697	G0-8878	mRNA	sRNA	yidI	cyaR	putative inner membrane protein YidI	small regulatory RNA CyaR	3856535	3856891	+	2167149	2167202	+	487	382	358399	33702098	119.882	0
Hfq-FLAG-antiHfq_1	yqjA.5UTR	G0-8871	5UTR	sRNA	yqjA.5UTR	arcZ	DedA family protein YqjA	small regulatory RNA ArcZ	3247591	3247925	+	3350604	3350699	+	484	1621	572799	33486462	17.4554	0
Hfq-FLAG-antiHfq_1	EG11347	G0-8872	mRNA	sRNA	fliF	ryhB	flagellar basal-body MS-ring and collar protein	small regulatory RNA RyhB	2014523	2014798	+	3580921	3580976	-	480	4193	340315	33716378	11.3416	0
Hfq-FLAG-antiHfq_1	EG10905:rpsF.priB.TU:EG10764	G0-8871	mRNA:TU:mRNA	sRNA	rpsF:rpsF.priB.TU:priB	arcZ	30S ribosomal subunit protein S6:30S ribosomal subunit protein S6:primosomal replication protein N:primosomal replication protein N	small regulatory RNA ArcZ	4425403	4425692	+	3350663	3350699	+	478	2980	572805	33485103	9.37684	2.83752e-262
Hfq-FLAG-antiHfq_1	EG10286	G0-8872	mRNA	sRNA	fecA	ryhB	ferric citrate outer membrane transporter	small regulatory RNA RyhB	4514323	4514495	-	3580921	3580993	-	474	4659	340287	33715946	10.0804	1.38489e-277
Hfq-FLAG-antiHfq_1	EG11396	G0-8872	mRNA	sRNA	ubiD	ryhB	3-octaprenyl-4-hydroxybenzoate decarboxylase	small regulatory RNA RyhB	4026133	4026593	+	3580921	3580955	-	462	1379	340299	33719226	33.1967	0
Hfq-FLAG-antiHfq_1	EG11982	G0-8872	mRNA	sRNA	wbbH	ryhB	putative O-antigen polymerase	small regulatory RNA RyhB	2106629	2106889	-	3580921	3580990	-	462	833	340299	33719772	54.9567	0
Hfq-FLAG-antiHfq_1	G7254	G0-8878:cyaR.ogrK.IGR	mRNA	sRNA:IGR	mntH	cyaR:cyaR.ogrK.IGR	Mn<sup>2+</sup>/Fe<sup>2+</sup>: H<sup>+</sup> symporter MntH	small regulatory RNA CyaR:small regulatory RNA CyaR:prophage P2 late control protein OgrK	2511407	2511894	-	2167141	2167202	+	462	1604	358424	33700876	27.0821	0
Hfq-FLAG-antiHfq_1	ariR.ymgC.TU	G0-8863:rprA.ydiL.IGR	TU	sRNA:IGR	ariR.ymgC.TU	rprA:rprA.ydiL.IGR	putative two-component system connector protein AriR:protein YmgC	small regulatory RNA RprA:small regulatory RNA RprA:DUF1870 domain-containing protein YdiL	1216302	1216695	+	1770454	1770479	+	453	52	4388	34056473	67612.6	0
Hfq-FLAG-antiHfq_1	G6909:sufB.sufA.TU:EG11378	G0-8872	mRNA:TU:mRNA	sRNA	sufB:sufB.sufA.TU:sufA	ryhB	Fe-S cluster scaffold complex subunit SufB:Fe-S cluster scaffold complex subunit SufB:iron-sulfur cluster insertion protein SufA:iron-sulfur cluster insertion protein SufA	small regulatory RNA RyhB	1763802	1764292	-	3580921	3580992	-	449	5304	340312	33715301	8.38673	2.69335e-232
Hfq-FLAG-antiHfq_1	fabG.acpP.TU:acpP.5UTR:EG50003	micL.EST3UTR:G0-16601	TU:5UTR:mRNA	3UTR:sRNA	fabG.acpP.TU:acpP.5UTR:acpP	micL.EST3UTR:micL	3-oxoacyl-[acyl-carrier-protein] reductase FabG:octanoyl-ACP // lipoyl-ACP // <i>cis</i>-&Delta;<sup>5</sup>-dodecenoyl-ACP // <i>trans</i>-&Delta;<sup>2</sup>-cis-&Delta;<sup>5</sup>-dodecenoyl-ACP // succinyl-ACP // <i>cis</i>-&Delta;<SUP>3</SUP>-decenoyl-ACP // 3-oxo-<i>cis</i>-&Delta;<sup>5</sup>-dodecenoyl-ACP // (3<i>R</i>)-hydroxy <i>cis</i> &Delta;<sup>5</sup>-dodecenoyl-ACP // (3<i>R</i>…	small regulatory RNA MicL-S:small regulatory RNA MicL-S	1151560	1151788	+	1958439	1958506	-	445	21867	31211	34007843	22.1739	0
Hfq-FLAG-antiHfq_1	grcA.5UTR	EG30098	5UTR	sRNA	grcA.5UTR	spf	stress-induced alternate pyruvate formate-lyase subunit	small regulatory RNA Spot 42	2716312	2716494	-	4049923	4050009	+	444	6114	324794	33730014	7.54164	9.32628e-213
Hfq-FLAG-antiHfq_1	G6833	G0-8872	mRNA	sRNA	flxA	ryhB	Qin prophage; PF14282 family protein FlxA	small regulatory RNA RyhB	1646402	1646761	+	3580921	3580991	-	443	10786	340318	33709819	4.06832	3.58344e-118
Hfq-FLAG-antiHfq_1	EG30090	G0-8867	rRNA	sRNA	rrsH	gcvB	16S ribosomal RNA	small regulatory RNA GcvB	224642	224736	+	2942835	2942902	+	442	1462	658124	33401338	15.3437	0
Hfq-FLAG-antiHfq_1	EG10576:mdh.5UTR:argR.mdh.IGR	G0-8878:cyaR.ogrK.IGR	mRNA:5UTR:IGR	sRNA:IGR	mdh:mdh.5UTR:argR.mdh.IGR	cyaR:cyaR.ogrK.IGR	malate dehydrogenase:malate dehydrogenase:DNA-binding transcriptional dual regulator ArgR:malate dehydrogenase	small regulatory RNA CyaR:small regulatory RNA CyaR:prophage P2 late control protein OgrK	3384005	3384481	-	2167146	2167202	+	437	7089	358449	33695391	5.79482	4.79224e-168
Hfq-FLAG-antiHfq_1	G7885	G0-8872	mRNA	sRNA	rraB	ryhB	ribonuclease E inhibitor protein B	small regulatory RNA RyhB	4478436	4478892	+	3580921	3580985	-	436	4486	340325	33716119	9.62877	1.41599e-247
Hfq-FLAG-antiHfq_1	hns.5UTR	G7047	5UTR	sRNA	hns.5UTR	dsrA	DNA-binding transcriptional dual regulator H-NS	small regulatory RNA DsrA	1292557	1292960	-	2025221	2025288	-	429	20214	9008	34031715	80.179	0
Hfq-FLAG-antiHfq_1	ptsG.5UTR	G0-9941:G0-10617:sgrS.setA.TU	5UTR	sRNA:mRNA:TU	ptsG.5UTR	sgrS:sgrT:sgrS.setA.TU	EIIBC<sup>glc</sup> - phosphorylated // glucose-specific PTS enzyme IIBC component	small regulatory RNA SgrS:PtsG glucose transporter inhibitor:small regulatory RNA SgrS:sugar exporter SetA	1157766	1157897	+	77392	77595	+	429	3374	5812	34051751	744.948	0
Hfq-FLAG-antiHfq_1	EG10437	G0-8872	mRNA	sRNA	hflX	ryhB	ribosome rescue factor HflX	small regulatory RNA RyhB	4400612	4400999	+	3580921	3580992	-	428	5072	340333	33715533	8.3597	1.02348e-220
Hfq-FLAG-antiHfq_1	EG10321	G0-8872	mRNA	sRNA	fliC	ryhB	flagellar filament structural protein	small regulatory RNA RyhB	2002905	2003093	-	3580921	3580976	-	425	8236	340336	33712369	5.11157	3.52407e-145
Hfq-FLAG-antiHfq_1	EG12119	G0-8867	mRNA	sRNA	ychJ	gcvB	NTF2-like domain-containing protein YchJ	small regulatory RNA GcvB	1288301	1288759	-	2942721	2942902	+	421	1138	774078	33285729	15.9079	0
Hfq-FLAG-antiHfq_1	G0-8871	G0-9383	sRNA	other-ncRNA	arcZ	sroC	small regulatory RNA ArcZ	small regulatory RNA SroC	3350640	3350665	+	686801	686861	-	417	496276	6752	33557921	4.17614	1.65395e-113
Hfq-FLAG-antiHfq_1	EG10878:rplQ.rpoA.TU:EG10893	G0-8872	mRNA:TU:mRNA	sRNA	rplQ:rplQ.rpoA.TU:rpoA	ryhB	50S ribosomal subunit protein L17:50S ribosomal subunit protein L17:RNA polymerase subunit &alpha;:RNA polymerase subunit &alpha;	small regulatory RNA RyhB	3439806	3440099	-	3580921	3580992	-	415	4120	340346	33716485	9.97867	6.46592e-241
Hfq-FLAG-antiHfq_1	uhpT.EST3UTR:G0-17104:EG11054	G0-8878	3UTR:sRNA:mRNA	sRNA	uhpT.EST3UTR:uhpU:uhpT	cyaR	hexose-6-phosphate:phosphate antiporter:small RNA UhpU:hexose-6-phosphate:phosphate antiporter	small regulatory RNA CyaR	3845762	3845800	-	2167147	2167202	+	413	10808	358473	33691672	3.59146	1.2067e-93
Hfq-FLAG-antiHfq_1	EG10597	ykgH.EST3UTR	mRNA	3UTR	minD	ykgH.EST3UTR	Z-ring positioning protein MinD	uncharacterized protein YkgH	1225193	1225393	-	324600	324629	-	411	953	45842	34014160	319.996	0
Hfq-FLAG-antiHfq_1	EG50004	G0-8867	mRNA	sRNA	rmf	gcvB	ribosome modulation factor	small regulatory RNA GcvB	1015701	1015945	+	2942802	2942903	+	411	3118	658155	33399682	6.68929	6.41708e-175
Hfq-FLAG-antiHfq_1	G0-8873	glmS.glmU.TU	sRNA	TU	glmZ	glmS.glmU.TU	small regulatory RNA GlmZ	L-glutamine&mdash;D-fructose-6-phosphate aminotransferase:fused N-acetylglucosamine-1-phosphate uridyltransferase and glucosamine-1-phosphate acetyltransferase	3986431	3986593	+	3913592	3913791	-	409	9965	4435	34046557	315.083	0
Hfq-FLAG-antiHfq_1	hupB.5UTR	cpxP.3UTR:G0-16649:fieF.EST5UTR	5UTR	3UTR:sRNA:5UTR	hupB.5UTR	cpxP.3UTR:cpxQ:fieF.EST5UTR	DNA-binding protein HU-&beta;	periplasmic protein CpxP:small regulatory RNA CpxQ:Zn<sup>2+</sup>/Fe<sup>2+</sup>/Cd<sup>2+</sup> exporter	461287	461585	+	4106340	4106389	+	408	24981	38541	33997436	14.407	0
Hfq-FLAG-antiHfq_1	G6881	G0-8878:cyaR.ogrK.IGR	mRNA	sRNA:IGR	slyB	cyaR:cyaR.ogrK.IGR	outer membrane lipoprotein SlyB	small regulatory RNA CyaR:small regulatory RNA CyaR:prophage P2 late control protein OgrK	1719875	1720297	+	2167136	2167201	+	407	603	358479	33701877	63.4552	0
Hfq-FLAG-antiHfq_1	tktA.loiP.IGR:loiP.5UTR:EG11291	G0-8872	IGR:5UTR:mRNA	sRNA	tktA.loiP.IGR:loiP.5UTR:loiP	ryhB	transketolase 1:metalloprotease LoiP:metalloprotease LoiP:metalloprotease LoiP	small regulatory RNA RyhB	3081845	3082280	+	3580921	3580994	-	405	1065	340356	33719540	37.675	0
Hfq-FLAG-antiHfq_1	hisQ.hisJ.TU	G0-8867	TU	sRNA	hisQ.hisJ.TU	gcvB	lysine/arginine/ornithine ABC transporter / histidine ABC transporter, membrane subunit HisQ:histidine ABC transporter periplasmic binding protein	small regulatory RNA GcvB	2425916	2426085	-	2942826	2942903	+	404	1250	658162	33401550	16.4023	3.19151e-299
Hfq-FLAG-antiHfq_1	chiP.5UTR:G0-17083:G6370	G0-8872	5UTR:mRNA:mRNA	sRNA	chiP.5UTR:chiZ:chiP	ryhB	chitooligosaccharide outer membrane channel:small regulatory RNA ChiZ:chitooligosaccharide outer membrane channel	small regulatory RNA RyhB	708301	708489	+	3580921	3580991	-	403	7420	340358	33713185	5.37979	1.86956e-144
Hfq-FLAG-antiHfq_1	G0-10474:tRNAnn206.AS:yjjZ.EST3UTR:leuV.AS:leuV.leuP.TU_AS:tRNAnn208.AS:leuP.AS:leuP.leuQ.TU_AS:tRNAnn210.AS:leuQ.5UTR.rsmC.IGR	G0-8878	mRNA:AS:3UTR:AS:AS:AS:AS:AS:AS:IGR	sRNA	yjjZ:leuV.3UTR.AS:yjjZ.EST3UTR:leuV.AS:leuV.leuP.TU_AS:leuP.leuV.IGR.AS:leuP.AS:leuP.leuQ.TU_AS:leuQ.leuP.IGR.AS:leuQ.5UTR.rsmC.IGR	cyaR	DUF1435 domain-containing protein YjjZ:tRNA-Leu(CAG):DUF1435 domain-containing protein YjjZ:tRNA-Leu(CAG):tRNA-Leu(CAG):tRNA-Leu(CAG):tRNA-Leu(CAG):tRNA-Leu(CAG):tRNA-Leu(CAG):tRNA-Leu(CAG):tRNA-Leu(CAG):tRNA-Leu(CAG):tRNA-Leu(CAG):tRNA-Leu(CAG):16S rRNA m<sup>2</sup>G1207 methyltransferase	small regulatory RNA CyaR	4606002	4606492	+	2167135	2167201	+	400	6859	358486	33695621	5.48151	9.32471e-146
Hfq-FLAG-antiHfq_1	ydfW.EST3UTR	G0-8871	3UTR	sRNA	ydfW.EST3UTR	arcZ	Qin prophage; protein YdfW	small regulatory RNA ArcZ	1647076	1647437	-	3350666	3350699	+	396	2069	572887	33486014	11.1874	1.55858e-241
Hfq-FLAG-antiHfq_1	G6567	G0-8872	mRNA	sRNA	nagZ	ryhB	&beta;-<i>N</i>-acetylglucosaminidase	small regulatory RNA RyhB	1165007	1165474	+	3580921	3580969	-	394	630	340367	33719975	61.9577	0
Hfq-FLAG-antiHfq_1	folM.EST3UTR	G0-8871:arcB.AS	3UTR	sRNA:AS	folM.EST3UTR	arcZ:arcB.AS	dihydromonapterin reductase	small regulatory RNA ArcZ:ArcB-<i>N</i>-phospho-L-histidine-292 // ArcB-phospho-L-aspartate-576 // ArcB-<i>N</i>-phospho-L-histidine-717 // sensor histidine kinase ArcB	1681726	1681797	+	3350663	3350699	+	386	32	572897	33488051	705.1	0
Hfq-FLAG-antiHfq_1	EG11442	G0-10677	mRNA	sRNA	gcvT	fnrS	aminomethyltransferase	small regulatory RNA FnrS	3050603	3050698	-	1409177	1409250	+	381	4026	402239	33654720	7.91795	1.37279e-187
Hfq-FLAG-antiHfq_1	EG10398	cpxP.3UTR:G0-16649:fieF.EST5UTR	mRNA	3UTR:sRNA:5UTR	glpK	cpxP.3UTR:cpxQ:fieF.EST5UTR	glycerol kinase	periplasmic protein CpxP:small regulatory RNA CpxQ:Zn<sup>2+</sup>/Fe<sup>2+</sup>/Cd<sup>2+</sup> exporter	4116128	4116581	-	4106327	4106389	+	380	6356	38563	34016067	52.7367	0
Hfq-FLAG-antiHfq_1	EG10265	G0-8871	mRNA	sRNA	lpxC	arcZ	UDP-3-O-acyl-N-acetylglucosamine deacetylase	small regulatory RNA ArcZ	106518	106670	+	3350660	3350699	+	380	997	572903	33487086	22.2784	0
Hfq-FLAG-antiHfq_1	EG11773	G0-8871	mRNA	sRNA	nuoM	arcZ	NADH:quinone oxidoreductase subunit M	small regulatory RNA ArcZ	2392953	2393310	-	3350663	3350698	+	379	975	572904	33487108	22.7212	0
Hfq-FLAG-antiHfq_1	G0-8871	EG12068	sRNA	mRNA	arcZ	napF	small regulatory RNA ArcZ	ferredoxin-type protein	3350639	3350663	+	2303103	2303300	-	377	496316	3555	33561118	7.171	4.82263e-171
Hfq-FLAG-antiHfq_1	EG10669	G0-8878:cyaR.ogrK.IGR	mRNA	sRNA:IGR	ompA	cyaR:cyaR.ogrK.IGR	outer membrane protein A	small regulatory RNA CyaR:small regulatory RNA CyaR:prophage P2 late control protein OgrK	1019704	1020091	-	2167150	2167202	+	371	4368	358515	33698112	7.98343	3.0428e-184
Hfq-FLAG-antiHfq_1	EG12111	G0-8863	mRNA	sRNA	nlpD	rprA	murein hydrolase activator NlpD	small regulatory RNA RprA	2867441	2867849	-	1770417	1770478	+	362	10649	4479	34045876	258.394	0
Hfq-FLAG-antiHfq_1	G7663	G0-8871	mRNA	sRNA	kdsC	arcZ	3-deoxy-D-<i>manno</i>-octulosonate 8-phosphate phosphatase KdsC	small regulatory RNA ArcZ	3342234	3342525	+	3350668	3350698	+	361	307	572922	33487776	68.7321	0
Hfq-FLAG-antiHfq_1	EG10321	G0-8867	mRNA	sRNA	fliC	gcvB	flagellar filament structural protein	small regulatory RNA GcvB	2002805	2002999	-	2942802	2942902	+	350	10200	658216	33392600	1.7408	2.07003e-14
Hfq-FLAG-antiHfq_1	EG10642	G0-8878:cyaR.ogrK.IGR	mRNA	sRNA:IGR	narK	cyaR:cyaR.ogrK.IGR	nitrate:nitrite antiporter NarK	small regulatory RNA CyaR:small regulatory RNA CyaR:prophage P2 late control protein OgrK	1278912	1279197	+	2167146	2167201	+	350	3087	358536	33699393	10.6567	1.1065e-210
Hfq-FLAG-antiHfq_1	tRNAnn97:rrfG.rrlG.TU:EG30082	EG30045:tRNAnn7:alaV.rrlH.TU	IGR:TU:rRNA	tRNA:IGR:TU	rrlG.rrfG.IGR:rrfG.rrlG.TU:rrlG	ileV:alaV.rrlH.IGR:alaV.rrlH.TU	23S ribosomal RNA:5S ribosomal RNA:5S ribosomal RNA:23S ribosomal RNA:23S ribosomal RNA	tRNA-Ile(GAU):tRNA-Ala(UGC):23S ribosomal RNA:tRNA-Ala(UGC):23S ribosomal RNA	2726256	2726405	-	225422	225722	+	349	282	54351	34006384	774.336	0
Hfq-FLAG-antiHfq_1	EG10671	G0-8878	mRNA	sRNA	ompF	cyaR	outer membrane porin F	small regulatory RNA CyaR	986301	986691	-	2167136	2167202	+	349	5235	358537	33697245	6.26569	8.22667e-143
Hfq-FLAG-antiHfq_1	G0-8871	EG10982	sRNA	mRNA	arcZ	sucD	small regulatory RNA ArcZ	succinyl-CoA synthetase subunit &alpha;	3350625	3350658	+	764209	764296	+	347	496346	1206	33563467	19.4565	3.52404e-282
Hfq-FLAG-antiHfq_1	EG10075:aroC.prmB.TU:EG12449	G0-8867	mRNA:TU:mRNA	sRNA	aroC:aroC.prmB.TU:prmB	gcvB	chorismate synthase:chorismate synthase:ribosomal protein L3 <i>N</i><sup>5</sup>-glutamine methyltransferase:ribosomal protein L3 <i>N</i><sup>5</sup>-glutamine methyltransferase	small regulatory RNA GcvB	2447305	2447629	-	2942720	2942902	+	347	1786	774152	33285081	8.35356	3.00481e-172
Hfq-FLAG-antiHfq_1	G363	G0-8878:cyaR.ogrK.IGR	mRNA	sRNA:IGR	flgG	cyaR:cyaR.ogrK.IGR	flagellar basal-body rod protein FlgG	small regulatory RNA CyaR:small regulatory RNA CyaR:prophage P2 late control protein OgrK	1135018	1135174	+	2167154	2167202	+	345	1366	358541	33701114	23.7396	0
Hfq-FLAG-antiHfq_1	EG10230	G0-8872	mRNA	sRNA	dksA	ryhB	RNA polymerase-binding transcription factor DksA	small regulatory RNA RyhB	160421	160763	-	3580921	3580976	-	345	1498	340495	33719028	22.8072	0
Hfq-FLAG-antiHfq_1	uhpT.EST3UTR:G0-17104:EG11054	G0-17102	3UTR:sRNA:mRNA	sRNA	uhpT.EST3UTR:uhpU:uhpT	fliX	hexose-6-phosphate:phosphate antiporter:small RNA UhpU:hexose-6-phosphate:phosphate antiporter	small RNA FliX	3845768	3845799	-	2001911	2001958	-	344	10877	136516	33913629	7.8567	3.00669e-171
Hfq-FLAG-antiHfq_1	G0-8871	G6833	sRNA	mRNA	arcZ	flxA	small regulatory RNA ArcZ	Qin prophage; PF14282 family protein FlxA	3350613	3350657	+	1646412	1646596	+	344	496349	4709	33559964	4.93929	1.27771e-111
Hfq-FLAG-antiHfq_1	EG10915	G0-17102	mRNA	sRNA	rpsP	fliX	30S ribosomal subunit protein S16	small RNA FliX	2745984	2746205	-	2001909	2002314	-	342	1505	204666	33854853	37.5894	0
Hfq-FLAG-antiHfq_1	EG10334	G0-8871:arcB.AS	mRNA	sRNA:AS	fre	arcZ:arcB.AS	NAD(P)H-flavin reductase	small regulatory RNA ArcZ:ArcB-<i>N</i>-phospho-L-histidine-292 // ArcB-phospho-L-aspartate-576 // ArcB-<i>N</i>-phospho-L-histidine-717 // sensor histidine kinase ArcB	4026712	4026866	+	3350667	3350699	+	342	2076	572941	33486007	9.62836	1.38691e-189
Hfq-FLAG-antiHfq_1	lpp.5UTR:EG10544	micL.EST3UTR:G0-16601:G7024	5UTR:mRNA	3UTR:sRNA:mRNA	lpp.5UTR:lpp	micL.EST3UTR:micL:cutC	murein lipoprotein:murein lipoprotein	small regulatory RNA MicL-S:small regulatory RNA MicL-S:PF03932 family protein CutC	1757383	1757560	+	1958439	1958621	-	340	12299	32325	34016402	29.091	0
Hfq-FLAG-antiHfq_1	asd.EST5UTR	mcaS.abgR.IGR	5UTR	IGR	asd.EST5UTR	mcaS.abgR.IGR	aspartate-semialdehyde dehydrogenase	small regulatory RNA McaS:putative LysR-type DNA-binding transcriptional regulator AbgR	3574620	3574939	-	1405656	1405709	-	337	3066	126555	33931408	29.47	0
Hfq-FLAG-antiHfq_1	glnA.3UTR:glnZ:EG10383	cpxP.3UTR:G0-16649:fieF.EST5UTR	3UTR:sRNA:mRNA	3UTR:sRNA:5UTR	glnA.3UTR:glnZ:glnA	cpxP.3UTR:cpxQ:fieF.EST5UTR	adenylyl-[glutamine synthetase] // glutamine synthetase:small regulatory RNA GlnZ:adenylyl-[glutamine synthetase] // glutamine synthetase	periplasmic protein CpxP:small regulatory RNA CpxQ:Zn<sup>2+</sup>/Fe<sup>2+</sup>/Cd<sup>2+</sup> exporter	4056601	4056641	-	4106358	4106389	+	333	113906	38610	33908517	2.56748	3.40951e-43
Hfq-FLAG-antiHfq_1	EG10671	G0-8871	mRNA	sRNA	ompF	arcZ	outer membrane porin F	small regulatory RNA ArcZ	986109	986200	-	3350666	3350699	+	332	2588	572951	33485495	7.49744	1.892e-154
Hfq-FLAG-antiHfq_1	yjhZ_pg.toiL.IGR	G0-8872	IGR	sRNA	yjhZ_pg.toiL.IGR	ryhB		small regulatory RNA RyhB	4534113	4534222	-	3580921	3580952	-	331	225	340430	33720380	145.717	0
Hfq-FLAG-antiHfq_1	EG11328	G0-8872	mRNA	sRNA	fdx	ryhB	oxidized ferredoxin // reduced ferredoxin	small regulatory RNA RyhB	2656609	2657089	-	3580921	3580971	-	329	773	340432	33719832	42.1572	0
Hfq-FLAG-antiHfq_1	maeA.EST5UTR	G0-10677	5UTR	sRNA	maeA.EST5UTR	fnrS	malate dehydrogenase (oxaloacetate-decarboxylating)	small regulatory RNA FnrS	1555358	1555741	-	1409159	1409250	+	324	913	402296	33657833	29.6903	0
Hfq-FLAG-antiHfq_1	EG10394	G0-10677	mRNA	sRNA	glpD	fnrS	aerobic glycerol 3-phosphate dehydrogenase	small regulatory RNA FnrS	3562217	3562398	+	1409202	1409250	+	322	2218	365883	33692943	13.3688	1.67156e-220
Hfq-FLAG-antiHfq_1	EG10982	G0-8871	mRNA	sRNA	sucD	arcZ	succinyl-CoA synthetase subunit &alpha;	small regulatory RNA ArcZ	764115	764272	+	3350667	3350699	+	322	1679	572961	33486404	11.2085	9.32786e-196
Hfq-FLAG-antiHfq_1	ansB.5UTR	G0-8878	5UTR	sRNA	ansB.5UTR	cyaR	L-asparaginase 2	small regulatory RNA CyaR	3100605	3100752	-	2167157	2167201	+	318	2714	358568	33699766	11.0122	7.11506e-195
Hfq-FLAG-antiHfq_1	G0-8880:ybjL.EST3UTR	G0-17077:rbsB.rbsK.TU	sRNA:3UTR	sRNA:TU	rybB:ybjL.EST3UTR	rbsZ:rbsB.rbsK.TU	small regulatory RNA RybB:putative transport protein YbjL	small regulatory RNA RbsZ:ribose ABC transporter periplasmic binding protein:ribokinase	888022	888103	-	3937217	3937280	+	317	117417	3878	33939754	23.6281	6.01812e-294
Hfq-FLAG-antiHfq_1	EG10952	G0-8871	mRNA	sRNA	bamE	arcZ	outer membrane protein assembly factor BamE	small regulatory RNA ArcZ	2753520	2753858	+	3350666	3350699	+	317	542	572966	33487541	34.1833	0
Hfq-FLAG-antiHfq_1	G0-8867	EG10674	sRNA	mRNA	gcvB	oppA	small regulatory RNA GcvB	oligopeptide ABC transporter periplasmic binding protein	2942695	2942861	+	1301108	1301298	+	314	695760	1440	33363852	10.4564	4.53188e-181
Hfq-FLAG-antiHfq_1	EG30083:tRNAnn9:rrlH.rrfH.TU:tRNAnn11:EG30024	tRNAnn7:alaV.rrlH.TU:EG30083	rRNA:IGR:TU:IGR:tRNA	IGR:TU:rRNA	rrlH:rrlH.rrfH.IGR:rrlH.rrfH.TU:rrfH.aspU.IGR:aspU	alaV.rrlH.IGR:alaV.rrlH.TU:rrlH	23S ribosomal RNA:23S ribosomal RNA:5S ribosomal RNA:23S ribosomal RNA:5S ribosomal RNA:5S ribosomal RNA:tRNA-Asp(GUC):tRNA-Asp(GUC)	tRNA-Ala(UGC):23S ribosomal RNA:tRNA-Ala(UGC):23S ribosomal RNA:23S ribosomal RNA	228643	228985	+	225667	225780	+	310	152763	1669	33906624	41.2261	0
Hfq-FLAG-antiHfq_1	EG10321	motA.5UTR:G0-17103:EG10319	mRNA	5UTR:sRNA:mRNA	fliC	motA.5UTR:motR:flhC	flagellar filament structural protein	motility protein A:small RNA MotR:DNA-binding transcriptional dual regulator FlhC	2003307	2003599	-	1977207	1977278	-	309	34943	12660	34013454	23.7583	3.77009e-290
Hfq-FLAG-antiHfq_1	EG11012	G0-8878	mRNA	sRNA	tonB	cyaR	Ton complex subunit TonB	small regulatory RNA CyaR	1311311	1311743	+	2167141	2167201	+	308	659	358578	33701821	43.9274	0
Hfq-FLAG-antiHfq_1	G7459	G0-8872	mRNA	sRNA	rppH	ryhB	RNA pyrophosphohydrolase	small regulatory RNA RyhB	2968507	2968996	-	3580921	3580991	-	308	13155	340453	33707450	2.31808	2.90936e-31
Hfq-FLAG-antiHfq_1	EG10906	uhpT.EST3UTR:G0-17104:EG11054	mRNA	3UTR:sRNA:mRNA	rpsG	uhpT.EST3UTR:uhpU:uhpT	30S ribosomal subunit protein S7	hexose-6-phosphate:phosphate antiporter:small RNA UhpU:hexose-6-phosphate:phosphate antiporter	3473601	3474100	-	3845730	3845859	-	303	3501	20659	34036903	142.591	0
Hfq-FLAG-antiHfq_1	G6832:ydfV.EST3UTR:ydfV.flxA.IGR:flxA.5UTR	G0-8871	mRNA:3UTR:IGR:5UTR	sRNA	ydfV:ydfV.EST3UTR:ydfV.flxA.IGR:flxA.5UTR	arcZ	Qin prophage; protein YdfV:Qin prophage; protein YdfV:Qin prophage; protein YdfV:Qin prophage; PF14282 family protein FlxA:Qin prophage; PF14282 family protein FlxA	small regulatory RNA ArcZ	1646157	1646400	+	3350663	3350714	+	302	1151	573102	33486811	15.3311	3.0885e-217
Hfq-FLAG-antiHfq_1	G6464	G0-8878:cyaR.ogrK.IGR	mRNA	sRNA:IGR	ftsK	cyaR:cyaR.ogrK.IGR	cell division DNA translocase FtsK	small regulatory RNA CyaR:small regulatory RNA CyaR:prophage P2 late control protein OgrK	936601	937060	+	2167165	2167201	+	302	660	358584	33701820	43.0056	0
Hfq-FLAG-antiHfq_1	EG10345	G0-8878:cyaR.ogrK.IGR	mRNA	sRNA:IGR	ftsX	cyaR:cyaR.ogrK.IGR	cell division protein FtsX	small regulatory RNA CyaR:small regulatory RNA CyaR:prophage P2 late control protein OgrK	3601416	3601874	-	2167160	2167201	+	301	636	358585	33701844	44.4806	0
Hfq-FLAG-antiHfq_1	EG10999	G0-8872	mRNA	sRNA	thrB	ryhB	homoserine kinase	small regulatory RNA RyhB	3528	3998	+	3580921	3580976	-	301	791	340460	33719814	37.6885	0
Hfq-FLAG-antiHfq_1	G7460	G0-8878:cyaR.ogrK.IGR	mRNA	sRNA:IGR	ygdQ	cyaR:cyaR.ogrK.IGR	PF03741 family inner membrane protein YgdQ	small regulatory RNA CyaR:small regulatory RNA CyaR:prophage P2 late control protein OgrK	2970427	2970588	+	2167162	2167201	+	300	879	358586	33701601	32.0767	0
Hfq-FLAG-antiHfq_1	uhpT.EST3UTR:G0-17104:EG11054	G7580	3UTR:sRNA:mRNA	mRNA	uhpT.EST3UTR:uhpU:uhpT	yqiB	hexose-6-phosphate:phosphate antiporter:small RNA UhpU:hexose-6-phosphate:phosphate antiporter	DUF1249 domain-containing protein YqiB	3845771	3845782	-	3176819	3176891	-	296	10925	46643	34003502	19.7518	3.97799e-255
Hfq-FLAG-antiHfq_1	EG11878	G0-8878	mRNA	sRNA	zapB	cyaR	cell division factor ZapB	small regulatory RNA CyaR	4118464	4118598	+	2167149	2167202	+	296	5059	358590	33697421	5.49826	5.7179e-107
Hfq-FLAG-antiHfq_1	EG10918	G0-17102	mRNA	sRNA	rpsS	fliX	30S ribosomal subunit protein S19	small RNA FliX	3450102	3450397	-	2001909	2001946	-	296	3919	136564	33920587	18.7605	2.1071e-246
Hfq-FLAG-antiHfq_1	sodA.5UTR	G0-8872	5UTR	sRNA	sodA.5UTR	ryhB	superoxide dismutase (Mn)	small regulatory RNA RyhB	4100758	4100922	+	3580921	3580981	-	295	852	340468	33719751	34.2918	0
Hfq-FLAG-antiHfq_1	G6549	G0-8872	mRNA	sRNA	ymdA	ryhB	uncharacterized protein YmdA	small regulatory RNA RyhB	1105312	1105594	+	3580921	3580988	-	295	849	340587	33719635	34.4008	0
Hfq-FLAG-antiHfq_1	EG11258	G0-8863	mRNA	sRNA	focA	rprA	formate channel FocA	small regulatory RNA RprA	954188	954364	-	1770432	1770479	+	294	3250	4547	34053275	677.482	0
Hfq-FLAG-antiHfq_1	G0-8871	ucpA.EST3UTR	sRNA	3UTR	arcZ	ucpA.EST3UTR	small regulatory RNA ArcZ	oxidoreductase UcpA	3350641	3350650	+	2543759	2543795	-	292	496401	1898	33562775	10.4019	2.27811e-170
Hfq-FLAG-antiHfq_1	G7047	EG10457	sRNA	mRNA	dsrA	hns	small regulatory RNA DsrA	DNA-binding transcriptional dual regulator H-NS	2025261	2025313	-	1292758	1292913	-	292	7100	9075	34044899	154.287	0
Hfq-FLAG-antiHfq_1	rpsT.5UTR	G0-8878	5UTR	sRNA	rpsT.5UTR	cyaR	30S ribosomal subunit protein S20	small regulatory RNA CyaR	20886	21161	-	2167137	2167201	+	288	619	358598	33701861	43.7268	0
Hfq-FLAG-antiHfq_1	EG10302:fhuA.fhuC.TU:EG10304	EG31116	mRNA:TU:mRNA	sRNA	fhuA:fhuA.fhuC.TU:fhuC	oxyS	ferrichrome outer membrane transporter/phage receptor:ferrichrome outer membrane transporter/phage receptor:iron(III) hydroxamate ABC transporter ATP binding subunit:iron(III) hydroxamate ABC transporter ATP binding subunit	small regulatory RNA OxyS	169462	169827	+	4158277	4158309	-	287	7053	7747	34046279	178.832	0
Hfq-FLAG-antiHfq_1	yqfA.EST5UTR	G0-10677	5UTR	sRNA	yqfA.EST5UTR	fnrS		small regulatory RNA FnrS	3043151	3043185	-	1409158	1409250	+	284	533	402336	33658213	44.5752	0
Hfq-FLAG-antiHfq_1	treC.treB.TU	mcaS.abgR.IGR	TU	IGR	treC.treB.TU	mcaS.abgR.IGR	trehalose-6-phosphate hydrolase:trehalose-specific PTS enzyme IIBC component	small regulatory RNA McaS:putative LysR-type DNA-binding transcriptional regulator AbgR	4464663	4464799	-	1405656	1405701	-	283	2072	126615	33932396	36.6038	0
Hfq-FLAG-antiHfq_1	tRNAnn108:argQ.argZ.TU:tRNAnn110:argZ.argY.TU:tRNAnn112:argY.argV.TU:EG30015	G0-8871:arcB.AS	IGR:TU:IGR:TU:IGR:TU:tRNA	sRNA:AS	argZ.argQ.IGR:argQ.argZ.TU:argY.argZ.IGR:argZ.argY.TU:argV.argY.IGR:argY.argV.TU:argV	arcZ:arcB.AS	tRNA-Arg(ACG):tRNA-Arg(ACG):tRNA-Arg(ACG):tRNA-Arg(ACG):tRNA-Arg(ACG):tRNA-Arg(ACG):tRNA-Arg(ACG):tRNA-Arg(ACG):tRNA-Arg(ACG):tRNA-Arg(ACG):tRNA-Arg(ACG):tRNA-Arg(ACG):tRNA-Arg(ACG)	small regulatory RNA ArcZ:ArcB-<i>N</i>-phospho-L-histidine-292 // ArcB-phospho-L-aspartate-576 // ArcB-<i>N</i>-phospho-L-histidine-717 // sensor histidine kinase ArcB	2818011	2818473	-	3350663	3350698	+	282	243	573001	33487840	67.8226	0
Hfq-FLAG-antiHfq_1	G0-8866	hupB.5UTR:EG10467:hupB.3UTR:hupB.ppiD.IGR	sRNA	5UTR:mRNA:3UTR:IGR	micA	hupB.5UTR:hupB:hupB.3UTR:hupB.ppiD.IGR	small regulatory RNA MicA	DNA-binding protein HU-&beta;:DNA-binding protein HU-&beta;:DNA-binding protein HU-&beta;:DNA-binding protein HU-&beta;:periplasmic folding chaperone	2814755	2814836	+	461355	461785	+	282	78429	24126	33958529	5.061	3.10801e-95
Hfq-FLAG-antiHfq_1	flhD.5UTR	G0-8871	5UTR	sRNA	flhD.5UTR	arcZ	DNA-binding transcriptional dual regulator FlhD	small regulatory RNA ArcZ	1978213	1978297	-	3350663	3350698	+	281	667	573002	33487416	24.621	1.0966e-248
Hfq-FLAG-antiHfq_1	EG12760:garP.5UTR:garD.garP.IGR	G0-8872	mRNA:5UTR:IGR	sRNA	garP:garP.5UTR:garD.garP.IGR	ryhB	galactarate/D-glucarate transporter GarP:galactarate/D-glucarate transporter GarP:GarD:galactarate/D-glucarate transporter GarP	small regulatory RNA RyhB	3274901	3274963	-	3580921	3580988	-	280	4236	340481	33716369	6.54561	1.33657e-118
Hfq-FLAG-antiHfq_1	G0-8871	yiaV.AS	sRNA	AS	arcZ	yiaV.AS	small regulatory RNA ArcZ	putative membrane fusion protein YiaV	3350641	3350657	+	3753483	3753527	+	280	496413	305	33564368	62.0717	0
Hfq-FLAG-antiHfq_1	G6913	G0-8872	mRNA	sRNA	ydiJ	ryhB	D-2-hydroxyglutarate dehydrogenase	small regulatory RNA RyhB	1768579	1768772	-	3580921	3580991	-	276	2988	340485	33717617	9.14718	8.11797e-150
Hfq-FLAG-antiHfq_1	oppX:oppA.5UTR:EG10674	G0-8867	sRNA:5UTR:mRNA	sRNA	oppX:oppA.5UTR:oppA	gcvB	:oligopeptide ABC transporter periplasmic binding protein:oligopeptide ABC transporter periplasmic binding protein	small regulatory RNA GcvB	1301121	1301283	+	2942720	2942902	+	275	1486	774224	33285381	7.95611	6.48943e-131
Hfq-FLAG-antiHfq_1	EG10262	G0-8871	mRNA	sRNA	entD	arcZ	phosphopantetheinyl transferase EntD	small regulatory RNA ArcZ	609428	609571	-	3350667	3350698	+	274	331	573148	33487613	48.366	0
Hfq-FLAG-antiHfq_1	EG10140	G0-8872	mRNA	sRNA	chbB	ryhB	<I>N,N'</I>-diacetylchitobiose-specific PTS enzyme IIB component	small regulatory RNA RyhB	1821410	1821600	-	3580921	3580991	-	274	964	340487	33719641	28.1485	1.53287e-263
Hfq-FLAG-antiHfq_1	cstA.5UTR	G0-8867	5UTR	sRNA	cstA.5UTR	gcvB	pyruvate transporter CstA	small regulatory RNA GcvB	629853	629900	+	2942804	2942903	+	274	1835	658292	33400965	7.57626	7.16481e-127
Hfq-FLAG-antiHfq_1	insI-2.ydbC.IGR	G0-8871	IGR	sRNA	insI-2.ydbC.IGR	arcZ		small regulatory RNA ArcZ	1471313	1471327	+	3350664	3350698	+	272	46	573011	33488037	345.571	0
Hfq-FLAG-antiHfq_1	G6833	G0-10677	mRNA	sRNA	flxA	fnrS	Qin prophage; PF14282 family protein FlxA	small regulatory RNA FnrS	1646601	1646736	+	1409154	1409250	+	271	4068	402349	33654678	5.57225	1.62991e-98
Hfq-FLAG-antiHfq_1	acrR.AS	G0-8871	AS	sRNA	acrR.AS	arcZ	DNA-binding transcriptional repressor AcrR	small regulatory RNA ArcZ	485829	486054	-	3350663	3350699	+	269	149	573014	33487934	105.509	0
Hfq-FLAG-antiHfq_1	ompA.5UTR	G0-8866:micA.gshA.IGR	5UTR	sRNA:IGR	ompA.5UTR	micA:micA.gshA.IGR	outer membrane protein A	small regulatory RNA MicA:small regulatory RNA MicA:glutamate&mdash;cysteine ligase	1020008	1020186	-	2814826	2814880	+	269	4253	79954	33976890	26.8782	4.55859e-264
Hfq-FLAG-antiHfq_1	EG10232	G0-8872	mRNA	sRNA	dmsA	ryhB	dimethyl sulfoxide reductase subunit A	small regulatory RNA RyhB	941301	941800	+	3580921	3580991	-	269	1821	340492	33718784	14.6288	1.76974e-193
Hfq-FLAG-antiHfq_1	EG10702	G0-8871	mRNA	sRNA	pgi	arcZ	glucose-6-phosphate isomerase	small regulatory RNA ArcZ	4234555	4234970	+	3350678	3350699	+	268	250	573015	33487833	62.6492	0
Hfq-FLAG-antiHfq_1	dcp.ydfG.IGR:ydfG.5UTR:EG12345	G0-8872	IGR:5UTR:mRNA	sRNA	dcp.ydfG.IGR:ydfG.5UTR:ydfG	ryhB	peptidyl-dipeptidase Dcp:3-hydroxy acid dehydrogenase YdfG:3-hydroxy acid dehydrogenase YdfG:3-hydroxy acid dehydrogenase YdfG	small regulatory RNA RyhB	1627437	1627777	+	3580921	3580989	-	268	1222	340493	33719383	21.7188	5.90244e-232
Hfq-FLAG-antiHfq_1	G0-10677	G7872:ytfK.EST3UTR	sRNA	mRNA:3UTR	fnrS	ytfK:ytfK.EST3UTR	small regulatory RNA FnrS	stringent response modulator YtfK:stringent response modulator YtfK	1409128	1409200	+	4439601	4439893	+	267	217158	9487	33834454	4.38496	2.26991e-76
Hfq-FLAG-antiHfq_1	cfa.5UTR	cpxP.3UTR:G0-16649:fieF.EST5UTR	5UTR	3UTR:sRNA:5UTR	cfa.5UTR	cpxP.3UTR:cpxQ:fieF.EST5UTR	cyclopropane fatty acyl phospholipid synthase	periplasmic protein CpxP:small regulatory RNA CpxQ:Zn<sup>2+</sup>/Fe<sup>2+</sup>/Cd<sup>2+</sup> exporter	1741201	1741427	+	4106350	4106388	+	266	4746	38677	34017677	49.2953	0
Hfq-FLAG-antiHfq_1	G6501	G0-8871	mRNA	sRNA	rlmI	arcZ	23S rRNA m<sup>5</sup>C1962 methyltransferase	small regulatory RNA ArcZ	1029844	1029969	-	3350629	3350698	+	265	138	573018	33487945	112.224	0
Hfq-FLAG-antiHfq_1	EG10671	ybiE.ybiC.IGR	mRNA	IGR	ompF	ybiE.ybiC.IGR	outer membrane porin F	protein YbiE	986676	987093	-	837434	837472	-	265	16852	1984	34042265	269.818	0
Hfq-FLAG-antiHfq_1	EG11694:EG11695	G0-8867	mRNA:mRNA	sRNA	yidF:yidG	gcvB	uncharacterized protein YidF:inner membrane protein YidG	small regulatory RNA GcvB	3855564	3855632	-	2942807	2942902	+	265	507	658301	33402293	26.521	2.74933e-238
Hfq-FLAG-antiHfq_1	EG11085	G0-8872	mRNA	sRNA	rsmH	ryhB	16S rRNA m<sup>4</sup>C1402 methyltransferase	small regulatory RNA RyhB	90681	90899	+	3580921	3580978	-	263	2477	340498	33718128	10.5143	4.24828e-156
Hfq-FLAG-antiHfq_1	EG12605	G0-8878:cyaR.ogrK.IGR	mRNA	sRNA:IGR	yacL	cyaR:cyaR.ogrK.IGR	PF06062 family protein YacL	small regulatory RNA CyaR:small regulatory RNA CyaR:prophage P2 late control protein OgrK	134338	134789	+	2167144	2167201	+	261	1035	358625	33701445	23.6978	1.13679e-233
Hfq-FLAG-antiHfq_1	G0-8882	mcaS.abgR.IGR	sRNA	IGR	omrB	mcaS.abgR.IGR	small regulatory RNA OmrB	small regulatory RNA McaS:putative LysR-type DNA-binding transcriptional regulator AbgR	2976244	2976386	-	1405656	1405698	-	260	35884	124918	33900304	1.96631	5.1266e-16
Hfq-FLAG-antiHfq_1	G7013	G0-17021.AS:G0-10671	mRNA	AS:sRNA	yebZ	mgtT.AS:mgrR	CopD family protein	protein MgtT:small regulatory RNA MgrR	1923765	1924021	-	1622817	1622851	-	260	631	21889	34038586	640.751	0
Hfq-FLAG-antiHfq_1	G7326	G0-8871:arcB.AS	mRNA	sRNA:AS	iscR	arcZ:arcB.AS	DNA-binding transcriptional dual regulator IscR	small regulatory RNA ArcZ:ArcB-<i>N</i>-phospho-L-histidine-292 // ArcB-phospho-L-aspartate-576 // ArcB-<i>N</i>-phospho-L-histidine-717 // sensor histidine kinase ArcB	2662014	2662071	-	3350666	3350698	+	259	220	573024	33487863	68.8005	0
Hfq-FLAG-antiHfq_1	EG11347	G0-8871	mRNA	sRNA	fliF	arcZ	flagellar basal-body MS-ring and collar protein	small regulatory RNA ArcZ	2014801	2014849	+	3350663	3350698	+	258	905	573025	33487178	16.66	1.45955e-192
Hfq-FLAG-antiHfq_1	alaA.lrhA.IGR	G0-8871	IGR	sRNA	alaA.lrhA.IGR	arcZ	glutamate&mdash;pyruvate aminotransferase AlaA:DNA-binding transcriptional dual regulator LrhA	small regulatory RNA ArcZ	2406701	2406780	-	3350666	3350699	+	258	2831	573025	33485252	5.32549	1.26704e-88
Hfq-FLAG-antiHfq_1	EG10659:nmpC.5UTR:essD.nmpC.IGR	G0-8872	mRNA:5UTR:IGR	sRNA	nmpC:nmpC.5UTR:essD.nmpC.IGR	ryhB	DLP12 prophage; putative outer membrane porin NmpC:DLP12 prophage; putative outer membrane porin NmpC:DLP12 prophage; putative phage lysis protein:DLP12 prophage; putative outer membrane porin NmpC	small regulatory RNA RyhB	576719	576871	-	3580921	3580995	-	258	1421	340503	33719184	17.9797	6.75133e-205
Hfq-FLAG-antiHfq_1	lacZ.AS	cpxP.3UTR:G0-16649:fieF.EST5UTR:EG11873	AS	3UTR:sRNA:5UTR:mRNA	lacZ.AS	cpxP.3UTR:cpxQ:fieF.EST5UTR:fieF	&beta;-galactosidase	periplasmic protein CpxP:small regulatory RNA CpxQ:Zn<sup>2+</sup>/Fe<sup>2+</sup>/Cd<sup>2+</sup> exporter:Zn<sup>2+</sup>/Fe<sup>2+</sup>/Cd<sup>2+</sup> exporter	366146	366203	+	4106350	4106583	+	257	3854	38779	34018476	58.4978	0
Hfq-FLAG-antiHfq_1	G0-8871	G6463	sRNA	mRNA	arcZ	clpS	small regulatory RNA ArcZ	specificity factor for ClpA-ClpP chaperone-protease complex	3350625	3350656	+	923108	923244	+	257	496436	1395	33563278	12.4555	3.22484e-166
Hfq-FLAG-antiHfq_1	EG10321	uhpT.EST3UTR:G0-17104	mRNA	3UTR:sRNA	fliC	uhpT.EST3UTR:uhpU	flagellar filament structural protein	hexose-6-phosphate:phosphate antiporter:small RNA UhpU	2003208	2003676	-	3845730	3845771	-	255	50192	19724	33991195	8.75542	6.15895e-137
Hfq-FLAG-antiHfq_1	G0-8899	EG11535	sRNA	mRNA	mcaS	ibpB	small regulatory RNA McaS	small heat shock protein IbpB	1405683	1405752	-	3866425	3866499	-	254	108642	1895	33950575	41.8865	5.07716e-293
Hfq-FLAG-antiHfq_1	EG11982	G0-8878:cyaR.ogrK.IGR	mRNA	sRNA:IGR	wbbH	cyaR:cyaR.ogrK.IGR	putative O-antigen polymerase	small regulatory RNA CyaR:small regulatory RNA CyaR:prophage P2 late control protein OgrK	2106293	2106577	-	2167154	2167201	+	254	325	358632	33702155	73.4445	0
Hfq-FLAG-antiHfq_1	G0-8867	EG10522	sRNA	mRNA	gcvB	kgtP	small regulatory RNA GcvB	&alpha;-ketoglutarate:H<sup>+</sup> symporter	2942695	2942862	+	2725556	2725774	-	252	695822	3206	33362086	3.7687	5.44289e-58
Hfq-FLAG-antiHfq_1	EG10319:EG10320:flhD.5UTR	mcaS.abgR.IGR	mRNA:mRNA:5UTR	IGR	flhC:flhD:flhD.5UTR	mcaS.abgR.IGR	DNA-binding transcriptional dual regulator FlhC:DNA-binding transcriptional dual regulator FlhD:DNA-binding transcriptional dual regulator FlhD	small regulatory RNA McaS:putative LysR-type DNA-binding transcriptional regulator AbgR	1977801	1978296	-	1405656	1405722	-	251	2052	126641	33932422	32.7746	3.75908e-264
Hfq-FLAG-antiHfq_1	uspA.5UTR	cpxP.3UTR:G0-16649:fieF.EST5UTR	5UTR	3UTR:sRNA:5UTR	uspA.5UTR	cpxP.3UTR:cpxQ:fieF.EST5UTR	universal stress protein A	periplasmic protein CpxP:small regulatory RNA CpxQ:Zn<sup>2+</sup>/Fe<sup>2+</sup>/Cd<sup>2+</sup> exporter	3639961	3640169	+	4106354	4106388	+	247	4412	38841	34017866	49.0318	0
Hfq-FLAG-antiHfq_1	EG10046:ansB.5UTR	EG31116	mRNA:5UTR	sRNA	ansB:ansB.5UTR	oxyS	L-asparaginase 2:L-asparaginase 2	small regulatory RNA OxyS	3100407	3100752	-	4158277	4158345	-	247	3233	7787	34050099	334.072	0
Hfq-FLAG-antiHfq_1	EG10487	G0-8871	mRNA	sRNA	hypE	arcZ	HypE-S-carboxamide // carbamoyl dehydratase HypE	small regulatory RNA ArcZ	2854128	2854299	+	3350664	3350699	+	246	612	573037	33487471	23.49	3.97376e-213
Hfq-FLAG-antiHfq_1	EG10296	G0-8872	mRNA	sRNA	fepD	ryhB	ferric enterobactin ABC transporter membrane subunit FebD	small regulatory RNA RyhB	622032	622224	-	3580921	3580944	-	244	574	340517	33720031	42.0947	1.7102e-269
Hfq-FLAG-antiHfq_1	EG12102	G0-8871	mRNA	sRNA	feoB	arcZ	Fe<sup>2+</sup> transporter FeoB	small regulatory RNA ArcZ	3541303	3541587	+	3350609	3350698	+	242	2276	573041	33485807	6.21324	1.67238e-95
Hfq-FLAG-antiHfq_1	G0-10677	G7014	sRNA	mRNA	fnrS	yobA	small regulatory RNA FnrS	copper-binding protein	1409128	1409200	+	1924901	1924975	-	241	217184	476	33843465	78.8964	0
Hfq-FLAG-antiHfq_1	insH-2.ipeX.IGR	EG30098	IGR	sRNA	insH-2.ipeX.IGR	spf	small RNA IpeX	small regulatory RNA Spot 42	574503	574604	-	4049931	4050008	+	241	16381	324997	33719747	1.52645	0.00340752
Hfq-FLAG-antiHfq_1	G0-10700	G0-8871	other-ncRNA	sRNA	G0-10700	arcZ		small regulatory RNA ArcZ	2278227	2278391	-	3350669	3350699	+	240	510	573043	33487573	27.5003	8.36424e-221
Hfq-FLAG-antiHfq_1	ydaN.AS	G0-8871	AS	sRNA	ydaN.AS	arcZ		small regulatory RNA ArcZ	1408949	1409006	-	3350667	3350698	+	237	42	573046	33488041	329.761	0
Hfq-FLAG-antiHfq_1	hupB.5UTR:EG10467:hupB.3UTR	G0-8866:micA.gshA.IGR	5UTR:mRNA:3UTR	sRNA:IGR	hupB.5UTR:hupB:hupB.3UTR	micA:micA.gshA.IGR	DNA-binding protein HU-&beta;:DNA-binding protein HU-&beta;:DNA-binding protein HU-&beta;	small regulatory RNA MicA:small regulatory RNA MicA:glutamate&mdash;cysteine ligase	461332	461754	+	2814823	2814880	+	237	31578	79986	33949565	3.18555	8.59568e-44
Hfq-FLAG-antiHfq_1	EG10391:EG10392	G0-8878:cyaR.ogrK.IGR	mRNA:mRNA	sRNA:IGR	glpA:glpB	cyaR:cyaR.ogrK.IGR	anaerobic glycerol-3-phosphate dehydrogenase subunit A:anaerobic glycerol-3-phosphate dehydrogenase subunit B	small regulatory RNA CyaR:small regulatory RNA CyaR:prophage P2 late control protein OgrK	2354206	2354387	+	2167135	2167201	+	236	3207	358650	33699273	6.91453	2.66004e-103
Hfq-FLAG-antiHfq_1	EG11258	mcaS.abgR.IGR:G0-8899	mRNA	IGR:sRNA	focA	mcaS.abgR.IGR:mcaS	formate channel FocA	small regulatory RNA McaS:putative LysR-type DNA-binding transcriptional regulator AbgR:small regulatory RNA McaS	954310	954493	-	1405656	1405705	-	235	2797	126657	33931677	22.5088	6.35252e-212
Hfq-FLAG-antiHfq_1	EG10367	G0-8878:cyaR.ogrK.IGR	mRNA	sRNA:IGR	gapA	cyaR:cyaR.ogrK.IGR	glyceraldehyde-3-phosphate dehydrogenase A	small regulatory RNA CyaR:small regulatory RNA CyaR:prophage P2 late control protein OgrK	1863611	1863693	+	2167138	2167201	+	235	1073	358651	33701407	20.5799	1.19386e-197
Hfq-FLAG-antiHfq_1	ytfK.5UTR:G7872:ytfK.EST3UTR	mcaS.abgR.IGR	5UTR:mRNA:3UTR	IGR	ytfK.5UTR:ytfK:ytfK.EST3UTR	mcaS.abgR.IGR	stringent response modulator YtfK:stringent response modulator YtfK:stringent response modulator YtfK	small regulatory RNA McaS:putative LysR-type DNA-binding transcriptional regulator AbgR	4439513	4439799	+	1405656	1405714	-	232	17113	126660	33917361	3.63032	6.32339e-52
Hfq-FLAG-antiHfq_1	EG10991	G0-8878:cyaR.ogrK.IGR	mRNA	sRNA:IGR	tdcC	cyaR:cyaR.ogrK.IGR	threonine/serine:H<sup>+</sup> symporter	small regulatory RNA CyaR:small regulatory RNA CyaR:prophage P2 late control protein OgrK	3264603	3264698	-	2167150	2167202	+	231	646	358655	33701834	33.6013	1.22047e-235
Hfq-FLAG-antiHfq_1	G6851	G0-8878:cyaR.ogrK.IGR	mRNA	sRNA:IGR	ynfK	cyaR:cyaR.ogrK.IGR		small regulatory RNA CyaR:small regulatory RNA CyaR:prophage P2 late control protein OgrK	1667102	1667270	-	2167144	2167201	+	231	1540	358655	33700940	14.0947	1.48557e-161
Hfq-FLAG-antiHfq_1	EG10401	G0-8872	mRNA	sRNA	glpT	ryhB	sn-glycerol 3-phosphate:phosphate antiporter	small regulatory RNA RyhB	2351301	2351788	-	3580921	3580985	-	230	11425	340531	33709180	1.9928	3.22842e-14
Hfq-FLAG-antiHfq_1	EG10401	G7816:cpxP.3UTR:G0-16649:fieF.EST5UTR	mRNA	mRNA:3UTR:sRNA:5UTR	glpT	cpxP:cpxP.3UTR:cpxQ:fieF.EST5UTR	sn-glycerol 3-phosphate:phosphate antiporter	periplasmic protein CpxP:periplasmic protein CpxP:small regulatory RNA CpxQ:Zn<sup>2+</sup>/Fe<sup>2+</sup>/Cd<sup>2+</sup> exporter	2351901	2352390	-	4106244	4106389	+	230	30084	38774	33992278	6.70242	4.72332e-100
Hfq-FLAG-antiHfq_1	EG10299	G0-8878	mRNA	sRNA	fes	cyaR	ferric enterobactin esterase	small regulatory RNA CyaR	613510	613987	+	2167148	2167202	+	229	2844	358657	33699636	7.56575	1.70775e-107
Hfq-FLAG-antiHfq_1	EG11423	G0-8872	mRNA	sRNA	waaU	ryhB	putative ADP-heptose:LPS heptosyltransferase 4	small regulatory RNA RyhB	3798802	3798967	-	3580921	3580952	-	227	605	340534	33720000	37.1533	2.38728e-240
Hfq-FLAG-antiHfq_1	EG10371:gcvH.gcvT.TU:EG11442	G0-8878	mRNA:TU:mRNA	sRNA	gcvH:gcvH.gcvT.TU:gcvT	cyaR	lipoyl-GcvH-protein // glycine cleavage system H protein:lipoyl-GcvH-protein // glycine cleavage system H protein:aminomethyltransferase:aminomethyltransferase	small regulatory RNA CyaR	3049211	3049600	-	2167150	2167200	+	226	16283	240682	33804175	1.9494	8.53837e-13
Hfq-FLAG-antiHfq_1	yfbV.ackA.IGR	EG10982:sucD.EST3UTR:G0-17009	IGR	mRNA:3UTR:sRNA	yfbV.ackA.IGR	sucD:sucD.EST3UTR:sdhX	PF04217 family membrane protein YfbV:acetate kinase	succinyl-CoA synthetase subunit &alpha;:succinyl-CoA synthetase subunit &alpha;:small regulatory RNA SdhX	2413337	2413464	+	765008	765149	+	225	832	212941	33847368	42.9858	5.98657e-256
Hfq-FLAG-antiHfq_1	sstT.5UTR	uhpT.EST3UTR:G0-17104	5UTR	3UTR:sRNA	sstT.5UTR	uhpT.EST3UTR:uhpU	serine/threonine:Na+ symporter	hexose-6-phosphate:phosphate antiporter:small RNA UhpU	3239862	3239970	+	3845730	3845764	-	225	125779	19754	33915608	3.07128	7.63786e-39
Hfq-FLAG-antiHfq_1	EG11472:rmuC.EST3UTR:ubiE.EST5UTR:EG11473	G0-8872	mRNA:3UTR:5UTR:mRNA	sRNA	rmuC:rmuC.EST3UTR:ubiE.EST5UTR:ubiE	ryhB	putative recombination limiting protein RmuC:putative recombination limiting protein RmuC:bifunctional 2-octaprenyl-6-methoxy-1,4-benzoquinol methylase and demethylmenaquinone methyltransferase:bifunctional 2-octaprenyl-6-methoxy-1,4-benzoquinol methylase and demethylmenaquinone methyltransferase	small regulatory RNA RyhB	4018743	4019181	+	3580921	3580990	-	225	1993	340536	33718612	11.1785	5.32564e-138
Hfq-FLAG-antiHfq_1	G6463	G0-8871	mRNA	sRNA	clpS	arcZ	specificity factor for ClpA-ClpP chaperone-protease complex	small regulatory RNA ArcZ	923048	923194	+	3350661	3350698	+	224	1534	573059	33486549	8.53284	6.41349e-113
Hfq-FLAG-antiHfq_1	EG10302:fhuA.fhuC.TU:EG10304	malG.3UTR	mRNA:TU:mRNA	sRNA	fhuA:fhuA.fhuC.TU:fhuC	malG.3UTR	ferrichrome outer membrane transporter/phage receptor:ferrichrome outer membrane transporter/phage receptor:iron(III) hydroxamate ABC transporter ATP binding subunit:iron(III) hydroxamate ABC transporter ATP binding subunit	maltose ABC transporter membrane subunit MalG	169448	169795	+	4242527	4242557	-	224	4007	3071	34054064	619.895	0
Hfq-FLAG-antiHfq_1	opgD.EST5UTR	G0-8871:arcB.AS	5UTR	sRNA:AS	opgD.EST5UTR	arcZ:arcB.AS	glucans biosynthesis protein D	small regulatory RNA ArcZ:ArcB-<i>N</i>-phospho-L-histidine-292 // ArcB-phospho-L-aspartate-576 // ArcB-<i>N</i>-phospho-L-histidine-717 // sensor histidine kinase ArcB	1496775	1497010	+	3350663	3350699	+	224	70	573059	33488013	186.999	0
Hfq-FLAG-antiHfq_1	smpB.EST5UTR:EG11782	G0-8878:cyaR.ogrK.IGR	5UTR:mRNA	sRNA:IGR	smpB.EST5UTR:smpB	cyaR:cyaR.ogrK.IGR	SsrA-binding protein:SsrA-binding protein	small regulatory RNA CyaR:small regulatory RNA CyaR:prophage P2 late control protein OgrK	2754832	2754991	+	2167134	2167202	+	224	562	358662	33701918	37.4525	5.20177e-237
Hfq-FLAG-antiHfq_1	EG11018	G0-8878	mRNA	sRNA	trg	cyaR	methyl-accepting chemotaxis protein Trg	small regulatory RNA CyaR	1493403	1493859	+	2167156	2167201	+	223	1496	358663	33700984	14.0065	2.83861e-155
Hfq-FLAG-antiHfq_1	tdcB.tdcA.TU	EG30098	TU	sRNA	tdcB.tdcA.TU	spf	catabolic threonine dehydratase:DNA-binding transcriptional activator TdcA	small regulatory RNA Spot 42	3266031	3266156	-	4049926	4050008	+	223	1996	325015	33734132	11.5961	5.52934e-140
Hfq-FLAG-antiHfq_1	EG12760	G0-8872	mRNA	sRNA	garP	ryhB	galactarate/D-glucarate transporter GarP	small regulatory RNA RyhB	3274302	3274400	-	3580921	3580984	-	222	3124	340539	33717481	7.03607	7.02162e-99
Hfq-FLAG-antiHfq_1	serA.5UTR	G0-8867	5UTR	sRNA	serA.5UTR	gcvB	phosphoglycerate dehydrogenase	small regulatory RNA GcvB	3058405	3058457	-	2942721	2942903	+	222	958	774277	33285909	9.96211	4.5929e-122
Hfq-FLAG-antiHfq_1	EG11533	mcaS.abgR.IGR:G0-8899	mRNA	IGR:sRNA	ychH	mcaS.abgR.IGR:mcaS	stress-induced protein	small regulatory RNA McaS:putative LysR-type DNA-binding transcriptional regulator AbgR:small regulatory RNA McaS	1258801	1259167	+	1405656	1405704	-	221	582	126671	33933892	101.725	0
Hfq-FLAG-antiHfq_1	EG20257	G0-8871	mRNA	sRNA	nrdE	arcZ	ribonucleoside-diphosphate reductase 2 subunit &alpha;	small regulatory RNA ArcZ	2802462	2802612	+	3350676	3350698	+	221	113	573062	33487970	114.288	2.24084e-295
Hfq-FLAG-antiHfq_1	metH.5UTR	G0-8872	5UTR	sRNA	metH.5UTR	ryhB	cobalamin-dependent methionine synthase	small regulatory RNA RyhB	4223783	4223873	+	3580921	3580993	-	219	352	340542	33720253	61.6058	7.20738e-270
Hfq-FLAG-antiHfq_1	EG12127	G0-8878:cyaR.ogrK.IGR	mRNA	sRNA:IGR	treB	cyaR:cyaR.ogrK.IGR	trehalose-specific PTS enzyme IIBC component	small regulatory RNA CyaR:small regulatory RNA CyaR:prophage P2 late control protein OgrK	4465610	4466093	-	2167137	2167202	+	218	6745	358668	33695735	3.03639	2.41363e-36
Hfq-FLAG-antiHfq_1	EG10980	G0-8872	mRNA	sRNA	sucB	ryhB	SucB-dihydrolipoate // SucB-S-succinyldihydrolipoate // SucB-lipoate // dihydrolipoyltranssuccinylase	small regulatory RNA RyhB	762701	762717	+	3580921	3580969	-	215	783	340546	33719822	27.1886	4.80399e-203
Hfq-FLAG-antiHfq_1	EG11079	G0-8872	mRNA	sRNA	ribF	ryhB	bifunctional riboflavin kinase / FMN adenylyltransferase	small regulatory RNA RyhB	21913	22167	+	3580921	3580969	-	215	2939	340546	33717666	7.24304	2.17449e-97
Hfq-FLAG-antiHfq_1	ydgJ.blr.IGR:blr.5UTR:G0-9561:blr.EST3UTR	G0-8871	IGR:5UTR:mRNA:3UTR	sRNA	ydgJ.blr.IGR:blr.5UTR:blr:blr.EST3UTR	arcZ	putative oxidoreductase YdgJ:&beta;-lactam resistance protein:&beta;-lactam resistance protein:&beta;-lactam resistance protein:&beta;-lactam resistance protein	small regulatory RNA ArcZ	1704511	1704728	+	3350665	3350699	+	215	1127	573068	33486956	11.1477	9.92075e-129
Hfq-FLAG-antiHfq_1	EG12083:EG12082	G0-8878:cyaR.ogrK.IGR	mRNA:mRNA	sRNA:IGR	nuoB:nuoA	cyaR:cyaR.ogrK.IGR	NADH:quinone oxidoreductase subunit B:NADH:quinone oxidoreductase subunit A	small regulatory RNA CyaR:small regulatory RNA CyaR:prophage P2 late control protein OgrK	2404301	2404794	-	2167149	2167201	+	215	3217	358671	33699263	6.2793	2.39738e-86
Hfq-FLAG-antiHfq_1	EG10562	G0-8871	mRNA	sRNA	malT	arcZ	DNA-binding transcriptional activator MalT	small regulatory RNA ArcZ	3554002	3554098	+	3350617	3350698	+	214	751	573069	33487332	16.6513	7.05473e-159
Hfq-FLAG-antiHfq_1	EG10286	G0-8871	mRNA	sRNA	fecA	arcZ	ferric citrate outer membrane transporter	small regulatory RNA ArcZ	4516407	4516700	-	3350661	3350699	+	214	7881	573069	33480202	1.5864	0.00175021
Hfq-FLAG-antiHfq_1	G7510:sdhE.5UTR:ygfZ.sdhE.IGR	G0-8867	mRNA:5UTR:IGR	sRNA	sdhE:sdhE.5UTR:ygfZ.sdhE.IGR	gcvB	FAD assembly factor:FAD assembly factor:folate-binding protein:FAD assembly factor	small regulatory RNA GcvB	3041056	3041100	-	2942803	2942900	+	213	661	570132	33490360	18.9288	7.3744e-168
Hfq-FLAG-antiHfq_1	G0-8871	EG10095	sRNA	mRNA	arcZ	aspA	small regulatory RNA ArcZ	aspartate ammonia-lyase	3350625	3350657	+	4368208	4368296	-	213	496480	2887	33561786	4.98742	5.25919e-68
Hfq-FLAG-antiHfq_1	EG10556	G0-8871	mRNA	sRNA	malG	arcZ	maltose ABC transporter membrane subunit MalG	small regulatory RNA ArcZ	4243407	4243454	-	3350668	3350699	+	213	126	573070	33487957	98.7848	5.73636e-277
Hfq-FLAG-antiHfq_1	EG10347	G0-8878	mRNA	sRNA	ftsZ	cyaR	cell division protein FtsZ	small regulatory RNA CyaR	105243	105699	+	2167150	2167202	+	213	4092	358673	33698388	4.89051	3.54343e-67
Hfq-FLAG-antiHfq_1	rplK.5UTR	G0-8871	5UTR	sRNA	rplK.5UTR	arcZ	50S ribosomal subunit protein L11	small regulatory RNA ArcZ	4178354	4178397	+	3350669	3350698	+	212	2389	573071	33485694	5.18526	4.37486e-70
Hfq-FLAG-antiHfq_1	cra.5UTR:EG10338	G0-8872	5UTR:mRNA	sRNA	cra.5UTR:cra	ryhB	DNA-binding transcriptional dual regulator Cra:DNA-binding transcriptional dual regulator Cra	small regulatory RNA RyhB	87989	88189	+	3580921	3580986	-	212	1815	340549	33718790	11.5652	1.90957e-132
Hfq-FLAG-antiHfq_1	EG10699	G0-8878:cyaR.ogrK.IGR	mRNA	sRNA:IGR	pfkA	cyaR:cyaR.ogrK.IGR	6-phosphofructokinase 1	small regulatory RNA CyaR:small regulatory RNA CyaR:prophage P2 late control protein OgrK	4107818	4108258	+	2167157	2167201	+	210	1824	358676	33700656	10.8176	1.02433e-125
Hfq-FLAG-antiHfq_1	EG10624:ygdQ.EST5UTR:G7460	G0-17021.AS:G0-10671	mRNA:5UTR:mRNA	AS:sRNA	mutH:ygdQ.EST5UTR:ygdQ	mgtT.AS:mgrR	DNA mismatch repair protein MutH:PF03741 family inner membrane protein YgdQ:PF03741 family inner membrane protein YgdQ	protein MgtT:small regulatory RNA MgrR	2970335	2970559	+	1622817	1622847	-	208	1121	21941	34038096	287.85	0
Hfq-FLAG-antiHfq_1	sdhC.5UTR	G0-8872	5UTR	sRNA	sdhC.5UTR	ryhB	succinate:quinone oxidoreductase, membrane protein SdhC	small regulatory RNA RyhB	754955	755081	+	3580921	3580976	-	207	448	340554	33720157	45.7505	6.20277e-234
Hfq-FLAG-antiHfq_1	EG11442	G0-8872	mRNA	sRNA	gcvT	ryhB	aminomethyltransferase	small regulatory RNA RyhB	3050502	3050598	-	3580921	3580952	-	205	3006	340556	33717599	6.75201	1.73937e-87
Hfq-FLAG-antiHfq_1	ampH.sbmA.IGR:sbmA.5UTR:EG10928	mcaS.abgR.IGR:G0-8899	IGR:5UTR:mRNA	IGR:sRNA	ampH.sbmA.IGR:sbmA.5UTR:sbmA	mcaS.abgR.IGR:mcaS	peptidoglycan DD-carboxypeptidase/peptidoglycan DD-endopeptidase:peptide antibiotic/peptide nucleic acid transporter:peptide antibiotic/peptide nucleic acid transporter:peptide antibiotic/peptide nucleic acid transporter	small regulatory RNA McaS:putative LysR-type DNA-binding transcriptional regulator AbgR:small regulatory RNA McaS	396465	396676	+	1405656	1405712	-	205	1245	126687	33933229	44.104	6.6301e-239
Hfq-FLAG-antiHfq_1	EG10533	G0-8867	mRNA	sRNA	lexA	gcvB	DNA-binding transcriptional repressor LexA	small regulatory RNA GcvB	4257087	4257487	+	2942812	2942902	+	205	2033	658361	33400767	5.11574	2.43843e-66
Hfq-FLAG-antiHfq_1	EG10527	G0-8871:arcB.AS	mRNA	sRNA:AS	lacZ	arcZ:arcB.AS	&beta;-galactosidase	small regulatory RNA ArcZ:ArcB-<i>N</i>-phospho-L-histidine-292 // ArcB-phospho-L-aspartate-576 // ArcB-<i>N</i>-phospho-L-histidine-717 // sensor histidine kinase ArcB	363781	363855	-	3350667	3350699	+	204	250	573079	33487833	47.6829	1.76931e-223
Hfq-FLAG-antiHfq_1	EG12230	G0-8878:cyaR.ogrK.IGR	mRNA	sRNA:IGR	pitA	cyaR:cyaR.ogrK.IGR	metal phosphate:H<sup>+</sup> symporter PitA	small regulatory RNA CyaR:small regulatory RNA CyaR:prophage P2 late control protein OgrK	3637612	3638086	+	2167133	2167201	+	204	1156	358682	33701324	16.581	1.61608e-154
Hfq-FLAG-antiHfq_1	yshB.EST5UTR	G0-8872	5UTR	sRNA	yshB.EST5UTR	ryhB	uncharacterized protein YshB	small regulatory RNA RyhB	4053733	4053796	-	3580921	3580967	-	203	383	340558	33720222	52.4803	6.775e-239
Hfq-FLAG-antiHfq_1	EG10916	G0-17102	mRNA	sRNA	rpsQ	fliX	30S ribosomal subunit protein S17	small RNA FliX	3448319	3448343	-	2001910	2002291	-	202	199	200001	33860964	171.856	0
Hfq-FLAG-antiHfq_1	EG11079	rydC.EST3UTR:G0-10592	mRNA	3UTR:sRNA	ribF	rydC.EST3UTR:rydC	bifunctional riboflavin kinase / FMN adenylyltransferase	small regulatory RNA RydC:small regulatory RNA RydC	22023	22158	+	1491440	1491482	-	202	2763	733041	33325360	3.32366	6.90922e-38
Hfq-FLAG-antiHfq_1	ahpC.5UTR	EG31116	5UTR	sRNA	ahpC.5UTR	oxyS	alkyl hydroperoxide reductase, AhpC component	small regulatory RNA OxyS	638728	639075	+	4158277	4158299	-	202	1494	6952	34052718	662.282	0
Hfq-FLAG-antiHfq_1	EG10910	G0-8878:cyaR.ogrK.IGR	mRNA	sRNA:IGR	rpsK	cyaR:cyaR.ogrK.IGR	30S ribosomal subunit protein S11	small regulatory RNA CyaR:small regulatory RNA CyaR:prophage P2 late control protein OgrK	3441813	3442100	-	2167141	2167201	+	201	1962	358685	33700518	9.62544	1.9279e-111
Hfq-FLAG-antiHfq_1	G7718	G0-8872	mRNA	sRNA	yheT	ryhB	putative hydrolase YheT	small regulatory RNA RyhB	3483606	3483732	+	3580921	3580952	-	200	208	340561	33720397	95.206	1.7108e-273
Hfq-FLAG-antiHfq_1	EG12131	G0-8872	mRNA	sRNA	hscB	ryhB	[Fe-S] cluster biosynthesis co-chaperone HscB	small regulatory RNA RyhB	2658749	2658999	-	3580921	3580987	-	199	290	340562	33720315	67.9439	3.66602e-251
Hfq-FLAG-antiHfq_1	EG11688	G0-8878	mRNA	sRNA	yicL	cyaR	putative transporter YicL	small regulatory RNA CyaR	3838823	3839258	+	2167144	2167201	+	198	204	358688	33702276	91.1963	7.45638e-267
Hfq-FLAG-antiHfq_1	G6229	G0-8878:cyaR.ogrK.IGR	mRNA	sRNA:IGR	yaiZ	cyaR:cyaR.ogrK.IGR	DUF2754 domain-containing protein YaiZ	small regulatory RNA CyaR:small regulatory RNA CyaR:prophage P2 late control protein OgrK	399626	399691	+	2167150	2167201	+	196	118	358690	33702362	156.068	3.67602e-293
Hfq-FLAG-antiHfq_1	EG10872	G0-8878:cyaR.ogrK.IGR	mRNA	sRNA:IGR	rplK	cyaR:cyaR.ogrK.IGR	50S ribosomal subunit protein L11	small regulatory RNA CyaR:small regulatory RNA CyaR:prophage P2 late control protein OgrK	4178618	4178699	+	2167157	2167201	+	196	1072	358690	33701408	17.1787	7.22624e-151
Hfq-FLAG-antiHfq_1	EG10988	G0-8872	mRNA	sRNA	tar	ryhB	methyl-accepting chemotaxis protein Tar	small regulatory RNA RyhB	1972221	1972377	-	3580921	3580991	-	196	4880	340565	33715725	3.9762	3.16176e-48
Hfq-FLAG-antiHfq_1	EG10321	G7580	mRNA	mRNA	fliC	yqiB	flagellar filament structural protein	DUF1249 domain-containing protein YqiB	2003501	2003591	-	3176819	3176891	-	195	19478	46744	33994949	7.28079	4.3649e-90
Hfq-FLAG-antiHfq_1	EG12419	G0-8867	mRNA	sRNA	gatY	gcvB	tagatose-1,6-bisphosphate aldolase 2	small regulatory RNA GcvB	2177117	2177231	-	2942717	2942900	+	194	3743	686084	33371345	2.52103	1.34348e-21
Hfq-FLAG-antiHfq_1	EG10710	cpxP.3UTR:G0-16649:fieF.EST5UTR	mRNA	3UTR:sRNA:5UTR	pheT	cpxP.3UTR:cpxQ:fieF.EST5UTR	phenylalanine&mdash;tRNA ligase subunit &beta;	periplasmic protein CpxP:small regulatory RNA CpxQ:Zn<sup>2+</sup>/Fe<sup>2+</sup>/Cd<sup>2+</sup> exporter	1795342	1795718	-	4106355	4106389	+	193	1016	38750	34021407	166.78	0
Hfq-FLAG-antiHfq_1	G6414	EG31116	mRNA	sRNA	fiu	oxyS	iron catecholate outer membrane transporter Fiu	small regulatory RNA OxyS	841463	841543	-	4158277	4158309	-	192	943	7842	34052389	884.118	0
Hfq-FLAG-antiHfq_1	grxD.5UTR	G0-10677	5UTR	sRNA	grxD.5UTR	fnrS	glutaredoxin 4	small regulatory RNA FnrS	1734103	1734160	-	1409154	1409250	+	192	674	402428	33658072	23.8255	5.01487e-170
Hfq-FLAG-antiHfq_1	G0-8872	EG10602	sRNA	mRNA	ryhB	motB	small regulatory RNA RyhB	motility protein B	3580980	3581018	-	1975804	1976096	-	192	128345	6926	33925903	7.32776	1.25584e-88
Hfq-FLAG-antiHfq_1	EG11225	G0-8878:cyaR.ogrK.IGR	mRNA	sRNA:IGR	dcuA	cyaR:cyaR.ogrK.IGR	C4-dicarboxylate transporter DcuA	small regulatory RNA CyaR:small regulatory RNA CyaR:prophage P2 late control protein OgrK	4366618	4366775	-	2167177	2167202	+	191	505	358695	33701975	35.5363	7.78101e-198
Hfq-FLAG-antiHfq_1	smpB.EST3UTR	flgL.EST3UTR	3UTR	3UTR	smpB.EST3UTR	flgL.EST3UTR	SsrA-binding protein	flagellar hook-filament junction protein 2	2755306	2755407	+	1141032	1141064	+	190	2192	596718	33462266	4.8607	3.6592e-58
Hfq-FLAG-antiHfq_1	EG10674	G0-8871:arcB.AS	mRNA	sRNA:AS	oppA	arcZ:arcB.AS	oligopeptide ABC transporter periplasmic binding protein	small regulatory RNA ArcZ:ArcB-<i>N</i>-phospho-L-histidine-292 // ArcB-phospho-L-aspartate-576 // ArcB-<i>N</i>-phospho-L-histidine-717 // sensor histidine kinase ArcB	1302412	1302461	+	3350666	3350699	+	189	254	573094	33487829	43.48	2.89442e-201
Hfq-FLAG-antiHfq_1	G0-10700	omrB.omrA.IGR:G0-8882	other-ncRNA	IGR:sRNA	G0-10700	omrB.omrA.IGR:omrB		small regulatory RNA OmrB:small regulatory RNA OmrA:small regulatory RNA OmrB	2277942	2278283	-	2976303	2976352	-	187	715	38203	34022261	232.917	0
Hfq-FLAG-antiHfq_1	EG10866	G0-17102	mRNA	sRNA	rplC	fliX	50S ribosomal subunit protein L3	small RNA FliX	3452633	3452796	-	2001910	2001944	-	187	1744	136673	33922762	26.6136	7.06761e-180
Hfq-FLAG-antiHfq_1	mltB.srlA.IGR:srlA.5UTR:G8210	EG30098	IGR:5UTR:mRNA	sRNA	mltB.srlA.IGR:srlA.5UTR:srlA	spf	membrane-bound lytic murein transglycosylase B:sorbitol-specific PTS enzyme IIC<sub>2</sub> component:sorbitol-specific PTS enzyme IIC<sub>2</sub> component:sorbitol-specific PTS enzyme IIC<sub>2</sub> component	small regulatory RNA Spot 42	2825789	2826061	+	4049871	4049989	+	187	4089	51755	34005335	30.0483	1.7139e-191
Hfq-FLAG-antiHfq_1	dmsA.5UTR	EG10232	5UTR	mRNA	dmsA.5UTR	dmsA	dimethyl sulfoxide reductase subunit A	dimethyl sulfoxide reductase subunit A	940839	940957	+	941901	942366	+	187	127897	806	33932476	61.5548	1.20663e-241
Hfq-FLAG-antiHfq_1	bamA.skp.TU	cpxP.3UTR:G0-16649:fieF.EST5UTR	TU	3UTR:sRNA:5UTR	bamA.skp.TU	cpxP.3UTR:cpxQ:fieF.EST5UTR	outer membrane protein assembly factor BamA:periplasmic chaperone Skp	periplasmic protein CpxP:small regulatory RNA CpxQ:Zn<sup>2+</sup>/Fe<sup>2+</sup>/Cd<sup>2+</sup> exporter	200305	200458	+	4106357	4106388	+	186	1422	38757	34021001	114.818	2.07554e-293
Hfq-FLAG-antiHfq_1	feoA.5UTR	uhpT.EST3UTR:G0-17104	5UTR	3UTR:sRNA	feoA.5UTR	uhpT.EST3UTR:uhpU	ferrous iron transport protein A	hexose-6-phosphate:phosphate antiporter:small RNA UhpU	3540057	3540163	+	3845730	3845761	-	184	1285	19795	34040102	246.235	0
Hfq-FLAG-antiHfq_1	EG12111	G0-17021.AS:G0-10671	mRNA	AS:sRNA	nlpD	mgtT.AS:mgrR	murein hydrolase activator NlpD	protein MgtT:small regulatory RNA MgrR	2867501	2867969	-	1622817	1622850	-	184	9905	21965	34029312	28.7796	7.76787e-186
Hfq-FLAG-antiHfq_1	G7028	G0-8878:cyaR.ogrK.IGR	mRNA	sRNA:IGR	flhB	cyaR:cyaR.ogrK.IGR	flagellar biosynthesis protein FlhB	small regulatory RNA CyaR:small regulatory RNA CyaR:prophage P2 late control protein OgrK	1965613	1966090	-	2167154	2167202	+	184	3544	358702	33698936	4.8776	3.23177e-57
Hfq-FLAG-antiHfq_1	mepS.5UTR	G6586	5UTR	mRNA	mepS.5UTR	ymfH	peptidoglycan endopeptidase/peptidoglycan L,D-carboxypeptidase	e14 prophage; putative protein YmfH	2269810	2270081	+	1201193	1201220	-	183	793	3230	34057160	2433.23	0
Hfq-FLAG-antiHfq_1	EG10989	G0-8878	mRNA	sRNA	tdcA	cyaR	DNA-binding transcriptional activator TdcA	small regulatory RNA CyaR	3266201	3266296	-	2167155	2167201	+	183	877	358703	33701603	19.605	1.44661e-149
Hfq-FLAG-antiHfq_1	EG11852	G0-8878:cyaR.ogrK.IGR	mRNA	sRNA:IGR	dtd	cyaR:cyaR.ogrK.IGR	D-aminoacyl-tRNA deacylase	small regulatory RNA CyaR:small regulatory RNA CyaR:prophage P2 late control protein OgrK	4077026	4077491	+	2167148	2167201	+	183	1708	358703	33700772	10.0663	4.61007e-104
Hfq-FLAG-antiHfq_1	EG10321	gcvB.ygdI.IGR	mRNA	IGR	fliC	gcvB.ygdI.IGR	flagellar filament structural protein	small regulatory RNA GcvB:DUF903 domain-containing lipoprotein YgdI	2003221	2003300	-	2942901	2942902	+	182	8000	88039	33965145	8.77687	2.40401e-96
Hfq-FLAG-antiHfq_1	G6562	G0-8872	mRNA	sRNA	flgN	ryhB	flagellar biosynthesis protein FlgN	small regulatory RNA RyhB	1129502	1129596	-	3580921	3580958	-	180	627	340581	33719978	28.4231	3.73912e-172
Hfq-FLAG-antiHfq_1	G0-8866	EG10669:ompA.5UTR	sRNA	mRNA:5UTR	micA	ompA:ompA.5UTR	small regulatory RNA MicA	outer membrane protein A:outer membrane protein A	2814801	2814836	+	1020011	1020098	-	180	77769	2011	33981406	39.1107	1.29901e-202
Hfq-FLAG-antiHfq_1	EG10391	G0-8871	mRNA	sRNA	glpA	arcZ	anaerobic glycerol-3-phosphate dehydrogenase subunit A	small regulatory RNA ArcZ	2354019	2354283	+	3350663	3350699	+	180	4636	573103	33483447	2.26844	4.16758e-15
Hfq-FLAG-antiHfq_1	tdcG.yhaO.IGR	G0-10677	IGR	sRNA	tdcG.yhaO.IGR	fnrS	L-serine deaminase III	small regulatory RNA FnrS	3258011	3258107	-	1409162	1409250	+	180	8103	402440	33650643	1.85746	2.60956e-07
Hfq-FLAG-antiHfq_1	EG10304	G0-8872	mRNA	sRNA	fhuC	ryhB	iron(III) hydroxamate ABC transporter ATP binding subunit	small regulatory RNA RyhB	169801	169892	+	3580921	3580948	-	179	2930	340582	33717675	6.04813	8.06526e-69
Hfq-FLAG-antiHfq_1	EG11545:G0-17101:flgL.EST3UTR	dsrA.yodD.IGR:G7047	mRNA:sRNA:3UTR	IGR:sRNA	flgL:flgO:flgL.EST3UTR	dsrA.yodD.IGR:dsrA	flagellar hook-filament junction protein 2:small RNA FlgO:flagellar hook-filament junction protein 2	small regulatory RNA DsrA:stress-induced protein:small regulatory RNA DsrA	1140984	1140993	+	2025221	2025259	-	179	345612	9258	33706317	1.88564	8.22952e-08
Hfq-FLAG-antiHfq_1	EG10824	G0-8871	mRNA	sRNA	recB	arcZ	exodeoxyribonuclease V subunit RecB	small regulatory RNA ArcZ	2953163	2953184	-	3350666	3350699	+	179	43	573104	33488040	243.243	1.28256e-265
Hfq-FLAG-antiHfq_1	dadA.5UTR	ryhB.yhhX.IGR:G0-8872	5UTR	IGR:sRNA	dadA.5UTR	ryhB.yhhX.IGR:ryhB	D-amino acid dehydrogenase	small regulatory RNA RyhB:putative oxidoreductase YhhX:small regulatory RNA RyhB	1237432	1237600	+	3580921	3580969	-	179	275	340582	33720330	64.4452	2.34771e-222
Hfq-FLAG-antiHfq_1	G372	G0-8871	mRNA	sRNA	yaeP	arcZ	PF06786 family protein YaeP	small regulatory RNA ArcZ	214002	214164	-	3350663	3350698	+	179	495	573104	33487588	21.1299	3.49473e-147
Hfq-FLAG-antiHfq_1	EG12754	G0-8878:cyaR.ogrK.IGR	mRNA	sRNA:IGR	yhaO	cyaR:cyaR.ogrK.IGR		small regulatory RNA CyaR:small regulatory RNA CyaR:prophage P2 late control protein OgrK	3256701	3256755	-	2167150	2167201	+	178	1090	358708	33701390	15.3426	4.71248e-129
Hfq-FLAG-antiHfq_1	G7047	G0-10677	sRNA	sRNA	dsrA	fnrS	small regulatory RNA DsrA	small regulatory RNA FnrS	2025262	2025312	-	1409201	1409250	+	178	7214	366027	33687947	2.27094	4.2664e-15
Hfq-FLAG-antiHfq_1	insL-1.AS	G0-8878	AS	sRNA	insL-1.AS	cyaR		small regulatory RNA CyaR	16148	16258	-	2167150	2167202	+	176	2711	358710	33699769	6.09911	5.08001e-68
Hfq-FLAG-antiHfq_1	EG31116	tdcB.tdcA.TU	sRNA	TU	oxyS	tdcB.tdcA.TU	small regulatory RNA OxyS	catabolic threonine dehydratase:DNA-binding transcriptional activator TdcA	4158319	4158417	-	3266110	3266558	-	175	5885	2813	34052493	359.974	0
Hfq-FLAG-antiHfq_1	G6638	G0-8871	mRNA	sRNA	yciT	arcZ	DNA-binding transcriptional dual regulator YciT	small regulatory RNA ArcZ	1344243	1344364	-	3350667	3350699	+	175	386	573108	33487697	26.4911	1.75717e-157
Hfq-FLAG-antiHfq_1	EG11179:tRNAnn129:rimP.metY.TU	G0-8878:cyaR.ogrK.IGR	mRNA:3UTR:TU	sRNA:IGR	rimP:metY.3UTR:rimP.metY.TU	cyaR:cyaR.ogrK.IGR	ribosome maturation factor RimP:tRNA-initiator Met(CAU):ribosome maturation factor RimP:tRNA-initiator Met(CAU)	small regulatory RNA CyaR:small regulatory RNA CyaR:prophage P2 late control protein OgrK	3317775	3318053	-	2167156	2167202	+	175	802	358711	33701678	20.5008	9.95679e-146
Hfq-FLAG-antiHfq_1	EG12427	G0-17102	mRNA	sRNA	modA	fliX	molybdate ABC transporter periplasmic binding protein	small RNA FliX	795101	795164	+	2001911	2001928	-	174	347	136686	33924159	124.453	7.60282e-269
Hfq-FLAG-antiHfq_1	EG12522	G0-8878:cyaR.ogrK.IGR	mRNA	sRNA:IGR	garD	cyaR:cyaR.ogrK.IGR	GarD	small regulatory RNA CyaR:small regulatory RNA CyaR:prophage P2 late control protein OgrK	3276222	3276692	+	2167141	2167201	+	174	4104	358712	33698376	3.98295	2.53678e-42
Hfq-FLAG-antiHfq_1	G0-8871	EG10398	sRNA	mRNA	arcZ	glpK	small regulatory RNA ArcZ	glycerol kinase	3350615	3350656	+	4117006	4117099	-	173	496520	1484	33563189	7.88023	9.94789e-82
Hfq-FLAG-antiHfq_1	secB.grxC.TU	G0-8871	TU	sRNA	secB.grxC.TU	arcZ	protein export chaperone SecB:oxidized glutaredoxin 3 // reduced glutaredoxin 3	small regulatory RNA ArcZ	3784104	3784196	-	3350669	3350698	+	173	678	573110	33487405	14.9094	1.06039e-120
Hfq-FLAG-antiHfq_1	EG11005	G0-8871	mRNA	sRNA	tnaA	arcZ	tryptophanase	small regulatory RNA ArcZ	3888907	3889074	+	3350667	3350699	+	173	641	573110	33487442	15.77	2.15319e-124
Hfq-FLAG-antiHfq_1	kgtP.EST5UTR	G0-8867	5UTR	sRNA	kgtP.EST5UTR	gcvB	&alpha;-ketoglutarate:H<sup>+</sup> symporter	small regulatory RNA GcvB	2725709	2725803	-	2942729	2942902	+	173	1615	774326	33285252	4.6047	6.09369e-49
Hfq-FLAG-antiHfq_1	G7456:tcdA.EST5UTR	G0-8878	mRNA:5UTR	sRNA	tcdA:tcdA.EST5UTR	cyaR	tRNA threonylcarbamoyladenosine dehydratase:tRNA threonylcarbamoyladenosine dehydratase	small regulatory RNA CyaR	2945589	2945894	-	2167141	2167202	+	173	491	358713	33701989	33.1034	2.33927e-174
Hfq-FLAG-antiHfq_1	csgD.5UTR	G0-8863	5UTR	sRNA	csgD.5UTR	rprA	DNA-binding transcriptional dual regulator CsgD	small regulatory RNA RprA	1103300	1103326	-	1770454	1770479	+	172	1002	4669	34055523	1252.06	0
Hfq-FLAG-antiHfq_1	EG11111	G0-8871	mRNA	sRNA	cspD	arcZ	DNA replication inhibitor CspD	small regulatory RNA ArcZ	922412	922500	-	3350671	3350698	+	171	305	573112	33487778	32.7599	5.35033e-166
Hfq-FLAG-antiHfq_1	G377	G0-8872	mRNA	sRNA	fliI	ryhB	flagellar export ATPase FliI	small regulatory RNA RyhB	2016521	2016694	+	3580921	3580952	-	170	682	340591	33719923	24.6785	1.76769e-153
Hfq-FLAG-antiHfq_1	EG10705	G0-8878	mRNA	sRNA	pgpB	cyaR	phosphatidylglycerophosphatase B	small regulatory RNA CyaR	1339403	1339788	+	2167147	2167201	+	170	523	358716	33701957	30.5388	2.59279e-166
Hfq-FLAG-antiHfq_1	ycjF.tyrR.TU:EG11042	G0-8878:cyaR.ogrK.IGR	TU:mRNA	sRNA:IGR	ycjF.tyrR.TU:tyrR	cyaR:cyaR.ogrK.IGR	DUF697 domain-containing inner membrane protein YcjF:DNA-binding transcriptional dual regulator TyrR:DNA-binding transcriptional dual regulator TyrR	small regulatory RNA CyaR:small regulatory RNA CyaR:prophage P2 late control protein OgrK	1386690	1386958	+	2167158	2167201	+	170	3259	358716	33699221	4.90042	9.16951e-53
Hfq-FLAG-antiHfq_1	ygaC.5UTR	G0-8871	5UTR	sRNA	ygaC.5UTR	arcZ	DUF2002 domain-containing protein YgaC	small regulatory RNA ArcZ	2800418	2800600	-	3350661	3350698	+	169	482	573114	33487601	20.4872	7.31054e-137
Hfq-FLAG-antiHfq_1	G0-8867	G7804	sRNA	mRNA	gcvB	ysgA	small regulatory RNA GcvB	putative dienelactone hydrolase	2942695	2942780	+	4015907	4016181	-	169	481299	1608	33578290	7.33237	1.72656e-75
Hfq-FLAG-antiHfq_1	G7035	mcaS.abgR.IGR:G0-8899	mRNA	IGR:sRNA	yecR	mcaS.abgR.IGR:mcaS	lipoprotein YecR	small regulatory RNA McaS:putative LysR-type DNA-binding transcriptional regulator AbgR:small regulatory RNA McaS	1988409	1988586	+	1405656	1405698	-	168	758	125010	33935430	60.1657	2.66905e-215
Hfq-FLAG-antiHfq_1	EG11318	G0-8878:cyaR.ogrK.IGR	mRNA	sRNA:IGR	fabG	cyaR:cyaR.ogrK.IGR	3-oxoacyl-[acyl-carrier-protein] reductase FabG	small regulatory RNA CyaR:small regulatory RNA CyaR:prophage P2 late control protein OgrK	1151204	1151296	+	2167136	2167202	+	166	1086	358720	33701394	14.3605	6.3497e-116
Hfq-FLAG-antiHfq_1	EG10286	G0-8867	mRNA	sRNA	fecA	gcvB	ferric citrate outer membrane transporter	small regulatory RNA GcvB	4514920	4515192	-	2942724	2942903	+	166	2753	774333	33284114	2.59186	7.35623e-19
Hfq-FLAG-antiHfq_1	EG10271	G0-8872	mRNA	sRNA	exbB	ryhB	Ton complex subunit ExbB	small regulatory RNA RyhB	3151110	3151400	-	3580921	3580990	-	165	1286	340596	33719319	12.7023	8.06252e-108
Hfq-FLAG-antiHfq_1	EG12230	G0-17021.AS:G0-10671	mRNA	AS:sRNA	pitA	mgtT.AS:mgrR	metal phosphate:H<sup>+</sup> symporter PitA	protein MgtT:small regulatory RNA MgrR	3637653	3638085	+	1622817	1622880	-	165	1195	21984	34038022	213.783	1.24777e-303
Hfq-FLAG-antiHfq_1	G7128	G0-8872	mRNA	sRNA	gatZ	ryhB	putative tagatose-1,6-bisphosphate aldolase 2 chaperone	small regulatory RNA RyhB	2175801	2176100	-	3580921	3580987	-	165	9741	340596	33710864	1.67653	0.00326656
Hfq-FLAG-antiHfq_1	G0-8871	EG10334	sRNA	mRNA	arcZ	fre	small regulatory RNA ArcZ	NAD(P)H-flavin reductase	3350641	3350659	+	4026801	4026895	+	163	496530	1395	33563278	7.89828	7.34741e-77
Hfq-FLAG-antiHfq_1	cpxP.3UTR:G0-16649	cfa.5UTR	3UTR:sRNA	5UTR	cpxP.3UTR:cpxQ	cfa.5UTR	periplasmic protein CpxP:small regulatory RNA CpxQ	cyclopropane fatty acyl phospholipid synthase	4106329	4106343	+	1741252	1741296	+	163	29976	1521	34029706	121.659	2.41995e-261
Hfq-FLAG-antiHfq_1	fecI.5UTR	mcaS.abgR.IGR	5UTR	IGR	fecI.5UTR	mcaS.abgR.IGR	RNA polymerase sigma factor FecI	small regulatory RNA McaS:putative LysR-type DNA-binding transcriptional regulator AbgR	4518204	4518263	-	1405656	1405724	-	163	991	126729	33933483	44.0419	6.61518e-189
Hfq-FLAG-antiHfq_1	G0-8867	tcyJ.fliZ.TU	sRNA	TU	gcvB	tcyJ.fliZ.TU	small regulatory RNA GcvB	cystine ABC transporter periplasmic binding protein:DNA-binding transcriptional regulator FliZ	2942694	2942700	+	2000335	2000499	-	163	120274	4308	33936621	10.676	8.67921e-98
Hfq-FLAG-antiHfq_1	yiaV.AS	G0-8871	AS	sRNA	yiaV.AS	arcZ	putative membrane fusion protein YiaV	small regulatory RNA ArcZ	3753457	3753524	+	3350667	3350698	+	162	315	573121	33487768	30.05	2.42152e-152
Hfq-FLAG-antiHfq_1	EG30050:leuU.secG.TU:EG12095:secG.5UTR:tRNAnn134	G0-8878:cyaR.ogrK.IGR	tRNA:TU:mRNA:5UTR:5UTR	sRNA:IGR	leuU:leuU.secG.TU:secG:secG.5UTR:leuU.5UTR	cyaR:cyaR.ogrK.IGR	tRNA-Leu(GAG):tRNA-Leu(GAG):Sec translocon subunit SecG:Sec translocon subunit SecG:Sec translocon subunit SecG:tRNA-Leu(GAG)	small regulatory RNA CyaR:small regulatory RNA CyaR:prophage P2 late control protein OgrK	3322102	3322565	-	2167156	2167201	+	162	5165	358724	33697315	2.94632	2.26638e-24
Hfq-FLAG-antiHfq_1	G6140	G0-8871	mRNA	sRNA	yagE	arcZ	CP4-6 prophage; putative 2-dehydro-3-deoxygluconate aldolase	small regulatory RNA ArcZ	282401	282519	+	3350673	3350698	+	161	43	573122	33488040	218.776	1.91063e-235
Hfq-FLAG-antiHfq_1	EG10407	G0-8878:cyaR.ogrK.IGR	mRNA	sRNA:IGR	gltX	cyaR:cyaR.ogrK.IGR	glutamate&mdash;tRNA ligase	small regulatory RNA CyaR:small regulatory RNA CyaR:prophage P2 late control protein OgrK	2519515	2519573	-	2167150	2167201	+	161	171	358725	33702309	88.4561	1.30653e-214
Hfq-FLAG-antiHfq_1	EG11684	G0-8871	mRNA	sRNA	yicH	arcZ	AsmA family protein YicH	small regulatory RNA ArcZ	3831951	3832304	+	3350676	3350699	+	160	189	573123	33487894	49.465	4.92287e-176
Hfq-FLAG-antiHfq_1	EG12069	G0-8871	mRNA	sRNA	mqo	arcZ	malate:quinone oxidoreductase	small regulatory RNA ArcZ	2306401	2306657	-	3350667	3350699	+	160	38	573123	33488045	246.024	3.43331e-237
Hfq-FLAG-antiHfq_1	G0-8871	blr.EST3UTR	sRNA	3UTR	arcZ	blr.EST3UTR	small regulatory RNA ArcZ	&beta;-lactam resistance protein	3350641	3350655	+	1704602	1704760	+	159	496534	936	33563737	11.4827	2.53959e-96
Hfq-FLAG-antiHfq_1	EG11743	G0-8871	mRNA	sRNA	yddB	arcZ	putative TonB-dependent receptor YddB	small regulatory RNA ArcZ	1577415	1577596	-	3350663	3350698	+	159	446	573124	33487637	20.8304	2.08912e-129
Hfq-FLAG-antiHfq_1	EG11699	G0-8872	mRNA	sRNA	gpmA	ryhB	2,3-bisphosphoglycerate-dependent phosphoglycerate mutase	small regulatory RNA RyhB	787004	787300	-	3580921	3580986	-	159	3627	340602	33716978	4.33961	1.08762e-42
Hfq-FLAG-antiHfq_1	EG10155	G0-8878:cyaR.ogrK.IGR	mRNA	sRNA:IGR	cirA	cyaR:cyaR.ogrK.IGR	iron-catecholate outer membrane transporter CirA	small regulatory RNA CyaR:small regulatory RNA CyaR:prophage P2 late control protein OgrK	2246417	2246588	-	2167144	2167201	+	159	2109	358727	33700371	7.08257	2.07487e-69
Hfq-FLAG-antiHfq_1	G0-8871	ygaC.5UTR	sRNA	5UTR	arcZ	ygaC.5UTR	small regulatory RNA ArcZ	DUF2002 domain-containing protein YgaC	3350641	3350657	+	2800393	2800398	-	158	496535	269	33564404	39.704	5.17279e-165
Hfq-FLAG-antiHfq_1	EG11352	G0-8872	mRNA	sRNA	waaO	ryhB	UDP-D-glucose:(glucosyl)LPS &alpha;-1,3-glucosyltransferase	small regulatory RNA RyhB	3802434	3802597	-	3580921	3580991	-	158	384	340603	33720221	40.735	5.28191e-171
Hfq-FLAG-antiHfq_1	nadE.5UTR	G0-8878:cyaR.ogrK.IGR	5UTR	sRNA:IGR	nadE.5UTR	cyaR:cyaR.ogrK.IGR	NH<sub>3</sub>-dependent NAD<sup>+</sup> synthetase	small regulatory RNA CyaR:small regulatory RNA CyaR:prophage P2 late control protein OgrK	1822376	1822441	+	2167138	2167201	+	158	433	358728	33702047	34.2815	8.3936e-161
Hfq-FLAG-antiHfq_1	EG10288	G0-17102	mRNA	sRNA	fecC	fliX	ferric citrate ABC transporter membrane subunit FecC	small RNA FliX	4513185	4513349	-	2001911	2001928	-	157	383	136703	33924123	101.726	6.5581e-231
Hfq-FLAG-antiHfq_1	G6085:G0-10535	G0-8878	mRNA:mRNA	sRNA	insB-1:insAB-1	cyaR	:	small regulatory RNA CyaR	19849	20093	-	2167144	2167202	+	157	311	358729	33702169	47.4275	8.10513e-178
Hfq-FLAG-antiHfq_1	pykA.5UTR	G0-8871	5UTR	sRNA	pykA.5UTR	arcZ	pyruvate kinase 2	small regulatory RNA ArcZ	1937545	1937632	+	3350664	3350699	+	157	317	573126	33487766	28.9385	1.68618e-145
Hfq-FLAG-antiHfq_1	EG12760:garP.5UTR:garD.garP.IGR	flgL.EST3UTR	mRNA:5UTR:IGR	3UTR	garP:garP.5UTR:garD.garP.IGR	flgL.EST3UTR	galactarate/D-glucarate transporter GarP:galactarate/D-glucarate transporter GarP:GarD:galactarate/D-glucarate transporter GarP	flagellar hook-filament junction protein 2	3274901	3274972	-	1141036	1141064	+	156	4360	596752	33460098	2.00619	4.53868e-08
Hfq-FLAG-antiHfq_1	pdeH.5UTR	G0-8867	5UTR	sRNA	pdeH.5UTR	gcvB	c-di-GMP phosphodiesterase PdeH	small regulatory RNA GcvB	3679206	3679228	-	2942817	2942903	+	156	982	658410	33401818	8.0591	1.51209e-73
Hfq-FLAG-antiHfq_1	G7459	G0-8867	mRNA	sRNA	rppH	gcvB	RNA pyrophosphohydrolase	small regulatory RNA GcvB	2968608	2968699	-	2942723	2942902	+	156	1239	774343	33285628	5.41224	7.42684e-52
Hfq-FLAG-antiHfq_1	G0-8871	EG11175	sRNA	mRNA	arcZ	garK	small regulatory RNA ArcZ	glycerate 2-kinase 1	3350641	3350656	+	3271508	3271595	-	155	496538	838	33563835	12.5028	1.40774e-98
Hfq-FLAG-antiHfq_1	EG10988	G0-8878:cyaR.ogrK.IGR	mRNA	sRNA:IGR	tar	cyaR:cyaR.ogrK.IGR	methyl-accepting chemotaxis protein Tar	small regulatory RNA CyaR:small regulatory RNA CyaR:prophage P2 late control protein OgrK	1972605	1973088	-	2167136	2167202	+	155	3557	358731	33698923	4.0935	1.58932e-38
Hfq-FLAG-antiHfq_1	EG11878	G0-8867	mRNA	sRNA	zapB	gcvB	cell division factor ZapB	small regulatory RNA GcvB	4118502	4118598	+	2942802	2942902	+	154	4465	658412	33398335	1.74955	0.00116502
Hfq-FLAG-antiHfq_1	EG12865	G0-8878	mRNA	sRNA	ydcH	cyaR	DUF465 domain-containing protein YdcH	small regulatory RNA CyaR	1498708	1498857	+	2167142	2167201	+	154	504	358732	33701976	28.7062	9.42291e-147
Hfq-FLAG-antiHfq_1	G6763	G0-8878:cyaR.ogrK.IGR	mRNA	sRNA:IGR	yncE	cyaR:cyaR.ogrK.IGR	PQQ-like domain-containing protein YncE	small regulatory RNA CyaR:small regulatory RNA CyaR:prophage P2 late control protein OgrK	1523302	1523790	+	2167138	2167202	+	154	8754	358732	33693726	1.65232	0.0359646
Hfq-FLAG-antiHfq_1	nuoA.5UTR	G0-10677	5UTR	sRNA	nuoA.5UTR	fnrS	NADH:quinone oxidoreductase subunit A	small regulatory RNA FnrS	2405060	2405196	-	1409161	1409200	+	153	25664	36262	33999287	5.58966	5.93959e-55
Hfq-FLAG-antiHfq_1	uspA.5UTR	G0-8867	5UTR	sRNA	uspA.5UTR	gcvB	universal stress protein A	small regulatory RNA GcvB	3640001	3640096	+	2942823	2942902	+	153	2894	658413	33399906	2.68188	1.79291e-18
Hfq-FLAG-antiHfq_1	ucpA.EST3UTR:EG12133	EG31116	3UTR:mRNA	sRNA	ucpA.EST3UTR:ucpA	oxyS	oxidoreductase UcpA:oxidoreductase UcpA	small regulatory RNA OxyS	2543785	2543993	-	4158277	4158300	-	153	2416	7001	34051796	308.017	0
Hfq-FLAG-antiHfq_1	EG10655	G0-8878:cyaR.ogrK.IGR	mRNA	sRNA:IGR	nirD	cyaR:cyaR.ogrK.IGR	nitrite reductase (NADH) small subunit	small regulatory RNA CyaR:small regulatory RNA CyaR:prophage P2 late control protein OgrK	3496801	3496868	+	2167162	2167201	+	153	4620	358733	33697860	3.11086	4.01748e-25
Hfq-FLAG-antiHfq_1	G6833	G0-8878:cyaR.ogrK.IGR	mRNA	sRNA:IGR	flxA	cyaR:cyaR.ogrK.IGR	Qin prophage; PF14282 family protein FlxA	small regulatory RNA CyaR:small regulatory RNA CyaR:prophage P2 late control protein OgrK	1646402	1646597	+	2167157	2167202	+	153	6737	358733	33695743	2.13319	4.95482e-10
Hfq-FLAG-antiHfq_1	yobA.EST5UTR	G0-10677	5UTR	sRNA	yobA.EST5UTR	fnrS	copper-binding protein	small regulatory RNA FnrS	1924816	1924999	-	1409168	1409250	+	152	2332	402468	33656414	5.45069	5.18525e-52
Hfq-FLAG-antiHfq_1	EG10817	G0-8872	mRNA	sRNA	rbsD	ryhB	D-ribose pyranase	small regulatory RNA RyhB	3932945	3933394	+	3580921	3580952	-	151	3061	340610	33717544	4.88329	3.34417e-46
Hfq-FLAG-antiHfq_1	G0-8867	G0-9383	sRNA	other-ncRNA	gcvB	sroC	small regulatory RNA GcvB	small regulatory RNA SroC	2942695	2942700	+	686801	686945	-	151	120286	7215	33933714	5.90414	7.26314e-57
Hfq-FLAG-antiHfq_1	G0-8867	G0-9383	sRNA	other-ncRNA	gcvB	sroC	small regulatory RNA GcvB	small regulatory RNA SroC	2942701	2942800	+	686801	686947	-	151	360880	7215	33693120	1.95398	2.17802e-07
Hfq-FLAG-antiHfq_1	G0-8871	EG10671	sRNA	mRNA	arcZ	ompF	small regulatory RNA ArcZ	outer membrane porin F	3350641	3350658	+	986007	986167	-	151	496542	4665	33560008	2.18772	1.24119e-10
Hfq-FLAG-antiHfq_1	EG12522	G0-8872	mRNA	sRNA	garD	ryhB	GarD	small regulatory RNA RyhB	3276137	3276298	+	3580921	3580958	-	151	2513	340610	33718092	5.94826	2.01058e-56
Hfq-FLAG-antiHfq_1	EG11246	G0-8878	mRNA	sRNA	uspE	cyaR	universal stress protein E	small regulatory RNA CyaR	1397822	1397998	-	2167164	2167202	+	151	482	358735	33701998	29.4315	3.61288e-145
Hfq-FLAG-antiHfq_1	nagE.5UTR	mcaS.abgR.IGR	5UTR	IGR	nagE.5UTR	mcaS.abgR.IGR	N-acetylglucosamine-specific PTS enzyme IIABC component	small regulatory RNA McaS:putative LysR-type DNA-binding transcriptional regulator AbgR	703821	703900	+	1405656	1405725	-	150	335	126742	33934139	119.884	5.17914e-230
Hfq-FLAG-antiHfq_1	EG11385	G0-10677	mRNA	sRNA	ahpF	fnrS	alkyl hydroperoxide reductase, AhpF component	small regulatory RNA FnrS	641061	641326	+	1409166	1409250	+	150	2501	402470	33656245	5.01545	4.98119e-47
Hfq-FLAG-antiHfq_1	EG10545	sucD.EST3UTR:G0-17009	mRNA	3UTR:sRNA	lpxA	sucD.EST3UTR:sdhX	acyl-[acyl-carrier-protein]&mdash;UDP-<i>N</i>-acetylglucosamine <i>O</i>-acyltransferase	succinyl-CoA synthetase subunit &alpha;:small regulatory RNA SdhX	202511	202796	+	765088	765149	+	150	1441	213016	33846759	16.5399	4.27243e-114
Hfq-FLAG-antiHfq_1	G6492	G0-8871	mRNA	sRNA	ymbA	arcZ		small regulatory RNA ArcZ	1015218	1015298	+	3350668	3350698	+	149	167	573134	33487916	52.1317	5.69919e-166
Hfq-FLAG-antiHfq_1	G7027	G0-8871	mRNA	sRNA	flhE	arcZ	flagellar protein FlhE	small regulatory RNA ArcZ	1962660	1962670	-	3350665	3350698	+	149	215	573134	33487868	40.4929	2.75128e-154
Hfq-FLAG-antiHfq_1	EG11085	G0-8878:cyaR.ogrK.IGR	mRNA	sRNA:IGR	rsmH	cyaR:cyaR.ogrK.IGR	16S rRNA m<sup>4</sup>C1402 methyltransferase	small regulatory RNA CyaR:small regulatory RNA CyaR:prophage P2 late control protein OgrK	90801	90960	+	2167166	2167201	+	149	1241	358737	33701239	11.2794	3.95131e-90
Hfq-FLAG-antiHfq_1	btuE.btuC.TU	G0-8871	TU	sRNA	btuE.btuC.TU	arcZ	thioredoxin/glutathione peroxidase BtuE:vitamin B<sub>12</sub> ABC transporter membrane subunit	small regulatory RNA ArcZ	1794134	1794188	-	3350674	3350698	+	148	60	573135	33488023	144.126	6.49083e-204
Hfq-FLAG-antiHfq_1	EG10671	G0-8867	mRNA	sRNA	ompF	gcvB	outer membrane porin F	small regulatory RNA GcvB	986204	986300	-	2942720	2942895	+	148	3108	686130	33371980	2.31609	3.39406e-12
Hfq-FLAG-antiHfq_1	EG12188	G0-8872	mRNA	sRNA	ptsP	ryhB	PtsP-<i>N</i>-phospho-L-histidine // phosphoenolpyruvate-protein phosphotransferase PtsP	small regulatory RNA RyhB	2967613	2967800	-	3580921	3580926	-	148	666	340613	33719939	21.9995	1.10473e-126
Hfq-FLAG-antiHfq_1	EG10687:parE.yqiA.TU:G7578	G7580	mRNA:TU:mRNA	mRNA	parE:parE.yqiA.TU:yqiA	yqiB	DNA topoisomerase IV subunit B:DNA topoisomerase IV subunit B:esterase YqiA:esterase YqiA	DUF1249 domain-containing protein YqiB	3175217	3175595	-	3176466	3176899	-	148	591	54976	34005651	154.9	2.9708e-248
Hfq-FLAG-antiHfq_1	EG10106	G0-8878:cyaR.ogrK.IGR	mRNA	sRNA:IGR	atpI	cyaR:cyaR.ogrK.IGR	ATP synthase accessory factor AtpI	small regulatory RNA CyaR:small regulatory RNA CyaR:prophage P2 late control protein OgrK	3921911	3922318	-	2167150	2167202	+	148	576	358738	33701904	24.1388	1.8642e-131
Hfq-FLAG-antiHfq_1	csgD.5UTR	mcaS.abgR.IGR:G0-8899	5UTR	IGR:sRNA	csgD.5UTR	mcaS.abgR.IGR:mcaS	DNA-binding transcriptional dual regulator CsgD	small regulatory RNA McaS:putative LysR-type DNA-binding transcriptional regulator AbgR:small regulatory RNA McaS	1103190	1103324	-	1405657	1405718	-	147	1028	126745	33933446	38.2844	8.51085e-162
Hfq-FLAG-antiHfq_1	EG12416	G0-8872	mRNA	sRNA	gatC	ryhB	galactitol-specific PTS enzyme IIC component	small regulatory RNA RyhB	2173140	2173196	-	3580921	3580951	-	146	1184	340615	33719421	12.2072	1.11338e-92
Hfq-FLAG-antiHfq_1	ygeV.5UTR	G0-8872	5UTR	sRNA	ygeV.5UTR	ryhB	putative &sigma;<sup>54</sup>-dependent transcriptional regulator YgeV	small regulatory RNA RyhB	3005817	3005849	-	3580921	3580952	-	146	158	340615	33720447	91.4798	1.38422e-196
Hfq-FLAG-antiHfq_1	G6489	G0-8871	mRNA	sRNA	uup	arcZ	ATP-binding protein Uup	small regulatory RNA ArcZ	1010400	1010765	+	3350678	3350698	+	146	203	573137	33487880	42.0229	8.40029e-153
Hfq-FLAG-antiHfq_1	G7580	G7578	mRNA	mRNA	yqiB	yqiA	DUF1249 domain-containing protein YqiB	esterase YqiA	3176828	3176935	-	3175432	3175886	-	146	53902	1611	34005707	57.1747	6.40154e-187
Hfq-FLAG-antiHfq_1	G7823	G0-8878:cyaR.ogrK.IGR	mRNA	sRNA:IGR	yjcZ	cyaR:cyaR.ogrK.IGR		small regulatory RNA CyaR:small regulatory RNA CyaR:prophage P2 late control protein OgrK	4329416	4329900	+	2167144	2167201	+	146	4075	358740	33698405	3.36554	3.91586e-27
Hfq-FLAG-antiHfq_1	EG10949	G0-8871	mRNA	sRNA	sfsA	arcZ	sugar fermentation stimulation protein A	small regulatory RNA ArcZ	161301	161433	-	3350667	3350698	+	145	225	573138	33487858	37.6542	1.24615e-146
Hfq-FLAG-antiHfq_1	EG10426	G0-8878	mRNA	sRNA	helD	cyaR	DNA helicase IV	small regulatory RNA CyaR	1025906	1026092	+	2167169	2167202	+	145	118	358741	33702362	115.442	5.52636e-204
Hfq-FLAG-antiHfq_1	EG10232	G0-8872	mRNA	sRNA	dmsA	ryhB	dimethyl sulfoxide reductase subunit A	small regulatory RNA RyhB	941801	942188	+	3580921	3580966	-	145	706	340616	33719899	20.3322	7.4939e-120
Hfq-FLAG-antiHfq_1	EG12419	G7128	mRNA	mRNA	gatY	gatZ	tagatose-1,6-bisphosphate aldolase 2	putative tagatose-1,6-bisphosphate aldolase 2 chaperone	2176401	2176899	-	2174905	2175388	-	145	10684	8416	34042121	54.8965	3.4819e-185
Hfq-FLAG-antiHfq_1	EG12110	mcaS.abgR.IGR	mRNA	IGR	ydcF	mcaS.abgR.IGR	DUF218 domain-containing protein YdcF	small regulatory RNA McaS:putative LysR-type DNA-binding transcriptional regulator AbgR	1487421	1487471	+	1405657	1405697	-	144	36	126758	33934428	1070.84	0
Hfq-FLAG-antiHfq_1	ygiQ.EST5UTR	G0-8872	5UTR	sRNA	ygiQ.EST5UTR	ryhB	radical SAM superfamily protein YgiQ	small regulatory RNA RyhB	3160903	3161195	-	3580921	3580983	-	144	336	340617	33720269	42.4275	1.73604e-157
Hfq-FLAG-antiHfq_1	EG11246	G0-8872	mRNA	sRNA	uspE	ryhB	universal stress protein E	small regulatory RNA RyhB	1398144	1398377	-	3580921	3580976	-	144	3032	340617	33717573	4.70136	5.2508e-42
Hfq-FLAG-antiHfq_1	EG10550	G0-8878:cyaR.ogrK.IGR	mRNA	sRNA:IGR	lysC	cyaR:cyaR.ogrK.IGR	aspartate kinase III	small regulatory RNA CyaR:small regulatory RNA CyaR:prophage P2 late control protein OgrK	4231969	4232224	-	2167168	2167201	+	143	85	358743	33702395	158.05	5.2338e-213
Hfq-FLAG-antiHfq_1	EG11873	G0-8878:cyaR.ogrK.IGR	mRNA	sRNA:IGR	fieF	cyaR:cyaR.ogrK.IGR	Zn<sup>2+</sup>/Fe<sup>2+</sup>/Cd<sup>2+</sup> exporter	small regulatory RNA CyaR:small regulatory RNA CyaR:prophage P2 late control protein OgrK	4106506	4106976	+	2167150	2167201	+	143	343	358743	33702137	39.1666	6.25731e-152
Hfq-FLAG-antiHfq_1	G8210	cpxP.3UTR:G0-16649:fieF.EST5UTR	mRNA	3UTR:sRNA:5UTR	srlA	cpxP.3UTR:cpxQ:fieF.EST5UTR	sorbitol-specific PTS enzyme IIC<sub>2</sub> component	periplasmic protein CpxP:small regulatory RNA CpxQ:Zn<sup>2+</sup>/Fe<sup>2+</sup>/Cd<sup>2+</sup> exporter	2825801	2825899	+	4106357	4106388	+	142	985	38801	34021438	126.404	2.07801e-228
Hfq-FLAG-antiHfq_1	EG10321	G0-8878	mRNA	sRNA	fliC	cyaR	flagellar filament structural protein	small regulatory RNA CyaR	2002901	2003000	-	2167141	2167201	+	142	4457	358744	33698023	2.99272	7.33128e-22
Hfq-FLAG-antiHfq_1	EG11008	G0-8878:cyaR.ogrK.IGR	mRNA	sRNA:IGR	tolB	cyaR:cyaR.ogrK.IGR	Tol-Pal system periplasmic protein TolB	small regulatory RNA CyaR:small regulatory RNA CyaR:prophage P2 late control protein OgrK	777649	778097	+	2167141	2167202	+	142	190	358744	33702290	70.2117	1.44471e-178
Hfq-FLAG-antiHfq_1	EG10319	mcaS.abgR.IGR	mRNA	IGR	flhC	mcaS.abgR.IGR	DNA-binding transcriptional dual regulator FlhC	small regulatory RNA McaS:putative LysR-type DNA-binding transcriptional regulator AbgR	1977412	1977800	-	1405657	1405720	-	142	1230	126750	33933244	30.9073	1.40918e-144
Hfq-FLAG-antiHfq_1	G7579	G0-8872	mRNA	sRNA	cpdA	ryhB	cAMP phosphodiesterase	small regulatory RNA RyhB	3176122	3176387	-	3580920	3580983	-	141	2426	340620	33718179	5.75337	5.96428e-51
Hfq-FLAG-antiHfq_1	ycjF.tyrR.TU:EG11042	G0-8872	TU:mRNA	sRNA	ycjF.tyrR.TU:tyrR	ryhB	DUF697 domain-containing inner membrane protein YcjF:DNA-binding transcriptional dual regulator TyrR:DNA-binding transcriptional dual regulator TyrR	small regulatory RNA RyhB	1386694	1386990	+	3580921	3580989	-	141	3288	340620	33717317	4.24493	2.69818e-36
Hfq-FLAG-antiHfq_1	chiP.5UTR:G0-17083:G6370	G0-10677	5UTR:mRNA:mRNA	sRNA	chiP.5UTR:chiZ:chiP	fnrS	chitooligosaccharide outer membrane channel:small regulatory RNA ChiZ:chitooligosaccharide outer membrane channel	small regulatory RNA FnrS	708301	708380	+	1409210	1409251	+	140	7433	366065	33687728	1.73331	0.0104897
Hfq-FLAG-antiHfq_1	glpT.5UTR	G0-8871	5UTR	sRNA	glpT.5UTR	arcZ	sn-glycerol 3-phosphate:phosphate antiporter	small regulatory RNA ArcZ	2352401	2352452	-	3350671	3350699	+	140	4217	573143	33483866	1.93953	3.2789e-06
Hfq-FLAG-antiHfq_1	crfC.5UTR	G0-8867	5UTR	sRNA	crfC.5UTR	gcvB		small regulatory RNA GcvB	4327109	4327128	+	2942846	2942902	+	140	164	658426	33402636	43.307	1.60243e-145
Hfq-FLAG-antiHfq_1	EG12111	G0-8878:cyaR.ogrK.IGR	mRNA	sRNA:IGR	nlpD	cyaR:cyaR.ogrK.IGR	murein hydrolase activator NlpD	small regulatory RNA CyaR:small regulatory RNA CyaR:prophage P2 late control protein OgrK	2868417	2868794	-	2167157	2167201	+	140	405	358746	33702075	32.4745	3.22801e-139
Hfq-FLAG-antiHfq_1	EG12754:yhaO.EST5UTR:tdcG.yhaO.IGR	G7622:yhaM.yhaO.TU:EG12754	mRNA:5UTR:IGR	mRNA:TU:mRNA	yhaO:yhaO.EST5UTR:tdcG.yhaO.IGR	yhaM:yhaM.yhaO.TU:yhaO	::L-serine deaminase III	::	3257718	3258095	-	3256503	3256994	-	140	12790	5547	34042889	67.1778	2.67636e-190
Hfq-FLAG-antiHfq_1	EG10454	cpxP.3UTR:G0-16649:fieF.EST5UTR	mRNA	3UTR:sRNA:5UTR	truA	cpxP.3UTR:cpxQ:fieF.EST5UTR	tRNA pseudouridine<sup>38-40</sup> synthase	periplasmic protein CpxP:small regulatory RNA CpxQ:Zn<sup>2+</sup>/Fe<sup>2+</sup>/Cd<sup>2+</sup> exporter	2434915	2435269	-	4106354	4106388	+	139	3621	38804	34018802	33.6534	6.11556e-148
Hfq-FLAG-antiHfq_1	EG11394	EG30098	mRNA	sRNA	fabR	spf	DNA-binding transcriptional repressor FabR	small regulatory RNA Spot 42	4161707	4161757	+	4049949	4050008	+	139	150	325099	33735978	96.1615	7.90867e-190
Hfq-FLAG-antiHfq_1	EG10501	G0-8867	mRNA	sRNA	ilvM	gcvB	acetolactate synthase II subunit IlvM	small regulatory RNA GcvB	3952387	3952450	+	2942719	2942900	+	137	337	686141	33374751	19.774	6.97273e-107
Hfq-FLAG-antiHfq_1	G6718	G0-8872	mRNA	sRNA	paaJ	ryhB	&beta;-ketoadipyl-CoA thiolase	small regulatory RNA RyhB	1461911	1462082	+	3580921	3580976	-	136	279	340625	33720326	48.2558	1.48468e-154
Hfq-FLAG-antiHfq_1	G6833	mcaS.abgR.IGR	mRNA	IGR	flxA	mcaS.abgR.IGR	Qin prophage; PF14282 family protein FlxA	small regulatory RNA McaS:putative LysR-type DNA-binding transcriptional regulator AbgR	1646411	1646669	+	1405656	1405697	-	136	10762	125042	33925426	3.42859	4.89322e-26
Hfq-FLAG-antiHfq_1	EG10979	G0-8872	mRNA	sRNA	sucA	ryhB	subunit of E1(0) component of 2-oxoglutarate dehydrogenase	small regulatory RNA RyhB	759103	759164	+	3580921	3580952	-	135	204	340626	33720401	65.5116	3.12765e-167
Hfq-FLAG-antiHfq_1	G7128	G0-8871	mRNA	sRNA	gatZ	arcZ	putative tagatose-1,6-bisphosphate aldolase 2 chaperone	small regulatory RNA ArcZ	2175150	2175183	-	3350667	3350698	+	135	2470	573148	33485613	3.19322	2.42658e-22
Hfq-FLAG-antiHfq_1	EG10401	G0-10677	mRNA	sRNA	glpT	fnrS	sn-glycerol 3-phosphate:phosphate antiporter	small regulatory RNA FnrS	2352206	2352300	-	1409207	1409250	+	135	6551	366070	33688610	1.89647	8.45018e-05
Hfq-FLAG-antiHfq_1	EG10236	G0-8871:arcB.AS	mRNA	sRNA:AS	dnaB	arcZ:arcB.AS	replicative DNA helicase	small regulatory RNA ArcZ:ArcB-<i>N</i>-phospho-L-histidine-292 // ArcB-phospho-L-aspartate-576 // ArcB-<i>N</i>-phospho-L-histidine-717 // sensor histidine kinase ArcB	4264540	4264580	+	3350671	3350698	+	135	43	573148	33488040	183.438	3.37562e-192
Hfq-FLAG-antiHfq_1	EG10909	motA.5UTR:G0-17103:EG10319	mRNA	5UTR:sRNA:mRNA	rpsJ	motA.5UTR:motR:flhC	30S ribosomal subunit protein S10	motility protein A:small RNA MotR:DNA-binding transcriptional dual regulator FlhC	3453117	3453295	-	1977207	1977267	-	135	5323	12834	34043074	67.2735	2.01221e-183
Hfq-FLAG-antiHfq_1	ybaB.5UTR:EG11100:EG10834	G0-8872	5UTR:mRNA:mRNA	sRNA	ybaB.5UTR:ybaB:recR	ryhB	putative nucleoid-associated protein YbaB:putative nucleoid-associated protein YbaB:recombination mediator protein RecR	small regulatory RNA RyhB	494050	494492	+	3580921	3580979	-	135	1681	340626	33718924	7.94991	6.42165e-64
Hfq-FLAG-antiHfq_1	tRNAnn131	G0-8878:cyaR.ogrK.IGR	5UTR	sRNA:IGR	metY.5UTR	cyaR:cyaR.ogrK.IGR	tRNA-initiator Met(CAU)	small regulatory RNA CyaR:small regulatory RNA CyaR:prophage P2 late control protein OgrK	3318294	3318372	-	2167164	2167202	+	135	1193	358751	33701287	10.6303	1.85158e-78
Hfq-FLAG-antiHfq_1	G6562	G0-8867	mRNA	sRNA	flgN	gcvB	flagellar biosynthesis protein FlgN	small regulatory RNA GcvB	1129431	1129699	-	2942719	2942902	+	135	2213	774364	33284654	2.62211	4.87521e-15
Hfq-FLAG-antiHfq_1	EG10652	G0-8878	mRNA	sRNA	nhaA	cyaR	Na<sup>+</sup>:H<sup>+</sup> antiporter NhaA	small regulatory RNA CyaR	18205	18600	+	2167157	2167201	+	134	636	358752	33701844	19.7928	1.0353e-108
Hfq-FLAG-antiHfq_1	EG10182	G0-8867	mRNA	sRNA	cyoE	gcvB	heme O synthase	small regulatory RNA GcvB	447502	447590	-	2942716	2942900	+	134	1455	686144	33373633	4.4795	7.89094e-36
Hfq-FLAG-antiHfq_1	lacZ.AS	G0-9383	AS	other-ncRNA	lacZ.AS	sroC	&beta;-galactosidase	small regulatory RNA SroC	366203	366206	+	686680	686861	-	134	1452	974423	33085357	3.13348	6.38589e-21
Hfq-FLAG-antiHfq_1	sgrR.sgrS.IGR:G0-9941:G0-10617	ptsG.5UTR	IGR:sRNA:mRNA	5UTR	sgrR.sgrS.IGR:sgrS:sgrT	ptsG.5UTR	DNA-binding transcriptional dual regulator SgrR:small regulatory RNA SgrS:small regulatory RNA SgrS:PtsG glucose transporter inhibitor	EIIBC<sup>glc</sup> - phosphorylated // glucose-specific PTS enzyme IIBC component	77366	77548	+	1157803	1157866	+	134	4854	1811	34054567	519.113	2.66192e-298
Hfq-FLAG-antiHfq_1	EG12754	G0-8872	mRNA	sRNA	yhaO	ryhB		small regulatory RNA RyhB	3257203	3257593	-	3580920	3580990	-	134	3971	340627	33716634	3.34018	1.06566e-24
Hfq-FLAG-antiHfq_1	EG11442	G0-17021.AS:G0-10671	mRNA	AS:sRNA	gcvT	mgtT.AS:mgrR	aminomethyltransferase	protein MgtT:small regulatory RNA MgrR	3050627	3050684	-	1622817	1622867	-	133	4274	22016	34034943	48.1065	1.39264e-161
Hfq-FLAG-antiHfq_1	EG12277	uhpT.EST3UTR:G0-17104	mRNA	3UTR:sRNA	ysaA	uhpT.EST3UTR:uhpU	putative electron transport protein YsaA	hexose-6-phosphate:phosphate antiporter:small RNA UhpU	3741407	3741605	-	3845730	3845771	-	133	683	19846	34040704	334.008	5.00002e-268
Hfq-FLAG-antiHfq_1	G7266	G0-8878	mRNA	sRNA	yfeX	cyaR	porphyrinogen peroxidase	small regulatory RNA CyaR	2550113	2550579	-	2167141	2167201	+	133	1821	358753	33700659	6.86095	9.26342e-56
Hfq-FLAG-antiHfq_1	G7128	EG12419	mRNA	mRNA	gatZ	gatY	putative tagatose-1,6-bisphosphate aldolase 2 chaperone	tagatose-1,6-bisphosphate aldolase 2	2175222	2175696	-	2176506	2176990	-	133	14074	8527	34038632	37.7233	3.31248e-148
Hfq-FLAG-antiHfq_1	ispH.3UTR:rihC.EST5UTR:EG11082	omrB.omrA.IGR:G0-8882	3UTR:5UTR:mRNA	IGR:sRNA	ispH.3UTR:rihC.EST5UTR:rihC	omrB.omrA.IGR:omrB	4-hydroxy-3-methylbut-2-enyl diphosphate reductase:ribonucleoside hydrolase RihC:ribonucleoside hydrolase RihC	small regulatory RNA OmrB:small regulatory RNA OmrA:small regulatory RNA OmrB	27262	27298	+	2976303	2976345	-	132	31	38258	34022945	3786.71	0
Hfq-FLAG-antiHfq_1	EG10673	G0-8872	mRNA	sRNA	ompT	ryhB	DLP12 prophage; omptin family outer membrane protease OmpT	small regulatory RNA RyhB	584963	585089	-	3580921	3580967	-	132	557	340629	33720048	23.4599	1.2738e-115
Hfq-FLAG-antiHfq_1	yhjY.AS	G0-8871	AS	sRNA	yhjY.AS	arcZ	putative outer membrane protein YhjY	small regulatory RNA ArcZ	3712912	3712939	+	3350668	3350698	+	131	38	573152	33488045	201.422	1.15063e-188
Hfq-FLAG-antiHfq_1	rpsF.5UTR	micA.gshA.IGR	5UTR	IGR	rpsF.5UTR	micA.gshA.IGR	30S ribosomal subunit protein S6	small regulatory RNA MicA:glutamate&mdash;cysteine ligase	4425025	4425099	+	2814825	2814880	+	131	17836	80092	33963307	3.11455	3.62764e-21
Hfq-FLAG-antiHfq_1	alaA.lrhA.IGR	G0-8863	IGR	sRNA	alaA.lrhA.IGR	rprA	glutamate&mdash;pyruvate aminotransferase AlaA:DNA-binding transcriptional dual regulator LrhA	small regulatory RNA RprA	2406603	2406780	-	1770454	1770478	+	131	3388	4710	34053137	279.553	2.27855e-257
Hfq-FLAG-antiHfq_1	EG10393	G0-8867	mRNA	sRNA	glpC	gcvB	anaerobic glycerol-3-phosphate dehydrogenase subunit C	small regulatory RNA GcvB	2355904	2355996	+	2942802	2942896	+	130	956	570215	33490065	7.98662	1.73408e-60
Hfq-FLAG-antiHfq_1	G0-10677	ahpF.EST3UTR	sRNA	3UTR	fnrS	ahpF.EST3UTR	small regulatory RNA FnrS	alkyl hydroperoxide reductase, AhpF component	1409127	1409200	+	641214	641379	+	130	217295	2451	33841490	8.26038	8.13323e-64
Hfq-FLAG-antiHfq_1	G6718	EG30098	mRNA	sRNA	paaJ	spf	&beta;-ketoadipyl-CoA thiolase	small regulatory RNA Spot 42	1461405	1461575	+	4049940	4050009	+	130	511	325108	33735617	26.3988	9.63166e-120
Hfq-FLAG-antiHfq_1	yibN.gpmM.IGR:gpmM.5UTR:EG12296	G0-8872	IGR:5UTR:mRNA	sRNA	yibN.gpmM.IGR:gpmM.5UTR:gpmM	ryhB	putative sulfurtransferase YibN:2,3-bisphosphoglycerate-independent phosphoglycerate mutase:2,3-bisphosphoglycerate-independent phosphoglycerate mutase:2,3-bisphosphoglycerate-independent phosphoglycerate mutase	small regulatory RNA RyhB	3785083	3785399	+	3580921	3580985	-	130	1032	340631	33719573	12.4699	4.95696e-83
Hfq-FLAG-antiHfq_1	yjtD.thrL.IGR:thrL.5UTR:EG11277	G0-8867	IGR:5UTR:mRNA	sRNA	yjtD.thrL.IGR:thrL.5UTR:thrL	gcvB	putative tRNA/rRNA methyltransferase YjtD:<i>thr</i> operon leader peptide:<i>thr</i> operon leader peptide:<i>thr</i> operon leader peptide	small regulatory RNA GcvB	137	246	+	2942719	2942902	+	130	1500	774369	33285367	3.72527	5.57016e-27
Hfq-FLAG-antiHfq_1	EG10699	G0-8878:cyaR.ogrK.IGR	mRNA	sRNA:IGR	pfkA	cyaR:cyaR.ogrK.IGR	6-phosphofructokinase 1	small regulatory RNA CyaR:small regulatory RNA CyaR:prophage P2 late control protein OgrK	4107206	4107700	+	2167142	2167201	+	129	1480	358757	33701000	8.18786	2.21794e-62
Hfq-FLAG-antiHfq_1	EG11896	G0-8878:cyaR.ogrK.IGR	mRNA	sRNA:IGR	plaP	cyaR:cyaR.ogrK.IGR	putrescine:H+ symporter PlaP	small regulatory RNA CyaR:small regulatory RNA CyaR:prophage P2 late control protein OgrK	2086522	2086704	-	2167157	2167202	+	129	200	358757	33702280	60.5925	1.21677e-155
Hfq-FLAG-antiHfq_1	G6909	G0-8878:cyaR.ogrK.IGR	mRNA	sRNA:IGR	sufB	cyaR:cyaR.ogrK.IGR	Fe-S cluster scaffold complex subunit SufB	small regulatory RNA CyaR:small regulatory RNA CyaR:prophage P2 late control protein OgrK	1763502	1764000	-	2167156	2167201	+	129	3479	358757	33699001	3.48299	9.76725e-25
Hfq-FLAG-antiHfq_1	EG30083	G0-8872	rRNA	sRNA	rrlH	ryhB	23S ribosomal RNA	small regulatory RNA RyhB	226775	226794	+	3580921	3580955	-	128	2183	340633	33718422	5.80412	5.38293e-46
Hfq-FLAG-antiHfq_1	EG12111	G0-8871	mRNA	sRNA	nlpD	arcZ	murein hydrolase activator NlpD	small regulatory RNA ArcZ	2867611	2867700	-	3350663	3350698	+	128	3867	573155	33484216	1.93377	9.97196e-05
Hfq-FLAG-antiHfq_1	EG10398	G0-8871	mRNA	sRNA	glpK	arcZ	glycerol kinase	small regulatory RNA ArcZ	4117201	4117283	-	3350671	3350698	+	128	848	573155	33487235	8.81904	5.71212e-64
Hfq-FLAG-antiHfq_1	EG11405	G0-8872	mRNA	sRNA	cydD	ryhB	glutathione/L-cysteine ABC exporter subunit CydD	small regulatory RNA RyhB	930881	930931	-	3580921	3580970	-	128	96	340633	33720509	131.992	3.19729e-185
Hfq-FLAG-antiHfq_1	EG10905	uhpT.EST3UTR:G0-17104:EG11054	mRNA	3UTR:sRNA:mRNA	rpsF	uhpT.EST3UTR:uhpU:uhpT	30S ribosomal subunit protein S6	hexose-6-phosphate:phosphate antiporter:small RNA UhpU:hexose-6-phosphate:phosphate antiporter	4425101	4425373	+	3845731	3845827	-	128	3926	20834	34036478	53.2637	7.84094e-161
Hfq-FLAG-antiHfq_1	G7949:fhuF.5UTR	EG30098	mRNA:5UTR	sRNA	fhuF:fhuF.5UTR	spf	ferric-siderophore reductase FhuF:ferric-siderophore reductase FhuF	small regulatory RNA Spot 42	4605546	4605694	-	4049924	4050008	+	128	1470	325110	33734658	9.03522	1.95785e-66
Hfq-FLAG-antiHfq_1	EG10398	G0-8872	mRNA	sRNA	glpK	ryhB	glycerol kinase	small regulatory RNA RyhB	4115926	4116094	-	3580921	3580956	-	127	2490	340634	33718115	5.0487	1.63255e-39
Hfq-FLAG-antiHfq_1	EG12754	cpxP.3UTR:G0-16649:fieF.EST5UTR	mRNA	3UTR:sRNA:5UTR	yhaO	cpxP.3UTR:cpxQ:fieF.EST5UTR		periplasmic protein CpxP:small regulatory RNA CpxQ:Zn<sup>2+</sup>/Fe<sup>2+</sup>/Cd<sup>2+</sup> exporter	3257705	3257997	-	4106346	4106388	+	127	8468	38816	34013955	13.1422	4.40086e-86
Hfq-FLAG-antiHfq_1	G0-8867	EG12419	sRNA	mRNA	gcvB	gatY	small regulatory RNA GcvB	tagatose-1,6-bisphosphate aldolase 2	2942695	2942857	+	2177105	2177204	-	127	695947	1332	33363960	4.57089	1.6694e-34
Hfq-FLAG-antiHfq_1	aspA.5UTR	sucD.EST3UTR:G0-17009	5UTR	3UTR:sRNA	aspA.5UTR	sucD.EST3UTR:sdhX	aspartate ammonia-lyase	succinyl-CoA synthetase subunit &alpha;:small regulatory RNA SdhX	4368408	4368432	-	765084	765149	+	126	1031	213040	33847169	19.4166	6.72971e-103
Hfq-FLAG-antiHfq_1	EG10526	G0-8872	mRNA	sRNA	lacY	ryhB	lactose permease	small regulatory RNA RyhB	362063	362157	-	3580921	3580952	-	126	285	340635	33720320	43.7651	1.45335e-138
Hfq-FLAG-antiHfq_1	EG10293	G0-8871	mRNA	sRNA	fepA	arcZ	ferric enterobactin outer membrane transporter	small regulatory RNA ArcZ	611602	611800	-	3350678	3350698	+	126	1082	573157	33487001	6.80371	2.23494e-51
Hfq-FLAG-antiHfq_1	EG10958	G0-8867	mRNA	sRNA	soxS	gcvB	DNA-binding transcriptional dual regulator SoxS	small regulatory RNA GcvB	4277342	4277423	-	2942826	2942902	+	126	256	658440	33402544	24.9686	3.10062e-108
Hfq-FLAG-antiHfq_1	EG10883:EG10867	G0-10677	mRNA:mRNA	sRNA	rplW:rplD	fnrS	50S ribosomal subunit protein L23:50S ribosomal subunit protein L4	small regulatory RNA FnrS	3451527	3451786	-	1409201	1409250	+	126	3795	366079	33691366	3.05564	3.68603e-19
Hfq-FLAG-antiHfq_1	EG10396	G0-8878:cyaR.ogrK.IGR	mRNA	sRNA:IGR	glpF	cyaR:cyaR.ogrK.IGR	glycerol facilitator	small regulatory RNA CyaR:small regulatory RNA CyaR:prophage P2 late control protein OgrK	4117305	4117683	-	2167160	2167201	+	126	2240	358760	33700240	5.28386	4.56335e-41
Hfq-FLAG-antiHfq_1	EG11356	G0-8872	mRNA	sRNA	fliZ	ryhB	DNA-binding transcriptional regulator FliZ	small regulatory RNA RyhB	2000606	2000898	-	3580921	3580976	-	125	2665	340636	33717940	4.64284	2.67124e-35
Hfq-FLAG-antiHfq_1	EG10306:fhuE.5UTR	G0-8871	mRNA:5UTR	sRNA	fhuE:fhuE.5UTR	arcZ	ferric coprogen/ferric rhodotorulic acid outer membrane transporter:ferric coprogen/ferric rhodotorulic acid outer membrane transporter	small regulatory RNA ArcZ	1161545	1161595	-	3350671	3350698	+	124	52	573159	33488031	139.326	4.02448e-169
Hfq-FLAG-antiHfq_1	dtpB.EST5UTR	cpxP.3UTR:G0-16649:fieF.EST5UTR	5UTR	3UTR:sRNA:5UTR	dtpB.EST5UTR	cpxP.3UTR:cpxQ:fieF.EST5UTR	dipeptide/tripeptide:H<sup>+</sup> symporter DtpB	periplasmic protein CpxP:small regulatory RNA CpxQ:Zn<sup>2+</sup>/Fe<sup>2+</sup>/Cd<sup>2+</sup> exporter	3640811	3640871	+	4106350	4106388	+	124	240	38819	34022183	452.823	6.32929e-259
Hfq-FLAG-antiHfq_1	ivbL.5UTR	G0-8867	5UTR	sRNA	ivbL.5UTR	gcvB	<i>ilvBN</i> operon leader peptide	small regulatory RNA GcvB	3853001	3853019	-	2942719	2942799	+	124	6071	115809	33939362	5.98581	6.1935e-47
Hfq-FLAG-antiHfq_1	EG11442	G0-10677	mRNA	sRNA	gcvT	fnrS	aminomethyltransferase	small regulatory RNA FnrS	3050313	3050597	-	1409202	1409250	+	124	5300	366081	33689861	2.15312	6.45986e-08
Hfq-FLAG-antiHfq_1	G436	G0-8878:cyaR.ogrK.IGR	mRNA	sRNA:IGR	nanT	cyaR:cyaR.ogrK.IGR	<i>N</i>-acetylneuraminate:H<sup>+</sup> symporter	small regulatory RNA CyaR:small regulatory RNA CyaR:prophage P2 late control protein OgrK	3371969	3372132	-	2167159	2167201	+	124	223	358762	33702257	52.2359	2.6125e-143
Hfq-FLAG-antiHfq_1	ridA.5UTR	G0-8872	5UTR	sRNA	ridA.5UTR	ryhB	enamine/imine deaminase, redox-regulated chaperone	small regulatory RNA RyhB	4470901	4470944	-	3580921	3580976	-	123	304	340638	33720301	40.0525	2.56482e-131
Hfq-FLAG-antiHfq_1	EG12760:garP.5UTR:garD.garP.IGR	mcaS.abgR.IGR	mRNA:5UTR:IGR	IGR	garP:garP.5UTR:garD.garP.IGR	mcaS.abgR.IGR	galactarate/D-glucarate transporter GarP:galactarate/D-glucarate transporter GarP:GarD:galactarate/D-glucarate transporter GarP	small regulatory RNA McaS:putative LysR-type DNA-binding transcriptional regulator AbgR	3274903	3275028	-	1405657	1405697	-	123	4394	125055	33931794	7.5954	1.04311e-56
Hfq-FLAG-antiHfq_1	G6833	G0-10677	mRNA	sRNA	flxA	fnrS	Qin prophage; PF14282 family protein FlxA	small regulatory RNA FnrS	1646502	1646597	+	1409163	1409250	+	123	4835	402497	33653911	2.12707	1.87508e-07
Hfq-FLAG-antiHfq_1	ydfW.EST3UTR	G0-8878	3UTR	sRNA	ydfW.EST3UTR	cyaR	Qin prophage; protein YdfW	small regulatory RNA CyaR	1647102	1647120	-	2167158	2167201	+	123	752	358763	33701728	15.365	9.24636e-88
Hfq-FLAG-antiHfq_1	G7192	G0-8872	mRNA	sRNA	yfcE	ryhB	phosphodiesterase YfcE	small regulatory RNA RyhB	2419344	2419700	-	3580920	3580977	-	123	773	340638	33719832	15.7514	4.40077e-89
Hfq-FLAG-antiHfq_1	EG10214	G0-8872	mRNA	sRNA	ddlB	ryhB	D-alanine&mdash;D-alanine ligase B	small regulatory RNA RyhB	102942	103373	+	3580921	3580986	-	123	1052	340638	33719553	11.5739	7.19331e-75
Hfq-FLAG-antiHfq_1	G0-8871	tnaC.tnaA.TU	sRNA	TU	arcZ	tnaC.tnaA.TU	small regulatory RNA ArcZ	<i>tnaAB</i> operon leader peptide:tryptophanase	3350577	3350660	+	3888511	3888698	+	122	514259	1120	33545865	7.10557	1.1482e-51
Hfq-FLAG-antiHfq_1	EG11545	mcaS.abgR.IGR	mRNA	IGR	flgL	mcaS.abgR.IGR	flagellar hook-filament junction protein 2	small regulatory RNA McaS:putative LysR-type DNA-binding transcriptional regulator AbgR	1140508	1140899	+	1405656	1405699	-	122	11762	125056	33924426	2.81376	8.99084e-16
Hfq-FLAG-antiHfq_1	G0-8872	cirA.5UTR	sRNA	5UTR	ryhB	cirA.5UTR	small regulatory RNA RyhB	iron-catecholate outer membrane transporter CirA	3580972	3581018	-	2246639	2246896	-	122	128415	10870	33921959	2.9648	1.40496e-17
Hfq-FLAG-antiHfq_1	waaL.AS:G0-17041	G0-8871	AS:mRNA	sRNA	waaL.AS:yibX	arcZ	O-antigen ligase:protein YibX-S // protein YibX	small regulatory RNA ArcZ	3797810	3797879	-	3350663	3350698	+	121	189	573162	33487894	37.4054	2.71623e-121
Hfq-FLAG-antiHfq_1	EG11111	G7580	mRNA	mRNA	cspD	yqiB	DNA replication inhibitor CspD	DUF1249 domain-containing protein YqiB	922449	922551	-	3176860	3176901	-	121	526	47074	34013645	166.216	3.18152e-206
Hfq-FLAG-antiHfq_1	yeiG.EST5UTR	G0-8872	5UTR	sRNA	yeiG.EST5UTR	ryhB	<i>S</i>-formylglutathione hydrolase / <i>S</i>-lactoylglutathione hydrolase	small regulatory RNA RyhB	2243879	2243938	+	3580921	3580956	-	121	522	340640	33720083	22.946	1.37576e-104
Hfq-FLAG-antiHfq_1	G6085:G0-10535:G6086:insA-1.EST5UTR	mcaS.abgR.IGR	mRNA:mRNA:mRNA:5UTR	IGR	insB-1:insAB-1:insA-1:insA-1.EST5UTR	mcaS.abgR.IGR	:::	small regulatory RNA McaS:putative LysR-type DNA-binding transcriptional regulator AbgR	20205	20526	-	1405657	1405722	-	121	3408	126771	33931066	9.50306	6.47023e-66
Hfq-FLAG-antiHfq_1	G6851	G0-8871	mRNA	sRNA	ynfK	arcZ		small regulatory RNA ArcZ	1667106	1667200	-	3350663	3350698	+	120	548	573163	33487535	12.794	1.16445e-75
Hfq-FLAG-antiHfq_1	EG10993:EG10512	G0-8872	mRNA:mRNA	sRNA	tdh:kbl	ryhB	threonine dehydrogenase:2-amino-3-ketobutyrate CoA ligase	small regulatory RNA RyhB	3791212	3791694	-	3580921	3580976	-	120	4074	340641	33716531	2.91545	1.96437e-16
Hfq-FLAG-antiHfq_1	EG10928	G0-8878:cyaR.ogrK.IGR	mRNA	sRNA:IGR	sbmA	cyaR:cyaR.ogrK.IGR	peptide antibiotic/peptide nucleic acid transporter	small regulatory RNA CyaR:small regulatory RNA CyaR:prophage P2 late control protein OgrK	396605	396958	+	2167157	2167201	+	120	1634	358766	33700846	6.89856	4.54678e-50
Hfq-FLAG-antiHfq_1	G6459	G0-8871:arcB.AS	mRNA	sRNA:AS	ybjD	arcZ:arcB.AS	DUF2813 domain-containing protein YbjD	small regulatory RNA ArcZ:ArcB-<i>N</i>-phospho-L-histidine-292 // ArcB-phospho-L-aspartate-576 // ArcB-<i>N</i>-phospho-L-histidine-717 // sensor histidine kinase ArcB	917833	917899	+	3350679	3350699	+	119	56	573164	33488027	124.157	4.85781e-159
Hfq-FLAG-antiHfq_1	G361	cpxP.3UTR:G0-16649:fieF.EST5UTR	mRNA	3UTR:sRNA:5UTR	flgE	cpxP.3UTR:cpxQ:fieF.EST5UTR	flagellar hook protein FlgE	periplasmic protein CpxP:small regulatory RNA CpxQ:Zn<sup>2+</sup>/Fe<sup>2+</sup>/Cd<sup>2+</sup> exporter	1133241	1133279	+	4106359	4106388	+	119	577	38824	34021846	180.729	1.48795e-207
Hfq-FLAG-antiHfq_1	EG11441	G0-8871	mRNA	sRNA	prlC	arcZ	oligopeptidase A	small regulatory RNA ArcZ	3645018	3645099	-	3350675	3350698	+	119	45	573164	33488038	154.506	1.01572e-164
Hfq-FLAG-antiHfq_1	bipA.EST5UTR	G0-8872	5UTR	sRNA	bipA.EST5UTR	ryhB	50S ribosomal subunit assembly factor BipA	small regulatory RNA RyhB	4058370	4058400	+	3580921	3580991	-	119	301	340642	33720304	39.1358	6.50544e-126
Hfq-FLAG-antiHfq_1	EG10993	G0-10677	mRNA	sRNA	tdh	fnrS	threonine dehydrogenase	small regulatory RNA FnrS	3791036	3791094	-	1409193	1409250	+	119	373	402501	33658373	26.6787	1.99651e-108
Hfq-FLAG-antiHfq_1	EG12419	G0-8878:cyaR.ogrK.IGR	mRNA	sRNA:IGR	gatY	cyaR:cyaR.ogrK.IGR	tagatose-1,6-bisphosphate aldolase 2	small regulatory RNA CyaR:small regulatory RNA CyaR:prophage P2 late control protein OgrK	2176801	2177100	-	2167148	2167202	+	119	5380	358767	33697100	2.07752	5.73527e-06
Hfq-FLAG-antiHfq_1	EG10438	flgL.EST3UTR	mRNA	3UTR	hfq	flgL.EST3UTR	RNA-binding protein Hfq	flagellar hook-filament junction protein 2	4400404	4400473	+	1141044	1141064	+	118	858	596790	33463600	7.71162	6.9339e-53
Hfq-FLAG-antiHfq_1	cpxP.3UTR:G0-16649	bamA.skp.TU	3UTR:sRNA	TU	cpxP.3UTR:cpxQ	bamA.skp.TU	periplasmic protein CpxP:small regulatory RNA CpxQ	outer membrane protein assembly factor BamA:periplasmic chaperone Skp	4106329	4106346	+	200313	200532	+	118	30021	1700	34029527	78.6799	1.00517e-166
Hfq-FLAG-antiHfq_1	sucB.sucC.TU	G0-8867	TU	sRNA	sucB.sucC.TU	gcvB	SucB-dihydrolipoate // SucB-S-succinyldihydrolipoate // SucB-lipoate // dihydrolipoyltranssuccinylase:succinyl-CoA synthetase subunit &beta;	small regulatory RNA GcvB	762908	762995	+	2942816	2942902	+	118	924	658448	33401876	6.47828	1.61858e-45
Hfq-FLAG-antiHfq_1	EG10551	G0-8871	mRNA	sRNA	lysR	arcZ	DNA-binding transcriptional dual regulator LysR	small regulatory RNA ArcZ	2979131	2979282	+	3350679	3350698	+	118	157	573165	33487926	43.9128	3.42015e-124
Hfq-FLAG-antiHfq_1	EG10232	G0-8878:cyaR.ogrK.IGR	mRNA	sRNA:IGR	dmsA	cyaR:cyaR.ogrK.IGR	dimethyl sulfoxide reductase subunit A	small regulatory RNA CyaR:small regulatory RNA CyaR:prophage P2 late control protein OgrK	941001	941179	+	2167154	2167201	+	118	3043	358768	33699437	3.64241	7.98501e-24
Hfq-FLAG-antiHfq_1	pncB.EST3UTR	ybiC.AS:ybiE.ybiC.IGR	3UTR	AS:IGR	pncB.EST3UTR	ybiC.AS:ybiE.ybiC.IGR	nicotinate phosphoribosyltransferase	:protein YbiE	989066	989144	-	837434	837461	-	117	124	2132	34058993	15073.3	0
Hfq-FLAG-antiHfq_1	G7609	G0-8878	mRNA	sRNA	yqjA	cyaR	DedA family protein YqjA	small regulatory RNA CyaR	3248130	3248390	+	2167157	2167201	+	117	720	358769	33701760	15.2648	5.88518e-83
Hfq-FLAG-antiHfq_1	EG11442	G0-8872	mRNA	sRNA	gcvT	ryhB	aminomethyltransferase	small regulatory RNA RyhB	3049719	3050135	-	3580921	3580983	-	117	3537	340644	33717068	3.27416	6.35504e-20
Hfq-FLAG-antiHfq_1	EG11347	G0-8871	mRNA	sRNA	fliF	arcZ	flagellar basal-body MS-ring and collar protein	small regulatory RNA ArcZ	2014728	2014800	+	3350663	3350698	+	116	2726	573167	33485357	2.48603	4.69038e-11
Hfq-FLAG-antiHfq_1	EG10156	G0-8872	mRNA	sRNA	clpA	ryhB	ATP-dependent Clp protease ATP-binding subunit ClpA	small regulatory RNA RyhB	923213	923565	+	3580921	3580967	-	116	1996	340645	33718609	5.75261	7.24545e-41
Hfq-FLAG-antiHfq_1	yghJ.EST5UTR	uhpT.EST3UTR:G0-17104	5UTR	3UTR:sRNA	yghJ.EST5UTR	uhpT.EST3UTR:uhpU	putative lipoprotein YghJ	hexose-6-phosphate:phosphate antiporter:small RNA UhpU	3119145	3119333	-	3845730	3845751	-	115	230	19864	34041157	856.856	8.41205e-272
Hfq-FLAG-antiHfq_1	EG10602	G0-8872	mRNA	sRNA	motB	ryhB	motility protein B	small regulatory RNA RyhB	1975815	1976000	-	3580921	3580989	-	115	5498	340646	33715107	2.07021	1.63408e-05
Hfq-FLAG-antiHfq_1	EG10671	G0-8863	mRNA	sRNA	ompF	rprA	outer membrane porin F	small regulatory RNA RprA	986559	986652	-	1770454	1770479	+	115	2749	4726	34053776	301.436	4.16933e-229
Hfq-FLAG-antiHfq_1	rplU.5UTR	G0-8872	5UTR	sRNA	rplU.5UTR	ryhB	50S ribosomal subunit protein L21	small regulatory RNA RyhB	3333420	3333517	-	3580921	3580985	-	115	1760	340646	33718845	6.46777	3.33121e-45
Hfq-FLAG-antiHfq_1	cfa.5UTR	G0-8878	5UTR	sRNA	cfa.5UTR	cyaR	cyclopropane fatty acyl phospholipid synthase	small regulatory RNA CyaR	1741201	1741675	+	2167150	2167201	+	115	5103	358771	33697377	2.11666	4.39566e-06
Hfq-FLAG-antiHfq_1	EG10401	G7816:cpxP.3UTR:G0-16649:fieF.EST5UTR	mRNA	mRNA:3UTR:sRNA:5UTR	glpT	cpxP:cpxP.3UTR:cpxQ:fieF.EST5UTR	sn-glycerol 3-phosphate:phosphate antiporter	periplasmic protein CpxP:periplasmic protein CpxP:small regulatory RNA CpxQ:Zn<sup>2+</sup>/Fe<sup>2+</sup>/Cd<sup>2+</sup> exporter	2351119	2351290	-	4106235	4106388	+	114	2371	38890	34019991	42.06	5.379e-131
Hfq-FLAG-antiHfq_1	EG12415	G0-8878:cyaR.ogrK.IGR	mRNA	sRNA:IGR	gatB	cyaR:cyaR.ogrK.IGR	galactitol-specific PTS enzyme IIB component	small regulatory RNA CyaR:small regulatory RNA CyaR:prophage P2 late control protein OgrK	2174302	2174380	-	2167147	2167201	+	114	660	358772	33701820	16.2254	2.62438e-83
Hfq-FLAG-antiHfq_1	EG11258	G0-8878:cyaR.ogrK.IGR	mRNA	sRNA:IGR	focA	cyaR:cyaR.ogrK.IGR	formate channel FocA	small regulatory RNA CyaR:small regulatory RNA CyaR:prophage P2 late control protein OgrK	953933	953994	-	2167146	2167202	+	114	685	358772	33701795	15.6332	1.00992e-81
Hfq-FLAG-antiHfq_1	EG30083	G0-8878:cyaR.ogrK.IGR	rRNA	sRNA:IGR	rrlH	cyaR:cyaR.ogrK.IGR	23S ribosomal RNA	small regulatory RNA CyaR:small regulatory RNA CyaR:prophage P2 late control protein OgrK	227001	227052	+	2167174	2167201	+	114	3017	358772	33699463	3.54923	6.10144e-22
Hfq-FLAG-antiHfq_1	EG11981:glf.EST5UTR:EG11980	G0-8878	mRNA:5UTR:mRNA	sRNA	glf:glf.EST5UTR:rfbX	cyaR	UDP-galactopyranose mutase:UDP-galactopyranose mutase:polyisoprenol-linked O16-antigen repeat unit flippase	small regulatory RNA CyaR	2107911	2108400	-	2167150	2167201	+	114	887	358772	33701593	12.0729	1.03829e-70
Hfq-FLAG-antiHfq_1	EG10293	G0-8878:cyaR.ogrK.IGR	mRNA	sRNA:IGR	fepA	cyaR:cyaR.ogrK.IGR	ferric enterobactin outer membrane transporter	small regulatory RNA CyaR:small regulatory RNA CyaR:prophage P2 late control protein OgrK	610504	610791	-	2167144	2167201	+	114	2254	358772	33700226	4.75078	1.34795e-32
Hfq-FLAG-antiHfq_1	G0-8867	lpp.EST3UTR	sRNA	3UTR	gcvB	lpp.EST3UTR	small regulatory RNA GcvB	murein lipoprotein	2942695	2942799	+	1757701	1757706	+	113	481355	507	33579391	15.5481	1.19828e-79
Hfq-FLAG-antiHfq_1	clcA.EST3UTR:G0-16723:erpA.5UTR:EG12332	G0-8872	3UTR:mRNA:5UTR:mRNA	sRNA	clcA.EST3UTR:yadW:erpA.5UTR:erpA	ryhB	chloride:H<sup>+</sup> antiporter ClcA:protein YadW:iron-sulfur cluster insertion protein ErpA:iron-sulfur cluster insertion protein ErpA	small regulatory RNA RyhB	176542	176919	+	3580921	3580993	-	113	1310	340648	33719295	8.53846	1.17169e-55
Hfq-FLAG-antiHfq_1	G0-8867	thrL.5UTR:EG11277:thrL.3UTR	sRNA	5UTR:mRNA:3UTR	gcvB	thrL.5UTR:thrL:thrL.3UTR	small regulatory RNA GcvB	<i>thr</i> operon leader peptide:<i>thr</i> operon leader peptide:<i>thr</i> operon leader peptide	2942696	2942859	+	170	290	+	113	695961	1369	33363923	3.95701	5.20636e-25
Hfq-FLAG-antiHfq_1	yfcE.EST3UTR	G0-8878:cyaR.ogrK.IGR	3UTR	sRNA:IGR	yfcE.EST3UTR	cyaR:cyaR.ogrK.IGR	phosphodiesterase YfcE	small regulatory RNA CyaR:small regulatory RNA CyaR:prophage P2 late control protein OgrK	2419206	2419253	-	2167165	2167201	+	112	390	358774	33702090	26.9767	7.15833e-103
Hfq-FLAG-antiHfq_1	EG11175	G0-8872	mRNA	sRNA	garK	ryhB	glycerate 2-kinase 1	small regulatory RNA RyhB	3271422	3271780	-	3580921	3580977	-	112	2035	340649	33718570	5.44773	3.53142e-37
Hfq-FLAG-antiHfq_1	G0-8867	tcyJ.fliZ.TU	sRNA	TU	gcvB	tcyJ.fliZ.TU	small regulatory RNA GcvB	cystine ABC transporter periplasmic binding protein:DNA-binding transcriptional regulator FliZ	2942701	2942798	+	2000304	2000499	-	112	360919	4359	33695976	2.39883	1.23371e-09
Hfq-FLAG-antiHfq_1	G0-16601	EG50003	sRNA	mRNA	micL	acpP	small regulatory RNA MicL-S	octanoyl-ACP // lipoyl-ACP // <i>cis</i>-&Delta;<sup>5</sup>-dodecenoyl-ACP // <i>trans</i>-&Delta;<sup>2</sup>-cis-&Delta;<sup>5</sup>-dodecenoyl-ACP // succinyl-ACP // <i>cis</i>-&Delta;<SUP>3</SUP>-decenoyl-ACP // 3-oxo-<i>cis</i>-&Delta;<sup>5</sup>-dodecenoyl-ACP // (3<i>R</i>)-hydroxy <i>cis</i> &Delta;<sup>5</sup>-dodecenoyl-ACP // (3<i>R</i>)-3-hydroxybutanoyl-ACP // <i>trans</i> oct-2-en…	1958484	1958520	-	1151604	1151794	+	112	29653	11758	34019843	10.9282	3.16361e-67
Hfq-FLAG-antiHfq_1	EG10604	G0-8878:cyaR.ogrK.IGR	mRNA	sRNA:IGR	mraY	cyaR:cyaR.ogrK.IGR	phospho-N-acetylmuramoyl-pentapeptide-transferase	small regulatory RNA CyaR:small regulatory RNA CyaR:prophage P2 late control protein OgrK	96151	96291	+	2167149	2167202	+	112	125	358774	33702355	84.1681	4.07296e-146
Hfq-FLAG-antiHfq_1	EG12419	G7128	mRNA	mRNA	gatY	gatZ	tagatose-1,6-bisphosphate aldolase 2	putative tagatose-1,6-bisphosphate aldolase 2 chaperone	2176703	2177200	-	2175401	2175796	-	112	10827	10983	34039444	32.0606	1.66472e-116
Hfq-FLAG-antiHfq_1	ansB.5UTR	G0-8872	5UTR	sRNA	ansB.5UTR	ryhB	L-asparaginase 2	small regulatory RNA RyhB	3100747	3100752	-	3580921	3580955	-	111	2794	340650	33717811	3.93231	8.34682e-25
Hfq-FLAG-antiHfq_1	EG10399	EG10401	mRNA	mRNA	glpQ	glpT	glycerophosphoryl diester phosphodiesterase GlpQ	sn-glycerol 3-phosphate:phosphate antiporter	2350507	2350999	-	2352003	2352427	-	111	5538	26454	34029263	25.7829	3.60665e-105
Hfq-FLAG-antiHfq_1	G363	G0-8871	mRNA	sRNA	flgG	arcZ	flagellar basal-body rod protein FlgG	small regulatory RNA ArcZ	1134901	1134971	+	3350658	3350699	+	110	723	573173	33487360	8.88893	1.34524e-54
Hfq-FLAG-antiHfq_1	G0-8867	tRNAnn70.AS	sRNA	AS	gcvB	serU.3UTR.AS	small regulatory RNA GcvB	tRNA-Ser(CGA)	2942695	2942699	+	2043121	2043183	+	110	120327	9423	33931506	3.29188	9.22626e-19
Hfq-FLAG-antiHfq_1	G0-8871	EG10164	sRNA	mRNA	arcZ	crp	small regulatory RNA ArcZ	DNA-binding transcriptional dual regulator CRP	3350641	3350657	+	3486209	3486292	+	110	496583	862	33563811	8.62511	9.3101e-54
Hfq-FLAG-antiHfq_1	EG11369	G0-8878	mRNA	sRNA	ubiC	cyaR	chorismate lyase	small regulatory RNA CyaR	4252741	4252798	+	2167150	2167201	+	110	88	358776	33702392	117.421	4.54268e-154
Hfq-FLAG-antiHfq_1	EG12150	G0-8871	mRNA	sRNA	cobS	arcZ	cobalamin 5'-phosphate synthase	small regulatory RNA ArcZ	2065012	2065214	-	3350665	3350698	+	110	447	573173	33487636	14.3775	1.49065e-73
Hfq-FLAG-antiHfq_1	EG12143	G0-8872	mRNA	sRNA	napD	ryhB	NapA signal peptide-binding chaperone NapD	small regulatory RNA RyhB	2302745	2303096	-	3580921	3580974	-	109	796	340652	33719809	13.5546	2.43209e-72
Hfq-FLAG-antiHfq_1	EG10403	G0-10677	mRNA	sRNA	gltB	fnrS	glutamate synthase subunit GltB	small regulatory RNA FnrS	3354511	3354796	+	1409174	1409250	+	109	1652	402511	33657094	5.51716	2.26305e-36
Hfq-FLAG-antiHfq_1	G0-8867	gdhA.5UTR:EG10372	sRNA	5UTR:mRNA	gcvB	gdhA.5UTR:gdhA	small regulatory RNA GcvB	glutamate dehydrogenase:glutamate dehydrogenase	2942695	2942860	+	1842329	1842397	+	109	695965	270	33365022	19.3538	3.84307e-83
Hfq-FLAG-antiHfq_1	EG10658	G0-8878:cyaR.ogrK.IGR	mRNA	sRNA:IGR	bamC	cyaR:cyaR.ogrK.IGR	outer membrane protein assembly factor BamC	small regulatory RNA CyaR:small regulatory RNA CyaR:prophage P2 late control protein OgrK	2598405	2598772	-	2167141	2167201	+	109	517	358777	33701963	19.8046	1.50481e-87
Hfq-FLAG-antiHfq_1	EG11967	G0-8867	mRNA	sRNA	flgK	gcvB	flagellar hook-filament junction protein 1	small regulatory RNA GcvB	1138901	1139397	+	2942723	2942902	+	109	2325	774390	33284542	2.01505	0.000376711
Hfq-FLAG-antiHfq_1	EG11740	G0-8871:arcB.AS	mRNA	sRNA:AS	nfrA	arcZ:arcB.AS	exopolysaccharide secretion system outer membrane protein NfrA	small regulatory RNA ArcZ:ArcB-<i>N</i>-phospho-L-histidine-292 // ArcB-phospho-L-aspartate-576 // ArcB-<i>N</i>-phospho-L-histidine-717 // sensor histidine kinase ArcB	588667	588869	-	3350663	3350699	+	108	69	573175	33488014	91.4485	6.94666e-136
Hfq-FLAG-antiHfq_1	EG10344	G0-8878	mRNA	sRNA	ftsW	cyaR	peptidoglycan glycosyltransferase FtsW	small regulatory RNA CyaR	99018	99482	+	2167156	2167201	+	108	387	358778	33702093	26.2146	6.84443e-98
Hfq-FLAG-antiHfq_1	EG11035	G0-8878:cyaR.ogrK.IGR	mRNA	sRNA:IGR	tsx	cyaR:cyaR.ogrK.IGR	nucleoside-specific channel-forming protein Tsx	small regulatory RNA CyaR:small regulatory RNA CyaR:prophage P2 late control protein OgrK	431137	431441	-	2167138	2167202	+	108	232	358778	33702248	43.7289	1.24479e-117
Hfq-FLAG-antiHfq_1	G7128	EG12414	mRNA	mRNA	gatZ	gatA	putative tagatose-1,6-bisphosphate aldolase 2 chaperone	galactitol-specific PTS enzyme IIA component	2175901	2176398	-	2174626	2175051	-	108	13514	6580	34041164	41.3446	1.20086e-123
Hfq-FLAG-antiHfq_1	EG10287	G0-8872	mRNA	sRNA	fecB	ryhB	ferric citrate ABC transporter periplasmic binding protein	small regulatory RNA RyhB	4513705	4514198	-	3580921	3580991	-	107	3868	340654	33716737	2.73797	1.80021e-12
Hfq-FLAG-antiHfq_1	EG10016	EG12760	mRNA	mRNA	garL	garP	&alpha;-dehydro-&beta;-deoxy-<i>D</i>-glucarate aldolase	galactarate/D-glucarate transporter GarP	3272904	3273388	-	3274103	3274557	-	107	2933	11499	34046827	108.016	6.76753e-166
Hfq-FLAG-antiHfq_1	G0-8867	cfa.5UTR	sRNA	5UTR	gcvB	cfa.5UTR	small regulatory RNA GcvB	cyclopropane fatty acyl phospholipid synthase	2942825	2942860	+	1741248	1741300	+	106	214500	1578	33845182	10.5991	4.40854e-61
Hfq-FLAG-antiHfq_1	treC.treB.TU	malG.3UTR	TU	sRNA	treC.treB.TU	malG.3UTR	trehalose-6-phosphate hydrolase:trehalose-specific PTS enzyme IIBC component	maltose ABC transporter membrane subunit MalG	4464704	4464797	-	4242529	4242563	-	106	1674	3189	34056397	676.23	3.20049e-247
Hfq-FLAG-antiHfq_1	icd.5UTR:EG10489	G0-8867	5UTR:mRNA	sRNA	icd.5UTR:icd	gcvB	isocitrate dehydrogenase:isocitrate dehydrogenase	small regulatory RNA GcvB	1194961	1195183	+	2942733	2942899	+	106	1204	686172	33373884	4.28206	8.59844e-26
Hfq-FLAG-antiHfq_1	EG10938	G0-8871	mRNA	sRNA	secD	arcZ	Sec translocon accessory complex subunit SecD	small regulatory RNA ArcZ	427813	428285	+	3350663	3350699	+	106	372	573177	33487711	16.6479	2.97725e-76
Hfq-FLAG-antiHfq_1	EG12232	G0-8878:cyaR.ogrK.IGR	mRNA	sRNA:IGR	dtpB	cyaR:cyaR.ogrK.IGR	dipeptide/tripeptide:H<sup>+</sup> symporter DtpB	small regulatory RNA CyaR:small regulatory RNA CyaR:prophage P2 late control protein OgrK	3642022	3642197	+	2167150	2167201	+	106	216	358780	33702264	46.0981	2.72946e-117
Hfq-FLAG-antiHfq_1	EG10989	G0-8878	mRNA	sRNA	tdcA	cyaR	DNA-binding transcriptional activator TdcA	small regulatory RNA CyaR	3266325	3266700	-	2167159	2167201	+	106	3572	358780	33698908	2.78729	3.62956e-13
Hfq-FLAG-antiHfq_1	EG10391:EG10392	G0-8872	mRNA:mRNA	sRNA	glpA:glpB	ryhB	anaerobic glycerol-3-phosphate dehydrogenase subunit A:anaerobic glycerol-3-phosphate dehydrogenase subunit B	small regulatory RNA RyhB	2354212	2354383	+	3580921	3580952	-	105	3338	340656	33717267	3.11343	9.90593e-16
Hfq-FLAG-antiHfq_1	EG10403	G0-8871:arcB.AS	mRNA	sRNA:AS	gltB	arcZ:arcB.AS	glutamate synthase subunit GltB	small regulatory RNA ArcZ:ArcB-<i>N</i>-phospho-L-histidine-292 // ArcB-phospho-L-aspartate-576 // ArcB-<i>N</i>-phospho-L-histidine-717 // sensor histidine kinase ArcB	3354740	3354858	+	3350667	3350699	+	105	1300	573178	33486783	4.71878	5.49046e-29
Hfq-FLAG-antiHfq_1	mrcB.fhuA.IGR:fhuA.5UTR:EG10302	G0-8871	IGR:5UTR:mRNA	sRNA	mrcB.fhuA.IGR:fhuA.5UTR:fhuA	arcZ	PBP1B&gamma; // peptidoglycan glycosyltransferase / peptidoglycan DD-transpeptidase MrcB:ferrichrome outer membrane transporter/phage receptor:ferrichrome outer membrane transporter/phage receptor:ferrichrome outer membrane transporter/phage receptor	small regulatory RNA ArcZ	167427	167827	+	3350666	3350699	+	105	1463	573178	33486620	4.19302	5.52417e-25
Hfq-FLAG-antiHfq_1	G0-8866	EG10671	sRNA	mRNA	micA	ompF	small regulatory RNA MicA	outer membrane porin F	2814801	2814835	+	986624	986689	-	104	77845	1550	33981867	29.2899	7.20343e-103
Hfq-FLAG-antiHfq_1	rpsJ.5UTR	G0-8872	5UTR	sRNA	rpsJ.5UTR	ryhB	30S ribosomal subunit protein S10	small regulatory RNA RyhB	3453303	3453382	-	3580921	3580959	-	104	2241	340657	33718364	4.59347	3.55905e-28
Hfq-FLAG-antiHfq_1	EG31116	EG10396	sRNA	mRNA	oxyS	glpF	small regulatory RNA OxyS	glycerol facilitator	4158319	4158395	-	4117732	4117850	-	104	5940	1194	34054128	499.358	1.23975e-228
Hfq-FLAG-antiHfq_1	G7039	G0-8878	mRNA	sRNA	tcyJ	cyaR	cystine ABC transporter periplasmic binding protein	small regulatory RNA CyaR	2000120	2000199	-	2167150	2167202	+	104	277	358782	33702203	35.268	3.08247e-105
Hfq-FLAG-antiHfq_1	G6312:borD.5UTR:ybcV.borD.IGR	G0-8867	mRNA:5UTR:IGR	sRNA	borD:borD.5UTR:ybcV.borD.IGR	gcvB	DLP12 prophage; prophage lipoprotein BorD:DLP12 prophage; prophage lipoprotein BorD:DLP12 prophage; DUF1398 domain-containing protein YbcV:DLP12 prophage; prophage lipoprotein BorD	small regulatory RNA GcvB	578751	578922	-	2942723	2942899	+	104	2339	686174	33372749	2.16252	2.1562e-05
Hfq-FLAG-antiHfq_1	EG10091	G0-8867	mRNA	sRNA	asnA	gcvB	asparagine synthetase A	small regulatory RNA GcvB	3927132	3927578	+	2942718	2942902	+	104	2149	774395	33284718	2.08008	0.000190546
Hfq-FLAG-antiHfq_1	G361	G0-8871	mRNA	sRNA	flgE	arcZ	flagellar hook protein FlgE	small regulatory RNA ArcZ	1132702	1132796	+	3350627	3350698	+	103	858	573180	33487225	7.01355	3.38918e-42
Hfq-FLAG-antiHfq_1	yhbS:G7650	G0-8872	mRNA:mRNA	sRNA	yhbS:hqbA	ryhB	putative <i>N</i>-acetyltransferase YhbS:	small regulatory RNA RyhB	3300620	3300697	-	3580921	3580955	-	103	422	340658	33720183	24.16	2.82555e-90
Hfq-FLAG-antiHfq_1	G0-8872	3'ETS<sup><i>leuZ</i></sup>.EST3UTR:G0-16636:3'ETS<sup><i>leuZ</i></sup>	sRNA	3UTR:sRNA:other-ncRNA	ryhB	3'ETS<sup><i>leuZ</i></sup>.EST3UTR:3'ETS-leuZ:3'ETS<sup><i>leuZ</i></sup>	small regulatory RNA RyhB	::	3581004	3581017	-	1991726	1991800	-	103	83429	3929	33973905	10.6754	3.17323e-60
Hfq-FLAG-antiHfq_1	hypE.3UTR	G0-8872	3UTR	sRNA	hypE.3UTR	ryhB	HypE-S-carboxamide // carbamoyl dehydratase HypE	small regulatory RNA RyhB	2854210	2854352	+	3580921	3580975	-	103	333	340658	33720272	30.6172	3.07059e-99
Hfq-FLAG-antiHfq_1	EG11258	mcaS.abgR.IGR	mRNA	IGR	focA	mcaS.abgR.IGR	formate channel FocA	small regulatory RNA McaS:putative LysR-type DNA-binding transcriptional regulator AbgR	953810	954290	-	1405656	1405714	-	103	3420	126789	33931054	8.05985	5.67434e-49
Hfq-FLAG-antiHfq_1	aqpZ.ybjD.IGR:ybjD.EST5UTR:G6459	G0-8878	IGR:5UTR:mRNA	sRNA	aqpZ.ybjD.IGR:ybjD.EST5UTR:ybjD	cyaR	water channel AqpZ:DUF2813 domain-containing protein YbjD:DUF2813 domain-containing protein YbjD:DUF2813 domain-containing protein YbjD	small regulatory RNA CyaR	916305	916675	+	2167156	2167201	+	103	408	358783	33702072	23.7138	2.45037e-89
Hfq-FLAG-antiHfq_1	EG10187:cysE.5UTR:EG20091	G0-8872	mRNA:5UTR:mRNA	sRNA	cysE:cysE.5UTR:gpsA	ryhB	serine acetyltransferase:serine acetyltransferase:glycerol-3-phosphate dehydrogenase	small regulatory RNA RyhB	3782337	3782681	-	3580921	3580990	-	103	3274	340658	33717331	3.11382	2.43703e-15
Hfq-FLAG-antiHfq_1	EG11008:tolB.pal.TU:EG10684	G0-8872	mRNA:TU:mRNA	sRNA	tolB:tolB.pal.TU:pal	ryhB	Tol-Pal system periplasmic protein TolB:Tol-Pal system periplasmic protein TolB:peptidoglycan-associated outer membrane lipoprotein Pal:peptidoglycan-associated outer membrane lipoprotein Pal	small regulatory RNA RyhB	779006	779085	+	3580922	3580989	-	102	1400	340659	33719205	7.21157	1.65818e-43
Hfq-FLAG-antiHfq_1	cirA.EST3UTR	ykgH.EST3UTR	3UTR	3UTR	cirA.EST3UTR	ykgH.EST3UTR	iron-catecholate outer membrane transporter CirA	uncharacterized protein YkgH	2244732	2244793	-	324602	324638	-	102	103	46145	34015016	729.977	4.3287e-226
Hfq-FLAG-antiHfq_1	EG11545:G0-17101:flgL.EST3UTR	smpB.EST3UTR	mRNA:sRNA:3UTR	3UTR	flgL:flgO:flgL.EST3UTR	smpB.EST3UTR	flagellar hook-filament junction protein 2:small RNA FlgO:flagellar hook-filament junction protein 2	SsrA-binding protein	1140821	1140993	+	2755422	2755441	+	102	347837	1742	33711685	5.67488	7.64711e-35
Hfq-FLAG-antiHfq_1	ompC.5UTR	rybB.rcdA.IGR	5UTR	IGR	ompC.5UTR	rybB.rcdA.IGR	outer membrane porin C	small regulatory RNA RybB:RcdA	2312808	2312829	-	887975	888064	-	102	1190	118450	33941624	24.5613	5.95851e-93
Hfq-FLAG-antiHfq_1	EG10653	G0-8872	mRNA	sRNA	nirB	ryhB	nitrite reductase (NADH) large subunit	small regulatory RNA RyhB	3494401	3494879	+	3580921	3580969	-	102	2969	340659	33717636	3.40038	8.40102e-18
Hfq-FLAG-antiHfq_1	G0-8871	G0-8882	sRNA	sRNA	arcZ	omrB	small regulatory RNA ArcZ	small regulatory RNA OmrB	3350573	3350596	+	2976303	2976344	-	101	17587	38289	34005389	5.10039	2.23488e-31
Hfq-FLAG-antiHfq_1	EG10484	G0-8872	mRNA	sRNA	hypB	ryhB	hydrogenase isoenzymes nickel incorporation protein HypB	small regulatory RNA RyhB	2850947	2851098	+	3580921	3580978	-	101	228	340660	33720377	43.8488	3.61698e-110
Hfq-FLAG-antiHfq_1	EG11897:G0-16690:rpoE.5UTR	G0-8878	mRNA:mRNA:5UTR	sRNA	rpoE:rseD:rpoE.5UTR	cyaR	RNA polymerase sigma factor RpoE:<i>rpoE</i> leader peptide:RNA polymerase sigma factor RpoE	small regulatory RNA CyaR	2710001	2710095	-	2167148	2167253	+	101	663	358785	33701817	14.3096	1.66725e-68
Hfq-FLAG-antiHfq_1	EG10866:rplC.rpsJ.TU:EG10909:rpsJ.5UTR	G0-17102	mRNA:TU:mRNA:5UTR	sRNA	rplC:rplC.rpsJ.TU:rpsJ:rpsJ.5UTR	fliX	50S ribosomal subunit protein L3:50S ribosomal subunit protein L3:30S ribosomal subunit protein S10:30S ribosomal subunit protein S10:30S ribosomal subunit protein S10	small RNA FliX	3452834	3453297	-	2001910	2001949	-	101	8406	136759	33916100	2.97976	7.76891e-14
Hfq-FLAG-antiHfq_1	EG11835	G0-8872	mRNA	sRNA	yihI	ryhB	Der GTPase-activating protein YihI	small regulatory RNA RyhB	4051386	4051799	+	3580921	3580957	-	101	547	340660	33720058	18.2768	6.46329e-78
Hfq-FLAG-antiHfq_1	EG11008	cpxP.3UTR:G0-16649:fieF.EST5UTR	mRNA	3UTR:sRNA:5UTR	tolB	cpxP.3UTR:cpxQ:fieF.EST5UTR	Tol-Pal system periplasmic protein TolB	periplasmic protein CpxP:small regulatory RNA CpxQ:Zn<sup>2+</sup>/Fe<sup>2+</sup>/Cd<sup>2+</sup> exporter	778823	779055	+	4106368	4106389	+	101	26894	38842	33995529	3.2869	7.70275e-17
Hfq-FLAG-antiHfq_1	G7488	G0-8872	mRNA	sRNA	ygeV	ryhB	putative &sigma;<sup>54</sup>-dependent transcriptional regulator YgeV	small regulatory RNA RyhB	3004122	3004398	-	3580921	3580985	-	100	542	340661	33720063	18.2628	4.56202e-77
Hfq-FLAG-antiHfq_1	G6463	G0-8878	mRNA	sRNA	clpS	cyaR	specificity factor for ClpA-ClpP chaperone-protease complex	small regulatory RNA CyaR	923104	923198	+	2167141	2167202	+	100	777	358786	33701703	12.0891	1.77361e-61
Hfq-FLAG-antiHfq_1	G0-8867	EG10075:aroC.prmB.TU	sRNA	mRNA:TU	gcvB	aroC:aroC.prmB.TU	small regulatory RNA GcvB	chorismate synthase:chorismate synthase:ribosomal protein L3 <i>N</i><sup>5</sup>-glutamine methyltransferase	2942695	2942798	+	2447406	2447493	-	100	481368	726	33579172	9.60851	2.19267e-52
Hfq-FLAG-antiHfq_1	fecR.EST3UTR	EG10286	3UTR	mRNA	fecR.EST3UTR	fecA	ferric citrate regulator FecR	ferric citrate outer membrane transporter	4516703	4516714	-	4515219	4515674	-	100	8182	3005	34050079	138.489	1.96768e-165
Hfq-FLAG-antiHfq_1	EG12427	G0-8878	mRNA	sRNA	modA	cyaR	molybdate ABC transporter periplasmic binding protein	small regulatory RNA CyaR	795213	795386	+	2167142	2167202	+	100	722	358786	33701758	13.0101	3.22269e-64
Hfq-FLAG-antiHfq_1	EG10001	G0-8878:cyaR.ogrK.IGR	mRNA	sRNA:IGR	alr	cyaR:cyaR.ogrK.IGR	alanine racemase 1	small regulatory RNA CyaR:small regulatory RNA CyaR:prophage P2 late control protein OgrK	4266314	4266665	+	2167162	2167201	+	100	277	358786	33702203	33.9112	1.33365e-99
Hfq-FLAG-antiHfq_1	G6575	G0-8872	mRNA	sRNA	lolE	ryhB	lipoprotein release complex - inner membrane subunit	small regulatory RNA RyhB	1178416	1178498	+	3580921	3580959	-	99	499	340662	33720106	19.6381	6.12562e-79
Hfq-FLAG-antiHfq_1	G0-17104:EG11054	yghJ.EST5UTR	sRNA:mRNA	5UTR	uhpU:uhpT	yghJ.EST5UTR	small RNA UhpU:hexose-6-phosphate:phosphate antiporter	putative lipoprotein YghJ	3845778	3845799	-	3119113	3119224	-	99	11122	234	34049911	1295.25	2.93929e-252
Hfq-FLAG-antiHfq_1	ssb.5UTR	G0-8878	5UTR	sRNA	ssb.5UTR	cyaR	ssDNA-binding protein	small regulatory RNA CyaR	4274086	4274174	+	2167157	2167201	+	99	133	358787	33702347	69.9209	7.13335e-123
Hfq-FLAG-antiHfq_1	dacC.5UTR:EG10203	G0-8872	5UTR:mRNA	sRNA	dacC.5UTR:dacC	ryhB	D-alanyl-D-alanine carboxypeptidase DacC:D-alanyl-D-alanine carboxypeptidase DacC	small regulatory RNA RyhB	880701	881199	+	3580699	3580985	-	99	579	340781	33719907	16.9187	2.0818e-73
Hfq-FLAG-antiHfq_1	EG12251:pdeH.EST3UTR:EG12252	G0-8872	mRNA:3UTR:mRNA	sRNA	yhjG:pdeH.EST3UTR:pdeH	ryhB	AsmA family protein YhjG:c-di-GMP phosphodiesterase PdeH:c-di-GMP phosphodiesterase PdeH	small regulatory RNA RyhB	3678209	3678589	-	3580921	3580967	-	99	1317	340662	33719288	7.44053	3.37278e-43
Hfq-FLAG-antiHfq_1	cvrA.dadX.IGR	G0-8871	IGR	sRNA	cvrA.dadX.IGR	arcZ	putative K<sup>+</sup>:H<sup>+</sup> antiporter:alanine racemase 2	small regulatory RNA ArcZ	1240082	1240094	-	3350672	3350699	+	98	19	573185	33488064	301.348	1.98146e-146
Hfq-FLAG-antiHfq_1	EG12127	G0-8872	mRNA	sRNA	treB	ryhB	trehalose-specific PTS enzyme IIBC component	small regulatory RNA RyhB	4465801	4465883	-	3580921	3580989	-	98	1403	340663	33719202	6.91386	3.98841e-40
Hfq-FLAG-antiHfq_1	EG10403	G0-8872	mRNA	sRNA	gltB	ryhB	glutamate synthase subunit GltB	small regulatory RNA RyhB	3355005	3355179	+	3580921	3580958	-	98	393	340663	33720212	24.6831	1.96658e-86
Hfq-FLAG-antiHfq_1	G7578	G0-8872	mRNA	sRNA	yqiA	ryhB	esterase YqiA	small regulatory RNA RyhB	3175615	3175893	-	3580921	3580981	-	98	1037	340663	33719568	9.35415	6.56624e-51
Hfq-FLAG-antiHfq_1	aceF.lpd.TU	G0-8878:cyaR.ogrK.IGR	TU	sRNA:IGR	aceF.lpd.TU	cyaR:cyaR.ogrK.IGR	AceF-dihydrolipoate // AceF-S-acetyldihydrolipoate // AceF-lipoate // pyruvate dehydrogenase, E2 subunit:lipoamide dehydrogenase	small regulatory RNA CyaR:small regulatory RNA CyaR:prophage P2 late control protein OgrK	127701	127848	+	2167146	2167201	+	98	627	358788	33701853	14.6816	2.89083e-67
Hfq-FLAG-antiHfq_1	EG12017	G0-8878	mRNA	sRNA	yohD	cyaR	DedA family protein YohD	small regulatory RNA CyaR	2226180	2226488	+	2167170	2167201	+	98	63	358788	33702417	146.12	1.91245e-142
Hfq-FLAG-antiHfq_1	EG12760	G0-8878:cyaR.ogrK.IGR	mRNA	sRNA:IGR	garP	cyaR:cyaR.ogrK.IGR	galactarate/D-glucarate transporter GarP	small regulatory RNA CyaR:small regulatory RNA CyaR:prophage P2 late control protein OgrK	3274204	3274400	-	2167149	2167202	+	98	4262	358788	33698218	2.15964	5.52559e-05
Hfq-FLAG-antiHfq_1	EG10396	G0-8878:cyaR.ogrK.IGR	mRNA	sRNA:IGR	glpF	cyaR:cyaR.ogrK.IGR	glycerol facilitator	small regulatory RNA CyaR:small regulatory RNA CyaR:prophage P2 late control protein OgrK	4117906	4118090	-	2167157	2167202	+	98	1244	358788	33701236	7.39969	1.85914e-42
Hfq-FLAG-antiHfq_1	EG10671	uhpT.EST3UTR:G0-17104:EG11054	mRNA	3UTR:sRNA:mRNA	ompF	uhpT.EST3UTR:uhpU:uhpT	outer membrane porin F	hexose-6-phosphate:phosphate antiporter:small RNA UhpU:hexose-6-phosphate:phosphate antiporter	985889	986298	-	3845730	3845777	-	98	8803	19881	34032584	19.0569	3.63967e-80
Hfq-FLAG-antiHfq_1	flxA.5UTR:G6833	G0-8871	5UTR:mRNA	sRNA	flxA.5UTR:flxA	arcZ	Qin prophage; PF14282 family protein FlxA:Qin prophage; PF14282 family protein FlxA	small regulatory RNA ArcZ	1646401	1646495	+	3350614	3350699	+	97	1835	573186	33486248	3.08821	3.38596e-14
Hfq-FLAG-antiHfq_1	G0-16635:G0-17026:ryeG.EST5UTR	G0-8872	other-ncRNA:mRNA:5UTR	sRNA	ryeG:yodE:ryeG.EST5UTR	ryhB	small RNA RyeG:CPS-53 (KpLE1) prophage; toxic protein YodE:small RNA RyeG	small regulatory RNA RyhB	2470625	2470707	-	3580921	3580985	-	97	919	340664	33719686	10.4475	2.59454e-54
Hfq-FLAG-antiHfq_1	G0-8867	cycA.5UTR:EG12504	sRNA	5UTR:mRNA	gcvB	cycA.5UTR:cycA	small regulatory RNA GcvB	D-serine/alanine/glycine:H<sup>+</sup>symporter:D-serine/alanine/glycine:H<sup>+</sup>symporter	2942696	2942800	+	4429835	4430000	+	97	481371	1567	33578331	4.31799	9.38128e-24
Hfq-FLAG-antiHfq_1	gltI.5UTR	G0-8867	5UTR	sRNA	gltI.5UTR	gcvB	glutamate/aspartate ABC transporter periplasmic binding protein	small regulatory RNA GcvB	687802	687863	-	2942723	2942895	+	97	314	686181	33374774	15.0253	5.07723e-65
Hfq-FLAG-antiHfq_1	G7405	G0-8878	mRNA	sRNA	ygaZ	cyaR	L-valine exporter, YgaZ component	small regulatory RNA CyaR	2809804	2810090	+	2167169	2167201	+	97	826	358789	33701654	11.0307	3.54127e-56
Hfq-FLAG-antiHfq_1	ydfH.EST3UTR	cspA.ysaE.IGR	3UTR	IGR	ydfH.EST3UTR	cspA.ysaE.IGR		cold shock protein CspA:protein YsaE	1629042	1629073	+	3720316	3720318	+	96	186	561	34060523	31336.2	0
Hfq-FLAG-antiHfq_1	G7067	G0-8872	mRNA	sRNA	shiA	ryhB	shikimate:H+ symporter	small regulatory RNA RyhB	2054218	2054297	+	3580921	3580953	-	96	175	340665	33720430	54.2999	1.61029e-111
Hfq-FLAG-antiHfq_1	G0-8871	EG12409	sRNA	mRNA	arcZ	aegA	small regulatory RNA ArcZ	putative oxidoreductase AegA	3350641	3350653	+	2585390	2585524	-	96	496597	250	33564423	25.9541	2.01454e-84
Hfq-FLAG-antiHfq_1	EG12409	G0-8871	mRNA	sRNA	aegA	arcZ	putative oxidoreductase AegA	small regulatory RNA ArcZ	2585433	2585558	-	3350678	3350698	+	96	242	573187	33487841	23.1764	8.99211e-80
Hfq-FLAG-antiHfq_1	EG11680	G0-8871:arcB.AS	mRNA	sRNA:AS	lptB	arcZ:arcB.AS	lipopolysaccharide transport system ATP binding protein LptB	small regulatory RNA ArcZ:ArcB-<i>N</i>-phospho-L-histidine-292 // ArcB-phospho-L-aspartate-576 // ArcB-<i>N</i>-phospho-L-histidine-717 // sensor histidine kinase ArcB	3343936	3344038	+	3350644	3350698	+	96	335	573187	33487748	16.7423	8.65455e-69
Hfq-FLAG-antiHfq_1	EG11571	G0-8878	mRNA	sRNA	yabI	cyaR	DedA family protein YabI	small regulatory RNA CyaR	71771	72076	+	2167150	2167202	+	96	381	358790	33702099	23.6681	7.27522e-83
Hfq-FLAG-antiHfq_1	G7039	G0-8867	mRNA	sRNA	tcyJ	gcvB	cystine ABC transporter periplasmic binding protein	small regulatory RNA GcvB	1999608	2000084	-	2942723	2942896	+	96	1773	686182	33373315	2.63343	1.80149e-09
Hfq-FLAG-antiHfq_1	EG10391	cpxP.3UTR:G0-16649:fieF.EST5UTR	mRNA	3UTR:sRNA:5UTR	glpA	cpxP.3UTR:cpxQ:fieF.EST5UTR	anaerobic glycerol-3-phosphate dehydrogenase subunit A	periplasmic protein CpxP:small regulatory RNA CpxQ:Zn<sup>2+</sup>/Fe<sup>2+</sup>/Cd<sup>2+</sup> exporter	2354102	2354274	+	4106358	4106388	+	95	3217	38848	34019206	25.86	2.77514e-89
Hfq-FLAG-antiHfq_1	tsx.5UTR	rybB.rcdA.IGR:G0-8880	5UTR	IGR:sRNA	tsx.5UTR	rybB.rcdA.IGR:rybB	nucleoside-specific channel-forming protein Tsx	small regulatory RNA RybB:RcdA:small regulatory RNA RybB	432042	432090	-	887975	888032	-	95	801	118457	33942013	33.9835	1.55942e-98
Hfq-FLAG-antiHfq_1	mtfA.EST5UTR	G0-8878	5UTR	sRNA	mtfA.EST5UTR	cyaR	Mlc titration factor	small regulatory RNA CyaR	2043601	2043680	+	2167136	2167201	+	95	275	358791	33702205	32.4495	7.09818e-93
Hfq-FLAG-antiHfq_1	leuT.AS	G0-8878	AS	sRNA	leuT.AS	cyaR	tRNA-Leu(CAG)	small regulatory RNA CyaR	3982629	3982692	-	2167141	2167202	+	95	1374	358791	33701106	6.49441	1.40653e-36
Hfq-FLAG-antiHfq_1	G6602	G0-8872	mRNA	sRNA	bluR	ryhB	DNA-binding transcriptional repressor BluR	small regulatory RNA RyhB	1213402	1213864	-	3580921	3580961	-	95	507	340666	33720098	18.5471	1.61167e-73
Hfq-FLAG-antiHfq_1	EG12801	G0-8871	mRNA	sRNA	mlaF	arcZ	intermembrane phospholipid transport system, ATP binding subunit MlaF	small regulatory RNA ArcZ	3339272	3339364	-	3350680	3350698	+	95	314	573188	33487769	17.676	7.46486e-70
Hfq-FLAG-antiHfq_1	EG10684	G0-8867	mRNA	sRNA	pal	gcvB	peptidoglycan-associated outer membrane lipoprotein Pal	small regulatory RNA GcvB	779204	779598	+	2942807	2942900	+	95	2370	570250	33488651	2.35401	1.87813e-06
Hfq-FLAG-antiHfq_1	G6909:sufB.sufA.TU:EG11378	G6908	mRNA:TU:mRNA	mRNA	sufB:sufB.sufA.TU:sufA	sufC	Fe-S cluster scaffold complex subunit SufB:Fe-S cluster scaffold complex subunit SufB:iron-sulfur cluster insertion protein SufA:iron-sulfur cluster insertion protein SufA	Fe-S cluster scaffold complex subunit SufC	1763812	1764283	-	1762102	1762534	-	95	5658	796	34054817	718.334	8.65638e-223
Hfq-FLAG-antiHfq_1	EG10316	G0-8878	mRNA	sRNA	lpxD	cyaR	UDP-3-<i>O</i>-(3-hydroxymyristoyl)glucosamine <i>N</i>-acyltransferase	small regulatory RNA CyaR	201509	201586	+	2167165	2167201	+	94	421	358792	33702059	20.9729	7.86699e-77
Hfq-FLAG-antiHfq_1	rssA.5UTR	G0-8871	5UTR	sRNA	rssA.5UTR	arcZ	putative patatin-like phospholipase RssA	small regulatory RNA ArcZ	1289163	1289278	+	3350679	3350698	+	94	382	573189	33487701	14.3765	3.87166e-62
Hfq-FLAG-antiHfq_1	EG10669	G0-8871	mRNA	sRNA	ompA	arcZ	outer membrane protein A	small regulatory RNA ArcZ	1019108	1019289	-	3350675	3350698	+	94	1778	573189	33486305	3.08863	3.82473e-13
Hfq-FLAG-antiHfq_1	EG10594	G0-8872	mRNA	sRNA	mglC	ryhB	D-galactose/methyl-galactoside ABC transporter membrane subunit	small regulatory RNA RyhB	2237669	2237770	-	3580921	3580936	-	94	151	340667	33720454	61.6189	4.63899e-113
Hfq-FLAG-antiHfq_1	EG10995:tesB.5UTR	G0-8872	mRNA:5UTR	sRNA	tesB:tesB.5UTR	ryhB	acyl-CoA thioesterase II:acyl-CoA thioesterase II	small regulatory RNA RyhB	474801	475201	-	3580920	3580982	-	94	679	340667	33719926	13.703	5.1647e-62
Hfq-FLAG-antiHfq_1	EG10817	G7047	mRNA	sRNA	rbsD	dsrA	D-ribose pyranase	small regulatory RNA DsrA	3933477	3933677	+	2025222	2025282	-	93	30195	9344	34021734	11.2143	5.98578e-56
Hfq-FLAG-antiHfq_1	EG11344	G0-8871	mRNA	sRNA	mnmA	arcZ	tRNA-specific 2-thiouridylase	small regulatory RNA ArcZ	1193059	1193150	-	3350667	3350698	+	93	47	573190	33488036	115.605	1.1929e-121
Hfq-FLAG-antiHfq_1	trmJ.EST5UTR	G0-10677	5UTR	sRNA	trmJ.EST5UTR	fnrS	tRNA Cm32/Um32 methyltransferase	small regulatory RNA FnrS	2663204	2663347	-	1409152	1409250	+	93	415	402527	33658331	18.7384	1.12885e-71
Hfq-FLAG-antiHfq_1	narG.5UTR	G0-8867	5UTR	sRNA	narG.5UTR	gcvB	nitrate reductase A subunit &alpha;	small regulatory RNA GcvB	1279810	1279892	+	2942840	2942902	+	93	1174	658473	33401626	4.01832	3.37564e-20
Hfq-FLAG-antiHfq_1	EG10993	G0-8878:cyaR.ogrK.IGR	mRNA	sRNA:IGR	tdh	cyaR:cyaR.ogrK.IGR	threonine dehydrogenase	small regulatory RNA CyaR:small regulatory RNA CyaR:prophage P2 late control protein OgrK	3790811	3790969	-	2167144	2167201	+	93	687	358793	33701793	12.7156	1.38617e-58
Hfq-FLAG-antiHfq_1	G6674	G0-8878	mRNA	sRNA	ydaN	cyaR		small regulatory RNA CyaR	1408801	1408982	+	2167158	2167201	+	93	130	358793	33702350	67.1979	6.01365e-114
Hfq-FLAG-antiHfq_1	EG10681	G0-8872	mRNA	sRNA	oxyR	ryhB	DNA-binding transcriptional dual regulator OxyR	small regulatory RNA RyhB	4158413	4158781	+	3580921	3580985	-	93	758	340668	33719847	12.1442	4.30978e-57
Hfq-FLAG-antiHfq_1	EG12119	G0-8878:cyaR.ogrK.IGR	mRNA	sRNA:IGR	ychJ	cyaR:cyaR.ogrK.IGR	NTF2-like domain-containing protein YchJ	small regulatory RNA CyaR:small regulatory RNA CyaR:prophage P2 late control protein OgrK	1288676	1288811	-	2167141	2167201	+	93	1390	358793	33701090	6.28446	1.2631e-34
Hfq-FLAG-antiHfq_1	EG10787	G0-8878	mRNA	sRNA	ptsG	cyaR	EIIBC<sup>glc</sup> - phosphorylated // glucose-specific PTS enzyme IIBC component	small regulatory RNA CyaR	1158402	1158690	+	2167163	2167201	+	93	1657	358793	33700823	5.27178	5.55262e-29
Hfq-FLAG-antiHfq_1	EG10888	G0-8871	mRNA	sRNA	rpmD	arcZ	50S ribosomal subunit protein L30	small regulatory RNA ArcZ	3444602	3444698	-	3350643	3350698	+	92	846	573191	33487237	6.35327	5.2635e-34
Hfq-FLAG-antiHfq_1	EG10459	G0-8863	mRNA	sRNA	hsdR	rprA	type I restriction enzyme EcoKI endonuclease subunit	small regulatory RNA RprA	4586789	4586799	-	1770448	1770478	+	92	432	4749	34056093	1527.2	5.97268e-244
Hfq-FLAG-antiHfq_1	G6464	G0-8872	mRNA	sRNA	ftsK	ryhB	cell division DNA translocase FtsK	small regulatory RNA RyhB	936415	936591	+	3580921	3580976	-	92	134	340669	33720471	67.9585	1.71677e-113
Hfq-FLAG-antiHfq_1	G7399	G0-8878	mRNA	sRNA	alaE	cyaR	AlaE	small regulatory RNA CyaR	2799432	2799570	+	2167163	2167201	+	92	134	358794	33702346	64.4908	1.88212e-111
Hfq-FLAG-antiHfq_1	EG11020	G0-8878	mRNA	sRNA	trkG	cyaR	Rac prophage; K<sup>+</sup> transporter TrkG	small regulatory RNA CyaR	1423738	1424182	+	2167163	2167201	+	92	76	358794	33702404	113.708	3.24139e-127
Hfq-FLAG-antiHfq_1	EG11981:glf.EST5UTR:EG11980	G0-10677	mRNA:5UTR:mRNA	sRNA	glf:glf.EST5UTR:rfbX	fnrS	UDP-galactopyranose mutase:UDP-galactopyranose mutase:polyisoprenol-linked O16-antigen repeat unit flippase	small regulatory RNA FnrS	2108258	2108382	-	1409202	1409250	+	91	653	366114	33694508	12.8254	1.81182e-57
Hfq-FLAG-antiHfq_1	uspA.5UTR	G0-10677	5UTR	sRNA	uspA.5UTR	fnrS	universal stress protein A	small regulatory RNA FnrS	3640001	3640094	+	1409162	1409250	+	91	2956	402529	33655790	2.57395	4.02611e-08
Hfq-FLAG-antiHfq_1	rpmI.infC.TU:EG10506	uhpT.EST3UTR:G0-17104	TU:mRNA	3UTR:sRNA	rpmI.infC.TU:infC	uhpT.EST3UTR:uhpU	50S ribosomal subunit protein L35:translation initiation factor IF-3:translation initiation factor IF-3	hexose-6-phosphate:phosphate antiporter:small RNA UhpU	1800013	1800252	-	3845731	3845761	-	91	1646	19888	34039741	94.6252	6.37276e-135
Hfq-FLAG-antiHfq_1	EG10653	EG10655:nirD.nirC.TU	mRNA	mRNA:TU	nirB	nirD:nirD.nirC.TU	nitrite reductase (NADH) large subunit	nitrite reductase (NADH) small subunit:nitrite reductase (NADH) small subunit:nitrite transporter NirC	3495418	3495900	+	3496612	3496966	+	91	2447	12341	34046487	102.596	2.25425e-138
Hfq-FLAG-antiHfq_1	malE.5UTR	omrB.omrA.IGR:G0-8882	5UTR	IGR:sRNA	malE.5UTR	omrB.omrA.IGR:omrB	maltose ABC transporter periplasmic binding protein	small regulatory RNA OmrB:small regulatory RNA OmrA:small regulatory RNA OmrB	4246422	4246465	-	2976303	2976344	-	90	226	38300	34022750	353.757	8.90816e-179
Hfq-FLAG-antiHfq_1	EG10746	G0-8871	mRNA	sRNA	polA	arcZ	DNA polymerase I	small regulatory RNA ArcZ	4047001	4047150	+	3350673	3350699	+	90	59	573193	33488024	89.1208	8.41005e-112
Hfq-FLAG-antiHfq_1	G0-10677	G7698:tsaC.yrdD.TU:G7699	sRNA	mRNA:TU:mRNA	fnrS	tsaC:tsaC.yrdD.TU:yrdD	small regulatory RNA FnrS	L-threonylcarbamoyladenylate synthase:L-threonylcarbamoyladenylate synthase:putative DNA topoisomerase:putative DNA topoisomerase	1409128	1409187	+	3431308	3431472	-	90	217335	359	33843582	39.0386	3.72037e-96
Hfq-FLAG-antiHfq_1	EG10642	G0-8878	mRNA	sRNA	narK	cyaR	nitrate:nitrite antiporter NarK	small regulatory RNA CyaR	1278519	1278898	+	2167150	2167200	+	90	3072	240818	33817386	4.11408	3.5059e-21
Hfq-FLAG-antiHfq_1	EG10031	G0-8878:cyaR.ogrK.IGR	mRNA	sRNA:IGR	adhE	cyaR:cyaR.ogrK.IGR	fused acetaldehyde-CoA dehydrogenase and iron-dependent alcohol dehydrogenasealdehyde/alcohol dehydrogenase AdhE	small regulatory RNA CyaR:small regulatory RNA CyaR:prophage P2 late control protein OgrK	1296874	1296995	-	2167150	2167201	+	90	891	358796	33701589	9.48785	9.49901e-47
Hfq-FLAG-antiHfq_1	EG11176	G0-8878:cyaR.ogrK.IGR	mRNA	sRNA:IGR	garR	cyaR:cyaR.ogrK.IGR	tartronate semialdehyde reductase	small regulatory RNA CyaR:small regulatory RNA CyaR:prophage P2 late control protein OgrK	3272302	3272792	-	2167172	2167201	+	90	2652	358796	33699828	3.18749	2.26471e-13
Hfq-FLAG-antiHfq_1	G7128	EG12419	mRNA	mRNA	gatZ	gatY	putative tagatose-1,6-bisphosphate aldolase 2 chaperone	tagatose-1,6-bisphosphate aldolase 2	2175703	2176090	-	2176744	2177185	-	90	11505	8900	34040871	29.9203	3.77567e-90
Hfq-FLAG-antiHfq_1	G0-8866	EG12101	sRNA	mRNA	micA	feoA	small regulatory RNA MicA	ferrous iron transport protein A	2814801	2814838	+	3540213	3540298	+	89	77860	838	33982579	46.3541	7.11684e-104
Hfq-FLAG-antiHfq_1	EG11850	G0-8872	mRNA	sRNA	yihX	ryhB	&alpha;-D-glucose-1-phosphate phosphatase YihX	small regulatory RNA RyhB	4075181	4075600	+	3580921	3580983	-	89	396	340672	33720209	22.2458	1.30503e-74
Hfq-FLAG-antiHfq_1	EG10293:fepA.5UTR	EG30063:micF.rcsD.IGR	mRNA:5UTR	sRNA:IGR	fepA:fepA.5UTR	micF:micF.rcsD.IGR	ferric enterobactin outer membrane transporter:ferric enterobactin outer membrane transporter	small regulatory RNA MicF:small regulatory RNA MicF:RcsD-<i>N</i>-phospho-L-histidine // RcsD phosphotransferase	612449	612510	-	2313142	2313178	+	89	3531	13251	34044495	64.7576	6.6803e-118
Hfq-FLAG-antiHfq_1	G7580	uhpT.EST3UTR:G0-17104	mRNA	3UTR:sRNA	yqiB	uhpT.EST3UTR:uhpU	DUF1249 domain-containing protein YqiB	hexose-6-phosphate:phosphate antiporter:small RNA UhpU	3176862	3177106	-	3845731	3845771	-	89	54108	19890	33987279	2.81067	3.63516e-10
Hfq-FLAG-antiHfq_1	ycaM.EST5UTR	cpxP.3UTR:G0-16649:fieF.EST5UTR	5UTR	3UTR:sRNA:5UTR	ycaM.EST5UTR	cpxP.3UTR:cpxQ:fieF.EST5UTR	putative transporter YcaM	periplasmic protein CpxP:small regulatory RNA CpxQ:Zn<sup>2+</sup>/Fe<sup>2+</sup>/Cd<sup>2+</sup> exporter	947188	947217	+	4106356	4106388	+	89	125	38854	34022298	623.459	4.51672e-194
Hfq-FLAG-antiHfq_1	G6517	G0-8878:cyaR.ogrK.IGR	mRNA	sRNA:IGR	rutG	cyaR:cyaR.ogrK.IGR	pyrimidine:H<sup>+</sup> symporter	small regulatory RNA CyaR:small regulatory RNA CyaR:prophage P2 late control protein OgrK	1068565	1068666	-	2167177	2167201	+	89	72	358797	33702408	116.11	2.01661e-123
Hfq-FLAG-antiHfq_1	G7885	G0-8878:cyaR.ogrK.IGR	mRNA	sRNA:IGR	rraB	cyaR:cyaR.ogrK.IGR	ribonuclease E inhibitor protein B	small regulatory RNA CyaR:small regulatory RNA CyaR:prophage P2 late control protein OgrK	4478501	4478647	+	2167141	2167201	+	89	2523	358797	33699957	3.31324	3.46719e-14
Hfq-FLAG-antiHfq_1	EG10638	G0-8871	mRNA	sRNA	narG	arcZ	nitrate reductase A subunit &alpha;	small regulatory RNA ArcZ	1282003	1282069	+	3350671	3350699	+	88	306	573195	33487777	16.8014	9.33644e-63
Hfq-FLAG-antiHfq_1	cfa.5UTR	ybiC.AS:ybiE.ybiC.IGR	5UTR	AS:IGR	cfa.5UTR	ybiC.AS:ybiE.ybiC.IGR	cyclopropane fatty acyl phospholipid synthase	:protein YbiE	1741201	1741269	+	837434	837455	-	88	4486	2161	34054631	309.133	3.00701e-175
Hfq-FLAG-antiHfq_1	EG10508	G0-8872	mRNA	sRNA	ispA	ryhB	geranyl diphosphate/farnesyl diphosphate synthase	small regulatory RNA RyhB	440172	440400	-	3580921	3580940	-	88	408	340673	33720197	21.3489	2.28131e-72
Hfq-FLAG-antiHfq_1	G0-8872	EG10330:frdA.5UTR	sRNA	mRNA:5UTR	ryhB	frdA:frdA.5UTR	small regulatory RNA RyhB	fumarate reductase flavoprotein subunit:fumarate reductase flavoprotein subunit	3580969	3581018	-	4382210	4382388	-	88	128449	7855	33924974	2.95887	3.08346e-11
Hfq-FLAG-antiHfq_1	G0-8867	bglJ.AS	sRNA	AS	gcvB	bglJ.AS	small regulatory RNA GcvB	DNA-binding transcriptional regulator BglJ	2942694	2942792	+	4604723	4604794	-	88	481380	846	33579052	7.25592	1.20932e-36
Hfq-FLAG-antiHfq_1	G6938:ves.5UTR	G0-8878	mRNA:5UTR	sRNA	ves:ves.5UTR	cyaR	HutD family protein Ves:HutD family protein Ves	small regulatory RNA CyaR	1824522	1824982	-	2167141	2167201	+	88	1050	358798	33701430	7.87212	1.36559e-39
Hfq-FLAG-antiHfq_1	G6823:gnsB.5UTR	G0-8871	mRNA:5UTR	sRNA	gnsB:gnsB.5UTR	arcZ	Qin prophage; protein GnsB:Qin prophage; protein GnsB	small regulatory RNA ArcZ	1637664	1637846	-	3350667	3350698	+	88	1852	573195	33486231	2.77591	2.30643e-09
Hfq-FLAG-antiHfq_1	EG11360	G0-8871	mRNA	sRNA	bax	arcZ	putative glycoside hydrolase Bax	small regulatory RNA ArcZ	3736952	3736997	-	3350609	3350698	+	87	50	573196	33488033	101.657	8.68472e-111
Hfq-FLAG-antiHfq_1	EG10982:sucD.EST3UTR:G0-17009	EG10027	mRNA:3UTR:sRNA	mRNA	sucD:sucD.EST3UTR:sdhX	ackA	succinyl-CoA synthetase subunit &alpha;:succinyl-CoA synthetase subunit &alpha;:small regulatory RNA SdhX	acetate kinase	765013	765111	+	2413415	2413599	+	87	222023	908	33838348	14.6031	6.83374e-60
Hfq-FLAG-antiHfq_1	EG10506:EG11001	G0-8872	mRNA:mRNA	sRNA	infC:thrS	ryhB	translation initiation factor IF-3:threonine&mdash;tRNA ligase	small regulatory RNA RyhB	1800413	1800797	-	3580921	3580966	-	87	2488	340674	33718117	3.46093	6.48515e-15
Hfq-FLAG-antiHfq_1	EG10401	EG10399	mRNA	mRNA	glpT	glpQ	sn-glycerol 3-phosphate:phosphate antiporter	glycerophosphoryl diester phosphodiesterase GlpQ	2351306	2351795	-	2350020	2350468	-	87	11568	4299	34045412	59.5596	4.14666e-112
Hfq-FLAG-antiHfq_1	G0-10677	G0-8863:rprA.ydiL.IGR	sRNA	sRNA:IGR	fnrS	rprA:rprA.ydiL.IGR	small regulatory RNA FnrS	small regulatory RNA RprA:small regulatory RNA RprA:DUF1870 domain-containing protein YdiL	1409129	1409193	+	1770443	1770478	+	86	217339	4755	33839186	2.81598	1.33286e-09
Hfq-FLAG-antiHfq_1	feoA.5UTR	G0-17102	5UTR	sRNA	feoA.5UTR	fliX	ferrous iron transport protein A	small RNA FliX	3540058	3540090	+	2001911	2001948	-	86	647	136774	33923859	32.9682	2.0761e-87
Hfq-FLAG-antiHfq_1	dinQ.agrA.IGR	G0-8872	IGR	sRNA	dinQ.agrA.IGR	ryhB	membrane toxin DinQ:small RNA AgrA	small regulatory RNA RyhB	3648061	3648083	+	3580921	3580976	-	86	171	340675	33720434	49.78	7.59115e-97
Hfq-FLAG-antiHfq_1	EG11042	EG31116	mRNA	sRNA	tyrR	oxyS	DNA-binding transcriptional dual regulator TyrR	small regulatory RNA OxyS	1387014	1387134	+	4158277	4158308	-	86	2347	7948	34050985	156.985	3.32103e-146
Hfq-FLAG-antiHfq_1	G0-9383	EG12419	other-ncRNA	mRNA	sroC	gatY	small regulatory RNA SroC	tagatose-1,6-bisphosphate aldolase 2	686762	686843	-	2177123	2177200	-	86	1032860	1358	33027062	2.02501	0.0329671
Hfq-FLAG-antiHfq_1	EG10459	G0-8867	mRNA	sRNA	hsdR	gcvB	type I restriction enzyme EcoKI endonuclease subunit	small regulatory RNA GcvB	4586615	4586813	-	2942811	2942902	+	86	634	658480	33402166	6.88084	1.27293e-33
Hfq-FLAG-antiHfq_1	EG11784	G0-8878:cyaR.ogrK.IGR	mRNA	sRNA:IGR	grcA	cyaR:cyaR.ogrK.IGR	stress-induced alternate pyruvate formate-lyase subunit	small regulatory RNA CyaR:small regulatory RNA CyaR:prophage P2 late control protein OgrK	2716301	2716400	-	2167163	2167201	+	86	1586	358800	33700894	5.09312	2.1666e-25
Hfq-FLAG-antiHfq_1	G7512	G0-8878:cyaR.ogrK.IGR	mRNA	sRNA:IGR	yqfA	cyaR:cyaR.ogrK.IGR		small regulatory RNA CyaR:small regulatory RNA CyaR:prophage P2 late control protein OgrK	3042612	3042896	-	2167158	2167202	+	86	501	358800	33701979	16.1237	1.9257e-61
Hfq-FLAG-antiHfq_1	EG10866:rplC.rpsJ.TU:EG10909	G0-8872	mRNA:TU:mRNA	sRNA	rplC:rplC.rpsJ.TU:rpsJ	ryhB	50S ribosomal subunit protein L3:50S ribosomal subunit protein L3:30S ribosomal subunit protein S10:30S ribosomal subunit protein S10	small regulatory RNA RyhB	3452702	3453088	-	3580921	3580999	-	86	3622	340675	33716983	2.34995	1.61325e-05
Hfq-FLAG-antiHfq_1	G7162	G0-8871	mRNA	sRNA	yfaY	arcZ	IPR008135 CinA family protein YfaY	small regulatory RNA ArcZ	2363326	2363656	-	3350663	3350698	+	86	542	573197	33487541	9.26997	6.71659e-43
Hfq-FLAG-antiHfq_1	EG12419	G0-8872	mRNA	sRNA	gatY	ryhB	tagatose-1,6-bisphosphate aldolase 2	small regulatory RNA RyhB	2176402	2176483	-	3580921	3580988	-	85	2993	340676	33717612	2.81078	2.61382e-09
Hfq-FLAG-antiHfq_1	EG11502	sucD.EST3UTR:G0-17009	mRNA	3UTR:sRNA	rcsF	sucD.EST3UTR:sdhX	sensor lipoprotein RcsF	succinyl-CoA synthetase subunit &alpha;:small regulatory RNA SdhX	219935	220050	-	765088	765149	+	85	130	213081	33848070	103.864	3.08062e-120
Hfq-FLAG-antiHfq_1	ucpA.cysP.IGR:ucpA.EST3UTR:EG12133	uhpT.EST3UTR:G0-17104:EG11054	IGR:3UTR:mRNA	3UTR:sRNA:mRNA	ucpA.cysP.IGR:ucpA.EST3UTR:ucpA	uhpT.EST3UTR:uhpU:uhpT	oxidoreductase UcpA:thiosulfate/sulfate ABC transporter periplasmic binding protein CysP:oxidoreductase UcpA:oxidoreductase UcpA	hexose-6-phosphate:phosphate antiporter:small RNA UhpU:hexose-6-phosphate:phosphate antiporter	2543700	2543894	-	3845730	3845817	-	85	2216	20877	34038188	62.5385	6.23101e-111
Hfq-FLAG-antiHfq_1	G7898	G0-8872	mRNA	sRNA	yjgX_pg	ryhB		small regulatory RNA RyhB	4500432	4500512	-	3580921	3580953	-	85	275	340676	33720330	30.594	5.15852e-81
Hfq-FLAG-antiHfq_1	EG11018	G0-8867	mRNA	sRNA	trg	gcvB	methyl-accepting chemotaxis protein Trg	small regulatory RNA GcvB	1493202	1493378	+	2942730	2942902	+	85	949	774414	33285918	3.84982	9.0299e-17
Hfq-FLAG-antiHfq_1	EG11975	G0-8878:cyaR.ogrK.IGR	mRNA	sRNA:IGR	fliP	cyaR:cyaR.ogrK.IGR	flagellar biosynthesis protein FliP	small regulatory RNA CyaR:small regulatory RNA CyaR:prophage P2 late control protein OgrK	2022423	2022589	+	2167142	2167201	+	85	561	358801	33701919	14.2317	1.0593e-56
Hfq-FLAG-antiHfq_1	G7698:G7699	G0-10677	mRNA:mRNA	sRNA	tsaC:yrdD	fnrS	L-threonylcarbamoyladenylate synthase:putative DNA topoisomerase	small regulatory RNA FnrS	3431007	3431472	-	1409162	1409250	+	85	727	402535	33658019	9.77619	1.22222e-44
Hfq-FLAG-antiHfq_1	EG10399	EG10401	mRNA	mRNA	glpQ	glpT	glycerophosphoryl diester phosphodiesterase GlpQ	sn-glycerol 3-phosphate:phosphate antiporter	2350136	2350553	-	2351213	2351700	-	85	4913	8747	34047621	67.3441	6.7966e-114
Hfq-FLAG-antiHfq_1	EG10990	G0-8871	mRNA	sRNA	tdcB	arcZ	catabolic threonine dehydratase	small regulatory RNA ArcZ	3265510	3265598	-	3350672	3350698	+	84	2276	573199	33485807	2.15607	0.00236153
Hfq-FLAG-antiHfq_1	leuT.AS	G0-10677	AS	sRNA	leuT.AS	fnrS	tRNA-Leu(CAG)	small regulatory RNA FnrS	3982628	3982692	-	1409168	1409250	+	84	1385	402536	33657361	5.07113	1.73941e-24
Hfq-FLAG-antiHfq_1	yncL.EST3UTR:G0-8887	G0-8863	3UTR:mRNA	sRNA	yncL.EST3UTR:yncL	rprA	uncharacterized protein YncL:uncharacterized protein YncL	small regulatory RNA RprA	1517063	1517143	-	1770453	1770478	+	84	1430	4757	34055095	420.525	5.71418e-178
Hfq-FLAG-antiHfq_1	EG10766	G0-8878:cyaR.ogrK.IGR	mRNA	sRNA:IGR	secY	cyaR:cyaR.ogrK.IGR	Sec translocon subunit SecY	small regulatory RNA CyaR:small regulatory RNA CyaR:prophage P2 late control protein OgrK	3443206	3443267	-	2167149	2167202	+	84	671	358802	33701809	11.7586	5.4846e-50
Hfq-FLAG-antiHfq_1	EG10060	cpxP.3UTR:G0-16649:fieF.EST5UTR	mRNA	3UTR:sRNA:5UTR	araJ	cpxP.3UTR:cpxQ:fieF.EST5UTR	putative transport protein AraJ	periplasmic protein CpxP:small regulatory RNA CpxQ:Zn<sup>2+</sup>/Fe<sup>2+</sup>/Cd<sup>2+</sup> exporter	412413	412465	-	4106362	4106389	+	83	535	38860	34021888	135.825	6.60067e-134
Hfq-FLAG-antiHfq_1	EG10671	cpxP.3UTR:G0-16649:fieF.EST5UTR	mRNA	3UTR:sRNA:5UTR	ompF	cpxP.3UTR:cpxQ:fieF.EST5UTR	outer membrane porin F	periplasmic protein CpxP:small regulatory RNA CpxQ:Zn<sup>2+</sup>/Fe<sup>2+</sup>/Cd<sup>2+</sup> exporter	986805	986896	-	4106358	4106389	+	83	4890	38860	34017533	14.8583	1.151e-58
Hfq-FLAG-antiHfq_1	G6247	G0-8872	mRNA	sRNA	ybaO	ryhB		small regulatory RNA RyhB	468433	468562	+	3580921	3580974	-	83	236	340678	33720369	34.8108	7.23899e-83
Hfq-FLAG-antiHfq_1	uhpT.EST3UTR:G0-17104:EG11054	EG10787	3UTR:sRNA:mRNA	mRNA	uhpT.EST3UTR:uhpU:uhpT	ptsG	hexose-6-phosphate:phosphate antiporter:small RNA UhpU:hexose-6-phosphate:phosphate antiporter	EIIBC<sup>glc</sup> - phosphorylated // glucose-specific PTS enzyme IIBC component	3845773	3845800	-	1157928	1158199	+	83	11138	3005	34047140	84.432	5.32938e-119
Hfq-FLAG-antiHfq_1	G7532	G0-8867	mRNA	sRNA	yggX	gcvB	putative Fe<sup>2+</sup>-trafficking protein	small regulatory RNA GcvB	3104330	3104399	+	2942728	2942881	+	83	278	686195	33374810	14.5213	6.22602e-54
Hfq-FLAG-antiHfq_1	G361	G0-8872	mRNA	sRNA	flgE	ryhB	flagellar hook protein FlgE	small regulatory RNA RyhB	1133524	1133638	+	3580921	3580988	-	83	1880	340678	33718725	4.36966	4.05969e-20
Hfq-FLAG-antiHfq_1	EG10174	G0-8878:cyaR.ogrK.IGR	mRNA	sRNA:IGR	cydB	cyaR:cyaR.ogrK.IGR	cytochrome <i>bd</i>-I subunit 2	small regulatory RNA CyaR:small regulatory RNA CyaR:prophage P2 late control protein OgrK	774002	774063	+	2167174	2167201	+	83	231	358803	33702249	33.7496	1.08893e-81
Hfq-FLAG-antiHfq_1	EG10419	G0-8872	mRNA	sRNA	gshB	ryhB	glutathione synthetase	small regulatory RNA RyhB	3091836	3092081	+	3580921	3580991	-	83	638	340678	33719967	12.8766	3.03173e-52
Hfq-FLAG-antiHfq_1	G0-10677	G7327	sRNA	mRNA	fnrS	trmJ	small regulatory RNA FnrS	tRNA Cm32/Um32 methyltransferase	1409128	1409194	+	2663309	2663319	-	82	217343	136	33843805	93.8877	6.46452e-113
Hfq-FLAG-antiHfq_1	EG10402	G0-8872	mRNA	sRNA	gltA	ryhB	citrate synthase	small regulatory RNA RyhB	753441	753597	-	3580921	3580984	-	82	779	340679	33719826	10.4188	4.54411e-45
Hfq-FLAG-antiHfq_1	lacZ.AS	G0-8867	AS	sRNA	lacZ.AS	gcvB	&beta;-galactosidase	small regulatory RNA GcvB	366203	366261	+	2942833	2942902	+	82	1504	658484	33401296	2.76557	3.02135e-08
Hfq-FLAG-antiHfq_1	G6081	cpxP.3UTR:G0-16649:fieF.EST5UTR	mRNA	3UTR:sRNA:5UTR	yaaX	cpxP.3UTR:cpxQ:fieF.EST5UTR	DUF2502 domain-containing protein YaaX	periplasmic protein CpxP:small regulatory RNA CpxQ:Zn<sup>2+</sup>/Fe<sup>2+</sup>/Cd<sup>2+</sup> exporter	5257	5365	+	4106358	4106388	+	82	191	38861	34022232	375.863	3.66308e-164
Hfq-FLAG-antiHfq_1	feoA.5UTR	G0-10677	5UTR	sRNA	feoA.5UTR	fnrS	ferrous iron transport protein A	small regulatory RNA FnrS	3540058	3540140	+	1409193	1409250	+	82	1387	402538	33657359	4.94323	4.43748e-23
Hfq-FLAG-antiHfq_1	G6176:ykgE.ykgF.TU:G6177	G0-8872	mRNA:TU:mRNA	sRNA	ykgE:ykgE.ykgF.TU:ykgF	ryhB	putative lactate utilization oxidoreductase YkgE:putative lactate utilization oxidoreductase YkgE:putative amino acid dehydrogenase with NAD(P)-binding domain and ferridoxin-like domain:putative amino acid dehydrogenase with NAD(P)-binding domain and ferridoxin-like domain	small regulatory RNA RyhB	321979	322399	+	3580921	3580953	-	82	912	340679	33719693	8.89933	2.74358e-40
Hfq-FLAG-antiHfq_1	G7609	G0-8872	mRNA	sRNA	yqjA	ryhB	DedA family protein YqjA	small regulatory RNA RyhB	3247762	3247996	+	3580921	3580979	-	82	885	340679	33719720	9.17084	3.39606e-41
Hfq-FLAG-antiHfq_1	EG11198	G0-8878:cyaR.ogrK.IGR	mRNA	sRNA:IGR	glmU	cyaR:cyaR.ogrK.IGR	fused N-acetylglucosamine-1-phosphate uridyltransferase and glucosamine-1-phosphate acetyltransferase	small regulatory RNA CyaR:small regulatory RNA CyaR:prophage P2 late control protein OgrK	3914013	3914266	-	2167156	2167201	+	82	457	358804	33702023	16.8537	1.0327e-59
Hfq-FLAG-antiHfq_1	EG10601	EG10602	mRNA	mRNA	motA	motB	motility protein A	motility protein B	1976835	1977160	-	1975613	1976046	-	82	2622	8734	34049928	121.923	2.31329e-130
Hfq-FLAG-antiHfq_1	G0-8871	trxA.5UTR:EG11031	sRNA	5UTR:mRNA	arcZ	trxA.5UTR:trxA	small regulatory RNA ArcZ	oxidized thioredoxin // thioredoxin 1:oxidized thioredoxin // thioredoxin 1	3350634	3350655	+	3965739	3965793	+	81	496612	787	33563886	6.95609	4.34499e-32
Hfq-FLAG-antiHfq_1	G0-8873	motA.5UTR	sRNA	5UTR	glmZ	motA.5UTR	small regulatory RNA GlmZ	motility protein A	3986558	3986646	+	1977205	1977258	-	81	4681	12888	34043716	45.7086	5.5652e-95
Hfq-FLAG-antiHfq_1	G364	tRNAnn74	mRNA	3UTR	flgH	asnW.3UTR	flagellar L-ring protein	tRNA-Asn(GUU)	1135595	1135672	+	2057928	2057934	-	81	528	72	34060685	72572.5	0
Hfq-FLAG-antiHfq_1	EG10665	G0-8872	mRNA	sRNA	nusA	ryhB	transcription termination/antitermination protein NusA	small regulatory RNA RyhB	3316109	3316279	-	3580921	3580967	-	81	421	340680	33720184	19.0435	9.23095e-63
Hfq-FLAG-antiHfq_1	EG11355	mcaS.abgR.IGR	mRNA	IGR	fliA	mcaS.abgR.IGR	RNA polymerase sigma factor FliA	small regulatory RNA McaS:putative LysR-type DNA-binding transcriptional regulator AbgR	2001102	2001492	-	1405656	1405697	-	81	9186	125097	33927002	2.39143	2.95944e-05
Hfq-FLAG-antiHfq_1	ldrA.rdlA.IGR:G0-9603	G0-8867	IGR:sRNA	sRNA	ldrA.rdlA.IGR:rdlA	gcvB	small toxic polypeptide LdrA:putative antisense regulatory RNA RdlA:putative antisense regulatory RNA RdlA	small regulatory RNA GcvB	1269322	1269364	+	2942727	2942895	+	81	611	686197	33374477	6.44777	1.66873e-29
Hfq-FLAG-antiHfq_1	G7408	G0-8878:cyaR.ogrK.IGR	mRNA	sRNA:IGR	yqaB	cyaR:cyaR.ogrK.IGR	fructose-1-phosphate phosphatase YqaB	small regulatory RNA CyaR:small regulatory RNA CyaR:prophage P2 late control protein OgrK	2817460	2817526	-	2167155	2167201	+	81	335	358805	33702145	22.7112	6.50167e-68
Hfq-FLAG-antiHfq_1	EG10402	G0-10677	mRNA	sRNA	gltA	fnrS	citrate synthase	small regulatory RNA FnrS	753404	753888	-	1409155	1409250	+	81	1710	402539	33657036	3.96056	7.17608e-17
Hfq-FLAG-antiHfq_1	EG10167	G0-8878:cyaR.ogrK.IGR	mRNA	sRNA:IGR	cstA	cyaR:cyaR.ogrK.IGR	pyruvate transporter CstA	small regulatory RNA CyaR:small regulatory RNA CyaR:prophage P2 late control protein OgrK	631730	631998	+	2167163	2167201	+	81	235	358805	33702245	32.3756	2.14644e-78
Hfq-FLAG-antiHfq_1	G0-8867	EG10885	sRNA	mRNA	gcvB	rplY	small regulatory RNA GcvB	50S ribosomal subunit protein L25	2942696	2942869	+	2282496	2282800	+	81	695993	1021	33364271	3.80309	1.58842e-15
Hfq-FLAG-antiHfq_1	ypfM.5UTR	G0-8872	5UTR	sRNA	ypfM.5UTR	ryhB	uncharacterized protein YpfM	small regulatory RNA RyhB	2590920	2590974	-	3580921	3580981	-	80	3207	340681	33717398	2.46886	1.0936e-05
Hfq-FLAG-antiHfq_1	EG11139:yecA.EST5UTR:G0-16636:3'ETS<sup><i>leuZ</i></sup>	G0-8872	mRNA:5UTR:sRNA:other-ncRNA	sRNA	yecA:yecA.EST5UTR:3'ETS-leuZ:3'ETS<sup><i>leuZ</i></sup>	ryhB	uncharacterized iron-binding protein YecA:uncharacterized iron-binding protein YecA::	small regulatory RNA RyhB	1991343	1991800	-	3580921	3580993	-	80	2228	340681	33718377	3.5538	5.86812e-14
Hfq-FLAG-antiHfq_1	EG11246	uhpT.EST3UTR:G0-17104	mRNA	3UTR:sRNA	uspE	uhpT.EST3UTR:uhpU	universal stress protein E	hexose-6-phosphate:phosphate antiporter:small RNA UhpU	1398138	1398295	-	3845731	3845762	-	80	1677	19899	34039710	81.604	4.47775e-113
Hfq-FLAG-antiHfq_1	G359	G0-8878	mRNA	sRNA	flgC	cyaR	flagellar basal-body rod protein FlgC	small regulatory RNA CyaR	1131412	1131598	+	2167154	2167201	+	80	1168	358806	33701312	6.43331	9.3762e-30
Hfq-FLAG-antiHfq_1	EG11442	EG10371	mRNA	mRNA	gcvT	gcvH	aminomethyltransferase	lipoyl-GcvH-protein // glycine cleavage system H protein	3050324	3050768	-	3048908	3049397	-	80	10561	6981	34043744	36.9407	1.32029e-86
Hfq-FLAG-antiHfq_1	rplA.rplJ.TU	EG10873:rplL.rpoB.TU	TU	mRNA:TU	rplA.rplJ.TU	rplL:rplL.rpoB.TU	50S ribosomal subunit protein L1:50S ribosomal subunit protein L10	50S ribosomal subunit protein L7 // 50S ribosomal subunit protein L12:50S ribosomal subunit protein L7 // 50S ribosomal subunit protein L12:RNA polymerase subunit &beta;	4179506	4179972	+	4180755	4181172	+	80	4296	67337	33989653	9.3998	8.19124e-42
Hfq-FLAG-antiHfq_1	EG10789	malG.xylE.IGR:malG.3UTR	mRNA	IGR:sRNA	ptsI	malG.xylE.IGR:malG.3UTR	PTS enzyme I	maltose ABC transporter membrane subunit MalG:D-xylose:H<sup>+</sup> symporter:maltose ABC transporter membrane subunit MalG	2533994	2534319	+	4242530	4242548	-	80	2186	3215	34055885	387.66	1.08058e-166
Hfq-FLAG-antiHfq_1	cho.5UTR	G0-8878:cyaR.ogrK.IGR	5UTR	sRNA:IGR	cho.5UTR	cyaR:cyaR.ogrK.IGR	excinuclease Cho	small regulatory RNA CyaR:small regulatory RNA CyaR:prophage P2 late control protein OgrK	1823492	1823528	+	2167145	2167201	+	80	287	358806	33702193	26.1822	3.35152e-71
Hfq-FLAG-antiHfq_1	EG12134	G0-8878:cyaR.ogrK.IGR	mRNA	sRNA:IGR	rhtA	cyaR:cyaR.ogrK.IGR	L-threonine/L-homoserine exporter	small regulatory RNA CyaR:small regulatory RNA CyaR:prophage P2 late control protein OgrK	849722	850123	-	2167169	2167201	+	80	128	358806	33702352	58.7057	8.18658e-94
Hfq-FLAG-antiHfq_1	EG12209	G0-8872	mRNA	sRNA	crcB	ryhB	F<sup>-</sup> channel	small regulatory RNA RyhB	657902	657936	-	3580921	3580952	-	79	42	340682	33720563	186.176	2.39935e-119
Hfq-FLAG-antiHfq_1	G0-8871	EG10264	sRNA	mRNA	arcZ	entF	small regulatory RNA ArcZ	seryl-[EntF peptidyl-carrier protein] // <i>holo</i> [EntF peptidyl-carrier protein] // apo-serine activating enzyme	3350641	3350645	+	617024	617097	+	79	496614	463	33564210	11.532	1.59711e-45
Hfq-FLAG-antiHfq_1	EG10906	dicF.dicB.IGR	mRNA	IGR	rpsG	dicF.dicB.IGR	30S ribosomal subunit protein S7	Qin prophage; small regulatory RNA DicF:Qin prophage; cell division inhibition protein DicB	3473604	3473640	-	1649301	1649440	+	79	2012	23830	34035445	56.0798	4.44017e-99
Hfq-FLAG-antiHfq_1	G7668	G0-8871	mRNA	sRNA	mtgA	arcZ	peptidoglycan glycosyltransferase MtgA	small regulatory RNA ArcZ	3349106	3349600	-	3350669	3350698	+	79	339	573204	33487744	13.6146	6.82342e-50
Hfq-FLAG-antiHfq_1	EG10300	G0-8872	mRNA	sRNA	ffh	ryhB	signal recognition particle protein component	small regulatory RNA RyhB	2747319	2747792	-	3580921	3580993	-	79	1130	340682	33719475	6.91959	2.0616e-31
Hfq-FLAG-antiHfq_1	EG10670	mcaS.abgR.IGR	mRNA	IGR	ompC	mcaS.abgR.IGR	outer membrane porin C	small regulatory RNA McaS:putative LysR-type DNA-binding transcriptional regulator AbgR	2312306	2312738	-	1405657	1405697	-	79	7993	125099	33928195	2.68055	2.20671e-07
Hfq-FLAG-antiHfq_1	gadC.AS	G0-8871	AS	sRNA	gadC.AS	arcZ	L-glutamate:4-aminobutyrate antiporter	small regulatory RNA ArcZ	1569206	1569262	+	3350679	3350698	+	78	40	573205	33488043	113.924	6.15741e-101
Hfq-FLAG-antiHfq_1	G7075	cpxP.3UTR:G0-16649:fieF.EST5UTR	mRNA	3UTR:sRNA:5UTR	yoeA	cpxP.3UTR:cpxQ:fieF.EST5UTR	CP4-44 prophage; TonB-dependent receptor plug domain-containing protein YoeA	periplasmic protein CpxP:small regulatory RNA CpxQ:Zn<sup>2+</sup>/Fe<sup>2+</sup>/Cd<sup>2+</sup> exporter	2068605	2068690	+	4106358	4106389	+	78	224	38865	34022199	304.825	5.9931e-150
Hfq-FLAG-antiHfq_1	G7087	G0-8871	mRNA	sRNA	yeeX	arcZ		small regulatory RNA ArcZ	2079201	2079296	-	3350607	3350699	+	78	1861	573205	33486222	2.44852	3.75907e-05
Hfq-FLAG-antiHfq_1	iscS.iscR.TU	G0-8872	TU	sRNA	iscS.iscR.TU	ryhB	cysteine desulfurase IscS:DNA-binding transcriptional dual regulator IscR	small regulatory RNA RyhB	2661551	2661583	-	3580922	3580989	-	78	238	340683	33720367	32.4384	1.36429e-75
Hfq-FLAG-antiHfq_1	EG10139	G0-8878	mRNA	sRNA	cdsA	cyaR	CDP-diglyceride synthetase	small regulatory RNA CyaR	196427	196492	+	2167160	2167201	+	78	248	358808	33702232	29.542	9.93889e-73
Hfq-FLAG-antiHfq_1	EG10562	G0-8878:cyaR.ogrK.IGR	mRNA	sRNA:IGR	malT	cyaR:cyaR.ogrK.IGR	DNA-binding transcriptional activator MalT	small regulatory RNA CyaR:small regulatory RNA CyaR:prophage P2 late control protein OgrK	3554740	3554824	+	2167159	2167201	+	78	437	358808	33702043	16.7651	2.09593e-56
Hfq-FLAG-antiHfq_1	EG11180	G0-8878:cyaR.ogrK.IGR	mRNA	sRNA:IGR	mscL	cyaR:cyaR.ogrK.IGR	large conductance mechanosensitive channel	small regulatory RNA CyaR:small regulatory RNA CyaR:prophage P2 late control protein OgrK	3438021	3438191	+	2167157	2167201	+	78	169	358808	33702311	43.3516	2.3839e-83
Hfq-FLAG-antiHfq_1	EG12800	G0-8878	mRNA	sRNA	mlaE	cyaR	intermembrane phospholipid transport system, integral membrane subunit MlaE	small regulatory RNA CyaR	3338527	3338931	-	2167147	2167201	+	78	350	358808	33702130	20.9325	7.37812e-63
Hfq-FLAG-antiHfq_1	essD.5UTR	ykgH.EST3UTR	5UTR	3UTR	essD.5UTR	ykgH.EST3UTR	DLP12 prophage; putative phage lysis protein	uncharacterized protein YkgH	577229	577239	+	324602	324629	-	77	234	46170	34014885	242.429	1.30668e-140
Hfq-FLAG-antiHfq_1	G0-10677	G6763	sRNA	mRNA	fnrS	yncE	small regulatory RNA FnrS	PQQ-like domain-containing protein YncE	1409127	1409200	+	1523307	1523385	+	77	217348	5131	33838810	2.33641	0.000295336
Hfq-FLAG-antiHfq_1	G0-8866	G7128	sRNA	mRNA	micA	gatZ	small regulatory RNA MicA	putative tagatose-1,6-bisphosphate aldolase 2 chaperone	2814801	2814832	+	2175028	2175077	-	77	77872	1389	33982028	24.1911	6.24799e-69
Hfq-FLAG-antiHfq_1	EG10510	dicF.dicB.IGR	mRNA	IGR	rpoS	dicF.dicB.IGR	RNA polymerase sigma factor RpoS	Qin prophage; small regulatory RNA DicF:Qin prophage; cell division inhibition protein DicB	2867502	2867595	-	1649406	1649441	+	77	876	20473	34039940	146.148	2.59194e-127
Hfq-FLAG-antiHfq_1	ppc.5UTR	G0-8872	5UTR	sRNA	ppc.5UTR	ryhB	phosphoenolpyruvate carboxylase	small regulatory RNA RyhB	4153115	4153189	-	3580920	3580958	-	77	279	340684	33720326	27.3166	9.83933e-70
Hfq-FLAG-antiHfq_1	EG10321	G0-17102	mRNA	sRNA	fliC	fliX	flagellar filament structural protein	small RNA FliX	2003105	2003193	-	2001912	2002102	-	77	3080	191593	33866616	4.41908	2.95255e-19
Hfq-FLAG-antiHfq_1	EG10787	uhpT.EST3UTR:G0-17104:EG11054	mRNA	3UTR:sRNA:mRNA	ptsG	uhpT.EST3UTR:uhpU:uhpT	EIIBC<sup>glc</sup> - phosphorylated // glucose-specific PTS enzyme IIBC component	hexose-6-phosphate:phosphate antiporter:small RNA UhpU:hexose-6-phosphate:phosphate antiporter	1157918	1158364	+	3845730	3845777	-	77	3707	19902	34037680	35.5248	8.14936e-82
Hfq-FLAG-antiHfq_1	G0-8867	EG12111	sRNA	mRNA	gcvB	nlpD	small regulatory RNA GcvB	murein hydrolase activator NlpD	2942696	2942800	+	2867703	2867793	-	77	481391	1552	33578346	3.46067	1.68419e-12
Hfq-FLAG-antiHfq_1	EG10217	G0-8872	mRNA	sRNA	accD	ryhB	acetyl-CoA carboxyltransferase subunit &beta;	small regulatory RNA RyhB	2433439	2433900	-	3580921	3580992	-	77	984	340684	33719621	7.74509	1.27605e-33
Hfq-FLAG-antiHfq_1	feoA.5UTR:EG12101	omrB.omrA.IGR:G0-8882	5UTR:mRNA	IGR:sRNA	feoA.5UTR:feoA	omrB.omrA.IGR:omrB	ferrous iron transport protein A:ferrous iron transport protein A	small regulatory RNA OmrB:small regulatory RNA OmrA:small regulatory RNA OmrB	3540065	3540294	+	2976303	2976360	-	77	1929	38313	34021047	35.4454	1.79524e-81
Hfq-FLAG-antiHfq_1	G7319	G0-8872	mRNA	sRNA	der	ryhB	50S ribosomal subunit stability factor	small regulatory RNA RyhB	2636768	2637194	-	3580920	3580955	-	77	414	340684	33720191	18.4089	1.93154e-58
Hfq-FLAG-antiHfq_1	G0-10470	G0-8871	mRNA	sRNA	yidD	arcZ	membrane protein insertion efficiency factor	small regulatory RNA ArcZ	3885011	3885048	+	3350671	3350698	+	76	120	573207	33487963	37.0007	4.52515e-74
Hfq-FLAG-antiHfq_1	EG31116	EG11981	sRNA	mRNA	oxyS	glf	small regulatory RNA OxyS	UDP-galactopyranose mutase	4158319	4158396	-	2108210	2108297	-	76	5968	243	34055079	1784.68	1.69967e-204
Hfq-FLAG-antiHfq_1	cpxP.3UTR:G0-16649	insL-1.AS	3UTR:sRNA	AS	cpxP.3UTR:cpxQ	insL-1.AS	periplasmic protein CpxP:small regulatory RNA CpxQ		4106329	4106346	+	16147	16565	-	76	30063	3185	34028042	27.009	6.50969e-72
Hfq-FLAG-antiHfq_1	lrp.5UTR	G0-8867	5UTR	sRNA	lrp.5UTR	gcvB	DNA-binding transcriptional dual regulator Lrp	small regulatory RNA GcvB	932502	932599	+	2942813	2942902	+	76	416	658490	33402384	9.2672	4.8039e-37
Hfq-FLAG-antiHfq_1	EG10909	EG10982:sucD.EST3UTR:G0-17009	mRNA	mRNA:3UTR:sRNA	rpsJ	sucD:sucD.EST3UTR:sdhX	30S ribosomal subunit protein S10	succinyl-CoA synthetase subunit &alpha;:succinyl-CoA synthetase subunit &alpha;:small regulatory RNA SdhX	3453209	3453296	-	764974	765149	+	76	3737	213794	33843759	3.21939	7.7178e-11
Hfq-FLAG-antiHfq_1	G6720	G0-8872	mRNA	sRNA	paaX	ryhB	DNA-binding transcriptional repressor PaaX	small regulatory RNA RyhB	1463510	1463669	+	3580921	3580968	-	76	436	340685	33720169	17.253	9.0632e-56
Hfq-FLAG-antiHfq_1	EG10359	mcaS.abgR.IGR:G0-8899	mRNA	IGR:sRNA	fur	mcaS.abgR.IGR:mcaS	DNA-binding transcriptional dual regulator Fur	small regulatory RNA McaS:putative LysR-type DNA-binding transcriptional regulator AbgR:small regulatory RNA McaS	710294	710465	-	1405657	1405699	-	76	461	125102	33935727	44.7204	5.57268e-86
Hfq-FLAG-antiHfq_1	G0-10671	G7872	sRNA	mRNA	mgrR	ytfK	small regulatory RNA MgrR	stringent response modulator YtfK	1622859	1622915	-	4439500	4439792	+	76	11589	6975	34042726	32.0072	1.83854e-77
Hfq-FLAG-antiHfq_1	mepH.AS	G0-8878	AS	sRNA	mepH.AS	cyaR	peptidoglycan endopeptidase/peptidoglycan L,D-carboxypeptidase MepH	small regulatory RNA CyaR	1734488	1734683	-	2167170	2167201	+	76	450	358810	33702030	15.8633	2.92306e-53
Hfq-FLAG-antiHfq_1	G6851:ynfK.mlc.TU	G0-8872	mRNA:TU	sRNA	ynfK:ynfK.mlc.TU	ryhB	:DNA-binding transcriptional repressor Mlc	small regulatory RNA RyhB	1666848	1667270	-	3580921	3580970	-	76	1995	340685	33718610	3.7704	2.10101e-14
Hfq-FLAG-antiHfq_1	EG11967	EG11545:G0-17101:flgL.EST3UTR	mRNA	mRNA:sRNA:3UTR	flgK	flgL:flgO:flgL.EST3UTR	flagellar hook-filament junction protein 1	flagellar hook-filament junction protein 2:small RNA FlgO:flagellar hook-filament junction protein 2	1139520	1139792	+	1140609	1141065	+	76	1870	606013	33453407	2.24352	0.00304629
Hfq-FLAG-antiHfq_1	EG10841	G0-8871	mRNA	sRNA	fliD	arcZ	flagellar filament capping protein	small regulatory RNA ArcZ	2005204	2005281	+	3350663	3350699	+	75	343	573208	33487740	12.7744	2.11827e-45
Hfq-FLAG-antiHfq_1	EG10817	motA.5UTR:G0-17103	mRNA	5UTR:sRNA	rbsD	motA.5UTR:motR	D-ribose pyranase	motility protein A:small RNA MotR	3933504	3933592	+	1977207	1977239	-	75	1433	12894	34046964	138.199	1.37049e-122
Hfq-FLAG-antiHfq_1	EG10817	ykgH.EST3UTR	mRNA	3UTR	rbsD	ykgH.EST3UTR	D-ribose pyranase	uncharacterized protein YkgH	3933723	3933779	+	324602	324638	-	75	141	46172	34014978	391.862	8.37301e-150
Hfq-FLAG-antiHfq_1	EG10894	G0-8871	mRNA	sRNA	rpoB	arcZ	RNA polymerase subunit &beta;	small regulatory RNA ArcZ	4185035	4185073	+	3350652	3350699	+	75	117	573208	33487966	37.45	2.53117e-73
Hfq-FLAG-antiHfq_1	G0-8871	EG11784:grcA.5UTR	sRNA	mRNA:5UTR	arcZ	grcA:grcA.5UTR	small regulatory RNA ArcZ	stress-induced alternate pyruvate formate-lyase subunit:stress-induced alternate pyruvate formate-lyase subunit	3350573	3350658	+	2716402	2716497	-	75	514306	1274	33545711	3.83979	2.09792e-14
Hfq-FLAG-antiHfq_1	G0-8871	G7189:yfbV.EST5UTR	sRNA	mRNA:5UTR	arcZ	yfbV:yfbV.EST5UTR	small regulatory RNA ArcZ	PF04217 family membrane protein YfbV:PF04217 family membrane protein YfbV	3350624	3350648	+	2413077	2413190	-	75	496618	816	33563857	6.21184	2.23868e-26
Hfq-FLAG-antiHfq_1	EG10339	G0-8878:cyaR.ogrK.IGR	mRNA	sRNA:IGR	ftsA	cyaR:cyaR.ogrK.IGR	cell division protein FtsA	small regulatory RNA CyaR:small regulatory RNA CyaR:prophage P2 late control protein OgrK	104521	104597	+	2167172	2167202	+	75	428	358811	33702052	16.4592	1.57595e-53
Hfq-FLAG-antiHfq_1	insH21.oppX.IGR	G0-10677	IGR	sRNA	insH21.oppX.IGR	fnrS	IS<i>5</i> transposase and trans-activator	small regulatory RNA FnrS	1300826	1301100	+	1409207	1409250	+	75	1714	366130	33693447	4.0268	1.10205e-15
Hfq-FLAG-antiHfq_1	EG11810	G0-8878:cyaR.ogrK.IGR	mRNA	sRNA:IGR	gcvP	cyaR:cyaR.ogrK.IGR	glycine decarboxylase	small regulatory RNA CyaR:small regulatory RNA CyaR:prophage P2 late control protein OgrK	3046906	3046916	-	2167166	2167201	+	75	84	358811	33702396	83.8643	4.10426e-96
Hfq-FLAG-antiHfq_1	EG12087	G0-8872	mRNA	sRNA	nuoG	ryhB	NADH:quinone oxidoreductase subunit G	small regulatory RNA RyhB	2399128	2399300	-	3580921	3580993	-	75	1163	340686	33719442	6.38275	2.05604e-27
Hfq-FLAG-antiHfq_1	G7312	G0-8872	mRNA	sRNA	yfgD	ryhB	putative oxidoreductase YfgD	small regulatory RNA RyhB	2617602	2617976	+	3580921	3580952	-	75	708	340686	33719897	10.4848	5.63473e-41
Hfq-FLAG-antiHfq_1	EG10398	uhpT.EST3UTR:G0-17104:EG11054	mRNA	3UTR:sRNA:mRNA	glpK	uhpT.EST3UTR:uhpU:uhpT	glycerol kinase	hexose-6-phosphate:phosphate antiporter:small RNA UhpU:hexose-6-phosphate:phosphate antiporter	4115669	4116070	-	3845730	3845940	-	75	5272	21145	34034874	22.8983	7.16412e-66
Hfq-FLAG-antiHfq_1	G7128	EG12416	mRNA	mRNA	gatZ	gatC	putative tagatose-1,6-bisphosphate aldolase 2 chaperone	galactitol-specific PTS enzyme IIC component	2175423	2175875	-	2173907	2174380	-	75	14628	2851	34043812	61.2234	8.52636e-97
Hfq-FLAG-antiHfq_1	G7459	EG12188	mRNA	mRNA	rppH	ptsP	RNA pyrophosphohydrolase	PtsP-<i>N</i>-phospho-L-histidine // phosphoenolpyruvate-protein phosphotransferase PtsP	2968539	2968996	-	2967306	2967798	-	75	13388	1886	34046017	101.128	1.0438e-112
Hfq-FLAG-antiHfq_1	gpmA.5UTR	G0-10677	5UTR	sRNA	gpmA.5UTR	fnrS	2,3-bisphosphoglycerate-dependent phosphoglycerate mutase	small regulatory RNA FnrS	787603	787632	-	1409156	1409250	+	74	364	402546	33658382	16.9984	2.33041e-53
Hfq-FLAG-antiHfq_1	G7297	G0-8871	mRNA	sRNA	tmcA	arcZ	tRNA<sup>Met</sup> cytidine acetyltransferase	small regulatory RNA ArcZ	2594695	2594793	-	3350679	3350699	+	74	77	573209	33488006	56.1458	1.46482e-81
Hfq-FLAG-antiHfq_1	G7541	G0-8871	mRNA	sRNA	yghJ	arcZ	putative lipoprotein YghJ	small regulatory RNA ArcZ	3118648	3119100	-	3350669	3350699	+	74	102	573209	33487981	42.3845	3.33897e-75
Hfq-FLAG-antiHfq_1	EG12123	mcaS.abgR.IGR	mRNA	IGR	lrhA	mcaS.abgR.IGR	DNA-binding transcriptional dual regulator LrhA	small regulatory RNA McaS:putative LysR-type DNA-binding transcriptional regulator AbgR	2405803	2406297	-	1405656	1405722	-	74	308	126818	33934166	64.2891	1.96548e-94
Hfq-FLAG-antiHfq_1	yncE.5UTR	yncE.EST3UTR	5UTR	3UTR	yncE.5UTR	yncE.EST3UTR	PQQ-like domain-containing protein YncE	PQQ-like domain-containing protein YncE	1523225	1523451	+	1524318	1524477	+	74	24800	1799	34034693	56.4509	1.10693e-92
Hfq-FLAG-antiHfq_1	G7039	G0-8871	mRNA	sRNA	tcyJ	arcZ	cystine ABC transporter periplasmic binding protein	small regulatory RNA ArcZ	2000220	2000398	-	3350634	3350698	+	74	1767	573209	33486316	2.44652	0.000130886
Hfq-FLAG-antiHfq_1	EG10091	G0-8872	mRNA	sRNA	asnA	ryhB	asparagine synthetase A	small regulatory RNA RyhB	3927504	3927954	+	3580921	3580954	-	74	1881	340687	33718724	3.89366	1.21192e-14
Hfq-FLAG-antiHfq_1	EG11748	G0-8867	mRNA	sRNA	yadD	gcvB		small regulatory RNA GcvB	147583	147764	+	2942829	2942902	+	74	480	658492	33402320	7.82018	1.58412e-31
Hfq-FLAG-antiHfq_1	EG10286	EG10287:fecB.fecA.TU	mRNA	mRNA:TU	fecA	fecB:fecB.fecA.TU	ferric citrate outer membrane transporter	ferric citrate ABC transporter periplasmic binding protein:ferric citrate ABC transporter periplasmic binding protein:ferric citrate outer membrane transporter	4515451	4515893	-	4513913	4514346	-	74	4458	24948	34031886	22.6434	1.47634e-64
Hfq-FLAG-antiHfq_1	G7578	flgL.EST3UTR	mRNA	3UTR	yqiA	flgL.EST3UTR	esterase YqiA	flagellar hook-filament junction protein 2	3175910	3175998	-	1141057	1141064	+	73	848	596835	33463610	4.82665	3.81537e-19
Hfq-FLAG-antiHfq_1	EG10383	G0-8872	mRNA	sRNA	glnA	ryhB	adenylyl-[glutamine synthetase] // glutamine synthetase	small regulatory RNA RyhB	4056702	4056800	-	3580921	3580967	-	73	1063	340688	33719542	6.79696	3.50181e-28
Hfq-FLAG-antiHfq_1	rpsJ.5UTR	insG.AS	5UTR	AS	rpsJ.5UTR	insG.AS	30S ribosomal subunit protein S10	KpLE2 phage-like element; IS<i>4</i> putative transposase	3453226	3453296	-	4502097	4502127	+	73	3740	26161	34031392	25.3908	4.67566e-67
Hfq-FLAG-antiHfq_1	EG11934	G0-8871	mRNA	sRNA	aphA	arcZ	acid phosphatase / phosphotransferase	small regulatory RNA ArcZ	4269839	4269941	+	3350679	3350699	+	73	103	573210	33487980	41.4058	1.40225e-73
Hfq-FLAG-antiHfq_1	EG12760	uhpT.EST3UTR:G0-17104	mRNA	3UTR:sRNA	garP	uhpT.EST3UTR:uhpU	galactarate/D-glucarate transporter GarP	hexose-6-phosphate:phosphate antiporter:small RNA UhpU	3274538	3274961	-	3845731	3845775	-	73	16563	19906	34024824	7.53348	1.10458e-31
Hfq-FLAG-antiHfq_1	EG10399	EG10401	mRNA	mRNA	glpQ	glpT	glycerophosphoryl diester phosphodiesterase GlpQ	sn-glycerol 3-phosphate:phosphate antiporter	2350135	2350497	-	2352006	2352426	-	73	4245	26492	34030556	22.0902	5.83087e-63
Hfq-FLAG-antiHfq_1	ptsG.5UTR	EG10787	5UTR	mRNA	ptsG.5UTR	ptsG	EIIBC<sup>glc</sup> - phosphorylated // glucose-specific PTS enzyme IIBC component	EIIBC<sup>glc</sup> - phosphorylated // glucose-specific PTS enzyme IIBC component	1157766	1157839	+	1158826	1159295	+	73	3730	5472	34052091	121.79	1.33178e-115
Hfq-FLAG-antiHfq_1	EG10670	G0-8873:glmZ.hemY.IGR	mRNA	sRNA:IGR	ompC	glmZ:glmZ.hemY.IGR	outer membrane porin C	small regulatory RNA GlmZ:small regulatory RNA GlmZ:protein HemY	2312407	2312660	-	3986465	3986639	+	73	4416	15111	34041766	37.2403	8.19764e-79
Hfq-FLAG-antiHfq_1	EG12760	EG10016	mRNA	mRNA	garP	garL	galactarate/D-glucarate transporter GarP	&alpha;-dehydro-&beta;-deoxy-<i>D</i>-glucarate aldolase	3274309	3274782	-	3272948	3273396	-	73	13450	2576	34045267	71.7318	5.41985e-99
Hfq-FLAG-antiHfq_1	G0-8866	EG11980	sRNA	mRNA	micA	rfbX	small regulatory RNA MicA	polyisoprenol-linked O16-antigen repeat unit flippase	2814802	2814804	+	2108921	2108946	-	72	77877	95	33983322	330.724	7.89785e-136
Hfq-FLAG-antiHfq_1	smpB.EST3UTR	G7580	3UTR	mRNA	smpB.EST3UTR	yqiB	SsrA-binding protein	DUF1249 domain-containing protein YqiB	2755358	2755403	+	3176819	3176895	-	72	2310	46867	34012117	22.6197	1.84199e-62
Hfq-FLAG-antiHfq_1	EG10241	G0-8878	mRNA	sRNA	dnaK	cyaR	chaperone protein DnaK	small regulatory RNA CyaR	13701	13763	+	2167142	2167201	+	72	225	358814	33702255	30.0566	3.33856e-67
Hfq-FLAG-antiHfq_1	G0-10677	yjjZ.5UTR:G0-10474:tRNAnn206.AS:yjjZ.EST3UTR	sRNA	5UTR:mRNA:AS:3UTR	fnrS	yjjZ.5UTR:yjjZ:leuV.3UTR.AS:yjjZ.EST3UTR	small regulatory RNA FnrS	DUF1435 domain-containing protein YjjZ:DUF1435 domain-containing protein YjjZ:tRNA-Leu(CAG):DUF1435 domain-containing protein YjjZ	1409127	1409198	+	4605802	4606096	+	72	217353	3863	33840078	2.90184	8.00109e-08
Hfq-FLAG-antiHfq_1	G6637	G0-8872	mRNA	sRNA	lapA	ryhB	lipopolysaccharide assembly protein A	small regulatory RNA RyhB	1340220	1340662	+	3580921	3580989	-	72	809	340689	33719796	8.80868	1.68605e-34
Hfq-FLAG-antiHfq_1	msrA.5UTR	G0-8871:arcB.AS	5UTR	sRNA:AS	msrA.5UTR	arcZ:arcB.AS	methionine sulfoxide reductase A	small regulatory RNA ArcZ:ArcB-<i>N</i>-phospho-L-histidine-292 // ArcB-phospho-L-aspartate-576 // ArcB-<i>N</i>-phospho-L-histidine-717 // sensor histidine kinase ArcB	4441819	4442226	-	3350679	3350699	+	72	138	573211	33487945	30.4809	2.59326e-65
Hfq-FLAG-antiHfq_1	EG11821	G0-8878:cyaR.ogrK.IGR	mRNA	sRNA:IGR	amtB	cyaR:cyaR.ogrK.IGR	ammonium transporter	small regulatory RNA CyaR:small regulatory RNA CyaR:prophage P2 late control protein OgrK	473074	473201	+	2167150	2167201	+	72	11	358814	33702469	614.798	3.39101e-123
Hfq-FLAG-antiHfq_1	G7310	G0-8878	mRNA	sRNA	yfgO	cyaR	putative transporter YfgO	small regulatory RNA CyaR	2615548	2615787	-	2167149	2167201	+	72	269	358814	33702211	25.1402	1.63524e-62
Hfq-FLAG-antiHfq_1	malK.5UTR:EG10558	G0-8878:cyaR.ogrK.IGR	5UTR:mRNA	sRNA:IGR	malK.5UTR:malK	cyaR:cyaR.ogrK.IGR	maltose ABC transporter ATP binding subunit:maltose ABC transporter ATP binding subunit	small regulatory RNA CyaR:small regulatory RNA CyaR:prophage P2 late control protein OgrK	4246739	4247074	+	2167156	2167201	+	72	361	358814	33702119	18.7332	1.14241e-54
Hfq-FLAG-antiHfq_1	EG11545	cpxP.3UTR:G0-16649:fieF.EST5UTR	mRNA	3UTR:sRNA:5UTR	flgL	cpxP.3UTR:cpxQ:fieF.EST5UTR	flagellar hook-filament junction protein 2	periplasmic protein CpxP:small regulatory RNA CpxQ:Zn<sup>2+</sup>/Fe<sup>2+</sup>/Cd<sup>2+</sup> exporter	1140415	1140866	+	4106370	4106388	+	72	12831	38871	34009592	4.90962	5.37438e-20
Hfq-FLAG-antiHfq_1	ndh.5UTR:EG10649	G0-8878:cyaR.ogrK.IGR	5UTR:mRNA	sRNA:IGR	ndh.5UTR:ndh	cyaR:cyaR.ogrK.IGR	NADH:quinone oxidoreductase II:NADH:quinone oxidoreductase II	small regulatory RNA CyaR:small regulatory RNA CyaR:prophage P2 late control protein OgrK	1166057	1166375	+	2167159	2167201	+	72	274	358814	33702206	24.6815	5.02196e-62
Hfq-FLAG-antiHfq_1	EG10191	G0-8872	mRNA	sRNA	cysJ	ryhB	sulfite reductase, flavoprotein subunit	small regulatory RNA RyhB	2890208	2890268	-	3580921	3580977	-	71	706	340690	33719899	9.95361	3.7301e-37
Hfq-FLAG-antiHfq_1	EG10554	G0-8872	mRNA	sRNA	malE	ryhB	maltose ABC transporter periplasmic binding protein	small regulatory RNA RyhB	4246203	4246290	-	3580920	3580954	-	71	486	340690	33720119	14.4595	4.58694e-47
Hfq-FLAG-antiHfq_1	EG10173	G0-8872	mRNA	sRNA	cydA	ryhB	cytochrome <i>bd</i>-I subunit 1	small regulatory RNA RyhB	771714	771961	+	3580922	3580986	-	71	1094	340690	33719511	6.42337	4.56491e-26
Hfq-FLAG-antiHfq_1	EG11733	G0-8872	mRNA	sRNA	yieP	ryhB	DNA-binding transcriptional dual regulator YieP	small regulatory RNA RyhB	3941126	3941281	-	3580921	3580994	-	71	1747	340690	33718858	4.02234	1.39905e-14
Hfq-FLAG-antiHfq_1	G6130:G6131	G0-8867	mRNA:mRNA	sRNA	insN-1:insI-1	gcvB	:	small regulatory RNA GcvB	270307	270720	+	2942728	2942902	+	71	298	774428	33286569	10.2407	2.1643e-36
Hfq-FLAG-antiHfq_1	G0-10677	G7014	sRNA	mRNA	fnrS	yobA	small regulatory RNA FnrS	copper-binding protein	1409128	1409150	+	1924716	1924899	-	71	217354	1477	33842464	7.48466	2.90882e-30
Hfq-FLAG-antiHfq_1	EG12522	G0-8872	mRNA	sRNA	garD	ryhB	GarD	small regulatory RNA RyhB	3275501	3275999	+	3580920	3580983	-	71	2873	340690	33717732	2.4458	0.000266041
Hfq-FLAG-antiHfq_1	EG10684	G0-8872	mRNA	sRNA	pal	ryhB	peptidoglycan-associated outer membrane lipoprotein Pal	small regulatory RNA RyhB	779206	779576	+	3580921	3580990	-	71	2394	340690	33718211	2.93521	5.02538e-08
Hfq-FLAG-antiHfq_1	EG10399	G0-8878:cyaR.ogrK.IGR	mRNA	sRNA:IGR	glpQ	cyaR:cyaR.ogrK.IGR	glycerophosphoryl diester phosphodiesterase GlpQ	small regulatory RNA CyaR:small regulatory RNA CyaR:prophage P2 late control protein OgrK	2350203	2350399	-	2167149	2167201	+	71	2747	358815	33699733	2.42748	0.000370241
Hfq-FLAG-antiHfq_1	EG11025	G0-8871	mRNA	sRNA	trpB	arcZ	tryptophan synthase subunit &beta;	small regulatory RNA ArcZ	1317215	1317290	-	3350669	3350698	+	70	28	573213	33488055	146.054	5.96212e-94
Hfq-FLAG-antiHfq_1	G6660:tpx.5UTR:ycjG.tpx.IGR	G0-8871	mRNA:5UTR:IGR	sRNA	tpx:tpx.5UTR:ycjG.tpx.IGR	arcZ	lipid hydroperoxide peroxidase:lipid hydroperoxide peroxidase:L-Ala-D/L-Glu epimerase:lipid hydroperoxide peroxidase	small regulatory RNA ArcZ	1388801	1388845	-	3350670	3350698	+	70	452	573213	33487631	9.04749	2.1829e-33
Hfq-FLAG-antiHfq_1	G0-10677	EG11699	sRNA	mRNA	fnrS	gpmA	small regulatory RNA FnrS	2,3-bisphosphoglycerate-dependent phosphoglycerate mutase	1409128	1409200	+	787543	787597	-	70	217355	1355	33842586	8.04364	2.08726e-31
Hfq-FLAG-antiHfq_1	EG11784	mcaS.abgR.IGR:G0-8899	mRNA	IGR:sRNA	grcA	mcaS.abgR.IGR:mcaS	stress-induced alternate pyruvate formate-lyase subunit	small regulatory RNA McaS:putative LysR-type DNA-binding transcriptional regulator AbgR:small regulatory RNA McaS	2716082	2716196	-	1405656	1405697	-	70	3945	125108	33932243	4.81259	1.02962e-18
Hfq-FLAG-antiHfq_1	EG31116	EG10302:fhuA.fhuC.TU:EG10304	sRNA	mRNA:TU:mRNA	oxyS	fhuA:fhuA.fhuC.TU:fhuC	small regulatory RNA OxyS	ferrichrome outer membrane transporter/phage receptor:ferrichrome outer membrane transporter/phage receptor:iron(III) hydroxamate ABC transporter ATP binding subunit:iron(III) hydroxamate ABC transporter ATP binding subunit	4158319	4158395	-	169343	169790	+	70	5974	2852	34052470	139.905	8.80488e-115
Hfq-FLAG-antiHfq_1	EG10505	G0-8872	mRNA	sRNA	infB	ryhB	translation initiation factor IF-2&beta;' // translation initiation factor IF-2&beta; // translation initiation factor IF-2	small regulatory RNA RyhB	3315506	3315698	-	3580921	3580979	-	70	962	340691	33719643	7.20187	2.84772e-28
Hfq-FLAG-antiHfq_1	G0-8867	gltI.5UTR	sRNA	5UTR	gcvB	gltI.5UTR	small regulatory RNA GcvB	glutamate/aspartate ABC transporter periplasmic binding protein	2942695	2942798	+	687704	687824	-	70	481398	312	33579586	15.65	1.25009e-47
Hfq-FLAG-antiHfq_1	EG10403	mcaS.abgR.IGR	mRNA	IGR	gltB	mcaS.abgR.IGR	glutamate synthase subunit GltB	small regulatory RNA McaS:putative LysR-type DNA-binding transcriptional regulator AbgR	3354732	3354866	+	1405656	1405696	-	70	1335	125108	33934853	14.2226	5.0011e-47
Hfq-FLAG-antiHfq_1	EG10101	G0-8878:cyaR.ogrK.IGR	mRNA	sRNA:IGR	atpD	cyaR:cyaR.ogrK.IGR	ATP synthase F<sub>1</sub> complex subunit &beta;	small regulatory RNA CyaR:small regulatory RNA CyaR:prophage P2 late control protein OgrK	3916911	3916978	-	2167181	2167201	+	70	169	358816	33702311	38.9044	1.20594e-71
Hfq-FLAG-antiHfq_1	G7443:queE.EST5UTR	G0-10677	mRNA:5UTR	sRNA	queE:queE.EST5UTR	fnrS	putative 7-carboxy-7-deazaguanine synthase QueE:putative 7-carboxy-7-deazaguanine synthase QueE	small regulatory RNA FnrS	2905123	2905442	-	1409172	1409250	+	70	948	402550	33657798	6.17384	2.58811e-24
Hfq-FLAG-antiHfq_1	EG10318	G0-8872	mRNA	sRNA	fldA	ryhB	oxidized flavodoxin 1 // flavodoxin 1	small regulatory RNA RyhB	711233	711486	-	3580921	3580976	-	70	2171	340691	33718434	3.19113	2.58128e-09
Hfq-FLAG-antiHfq_1	G0-8882	G7295	sRNA	mRNA	omrB	ypfG	small regulatory RNA OmrB	DUF1176 domain-containing protein YpfG	2976367	2976386	-	2582690	2582912	-	70	35905	2360	34023031	28.1063	6.11822e-67
Hfq-FLAG-antiHfq_1	G7739	G0-8867	mRNA	sRNA	hofM	gcvB	DNA utilization protein HofM	small regulatory RNA GcvB	3522504	3522808	-	2942724	2942902	+	70	438	774429	33286429	6.86925	3.7291e-26
Hfq-FLAG-antiHfq_1	G0-8867	purU.EST5UTR	sRNA	5UTR	gcvB	purU.EST5UTR	small regulatory RNA GcvB	formyltetrahydrofolate deformylase	2942695	2942700	+	1288606	1288697	-	69	120368	652	33940277	29.8405	1.24597e-66
Hfq-FLAG-antiHfq_1	rpsF.5UTR	cof.EST3UTR	5UTR	3UTR	rpsF.5UTR	cof.EST3UTR	30S ribosomal subunit protein S6	HMP-PP phosphatase	4425025	4425099	+	468201	468272	+	69	17898	31605	34011794	4.14876	5.01001e-15
Hfq-FLAG-antiHfq_1	fecR.EST3UTR	cpxP.3UTR:G0-16649:fieF.EST5UTR	3UTR	3UTR:sRNA:5UTR	fecR.EST3UTR	cpxP.3UTR:cpxQ:fieF.EST5UTR	ferric citrate regulator FecR	periplasmic protein CpxP:small regulatory RNA CpxQ:Zn<sup>2+</sup>/Fe<sup>2+</sup>/Cd<sup>2+</sup> exporter	4516701	4516708	-	4106336	4106388	+	69	8213	38874	34014210	7.35103	5.15366e-29
Hfq-FLAG-antiHfq_1	slyB.5UTR	EG30098	5UTR	sRNA	slyB.5UTR	spf	outer membrane lipoprotein SlyB	small regulatory RNA Spot 42	1719751	1719780	+	4049936	4050008	+	69	28	325169	33736100	255.668	3.19712e-109
Hfq-FLAG-antiHfq_1	G7162	uhpT.EST3UTR:G0-17104	mRNA	3UTR:sRNA	yfaY	uhpT.EST3UTR:uhpU	IPR008135 CinA family protein YfaY	hexose-6-phosphate:phosphate antiporter:small RNA UhpU	2363292	2363613	-	3845730	3845750	-	69	640	19910	34040747	184.33	3.30537e-120
Hfq-FLAG-antiHfq_1	EG11851	G0-8867	mRNA	sRNA	yihY	gcvB	PF03631 family membrane protein YihY	small regulatory RNA GcvB	4076910	4076998	+	2942722	2942896	+	69	866	686209	33374222	3.87513	6.91731e-13
Hfq-FLAG-antiHfq_1	yecR.EST3UTR:yecR.ftnA.IGR:ftnA.5UTR:EG10921	sucD.EST3UTR:G0-17009	3UTR:IGR:5UTR:mRNA	3UTR:sRNA	yecR.EST3UTR:yecR.ftnA.IGR:ftnA.5UTR:ftnA	sucD.EST3UTR:sdhX	lipoprotein YecR:lipoprotein YecR:ferritin iron storage protein:ferritin iron storage protein:ferritin iron storage protein	succinyl-CoA synthetase subunit &alpha;:small regulatory RNA SdhX	1988623	1988764	+	765084	765149	+	69	150	213097	33848050	73.0658	2.06604e-88
Hfq-FLAG-antiHfq_1	cspD.5UTR	G0-8878	5UTR	sRNA	cspD.5UTR	cyaR	DNA replication inhibitor CspD	small regulatory RNA CyaR	922547	922663	-	2167158	2167201	+	69	566	358817	33701914	11.4502	1.70922e-39
Hfq-FLAG-antiHfq_1	sucB.3UTR:sucB.sucC.TU	EG30098	3UTR:TU	sRNA	sucB.3UTR:sucB.sucC.TU	spf	SucB-dihydrolipoate // SucB-S-succinyldihydrolipoate // SucB-lipoate // dihydrolipoyltranssuccinylase:SucB-dihydrolipoate // SucB-S-succinyldihydrolipoate // SucB-lipoate // dihydrolipoyltranssuccinylase:succinyl-CoA synthetase subunit &beta;	small regulatory RNA Spot 42	762827	762998	+	4049946	4050008	+	69	1158	325169	33734970	6.18175	4.52587e-24
Hfq-FLAG-antiHfq_1	G7039	G0-8878:cyaR.ogrK.IGR	mRNA	sRNA:IGR	tcyJ	cyaR:cyaR.ogrK.IGR	cystine ABC transporter periplasmic binding protein	small regulatory RNA CyaR:small regulatory RNA CyaR:prophage P2 late control protein OgrK	2000202	2000398	-	2167157	2167201	+	69	1772	358817	33700708	3.65722	3.65523e-12
Hfq-FLAG-antiHfq_1	EG10905:EG10764:EG10917	motA.5UTR:G0-17103	mRNA:mRNA:mRNA	5UTR:sRNA	rpsF:priB:rpsR	motA.5UTR:motR	30S ribosomal subunit protein S6:primosomal replication protein N:30S ribosomal subunit protein S18	motility protein A:small RNA MotR	4425512	4425940	+	1977207	1977253	-	69	2706	12900	34045691	67.2967	1.73785e-91
Hfq-FLAG-antiHfq_1	leuT.AS	G0-8866:micA.gshA.IGR	AS	sRNA:IGR	leuT.AS	micA:micA.gshA.IGR	tRNA-Leu(CAG)	small regulatory RNA MicA:small regulatory RNA MicA:glutamate&mdash;cysteine ligase	3982635	3982692	-	2814826	2814879	+	68	1401	80155	33979742	20.576	7.83932e-56
Hfq-FLAG-antiHfq_1	EG12253	sucD.EST3UTR:G0-17009	mRNA	3UTR:sRNA	kdgK	sucD.EST3UTR:sdhX	2-dehydro-3-deoxygluconokinase	succinyl-CoA synthetase subunit &alpha;:small regulatory RNA SdhX	3679609	3679689	+	765088	765149	+	68	325	213098	33847875	33.2336	2.35444e-67
Hfq-FLAG-antiHfq_1	EG10815:G0-17077:rbsB.rbsK.TU	G0-10677	mRNA:sRNA:TU	sRNA	rbsB:rbsZ:rbsB.rbsK.TU	fnrS	ribose ABC transporter periplasmic binding protein:small regulatory RNA RbsZ:ribose ABC transporter periplasmic binding protein:ribokinase	small regulatory RNA FnrS	3937124	3937189	+	1409175	1409250	+	68	590	402552	33658156	9.63663	2.32021e-34
Hfq-FLAG-antiHfq_1	G7580	EG30083	mRNA	rRNA	yqiB	rrlH	DUF1249 domain-containing protein YqiB	23S ribosomal RNA	3176888	3176919	-	227059	227066	+	68	53980	2918	34004400	14.68	9.03972e-47
Hfq-FLAG-antiHfq_1	G7593	G0-8863:rprA.ydiL.IGR	mRNA	sRNA:IGR	yqjH	rprA:rprA.ydiL.IGR		small regulatory RNA RprA:small regulatory RNA RprA:DUF1870 domain-containing protein YdiL	3216347	3216494	-	1770455	1770479	+	68	112	4773	34056413	4332.1	3.34305e-205
Hfq-FLAG-antiHfq_1	EG12440	G0-8872	mRNA	sRNA	mpl	ryhB	UDP-<i>N</i>-acetylmuramate&mdash;L-alanyl-&gamma;-D-glutamyl-<i>meso</i>-2,6-diaminoheptanedioate ligase	small regulatory RNA RyhB	4455881	4456144	+	3580921	3580963	-	68	302	340693	33720303	22.2859	6.95825e-56
Hfq-FLAG-antiHfq_1	EG10893	G0-8872	mRNA	sRNA	rpoA	ryhB	RNA polymerase subunit &alpha;	small regulatory RNA RyhB	3440203	3440455	-	3580921	3580951	-	68	2090	340693	33718515	3.22009	4.08874e-09
Hfq-FLAG-antiHfq_1	cspB.EST5UTR	G0-10677	5UTR	sRNA	cspB.EST5UTR	fnrS	Qin prophage; cold shock-like protein CspB	small regulatory RNA FnrS	1641502	1641716	-	1409204	1409250	+	68	514	366137	33694647	12.1748	2.25298e-40
Hfq-FLAG-antiHfq_1	EG11026	G0-8867	mRNA	sRNA	trpC	gcvB	fused indole-3-glycerol phosphate synthase/phosphoribosylanthranilate isomerase	small regulatory RNA GcvB	1319621	1319827	-	2942716	2942896	+	68	537	686210	33374551	6.15876	6.64252e-23
Hfq-FLAG-antiHfq_1	EG10787	G0-8878	mRNA	sRNA	ptsG	cyaR	EIIBC<sup>glc</sup> - phosphorylated // glucose-specific PTS enzyme IIBC component	small regulatory RNA CyaR	1157905	1158196	+	2167144	2167201	+	68	2735	358818	33699745	2.33509	0.00393703
Hfq-FLAG-antiHfq_1	EG12093	G0-8872	mRNA	sRNA	nuoN	ryhB	NADH:quinone oxidoreductase subunit N	small regulatory RNA RyhB	2390033	2390430	-	3580921	3580990	-	68	779	340693	33719826	8.6396	8.01581e-32
Hfq-FLAG-antiHfq_1	EG10465	G0-8872	mRNA	sRNA	ribB	ryhB	3,4-dihydroxy-2-butanone-4-phosphate synthase	small regulatory RNA RyhB	3183968	3184256	-	3580921	3580954	-	68	317	340693	33720288	21.2314	1.17535e-54
Hfq-FLAG-antiHfq_1	EG10321	uhpT.EST3UTR:G0-17104	mRNA	3UTR:sRNA	fliC	uhpT.EST3UTR:uhpU	flagellar filament structural protein	hexose-6-phosphate:phosphate antiporter:small RNA UhpU	2002764	2003200	-	3845731	3845775	-	68	18985	19911	34022402	6.12026	4.83759e-24
Hfq-FLAG-antiHfq_1	EG11555	mcaS.abgR.IGR:G0-8899	mRNA	IGR:sRNA	yaaJ	mcaS.abgR.IGR:mcaS	putative transporter YaaJ	small regulatory RNA McaS:putative LysR-type DNA-binding transcriptional regulator AbgR:small regulatory RNA McaS	7853	7897	-	1405657	1405690	-	67	254	125111	33935934	71.5493	2.28072e-87
Hfq-FLAG-antiHfq_1	EG11018	G0-8871	mRNA	sRNA	trg	arcZ	methyl-accepting chemotaxis protein Trg	small regulatory RNA ArcZ	1493222	1493296	+	3350667	3350698	+	67	425	573216	33487658	9.20985	3.62127e-32
Hfq-FLAG-antiHfq_1	EG12416	G0-17101:flgL.EST3UTR	mRNA	sRNA:3UTR	gatC	flgO:flgL.EST3UTR	galactitol-specific PTS enzyme IIC component	small RNA FlgO:flagellar hook-filament junction protein 2	2173028	2173090	-	1141035	1141064	+	67	456	596841	33464002	8.23814	1.89124e-29
Hfq-FLAG-antiHfq_1	hycB.hycA.TU	cpxP.3UTR:G0-16649:fieF.EST5UTR	TU	3UTR:sRNA:5UTR	hycB.hycA.TU	cpxP.3UTR:cpxQ:fieF.EST5UTR	hydrogenase 3 iron-sulfur protein HycB:regulator of the transcriptional regulator FhlA	periplasmic protein CpxP:small regulatory RNA CpxQ:Zn<sup>2+</sup>/Fe<sup>2+</sup>/Cd<sup>2+</sup> exporter	2849905	2849976	-	4106368	4106388	+	67	35	38876	34022388	1675.29	1.00818e-163
Hfq-FLAG-antiHfq_1	G0-8871	ybhA.AS	sRNA	AS	arcZ	ybhA.AS	small regulatory RNA ArcZ	pyridoxal phosphate/fructose-1,6-bisphosphate phosphatase	3350635	3350653	+	798316	798383	+	67	496626	1265	33563408	3.57949	6.79167e-11
Hfq-FLAG-antiHfq_1	EG12424	G0-8871	mRNA	sRNA	prmC	arcZ	protein-(glutamine-N5) methyltransferase	small regulatory RNA ArcZ	1266276	1266344	+	3350663	3350698	+	67	94	573216	33487989	41.6407	3.07848e-67
Hfq-FLAG-antiHfq_1	G7742	G0-8872	mRNA	sRNA	yrfG	ryhB	purine nucleotidase	small regulatory RNA RyhB	3528873	3529100	+	3580921	3580990	-	67	406	340694	33720199	16.3333	3.36355e-47
Hfq-FLAG-antiHfq_1	EG10524	G0-8871	mRNA	sRNA	lacA	arcZ	galactoside <i>O</i>-acetyltransferase	small regulatory RNA ArcZ	361313	361478	-	3350679	3350698	+	67	447	573216	33487636	8.75656	5.80731e-31
Hfq-FLAG-antiHfq_1	G362	G0-8871	mRNA	sRNA	flgF	arcZ	flagellar basal-body rod protein FlgF	small regulatory RNA ArcZ	1133814	1133968	+	3350667	3350698	+	67	1378	573216	33486705	2.8404	2.44898e-06
Hfq-FLAG-antiHfq_1	EG10346	G0-8878:cyaR.ogrK.IGR	mRNA	sRNA:IGR	ftsY	cyaR:cyaR.ogrK.IGR	signal recognition particle receptor	small regulatory RNA CyaR:small regulatory RNA CyaR:prophage P2 late control protein OgrK	3603746	3603800	-	2167154	2167201	+	67	230	358819	33702250	27.3609	6.67326e-60
Hfq-FLAG-antiHfq_1	EG10699	G0-8872	mRNA	sRNA	pfkA	ryhB	6-phosphofructokinase 1	small regulatory RNA RyhB	4107541	4107776	+	3580921	3580968	-	67	1466	340694	33719139	4.52327	4.90451e-16
Hfq-FLAG-antiHfq_1	EG10331	G0-8878:cyaR.ogrK.IGR	mRNA	sRNA:IGR	frdB	cyaR:cyaR.ogrK.IGR	fumarate reductase iron-sulfur protein	small regulatory RNA CyaR:small regulatory RNA CyaR:prophage P2 late control protein OgrK	4380203	4380580	-	2167161	2167201	+	67	815	358819	33701665	7.72135	1.72646e-28
Hfq-FLAG-antiHfq_1	EG10391	EG10392	mRNA	mRNA	glpA	glpB	anaerobic glycerol-3-phosphate dehydrogenase subunit A	anaerobic glycerol-3-phosphate dehydrogenase subunit B	2353705	2354194	+	2355102	2355592	+	67	6165	4554	34050580	81.2593	3.79349e-94
Hfq-FLAG-antiHfq_1	G7189	G0-8871	mRNA	sRNA	yfbV	arcZ	PF04217 family membrane protein YfbV	small regulatory RNA ArcZ	2413096	2413171	-	3350663	3350698	+	66	555	573217	33487528	6.94728	4.90309e-25
Hfq-FLAG-antiHfq_1	talB.5UTR:EG11556	G0-8867	5UTR:mRNA	sRNA	talB.5UTR:talB	gcvB	transaldolase B:transaldolase B	small regulatory RNA GcvB	8208	8268	+	2942719	2942902	+	66	435	774433	33286432	6.52136	3.30685e-23
Hfq-FLAG-antiHfq_1	EG10271	micL.EST3UTR	mRNA	3UTR	exbB	micL.EST3UTR	Ton complex subunit ExbB	small regulatory RNA MicL-S	3151556	3151699	-	1958439	1958492	-	66	1362	31024	34028914	53.1517	2.38656e-80
Hfq-FLAG-antiHfq_1	dtpB.EST5UTR:EG12232	G0-8872	5UTR:mRNA	sRNA	dtpB.EST5UTR:dtpB	ryhB	dipeptide/tripeptide:H<sup>+</sup> symporter DtpB:dipeptide/tripeptide:H<sup>+</sup> symporter DtpB	small regulatory RNA RyhB	3640772	3640968	+	3580920	3580968	-	66	738	340695	33719867	8.85131	2.50996e-31
Hfq-FLAG-antiHfq_1	EG10653	glnA.3UTR:glnZ	mRNA	3UTR:sRNA	nirB	glnA.3UTR:glnZ	nitrite reductase (NADH) large subunit	adenylyl-[glutamine synthetase] // glutamine synthetase:small regulatory RNA GlnZ	3494107	3494243	+	4056427	4056566	-	66	1699	167582	33892019	7.85635	7.08453e-29
Hfq-FLAG-antiHfq_1	rpmE.5UTR:EG10889	G0-8878	5UTR:mRNA	sRNA	rpmE.5UTR:rpmE	cyaR	50S ribosomal subunit protein L31:50S ribosomal subunit protein L31	small regulatory RNA CyaR	4126971	4127068	+	2167149	2167201	+	66	650	358820	33701830	9.5369	4.36482e-33
Hfq-FLAG-antiHfq_1	EG11545	EG11967	mRNA	mRNA	flgL	flgK	flagellar hook-filament junction protein 2	flagellar hook-filament junction protein 1	1140409	1140890	+	1139116	1139599	+	66	12837	2767	34045696	63.2606	1.51411e-85
Hfq-FLAG-antiHfq_1	EG10225	G0-8871	mRNA	sRNA	dgt	arcZ	dGTP triphosphohydrolase	small regulatory RNA ArcZ	180108	180159	+	3350666	3350698	+	65	36	573218	33488047	105.483	4.60166e-82
Hfq-FLAG-antiHfq_1	EG11356	G0-17102	mRNA	sRNA	fliZ	fliX	DNA-binding transcriptional regulator FliZ	small RNA FliX	2000822	2000899	-	2001911	2001926	-	65	862	136795	33923644	18.6999	2.87474e-50
Hfq-FLAG-antiHfq_1	EG11233	G0-8872	mRNA	sRNA	rstB	ryhB	RstB-<i>N</i>-phospho-L-histidine // sensor histidine kinase RstB	small regulatory RNA RyhB	1683317	1683601	+	3580921	3580952	-	65	275	340696	33720330	23.3941	2.26921e-54
Hfq-FLAG-antiHfq_1	nanA.5UTR	cpxP.3UTR:G0-16649:fieF.EST5UTR	5UTR	3UTR:sRNA:5UTR	nanA.5UTR	cpxP.3UTR:cpxQ:fieF.EST5UTR	<i>N</i>-acetylneuraminate lyase	periplasmic protein CpxP:small regulatory RNA CpxQ:Zn<sup>2+</sup>/Fe<sup>2+</sup>/Cd<sup>2+</sup> exporter	3373586	3373614	-	4106358	4106388	+	65	262	38878	34022161	217.105	8.62682e-116
Hfq-FLAG-antiHfq_1	G7580	EG11782	mRNA	mRNA	yqiB	smpB	DUF1249 domain-containing protein YqiB	SsrA-binding protein	3176730	3176919	-	2754881	2754966	+	65	55101	345	34005855	116.276	4.82492e-99
Hfq-FLAG-antiHfq_1	G0-8871	EG10523	sRNA	mRNA	arcZ	rsmA	small regulatory RNA ArcZ	16S rRNA m<sup>6</sup><sub>2</sub>A1518,m<sup>6</sup><sub>2</sub>A1519 dimethyltransferase	3350641	3350661	+	52363	52569	-	65	496628	357	33564316	12.3053	4.14273e-38
Hfq-FLAG-antiHfq_1	EG11732	G0-8878	mRNA	sRNA	hsrA	cyaR	putative transporter HsrA	small regulatory RNA CyaR	3940153	3940200	-	2167164	2167201	+	65	140	358821	33702340	43.6081	9.30803e-69
Hfq-FLAG-antiHfq_1	narS.narG.IGR:narG.5UTR:EG10638	G0-8872	IGR:5UTR:mRNA	sRNA	narS.narG.IGR:narG.5UTR:narG	ryhB	putative small regulatory RNA NarS:nitrate reductase A subunit &alpha;:nitrate reductase A subunit &alpha;:nitrate reductase A subunit &alpha;	small regulatory RNA RyhB	1279806	1280096	+	3580921	3580993	-	65	2290	340696	33718315	2.80916	6.52055e-06
Hfq-FLAG-antiHfq_1	EG10393	EG30098	mRNA	sRNA	glpC	spf	anaerobic glycerol-3-phosphate dehydrogenase subunit C	small regulatory RNA Spot 42	2356617	2356698	+	4049924	4050008	+	65	142	325173	33735986	47.4902	3.70987e-71
Hfq-FLAG-antiHfq_1	fre.EST3UTR	glnA.3UTR:glnZ	3UTR	3UTR:sRNA	fre.EST3UTR	glnA.3UTR:glnZ	NAD(P)H-flavin reductase	adenylyl-[glutamine synthetase] // glutamine synthetase:small regulatory RNA GlnZ	4027227	4027255	+	4056427	4056566	-	65	52	167583	33893666	252.813	2.46005e-110
Hfq-FLAG-antiHfq_1	G6473	G0-8871	mRNA	sRNA	ycbJ	arcZ	putative phosphotransferase YcbJ	small regulatory RNA ArcZ	971737	971995	+	3350673	3350699	+	65	924	573218	33487159	4.1096	3.81697e-13
Hfq-FLAG-antiHfq_1	EG10885	G0-8867	mRNA	sRNA	rplY	gcvB	50S ribosomal subunit protein L25	small regulatory RNA GcvB	2282504	2282762	+	2942720	2942902	+	65	1021	774434	33285846	2.73629	3.06765e-05
Hfq-FLAG-antiHfq_1	EG11387	G0-8878	mRNA	sRNA	amyA	cyaR	alpha-amylase	small regulatory RNA CyaR	2007442	2007676	+	2167158	2167201	+	65	370	358821	33702110	16.5003	8.64462e-46
Hfq-FLAG-antiHfq_1	EG10988	cpxP.3UTR:G0-16649:fieF.EST5UTR	mRNA	3UTR:sRNA:5UTR	tar	cpxP.3UTR:cpxQ:fieF.EST5UTR	methyl-accepting chemotaxis protein Tar	periplasmic protein CpxP:small regulatory RNA CpxQ:Zn<sup>2+</sup>/Fe<sup>2+</sup>/Cd<sup>2+</sup> exporter	1972301	1972715	-	4106354	4106388	+	65	9369	38878	34013054	6.06962	1.86643e-22
Hfq-FLAG-antiHfq_1	EG11733	G0-8878:cyaR.ogrK.IGR	mRNA	sRNA:IGR	yieP	cyaR:cyaR.ogrK.IGR	DNA-binding transcriptional dual regulator YieP	small regulatory RNA CyaR:small regulatory RNA CyaR:prophage P2 late control protein OgrK	3941134	3941393	-	2167155	2167201	+	65	2042	358821	33700438	2.98962	4.81355e-07
Hfq-FLAG-antiHfq_1	EG11176	EG12760	mRNA	mRNA	garR	garP	tartronate semialdehyde reductase	galactarate/D-glucarate transporter GarP	3271901	3272400	-	3274307	3274793	-	65	2334	14903	34044064	63.618	2.74384e-84
Hfq-FLAG-antiHfq_1	G0-10677	EG10671	sRNA	mRNA	fnrS	ompF	small regulatory RNA FnrS	outer membrane porin F	1409128	1409199	+	986909	986989	-	64	217361	3303	33840638	3.01667	4.2176e-07
Hfq-FLAG-antiHfq_1	EG10601	G0-8872	mRNA	sRNA	motA	ryhB	motility protein A	small regulatory RNA RyhB	1976306	1976398	-	3580921	3580991	-	64	2072	340697	33718533	3.05697	2.62327e-07
Hfq-FLAG-antiHfq_1	G0-8878	EG11978	sRNA	mRNA	cyaR	rfbA	small regulatory RNA CyaR	glucose-1-phosphate thymidylyltransferase 1	2167114	2167141	+	2110965	2110971	-	64	237791	142	33823369	64.1081	3.51329e-78
Hfq-FLAG-antiHfq_1	G0-10585:ylcI.EST5UTR	G0-8867	mRNA:5UTR	sRNA	ylcI:ylcI.EST5UTR	gcvB	DLP12 prophage; DUF3950 domain-containing protein YlcI:DLP12 prophage; DUF3950 domain-containing protein YlcI	small regulatory RNA GcvB	580421	580472	-	2942720	2942854	+	64	140	686214	33374948	22.2338	7.64825e-50
Hfq-FLAG-antiHfq_1	G8210	uhpT.EST3UTR:G0-17104	mRNA	3UTR:sRNA	srlA	uhpT.EST3UTR:uhpU	sorbitol-specific PTS enzyme IIC<sub>2</sub> component	hexose-6-phosphate:phosphate antiporter:small RNA UhpU	2825901	2826268	+	3845731	3845754	-	64	3408	19915	34037979	32.097	1.80823e-64
Hfq-FLAG-antiHfq_1	map.EST5UTR	G0-8867	5UTR	sRNA	map.EST5UTR	gcvB	methionine aminopeptidase	small regulatory RNA GcvB	189528	189553	-	2942837	2942903	+	64	47	658502	33402753	69.0728	2.5323e-72
Hfq-FLAG-antiHfq_1	gshB.EST3UTR	glnA.3UTR:glnZ	3UTR	3UTR:sRNA	gshB.EST3UTR	glnA.3UTR:glnZ	glutathione synthetase	adenylyl-[glutamine synthetase] // glutamine synthetase:small regulatory RNA GlnZ	3092827	3092866	+	4056425	4056564	-	64	72	167584	33893646	179.777	3.58072e-102
Hfq-FLAG-antiHfq_1	EG10790	G0-8872	mRNA	sRNA	purA	ryhB	adenylosuccinate synthetase	small regulatory RNA RyhB	4404819	4404980	+	3580921	3580985	-	64	965	340697	33719640	6.56398	2.69324e-23
Hfq-FLAG-antiHfq_1	yghZ.EST5UTR	G0-8878:cyaR.ogrK.IGR	5UTR	sRNA:IGR	yghZ.EST5UTR	cyaR:cyaR.ogrK.IGR		small regulatory RNA CyaR:small regulatory RNA CyaR:prophage P2 late control protein OgrK	3147861	3147965	+	2167154	2167201	+	64	163	358822	33702317	36.8785	7.21588e-64
Hfq-FLAG-antiHfq_1	EG11182:yhfA.5UTR:crp.yhfA.IGR	G0-8878	mRNA:5UTR:IGR	sRNA	yhfA:yhfA.5UTR:crp.yhfA.IGR	cyaR	OsmC family protein YhfA:OsmC family protein YhfA:DNA-binding transcriptional dual regulator CRP:OsmC family protein YhfA	small regulatory RNA CyaR	3485716	3485952	-	2167139	2167201	+	64	369	358822	33702111	16.2904	1.05732e-44
Hfq-FLAG-antiHfq_1	EG10673	G0-8871	mRNA	sRNA	ompT	arcZ	DLP12 prophage; omptin family outer membrane protease OmpT	small regulatory RNA ArcZ	584709	585049	-	3350663	3350699	+	64	801	573219	33487282	4.66774	1.72415e-15
Hfq-FLAG-antiHfq_1	EG12419	EG12414:gatA.gatZ.TU:G7128	mRNA	mRNA:TU:mRNA	gatY	gatA:gatA.gatZ.TU:gatZ	tagatose-1,6-bisphosphate aldolase 2	galactitol-specific PTS enzyme IIA component:galactitol-specific PTS enzyme IIA component:putative tagatose-1,6-bisphosphate aldolase 2 chaperone:putative tagatose-1,6-bisphosphate aldolase 2 chaperone	2176901	2177210	-	2174702	2175197	-	64	7318	7048	34046936	42.2474	2.85146e-72
Hfq-FLAG-antiHfq_1	EG10789	mcaS.abgR.IGR	mRNA	IGR	ptsI	mcaS.abgR.IGR	PTS enzyme I	small regulatory RNA McaS:putative LysR-type DNA-binding transcriptional regulator AbgR	2535413	2535433	+	1405657	1405681	-	63	447	125115	33935741	38.2279	1.53963e-66
Hfq-FLAG-antiHfq_1	EG10766	G0-8878	mRNA	sRNA	secY	cyaR	Sec translocon subunit SecY	small regulatory RNA CyaR	3443822	3443896	-	2167186	2167201	+	63	768	358823	33701712	7.70462	1.93169e-26
Hfq-FLAG-antiHfq_1	EG11210:G7823	G0-8872	mRNA:mRNA	sRNA	crfC:yjcZ	ryhB	:	small regulatory RNA RyhB	4329302	4329468	+	3580921	3580993	-	63	1745	340698	33718860	3.57313	5.04232e-10
Hfq-FLAG-antiHfq_1	G6131	G0-8872	mRNA	sRNA	insI-1	ryhB		small regulatory RNA RyhB	270641	270781	+	3580921	3580967	-	63	247	340698	33720358	25.2445	2.55311e-54
Hfq-FLAG-antiHfq_1	EG10740	G0-8871	mRNA	sRNA	plsB	arcZ	glycerol-3-phosphate 1-<i>O</i>-acyltransferase	small regulatory RNA ArcZ	4255519	4255785	-	3350680	3350698	+	63	226	573220	33487857	16.2854	8.1725e-43
Hfq-FLAG-antiHfq_1	rne.5UTR	G0-17102	5UTR	sRNA	rne.5UTR	fliX	ribonuclease E	small RNA FliX	1144516	1144707	-	2001912	2001939	-	63	568	136797	33923938	27.5056	3.34878e-58
Hfq-FLAG-antiHfq_1	EG10394	G0-10677	mRNA	sRNA	glpD	fnrS	aerobic glycerol 3-phosphate dehydrogenase	small regulatory RNA FnrS	3562402	3562712	+	1409203	1409250	+	63	2199	366142	33692962	2.63636	6.02845e-05
Hfq-FLAG-antiHfq_1	G7013	G0-8878:cyaR.ogrK.IGR	mRNA	sRNA:IGR	yebZ	cyaR:cyaR.ogrK.IGR	CopD family protein	small regulatory RNA CyaR:small regulatory RNA CyaR:prophage P2 late control protein OgrK	1924318	1924497	-	2167141	2167201	+	63	931	358823	33701549	6.35566	4.22503e-22
Hfq-FLAG-antiHfq_1	EG11221	G0-8878:cyaR.ogrK.IGR	mRNA	sRNA:IGR	zwf	cyaR:cyaR.ogrK.IGR	NADP+-dependent glucose-6-phosphate dehydrogenase	small regulatory RNA CyaR:small regulatory RNA CyaR:prophage P2 late control protein OgrK	1934868	1934999	-	2167142	2167201	+	63	308	358823	33702172	19.2118	8.34917e-48
Hfq-FLAG-antiHfq_1	EG10642	EG10642:EG10642:narK.EST3UTR:narS.narG.IGR	mRNA	mRNA:mRNA:3UTR:IGR	narK	narK:narK:narK.EST3UTR:narS.narG.IGR	nitrate:nitrite antiporter NarK	nitrate:nitrite antiporter NarK:nitrate:nitrite antiporter NarK:nitrate:nitrite antiporter NarK:putative small regulatory RNA NarS:nitrate reductase A subunit &alpha;	1277957	1278299	+	1279113	1279521	+	63	4286	16740	34040277	29.89	1.52211e-61
Hfq-FLAG-antiHfq_1	EG10878:rplQ.rpoA.TU:EG10893	EG10903	mRNA:TU:mRNA	mRNA	rplQ:rplQ.rpoA.TU:rpoA	rpsD	50S ribosomal subunit protein L17:50S ribosomal subunit protein L17:RNA polymerase subunit &alpha;:RNA polymerase subunit &alpha;	30S ribosomal subunit protein S4	3439819	3440285	-	3441014	3441500	-	63	5843	3392	34052068	108.241	6.10157e-96
Hfq-FLAG-antiHfq_1	lacZ.AS	tRNAnn83:EG30012	AS	3UTR:tRNA	lacZ.AS	alaX.3UTR:alaX	&beta;-galactosidase	tRNA-Ala(GGC):tRNA-Ala(GGC)	366146	366159	+	2518039	2518076	-	62	2463	1731	34057110	495.265	1.14978e-134
Hfq-FLAG-antiHfq_1	G0-8871	EG11005	sRNA	mRNA	arcZ	tnaA	small regulatory RNA ArcZ	tryptophanase	3350641	3350646	+	3889042	3889094	+	62	496631	320	33564353	13.0944	1.49307e-37
Hfq-FLAG-antiHfq_1	G0-8871	pykA.5UTR	sRNA	5UTR	arcZ	pykA.5UTR	small regulatory RNA ArcZ	pyruvate kinase 2	3350641	3350653	+	1937600	1937634	+	62	496631	253	33564420	16.5621	8.15404e-43
Hfq-FLAG-antiHfq_1	EG10671	mdtK.EST5UTR	mRNA	5UTR	ompF	mdtK.EST5UTR	outer membrane porin F	multidrug efflux pump MdtK	986798	986890	-	1743401	1743423	+	62	6817	173	34054314	1790.29	1.56461e-165
Hfq-FLAG-antiHfq_1	EG10457	G0-10677	mRNA	sRNA	hns	fnrS	DNA-binding transcriptional dual regulator H-NS	small regulatory RNA FnrS	1292458	1292600	-	1409168	1409250	+	62	1828	402558	33656918	2.83571	1.55017e-05
Hfq-FLAG-antiHfq_1	fecR.EST3UTR	uhpT.EST3UTR:G0-17104	3UTR	3UTR:sRNA	fecR.EST3UTR	uhpT.EST3UTR:uhpU	ferric citrate regulator FecR	hexose-6-phosphate:phosphate antiporter:small RNA UhpU	4516629	4516735	-	3845730	3845751	-	62	11584	19917	34029803	9.14468	9.46661e-31
Hfq-FLAG-antiHfq_1	EG10928	yhcN.EST3UTR	mRNA	3UTR	sbmA	yhcN.EST3UTR	peptide antibiotic/peptide nucleic acid transporter	DUF1471 domain-containing stress-induced protein YhcN	396652	396725	+	3385826	3385854	+	62	1136	130	34060038	14299.3	1.40492e-219
Hfq-FLAG-antiHfq_1	EG11258	ybiE.ybiC.IGR	mRNA	IGR	focA	ybiE.ybiC.IGR	formate channel FocA	protein YbiE	953608	953745	-	837434	837463	-	62	2341	2187	34056776	412.425	7.86672e-130
Hfq-FLAG-antiHfq_1	G6408	G0-8878:cyaR.ogrK.IGR	mRNA	sRNA:IGR	ybhQ	cyaR:cyaR.ogrK.IGR	inner membrane protein YbhQ	small regulatory RNA CyaR:small regulatory RNA CyaR:prophage P2 late control protein OgrK	824611	824871	+	2167138	2167201	+	62	464	358824	33702016	12.5501	4.21328e-37
Hfq-FLAG-antiHfq_1	hyaA.serT.IGR	G0-8872	IGR	sRNA	hyaA.serT.IGR	ryhB	hydrogenase 1 small subunit:tRNA-Ser(UGA)	small regulatory RNA RyhB	1031707	1031748	-	3580921	3580967	-	61	930	340700	33719675	6.4917	9.94108e-22
Hfq-FLAG-antiHfq_1	G0-8866	leuT.AS	sRNA	AS	micA	leuT.AS	small regulatory RNA MicA	tRNA-Leu(CAG)	2814801	2814837	+	3982604	3982668	-	61	77888	1106	33982311	24.0634	1.88274e-53
Hfq-FLAG-antiHfq_1	fecI.5UTR	G0-8863	5UTR	sRNA	fecI.5UTR	rprA	RNA polymerase sigma factor FecI	small regulatory RNA RprA	4518230	4518263	-	1770454	1770478	+	61	1093	4780	34055432	397.62	1.62927e-126
Hfq-FLAG-antiHfq_1	EG10339:ftsA.ftsZ.TU:EG10347	malG.xylE.IGR:malG.3UTR	mRNA:TU:mRNA	IGR:sRNA	ftsA:ftsA.ftsZ.TU:ftsZ	malG.xylE.IGR:malG.3UTR	cell division protein FtsA:cell division protein FtsA:cell division protein FtsZ:cell division protein FtsZ	maltose ABC transporter membrane subunit MalG:D-xylose:H<sup>+</sup> symporter:maltose ABC transporter membrane subunit MalG	105172	105545	+	4242529	4242603	-	61	3642	3304	34054359	172.633	6.18517e-105
Hfq-FLAG-antiHfq_1	G6660	G0-8872	mRNA	sRNA	tpx	ryhB	lipid hydroperoxide peroxidase	small regulatory RNA RyhB	1388290	1388476	-	3580921	3580944	-	61	224	340700	33720381	26.9527	6.58674e-54
Hfq-FLAG-antiHfq_1	EG10155	G0-8878	mRNA	sRNA	cirA	cyaR	iron-catecholate outer membrane transporter CirA	small regulatory RNA CyaR	2245841	2245889	-	2167156	2167201	+	61	549	358825	33701931	10.4359	3.10961e-32
Hfq-FLAG-antiHfq_1	G0-8867	G7459	sRNA	mRNA	gcvB	rppH	small regulatory RNA GcvB	RNA pyrophosphohydrolase	2942655	2942700	+	2968411	2968688	-	61	120376	3224	33937705	5.3343	7.65089e-18
Hfq-FLAG-antiHfq_1	EG11809	G0-8878:cyaR.ogrK.IGR	mRNA	sRNA:IGR	purT	cyaR:cyaR.ogrK.IGR	phosphoribosylglycinamide formyltransferase 2	small regulatory RNA CyaR:small regulatory RNA CyaR:prophage P2 late control protein OgrK	1931932	1931961	+	2167175	2167201	+	61	17	358825	33702463	337.023	6.98261e-98
Hfq-FLAG-antiHfq_1	EG12302	G0-8872	mRNA	sRNA	tmk	ryhB	Tmk	small regulatory RNA RyhB	1155315	1155684	+	3580921	3580929	-	61	96	340700	33720509	62.8899	5.07693e-72
Hfq-FLAG-antiHfq_1	EG10787	ptsG.5UTR	mRNA	5UTR	ptsG	ptsG.5UTR	EIIBC<sup>glc</sup> - phosphorylated // glucose-specific PTS enzyme IIBC component	EIIBC<sup>glc</sup> - phosphorylated // glucose-specific PTS enzyme IIBC component	1158840	1159100	+	1157794	1157869	+	61	2057	1911	34057337	528.501	4.01127e-134
Hfq-FLAG-antiHfq_1	EG10558	uhpT.EST3UTR:G0-17104	mRNA	3UTR:sRNA	malK	uhpT.EST3UTR:uhpU	maltose ABC transporter ATP binding subunit	hexose-6-phosphate:phosphate antiporter:small RNA UhpU	4247757	4247895	+	3845731	3845773	-	61	1514	19918	34039873	68.8567	1.01763e-80
Hfq-FLAG-antiHfq_1	EG10623	G0-8878:cyaR.ogrK.IGR	mRNA	sRNA:IGR	murG	cyaR:cyaR.ogrK.IGR	N-acetylglucosaminyl transferase	small regulatory RNA CyaR:small regulatory RNA CyaR:prophage P2 late control protein OgrK	99820	100195	+	2167157	2167201	+	61	182	358825	33702298	31.48	3.42583e-57
Hfq-FLAG-antiHfq_1	EG10844	G0-8867	mRNA	sRNA	rhlB	gcvB	ATP-dependent RNA helicase RhlB	small regulatory RNA GcvB	3964854	3965042	-	2942837	2942902	+	61	375	658505	33402425	8.25121	2.96431e-26
Hfq-FLAG-antiHfq_1	G6887	G0-8878	mRNA	sRNA	ydhF	cyaR	putative oxidoreductase YdhF	small regulatory RNA CyaR	1725106	1725586	-	2167163	2167201	+	61	954	358825	33701526	6.00549	5.04531e-20
Hfq-FLAG-antiHfq_1	G6562	uhpT.EST3UTR:G0-17104	mRNA	3UTR:sRNA	flgN	uhpT.EST3UTR:uhpU	flagellar biosynthesis protein FlgN	hexose-6-phosphate:phosphate antiporter:small RNA UhpU	1129702	1129776	-	3845730	3845764	-	60	2282	19919	34039105	44.931	1.43018e-68
Hfq-FLAG-antiHfq_1	G0-10677	EG10155	sRNA	mRNA	fnrS	cirA	small regulatory RNA FnrS	iron-catecholate outer membrane transporter CirA	1409128	1409200	+	2246701	2246800	-	60	217365	1690	33842251	5.52757	4.40835e-18
Hfq-FLAG-antiHfq_1	fliD.5UTR	G0-8872	5UTR	sRNA	fliD.5UTR	ryhB	flagellar filament capping protein	small regulatory RNA RyhB	2003835	2003888	+	3580921	3580955	-	60	770	340701	33719835	7.7121	5.28514e-25
Hfq-FLAG-antiHfq_1	ygfZ.sdhE.IGR	G0-10677	IGR	sRNA	ygfZ.sdhE.IGR	fnrS	folate-binding protein:FAD assembly factor	small regulatory RNA FnrS	3041088	3041100	-	1409190	1409200	+	60	814	36355	34024137	68.9842	5.75915e-79
Hfq-FLAG-antiHfq_1	G0-8871	EG11831	sRNA	mRNA	arcZ	rdoA	small regulatory RNA ArcZ		3350641	3350642	+	4042687	4042720	+	60	496633	66	33564607	61.4403	7.48964e-68
Hfq-FLAG-antiHfq_1	rpsB.5UTR	glnA.3UTR:glnZ	5UTR	3UTR:sRNA	rpsB.5UTR	glnA.3UTR:glnZ	30S ribosomal subunit protein S2	adenylyl-[glutamine synthetase] // glutamine synthetase:small regulatory RNA GlnZ	189852	189896	+	4056426	4056590	-	60	196	167588	33893522	61.9112	1.44343e-73
Hfq-FLAG-antiHfq_1	EG10966	G0-8872	mRNA	sRNA	spoT	ryhB	bifunctional (p)ppGpp synthase/hydrolase SpoT	small regulatory RNA RyhB	3824101	3824376	+	3580921	3580952	-	60	118	340701	33720487	50.3257	2.80388e-66
Hfq-FLAG-antiHfq_1	EG10085	G0-8878	mRNA	sRNA	ascB	cyaR	6-phospho-&beta;-glucosidase AscB	small regulatory RNA CyaR	2840778	2841102	+	2167144	2167201	+	60	52	358826	33702428	108.374	2.15924e-80
Hfq-FLAG-antiHfq_1	EG11259	G0-8878	mRNA	sRNA	rnr	cyaR	RNase R	small regulatory RNA CyaR	4407101	4407142	+	2167165	2167202	+	60	89	358826	33702391	63.3196	1.38439e-70
Hfq-FLAG-antiHfq_1	EG11210	glnA.3UTR:glnZ	mRNA	3UTR:sRNA	crfC	glnA.3UTR:glnZ		adenylyl-[glutamine synthetase] // glutamine synthetase:small regulatory RNA GlnZ	4329302	4329391	+	4056425	4056597	-	60	1158	167588	33892560	10.4786	2.53577e-32
Hfq-FLAG-antiHfq_1	G7699:EG11605	G0-8872	mRNA:mRNA	sRNA	yrdD:smg	ryhB	putative DNA topoisomerase:DUF494 domain-containing protein Smg	small regulatory RNA RyhB	3431857	3432291	-	3580921	3580966	-	60	869	340701	33719736	6.83348	2.18106e-22
Hfq-FLAG-antiHfq_1	EG10152	G0-8872	mRNA	sRNA	modC	ryhB	molybdate ABC transporter ATP binding subunit	small regulatory RNA RyhB	797159	797552	+	3580921	3580971	-	60	454	340701	33720151	13.0801	9.61399e-37
Hfq-FLAG-antiHfq_1	EG10510	G0-8878:cyaR.ogrK.IGR	mRNA	sRNA:IGR	rpoS	cyaR:cyaR.ogrK.IGR	RNA polymerase sigma factor RpoS	small regulatory RNA CyaR:small regulatory RNA CyaR:prophage P2 late control protein OgrK	2867119	2867298	-	2167156	2167201	+	60	1161	358826	33701319	4.8538	3.17277e-15
Hfq-FLAG-antiHfq_1	EG10697	G0-8871	mRNA	sRNA	pepP	arcZ	Xaa-Pro aminopeptidase	small regulatory RNA ArcZ	3054608	3054883	-	3350666	3350698	+	60	670	573223	33487413	5.2316	1.79557e-16
Hfq-FLAG-antiHfq_1	EG10991	G0-8878	mRNA	sRNA	tdcC	cyaR	threonine/serine:H<sup>+</sup> symporter	small regulatory RNA CyaR	3264311	3264597	-	2167137	2167201	+	60	1284	358826	33701196	4.38882	1.07343e-13
Hfq-FLAG-antiHfq_1	EG12417	G0-8878:cyaR.ogrK.IGR	mRNA	sRNA:IGR	gatD	cyaR:cyaR.ogrK.IGR	galactitol-1-phosphate 5-dehydrogenase	small regulatory RNA CyaR:small regulatory RNA CyaR:prophage P2 late control protein OgrK	2172513	2172879	-	2167159	2167201	+	60	612	358826	33701868	9.2081	7.54555e-29
Hfq-FLAG-antiHfq_1	ychJ.5UTR	G0-8871	5UTR	sRNA	ychJ.5UTR	arcZ	NTF2-like domain-containing protein YchJ	small regulatory RNA ArcZ	1289151	1289177	-	3350678	3350699	+	59	75	573224	33488008	45.9574	1.99429e-60
Hfq-FLAG-antiHfq_1	EG11024	G0-8872	mRNA	sRNA	trpA	ryhB	tryptophan synthase subunit &alpha;	small regulatory RNA RyhB	1316962	1316983	-	3580921	3580930	-	59	23	340702	33720582	253.889	5.94333e-92
Hfq-FLAG-antiHfq_1	rpsF.5UTR	ygaM.EST3UTR	5UTR	3UTR	rpsF.5UTR	ygaM.EST3UTR	30S ribosomal subunit protein S6	DUF883 domain-containing protein YgaM	4425024	4425104	+	2800528	2800537	+	59	19431	725	34041151	142.568	7.45217e-96
Hfq-FLAG-antiHfq_1	tolC.5UTR	G7580	5UTR	mRNA	tolC.5UTR	yqiB	outer membrane channel TolC	DUF1249 domain-containing protein YqiB	3178030	3178099	+	3176479	3176897	-	59	76	55065	34006166	479.425	1.0553e-119
Hfq-FLAG-antiHfq_1	yejL.EST5UTR	uhpT.EST3UTR:G0-17104	5UTR	3UTR:sRNA	yejL.EST5UTR	uhpT.EST3UTR:uhpU	DUF1414 domain-containing protein YejL	hexose-6-phosphate:phosphate antiporter:small RNA UhpU	2284020	2284117	+	3845730	3845766	-	59	80	19920	34041307	1260.31	1.00175e-144
Hfq-FLAG-antiHfq_1	EG10817	fliX.fliA.IGR:G0-17102	mRNA	IGR:sRNA	rbsD	fliX.fliA.IGR:fliX	D-ribose pyranase	small RNA FliX:RNA polymerase sigma factor FliA:small RNA FliX	3933322	3933407	+	2001911	2001916	-	59	3407	136801	33921099	4.29398	1.05288e-12
Hfq-FLAG-antiHfq_1	acs.AS	cpxP.3UTR:G0-16649:fieF.EST5UTR	AS	3UTR:sRNA:5UTR	acs.AS	cpxP.3UTR:cpxQ:fieF.EST5UTR	acetyl-CoA synthetase (AMP-forming)	periplasmic protein CpxP:small regulatory RNA CpxQ:Zn<sup>2+</sup>/Fe<sup>2+</sup>/Cd<sup>2+</sup> exporter	4287283	4287332	+	4106355	4106388	+	59	57	38884	34022366	905.672	8.07536e-134
Hfq-FLAG-antiHfq_1	EG10988:tar.5UTR:cheW.EST3UTR:EG10149	mcaS.abgR.IGR:G0-8899	mRNA:5UTR:3UTR:mRNA	IGR:sRNA	tar:tar.5UTR:cheW.EST3UTR:cheW	mcaS.abgR.IGR:mcaS	methyl-accepting chemotaxis protein Tar:methyl-accepting chemotaxis protein Tar:chemotaxis protein CheW:chemotaxis protein CheW	small regulatory RNA McaS:putative LysR-type DNA-binding transcriptional regulator AbgR:small regulatory RNA McaS	1972609	1972981	-	1405657	1405699	-	59	3319	125119	33932869	4.82105	5.09907e-15
Hfq-FLAG-antiHfq_1	EG10392	G0-8878:cyaR.ogrK.IGR	mRNA	sRNA:IGR	glpB	cyaR:cyaR.ogrK.IGR	anaerobic glycerol-3-phosphate dehydrogenase subunit B	small regulatory RNA CyaR:small regulatory RNA CyaR:prophage P2 late control protein OgrK	2355201	2355300	+	2167136	2167201	+	59	731	358827	33701749	7.58057	4.26034e-24
Hfq-FLAG-antiHfq_1	yeeL_pg.shiA.IGR:shiA.5UTR:G7067	G0-8872	IGR:5UTR:mRNA	sRNA	yeeL_pg.shiA.IGR:shiA.5UTR:shiA	ryhB	shikimate:H+ symporter:shikimate:H+ symporter:shikimate:H+ symporter	small regulatory RNA RyhB	2053565	2053690	+	3580921	3580975	-	59	499	340702	33720106	11.7022	1.37484e-33
Hfq-FLAG-antiHfq_1	G0-10474:tRNAnn206.AS:yjjZ.EST3UTR:leuV.AS:leuV.leuP.TU_AS:tRNAnn208.AS:leuP.AS:leuP.leuQ.TU_AS:tRNAnn210.AS	G0-8866:micA.gshA.IGR	mRNA:AS:3UTR:AS:AS:AS:AS:AS:AS	sRNA:IGR	yjjZ:leuV.3UTR.AS:yjjZ.EST3UTR:leuV.AS:leuV.leuP.TU_AS:leuP.leuV.IGR.AS:leuP.AS:leuP.leuQ.TU_AS:leuQ.leuP.IGR.AS	micA:micA.gshA.IGR	DUF1435 domain-containing protein YjjZ:tRNA-Leu(CAG):DUF1435 domain-containing protein YjjZ:tRNA-Leu(CAG):tRNA-Leu(CAG):tRNA-Leu(CAG):tRNA-Leu(CAG):tRNA-Leu(CAG):tRNA-Leu(CAG):tRNA-Leu(CAG):tRNA-Leu(CAG):tRNA-Leu(CAG):tRNA-Leu(CAG)	small regulatory RNA MicA:small regulatory RNA MicA:glutamate&mdash;cysteine ligase	4605972	4606312	+	2814823	2814878	+	59	7932	80164	33973211	3.15229	5.53952e-07
Hfq-FLAG-antiHfq_1	EG12414	EG12419	mRNA	mRNA	gatA	gatY	galactitol-specific PTS enzyme IIA component	tagatose-1,6-bisphosphate aldolase 2	2174607	2175094	-	2176616	2177100	-	59	6222	10088	34044997	32.0015	2.83555e-59
Hfq-FLAG-antiHfq_1	tRNAnn97:rrfG.rrlG.TU	tRNAnn139:rrlD.alaU.TU	IGR:TU	IGR:TU	rrlG.rrfG.IGR:rrfG.rrlG.TU	alaU.rrlD.IGR:rrlD.alaU.TU	23S ribosomal RNA:5S ribosomal RNA:5S ribosomal RNA:23S ribosomal RNA	tRNA-Ala(UGC):23S ribosomal RNA:23S ribosomal RNA:tRNA-Ala(UGC)	2726259	2726273	-	3426823	3426846	-	58	459	45	34060804	95644	2.26992e-245
Hfq-FLAG-antiHfq_1	G0-8872	cydA.5UTR	sRNA	5UTR	ryhB	cydA.5UTR	small regulatory RNA RyhB	cytochrome <i>bd</i>-I subunit 1	3580955	3581000	-	771282	771399	+	58	44947	2448	34013913	17.9297	6.99721e-44
Hfq-FLAG-antiHfq_1	ylcI.ybcW.IGR	G0-8871	IGR	sRNA	ylcI.ybcW.IGR	arcZ	DLP12 prophage; DUF3950 domain-containing protein YlcI:DLP12 prophage; uncharacterized protein YbcW	small regulatory RNA ArcZ	579985	580319	-	3350673	3350698	+	58	24	573225	33488059	141.183	1.56165e-76
Hfq-FLAG-antiHfq_1	EG11203	G0-8878	mRNA	sRNA	yihA	cyaR	GTP-binding protein YihA	small regulatory RNA CyaR	4050209	4050592	-	2167157	2167201	+	58	234	358828	33702246	23.2801	9.57536e-48
Hfq-FLAG-antiHfq_1	EG11978	G0-8871	mRNA	sRNA	rfbA	arcZ	glucose-1-phosphate thymidylyltransferase 1	small regulatory RNA ArcZ	2110290	2110387	-	3350676	3350698	+	58	324	573225	33487759	10.4579	8.24085e-30
Hfq-FLAG-antiHfq_1	EG12044	mcaS.abgR.IGR:G0-8899	mRNA	IGR:sRNA	rsuA	mcaS.abgR.IGR:mcaS	16S rRNA pseudouridine<sup>516</sup> synthase	small regulatory RNA McaS:putative LysR-type DNA-binding transcriptional regulator AbgR:small regulatory RNA McaS	2280342	2280527	-	1405657	1405703	-	58	196	126834	33934278	79.1726	3.91845e-77
Hfq-FLAG-antiHfq_1	EG10990	G0-8878:cyaR.ogrK.IGR	mRNA	sRNA:IGR	tdcB	cyaR:cyaR.ogrK.IGR	catabolic threonine dehydratase	small regulatory RNA CyaR:small regulatory RNA CyaR:prophage P2 late control protein OgrK	3265823	3265897	-	2167163	2167202	+	58	933	358828	33701547	5.83862	2.99454e-18
Hfq-FLAG-antiHfq_1	secM.EST5UTR:EG11087	cpxP.3UTR:G0-16649:fieF.EST5UTR	5UTR:mRNA	3UTR:sRNA:5UTR	secM.EST5UTR:secM	cpxP.3UTR:cpxQ:fieF.EST5UTR	SecA translation regulator:SecA translation regulator	periplasmic protein CpxP:small regulatory RNA CpxQ:Zn<sup>2+</sup>/Fe<sup>2+</sup>/Cd<sup>2+</sup> exporter	107655	107768	+	4106364	4106388	+	58	355	38885	34022068	142.948	2.83401e-93
Hfq-FLAG-antiHfq_1	leuT.AS	EG30098	AS	sRNA	leuT.AS	spf	tRNA-Leu(CAG)	small regulatory RNA Spot 42	3982634	3982692	-	4049931	4050008	+	58	1411	325180	33734717	4.26436	4.27752e-12
Hfq-FLAG-antiHfq_1	EG11528	G0-10677	mRNA	sRNA	fabI	fnrS	enoyl-[acyl-carrier-protein] reductase	small regulatory RNA FnrS	1350718	1350896	-	1409207	1409250	+	58	382	366147	33694779	13.9724	1.10714e-36
Hfq-FLAG-antiHfq_1	yeaD.EST3UTR	allE.EST3UTR	3UTR	3UTR	yeaD.EST3UTR	allE.EST3UTR	putative aldose 1-epimerase YeaD	(S)-ureidoglycine aminohydrolase	1864771	1864814	+	543191	543215	-	58	238	1050	34060020	7905.09	1.42893e-192
Hfq-FLAG-antiHfq_1	EG12376	G0-8878:cyaR.ogrK.IGR	mRNA	sRNA:IGR	yfeH	cyaR:cyaR.ogrK.IGR	putative solute:Na<sup>+</sup> symporter	small regulatory RNA CyaR:small regulatory RNA CyaR:prophage P2 late control protein OgrK	2527458	2527589	+	2167159	2167201	+	58	103	358828	33702377	52.889	1.26875e-64
Hfq-FLAG-antiHfq_1	G7010	G0-8878:cyaR.ogrK.IGR	mRNA	sRNA:IGR	yebW	cyaR:cyaR.ogrK.IGR	DUF1482 domain-containing protein YebW	small regulatory RNA CyaR:small regulatory RNA CyaR:prophage P2 late control protein OgrK	1922084	1922255	+	2167182	2167201	+	58	199	358828	33702281	27.3746	3.40802e-51
Hfq-FLAG-antiHfq_1	G7147	G0-8878	mRNA	sRNA	mepS	cyaR	peptidoglycan endopeptidase/peptidoglycan L,D-carboxypeptidase	small regulatory RNA CyaR	2270203	2270534	+	2167157	2167201	+	58	462	358828	33702018	11.7911	4.90874e-33
Hfq-FLAG-antiHfq_1	G7039	micL.EST3UTR	mRNA	3UTR	tcyJ	micL.EST3UTR	cystine ABC transporter periplasmic binding protein	small regulatory RNA MicL-S	2000372	2000399	-	1958439	1958447	-	57	1196	31033	34029080	52.2601	2.55888e-68
Hfq-FLAG-antiHfq_1	EG10879	mcaS.abgR.IGR	mRNA	IGR	rplR	mcaS.abgR.IGR	50S ribosomal subunit protein L18	small regulatory RNA McaS:putative LysR-type DNA-binding transcriptional regulator AbgR	3445401	3445487	-	1405657	1405680	-	57	480	125121	33935708	32.2077	7.31932e-56
Hfq-FLAG-antiHfq_1	EG11034	G0-8871	mRNA	sRNA	tsr	arcZ	methyl-accepting chemotaxis protein Tsr	small regulatory RNA ArcZ	4592906	4592960	+	3350623	3350698	+	57	196	573226	33487887	16.9895	4.06928e-39
Hfq-FLAG-antiHfq_1	G7816:cpxP.3UTR:G0-16649	EG12754	mRNA:3UTR:sRNA	mRNA	cpxP:cpxP.3UTR:cpxQ	yhaO	periplasmic protein CpxP:periplasmic protein CpxP:small regulatory RNA CpxQ		4106219	4106347	+	3257704	3257900	-	57	30172	5100	34026037	12.6041	5.00971e-35
Hfq-FLAG-antiHfq_1	G0-10677	EG11435:marR.marA.TU:EG11434	sRNA	mRNA:TU:mRNA	fnrS	marR:marR.marA.TU:marA	small regulatory RNA FnrS	DNA-binding transcriptional repressor MarR:DNA-binding transcriptional repressor MarR:DNA-binding transcriptional dual regulator MarA:DNA-binding transcriptional dual regulator MarA	1409128	1409191	+	1619446	1619695	+	57	217368	373	33843568	23.7929	2.62695e-48
Hfq-FLAG-antiHfq_1	G7240	cpxP.3UTR:G0-16649:fieF.EST5UTR	mRNA	3UTR:sRNA:5UTR	yfdY	cpxP.3UTR:cpxQ:fieF.EST5UTR	DUF2545 domain-containing protein YfdY	periplasmic protein CpxP:small regulatory RNA CpxQ:Zn<sup>2+</sup>/Fe<sup>2+</sup>/Cd<sup>2+</sup> exporter	2495029	2495115	-	4106355	4106388	+	57	3277	38886	34019146	15.217	2.71941e-39
Hfq-FLAG-antiHfq_1	EG50003	uhpT.EST3UTR:G0-17104	mRNA	3UTR:sRNA	acpP	uhpT.EST3UTR:uhpU	octanoyl-ACP // lipoyl-ACP // <i>cis</i>-&Delta;<sup>5</sup>-dodecenoyl-ACP // <i>trans</i>-&Delta;<sup>2</sup>-cis-&Delta;<sup>5</sup>-dodecenoyl-ACP // succinyl-ACP // <i>cis</i>-&Delta;<SUP>3</SUP>-decenoyl-ACP // 3-oxo-<i>cis</i>-&Delta;<sup>5</sup>-dodecenoyl-ACP // (3<i>R</i>)-hydroxy <i>cis</i> &Delta;<sup>5</sup>-dodecenoyl-ACP // (3<i>R</i>)-3-hydroxybutanoyl-ACP // <i>trans</i> oct-2-en…	hexose-6-phosphate:phosphate antiporter:small RNA UhpU	1151602	1151915	+	3845730	3845761	-	57	21092	19922	34020295	4.6149	1.39304e-13
Hfq-FLAG-antiHfq_1	ompC.5UTR	G0-8878	5UTR	sRNA	ompC.5UTR	cyaR	outer membrane porin C	small regulatory RNA CyaR	2312733	2312858	-	2167148	2167200	+	57	2383	240851	33818075	3.35855	1.4356e-07
Hfq-FLAG-antiHfq_1	EG10150	G0-8872	mRNA	sRNA	cheY	ryhB	CheY-acetylated // CheY-P<sup>asp</sup> // chemotaxis protein CheY	small regulatory RNA RyhB	1967020	1967183	-	3580921	3580991	-	57	611	340704	33719994	9.23302	2.93414e-27
Hfq-FLAG-antiHfq_1	fecR.EST3UTR	EG10286	3UTR	mRNA	fecR.EST3UTR	fecA	ferric citrate regulator FecR	ferric citrate outer membrane transporter	4516703	4516708	-	4514759	4515195	-	57	8225	4358	34048726	54.1443	5.26735e-70
Hfq-FLAG-antiHfq_1	EG11096	G0-8878	mRNA	sRNA	yajC	cyaR	Sec translocon accessory complex subunit YajC	small regulatory RNA CyaR	427301	427595	+	2167146	2167201	+	57	611	358829	33701869	8.76194	4.07915e-26
Hfq-FLAG-antiHfq_1	EG10602	EG10601	mRNA	mRNA	motB	motA	motility protein B	motility protein A	1975771	1976156	-	1976812	1977170	-	57	9222	2702	34049385	77.8886	2.12868e-78
Hfq-FLAG-antiHfq_1	EG10548	G0-8872	mRNA	sRNA	lspA	ryhB	lipoprotein signal peptidase	small regulatory RNA RyhB	25223	25295	+	3580921	3580955	-	56	244	340705	33720361	22.715	1.54711e-45
Hfq-FLAG-antiHfq_1	EG11747	G0-8871	mRNA	sRNA	panD	arcZ	PanD &beta; cleavage product // PanD &alpha; cleavage product // aspartate 1-decarboxylase proenzyme	small regulatory RNA ArcZ	146621	146697	-	3350674	3350698	+	56	168	573227	33487915	19.4733	4.78566e-41
Hfq-FLAG-antiHfq_1	flgN.EST3UTR	mcaS.abgR.IGR:G0-8899	3UTR	IGR:sRNA	flgN.EST3UTR	mcaS.abgR.IGR:mcaS	flagellar biosynthesis protein FlgN	small regulatory RNA McaS:putative LysR-type DNA-binding transcriptional regulator AbgR:small regulatory RNA McaS	1129340	1129374	-	1405657	1405697	-	56	167	125122	33936021	90.9492	3.14351e-77
Hfq-FLAG-antiHfq_1	G0-8899	csgD.5UTR	sRNA	5UTR	mcaS	csgD.5UTR	small regulatory RNA McaS	DNA-binding transcriptional dual regulator CsgD	1405704	1405751	-	1103201	1103282	-	56	106489	753	33954068	23.7127	4.08831e-48
Hfq-FLAG-antiHfq_1	G0-8865	G0-8871	other-ncRNA	sRNA	ryeA	arcZ	small antisense RNA RyeA	small regulatory RNA ArcZ	1923102	1923156	+	3350678	3350698	+	56	204	573227	33487879	16.0368	3.42516e-37
Hfq-FLAG-antiHfq_1	G0-8867	cstA.5UTR	sRNA	5UTR	gcvB	cstA.5UTR	small regulatory RNA GcvB	pyruvate transporter CstA	2942819	2942861	+	629827	629900	+	56	214550	332	33846428	26.6094	8.29987e-50
Hfq-FLAG-antiHfq_1	gpmM.5UTR	G0-10677	5UTR	sRNA	gpmM.5UTR	fnrS	2,3-bisphosphoglycerate-independent phosphoglycerate mutase	small regulatory RNA FnrS	3785232	3785261	+	1409203	1409250	+	56	495	366149	33694666	10.4108	4.13787e-29
Hfq-FLAG-antiHfq_1	EG10817	omrB.omrA.IGR	mRNA	IGR	rbsD	omrB.omrA.IGR	D-ribose pyranase	small regulatory RNA OmrB:small regulatory RNA OmrA	3933309	3933413	+	2976303	2976308	-	56	3410	38334	34019566	14.574	1.51538e-37
Hfq-FLAG-antiHfq_1	EG10262	G0-8871	mRNA	sRNA	entD	arcZ	phosphopantetheinyl transferase EntD	small regulatory RNA ArcZ	609637	609768	-	3350663	3350698	+	56	498	573227	33487585	6.56925	1.30191e-19
Hfq-FLAG-antiHfq_1	G6823	uhpT.EST3UTR:G0-17104	mRNA	3UTR:sRNA	gnsB	uhpT.EST3UTR:uhpU	Qin prophage; protein GnsB	hexose-6-phosphate:phosphate antiporter:small RNA UhpU	1637670	1637776	-	3845731	3845771	-	56	1548	19923	34039839	61.8087	3.66956e-71
Hfq-FLAG-antiHfq_1	G6562	G0-8878	mRNA	sRNA	flgN	cyaR	flagellar biosynthesis protein FlgN	small regulatory RNA CyaR	1129650	1129700	-	2167157	2167201	+	56	941	358830	33701539	5.58933	1.43623e-16
Hfq-FLAG-antiHfq_1	loiP.tktA.IGR	EG30098	IGR	sRNA	loiP.tktA.IGR	spf	metalloprotease LoiP:transketolase 1	small regulatory RNA Spot 42	3081627	3081712	-	4049949	4050008	+	56	286	325182	33735842	20.3136	2.68273e-43
Hfq-FLAG-antiHfq_1	G0-8899	alaA.lrhA.IGR	sRNA	IGR	mcaS	alaA.lrhA.IGR	small regulatory RNA McaS	glutamate&mdash;pyruvate aminotransferase AlaA:DNA-binding transcriptional dual regulator LrhA	1405701	1405752	-	2406653	2406779	-	56	106489	1548	33953273	11.5344	4.182e-32
Hfq-FLAG-antiHfq_1	fhuF.yjjZ.IGR:yjjZ.5UTR:G0-10474:tRNAnn206.AS:yjjZ.EST3UTR	cpxP.3UTR:G0-16649:fieF.EST5UTR	IGR:5UTR:mRNA:AS:3UTR	3UTR:sRNA:5UTR	fhuF.yjjZ.IGR:yjjZ.5UTR:yjjZ:leuV.3UTR.AS:yjjZ.EST3UTR	cpxP.3UTR:cpxQ:fieF.EST5UTR	ferric-siderophore reductase FhuF:DUF1435 domain-containing protein YjjZ:DUF1435 domain-containing protein YjjZ:DUF1435 domain-containing protein YjjZ:tRNA-Leu(CAG):DUF1435 domain-containing protein YjjZ	periplasmic protein CpxP:small regulatory RNA CpxQ:Zn<sup>2+</sup>/Fe<sup>2+</sup>/Cd<sup>2+</sup> exporter	4605776	4606073	+	4106364	4106389	+	56	7737	38887	34014686	6.33107	1.63408e-19
Hfq-FLAG-antiHfq_1	EG10392	EG10391	mRNA	mRNA	glpB	glpA	anaerobic glycerol-3-phosphate dehydrogenase subunit B	anaerobic glycerol-3-phosphate dehydrogenase subunit A	2354332	2354737	+	2352912	2353394	+	56	4780	5742	34050788	69.4743	3.62442e-74
Hfq-FLAG-antiHfq_1	EG12182	mcaS.abgR.IGR	mRNA	IGR	yajG	mcaS.abgR.IGR	putative lipoprotein YajG	small regulatory RNA McaS:putative LysR-type DNA-binding transcriptional regulator AbgR	454076	454093	-	1405657	1405697	-	55	32	125123	33936156	466.163	3.76324e-104
Hfq-FLAG-antiHfq_1	EG10852	G0-8872	mRNA	sRNA	rimK	ryhB	ribosomal protein S6 modification protein	small regulatory RNA RyhB	892136	892197	+	3580921	3580944	-	55	141	340706	33720464	38.6062	2.94597e-55
Hfq-FLAG-antiHfq_1	G360	G0-8871	mRNA	sRNA	flgD	arcZ	flagellar biosynthesis, initiation of hook assembly	small regulatory RNA ArcZ	1132317	1132367	+	3350674	3350698	+	55	1206	573228	33486877	2.66417	0.00234586
Hfq-FLAG-antiHfq_1	EG11978	flgL.EST3UTR	mRNA	3UTR	rfbA	flgL.EST3UTR	glucose-1-phosphate thymidylyltransferase 1	flagellar hook-filament junction protein 2	2110995	2111000	-	1141028	1141064	+	55	1008	596853	33463450	3.05918	2.02488e-05
Hfq-FLAG-antiHfq_1	G7128	G0-10677	mRNA	sRNA	gatZ	fnrS	putative tagatose-1,6-bisphosphate aldolase 2 chaperone	small regulatory RNA FnrS	2175706	2175782	-	1409218	1409250	+	55	1634	366150	33693527	3.09741	9.86403e-06
Hfq-FLAG-antiHfq_1	EG10124	G0-8872	mRNA	sRNA	bisC	ryhB	biotin sulfoxide reductase	small regulatory RNA RyhB	3714816	3714871	-	3580921	3580950	-	55	91	340706	33720514	59.8185	1.56692e-63
Hfq-FLAG-antiHfq_1	G7949	G0-8872	mRNA	sRNA	fhuF	ryhB	ferric-siderophore reductase FhuF	small regulatory RNA RyhB	4605505	4605596	-	3580921	3580976	-	55	408	340706	33720197	13.3418	1.13195e-33
Hfq-FLAG-antiHfq_1	EG10062	G0-8878	mRNA	sRNA	arcB	cyaR	ArcB-<i>N</i>-phospho-L-histidine-292 // ArcB-phospho-L-aspartate-576 // ArcB-<i>N</i>-phospho-L-histidine-717 // sensor histidine kinase ArcB	small regulatory RNA CyaR	3351722	3351748	-	2167164	2167201	+	55	104	358831	33702376	49.6707	7.42895e-60
Hfq-FLAG-antiHfq_1	EG10968	G0-8871	mRNA	sRNA	sppA	arcZ	protease IV, a signal peptide peptidase	small regulatory RNA ArcZ	1850129	1850256	+	3350667	3350698	+	55	293	573228	33487790	10.9661	6.05148e-29
Hfq-FLAG-antiHfq_1	G6851:ynfK.mlc.TU:G6852	G0-8871	mRNA:TU:mRNA	sRNA	ynfK:ynfK.mlc.TU:mlc	arcZ	:DNA-binding transcriptional repressor Mlc:DNA-binding transcriptional repressor Mlc	small regulatory RNA ArcZ	1667201	1667374	-	3350672	3350698	+	55	1222	573228	33486861	2.62929	0.0013069
Hfq-FLAG-antiHfq_1	yncE.5UTR	uhpT.EST3UTR:G0-17104:EG11054	5UTR	3UTR:sRNA:mRNA	yncE.5UTR	uhpT.EST3UTR:uhpU:uhpT	PQQ-like domain-containing protein YncE	hexose-6-phosphate:phosphate antiporter:small RNA UhpU:hexose-6-phosphate:phosphate antiporter	1523225	1523700	+	3845731	3845795	-	55	28849	19924	34012538	3.25458	1.03152e-06
Hfq-FLAG-antiHfq_1	EG11883	cpxP.3UTR:G0-16649:fieF.EST5UTR	mRNA	3UTR:sRNA:5UTR	tehA	cpxP.3UTR:cpxQ:fieF.EST5UTR	tellurite resistance protein	periplasmic protein CpxP:small regulatory RNA CpxQ:Zn<sup>2+</sup>/Fe<sup>2+</sup>/Cd<sup>2+</sup> exporter	1500550	1500682	+	4106354	4106388	+	55	86	38888	34022337	559.516	4.70358e-116
Hfq-FLAG-antiHfq_1	G360	dicF.dicB.IGR	mRNA	IGR	flgD	dicF.dicB.IGR	flagellar biosynthesis, initiation of hook assembly	Qin prophage; small regulatory RNA DicF:Qin prophage; cell division inhibition protein DicB	1132384	1132490	+	1649410	1649441	+	55	2315	20495	34038501	39.4579	1.90199e-59
Hfq-FLAG-antiHfq_1	EG12754	G0-8878:cyaR.ogrK.IGR	mRNA	sRNA:IGR	yhaO	cyaR:cyaR.ogrK.IGR		small regulatory RNA CyaR:small regulatory RNA CyaR:prophage P2 late control protein OgrK	3257518	3257598	-	2167150	2167202	+	55	1497	358831	33700983	3.45059	1.66445e-07
Hfq-FLAG-antiHfq_1	EG12371	ykgH.EST3UTR	mRNA	3UTR	nlpI	ykgH.EST3UTR	lipoprotein NlpI	uncharacterized protein YkgH	3308570	3308699	-	324601	324642	-	55	1017	46192	34014102	39.823	2.44899e-59
Hfq-FLAG-antiHfq_1	EG10178	G0-8872	mRNA	sRNA	cyoA	ryhB	cytochrome <i>bo</i><sub>3</sub> subunit 2	small regulatory RNA RyhB	451306	451596	-	3580921	3580991	-	55	446	340706	33720159	12.205	7.75579e-32
Hfq-FLAG-antiHfq_1	EG11221	G0-8872	mRNA	sRNA	zwf	ryhB	NADP+-dependent glucose-6-phosphate dehydrogenase	small regulatory RNA RyhB	1936028	1936286	-	3580921	3580947	-	55	341	340706	33720264	15.9632	2.2343e-37
Hfq-FLAG-antiHfq_1	EG11981:glf.EST5UTR:EG11980	G0-8872	mRNA:5UTR:mRNA	sRNA	glf:glf.EST5UTR:rfbX	ryhB	UDP-galactopyranose mutase:UDP-galactopyranose mutase:polyisoprenol-linked O16-antigen repeat unit flippase	small regulatory RNA RyhB	2108115	2108498	-	3580921	3580979	-	55	1373	340706	33719232	3.96451	6.71151e-10
Hfq-FLAG-antiHfq_1	EG20098	G0-8872	mRNA	sRNA	hpt	ryhB	hypoxanthine phosphoribosyltransferase	small regulatory RNA RyhB	141517	141972	+	3580920	3580991	-	55	434	340706	33720171	12.5425	2.12713e-32
Hfq-FLAG-antiHfq_1	EG11556	mcaS.abgR.IGR	mRNA	IGR	talB	mcaS.abgR.IGR	transaldolase B	small regulatory RNA McaS:putative LysR-type DNA-binding transcriptional regulator AbgR	8201	8640	+	1405657	1405709	-	55	2619	126837	33931855	5.61809	1.37288e-16
Hfq-FLAG-antiHfq_1	G0-8867	EG12125:hisQ.hisJ.TU:EG12124	sRNA	mRNA:TU:mRNA	gcvB	hisQ:hisQ.hisJ.TU:hisJ	small regulatory RNA GcvB	lysine/arginine/ornithine ABC transporter / histidine ABC transporter, membrane subunit HisQ:lysine/arginine/ornithine ABC transporter / histidine ABC transporter, membrane subunit HisQ:histidine ABC transporter periplasmic binding protein:histidine ABC transporter periplasmic binding protein	2942701	2942857	+	2425830	2426020	-	55	575582	1272	33484457	2.51543	0.00569107
Hfq-FLAG-antiHfq_1	EG12082:nuoA.5UTR	EG12084:nuoC.nuoB.TU:EG12083	mRNA:5UTR	mRNA:TU:mRNA	nuoA:nuoA.5UTR	nuoC:nuoC.nuoB.TU:nuoB	NADH:quinone oxidoreductase subunit A:NADH:quinone oxidoreductase subunit A	NADH:quinone oxidoreductase subunit CD:NADH:quinone oxidoreductase subunit CD:NADH:quinone oxidoreductase subunit B:NADH:quinone oxidoreductase subunit B	2404870	2405193	-	2403701	2404094	-	55	29898	3310	34028103	18.9117	1.25349e-42
Hfq-FLAG-antiHfq_1	dksA.sfsA.TU	micA.gshA.IGR	TU	IGR	dksA.sfsA.TU	micA.gshA.IGR	RNA polymerase-binding transcription factor DksA:sugar fermentation stimulation protein A	small regulatory RNA MicA:glutamate&mdash;cysteine ligase	160613	160667	-	2814829	2814879	+	54	582	80169	33980561	39.3274	1.80525e-57
Hfq-FLAG-antiHfq_1	G6562	G0-8872	mRNA	sRNA	flgN	ryhB	flagellar biosynthesis protein FlgN	small regulatory RNA RyhB	1129604	1129695	-	3580921	3580952	-	54	943	340707	33719662	5.6674	1.47577e-16
Hfq-FLAG-antiHfq_1	G0-10677	ytfK.EST3UTR	sRNA	3UTR	fnrS	ytfK.EST3UTR	small regulatory RNA FnrS	stringent response modulator YtfK	1409202	1409215	+	4439806	4439893	+	54	155143	3982	33902187	2.96338	2.0263e-05
Hfq-FLAG-antiHfq_1	ydbK.5UTR	G0-8872	5UTR	sRNA	ydbK.5UTR	ryhB	putative pyruvate-flavodoxin oxidoreductase	small regulatory RNA RyhB	1440804	1440847	-	3580922	3580991	-	54	304	340707	33720301	17.5805	1.45928e-38
Hfq-FLAG-antiHfq_1	eutB.AS	malG.xylE.IGR:malG.3UTR	AS	IGR:sRNA	eutB.AS	malG.xylE.IGR:malG.3UTR	ethanolamine ammonia-lyase subunit &alpha;	maltose ABC transporter membrane subunit MalG:D-xylose:H<sup>+</sup> symporter:maltose ABC transporter membrane subunit MalG	2557512	2557568	+	4242530	4242547	-	54	62	3241	34058009	9152.55	2.75815e-177
Hfq-FLAG-antiHfq_1	EG10170	G0-8872	mRNA	sRNA	cyaA	ryhB	adenylate cyclase	small regulatory RNA RyhB	3993019	3993177	+	3580921	3580930	-	54	393	340707	33720212	13.5991	2.34543e-33
Hfq-FLAG-antiHfq_1	EG10264	G0-8872	mRNA	sRNA	entF	ryhB	seryl-[EntF peptidyl-carrier protein] // <i>holo</i> [EntF peptidyl-carrier protein] // apo-serine activating enzyme	small regulatory RNA RyhB	615719	615828	+	3580921	3580967	-	54	650	340707	33719955	8.22217	2.92671e-23
Hfq-FLAG-antiHfq_1	EG11040	G0-8872	mRNA	sRNA	tyrB	ryhB	tyrosine aminotransferase	small regulatory RNA RyhB	4267823	4267902	+	3580921	3580955	-	54	127	340707	33720478	42.0826	8.39094e-56
Hfq-FLAG-antiHfq_1	yjdM.EST5UTR	EG10982:sucD.EST3UTR:G0-17009	5UTR	mRNA:3UTR:sRNA	yjdM.EST5UTR	sucD:sucD.EST3UTR:sdhX	zinc ribbon domain-containing protein YjdM	succinyl-CoA synthetase subunit &alpha;:succinyl-CoA synthetase subunit &alpha;:small regulatory RNA SdhX	4326500	4326796	-	764781	765149	+	54	166	215418	33845728	51.1102	3.90279e-61
Hfq-FLAG-antiHfq_1	EG10299	G0-8872	mRNA	sRNA	fes	ryhB	ferric enterobactin esterase	small regulatory RNA RyhB	613602	613754	+	3580921	3580929	-	54	548	340707	33720057	9.7526	1.1846e-26
Hfq-FLAG-antiHfq_1	EG10594	G0-8871	mRNA	sRNA	mglC	arcZ	D-galactose/methyl-galactoside ABC transporter membrane subunit	small regulatory RNA ArcZ	2237590	2237622	-	3350667	3350698	+	54	128	573229	33487955	24.6459	7.85999e-44
Hfq-FLAG-antiHfq_1	ychH.5UTR	G0-8878:cyaR.ogrK.IGR	5UTR	sRNA:IGR	ychH.5UTR	cyaR:cyaR.ogrK.IGR	stress-induced protein	small regulatory RNA CyaR:small regulatory RNA CyaR:prophage P2 late control protein OgrK	1258736	1258799	+	2167141	2167201	+	54	488	358832	33701992	10.3929	7.07695e-28
Hfq-FLAG-antiHfq_1	yfbV.ackA.IGR:ackA.5UTR:EG10027	G0-8872	IGR:5UTR:mRNA	sRNA	yfbV.ackA.IGR:ackA.5UTR:ackA	ryhB	PF04217 family membrane protein YfbV:acetate kinase:acetate kinase:acetate kinase	small regulatory RNA RyhB	2413439	2413547	+	3580921	3580941	-	54	1469	340707	33719136	3.63804	3.63868e-08
Hfq-FLAG-antiHfq_1	G6446	G0-8872	mRNA	sRNA	ybjM	ryhB	putative inner membrane protein	small regulatory RNA RyhB	890224	890391	+	3580921	3580954	-	54	421	340707	33720184	12.6946	5.80952e-32
Hfq-FLAG-antiHfq_1	ygaC.5UTR	G0-8867	5UTR	sRNA	ygaC.5UTR	gcvB	DUF2002 domain-containing protein YgaC	small regulatory RNA GcvB	2800547	2800604	-	2942831	2942902	+	54	405	658512	33402395	6.76321	6.32937e-19
Hfq-FLAG-antiHfq_1	ybfA.EST5UTR	G0-10677	5UTR	sRNA	ybfA.EST5UTR	fnrS	DUF2517 domain-containing protein YbfA	small regulatory RNA FnrS	729075	729115	+	1409171	1409250	+	54	295	402566	33658451	15.3048	1.72733e-35
Hfq-FLAG-antiHfq_1	G7888	G0-8871	mRNA	sRNA	lptF	arcZ	lipopolysaccharide transport system protein LptF	small regulatory RNA ArcZ	4486709	4486920	+	3350672	3350698	+	54	218	573229	33487865	14.4709	1.0608e-33
Hfq-FLAG-antiHfq_1	EG10334	G0-8872	mRNA	sRNA	fre	ryhB	NAD(P)H-flavin reductase	small regulatory RNA RyhB	4026927	4027180	+	3580921	3580969	-	54	1003	340707	33719602	5.32837	6.26788e-15
Hfq-FLAG-antiHfq_1	EG11743	G0-8867	mRNA	sRNA	yddB	gcvB	putative TonB-dependent receptor YddB	small regulatory RNA GcvB	1577418	1577722	-	2942726	2942846	+	54	808	686224	33374280	3.25034	3.97867e-06
Hfq-FLAG-antiHfq_1	EG10595	G0-8878:cyaR.ogrK.IGR	mRNA	sRNA:IGR	miaA	cyaR:cyaR.ogrK.IGR	tRNA dimethylallyltransferase	small regulatory RNA CyaR:small regulatory RNA CyaR:prophage P2 late control protein OgrK	4399560	4399894	+	2167148	2167202	+	54	1296	358832	33701184	3.9133	7.23831e-10
Hfq-FLAG-antiHfq_1	EG11034	G0-8878:cyaR.ogrK.IGR	mRNA	sRNA:IGR	tsr	cyaR:cyaR.ogrK.IGR	methyl-accepting chemotaxis protein Tsr	small regulatory RNA CyaR:small regulatory RNA CyaR:prophage P2 late control protein OgrK	4592120	4592448	+	2167140	2167201	+	54	766	358832	33701714	6.62103	5.23601e-19
Hfq-FLAG-antiHfq_1	EG12414:gatA.gatZ.TU:G7128	G7128:gatZ.gatY.TU:EG12419	mRNA:TU:mRNA	mRNA:TU:mRNA	gatA:gatA.gatZ.TU:gatZ	gatZ:gatZ.gatY.TU:gatY	galactitol-specific PTS enzyme IIA component:galactitol-specific PTS enzyme IIA component:putative tagatose-1,6-bisphosphate aldolase 2 chaperone:putative tagatose-1,6-bisphosphate aldolase 2 chaperone	putative tagatose-1,6-bisphosphate aldolase 2 chaperone:putative tagatose-1,6-bisphosphate aldolase 2 chaperone:tagatose-1,6-bisphosphate aldolase 2:tagatose-1,6-bisphosphate aldolase 2	2174906	2175380	-	2176031	2176474	-	54	9161	10491	34041660	19.1269	2.58097e-42
Hfq-FLAG-antiHfq_1	EG10932	G0-8872	mRNA	sRNA	sdhB	ryhB	succinate:quinone oxidoreductase, iron-sulfur cluster binding protein	small regulatory RNA RyhB	758151	758192	+	3580921	3580929	-	53	88	340708	33720517	59.6081	5.64474e-61
Hfq-FLAG-antiHfq_1	G0-8880	EG10816	sRNA	mRNA	rybB	rbsC	small regulatory RNA RybB	ribose ABC transporter membrane subunit	888032	888058	-	3936216	3936265	+	53	117582	790	33942941	19.3668	6.51235e-41
Hfq-FLAG-antiHfq_1	rsxC.AS	G0-8871	AS	sRNA	rsxC.AS	arcZ	SoxR [2Fe-2S] reducing system protein RsxC	small regulatory RNA ArcZ	1708227	1708266	-	3350678	3350698	+	53	26	573230	33488057	119.087	1.78244e-67
Hfq-FLAG-antiHfq_1	G0-8866	tsx.5UTR	sRNA	5UTR	micA	tsx.5UTR	small regulatory RNA MicA	nucleoside-specific channel-forming protein Tsx	2814801	2814836	+	432013	432051	-	53	77896	456	33982961	50.7057	8.94379e-62
Hfq-FLAG-antiHfq_1	G0-8882	csgD.5UTR	sRNA	5UTR	omrB	csgD.5UTR	small regulatory RNA OmrB	DNA-binding transcriptional dual regulator CsgD	2976365	2976386	-	1103225	1103297	-	53	35922	756	34024635	66.4029	2.38193e-68
Hfq-FLAG-antiHfq_1	EG10898	G0-8871	mRNA	sRNA	rpoN	arcZ	RNA polymerase sigma factor RpoN	small regulatory RNA ArcZ	3345006	3345093	+	3350671	3350698	+	53	92	573230	33487991	33.6549	1.73249e-48
Hfq-FLAG-antiHfq_1	G0-8871	EG11747	sRNA	mRNA	arcZ	panD	small regulatory RNA ArcZ	PanD &beta; cleavage product // PanD &alpha; cleavage product // aspartate 1-decarboxylase proenzyme	3350641	3350642	+	146571	146599	-	53	496640	105	33564568	34.1135	2.3379e-49
Hfq-FLAG-antiHfq_1	rhoL.5UTR:EG12428	EG11151:G0-17078:raiA.EST3UTR	5UTR:mRNA	mRNA:sRNA:3UTR	rhoL.5UTR:rhoL	raiA:raiZ:raiA.EST3UTR	<i>rho</i> operon leader peptide:<i>rho</i> operon leader peptide	ribosome-associated inhibitor A:small RNA RaiZ:ribosome-associated inhibitor A	3966184	3966264	+	2737408	2737543	+	53	420	7824	34053069	549.23	5.53598e-116
Hfq-FLAG-antiHfq_1	EG10743	G0-8871	mRNA	sRNA	pnp	arcZ	polynucleotide phosphorylase	small regulatory RNA ArcZ	3309001	3309170	-	3350672	3350698	+	53	484	573230	33487599	6.39714	1.35972e-17
Hfq-FLAG-antiHfq_1	EG11884	G0-8872	mRNA	sRNA	tehB	ryhB	tellurite methyltransferase	small regulatory RNA RyhB	1501571	1501758	+	3580921	3580990	-	53	202	340708	33720403	25.9678	1.87551e-45
Hfq-FLAG-antiHfq_1	G0-8872	G6370	sRNA	mRNA	ryhB	chiP	small regulatory RNA RyhB	chitooligosaccharide outer membrane channel	3580993	3581016	-	708404	708474	+	53	128484	1027	33931802	13.629	1.69531e-33
Hfq-FLAG-antiHfq_1	G0-8866	EG10816	sRNA	mRNA	micA	rbsC	small regulatory RNA MicA	ribose ABC transporter membrane subunit	2814801	2814834	+	3935933	3936085	+	53	77896	490	33982927	47.1873	3.05932e-60
Hfq-FLAG-antiHfq_1	fecI.5UTR	G6586	5UTR	mRNA	fecI.5UTR	ymfH	RNA polymerase sigma factor FecI	e14 prophage; putative protein YmfH	4518231	4518259	-	1201194	1201230	-	53	1101	3360	34056852	487.926	5.06377e-114
Hfq-FLAG-antiHfq_1	G0-10677	yjbB.5UTR	sRNA	5UTR	fnrS	yjbB.5UTR	small regulatory RNA FnrS	putative inorganic phosphate export protein YjbB	1409128	1409187	+	4227626	4227787	+	53	217372	1023	33842918	8.06612	1.2809e-22
Hfq-FLAG-antiHfq_1	EG10614:lpxM.EST5UTR	G0-8872	mRNA:5UTR	sRNA	lpxM:lpxM.EST5UTR	ryhB	Lipid A biosynthesis myristoyltransferase:Lipid A biosynthesis myristoyltransferase	small regulatory RNA RyhB	1940137	1940240	-	3580921	3580948	-	53	104	340708	33720501	50.4376	5.36501e-58
Hfq-FLAG-antiHfq_1	EG10293	G0-8872	mRNA	sRNA	fepA	ryhB	ferric enterobactin outer membrane transporter	small regulatory RNA RyhB	611601	611779	-	3580921	3580958	-	53	1155	340708	33719450	4.54142	1.06588e-11
Hfq-FLAG-antiHfq_1	G6418	G0-8878:cyaR.ogrK.IGR	mRNA	sRNA:IGR	opgE	cyaR:cyaR.ogrK.IGR	phosphoethanolamine transferase OpgE	small regulatory RNA CyaR:small regulatory RNA CyaR:prophage P2 late control protein OgrK	852288	852374	-	2167156	2167201	+	53	56	358833	33702424	88.8908	2.32523e-67
Hfq-FLAG-antiHfq_1	G0-8872	EG12087:nuoG.nuoF.TU	sRNA	mRNA:TU	ryhB	nuoG:nuoG.nuoF.TU	small regulatory RNA RyhB	NADH:quinone oxidoreductase subunit G:NADH:quinone oxidoreductase subunit G:NADH:quinone oxidoreductase subunit F	3580978	3581018	-	2400152	2400179	-	53	128484	3406	33929423	4.10921	3.90849e-10
Hfq-FLAG-antiHfq_1	G0-8866	G0-10474:tRNAnn206.AS:yjjZ.EST3UTR:leuV.leuP.TU_AS:tRNAnn208.AS:leuP.AS:leuP.leuQ.TU_AS:tRNAnn210.AS	sRNA	mRNA:AS:3UTR:AS:AS:AS:AS:AS	micA	yjjZ:leuV.3UTR.AS:yjjZ.EST3UTR:leuV.leuP.TU_AS:leuP.leuV.IGR.AS:leuP.AS:leuP.leuQ.TU_AS:leuQ.leuP.IGR.AS	small regulatory RNA MicA	DUF1435 domain-containing protein YjjZ:tRNA-Leu(CAG):DUF1435 domain-containing protein YjjZ:tRNA-Leu(CAG):tRNA-Leu(CAG):tRNA-Leu(CAG):tRNA-Leu(CAG):tRNA-Leu(CAG):tRNA-Leu(CAG):tRNA-Leu(CAG):tRNA-Leu(CAG):tRNA-Leu(CAG)	2814801	2814834	+	4605909	4606294	+	53	77896	6594	33976823	3.50586	1.78592e-07
Hfq-FLAG-antiHfq_1	EG12331	G0-8878:cyaR.ogrK.IGR	mRNA	sRNA:IGR	clcA	cyaR:cyaR.ogrK.IGR	chloride:H<sup>+</sup> antiporter ClcA	small regulatory RNA CyaR:small regulatory RNA CyaR:prophage P2 late control protein OgrK	175216	175457	+	2167179	2167201	+	53	161	358833	33702319	30.9184	1.09332e-48
Hfq-FLAG-antiHfq_1	EG11784	G7580	mRNA	mRNA	grcA	yqiB	stress-induced alternate pyruvate formate-lyase subunit	DUF1249 domain-containing protein YqiB	2716120	2716522	-	3176858	3176886	-	53	14928	46886	33999499	2.57456	0.0103774
Hfq-FLAG-antiHfq_1	EG10146:EG10602	EG10601	mRNA:mRNA	mRNA	cheA:motB	motA	chemotaxis protein CheA // chemotaxis protein CheA(S):motility protein B	motility protein A	1975006	1975499	-	1976420	1976842	-	53	3111	3656	34054546	158.688	1.22749e-88
Hfq-FLAG-antiHfq_1	gcvP.gcvH.TU:EG10371:gcvH.gcvT.TU:EG11442	EG11442	TU:mRNA:TU:mRNA	mRNA	gcvP.gcvH.TU:gcvH:gcvH.gcvT.TU:gcvT	gcvT	glycine decarboxylase:lipoyl-GcvH-protein // glycine cleavage system H protein:lipoyl-GcvH-protein // glycine cleavage system H protein:lipoyl-GcvH-protein // glycine cleavage system H protein:aminomethyltransferase:aminomethyltransferase	aminomethyltransferase	3049101	3049583	-	3050518	3050751	-	53	17353	3974	34039986	26.1615	4.7312e-48
Hfq-FLAG-antiHfq_1	EG30083	EG30090	rRNA	rRNA	rrlH	rrsH	23S ribosomal RNA	16S ribosomal RNA	226508	226987	+	224705	225177	+	53	7904	6446	34046963	35.4174	8.23848e-55
Hfq-FLAG-antiHfq_1	G7128	EG12416	mRNA	mRNA	gatZ	gatC	putative tagatose-1,6-bisphosphate aldolase 2 chaperone	galactitol-specific PTS enzyme IIC component	2176010	2176483	-	2173912	2174370	-	53	11876	2873	34046564	52.8863	9.12255e-64
Hfq-FLAG-antiHfq_1	EG10401	EG10399	mRNA	mRNA	glpT	glpQ	sn-glycerol 3-phosphate:phosphate antiporter	glycerophosphoryl diester phosphodiesterase GlpQ	2351901	2352400	-	2349928	2350389	-	53	30261	3790	34027262	15.7246	3.81951e-37
Hfq-FLAG-antiHfq_1	ompC.5UTR	G0-10677	5UTR	sRNA	ompC.5UTR	fnrS	outer membrane porin C	small regulatory RNA FnrS	2312809	2312847	-	1409213	1409250	+	52	1240	366153	33693921	3.85896	1.28531e-08
Hfq-FLAG-antiHfq_1	mltB.srlA.IGR:srlA.5UTR	EG30098	IGR:5UTR	sRNA	mltB.srlA.IGR:srlA.5UTR	spf	membrane-bound lytic murein transglycosylase B:sorbitol-specific PTS enzyme IIC<sub>2</sub> component:sorbitol-specific PTS enzyme IIC<sub>2</sub> component	small regulatory RNA Spot 42	2825790	2825797	+	4050002	4050008	+	52	363	273444	33787507	17.7005	6.96486e-38
Hfq-FLAG-antiHfq_1	G0-8867	EG12267	sRNA	mRNA	gcvB	eptB	small regulatory RNA GcvB	phosphoethanolamine transferase EptB	2942696	2942699	+	3710461	3710492	-	52	120385	4478	33936451	3.27351	4.05923e-06
Hfq-FLAG-antiHfq_1	EG11175	G0-8871	mRNA	sRNA	garK	arcZ	glycerate 2-kinase 1	small regulatory RNA ArcZ	3271624	3271699	-	3350677	3350698	+	52	1005	573231	33487078	3.02263	0.000112139
Hfq-FLAG-antiHfq_1	EG20110	G0-8871	mRNA	sRNA	kefB	arcZ	K+ : H+ antiporter KefB	small regulatory RNA ArcZ	3478901	3478905	-	3350679	3350698	+	52	137	573231	33487946	22.1739	4.05596e-40
Hfq-FLAG-antiHfq_1	G7510:sdhE.5UTR:ygfZ.sdhE.IGR	G0-8872	mRNA:5UTR:IGR	sRNA	sdhE:sdhE.5UTR:ygfZ.sdhE.IGR	ryhB	FAD assembly factor:FAD assembly factor:folate-binding protein:FAD assembly factor	small regulatory RNA RyhB	3041042	3041157	-	3580921	3580981	-	52	825	340709	33719780	6.23807	4.79586e-17
Hfq-FLAG-antiHfq_1	EG10881	ydfC.dicF.IGR:EG31115:dicF.dicB.IGR	mRNA	IGR:sRNA:IGR	rplT	ydfC.dicF.IGR:dicF:dicF.dicB.IGR	50S ribosomal subunit protein L20	Qin prophage; uncharacterized protein YdfC:Qin prophage; small regulatory RNA DicF:Qin prophage; small regulatory RNA DicF:Qin prophage; small regulatory RNA DicF:Qin prophage; cell division inhibition protein DicB	1799709	1799783	-	1649297	1649440	+	52	448	24148	34036718	163.603	1.28605e-86
Hfq-FLAG-antiHfq_1	yhjC.yhjB.IGR	G0-9382:ybaP.AS	IGR	sRNA:AS	yhjC.yhjB.IGR	chiX:ybaP.AS	putative DNA-binding transcriptional regulator YhjB	small regulatory RNA ChiX:TraB family protein YbaP	3672149	3672205	-	507257	507288	+	52	0	22151494	11909820	#NUM!	0.00105853
Hfq-FLAG-antiHfq_1	allE.EST3UTR	G0-10677	3UTR	sRNA	allE.EST3UTR	fnrS	(S)-ureidoglycine aminohydrolase	small regulatory RNA FnrS	543230	543295	-	1409170	1409250	+	52	697	402568	33658049	6.23764	5.90467e-17
Hfq-FLAG-antiHfq_1	insA-7.EST5UTR	G0-17021.AS:G0-10671	5UTR	AS:sRNA	insA-7.EST5UTR	mgtT.AS:mgrR		protein MgtT:small regulatory RNA MgrR	4518416	4518544	+	1622817	1622835	-	52	264	22097	34038953	303.419	1.17451e-99
Hfq-FLAG-antiHfq_1	EG11355	uhpT.EST3UTR:G0-17104	mRNA	3UTR:sRNA	fliA	uhpT.EST3UTR:uhpU	RNA polymerase sigma factor FliA	hexose-6-phosphate:phosphate antiporter:small RNA UhpU	2001102	2001299	-	3845730	3845750	-	52	1812	19927	34039575	49.0216	1.14198e-60
Hfq-FLAG-antiHfq_1	grcA.EST3UTR:EG11784:grcA.5UTR	uhpT.EST3UTR:G0-17104:EG11054	3UTR:mRNA:5UTR	3UTR:sRNA:mRNA	grcA.EST3UTR:grcA:grcA.5UTR	uhpT.EST3UTR:uhpU:uhpT	stress-induced alternate pyruvate formate-lyase subunit:stress-induced alternate pyruvate formate-lyase subunit:stress-induced alternate pyruvate formate-lyase subunit	hexose-6-phosphate:phosphate antiporter:small RNA UhpU:hexose-6-phosphate:phosphate antiporter	2716050	2716480	-	3845731	3845776	-	52	14305	19927	34027082	6.20724	2.10502e-17
Hfq-FLAG-antiHfq_1	EG12037	EG30098	mRNA	sRNA	yejA	spf	putative oligopeptide ABC transporter periplasmic binding protein YejA	small regulatory RNA Spot 42	2272428	2272500	+	4049949	4050008	+	52	28	325186	33736100	192.667	1.11152e-77
Hfq-FLAG-antiHfq_1	G7212	G0-8872	mRNA	sRNA	fadJ	ryhB	multifunctional 3-hydroxyacyl-CoA dehydrogenase/3-hydroxyacyl-CoA epimerase/enoyl-CoA hydratase FadJ	small regulatory RNA RyhB	2457280	2457668	-	3580922	3580990	-	52	405	340709	33720200	12.7073	1.30221e-30
Hfq-FLAG-antiHfq_1	EG11001	mcaS.abgR.IGR:G0-8899	mRNA	IGR:sRNA	thrS	mcaS.abgR.IGR:mcaS	threonine&mdash;tRNA ligase	small regulatory RNA McaS:putative LysR-type DNA-binding transcriptional regulator AbgR:small regulatory RNA McaS	1800645	1800869	-	1405657	1405700	-	52	1426	125126	33934762	9.88965	2.62274e-26
Hfq-FLAG-antiHfq_1	mepS.5UTR	EG31116	5UTR	sRNA	mepS.5UTR	oxyS	peptidoglycan endopeptidase/peptidoglycan L,D-carboxypeptidase	small regulatory RNA OxyS	2269811	2269945	+	4158278	4158353	-	52	878	7982	34052454	252.665	6.08346e-97
Hfq-FLAG-antiHfq_1	EG10642	EG10642	mRNA	mRNA	narK	narK	nitrate:nitrite antiporter NarK	nitrate:nitrite antiporter NarK	1279091	1279352	+	1277963	1278164	+	52	14783	1958	34044573	61.1612	1.38115e-65
Hfq-FLAG-antiHfq_1	EG10426	G0-8871	mRNA	sRNA	helD	arcZ	DNA helicase IV	small regulatory RNA ArcZ	1024732	1024799	+	3350667	3350698	+	51	39	573232	33488044	76.395	4.58858e-59
Hfq-FLAG-antiHfq_1	G0-10677	yaiE.EST3UTR	sRNA	3UTR	fnrS	yaiE.EST3UTR	small regulatory RNA FnrS		1409126	1409200	+	408443	408499	+	51	217374	986	33842955	8.05293	1.52083e-21
Hfq-FLAG-antiHfq_1	pqqL.EST5UTR:yddB.EST3UTR:EG11743	G0-17021.AS:G0-10671	5UTR:3UTR:mRNA	AS:sRNA	pqqL.EST5UTR:yddB.EST3UTR:yddB	mgtT.AS:mgrR	periplasmic metalloprotease:putative TonB-dependent receptor YddB:putative TonB-dependent receptor YddB	protein MgtT:small regulatory RNA MgrR	1575215	1575252	-	1622817	1622861	-	51	106	22098	34039111	741.122	9.42038e-115
Hfq-FLAG-antiHfq_1	EG12086	G0-8871:arcB.AS	mRNA	sRNA:AS	nuoE	arcZ:arcB.AS	NADH:quinone oxidoreductase subunit E	small regulatory RNA ArcZ:ArcB-<i>N</i>-phospho-L-histidine-292 // ArcB-phospho-L-aspartate-576 // ArcB-<i>N</i>-phospho-L-histidine-717 // sensor histidine kinase ArcB	2401708	2401800	-	3350667	3350698	+	51	160	573232	33487923	18.6212	3.98735e-36
Hfq-FLAG-antiHfq_1	EG11784	G0-10677	mRNA	sRNA	grcA	fnrS	stress-induced alternate pyruvate formate-lyase subunit	small regulatory RNA FnrS	2716302	2716385	-	1409208	1409250	+	51	1621	366154	33693540	2.89514	0.000592688
Hfq-FLAG-antiHfq_1	G0-8871	ytfQ.ytfR.TU	sRNA	TU	arcZ	ytfQ.ytfR.TU	small regulatory RNA ArcZ	galactofuranose ABC transporter periplasmic binding protein:galactofuranose ABC transporter putative ATP binding subunit	3350641	3350655	+	4451001	4451099	+	51	496642	139	33564534	24.7966	1.09256e-41
Hfq-FLAG-antiHfq_1	oxyR.oxyS.IGR	mepS.5UTR	IGR	5UTR	oxyR.oxyS.IGR	mepS.5UTR	DNA-binding transcriptional dual regulator OxyR:small regulatory RNA OxyS	peptidoglycan endopeptidase/peptidoglycan L,D-carboxypeptidase	4158323	4158395	-	2269887	2269976	+	51	5993	510	34054812	568.243	2.00371e-112
Hfq-FLAG-antiHfq_1	EG10462	G0-8878:cyaR.ogrK.IGR	mRNA	sRNA:IGR	htpX	cyaR:cyaR.ogrK.IGR	protease HtpX	small regulatory RNA CyaR:small regulatory RNA CyaR:prophage P2 late control protein OgrK	1912403	1912499	-	2167154	2167201	+	51	85	358835	33702395	56.353	2.73401e-57
Hfq-FLAG-antiHfq_1	G0-8867	G7532:yggX.mltC.TU:G7533	sRNA	mRNA:TU:mRNA	gcvB	yggX:yggX.mltC.TU:mltC	small regulatory RNA GcvB	putative Fe<sup>2+</sup>-trafficking protein:putative Fe<sup>2+</sup>-trafficking protein:membrane-bound lytic murein transglycosylase C:membrane-bound lytic murein transglycosylase C	2942695	2942799	+	3104230	3104475	+	51	481417	745	33579153	4.77488	8.79978e-12
Hfq-FLAG-antiHfq_1	EG10859	G0-8872	mRNA	sRNA	rne	ryhB	ribonuclease E	small regulatory RNA RyhB	1143827	1144246	-	3580921	3580989	-	51	1039	340710	33719566	4.85794	3.25365e-12
Hfq-FLAG-antiHfq_1	EG10256	G0-8878	mRNA	sRNA	eda	cyaR	KHG/KDPG aldolase	small regulatory RNA CyaR	1931976	1932383	-	2167149	2167201	+	51	167	358835	33702313	28.6826	2.83277e-45
Hfq-FLAG-antiHfq_1	G6620	G0-8878:cyaR.ogrK.IGR	mRNA	sRNA:IGR	cvrA	cyaR:cyaR.ogrK.IGR	putative K<sup>+</sup>:H<sup>+</sup> antiporter	small regulatory RNA CyaR:small regulatory RNA CyaR:prophage P2 late control protein OgrK	1240919	1241286	-	2167156	2167201	+	51	170	358835	33702310	28.1764	6.05763e-45
Hfq-FLAG-antiHfq_1	EG12407	G0-8872	mRNA	sRNA	iaaA	ryhB	&beta; cleavage product of IaaA // &alpha; cleavage product of IaaA // isoaspartyl dipeptidase proenzyme	small regulatory RNA RyhB	866557	866970	+	3580921	3580952	-	51	343	340710	33720262	14.7157	9.81061e-33
Hfq-FLAG-antiHfq_1	EG11491	G0-8878	mRNA	sRNA	dinF	cyaR	DNA damage-inducible protein F	small regulatory RNA CyaR	4258540	4258895	+	2167168	2167202	+	51	177	358835	33702303	27.0621	3.40615e-44
Hfq-FLAG-antiHfq_1	G0-8867	cycA.fklB.IGR	sRNA	IGR	gcvB	cycA.fklB.IGR	small regulatory RNA GcvB	D-serine/alanine/glycine:H<sup>+</sup>symporter:peptidyl-prolyl <i>cis-trans</i> isomerase FklB	2942696	2942857	+	4429542	4429671	-	51	696023	256	33365036	9.54989	1.15859e-23
Hfq-FLAG-antiHfq_1	EG10371:gcvH.gcvT.TU:EG11442	EG11810	mRNA:TU:mRNA	mRNA	gcvH:gcvH.gcvT.TU:gcvT	gcvP	lipoyl-GcvH-protein // glycine cleavage system H protein:lipoyl-GcvH-protein // glycine cleavage system H protein:aminomethyltransferase:aminomethyltransferase	glycine decarboxylase	3049208	3049622	-	3047969	3048388	-	51	22216	778	34038321	100.437	1.14644e-74
Hfq-FLAG-antiHfq_1	EG10987	EG10988	mRNA	mRNA	tap	tar	methyl-accepting chemotaxis protein Tap	methyl-accepting chemotaxis protein Tar	1969402	1969894	-	1971028	1971456	-	51	3656	3340	34054319	142.23	1.01236e-82
Hfq-FLAG-antiHfq_1	EG10392	EG10391	mRNA	mRNA	glpB	glpA	anaerobic glycerol-3-phosphate dehydrogenase subunit B	anaerobic glycerol-3-phosphate dehydrogenase subunit A	2355117	2355527	+	2353742	2354153	+	51	5107	5994	34050214	56.7293	1.02503e-62
Hfq-FLAG-antiHfq_1	EG10241	G0-8871	mRNA	sRNA	dnaK	arcZ	chaperone protein DnaK	small regulatory RNA ArcZ	13707	13783	+	3350667	3350698	+	50	247	573233	33487836	11.8258	3.29093e-27
Hfq-FLAG-antiHfq_1	EG10652	G0-8871	mRNA	sRNA	nhaA	arcZ	Na<sup>+</sup>:H<sup>+</sup> antiporter NhaA	small regulatory RNA ArcZ	18615	18696	+	3350673	3350699	+	50	754	573233	33487329	3.8739	5.21928e-08
Hfq-FLAG-antiHfq_1	EG11595	G0-8871	mRNA	sRNA	moaA	arcZ	GTP 3',8'-cyclase	small regulatory RNA ArcZ	817176	817189	+	3350676	3350698	+	50	245	573233	33487838	11.9223	2.35141e-27
Hfq-FLAG-antiHfq_1	tRNAnn106	G0-8871	3UTR	sRNA	argQ.3UTR	arcZ	tRNA-Arg(ACG)	small regulatory RNA ArcZ	2817737	2817799	-	3350663	3350699	+	50	35	573233	33488048	83.4566	4.45136e-59
Hfq-FLAG-antiHfq_1	G7449	G0-8871	mRNA	sRNA	truC	arcZ	tRNA pseudouridine<sup>65</sup> synthase	small regulatory RNA ArcZ	2923004	2923029	-	3350667	3350698	+	50	50	573233	33488033	58.4196	4.8799e-54
Hfq-FLAG-antiHfq_1	EG12277	G0-8871	mRNA	sRNA	ysaA	arcZ	putative electron transport protein YsaA	small regulatory RNA ArcZ	3741229	3741285	-	3350680	3350699	+	50	145	573233	33487938	20.1446	1.05548e-36
Hfq-FLAG-antiHfq_1	G0-10474	G0-8871	mRNA	sRNA	yjjZ	arcZ	DUF1435 domain-containing protein YjjZ	small regulatory RNA ArcZ	4605909	4606000	+	3350609	3350698	+	50	739	573233	33487344	3.95253	2.53065e-08
Hfq-FLAG-antiHfq_1	G0-8899	yncL.EST3UTR	sRNA	3UTR	mcaS	yncL.EST3UTR	small regulatory RNA McaS	uncharacterized protein YncL	1405702	1405751	-	1517040	1517122	-	50	106495	707	33954114	22.5483	2.04535e-41
Hfq-FLAG-antiHfq_1	zitB.EST5UTR	G0-8867	5UTR	sRNA	zitB.EST5UTR	gcvB	Zn<sup>2+</sup>/Cd<sup>2+</sup>/Ni<sup>2+</sup>/Cu<sup>2+</sup> exporter	small regulatory RNA GcvB	784810	784848	-	2942757	2942862	+	50	91	686228	33374997	26.7228	6.73927e-41
Hfq-FLAG-antiHfq_1	patZ.5UTR	G0-8872	5UTR	sRNA	patZ.5UTR	ryhB	peptidyl-lysine <i>N</i>-acetyltransferase	small regulatory RNA RyhB	2719930	2720071	+	3580921	3580952	-	50	315	340711	33720290	15.7096	3.19926e-33
Hfq-FLAG-antiHfq_1	EG12802	G0-8878	mRNA	sRNA	yrbG	cyaR	putative transport protein YrbG	small regulatory RNA CyaR	3341126	3341199	+	2167157	2167201	+	50	72	358836	33702408	65.2232	1.88131e-58
Hfq-FLAG-antiHfq_1	EG12084	G0-8872	mRNA	sRNA	nuoC	ryhB	NADH:quinone oxidoreductase subunit CD	small regulatory RNA RyhB	2402707	2402875	-	3580921	3580929	-	50	411	340711	33720194	12.0402	3.13173e-28
Hfq-FLAG-antiHfq_1	EG11347	G0-8866:micA.gshA.IGR	mRNA	sRNA:IGR	fliF	micA:micA.gshA.IGR	flagellar basal-body MS-ring and collar protein	small regulatory RNA MicA:small regulatory RNA MicA:glutamate&mdash;cysteine ligase	2014752	2014930	+	2814832	2814878	+	50	4538	80173	33976605	4.66936	1.88521e-11
Hfq-FLAG-antiHfq_1	EG10002	G0-8878:cyaR.ogrK.IGR	mRNA	sRNA:IGR	modB	cyaR:cyaR.ogrK.IGR	molybdate ABC transporter membrane subunit	small regulatory RNA CyaR:small regulatory RNA CyaR:prophage P2 late control protein OgrK	796308	796495	+	2167169	2167201	+	50	252	358836	33702228	18.6351	2.4523e-36
Hfq-FLAG-antiHfq_1	EG10944	G0-8867	mRNA	sRNA	serA	gcvB	phosphoglycerate dehydrogenase	small regulatory RNA GcvB	3058211	3058399	-	2942740	2942902	+	50	666	774449	33286201	3.22676	2.30032e-05
Hfq-FLAG-antiHfq_1	yqfE.argP.IGR:argP.5UTR:EG10490	G0-8872	IGR:5UTR:mRNA	sRNA	yqfE.argP.IGR:argP.5UTR:argP	ryhB	putative protein YqfE:DNA-binding transcriptional dual regulator ArgP:DNA-binding transcriptional dual regulator ArgP:DNA-binding transcriptional dual regulator ArgP	small regulatory RNA RyhB	3059728	3059982	+	3580921	3580956	-	50	841	340711	33719764	5.884	3.61759e-15
Hfq-FLAG-antiHfq_1	EG10673	G0-8878:cyaR.ogrK.IGR	mRNA	sRNA:IGR	ompT	cyaR:cyaR.ogrK.IGR	DLP12 prophage; omptin family outer membrane protease OmpT	small regulatory RNA CyaR:small regulatory RNA CyaR:prophage P2 late control protein OgrK	585131	585299	-	2167193	2167201	+	50	208	358836	33702272	22.5772	6.71104e-40
Hfq-FLAG-antiHfq_1	G6912	G0-8872	mRNA	sRNA	menI	ryhB	1,4-dihydroxy-2-naphthoyl-CoA hydrolase	small regulatory RNA RyhB	1765318	1765690	-	3580922	3580955	-	50	419	340711	33720186	11.8103	7.1846e-28
Hfq-FLAG-antiHfq_1	EG10954	G0-8872	mRNA	sRNA	sodB	ryhB	superoxide dismutase (Fe)	small regulatory RNA RyhB	1735506	1735896	+	3580921	3580976	-	50	556	340711	33720049	8.90015	1.28793e-22
Hfq-FLAG-antiHfq_1	EG11347	G0-8878	mRNA	sRNA	fliF	cyaR	flagellar basal-body MS-ring and collar protein	small regulatory RNA CyaR	2014519	2014697	+	2167157	2167201	+	50	1781	358836	33700699	2.63663	0.0173686
Hfq-FLAG-antiHfq_1	EG10802	G0-8872	mRNA	sRNA	putP	ryhB	proline:Na<sup>+</sup> symporter	small regulatory RNA RyhB	1079507	1079938	+	3580921	3580980	-	50	819	340711	33719786	6.04206	1.24058e-15
Hfq-FLAG-antiHfq_1	EG11034	G0-8878	mRNA	sRNA	tsr	cyaR	methyl-accepting chemotaxis protein Tsr	small regulatory RNA CyaR	4592785	4593179	+	2167179	2167200	+	50	1321	240858	33819137	5.31458	1.62704e-13
Hfq-FLAG-antiHfq_1	EG10378	G0-8878:cyaR.ogrK.IGR	mRNA	sRNA:IGR	glgB	cyaR:cyaR.ogrK.IGR	1,4-alpha-glucan branching enzyme	small regulatory RNA CyaR:small regulatory RNA CyaR:prophage P2 late control protein OgrK	3572720	3572889	-	2167175	2167201	+	50	384	358836	33702096	12.2292	1.82258e-28
Hfq-FLAG-antiHfq_1	lpxC.3UTR:lpxC.secM.IGR:secM.EST5UTR:EG11087	G0-8867	3UTR:IGR:5UTR:mRNA	sRNA	lpxC.3UTR:lpxC.secM.IGR:secM.EST5UTR:secM	gcvB	UDP-3-O-acyl-N-acetylglucosamine deacetylase:UDP-3-O-acyl-N-acetylglucosamine deacetylase:SecA translation regulator:SecA translation regulator:SecA translation regulator	small regulatory RNA GcvB	107510	107983	+	2942726	2942902	+	50	687	774449	33286180	3.12813	0.000107067
Hfq-FLAG-antiHfq_1	EG30083	EG30090	rRNA	rRNA	rrlH	rrsH	23S ribosomal RNA	16S ribosomal RNA	228006	228488	+	224707	225188	+	50	5075	6449	34049792	52.0183	1.50267e-59
Hfq-FLAG-antiHfq_1	lacZ.AS	EG30042	AS	tRNA	lacZ.AS	hisR	&beta;-galactosidase	tRNA-His(GUG)	366146	366159	+	3982528	3982586	+	49	2476	10450	34048391	64.4801	1.11645e-62
Hfq-FLAG-antiHfq_1	G0-8880	ompF.5UTR	sRNA	5UTR	rybB	ompF.5UTR	small regulatory RNA RybB	outer membrane porin F	888020	888060	-	987005	987066	-	49	117586	2847	33940884	4.96794	3.96344e-12
Hfq-FLAG-antiHfq_1	EG10674	G0-8871	mRNA	sRNA	oppA	arcZ	oligopeptide ABC transporter periplasmic binding protein	small regulatory RNA ArcZ	1301208	1301268	+	3350679	3350698	+	49	559	573234	33487524	5.12077	3.58772e-12
Hfq-FLAG-antiHfq_1	ynfS.ydfT.IGR	G0-8871:arcB.AS	IGR	sRNA:AS	ynfS.ydfT.IGR	arcZ:arcB.AS	Qin prophage; protein YnfS:Qin prophage; putative antitermination protein Q	small regulatory RNA ArcZ:ArcB-<i>N</i>-phospho-L-histidine-292 // ArcB-phospho-L-aspartate-576 // ArcB-<i>N</i>-phospho-L-histidine-717 // sensor histidine kinase ArcB	1642213	1642256	+	3350679	3350699	+	49	75	573234	33488008	38.1674	1.89364e-46
Hfq-FLAG-antiHfq_1	G0-8871	EG10265	sRNA	mRNA	arcZ	lpxC	small regulatory RNA ArcZ	UDP-3-O-acyl-N-acetylglucosamine deacetylase	3350624	3350642	+	106607	106692	+	49	496644	682	33563991	4.85557	2.2273e-11
Hfq-FLAG-antiHfq_1	G0-8871	G6414	sRNA	mRNA	arcZ	fiu	small regulatory RNA ArcZ	iron catecholate outer membrane transporter Fiu	3350641	3350657	+	839810	839878	-	49	496644	306	33564367	10.822	3.3492e-25
Hfq-FLAG-antiHfq_1	EG10894	G0-8871	mRNA	sRNA	rpoB	arcZ	RNA polymerase subunit &beta;	small regulatory RNA ArcZ	4184303	4184367	+	3350679	3350698	+	49	387	573234	33487696	7.39671	2.3007e-18
Hfq-FLAG-antiHfq_1	EG10989	G0-8872	mRNA	sRNA	tdcA	ryhB	DNA-binding transcriptional activator TdcA	small regulatory RNA RyhB	3266403	3266594	-	3580921	3580968	-	49	1154	340712	33719451	4.20226	3.49602e-09
Hfq-FLAG-antiHfq_1	G7875	cpxP.3UTR:G0-16649:fieF.EST5UTR	mRNA	3UTR:sRNA:5UTR	tamB	cpxP.3UTR:cpxQ:fieF.EST5UTR	translocation and assembly module subunit TamB	periplasmic protein CpxP:small regulatory RNA CpxQ:Zn<sup>2+</sup>/Fe<sup>2+</sup>/Cd<sup>2+</sup> exporter	4444159	4444219	+	4106350	4106388	+	49	255	38894	34022168	168.087	3.57987e-81
Hfq-FLAG-antiHfq_1	G0-8871	G6638	sRNA	mRNA	arcZ	yciT	small regulatory RNA ArcZ	DNA-binding transcriptional dual regulator YciT	3350641	3350657	+	1344229	1344381	-	49	496644	374	33564299	8.85435	1.21061e-21
Hfq-FLAG-antiHfq_1	EG11018	mcaS.abgR.IGR	mRNA	IGR	trg	mcaS.abgR.IGR	methyl-accepting chemotaxis protein Trg	small regulatory RNA McaS:putative LysR-type DNA-binding transcriptional regulator AbgR	1492670	1492778	+	1405657	1405700	-	49	353	125129	33935835	37.6463	2.40212e-50
Hfq-FLAG-antiHfq_1	G6660	uhpT.EST3UTR:G0-17104	mRNA	3UTR:sRNA	tpx	uhpT.EST3UTR:uhpU	lipid hydroperoxide peroxidase	hexose-6-phosphate:phosphate antiporter:small RNA UhpU	1388720	1388845	-	3845730	3845749	-	49	909	19930	34040478	92.0705	7.88991e-70
Hfq-FLAG-antiHfq_1	ubiE.EST5UTR	G0-8878	5UTR	sRNA	ubiE.EST5UTR	cyaR	bifunctional 2-octaprenyl-6-methoxy-1,4-benzoquinol methylase and demethylmenaquinone methyltransferase	small regulatory RNA CyaR	4018814	4018855	+	2167144	2167201	+	49	877	358837	33701603	5.24747	8.42915e-13
Hfq-FLAG-antiHfq_1	EG10533	mcaS.abgR.IGR:G0-8899	mRNA	IGR:sRNA	lexA	mcaS.abgR.IGR:mcaS	DNA-binding transcriptional repressor LexA	small regulatory RNA McaS:putative LysR-type DNA-binding transcriptional regulator AbgR:small regulatory RNA McaS	4257404	4257571	+	1405657	1405697	-	49	364	125129	33935824	36.5086	9.43277e-50
Hfq-FLAG-antiHfq_1	fdoG.EST5UTR	G0-8863	5UTR	sRNA	fdoG.EST5UTR	rprA	formate dehydrogenase O subunit &alpha;	small regulatory RNA RprA	4085861	4085964	-	1770457	1770478	+	49	3173	4792	34053352	109.741	7.60682e-74
Hfq-FLAG-antiHfq_1	gltB.5UTR:EG10403	G0-8872	5UTR:mRNA	sRNA	gltB.5UTR:gltB	ryhB	glutamate synthase subunit GltB:glutamate synthase subunit GltB	small regulatory RNA RyhB	3354511	3354694	+	3580921	3580980	-	49	754	340712	33719851	6.43166	2.6682e-16
Hfq-FLAG-antiHfq_1	EG10933	G0-8872	mRNA	sRNA	sdhC	ryhB	succinate:quinone oxidoreductase, membrane protein SdhC	small regulatory RNA RyhB	755213	755524	+	3580921	3580985	-	49	216	340712	33720389	22.4516	4.93571e-39
Hfq-FLAG-antiHfq_1	EG12007:yehU.EST5UTR	G0-8878	mRNA:5UTR	sRNA	yehU:yehU.EST5UTR	cyaR	:	small regulatory RNA CyaR	2214304	2214673	-	2167149	2167202	+	49	151	358837	33702329	30.4777	2.23105e-44
Hfq-FLAG-antiHfq_1	EG12127	G0-8878:cyaR.ogrK.IGR	mRNA	sRNA:IGR	treB	cyaR:cyaR.ogrK.IGR	trehalose-specific PTS enzyme IIBC component	small regulatory RNA CyaR:small regulatory RNA CyaR:prophage P2 late control protein OgrK	4465182	4465299	-	2167147	2167201	+	49	1301	358837	33701179	3.53726	1.57319e-06
Hfq-FLAG-antiHfq_1	EG10333	G0-8878:cyaR.ogrK.IGR	mRNA	sRNA:IGR	frdD	cyaR:cyaR.ogrK.IGR	fumarate reductase membrane protein FrdD	small regulatory RNA CyaR:small regulatory RNA CyaR:prophage P2 late control protein OgrK	4378942	4379282	-	2167148	2167201	+	49	483	358837	33701997	9.52812	2.96701e-23
Hfq-FLAG-antiHfq_1	EG12092	G0-8878:cyaR.ogrK.IGR	mRNA	sRNA:IGR	nuoL	cyaR:cyaR.ogrK.IGR	NADH:quinone oxidoreductase subunit L	small regulatory RNA CyaR:small regulatory RNA CyaR:prophage P2 late control protein OgrK	2394627	2394886	-	2167143	2167202	+	49	569	358837	33701911	8.088	2.60667e-20
Hfq-FLAG-antiHfq_1	yhbT:G7651	G0-8872	mRNA:mRNA	sRNA	yhbT:ubiT	ryhB	:anaerobic ubiquinone biosynthesis accessory factor UbiT	small regulatory RNA RyhB	3300843	3301185	-	3580921	3580965	-	49	719	340712	33719886	6.74475	3.95236e-17
Hfq-FLAG-antiHfq_1	ybfA.EST5UTR	G0-8878	5UTR	sRNA	ybfA.EST5UTR	cyaR	DUF2517 domain-containing protein YbfA	small regulatory RNA CyaR	729083	729297	+	2167133	2167201	+	49	522	358837	33701958	8.81624	7.44976e-22
Hfq-FLAG-antiHfq_1	G7622	G7622:yhaM.yhaO.TU:EG12754	mRNA	mRNA:TU:mRNA	yhaM	yhaM:yhaM.yhaO.TU:yhaO		::	3255335	3255800	-	3256606	3257094	-	49	1390	6954	34052973	172.624	3.07211e-83
Hfq-FLAG-antiHfq_1	sbcD.5UTR	G0-8871	5UTR	sRNA	sbcD.5UTR	arcZ	ATP-dependent structure-specific DNA nuclease - SbcD subunit	small regulatory RNA ArcZ	416971	416977	-	3350678	3350698	+	48	1	573235	33488082	2804.13	1.89062e-77
Hfq-FLAG-antiHfq_1	nmpC.5UTR	G0-10677	5UTR	sRNA	nmpC.5UTR	fnrS	DLP12 prophage; putative outer membrane porin NmpC	small regulatory RNA FnrS	576828	576856	-	1409205	1409250	+	48	897	366157	33694264	4.92422	2.16266e-11
Hfq-FLAG-antiHfq_1	EG12760	G0-8871	mRNA	sRNA	garP	arcZ	galactarate/D-glucarate transporter GarP	small regulatory RNA ArcZ	3274125	3274199	-	3350679	3350699	+	48	530	573235	33487553	5.29074	2.41091e-12
Hfq-FLAG-antiHfq_1	EG12867	cpxP.3UTR:G0-16649:fieF.EST5UTR	mRNA	3UTR:sRNA:5UTR	ampH	cpxP.3UTR:cpxQ:fieF.EST5UTR	peptidoglycan DD-carboxypeptidase/peptidoglycan DD-endopeptidase	periplasmic protein CpxP:small regulatory RNA CpxQ:Zn<sup>2+</sup>/Fe<sup>2+</sup>/Cd<sup>2+</sup> exporter	395276	395459	-	4106368	4106388	+	48	153	38895	34022270	274.422	1.77908e-88
Hfq-FLAG-antiHfq_1	EG10256:eda.edd.TU:EG10257	G0-8872	mRNA:TU:mRNA	sRNA	eda:eda.edd.TU:edd	ryhB	KHG/KDPG aldolase:KHG/KDPG aldolase:phosphogluconate dehydratase:phosphogluconate dehydratase	small regulatory RNA RyhB	1932602	1932877	-	3580921	3580950	-	48	290	340713	33720315	16.3812	1.91035e-32
Hfq-FLAG-antiHfq_1	nagE.5UTR	cof.EST3UTR	5UTR	3UTR	nagE.5UTR	cof.EST3UTR	N-acetylglucosamine-specific PTS enzyme IIABC component	HMP-PP phosphatase	703852	704021	+	468205	468272	+	48	1130	31626	34028562	45.7048	4.61373e-54
Hfq-FLAG-antiHfq_1	EG10505	G0-17102	mRNA	sRNA	infB	fliX	translation initiation factor IF-2&beta;' // translation initiation factor IF-2&beta; // translation initiation factor IF-2	small RNA FliX	3315418	3315533	-	2001910	2001949	-	48	2611	136812	33921895	4.55817	2.38856e-10
Hfq-FLAG-antiHfq_1	xseA.AS	G0-8878	AS	sRNA	xseA.AS	cyaR	exodeoxyribonuclease VII subunit XseA	small regulatory RNA CyaR	2635340	2635557	-	2167156	2167202	+	48	55	358838	33702425	81.9674	2.39733e-59
Hfq-FLAG-antiHfq_1	EG10173	G0-8878:cyaR.ogrK.IGR	mRNA	sRNA:IGR	cydA	cyaR:cyaR.ogrK.IGR	cytochrome <i>bd</i>-I subunit 1	small regulatory RNA CyaR:small regulatory RNA CyaR:prophage P2 late control protein OgrK	772326	772378	+	2167156	2167201	+	48	561	358838	33701919	8.0359	1.11364e-19
Hfq-FLAG-antiHfq_1	G369:flgM.flgA.TU	EG30098	mRNA:TU	sRNA	flgM:flgM.flgA.TU	spf	anti-sigma factor for FliA (&sigma;<sup>28</sup>):anti-sigma factor for FliA (&sigma;<sup>28</sup>):flagellar basal body P-ring formation protein FlgA	small regulatory RNA Spot 42	1130119	1130165	-	4049931	4050008	+	48	1365	325190	33734763	3.64795	9.70119e-07
Hfq-FLAG-antiHfq_1	pgpB.AS	G0-8871	AS	sRNA	pgpB.AS	arcZ	phosphatidylglycerophosphatase B	small regulatory RNA ArcZ	1339546	1339652	-	3350678	3350698	+	48	9	573235	33488074	311.57	3.03896e-69
Hfq-FLAG-antiHfq_1	G0-8867	EG10489	sRNA	mRNA	gcvB	icd	small regulatory RNA GcvB	isocitrate dehydrogenase	2942695	2942699	+	1195006	1195291	+	48	120389	1179	33939750	11.4776	1.14013e-26
Hfq-FLAG-antiHfq_1	glpF.5UTR	G0-8867	5UTR	sRNA	glpF.5UTR	gcvB	glycerol facilitator	small regulatory RNA GcvB	4118116	4118161	-	2942720	2942895	+	48	814	686230	33374274	2.86787	0.00362689
Hfq-FLAG-antiHfq_1	EG10987	G0-8878:cyaR.ogrK.IGR	mRNA	sRNA:IGR	tap	cyaR:cyaR.ogrK.IGR	methyl-accepting chemotaxis protein Tap	small regulatory RNA CyaR:small regulatory RNA CyaR:prophage P2 late control protein OgrK	1970426	1970578	-	2167180	2167201	+	48	872	358838	33701608	5.16984	3.42912e-12
Hfq-FLAG-antiHfq_1	G7187:G7188	G0-8878:cyaR.ogrK.IGR	mRNA:mRNA	sRNA:IGR	yfbT:yfbU	cyaR:cyaR.ogrK.IGR	:PF03887 family protein YfbU	small regulatory RNA CyaR:small regulatory RNA CyaR:prophage P2 late control protein OgrK	2412004	2412491	-	2167150	2167201	+	48	524	358838	33701956	8.60333	7.10184e-21
Hfq-FLAG-antiHfq_1	EG12141	G0-8878	mRNA	sRNA	ydhC	cyaR		small regulatory RNA CyaR	1740660	1740856	+	2167155	2167201	+	48	44	358838	33702436	102.459	1.61198e-62
Hfq-FLAG-antiHfq_1	yebE.yebF.IGR	G0-8878:cyaR.ogrK.IGR	IGR	sRNA:IGR	yebE.yebF.IGR	cyaR:cyaR.ogrK.IGR	DUF533 domain-containing inner membrane protein YebE:secreted protein YebF	small regulatory RNA CyaR:small regulatory RNA CyaR:prophage P2 late control protein OgrK	1929885	1929986	+	2167154	2167201	+	48	26	358838	33702454	173.393	3.40571e-69
Hfq-FLAG-antiHfq_1	G7028:flhB.5UTR:cheZ.flhB.IGR	G0-8872	mRNA:5UTR:IGR	sRNA	flhB:flhB.5UTR:cheZ.flhB.IGR	ryhB	flagellar biosynthesis protein FlhB:flagellar biosynthesis protein FlhB:chemotaxis protein CheZ:flagellar biosynthesis protein FlhB	small regulatory RNA RyhB	1966033	1966285	-	3580921	3580984	-	48	974	340713	33719631	4.87727	2.9234e-11
Hfq-FLAG-antiHfq_1	G7580	EG10687	mRNA	mRNA	yqiB	parE	DUF1249 domain-containing protein YqiB	DNA topoisomerase IV subunit B	3176623	3176927	-	3174947	3175386	-	48	57942	437	34002939	64.4589	6.43578e-61
Hfq-FLAG-antiHfq_1	EG11879	G0-8878:cyaR.ogrK.IGR	mRNA	sRNA:IGR	rraA	cyaR:cyaR.ogrK.IGR	ribonuclease E inhibitor protein A	small regulatory RNA CyaR:small regulatory RNA CyaR:prophage P2 late control protein OgrK	4119112	4119271	-	2167181	2167201	+	48	358	358838	33702122	12.5926	1.19252e-27
Hfq-FLAG-antiHfq_1	EG10188	G0-8878:cyaR.ogrK.IGR	mRNA	sRNA:IGR	cysG	cyaR:cyaR.ogrK.IGR	siroheme synthase	small regulatory RNA CyaR:small regulatory RNA CyaR:prophage P2 late control protein OgrK	3498519	3498873	+	2167164	2167201	+	48	387	358838	33702093	11.649	2.96038e-26
Hfq-FLAG-antiHfq_1	yeeL_pg.shiA.IGR:shiA.5UTR:G7067	G0-8867	IGR:5UTR:mRNA	sRNA	yeeL_pg.shiA.IGR:shiA.5UTR:shiA	gcvB	shikimate:H+ symporter:shikimate:H+ symporter:shikimate:H+ symporter	small regulatory RNA GcvB	2053536	2053889	+	2942815	2942902	+	48	856	658518	33401944	2.84427	0.00455532
Hfq-FLAG-antiHfq_1	EG10401	EG10391	mRNA	mRNA	glpT	glpA	sn-glycerol 3-phosphate:phosphate antiporter	anaerobic glycerol-3-phosphate dehydrogenase subunit A	2351826	2352283	-	2352916	2353374	+	48	27211	5750	34028357	10.4393	3.84373e-25
Hfq-FLAG-antiHfq_1	EG11384	G0-17102	mRNA	sRNA	ahpC	fliX	alkyl hydroperoxide reductase, AhpC component	small RNA FliX	639015	639091	+	2001911	2001928	-	47	235	136813	33924271	49.5922	5.11497e-53
Hfq-FLAG-antiHfq_1	ldrA.rdlA.IGR:G0-9603	G0-8872	IGR:sRNA	sRNA	ldrA.rdlA.IGR:rdlA	ryhB	small toxic polypeptide LdrA:putative antisense regulatory RNA RdlA:putative antisense regulatory RNA RdlA	small regulatory RNA RyhB	1269322	1269339	+	3580921	3580974	-	47	645	340714	33719960	7.21166	2.36557e-17
Hfq-FLAG-antiHfq_1	G0-10677	leuT.AS	sRNA	AS	fnrS	leuT.AS	small regulatory RNA FnrS	tRNA-Leu(CAG)	1409128	1409198	+	3982606	3982666	-	47	217378	1120	33842821	6.53327	7.31679e-16
Hfq-FLAG-antiHfq_1	rpsJ.5UTR	G0-8878	5UTR	sRNA	rpsJ.5UTR	cyaR	30S ribosomal subunit protein S10	small regulatory RNA CyaR	3453320	3453380	-	2167165	2167200	+	47	2298	240861	33818160	2.87165	0.00353811
Hfq-FLAG-antiHfq_1	nirD.nirC.TU	EG10642	TU	mRNA	nirD.nirC.TU	narK	nitrite reductase (NADH) small subunit:nitrite transporter NirC	nitrate:nitrite antiporter NarK	3496901	3496986	+	1279501	1279521	+	47	1215	3195	34056909	412.34	3.16028e-97
Hfq-FLAG-antiHfq_1	polA.spf.IGR:EG30098	garP.5UTR	IGR:sRNA	5UTR	polA.spf.IGR:spf	garP.5UTR	DNA polymerase I:small regulatory RNA Spot 42:small regulatory RNA Spot 42	galactarate/D-glucarate transporter GarP	4049898	4049900	+	3274907	3274941	-	47	30914	488	34029917	106.019	3.20332e-69
Hfq-FLAG-antiHfq_1	EG10871	G0-8872	mRNA	sRNA	rplJ	ryhB	50S ribosomal subunit protein L10	small regulatory RNA RyhB	4180307	4180400	+	3580921	3580965	-	47	1566	340714	33719039	2.97024	0.000455043
Hfq-FLAG-antiHfq_1	G0-8884	G0-8872	sRNA	sRNA	sibA	ryhB	small RNA SibA	small regulatory RNA RyhB	2153249	2153348	+	3580921	3580976	-	47	424	340714	33720181	10.9706	1.3369e-24
Hfq-FLAG-antiHfq_1	EG12111	ybiE.ybiC.IGR	mRNA	IGR	nlpD	ybiE.ybiC.IGR	murein hydrolase activator NlpD	protein YbiE	2867586	2867690	-	837434	837472	-	47	4901	2202	34054216	148.309	1.13224e-76
Hfq-FLAG-antiHfq_1	osmB.EST3UTR	G0-8863	3UTR	sRNA	osmB.EST3UTR	rprA	osmotically-inducible lipoprotein OsmB	small regulatory RNA RprA	1343038	1343469	-	1770454	1770478	+	47	73	4794	34056452	4573.79	3.78202e-141
Hfq-FLAG-antiHfq_1	EG10106	EG31116	mRNA	sRNA	atpI	oxyS	ATP synthase accessory factor AtpI	small regulatory RNA OxyS	3922124	3922273	-	4158277	4158327	-	47	517	7987	34052815	387.594	1.54135e-95
Hfq-FLAG-antiHfq_1	EG10926	G0-8872	mRNA	sRNA	sbcB	ryhB	exodeoxyribonuclease I	small regulatory RNA RyhB	2083049	2083176	+	3580921	3580931	-	47	111	340714	33720494	41.9063	7.64624e-48
Hfq-FLAG-antiHfq_1	EG12111	uhpT.EST3UTR:G0-17104	mRNA	3UTR:sRNA	nlpD	uhpT.EST3UTR:uhpU	murein hydrolase activator NlpD	hexose-6-phosphate:phosphate antiporter:small RNA UhpU	2868405	2868894	-	3845730	3845771	-	47	568	19932	34040819	141.318	3.69993e-75
Hfq-FLAG-antiHfq_1	EG12605	G0-8867	mRNA	sRNA	yacL	gcvB	PF06062 family protein YacL	small regulatory RNA GcvB	134504	134828	+	2942803	2942902	+	47	678	658519	33402122	3.5162	8.94732e-06
Hfq-FLAG-antiHfq_1	EG11983	G0-10677	mRNA	sRNA	wbbI	fnrS	&beta;-1,6-galactofuranosyltransferase WbbI	small regulatory RNA FnrS	2105102	2105264	-	1409208	1409250	+	47	715	366158	33694446	6.04897	2.23418e-14
Hfq-FLAG-antiHfq_1	ybcM.EST3UTR	G6586	3UTR	mRNA	ybcM.EST3UTR	ymfH	DLP12 prophage; putative DNA-binding transcriptional regulator	e14 prophage; putative protein YmfH	572214	572292	+	1201194	1201230	-	47	159	3366	34057794	2990.91	3.18968e-135
Hfq-FLAG-antiHfq_1	EG11393	G0-8878	mRNA	sRNA	dsbB	cyaR	protein thiol:quinone oxidoreductase DsbB<sub>oxidized</sub> // protein thiol:quinone oxidoreductase DsbB	small regulatory RNA CyaR	1232704	1233054	-	2167141	2167201	+	47	1265	358839	33701215	3.48942	7.90402e-06
Hfq-FLAG-antiHfq_1	EG12296	G0-8878	mRNA	sRNA	gpmM	cyaR	2,3-bisphosphoglycerate-independent phosphoglycerate mutase	small regulatory RNA CyaR	3785231	3785498	+	2167145	2167200	+	47	1543	240861	33818915	4.27686	6.04545e-09
Hfq-FLAG-antiHfq_1	EG11656	G0-8871:arcB.AS	mRNA	sRNA:AS	fliH	arcZ:arcB.AS	flagellar biosynthesis protein FliH	small regulatory RNA ArcZ:ArcB-<i>N</i>-phospho-L-histidine-292 // ArcB-phospho-L-aspartate-576 // ArcB-<i>N</i>-phospho-L-histidine-717 // sensor histidine kinase ArcB	2016412	2016556	+	3350663	3350698	+	47	820	573236	33487263	3.34835	3.93191e-05
Hfq-FLAG-antiHfq_1	G7321	G0-8872	mRNA	sRNA	yfgM	ryhB	ancillary SecYEG translocon subunit	small regulatory RNA RyhB	2638806	2639197	-	3580921	3580984	-	47	588	340714	33720017	7.91076	6.2854e-19
Hfq-FLAG-antiHfq_1	EG10576	EG30098	mRNA	sRNA	mdh	spf	malate dehydrogenase	small regulatory RNA Spot 42	3384111	3384296	-	4049925	4050009	+	47	1300	325191	33734828	3.75055	6.70089e-07
Hfq-FLAG-antiHfq_1	G7871	G0-10677	mRNA	sRNA	ytfJ	fnrS	PF09695 family protein YtfJ	small regulatory RNA FnrS	4438927	4439180	-	1409190	1409250	+	47	263	402573	33658483	14.9414	8.13301e-30
Hfq-FLAG-antiHfq_1	sucD.EST3UTR:G0-17009	EG10545	3UTR:sRNA	mRNA	sucD.EST3UTR:sdhX	lpxA	succinyl-CoA synthetase subunit &alpha;:small regulatory RNA SdhX	acyl-[acyl-carrier-protein]&mdash;UDP-<i>N</i>-acetylglucosamine <i>O</i>-acyltransferase	765051	765112	+	202615	203062	+	47	222063	1830	33837426	3.91352	1.3338e-07
Hfq-FLAG-antiHfq_1	EG10342:EG10339	G0-8867	mRNA:mRNA	sRNA	ftsQ:ftsA	gcvB	cell division protein FtsQ:cell division protein FtsA	small regulatory RNA GcvB	103954	104292	+	2942830	2942902	+	47	313	658519	33402487	7.61665	9.41004e-18
Hfq-FLAG-antiHfq_1	EG50001	G0-8878:cyaR.ogrK.IGR	mRNA	sRNA:IGR	rplU	cyaR:cyaR.ogrK.IGR	50S ribosomal subunit protein L21	small regulatory RNA CyaR:small regulatory RNA CyaR:prophage P2 late control protein OgrK	3333120	3333400	-	2167150	2167201	+	47	796	358839	33701684	5.54545	5.79549e-13
Hfq-FLAG-antiHfq_1	EG11193	G0-8867	mRNA	sRNA	dinD	gcvB	DNA damage-inducible protein D	small regulatory RNA GcvB	3818051	3818486	+	2942807	2942903	+	47	754	658519	33402046	3.16178	0.000266052
Hfq-FLAG-antiHfq_1	EG10149	G0-8878:cyaR.ogrK.IGR	mRNA	sRNA:IGR	cheW	cyaR:cyaR.ogrK.IGR	chemotaxis protein CheW	small regulatory RNA CyaR:small regulatory RNA CyaR:prophage P2 late control protein OgrK	1973110	1973285	-	2167147	2167201	+	47	768	358839	33701712	5.74763	5.03689e-14
Hfq-FLAG-antiHfq_1	EG10971	G0-8878	mRNA	sRNA	srlD	cyaR	sorbitol-6-phosphate 2-dehydrogenase	small regulatory RNA CyaR	2827705	2828194	+	2167165	2167201	+	47	1257	358839	33701223	3.51163	6.40481e-06
Hfq-FLAG-antiHfq_1	EG12188	G7459	mRNA	mRNA	ptsP	rppH	PtsP-<i>N</i>-phospho-L-histidine // phosphoenolpyruvate-protein phosphotransferase PtsP	RNA pyrophosphohydrolase	2966919	2967332	-	2968439	2968881	-	47	1270	9957	34050092	126.556	2.37369e-73
Hfq-FLAG-antiHfq_1	EG10988	EG10148	mRNA	mRNA	tar	cheR	methyl-accepting chemotaxis protein Tar	chemotaxis protein methyltransferase	1971111	1971587	-	1969023	1969499	-	47	3624	3404	34054291	129.745	3.16002e-74
Hfq-FLAG-antiHfq_1	secM.EST5UTR	G0-8872	5UTR	sRNA	secM.EST5UTR	ryhB	SecA translation regulator	small regulatory RNA RyhB	107671	107683	+	3580921	3580952	-	46	241	340715	33720364	18.8904	2.42823e-33
Hfq-FLAG-antiHfq_1	lacZ.AS	tRNAnn13	AS	3UTR	lacZ.AS	aspU.3UTR	&beta;-galactosidase	tRNA-Asp(GUC)	366146	366159	+	229003	229007	+	46	2479	141592	33917249	4.44491	2.60065e-09
Hfq-FLAG-antiHfq_1	EG11102	G0-8871	mRNA	sRNA	gsk	arcZ	inosine/guanosine kinase	small regulatory RNA ArcZ	500518	500584	+	3350667	3350698	+	46	31	573237	33488052	86.6866	2.656e-54
Hfq-FLAG-antiHfq_1	G363	G0-8867	mRNA	sRNA	flgG	gcvB	flagellar basal-body rod protein FlgG	small regulatory RNA GcvB	1134909	1134997	+	2942801	2942896	+	46	787	570299	33490234	3.43241	2.96026e-05
Hfq-FLAG-antiHfq_1	EG11119	motA.5UTR:G0-17103	mRNA	5UTR:sRNA	yceD	motA.5UTR:motR	DUF177 domain-containing protein YceD	motility protein A:small RNA MotR	1147203	1147276	+	1977207	1977251	-	46	536	12923	34047861	226.11	9.60381e-83
Hfq-FLAG-antiHfq_1	G7511	G0-17021.AS:G0-10671	mRNA	AS:sRNA	ygfZ	mgtT.AS:mgrR	folate-binding protein	protein MgtT:small regulatory RNA MgrR	3041513	3041532	+	1622817	1622843	-	46	98	22103	34039119	722.868	1.33539e-102
Hfq-FLAG-antiHfq_1	sstT.5UTR	EG11878	5UTR	mRNA	sstT.5UTR	zapB	serine/threonine:Na+ symporter	cell division factor ZapB	3239862	3239899	+	4118529	4118586	+	46	117019	1849	33942452	7.21619	3.09672e-17
Hfq-FLAG-antiHfq_1	G0-8871	EG10732	sRNA	mRNA	arcZ	phoQ	small regulatory RNA ArcZ	sensor histidine kinase PhoQ	3350641	3350648	+	1189747	1189786	-	46	496647	253	33564420	12.2876	1.78989e-25
Hfq-FLAG-antiHfq_1	EG10816	G0-8866:micA.gshA.IGR	mRNA	sRNA:IGR	rbsC	micA:micA.gshA.IGR	ribose ABC transporter membrane subunit	small regulatory RNA MicA:small regulatory RNA MicA:glutamate&mdash;cysteine ligase	3935952	3935986	+	2814828	2814878	+	46	450	80177	33980693	43.3239	5.18884e-50
Hfq-FLAG-antiHfq_1	G7467	G0-8871	mRNA	sRNA	yqeI	arcZ	putative transcriptional regulator YqeI	small regulatory RNA ArcZ	2989096	2989194	+	3350680	3350698	+	46	177	573237	33487906	15.1823	9.51455e-29
Hfq-FLAG-antiHfq_1	EG12395	cpxP.3UTR:G0-16649:fieF.EST5UTR	mRNA	3UTR:sRNA:5UTR	ybgE	cpxP.3UTR:cpxQ:fieF.EST5UTR	PF09600 family protein YbgE	periplasmic protein CpxP:small regulatory RNA CpxQ:Zn<sup>2+</sup>/Fe<sup>2+</sup>/Cd<sup>2+</sup> exporter	774405	774513	+	4106358	4106388	+	46	1884	38897	34020539	21.3551	4.47953e-37
Hfq-FLAG-antiHfq_1	hypE.3UTR	EG31116	3UTR	sRNA	hypE.3UTR	oxyS	HypE-S-carboxamide // carbamoyl dehydratase HypE	small regulatory RNA OxyS	2854204	2854304	+	4158277	4158285	-	46	390	7108	34053822	565.082	1.19118e-100
Hfq-FLAG-antiHfq_1	G7883	G0-8871	mRNA	sRNA	tabA	arcZ	DUF386 domain-containing toxin-antitoxin biofilm protein TabA	small regulatory RNA ArcZ	4475164	4475228	+	3350667	3350698	+	46	245	573237	33487838	10.9684	2.19997e-23
Hfq-FLAG-antiHfq_1	EG11008	uhpT.EST3UTR:G0-17104	mRNA	3UTR:sRNA	tolB	uhpT.EST3UTR:uhpU	Tol-Pal system periplasmic protein TolB	hexose-6-phosphate:phosphate antiporter:small RNA UhpU	778823	779236	+	3845731	3845750	-	46	29124	19933	34012263	2.69507	0.0300707
Hfq-FLAG-antiHfq_1	EG11435	G0-10677	mRNA	sRNA	marR	fnrS	DNA-binding transcriptional repressor MarR	small regulatory RNA FnrS	1619488	1619560	+	1409183	1409250	+	46	435	402574	33658311	8.84128	3.6196e-20
Hfq-FLAG-antiHfq_1	G0-8872	G6909	sRNA	mRNA	ryhB	sufB	small regulatory RNA RyhB	Fe-S cluster scaffold complex subunit SufB	3580952	3581018	-	1763928	1763983	-	46	128491	1624	33931205	7.47994	7.88545e-18
Hfq-FLAG-antiHfq_1	G6138:G0-10537:G6139	G0-8878	mRNA:mRNA:mRNA	sRNA	insB-2:insAB-2:insA-2	cyaR	::	small regulatory RNA CyaR	279489	279868	-	2167157	2167201	+	46	44	358840	33702436	98.1896	3.91533e-59
Hfq-FLAG-antiHfq_1	gcvR.5UTR:EG11149	G0-8872	5UTR:mRNA	sRNA	gcvR.5UTR:gcvR	ryhB	putative transcriptional regulator GcvR:putative transcriptional regulator GcvR	small regulatory RNA RyhB	2599894	2600024	+	3580921	3580958	-	46	200	340715	33720405	22.763	1.5323e-36
Hfq-FLAG-antiHfq_1	EG11350:waaS.waaP.TU:EG11340	G0-8872	mRNA:TU:mRNA	sRNA	waaS:waaS.waaP.TU:waaP	ryhB	lipopolysaccharide core biosynthesis protein WaaS:lipopolysaccharide core biosynthesis protein WaaS:lipopolysaccharide core heptose (I) kinase:lipopolysaccharide core heptose (I) kinase	small regulatory RNA RyhB	3804835	3805260	-	3580921	3580958	-	46	354	340715	33720251	12.8604	1.05342e-26
Hfq-FLAG-antiHfq_1	EG11258	G0-8878:cyaR.ogrK.IGR	mRNA	sRNA:IGR	focA	cyaR:cyaR.ogrK.IGR	formate channel FocA	small regulatory RNA CyaR:small regulatory RNA CyaR:prophage P2 late control protein OgrK	953605	953695	-	2167162	2167201	+	46	706	358840	33701774	6.11935	2.95389e-14
Hfq-FLAG-antiHfq_1	EG11018	G0-8872	mRNA	sRNA	trg	ryhB	methyl-accepting chemotaxis protein Trg	small regulatory RNA RyhB	1492629	1492753	+	3580921	3580954	-	46	356	340715	33720249	12.7881	1.31754e-26
Hfq-FLAG-antiHfq_1	G0-8867	EG11851	sRNA	mRNA	gcvB	yihY	small regulatory RNA GcvB	PF03631 family membrane protein YihY	2942696	2942796	+	4076907	4077099	+	46	481422	835	33579063	3.8425	6.73021e-07
Hfq-FLAG-antiHfq_1	EG11676	G0-8872	mRNA	sRNA	hslV	ryhB	peptidase component of the HslVU protease	small regulatory RNA RyhB	4121862	4122277	-	3580921	3580967	-	46	543	340715	33720062	8.38407	2.15141e-19
Hfq-FLAG-antiHfq_1	EG11733	cpxP.3UTR:G0-16649:fieF.EST5UTR	mRNA	3UTR:sRNA:5UTR	yieP	cpxP.3UTR:cpxQ:fieF.EST5UTR	DNA-binding transcriptional dual regulator YieP	periplasmic protein CpxP:small regulatory RNA CpxQ:Zn<sup>2+</sup>/Fe<sup>2+</sup>/Cd<sup>2+</sup> exporter	3940886	3941255	-	4106368	4106388	+	46	2962	38897	34019461	13.5826	1.19681e-28
Hfq-FLAG-antiHfq_1	pyrD.EST3UTR:zapC.EST5UTR:G6486	G0-8878:cyaR.ogrK.IGR	3UTR:5UTR:mRNA	sRNA:IGR	pyrD.EST3UTR:zapC.EST5UTR:zapC	cyaR:cyaR.ogrK.IGR	dihydroorotate dehydrogenase, type 2:cell division protein ZapC:cell division protein ZapC	small regulatory RNA CyaR:small regulatory RNA CyaR:prophage P2 late control protein OgrK	1005852	1006197	+	2167150	2167201	+	46	345	358840	33702135	12.5226	3.42772e-26
Hfq-FLAG-antiHfq_1	EG11153:EG10915:rpsP.5UTR:ffh.3UTR	EG10880	mRNA:mRNA:5UTR:3UTR	mRNA	rimM:rpsP:rpsP.5UTR:ffh.3UTR	rplS	ribosome maturation factor RimM:30S ribosomal subunit protein S16:30S ribosomal subunit protein S16:signal recognition particle protein component	50S ribosomal subunit protein L19	2745868	2746261	-	2744142	2744595	-	46	2136	2911	34056273	251.948	2.11523e-85
Hfq-FLAG-antiHfq_1	G0-8867	EG11026	sRNA	mRNA	gcvB	trpC	small regulatory RNA GcvB	fused indole-3-glycerol phosphate synthase/phosphoribosylanthranilate isomerase	2942696	2942856	+	1319619	1319889	-	46	696028	542	33364750	4.06836	1.3908e-07
Hfq-FLAG-antiHfq_1	EG10987	EG10148	mRNA	mRNA	tap	cheR	methyl-accepting chemotaxis protein Tap	chemotaxis protein methyltransferase	1970057	1970474	-	1968777	1969183	-	46	2782	2327	34056211	241.992	1.25749e-84
Hfq-FLAG-antiHfq_1	EG11647	G0-8872	mRNA	sRNA	accA	ryhB	acetyl-CoA carboxyltransferase subunit &alpha;	small regulatory RNA RyhB	208618	208695	+	3580921	3580979	-	45	82	340716	33720523	54.3126	1.3259e-49
Hfq-FLAG-antiHfq_1	G379	G0-8871	mRNA	sRNA	fliK	arcZ	flagellar hook-length control protein	small regulatory RNA ArcZ	2019115	2019155	+	3350680	3350698	+	45	110	573238	33487973	23.8987	3.34373e-35
Hfq-FLAG-antiHfq_1	G0-8785	cpxP.3UTR:G0-16649:fieF.EST5UTR	other-ncRNA	3UTR:sRNA:5UTR	csrB	cpxP.3UTR:cpxQ:fieF.EST5UTR	small regulatory RNA CsrB	periplasmic protein CpxP:small regulatory RNA CpxQ:Zn<sup>2+</sup>/Fe<sup>2+</sup>/Cd<sup>2+</sup> exporter	2924301	2924391	-	4106370	4106388	+	45	3911	38898	34018512	10.0627	1.38303e-22
Hfq-FLAG-antiHfq_1	G7662	cpxP.3UTR:G0-16649:fieF.EST5UTR	mRNA	3UTR:sRNA:5UTR	kdsD	cpxP.3UTR:cpxQ:fieF.EST5UTR	D-arabinose 5-phosphate isomerase KdsD	periplasmic protein CpxP:small regulatory RNA CpxQ:Zn<sup>2+</sup>/Fe<sup>2+</sup>/Cd<sup>2+</sup> exporter	3341419	3341451	+	4106358	4106388	+	45	124	38898	34022299	317.415	4.59505e-85
Hfq-FLAG-antiHfq_1	polA.spf.IGR:EG30098	ybiE.ybiC.IGR	IGR:sRNA	IGR	polA.spf.IGR:spf	ybiE.ybiC.IGR	DNA polymerase I:small regulatory RNA Spot 42:small regulatory RNA Spot 42	protein YbiE	4049898	4049899	+	837436	837457	-	45	30916	2204	34028201	22.4728	3.8167e-37
Hfq-FLAG-antiHfq_1	G7297	cpxP.3UTR:G0-16649:fieF.EST5UTR	mRNA	3UTR:sRNA:5UTR	tmcA	cpxP.3UTR:cpxQ:fieF.EST5UTR	tRNA<sup>Met</sup> cytidine acetyltransferase	periplasmic protein CpxP:small regulatory RNA CpxQ:Zn<sup>2+</sup>/Fe<sup>2+</sup>/Cd<sup>2+</sup> exporter	2595789	2595875	-	4106355	4106388	+	45	142	38898	34022281	277.179	8.45249e-83
Hfq-FLAG-antiHfq_1	EG11410	G0-8871	mRNA	sRNA	yjgA	arcZ	putative ribosome biogenesis factor YjgA	small regulatory RNA ArcZ	4457670	4457773	-	3350667	3350698	+	45	97	573238	33487986	27.1016	3.85489e-37
Hfq-FLAG-antiHfq_1	EG11556	G0-8878	mRNA	sRNA	talB	cyaR	transaldolase B	small regulatory RNA CyaR	9029	9083	+	2167157	2167201	+	45	366	358841	33702114	11.5475	3.76094e-24
Hfq-FLAG-antiHfq_1	waaL.AS:G0-17041	G0-10677	AS:mRNA	sRNA	waaL.AS:yibX	fnrS	O-antigen ligase:protein YibX-S // protein YibX	small regulatory RNA FnrS	3797810	3797961	-	1409168	1409250	+	45	287	402575	33658459	13.1093	3.77334e-26
Hfq-FLAG-antiHfq_1	G0-8871	G6489	sRNA	mRNA	arcZ	uup	small regulatory RNA ArcZ	ATP-binding protein Uup	3350641	3350646	+	1010786	1010985	+	45	496648	158	33564515	19.2481	3.93145e-32
Hfq-FLAG-antiHfq_1	cycA.fklB.IGR	G0-8867	IGR	sRNA	cycA.fklB.IGR	gcvB	D-serine/alanine/glycine:H<sup>+</sup>symporter:peptidyl-prolyl <i>cis-trans</i> isomerase FklB	small regulatory RNA GcvB	4429572	4429699	-	2942737	2942902	+	45	276	774454	33286591	7.00773	2.58239e-15
Hfq-FLAG-antiHfq_1	EG10025	G0-17102:fliC.EST3UTR:EG10321	mRNA	sRNA:3UTR:mRNA	aceF	fliX:fliC.EST3UTR:fliC	AceF-dihydrolipoate // AceF-S-acetyldihydrolipoate // AceF-lipoate // pyruvate dehydrogenase, E2 subunit	small RNA FliX:flagellar filament structural protein:flagellar filament structural protein	127543	127572	+	2001912	2002383	-	45	208	204963	33856150	35.7364	3.44918e-44
Hfq-FLAG-antiHfq_1	G6698	G0-8882	mRNA	sRNA	ynaE	omrB	Rac prophage; uncharacterized protein YnaE	small regulatory RNA OmrB	1434131	1434249	-	2976303	2976354	-	45	208	38345	34022768	191.96	1.66871e-76
Hfq-FLAG-antiHfq_1	G0-8867	EG12125:hisQ.hisJ.TU:EG12124	sRNA	mRNA:TU:mRNA	gcvB	hisQ:hisQ.hisJ.TU:hisJ	small regulatory RNA GcvB	lysine/arginine/ornithine ABC transporter / histidine ABC transporter, membrane subunit HisQ:lysine/arginine/ornithine ABC transporter / histidine ABC transporter, membrane subunit HisQ:histidine ABC transporter periplasmic binding protein:histidine ABC transporter periplasmic binding protein	2942695	2942700	+	2425649	2426065	-	45	120392	1402	33939527	9.04842	1.43479e-20
Hfq-FLAG-antiHfq_1	EG10401	cpxP.3UTR:G0-16649:fieF.EST5UTR	mRNA	3UTR:sRNA:5UTR	glpT	cpxP.3UTR:cpxQ:fieF.EST5UTR	sn-glycerol 3-phosphate:phosphate antiporter	periplasmic protein CpxP:small regulatory RNA CpxQ:Zn<sup>2+</sup>/Fe<sup>2+</sup>/Cd<sup>2+</sup> exporter	2351643	2351898	-	4106335	4106388	+	45	10630	38898	34011793	3.70153	7.67924e-07
Hfq-FLAG-antiHfq_1	EG11383	G0-8872	mRNA	sRNA	elbB	ryhB	low activity glyoxalase ElbB	small regulatory RNA RyhB	3349967	3350060	-	3580921	3580952	-	45	454	340716	33720151	9.80965	1.81997e-21
Hfq-FLAG-antiHfq_1	EG12335	G0-8867	mRNA	sRNA	cdaR	gcvB	DNA-binding transcriptional activator CdaR	small regulatory RNA GcvB	182447	182671	+	2942822	2942902	+	45	522	658521	33402278	4.37269	2.31018e-08
Hfq-FLAG-antiHfq_1	G0-8867	G7039	sRNA	mRNA	gcvB	tcyJ	small regulatory RNA GcvB	cystine ABC transporter periplasmic binding protein	2942696	2942798	+	1999907	2000085	-	45	481423	932	33578966	3.36773	7.59326e-05
Hfq-FLAG-antiHfq_1	EG11356	G0-8863:rprA.ydiL.IGR	mRNA	sRNA:IGR	fliZ	rprA:rprA.ydiL.IGR	DNA-binding transcriptional regulator FliZ	small regulatory RNA RprA:small regulatory RNA RprA:DUF1870 domain-containing protein YdiL	2000677	2001065	-	1770454	1770479	+	45	3936	4796	34052589	81.1761	1.26042e-61
Hfq-FLAG-antiHfq_1	sucD.EST3UTR:G0-17009	allE.EST3UTR	3UTR:sRNA	3UTR	sucD.EST3UTR:sdhX	allE.EST3UTR	succinyl-CoA synthetase subunit &alpha;:small regulatory RNA SdhX	(S)-ureidoglycine aminohydrolase	765051	765112	+	543191	543213	-	45	222065	1063	33838193	6.45069	9.28419e-15
Hfq-FLAG-antiHfq_1	EG10287	EG10286	mRNA	mRNA	fecB	fecA	ferric citrate ABC transporter periplasmic binding protein	ferric citrate outer membrane transporter	4513717	4514193	-	4515009	4515476	-	45	3930	3442	34053949	113.286	4.91044e-68
Hfq-FLAG-antiHfq_1	EG30090	EG30083	rRNA	rRNA	rrsH	rrlH	16S ribosomal RNA	23S ribosomal RNA	224305	224746	+	226705	227162	+	45	4008	9184	34048129	41.6242	7.61042e-49
Hfq-FLAG-antiHfq_1	G6852	G0-8878:cyaR.ogrK.IGR	mRNA	sRNA:IGR	mlc	cyaR:cyaR.ogrK.IGR	DNA-binding transcriptional repressor Mlc	small regulatory RNA CyaR:small regulatory RNA CyaR:prophage P2 late control protein OgrK	1668206	1668650	-	2167162	2167201	+	45	563	358841	33701917	7.50683	5.06968e-17
Hfq-FLAG-antiHfq_1	EG11967	EG11545	mRNA	mRNA	flgK	flgL	flagellar hook-filament junction protein 1	flagellar hook-filament junction protein 2	1139051	1139495	+	1140407	1140887	+	45	3013	8667	34049641	58.6755	1.32875e-55
Hfq-FLAG-antiHfq_1	EG12414	G7128	mRNA	mRNA	gatA	gatZ	galactitol-specific PTS enzyme IIA component	putative tagatose-1,6-bisphosphate aldolase 2 chaperone	2174528	2174886	-	2175710	2176186	-	45	4410	12158	34044753	28.5734	3.33404e-42
Hfq-FLAG-antiHfq_1	EG10852	G0-8871	mRNA	sRNA	rimK	arcZ	ribosomal protein S6 modification protein	small regulatory RNA ArcZ	892128	892197	+	3350673	3350699	+	44	152	573239	33487931	16.9107	5.73177e-29
Hfq-FLAG-antiHfq_1	ttcC_pg.ynaM.IGR	ykgH.EST3UTR	IGR	3UTR	ttcC_pg.ynaM.IGR	ykgH.EST3UTR	Rac prophage; protein YnaM	uncharacterized protein YkgH	1434572	1434582	-	324601	324628	-	44	109	46203	34015010	297.185	1.70631e-81
Hfq-FLAG-antiHfq_1	G7000	G0-10677	mRNA	sRNA	yobF	fnrS	DUF2527 domain-containing protein YobF	small regulatory RNA FnrS	1907515	1907595	-	1409218	1409250	+	44	414	366161	33694747	9.78008	8.98419e-21
Hfq-FLAG-antiHfq_1	EG10396	G0-8872	mRNA	sRNA	glpF	ryhB	glycerol facilitator	small regulatory RNA RyhB	4117403	4117494	-	3580921	3580990	-	44	653	340717	33719952	6.66857	1.09999e-14
Hfq-FLAG-antiHfq_1	EG11853	G0-8871:arcB.AS	mRNA	sRNA:AS	yiiD	arcZ:arcB.AS		small regulatory RNA ArcZ:ArcB-<i>N</i>-phospho-L-histidine-292 // ArcB-phospho-L-aspartate-576 // ArcB-<i>N</i>-phospho-L-histidine-717 // sensor histidine kinase ArcB	4077716	4077947	+	3350667	3350698	+	44	497	573239	33487586	5.17183	1.48502e-10
Hfq-FLAG-antiHfq_1	tdcB.tdcA.TU	uhpT.EST3UTR:G0-17104	TU	3UTR:sRNA	tdcB.tdcA.TU	uhpT.EST3UTR:uhpU	catabolic threonine dehydratase:DNA-binding transcriptional activator TdcA	hexose-6-phosphate:phosphate antiporter:small RNA UhpU	3266024	3266328	-	3845731	3845753	-	44	3597	19935	34037790	20.8861	6.14472e-35
Hfq-FLAG-antiHfq_1	G6557	G0-8872	mRNA	sRNA	bssS	ryhB	regulator of biofilm formation	small regulatory RNA RyhB	1120720	1120885	-	3580921	3580967	-	44	423	340717	33720182	10.2946	1.15258e-21
Hfq-FLAG-antiHfq_1	G7533	G0-8878:cyaR.ogrK.IGR	mRNA	sRNA:IGR	mltC	cyaR:cyaR.ogrK.IGR	membrane-bound lytic murein transglycosylase C	small regulatory RNA CyaR:small regulatory RNA CyaR:prophage P2 late control protein OgrK	3104530	3104585	+	2167165	2167201	+	44	58	358842	33702422	71.2496	4.62516e-52
Hfq-FLAG-antiHfq_1	G7767	G0-8872	mRNA	sRNA	dcrB	ryhB	periplasmic bacteriophage sensitivity protein DcrB	small regulatory RNA RyhB	3610203	3610396	+	3580921	3580978	-	44	152	340717	33720453	28.6489	1.83389e-38
Hfq-FLAG-antiHfq_1	EG10989	cpxP.3UTR:G0-16649:fieF.EST5UTR	mRNA	3UTR:sRNA:5UTR	tdcA	cpxP.3UTR:cpxQ:fieF.EST5UTR	DNA-binding transcriptional activator TdcA	periplasmic protein CpxP:small regulatory RNA CpxQ:Zn<sup>2+</sup>/Fe<sup>2+</sup>/Cd<sup>2+</sup> exporter	3266714	3266977	-	4106358	4106388	+	44	5110	38899	34017313	7.52997	4.40642e-17
Hfq-FLAG-antiHfq_1	EG11001	G0-8878:cyaR.ogrK.IGR	mRNA	sRNA:IGR	thrS	cyaR:cyaR.ogrK.IGR	threonine&mdash;tRNA ligase	small regulatory RNA CyaR:small regulatory RNA CyaR:prophage P2 late control protein OgrK	1800705	1800870	-	2167154	2167201	+	44	1100	358842	33701380	3.75668	3.90123e-06
Hfq-FLAG-antiHfq_1	EG12209	G0-8878	mRNA	sRNA	crcB	cyaR	F<sup>-</sup> channel	small regulatory RNA CyaR	657587	657946	-	2167173	2167201	+	44	179	358842	33702301	23.0864	7.23785e-35
Hfq-FLAG-antiHfq_1	EG10745	EG30098	mRNA	sRNA	pntB	spf	pyridine nucleotide transhydrogenase subunit &beta;	small regulatory RNA Spot 42	1674998	1675339	-	4049962	4050008	+	44	378	325194	33735750	12.0756	2.50863e-24
Hfq-FLAG-antiHfq_1	EG10398	glpX.fpr.IGR	mRNA	IGR	glpK	glpX.fpr.IGR	glycerol kinase	fructose-1,6-bisphosphatase 2:flavodoxin/ferredoxin-NADP<sup>+</sup> reductase	4115941	4116386	-	4114519	4114908	-	44	5180	7647	34048495	37.8207	5.61713e-46
Hfq-FLAG-antiHfq_1	EG10987	EG10147:EG10148	mRNA	mRNA:mRNA	tap	cheB:cheR	methyl-accepting chemotaxis protein Tap	CheB-P<SUP>asp</SUP> // protein-glutamate methylesterase/protein glutamine deamidase:chemotaxis protein methyltransferase	1969503	1969993	-	1968106	1968583	-	44	3415	777	34057130	564.741	1.51454e-96
Hfq-FLAG-antiHfq_1	EG10655	EG10653	mRNA	mRNA	nirD	nirB	nitrite reductase (NADH) small subunit	nitrite reductase (NADH) large subunit	3496619	3496872	+	3495328	3495784	+	44	10162	1814	34049346	81.2728	4.28415e-60
Hfq-FLAG-antiHfq_1	G363	G361	mRNA	mRNA	flgG	flgE	flagellar basal-body rod protein FlgG	flagellar hook protein FlgE	1134709	1135152	+	1133315	1133771	+	44	3628	3671	34054023	112.504	2.76517e-66
Hfq-FLAG-antiHfq_1	EG10988	EG10987	mRNA	mRNA	tar	tap	methyl-accepting chemotaxis protein Tar	methyl-accepting chemotaxis protein Tap	1971753	1972200	-	1970569	1970984	-	44	2454	4709	34054159	129.664	6.04865e-69
Hfq-FLAG-antiHfq_1	EG12313	uhpT.EST3UTR:G0-17104:EG11054	mRNA	3UTR:sRNA:mRNA	zapD	uhpT.EST3UTR:uhpU:uhpT	cell division factor ZapD	hexose-6-phosphate:phosphate antiporter:small RNA UhpU:hexose-6-phosphate:phosphate antiporter	111901	111987	-	3845731	3845789	-	43	101	19936	34041286	726.968	5.28262e-96
Hfq-FLAG-antiHfq_1	EG10305	G0-17102	mRNA	sRNA	fhuD	fliX	iron(III) hydroxamate ABC transporter periplasmic binding protein	small RNA FliX	170611	170649	+	2001911	2001927	-	43	88	136817	33924418	121.16	2.74984e-62
Hfq-FLAG-antiHfq_1	EG11698	G0-8872	mRNA	sRNA	galM	ryhB	galactose-1-epimerase	small regulatory RNA RyhB	787805	787896	-	3580921	3580991	-	43	266	340718	33720339	15.9987	3.71157e-28
Hfq-FLAG-antiHfq_1	EG10002	G0-8872	mRNA	sRNA	modB	ryhB	molybdate ABC transporter membrane subunit	small regulatory RNA RyhB	796126	796188	+	3580921	3580988	-	43	872	340718	33719733	4.88024	1.45186e-09
Hfq-FLAG-antiHfq_1	lapB.pyrF.TU	G0-8871	TU	sRNA	lapB.pyrF.TU	arcZ	lipopolysaccharide assembly protein B:orotidine-5'-phosphate decarboxylase	small regulatory RNA ArcZ	1341754	1341799	+	3350680	3350698	+	43	94	573240	33487989	26.7235	4.66754e-35
Hfq-FLAG-antiHfq_1	G0-10591	G0-8863:rprA.ydiL.IGR	mRNA	sRNA:IGR	yciZ	rprA:rprA.ydiL.IGR	UPF0509 family protein YciZ	small regulatory RNA RprA:small regulatory RNA RprA:DUF1870 domain-containing protein YdiL	1344416	1344485	-	1770462	1770478	+	43	278	4798	34056247	1097.89	8.46211e-106
Hfq-FLAG-antiHfq_1	EG10321	ykgH.EST3UTR	mRNA	3UTR	fliC	ykgH.EST3UTR	flagellar filament structural protein	uncharacterized protein YkgH	2002713	2002790	-	324602	324628	-	43	1241	46204	34013878	25.5078	2.03154e-37
Hfq-FLAG-antiHfq_1	G7214:yfcZ.5UTR	G0-8872	mRNA:5UTR	sRNA	yfcZ:yfcZ.5UTR	ryhB	DUF406 domain-containing protein YfcZ:DUF406 domain-containing protein YfcZ	small regulatory RNA RyhB	2460913	2460979	-	3580921	3580991	-	43	781	340718	33719824	5.44889	3.49156e-11
Hfq-FLAG-antiHfq_1	EG10788	flgL.EST3UTR	mRNA	3UTR	ptsH	flgL.EST3UTR	phosphocarrier HPr-<i>N</i><sup>&pi;</sup>-phospho-L-histidine // phosphocarrier protein HPr	flagellar hook-filament junction protein 2	2533713	2533800	+	1141044	1141064	+	43	445	596865	33464013	5.41764	7.57877e-11
Hfq-FLAG-antiHfq_1	atpC.atpD.TU	cpxP.3UTR:G0-16649:fieF.EST5UTR	TU	3UTR:sRNA:5UTR	atpC.atpD.TU	cpxP.3UTR:cpxQ:fieF.EST5UTR	ATP synthase F<sub>1</sub> complex subunit &epsilon;:ATP synthase F<sub>1</sub> complex subunit &beta;	periplasmic protein CpxP:small regulatory RNA CpxQ:Zn<sup>2+</sup>/Fe<sup>2+</sup>/Cd<sup>2+</sup> exporter	3915947	3915996	-	4106354	4106388	+	43	226	38900	34022197	166.407	1.90417e-70
Hfq-FLAG-antiHfq_1	EG11738	G0-8872	mRNA	sRNA	rsd	ryhB	regulator of sigma D	small regulatory RNA RyhB	4196419	4196496	-	3580921	3580952	-	43	111	340718	33720494	38.3393	5.4622e-42
Hfq-FLAG-antiHfq_1	ycgI.AS	G0-8871	AS	sRNA	ycgI.AS	arcZ	protein YcgI	small regulatory RNA ArcZ	1223696	1223709	-	3350677	3350698	+	43	5	573240	33488078	502.403	4.57962e-64
Hfq-FLAG-antiHfq_1	cspD.5UTR	G0-17021.AS:G0-10671	5UTR	AS:sRNA	cspD.5UTR	mgtT.AS:mgrR	DNA replication inhibitor CspD	protein MgtT:small regulatory RNA MgrR	922541	922645	-	1622817	1622855	-	43	592	22106	34038625	111.843	4.2634e-64
Hfq-FLAG-antiHfq_1	EG10490	G0-8871:arcB.AS	mRNA	sRNA:AS	argP	arcZ:arcB.AS	DNA-binding transcriptional dual regulator ArgP	small regulatory RNA ArcZ:ArcB-<i>N</i>-phospho-L-histidine-292 // ArcB-phospho-L-aspartate-576 // ArcB-<i>N</i>-phospho-L-histidine-717 // sensor histidine kinase ArcB	3060259	3060342	+	3350679	3350698	+	43	74	573240	33488009	33.9461	1.69257e-38
Hfq-FLAG-antiHfq_1	EG10835	G0-8872	mRNA	sRNA	relA	ryhB	GDP/GTP pyrophosphokinase	small regulatory RNA RyhB	2913079	2913184	-	3580921	3580948	-	43	385	340718	33720220	11.0536	3.38934e-22
Hfq-FLAG-antiHfq_1	gcvP.gcvH.TU	greA.5UTR	TU	5UTR	gcvP.gcvH.TU	greA.5UTR	glycine decarboxylase:lipoyl-GcvH-protein // glycine cleavage system H protein	transcription elongation factor GreA	3049085	3049184	-	3328809	3328834	-	43	1117	191	34060015	6864.78	3.87446e-139
Hfq-FLAG-antiHfq_1	G6413	G0-8871	mRNA	sRNA	ybiX	arcZ	PKHD-type hydroxylase YbiX	small regulatory RNA ArcZ	838800	838829	-	3350678	3350698	+	43	101	573240	33487982	24.8714	5.30878e-34
Hfq-FLAG-antiHfq_1	EG12188	G0-8872	mRNA	sRNA	ptsP	ryhB	PtsP-<i>N</i>-phospho-L-histidine // phosphoenolpyruvate-protein phosphotransferase PtsP	small regulatory RNA RyhB	2966615	2966803	-	3580921	3580930	-	43	571	340718	33720034	7.4529	5.91694e-16
Hfq-FLAG-antiHfq_1	EG11337	G0-8878	mRNA	sRNA	lysP	cyaR	lysine:H+ symporter	small regulatory RNA CyaR	2248210	2248590	-	2167149	2167201	+	43	122	358843	33702358	33.1028	1.33839e-39
Hfq-FLAG-antiHfq_1	G0-8899	EG11258	sRNA	mRNA	mcaS	focA	small regulatory RNA McaS	formate channel FocA	1405707	1405752	-	954173	954360	-	43	106502	3098	33951723	4.42477	2.48662e-08
Hfq-FLAG-antiHfq_1	hisL.5UTR:EG11269:hisL.3UTR:hisL.hisG.TU	G0-8867	5UTR:mRNA:3UTR:TU	sRNA	hisL.5UTR:hisL:hisL.3UTR:hisL.hisG.TU	gcvB	<i>his</i> operon leader peptide:<i>his</i> operon leader peptide:<i>his</i> operon leader peptide:<i>his</i> operon leader peptide:ATP phosphoribosyltransferase	small regulatory RNA GcvB	2089992	2090184	+	2942723	2942900	+	43	511	686235	33374577	4.09252	7.70467e-07
Hfq-FLAG-antiHfq_1	EG12210	G0-8878:cyaR.ogrK.IGR	mRNA	sRNA:IGR	waaF	cyaR:cyaR.ogrK.IGR	ADP-heptose&mdash;LPS heptosyltransferase 2	small regulatory RNA CyaR:small regulatory RNA CyaR:prophage P2 late control protein OgrK	3795432	3795737	+	2167156	2167201	+	43	248	358843	33702232	16.2844	2.2385e-28
Hfq-FLAG-antiHfq_1	EG30083	EG30090	rRNA	rRNA	rrlH	rrsH	23S ribosomal RNA	16S ribosomal RNA	226611	227096	+	223805	224293	+	43	9482	4560	34047281	33.8599	1.02208e-42
Hfq-FLAG-antiHfq_1	EG10787	G7580	mRNA	mRNA	ptsG	yqiB	EIIBC<sup>glc</sup> - phosphorylated // glucose-specific PTS enzyme IIBC component	DUF1249 domain-containing protein YqiB	1159114	1159168	+	3176859	3176888	-	42	7172	46897	34007255	4.24654	1.76724e-07
Hfq-FLAG-antiHfq_1	mepS.5UTR	G0-8871	5UTR	sRNA	mepS.5UTR	arcZ	peptidoglycan endopeptidase/peptidoglycan L,D-carboxypeptidase	small regulatory RNA ArcZ	2269902	2269945	+	3350669	3350699	+	42	588	573241	33487495	4.1727	6.84425e-07
Hfq-FLAG-antiHfq_1	ung.EST3UTR	G0-8871	3UTR	sRNA	ung.EST3UTR	arcZ	uracil-DNA glycosylase	small regulatory RNA ArcZ	2717422	2717464	+	3350663	3350698	+	42	332	573241	33487751	7.39026	5.31096e-15
Hfq-FLAG-antiHfq_1	EG10300	G0-8871	mRNA	sRNA	ffh	arcZ	signal recognition particle protein component	small regulatory RNA ArcZ	2747770	2747791	-	3350680	3350698	+	42	462	573241	33487621	5.31073	3.24055e-10
Hfq-FLAG-antiHfq_1	EG12434	G0-8871	mRNA	sRNA	ygiM	arcZ	putative signal transduction protein (SH3 domain)	small regulatory RNA ArcZ	3201334	3201383	+	3350674	3350698	+	42	28	573241	33488055	87.6282	3.03557e-49
Hfq-FLAG-antiHfq_1	rpsJ.5UTR	G0-10677	5UTR	sRNA	rpsJ.5UTR	fnrS	30S ribosomal subunit protein S10	small regulatory RNA FnrS	3453301	3453386	-	1409175	1409200	+	42	2303	36373	34022648	17.0586	1.39526e-29
Hfq-FLAG-antiHfq_1	EG10988	mcaS.abgR.IGR	mRNA	IGR	tar	mcaS.abgR.IGR	methyl-accepting chemotaxis protein Tar	small regulatory RNA McaS:putative LysR-type DNA-binding transcriptional regulator AbgR	1971824	1971865	-	1405657	1405711	-	42	797	126850	33933677	14.0972	4.61724e-26
Hfq-FLAG-antiHfq_1	G0-8871	EG10817	sRNA	mRNA	arcZ	rbsD	small regulatory RNA ArcZ	D-ribose pyranase	3350588	3350658	+	3933610	3933700	+	42	514339	848	33546137	3.23033	0.00128909
Hfq-FLAG-antiHfq_1	ylaC.AS	G0-8871	AS	sRNA	ylaC.AS	arcZ	putative inner membrane protein	small regulatory RNA ArcZ	479193	479262	+	3350666	3350698	+	42	28	573241	33488055	87.6282	3.03557e-49
Hfq-FLAG-antiHfq_1	G0-10677	EG10948:maeA.EST5UTR	sRNA	mRNA:5UTR	fnrS	maeA:maeA.EST5UTR	small regulatory RNA FnrS	malate dehydrogenase (oxaloacetate-decarboxylating):malate dehydrogenase (oxaloacetate-decarboxylating)	1409128	1409176	+	1555635	1555710	-	42	217383	323	33843618	20.2441	1.19644e-31
Hfq-FLAG-antiHfq_1	G0-8867	EG50004:rmf.3UTR:rmf.fabA.IGR:fabA.AS	sRNA	mRNA:3UTR:IGR:AS	gcvB	rmf:rmf.3UTR:rmf.fabA.IGR:fabA.AS	small regulatory RNA GcvB	ribosome modulation factor:ribosome modulation factor:ribosome modulation factor:&beta;-hydroxyacyl-acyl carrier protein dehydratase/isomerase:&beta;-hydroxyacyl-acyl carrier protein dehydratase/isomerase	2942805	2942859	+	1015806	1015989	+	42	214564	1798	33844962	3.68465	1.91138e-05
Hfq-FLAG-antiHfq_1	G7875	G0-8878	mRNA	sRNA	tamB	cyaR	translocation and assembly module subunit TamB	small regulatory RNA CyaR	4444132	4444163	+	2167177	2167201	+	42	209	358844	33702271	18.8737	6.52222e-30
Hfq-FLAG-antiHfq_1	rpsB.tsf.TU	EG31116	TU	sRNA	rpsB.tsf.TU	oxyS	30S ribosomal subunit protein S2:protein chain elongation factor EF-Ts	small regulatory RNA OxyS	190511	190761	+	4158277	4158299	-	42	699	7112	34053513	287.702	1.08012e-79
Hfq-FLAG-antiHfq_1	G6577	G0-8867	mRNA	sRNA	cobB	gcvB	CobB-S // protein-lysine deacetylase/desuccinylase/delipoylase	small regulatory RNA GcvB	1179606	1179897	+	2942818	2942902	+	42	545	658524	33402255	3.90892	5.65332e-06
Hfq-FLAG-antiHfq_1	ompC.5UTR	ybiE.ybiC.IGR	5UTR	IGR	ompC.5UTR	ybiE.ybiC.IGR	outer membrane porin C	protein YbiE	2312707	2312847	-	837434	837507	-	42	2398	2219	34056707	268.81	1.0066e-78
Hfq-FLAG-antiHfq_1	G7872	uhpT.EST3UTR:G0-17104	mRNA	3UTR:sRNA	ytfK	uhpT.EST3UTR:uhpU	stringent response modulator YtfK	hexose-6-phosphate:phosphate antiporter:small RNA UhpU	4439520	4439781	+	3845731	3845762	-	42	17303	19937	34024084	4.14242	3.06079e-07
Hfq-FLAG-antiHfq_1	EG10182	G0-8878:cyaR.ogrK.IGR	mRNA	sRNA:IGR	cyoE	cyaR:cyaR.ogrK.IGR	heme O synthase	small regulatory RNA CyaR:small regulatory RNA CyaR:prophage P2 late control protein OgrK	446983	447086	-	2167135	2167201	+	42	587	358844	33701893	6.71985	7.06314e-14
Hfq-FLAG-antiHfq_1	EG20253	G0-8872	mRNA	sRNA	xylR	ryhB	DNA-binding transcriptional dual regulator XylR	small regulatory RNA RyhB	3735895	3736021	+	3580921	3580981	-	42	263	340719	33720342	15.8048	3.42513e-27
Hfq-FLAG-antiHfq_1	EG11385	G0-8878:cyaR.ogrK.IGR	mRNA	sRNA:IGR	ahpF	cyaR:cyaR.ogrK.IGR	alkyl hydroperoxide reductase, AhpF component	small regulatory RNA CyaR:small regulatory RNA CyaR:prophage P2 late control protein OgrK	640409	640690	+	2167159	2167201	+	42	573	358844	33701907	6.88404	3.06841e-14
Hfq-FLAG-antiHfq_1	EG10277:EG11317	G0-8878	mRNA:mRNA	sRNA	fabH:fabD	cyaR	3-oxoacyl-[acyl carrier protein] synthase 3:[acyl-carrier-protein] <i>S</i>-malonyltransferase	small regulatory RNA CyaR	1149411	1149866	+	2167177	2167201	+	42	726	358844	33701754	5.43325	9.57726e-11
Hfq-FLAG-antiHfq_1	EG11119	G0-8878:cyaR.ogrK.IGR	mRNA	sRNA:IGR	yceD	cyaR:cyaR.ogrK.IGR	DUF177 domain-containing protein YceD	small regulatory RNA CyaR:small regulatory RNA CyaR:prophage P2 late control protein OgrK	1147003	1147398	+	2167147	2167201	+	42	1332	358844	33701148	2.96131	0.0129095
Hfq-FLAG-antiHfq_1	EG10286:fecR.EST3UTR:EG10292	EG10291	mRNA:3UTR:mRNA	mRNA	fecA:fecR.EST3UTR:fecR	fecI	ferric citrate outer membrane transporter:ferric citrate regulator FecR:ferric citrate regulator FecR	RNA polymerase sigma factor FecI	4516438	4516884	-	4517717	4518179	-	42	16373	2101	34042850	41.5643	3.58819e-45
Hfq-FLAG-antiHfq_1	EG10391	EG10401	mRNA	mRNA	glpA	glpT	anaerobic glycerol-3-phosphate dehydrogenase subunit A	sn-glycerol 3-phosphate:phosphate antiporter	2352903	2353382	+	2351705	2352192	-	42	5078	22695	34033551	12.4032	3.06643e-24
Hfq-FLAG-antiHfq_1	EG12414	EG12416	mRNA	mRNA	gatA	gatC	galactitol-specific PTS enzyme IIA component	galactitol-specific PTS enzyme IIC component	2174676	2175097	-	2173407	2173884	-	42	6239	2821	34052264	81.2601	3.40618e-57
Hfq-FLAG-antiHfq_1	EG10662	G0-8871	mRNA	sRNA	nth	arcZ	endonuclease III	small regulatory RNA ArcZ	1711944	1711967	+	3350640	3350698	+	41	38	573242	33488045	63.0307	2.79551e-44
Hfq-FLAG-antiHfq_1	G0-8867	EG10248	sRNA	mRNA	gcvB	dppA	small regulatory RNA GcvB	dipeptide ABC transporter periplasmic binding protein	2942696	2942697	+	3707501	3707594	-	41	120396	1222	33939707	9.4582	1.84369e-19
Hfq-FLAG-antiHfq_1	G7739	G0-8872	mRNA	sRNA	hofM	ryhB	DNA utilization protein HofM	small regulatory RNA RyhB	3522466	3522497	-	3580921	3580952	-	41	39	340720	33720566	104.044	4.00425e-53
Hfq-FLAG-antiHfq_1	EG10548	G0-8867	mRNA	sRNA	lspA	gcvB	lipoprotein signal peptidase	small regulatory RNA GcvB	25267	25295	+	2942842	2942902	+	41	259	658525	33402541	8.02955	1.36096e-15
Hfq-FLAG-antiHfq_1	fadB.pepQ.IGR	G0-8867	IGR	sRNA	fadB.pepQ.IGR	gcvB	multifunctional enoyl-CoA hydratase, 3-hydroxyacyl-CoA epimerase, &Delta;<sup>3</sup>-<i>cis</i>- &Delta;<sup>2</sup>-<i>trans</i>-enoyl-CoA isomerase, L-3-hydroxyacyl-CoA dehydrogenase:Xaa-Pro dipeptidase	small regulatory RNA GcvB	4031130	4031166	+	2942831	2942902	+	41	223	658525	33402577	9.32581	9.44737e-18
Hfq-FLAG-antiHfq_1	yihI.EST3UTR:hemN.5UTR	G0-8872	3UTR:5UTR	sRNA	yihI.EST3UTR:hemN.5UTR	ryhB	Der GTPase-activating protein YihI:coproporphyrinogen III dehydrogenase	small regulatory RNA RyhB	4051938	4052024	+	3580921	3580990	-	41	1063	340720	33719542	3.81711	8.36793e-06
Hfq-FLAG-antiHfq_1	EG10990	uhpT.EST3UTR:G0-17104	mRNA	3UTR:sRNA	tdcB	uhpT.EST3UTR:uhpU	catabolic threonine dehydratase	hexose-6-phosphate:phosphate antiporter:small RNA UhpU	3265006	3265186	-	3845731	3845755	-	41	999	19938	34040388	70.0699	6.3579e-53
Hfq-FLAG-antiHfq_1	EG10411	fadA.fre.IGR	mRNA	IGR	gnd	fadA.fre.IGR	6-phosphogluconate dehydrogenase, decarboxylating	3-ketoacyl-CoA thiolase:NAD(P)H-flavin reductase	2100566	2100602	-	4027233	4027250	-	41	324	3169	34057832	1359.98	1.19339e-104
Hfq-FLAG-antiHfq_1	G7147	G0-8872	mRNA	sRNA	mepS	ryhB	peptidoglycan endopeptidase/peptidoglycan L,D-carboxypeptidase	small regulatory RNA RyhB	2270221	2270521	+	3580921	3580979	-	41	479	340720	33720126	8.4711	6.88532e-17
Hfq-FLAG-antiHfq_1	EG11217	G0-8872	mRNA	sRNA	creA	ryhB	PF05981 family protein CreA	small regulatory RNA RyhB	4635521	4635745	+	3580921	3580990	-	41	456	340720	33720149	8.89838	1.24925e-17
Hfq-FLAG-antiHfq_1	EG11159	G0-8878	mRNA	sRNA	argO	cyaR	L-arginine exporter	small regulatory RNA CyaR	3068303	3068685	-	2167170	2167201	+	41	81	358845	33702399	47.5393	1.03312e-42
Hfq-FLAG-antiHfq_1	EG12802	G0-8872	mRNA	sRNA	yrbG	ryhB	putative transport protein YrbG	small regulatory RNA RyhB	3340960	3341263	+	3580921	3580969	-	41	324	340720	33720281	12.5237	7.65918e-23
Hfq-FLAG-antiHfq_1	cpxP.3UTR:G0-16649	EG10398	3UTR:sRNA	mRNA	cpxP.3UTR:cpxQ	glpK	periplasmic protein CpxP:small regulatory RNA CpxQ	glycerol kinase	4106323	4106344	+	4116210	4116481	-	41	30098	4732	34026495	9.79532	1.02527e-19
Hfq-FLAG-antiHfq_1	yqfE.argP.IGR:argP.5UTR:EG10490	G0-8871	IGR:5UTR:mRNA	sRNA	yqfE.argP.IGR:argP.5UTR:argP	arcZ	putative protein YqfE:DNA-binding transcriptional dual regulator ArgP:DNA-binding transcriptional dual regulator ArgP:DNA-binding transcriptional dual regulator ArgP	small regulatory RNA ArcZ	3059728	3059898	+	3350663	3350698	+	41	672	573242	33487411	3.56417	0.000137451
Hfq-FLAG-antiHfq_1	EG11851	G0-8878:cyaR.ogrK.IGR	mRNA	sRNA:IGR	yihY	cyaR:cyaR.ogrK.IGR	PF03631 family membrane protein YihY	small regulatory RNA CyaR:small regulatory RNA CyaR:prophage P2 late control protein OgrK	4076609	4076728	+	2167179	2167201	+	41	240	358845	33702240	16.0444	1.26954e-26
Hfq-FLAG-antiHfq_1	G7195	G0-10677	mRNA	sRNA	folX	fnrS	dihydroneopterin triphosphate 2'-epimerase	small regulatory RNA FnrS	2421298	2421375	+	1409192	1409250	+	41	181	402579	33658565	18.9387	5.90322e-29
Hfq-FLAG-antiHfq_1	EG10823:recA.5UTR:G7409	G0-8867	mRNA:5UTR:mRNA	sRNA	recA:recA.5UTR:pncC	gcvB	DNA recombination/repair protein RecA:DNA recombination/repair protein RecA:NMN aminohydrolase	small regulatory RNA GcvB	2823604	2823921	-	2942815	2942899	+	41	352	570304	33490669	6.84004	2.04912e-13
Hfq-FLAG-antiHfq_1	fepA.5UTR	EG11151:G0-17078:raiA.EST3UTR	5UTR	mRNA:sRNA:3UTR	fepA.5UTR	raiA:raiZ:raiA.EST3UTR	ferric enterobactin outer membrane transporter	ribosome-associated inhibitor A:small RNA RaiZ:ribosome-associated inhibitor A	612463	612583	-	2737405	2737543	+	41	3579	7836	34049910	49.7787	3.62188e-47
Hfq-FLAG-antiHfq_1	EG10883:EG10867	EG10918	mRNA:mRNA	mRNA	rplW:rplD	rpsS	50S ribosomal subunit protein L23:50S ribosomal subunit protein L4	30S ribosomal subunit protein S19	3451434	3451893	-	3450142	3450584	-	41	6335	5870	34049120	37.5409	2.75169e-42
Hfq-FLAG-antiHfq_1	fecR.EST3UTR	EG10287	3UTR	mRNA	fecR.EST3UTR	fecB	ferric citrate regulator FecR	ferric citrate ABC transporter periplasmic binding protein	4516316	4516709	-	4513701	4514190	-	41	17685	3423	34040217	23.055	6.35771e-34
Hfq-FLAG-antiHfq_1	EG12419	EG12414	mRNA	mRNA	gatY	gatA	tagatose-1,6-bisphosphate aldolase 2	galactitol-specific PTS enzyme IIA component	2176404	2176863	-	2174497	2174878	-	41	10788	5518	34045019	23.4485	5.87687e-35
Hfq-FLAG-antiHfq_1	EG10401	EG10399	mRNA	mRNA	glpT	glpQ	sn-glycerol 3-phosphate:phosphate antiporter	glycerophosphoryl diester phosphodiesterase GlpQ	2351731	2352178	-	2350506	2350975	-	41	25472	5414	34030439	10.1174	1.01918e-20
Hfq-FLAG-antiHfq_1	racR.EST3UTR	G0-8871	3UTR	sRNA	racR.EST3UTR	arcZ	Rac prophage; DNA-binding transcriptional repressor RacR	small regulatory RNA ArcZ	1419708	1419715	-	3350679	3350698	+	40	13	573243	33488070	179.75	4.13585e-53
Hfq-FLAG-antiHfq_1	tRNAnn131	mcaS.abgR.IGR	5UTR	IGR	metY.5UTR	mcaS.abgR.IGR	tRNA-initiator Met(CAU)	small regulatory RNA McaS:putative LysR-type DNA-binding transcriptional regulator AbgR	3318315	3318375	-	1405657	1405698	-	40	891	125138	33935297	12.1743	2.74422e-22
Hfq-FLAG-antiHfq_1	G0-8871	fliZ.fliA.TU	sRNA	TU	arcZ	fliZ.fliA.TU	small regulatory RNA ArcZ	DNA-binding transcriptional regulator FliZ:RNA polymerase sigma factor FliA	3350641	3350648	+	2001010	2001066	-	40	496653	617	33564056	4.38123	5.38239e-07
Hfq-FLAG-antiHfq_1	treC.treB.TU	cspC.EST3UTR	TU	3UTR	treC.treB.TU	cspC.EST3UTR	trehalose-6-phosphate hydrolase:trehalose-specific PTS enzyme IIBC component	transcription antiterminator and regulator of mRNA stability CspC	4464742	4464762	-	1907152	1907153	-	40	1740	360	34059226	2174.92	3.65321e-110
Hfq-FLAG-antiHfq_1	G0-8871	G7139	sRNA	mRNA	arcZ	rcnB	small regulatory RNA ArcZ	periplasmic protein involved in nickel/cobalt export	3350587	3350656	+	2187102	2187127	+	40	514341	32	33546953	81.529	1.4143e-46
Hfq-FLAG-antiHfq_1	secB.grxC.TU	EG10982:sucD.EST3UTR:G0-17009	TU	mRNA:3UTR:sRNA	secB.grxC.TU	sucD:sucD.EST3UTR:sdhX	protein export chaperone SecB:oxidized glutaredoxin 3 // reduced glutaredoxin 3	succinyl-CoA synthetase subunit &alpha;:succinyl-CoA synthetase subunit &alpha;:small regulatory RNA SdhX	3784127	3784172	-	765009	765149	+	40	811	213126	33847389	7.833	2.11797e-15
Hfq-FLAG-antiHfq_1	EG10958	G0-17021.AS:G0-10671	mRNA	AS:sRNA	soxS	mgtT.AS:mgrR	DNA-binding transcriptional dual regulator SoxS	protein MgtT:small regulatory RNA MgrR	4277265	4277423	-	1622817	1622844	-	40	424	22109	34038793	145.244	1.35035e-63
Hfq-FLAG-antiHfq_1	EG10543	G0-8872	mRNA	sRNA	lpd	ryhB	lipoamide dehydrogenase	small regulatory RNA RyhB	127828	127981	+	3580921	3580984	-	40	310	340721	33720295	12.77	1.87662e-22
Hfq-FLAG-antiHfq_1	EG11319	G0-8872	mRNA	sRNA	galU	ryhB	UTP&mdash;glucose-1-phosphate uridylyltransferase	small regulatory RNA RyhB	1291363	1291713	+	3580922	3580976	-	40	290	340721	33720315	13.6507	1.87323e-23
Hfq-FLAG-antiHfq_1	G7851:bsmA.EST3UTR	G0-8872	mRNA:3UTR	sRNA	yjfN:bsmA.EST3UTR	ryhB	protease activator YjfN:DUF1471 domain-containing putative lipoprotein BsmA	small regulatory RNA RyhB	4416073	4416390	-	3580922	3580969	-	40	121	340721	33720484	32.7167	1.964e-36
Hfq-FLAG-antiHfq_1	EG11095	G0-8878	mRNA	sRNA	acpH	cyaR	acyl carrier protein phosphodiesterase	small regulatory RNA CyaR	424457	424542	-	2167156	2167201	+	40	22	358846	33702458	170.762	1.21606e-56
Hfq-FLAG-antiHfq_1	EG12522	G0-8878:cyaR.ogrK.IGR	mRNA	sRNA:IGR	garD	cyaR:cyaR.ogrK.IGR	GarD	small regulatory RNA CyaR:small regulatory RNA CyaR:prophage P2 late control protein OgrK	3276708	3276784	+	2167154	2167201	+	40	772	358846	33701708	4.86616	5.79486e-09
Hfq-FLAG-antiHfq_1	EG10405	G0-8871	mRNA	sRNA	gltP	arcZ	glutamate/aspartate : H<sup>+</sup> symporter GltP	small regulatory RNA ArcZ	4294422	4294529	+	3350666	3350698	+	40	138	573243	33487945	16.9329	6.86673e-26
Hfq-FLAG-antiHfq_1	ompA.5UTR	narP.ccmH.IGR:ccmH.AS	5UTR	IGR:AS	ompA.5UTR	narP.ccmH.IGR:ccmH.AS	outer membrane protein A	DNA-binding transcriptional dual regulator NarP-phosphorylated // DNA-binding transcriptional dual regulator NarP:holocytochrome <I>c</I> synthase CcmH component:holocytochrome <I>c</I> synthase CcmH component	1020069	1020144	-	2291337	2291360	+	40	4482	429	34056415	708.484	5.71271e-91
Hfq-FLAG-antiHfq_1	EG10576	G0-8878:cyaR.ogrK.IGR	mRNA	sRNA:IGR	mdh	cyaR:cyaR.ogrK.IGR	malate dehydrogenase	small regulatory RNA CyaR:small regulatory RNA CyaR:prophage P2 late control protein OgrK	3383902	3383999	-	2167157	2167201	+	40	271	358846	33702209	13.8625	4.13443e-24
Hfq-FLAG-antiHfq_1	G6964	G0-8871	mRNA	sRNA	yeaC	arcZ	DUF1315 domain-containing protein YeaC	small regulatory RNA ArcZ	1861746	1862061	-	3350622	3350698	+	40	463	573243	33487620	5.0469	8.39528e-09
Hfq-FLAG-antiHfq_1	EG11018	G0-8878	mRNA	sRNA	trg	cyaR	methyl-accepting chemotaxis protein Trg	small regulatory RNA CyaR	1492436	1492600	+	2167150	2167201	+	40	446	358846	33702034	8.42312	3.06951e-16
Hfq-FLAG-antiHfq_1	EG12127	uhpT.EST3UTR:G0-17104:EG11054	mRNA	3UTR:sRNA:mRNA	treB	uhpT.EST3UTR:uhpU:uhpT	trehalose-specific PTS enzyme IIBC component	hexose-6-phosphate:phosphate antiporter:small RNA UhpU:hexose-6-phosphate:phosphate antiporter	4464761	4464926	-	3845731	3845913	-	40	3956	21180	34036190	16.2487	3.3974e-27
Hfq-FLAG-antiHfq_1	EG11748	G0-8878:cyaR.ogrK.IGR	mRNA	sRNA:IGR	yadD	cyaR:cyaR.ogrK.IGR		small regulatory RNA CyaR:small regulatory RNA CyaR:prophage P2 late control protein OgrK	147611	147792	+	2167175	2167201	+	40	502	358846	33701978	7.48348	1.611e-14
Hfq-FLAG-antiHfq_1	EG11447	G0-8878	mRNA	sRNA	csrA	cyaR	carbon storage regulator	small regulatory RNA CyaR	2819041	2819163	-	2167181	2167201	+	40	530	358846	33701950	7.08812	9.75392e-14
Hfq-FLAG-antiHfq_1	yggX.mltC.TU:G7533	G0-8867	TU:mRNA	sRNA	yggX.mltC.TU:mltC	gcvB	putative Fe<sup>2+</sup>-trafficking protein:membrane-bound lytic murein transglycosylase C:membrane-bound lytic murein transglycosylase C	small regulatory RNA GcvB	3104402	3104791	+	2942726	2942849	+	40	574	686238	33374514	3.38913	0.000360085
Hfq-FLAG-antiHfq_1	EG11198	G0-8872	mRNA	sRNA	glmU	ryhB	fused N-acetylglucosamine-1-phosphate uridyltransferase and glucosamine-1-phosphate acetyltransferase	small regulatory RNA RyhB	3913927	3914295	-	3580921	3580929	-	40	596	340721	33720009	6.64206	7.88656e-13
Hfq-FLAG-antiHfq_1	EG10016	G0-8878:cyaR.ogrK.IGR	mRNA	sRNA:IGR	garL	cyaR:cyaR.ogrK.IGR	&alpha;-dehydro-&beta;-deoxy-<i>D</i>-glucarate aldolase	small regulatory RNA CyaR:small regulatory RNA CyaR:prophage P2 late control protein OgrK	3273403	3273597	-	2167150	2167201	+	40	693	358846	33701787	5.4209	3.51725e-10
Hfq-FLAG-antiHfq_1	EG10993	G0-8878:cyaR.ogrK.IGR	mRNA	sRNA:IGR	tdh	cyaR:cyaR.ogrK.IGR	threonine dehydrogenase	small regulatory RNA CyaR:small regulatory RNA CyaR:prophage P2 late control protein OgrK	3790414	3790694	-	2167157	2167201	+	40	752	358846	33701728	4.99558	7.16634e-09
Hfq-FLAG-antiHfq_1	EG12801	G0-8878:cyaR.ogrK.IGR	mRNA	sRNA:IGR	mlaF	cyaR:cyaR.ogrK.IGR	intermembrane phospholipid transport system, ATP binding subunit MlaF	small regulatory RNA CyaR:small regulatory RNA CyaR:prophage P2 late control protein OgrK	3339433	3339823	-	2167163	2167201	+	40	209	358846	33702271	17.9748	1.61685e-27
Hfq-FLAG-antiHfq_1	G7313:hda.EST5UTR	G0-8878:cyaR.ogrK.IGR	mRNA:5UTR	sRNA:IGR	hda:hda.EST5UTR	cyaR:cyaR.ogrK.IGR	inibitor of reinitiation of DNA replication:inibitor of reinitiation of DNA replication	small regulatory RNA CyaR:small regulatory RNA CyaR:prophage P2 late control protein OgrK	2618417	2618806	-	2167157	2167201	+	40	262	358846	33702218	14.3387	3.874e-24
Hfq-FLAG-antiHfq_1	EG12331	G0-8871	mRNA	sRNA	clcA	arcZ	chloride:H<sup>+</sup> antiporter ClcA	small regulatory RNA ArcZ	176415	176500	+	3350674	3350698	+	39	140	573244	33487943	16.2737	1.45463e-24
Hfq-FLAG-antiHfq_1	EG12087	G0-8872	mRNA	sRNA	nuoG	ryhB	NADH:quinone oxidoreductase subunit G	small regulatory RNA RyhB	2399612	2399683	-	3580921	3580955	-	39	972	340722	33719633	3.97083	1.10542e-05
Hfq-FLAG-antiHfq_1	G0-8871	EG12120	sRNA	mRNA	arcZ	rssA	small regulatory RNA ArcZ	putative patatin-like phospholipase RssA	3350641	3350654	+	1289218	1289256	+	39	496654	211	33564462	12.4913	4.67998e-21
Hfq-FLAG-antiHfq_1	yihG.5UTR	cpxP.3UTR:G0-16649:fieF.EST5UTR	5UTR	3UTR:sRNA:5UTR	yihG.5UTR	cpxP.3UTR:cpxQ:fieF.EST5UTR	1-acylglycerol-3-phosphate <i>O</i>-acyltransferase YihG	periplasmic protein CpxP:small regulatory RNA CpxQ:Zn<sup>2+</sup>/Fe<sup>2+</sup>/Cd<sup>2+</sup> exporter	4046613	4046627	-	4106354	4106388	+	39	42	38904	34022381	812.056	1.93743e-85
Hfq-FLAG-antiHfq_1	EG11356	EG31116	mRNA	sRNA	fliZ	oxyS	DNA-binding transcriptional regulator FliZ	small regulatory RNA OxyS	2000917	2000937	-	4158294	4158344	-	39	553	7995	34052779	300.382	2.72615e-74
Hfq-FLAG-antiHfq_1	EG10671	mcaS.abgR.IGR:G0-8899	mRNA	IGR:sRNA	ompF	mcaS.abgR.IGR:mcaS	outer membrane porin F	small regulatory RNA McaS:putative LysR-type DNA-binding transcriptional regulator AbgR:small regulatory RNA McaS	986604	986691	-	1405657	1405716	-	39	1490	126853	33932984	7.00164	2.16221e-13
Hfq-FLAG-antiHfq_1	EG10139	G0-17021.AS:G0-10671	mRNA	AS:sRNA	cdsA	mgtT.AS:mgrR	CDP-diglyceride synthetase	protein MgtT:small regulatory RNA MgrR	196362	196473	+	1622817	1622834	-	39	399	22110	34038818	150.48	1.89821e-62
Hfq-FLAG-antiHfq_1	G6668	G0-17102	mRNA	sRNA	ynaJ	fliX	DUF2534 domain-containing protein YnaJ	small RNA FliX	1397520	1397597	+	2001911	2002251	-	39	67	200164	33861096	98.4702	5.74701e-52
Hfq-FLAG-antiHfq_1	G0-8872	EG10653	sRNA	mRNA	ryhB	nirB	small regulatory RNA RyhB	nitrite reductase (NADH) large subunit	3580988	3581016	-	3494018	3494047	+	39	128498	1574	33931255	6.5428	2.02177e-12
Hfq-FLAG-antiHfq_1	EG10677	G0-8878:cyaR.ogrK.IGR	mRNA	sRNA:IGR	oppD	cyaR:cyaR.ogrK.IGR	murein tripeptide ABC transporter / oligopeptide ABC transporter ATP binding subunit OppD	small regulatory RNA CyaR:small regulatory RNA CyaR:prophage P2 late control protein OgrK	1304841	1304988	+	2167177	2167201	+	39	91	358847	33702389	40.2508	3.87012e-38
Hfq-FLAG-antiHfq_1	yeeA.EST3UTR	glnA.3UTR:glnZ	3UTR	3UTR:sRNA	yeeA.EST3UTR	glnA.3UTR:glnZ	putative transporter YeeA	adenylyl-[glutamine synthetase] // glutamine synthetase:small regulatory RNA GlnZ	2079447	2079469	-	4056425	4056580	-	39	133	167609	33893585	59.2971	2.006e-45
Hfq-FLAG-antiHfq_1	ftsX.EST3UTR	G0-8866:micA.gshA.IGR	3UTR	sRNA:IGR	ftsX.EST3UTR	micA:micA.gshA.IGR	cell division protein FtsX	small regulatory RNA MicA:small regulatory RNA MicA:glutamate&mdash;cysteine ligase	3600920	3601052	-	2814859	2814878	+	39	215	80184	33980928	76.873	1.49566e-50
Hfq-FLAG-antiHfq_1	EG10890	G0-8867	mRNA	sRNA	rpmF	gcvB	50S ribosomal subunit protein L32	small regulatory RNA GcvB	1147410	1147468	+	2942729	2942896	+	39	214	686239	33374874	8.86329	6.8422e-16
Hfq-FLAG-antiHfq_1	maeB.EST5UTR	EG30098	5UTR	sRNA	maeB.EST5UTR	spf	malate dehydrogenase (oxaloacetate-decarboxylating) (NADP<sup>+</sup>)	small regulatory RNA Spot 42	2578405	2578481	-	4049938	4050009	+	39	181	325199	33735947	22.3527	5.14813e-30
Hfq-FLAG-antiHfq_1	G0-8867	yifK.EST5UTR:EG11459	sRNA	5UTR:mRNA	gcvB	yifK.EST5UTR:yifK	small regulatory RNA GcvB	putative transporter YifK:putative transporter YifK	2942696	2942789	+	3980806	3980893	+	39	481429	377	33579521	7.21548	2.35008e-13
Hfq-FLAG-antiHfq_1	EG10255	G0-8872	mRNA	sRNA	eco	ryhB	serine protease inhibitor ecotin	small regulatory RNA RyhB	2304053	2304290	+	3580921	3580941	-	39	427	340722	33720178	9.03913	9.54504e-17
Hfq-FLAG-antiHfq_1	G0-8867	EG11350:waaS.waaP.TU:EG11340	sRNA	mRNA:TU:mRNA	gcvB	waaS:waaS.waaP.TU:waaP	small regulatory RNA GcvB	lipopolysaccharide core biosynthesis protein WaaS:lipopolysaccharide core biosynthesis protein WaaS:lipopolysaccharide core heptose (I) kinase:lipopolysaccharide core heptose (I) kinase	2942696	2942795	+	3805051	3805272	-	39	481429	279	33579619	9.74998	1.4221e-17
Hfq-FLAG-antiHfq_1	EG10703	G0-10677	mRNA	sRNA	pgk	fnrS	phosphoglycerate kinase	small regulatory RNA FnrS	3072510	3072641	-	1409232	1409250	+	39	1153	366166	33694008	3.1125	0.0128375
Hfq-FLAG-antiHfq_1	EG10882	G0-17102	mRNA	sRNA	rplV	fliX	50S ribosomal subunit protein L22	small RNA FliX	3449801	3450099	-	2001912	2001918	-	39	2717	136821	33921789	3.55878	0.000160576
Hfq-FLAG-antiHfq_1	G6660	glnA.3UTR:glnZ	mRNA	3UTR:sRNA	tpx	glnA.3UTR:glnZ	lipid hydroperoxide peroxidase	adenylyl-[glutamine synthetase] // glutamine synthetase:small regulatory RNA GlnZ	1388717	1388845	-	4056425	4056590	-	39	919	167609	33892799	8.58142	2.74944e-16
Hfq-FLAG-antiHfq_1	G6282	G0-8878:cyaR.ogrK.IGR	mRNA	sRNA:IGR	ybbY	cyaR:cyaR.ogrK.IGR	putative purine transporter	small regulatory RNA CyaR:small regulatory RNA CyaR:prophage P2 late control protein OgrK	540572	540632	+	2167180	2167201	+	39	7	358847	33702473	523.262	2.10229e-63
Hfq-FLAG-antiHfq_1	EG10033	G0-8878:cyaR.ogrK.IGR	mRNA	sRNA:IGR	agp	cyaR:cyaR.ogrK.IGR	glucose-1-phosphatase	small regulatory RNA CyaR:small regulatory RNA CyaR:prophage P2 late control protein OgrK	1066292	1066393	+	2167165	2167201	+	39	96	358847	33702384	38.1544	2.08478e-37
Hfq-FLAG-antiHfq_1	G0-8867	G363	sRNA	mRNA	gcvB	flgG	small regulatory RNA GcvB	flagellar basal-body rod protein FlgG	2942696	2942845	+	1135001	1135099	+	39	696035	495	33364797	3.77674	9.61414e-05
Hfq-FLAG-antiHfq_1	yncL.EST3UTR:G0-8887	G6586	3UTR:mRNA	mRNA	yncL.EST3UTR:yncL	ymfH	uncharacterized protein YncL:uncharacterized protein YncL	e14 prophage; putative protein YmfH	1517063	1517150	-	1201194	1201231	-	39	1475	3374	34056478	266.887	1.31783e-72
Hfq-FLAG-antiHfq_1	nsrR.5UTR:EG11212	G0-8878:cyaR.ogrK.IGR	5UTR:mRNA	sRNA:IGR	nsrR.5UTR:nsrR	cyaR:cyaR.ogrK.IGR	DNA-binding transcriptional regulator NsrR:DNA-binding transcriptional regulator NsrR	small regulatory RNA CyaR:small regulatory RNA CyaR:prophage P2 late control protein OgrK	4406162	4406355	+	2167144	2167201	+	39	306	358847	33702174	11.9699	8.92513e-21
Hfq-FLAG-antiHfq_1	EG10339	G0-8872	mRNA	sRNA	ftsA	ryhB	cell division protein FtsA	small regulatory RNA RyhB	104560	104899	+	3580921	3580981	-	39	1050	340722	33719555	3.67584	0.000135226
Hfq-FLAG-antiHfq_1	yecT.AS:flhE.yecT.IGR:G7027	G0-8878	AS:IGR:mRNA	sRNA	yecT.AS:flhE.yecT.IGR:flhE	cyaR	protein YecT:flagellar protein FlhE:protein YecT:flagellar protein FlhE	small regulatory RNA CyaR	1962331	1962738	-	2167168	2167201	+	39	565	358847	33701915	6.48278	5.05204e-12
Hfq-FLAG-antiHfq_1	EG11176	EG12760	mRNA	mRNA	garR	garP	tartronate semialdehyde reductase	galactarate/D-glucarate transporter GarP	3272409	3272895	-	3274403	3274858	-	39	2534	14375	34044418	36.4499	6.24191e-40
Hfq-FLAG-antiHfq_1	EG30083	EG30090	rRNA	rRNA	rrlH	rrsH	23S ribosomal RNA	16S ribosomal RNA	227610	228084	+	224106	224599	+	39	5045	4513	34051769	58.3281	2.93804e-47
Hfq-FLAG-antiHfq_1	G7128	EG12416	mRNA	mRNA	gatZ	gatC	putative tagatose-1,6-bisphosphate aldolase 2 chaperone	galactitol-specific PTS enzyme IIC component	2175458	2175900	-	2173154	2173557	-	39	14664	3593	34043070	25.199	1.91593e-33
Hfq-FLAG-antiHfq_1	EG10391	EG10392	mRNA	mRNA	glpA	glpB	anaerobic glycerol-3-phosphate dehydrogenase subunit A	anaerobic glycerol-3-phosphate dehydrogenase subunit B	2352928	2353393	+	2354313	2354791	+	39	5081	4686	34051560	55.7764	1.61979e-46
Hfq-FLAG-antiHfq_1	EG12760	EG11176	mRNA	mRNA	garP	garR	galactarate/D-glucarate transporter GarP	tartronate semialdehyde reductase	3274405	3274831	-	3272040	3272479	-	39	16149	2741	34042437	29.9937	3.22981e-37
Hfq-FLAG-antiHfq_1	EG11284	micA.gshA.IGR	mRNA	IGR	fabZ	micA.gshA.IGR	3-hydroxy-acyl-[acyl-carrier-protein] dehydratase	small regulatory RNA MicA:glutamate&mdash;cysteine ligase	202110	202194	+	2814826	2814879	+	38	1696	80185	33979447	9.49469	2.36454e-17
Hfq-FLAG-antiHfq_1	essD.5UTR	G0-9941:sgrS.setA.TU	5UTR	sRNA:TU	essD.5UTR	sgrS:sgrS.setA.TU	DLP12 prophage; putative phage lysis protein	small regulatory RNA SgrS:small regulatory RNA SgrS:sugar exporter SetA	577229	577246	+	77558	77594	+	38	273	5275	34055780	898.647	9.67058e-90
Hfq-FLAG-antiHfq_1	ldrA.rdlA.IGR:G0-9603	dppA.5UTR	IGR:sRNA	5UTR	ldrA.rdlA.IGR:rdlA	dppA.5UTR	small toxic polypeptide LdrA:putative antisense regulatory RNA RdlA:putative antisense regulatory RNA RdlA	dipeptide ABC transporter periplasmic binding protein	1269322	1269337	+	3707706	3707774	-	38	654	6253	34054421	316.44	3.33744e-73
Hfq-FLAG-antiHfq_1	EG12866	G0-8871	mRNA	sRNA	proQ	arcZ	RNA chaperone ProQ	small regulatory RNA ArcZ	1915410	1915478	-	3350663	3350698	+	38	564	573245	33487519	3.93593	4.85137e-05
Hfq-FLAG-antiHfq_1	G0-8866	G6909	sRNA	mRNA	micA	sufB	small regulatory RNA MicA	Fe-S cluster scaffold complex subunit SufB	2814801	2814834	+	1763651	1763693	-	38	77911	679	33982738	24.4103	1.26012e-31
Hfq-FLAG-antiHfq_1	G7627	G0-8871	mRNA	sRNA	tdcE	arcZ	activated 2-ketobutyrate formate-lyase / pyruvate formate-lyase 4 // 2-ketobutyrate formate-lyase/pyruvate formate-lyase 4	small regulatory RNA ArcZ	3261949	3262000	-	3350680	3350698	+	38	19	573245	33488064	116.837	1.00134e-46
Hfq-FLAG-antiHfq_1	G7667	rydC.EST3UTR:G0-10592	mRNA	3UTR:sRNA	yrbL	rydC.EST3UTR:rydC	protein kinase-like domain-containing protein YrbL	small regulatory RNA RydC:small regulatory RNA RydC	3348432	3348480	+	1491441	1491478	-	38	83	733205	33328040	20.8109	1.67616e-26
Hfq-FLAG-antiHfq_1	EG10840	G0-8871	mRNA	sRNA	rfe	arcZ	UDP-<i>N</i>-acetylglucosamine&mdash;undecaprenyl-phosphate <i>N</i>-acetylglucosaminephosphotransferase	small regulatory RNA ArcZ	3968013	3968073	+	3350673	3350698	+	38	289	573245	33487794	7.68125	1.33032e-13
Hfq-FLAG-antiHfq_1	EG10023	EG10026	mRNA	mRNA	aceB	aceK	malate synthase A	isocitrate dehydrogenase kinase/phosphatase	4216760	4216763	+	4218895	4218964	+	38	37	298332	33762959	116.231	9.0095e-51
Hfq-FLAG-antiHfq_1	EG10593	uhpT.EST3UTR:G0-17104:EG11054	mRNA	3UTR:sRNA:mRNA	mglB	uhpT.EST3UTR:uhpU:uhpT	D-galactose/methyl-galactoside ABC transporter periplasmic binding protein	hexose-6-phosphate:phosphate antiporter:small RNA UhpU:hexose-6-phosphate:phosphate antiporter	2240226	2240385	-	3845731	3845777	-	38	464	19941	34040923	139.804	1.23373e-59
Hfq-FLAG-antiHfq_1	G0-8871	G7162	sRNA	mRNA	arcZ	yfaY	small regulatory RNA ArcZ	IPR008135 CinA family protein YfaY	3350577	3350656	+	2363523	2363618	-	38	514343	214	33546771	11.5816	2.66493e-19
Hfq-FLAG-antiHfq_1	sstT.5UTR	ydiJ.EST5UTR	5UTR	5UTR	sstT.5UTR	ydiJ.EST5UTR	serine/threonine:Na+ symporter	D-2-hydroxyglutarate dehydrogenase	3239863	3239878	+	1768625	1768734	-	38	117027	1210	33943091	9.10885	1.10626e-16
Hfq-FLAG-antiHfq_1	dxr.EST3UTR:G0-17084	EG31116	3UTR:mRNA	sRNA	dxr.EST3UTR:ispZ	oxyS	1-deoxy-D-xylulose 5-phosphate reductoisomerase:small regulatory RNA IspZ	small regulatory RNA OxyS	194768	194816	+	4158277	4158296	-	38	988	7116	34053224	184.056	1.82791e-64
Hfq-FLAG-antiHfq_1	EG12144	G0-8872	mRNA	sRNA	pgm	ryhB	phosphoglucomutase	small regulatory RNA RyhB	713843	713906	+	3580921	3580950	-	38	532	340723	33720073	7.06902	8.82668e-13
Hfq-FLAG-antiHfq_1	nadE.5UTR	G0-8867	5UTR	sRNA	nadE.5UTR	gcvB	NH<sub>3</sub>-dependent NAD<sup>+</sup> synthetase	small regulatory RNA GcvB	1822428	1822480	+	2942762	2942900	+	38	544	686240	33374544	3.39722	0.00282308
Hfq-FLAG-antiHfq_1	EG10593	G0-17102	mRNA	sRNA	mglB	fliX	D-galactose/methyl-galactoside ABC transporter periplasmic binding protein	small RNA FliX	2240223	2240332	-	2001911	2001918	-	38	464	136822	33924042	20.3057	1.53528e-28
Hfq-FLAG-antiHfq_1	EG11556	G0-8867	mRNA	sRNA	talB	gcvB	transaldolase B	small regulatory RNA GcvB	8607	8697	+	2942815	2942945	+	38	498	658528	33402302	3.8704	7.94962e-05
Hfq-FLAG-antiHfq_1	crfC.5UTR	mcaS.abgR.IGR	5UTR	IGR	crfC.5UTR	mcaS.abgR.IGR		small regulatory RNA McaS:putative LysR-type DNA-binding transcriptional regulator AbgR	4327046	4327122	+	1405657	1405679	-	38	395	125140	33935793	26.0885	2.21684e-32
Hfq-FLAG-antiHfq_1	EG11743	G0-8872	mRNA	sRNA	yddB	ryhB	putative TonB-dependent receptor YddB	small regulatory RNA RyhB	1577152	1577229	-	3580921	3580938	-	38	133	340723	33720472	28.2764	2.42634e-32
Hfq-FLAG-antiHfq_1	G7090	G0-8872	mRNA	sRNA	wzzB	ryhB	O-antigen co-polymerase	small regulatory RNA RyhB	2098149	2098296	-	3580921	3580967	-	38	369	340723	33720236	10.1917	7.10732e-18
Hfq-FLAG-antiHfq_1	EG12760	cpxP.3UTR:G0-16649:fieF.EST5UTR	mRNA	3UTR:sRNA:5UTR	garP	cpxP.3UTR:cpxQ:fieF.EST5UTR	galactarate/D-glucarate transporter GarP	periplasmic protein CpxP:small regulatory RNA CpxQ:Zn<sup>2+</sup>/Fe<sup>2+</sup>/Cd<sup>2+</sup> exporter	3273848	3274056	-	4106356	4106388	+	38	2465	38905	34019958	13.4802	1.13047e-22
Hfq-FLAG-antiHfq_1	EG11545	gcvB.ygdI.IGR	mRNA	IGR	flgL	gcvB.ygdI.IGR	flagellar hook-filament junction protein 2	small regulatory RNA GcvB:DUF903 domain-containing lipoprotein YgdI	1140277	1140569	+	2942901	2942974	+	38	4586	88183	33968559	3.19185	0.00836378
Hfq-FLAG-antiHfq_1	G7606	G0-8878	mRNA	sRNA	ygjR	cyaR	putative oxidoreductase YgjR	small regulatory RNA CyaR	3237822	3237987	+	2167157	2167201	+	38	218	358848	33702262	16.371	1.4649e-24
Hfq-FLAG-antiHfq_1	EG11394	G0-8872	mRNA	sRNA	fabR	ryhB	DNA-binding transcriptional repressor FabR	small regulatory RNA RyhB	4161602	4162086	+	3580920	3580979	-	38	1012	340723	33719593	3.71607	0.000178639
Hfq-FLAG-antiHfq_1	EG12385	G0-8878:cyaR.ogrK.IGR	mRNA	sRNA:IGR	rcsD	cyaR:cyaR.ogrK.IGR	RcsD-<i>N</i>-phospho-L-histidine // RcsD phosphotransferase	small regulatory RNA CyaR:small regulatory RNA CyaR:prophage P2 late control protein OgrK	2315827	2315888	+	2167166	2167201	+	38	232	358848	33702248	15.3831	1.12282e-23
Hfq-FLAG-antiHfq_1	tnaC.tnaA.TU	EG30098	TU	sRNA	tnaC.tnaA.TU	spf	<i>tnaAB</i> operon leader peptide:tryptophanase	small regulatory RNA Spot 42	3888604	3888688	+	4049943	4050009	+	38	262	325200	33735866	15.0461	1.83926e-23
Hfq-FLAG-antiHfq_1	G0-8867	EG11694	sRNA	mRNA	gcvB	yidF	small regulatory RNA GcvB	uncharacterized protein YidF	2942696	2942851	+	3855518	3855602	-	38	696036	386	33364906	4.71905	3.57643e-07
Hfq-FLAG-antiHfq_1	EG10638	G0-8878	mRNA	sRNA	narG	cyaR	nitrate reductase A subunit &alpha;	small regulatory RNA CyaR	1282103	1282278	+	2167163	2167201	+	38	1067	358848	33701413	3.3447	0.00310747
Hfq-FLAG-antiHfq_1	EG10909:rpsJ.5UTR:gspB.EST3UTR	xylB.xylA.TU	mRNA:5UTR:3UTR	TU	rpsJ:rpsJ.5UTR:gspB.EST3UTR	xylB.xylA.TU	30S ribosomal subunit protein S10:30S ribosomal subunit protein S10:putative general secretion pathway protein B	xylulokinase:xylose isomerase	3453041	3453441	-	3729385	3729407	-	38	10073	1653	34049602	77.7077	1.6963e-50
Hfq-FLAG-antiHfq_1	G7622	EG12754	mRNA	mRNA	yhaM	yhaO			3255707	3256186	-	3257124	3257593	-	38	1434	5104	34054790	176.808	6.74515e-64
Hfq-FLAG-antiHfq_1	EG12754	G7622	mRNA	mRNA	yhaO	yhaM			3257576	3257979	-	3256038	3256483	-	38	11133	2193	34048002	52.9937	2.50645e-44
Hfq-FLAG-antiHfq_1	EG10909	EG10867	mRNA	mRNA	rpsJ	rplD	30S ribosomal subunit protein S10	50S ribosomal subunit protein L4	3453042	3453355	-	3451819	3452212	-	38	9377	7878	34044073	17.5124	6.51891e-27
Hfq-FLAG-antiHfq_1	G6325	G0-8872	mRNA	sRNA	ybdJ	ryhB	DUF1158 domain-containing protein YbdJ	small regulatory RNA RyhB	606004	606062	-	3580922	3580981	-	37	300	340724	33720305	12.2059	9.24878e-20
Hfq-FLAG-antiHfq_1	EG10981	G0-10677	mRNA	sRNA	sucC	fnrS	succinyl-CoA synthetase subunit &beta;	small regulatory RNA FnrS	763204	763271	+	1409205	1409250	+	37	502	366168	33694659	6.78233	9.91005e-12
Hfq-FLAG-antiHfq_1	EG10015	G0-8872	mRNA	sRNA	rodZ	ryhB	cytoskeleton protein RodZ	small regulatory RNA RyhB	2642343	2642400	-	3580921	3580923	-	37	106	340724	33720499	34.5452	4.84115e-34
Hfq-FLAG-antiHfq_1	cpxP.3UTR:G0-16649	G7254	3UTR:sRNA	mRNA	cpxP.3UTR:cpxQ	mntH	periplasmic protein CpxP:small regulatory RNA CpxQ	Mn<sup>2+</sup>/Fe<sup>2+</sup>: H<sup>+</sup> symporter MntH	4106329	4106343	+	2512204	2512288	-	37	30102	2300	34028927	18.1856	1.92179e-26
Hfq-FLAG-antiHfq_1	EG10743	G0-8872	mRNA	sRNA	pnp	ryhB	polynucleotide phosphorylase	small regulatory RNA RyhB	3309059	3309182	-	3580921	3580967	-	37	500	340724	33720105	7.32349	8.81135e-13
Hfq-FLAG-antiHfq_1	G0-8871	EG10790	sRNA	mRNA	arcZ	purA	small regulatory RNA ArcZ	adenylosuccinate synthetase	3350573	3350658	+	4404801	4404821	+	37	514344	384	33546601	6.28442	1.41812e-10
Hfq-FLAG-antiHfq_1	topA.cysB.IGR:cysB.5UTR	G0-16649:fieF.EST5UTR	IGR:5UTR	sRNA:5UTR	topA.cysB.IGR:cysB.5UTR	cpxQ:fieF.EST5UTR	DNA topoisomerase 1:DNA-binding transcriptional dual regulator CysB:DNA-binding transcriptional dual regulator CysB	small regulatory RNA CpxQ:Zn<sup>2+</sup>/Fe<sup>2+</sup>/Cd<sup>2+</sup> exporter	1333771	1333846	+	4106380	4106388	+	37	465	38906	34021958	69.5811	7.21182e-47
Hfq-FLAG-antiHfq_1	EG10460	G0-8871	mRNA	sRNA	hsdS	arcZ	type I restriction enzyme EcoKI specificity subunit	small regulatory RNA ArcZ	4580297	4580379	-	3350679	3350698	+	37	26	573246	33488057	83.1337	2.97258e-42
Hfq-FLAG-antiHfq_1	EG12957:glk.5UTR:yfeO.glk.IGR	G0-8872	mRNA:5UTR:IGR	sRNA	glk:glk.5UTR:yfeO.glk.IGR	ryhB	glucokinase:glucokinase:putative transport protein YfeO:glucokinase	small regulatory RNA RyhB	2509414	2509617	-	3580921	3580977	-	37	286	340724	33720319	12.8034	2.01122e-20
Hfq-FLAG-antiHfq_1	EG10299	tRNAnn70.AS	mRNA	AS	fes	serU.3UTR.AS	ferric enterobactin esterase	tRNA-Ser(CGA)	613833	613926	+	2043133	2043182	+	37	2124	9496	34049709	62.4626	1.28012e-45
Hfq-FLAG-antiHfq_1	G7047	G0-8882	sRNA	sRNA	dsrA	omrB	small regulatory RNA DsrA	small regulatory RNA OmrB	2025264	2025303	-	2976303	2976346	-	37	7355	38353	34015621	4.46168	1.34709e-06
Hfq-FLAG-antiHfq_1	EG30090	G0-8867	rRNA	sRNA	rrsH	gcvB	16S ribosomal RNA	small regulatory RNA GcvB	224884	224899	+	2942734	2942868	+	37	574	686241	33374514	3.13493	0.0116897
Hfq-FLAG-antiHfq_1	EG10125	mcaS.abgR.IGR	mRNA	IGR	bolA	mcaS.abgR.IGR	DNA binding transcriptional dual regulator BolA-phosphorylated // DNA-binding transcriptional dual regulator BolA	small regulatory RNA McaS:putative LysR-type DNA-binding transcriptional regulator AbgR	454610	454769	+	1405656	1405697	-	37	1215	125141	33934973	8.25797	1.0121e-14
Hfq-FLAG-antiHfq_1	EG10360	G0-8878:cyaR.ogrK.IGR	mRNA	sRNA:IGR	fusA	cyaR:cyaR.ogrK.IGR	elongation factor G	small regulatory RNA CyaR:small regulatory RNA CyaR:prophage P2 late control protein OgrK	3473302	3473396	-	2167149	2167201	+	37	323	358849	33702157	10.7583	5.59729e-18
Hfq-FLAG-antiHfq_1	EG11387	G0-8872	mRNA	sRNA	amyA	ryhB	alpha-amylase	small regulatory RNA RyhB	2006162	2006575	+	3580921	3580955	-	37	934	340724	33719671	3.92045	7.56465e-05
Hfq-FLAG-antiHfq_1	G7186	G0-8872	mRNA	sRNA	yfbS	ryhB	putative transporter YfbS	small regulatory RNA RyhB	2411140	2411546	-	3580922	3580991	-	37	758	340724	33719847	4.83076	2.18855e-07
Hfq-FLAG-antiHfq_1	EG12663:EG12662	G0-8878	mRNA:mRNA	sRNA	gltL:gltK	cyaR	glutamate/aspartate ABC transporter ATP binding subunit:glutamate/aspartate ABC transporter membrane subunit GltK	small regulatory RNA CyaR	685051	685393	-	2167160	2167201	+	37	141	358849	33702339	24.6451	2.12289e-29
Hfq-FLAG-antiHfq_1	EG10953	G0-8878:cyaR.ogrK.IGR	mRNA	sRNA:IGR	sodA	cyaR:cyaR.ogrK.IGR	superoxide dismutase (Mn)	small regulatory RNA CyaR:small regulatory RNA CyaR:prophage P2 late control protein OgrK	4101153	4101386	+	2167193	2167201	+	37	606	358849	33701874	5.73418	1.5121e-09
Hfq-FLAG-antiHfq_1	EG12404	G0-8878:cyaR.ogrK.IGR	mRNA	sRNA:IGR	ychN	cyaR:cyaR.ogrK.IGR	DsrE/F sulfur relay family protein YchN	small regulatory RNA CyaR:small regulatory RNA CyaR:prophage P2 late control protein OgrK	1273303	1273720	-	2167150	2167201	+	37	295	358849	33702185	11.7795	3.15523e-19
Hfq-FLAG-antiHfq_1	EG10003	G0-8878	mRNA	sRNA	cysZ	cyaR	sulfate:H+ symporter	small regulatory RNA CyaR	2531535	2531956	+	2167163	2167201	+	37	145	358849	33702335	23.9653	5.09982e-29
Hfq-FLAG-antiHfq_1	G7619	G0-8872	mRNA	sRNA	yhaJ	ryhB	DNA-binding transcriptional activator YhaJ	small regulatory RNA RyhB	3253827	3254258	-	3580921	3580987	-	37	424	340724	33720181	8.63621	5.26545e-15
Hfq-FLAG-antiHfq_1	G6432	G0-8878	mRNA	sRNA	gsiD	cyaR	glutathione ABC transporter membrane subunit GsiD	small regulatory RNA CyaR	871819	872272	+	2167150	2167201	+	37	178	358849	33702302	19.5222	3.28478e-26
Hfq-FLAG-antiHfq_1	EG30090	EG30083	rRNA	rRNA	rrsH	rrlH	16S ribosomal RNA	23S ribosomal RNA	224535	224999	+	227612	228085	+	37	4923	4563	34051843	56.087	5.79972e-44
Hfq-FLAG-antiHfq_1	nuoG.nuoF.TU	EG12087	TU	mRNA	nuoG.nuoF.TU	nuoG	NADH:quinone oxidoreductase subunit G:NADH:quinone oxidoreductase subunit F	NADH:quinone oxidoreductase subunit G	2400201	2400475	-	2398710	2399180	-	37	6676	2181	34052472	86.5323	8.91962e-51
Hfq-FLAG-antiHfq_1	EG10887:EG10877	EG10918	mRNA:mRNA	mRNA	rpmC:rplP	rpsS	50S ribosomal subunit protein L29:50S ribosomal subunit protein L16	30S ribosomal subunit protein S19	3448616	3449094	-	3450123	3450496	-	37	5869	5102	34050358	42.0745	1.87106e-39
Hfq-FLAG-antiHfq_1	EG10873	EG10864	mRNA	mRNA	rplL	rplA	50S ribosomal subunit protein L7 // 50S ribosomal subunit protein L12	50S ribosomal subunit protein L1	4180410	4180880	+	4178705	4179200	+	37	74881	3126	33983322	5.37164	5.9555e-09
Hfq-FLAG-antiHfq_1	EG10903	EG10878	mRNA	mRNA	rpsD	rplQ	30S ribosomal subunit protein S4	50S ribosomal subunit protein L17	3441109	3441582	-	3439759	3440159	-	37	3393	5151	34052785	72.0907	6.49098e-48
Hfq-FLAG-antiHfq_1	EG10653	EG10655:nirD.nirC.TU:EG10654	mRNA	mRNA:TU:mRNA	nirB	nirD:nirD.nirC.TU:nirC	nitrite reductase (NADH) large subunit	nitrite reductase (NADH) small subunit:nitrite reductase (NADH) small subunit:nitrite transporter NirC:nitrite transporter NirC	3495057	3495378	+	3496618	3497019	+	37	1852	12534	34046943	54.2687	8.76819e-44
Hfq-FLAG-antiHfq_1	EG10264	G0-8871	mRNA	sRNA	entF	arcZ	seryl-[EntF peptidyl-carrier protein] // <i>holo</i> [EntF peptidyl-carrier protein] // apo-serine activating enzyme	small regulatory RNA ArcZ	615607	615692	+	3350673	3350698	+	36	277	573247	33487806	7.5922	1.81134e-12
Hfq-FLAG-antiHfq_1	G6347	G0-8872	mRNA	sRNA	dcuC	ryhB	anaerobic C4-dicarboxylate transporter DcuC	small regulatory RNA RyhB	655321	655363	-	3580921	3580969	-	36	513	340725	33720092	6.94496	1.30986e-11
Hfq-FLAG-antiHfq_1	EG10399	G0-8872	mRNA	sRNA	glpQ	ryhB	glycerophosphoryl diester phosphodiesterase GlpQ	small regulatory RNA RyhB	2350412	2350496	-	3580921	3580983	-	36	1014	340725	33719591	3.51352	0.00244193
Hfq-FLAG-antiHfq_1	EG10393	mcaS.abgR.IGR	mRNA	IGR	glpC	mcaS.abgR.IGR	anaerobic glycerol-3-phosphate dehydrogenase subunit C	small regulatory RNA McaS:putative LysR-type DNA-binding transcriptional regulator AbgR	2355505	2355557	+	1405657	1405691	-	36	788	125142	33935400	12.3887	8.51962e-20
Hfq-FLAG-antiHfq_1	EG12111	G0-8867	mRNA	sRNA	nlpD	gcvB	murein hydrolase activator NlpD	small regulatory RNA GcvB	2867801	2867895	-	2942831	2942900	+	36	663	570309	33490358	3.18859	0.0336305
Hfq-FLAG-antiHfq_1	EG10959	G0-8872	mRNA	sRNA	speA	ryhB	biosynthetic arginine decarboxylase	small regulatory RNA RyhB	3084840	3084897	-	3580922	3580991	-	36	89	340725	33720516	40.0316	7.1767e-35
Hfq-FLAG-antiHfq_1	G0-8871	ung.EST3UTR	sRNA	3UTR	arcZ	ung.EST3UTR	small regulatory RNA ArcZ	uracil-DNA glycosylase	3350641	3350658	+	2717465	2717493	+	36	496657	483	33564190	5.03704	1.93085e-07
Hfq-FLAG-antiHfq_1	EG10378	G7580	mRNA	mRNA	glgB	yqiB	1,4-alpha-glucan branching enzyme	DUF1249 domain-containing protein YqiB	3573201	3573286	-	3176836	3176886	-	36	61	46903	34014366	427.991	2.63559e-70
Hfq-FLAG-antiHfq_1	glpF.5UTR	EG30098	5UTR	sRNA	glpF.5UTR	spf	glycerol facilitator	small regulatory RNA Spot 42	4118109	4118161	-	4049954	4049990	+	36	826	51706	34008798	28.6664	3.37944e-32
Hfq-FLAG-antiHfq_1	dcuA.5UTR:G0-17100:aspA.3UTR	G0-10677	5UTR:sRNA:3UTR	sRNA	dcuA.5UTR:aspX:aspA.3UTR	fnrS	C4-dicarboxylate transporter DcuA:small regulatory RNA AspX:aspartate ammonia-lyase	small regulatory RNA FnrS	4366843	4366854	-	1409207	1409250	+	36	666	366169	33694495	4.974	2.19736e-07
Hfq-FLAG-antiHfq_1	G7944	G0-8871	mRNA	sRNA	lgoR	arcZ	putative DNA-binding transcriptional regulator LgoR	small regulatory RNA ArcZ	4595530	4595692	-	3350667	3350698	+	36	97	573247	33487986	21.6809	6.37256e-26
Hfq-FLAG-antiHfq_1	G7611	uhpT.EST3UTR:G0-17104	mRNA	3UTR:sRNA	yqjC	uhpT.EST3UTR:uhpU	DUF1090 domain-containing protein YqjC	hexose-6-phosphate:phosphate antiporter:small RNA UhpU	3248951	3249092	+	3845728	3845761	-	36	55	19943	34041332	1117.26	6.76094e-85
Hfq-FLAG-antiHfq_1	EG10598	G0-8872	mRNA	sRNA	minE	ryhB	Z-ring positioning protein MinE	small regulatory RNA RyhB	1224305	1224478	-	3580921	3580955	-	36	325	340725	33720280	10.9624	1.21389e-17
Hfq-FLAG-antiHfq_1	G7195	G0-8872	mRNA	sRNA	folX	ryhB	dihydroneopterin triphosphate 2'-epimerase	small regulatory RNA RyhB	2421331	2421440	+	3580921	3580950	-	36	245	340725	33720360	14.542	1.87487e-21
Hfq-FLAG-antiHfq_1	tig.5UTR	G0-8866:micA.gshA.IGR	5UTR	sRNA:IGR	tig.5UTR	micA:micA.gshA.IGR	trigger factor	small regulatory RNA MicA:small regulatory RNA MicA:glutamate&mdash;cysteine ligase	454998	455135	+	2814830	2814879	+	36	577	80187	33980566	26.4395	7.58081e-31
Hfq-FLAG-antiHfq_1	EG11983	G0-8872	mRNA	sRNA	wbbI	ryhB	&beta;-1,6-galactofuranosyltransferase WbbI	small regulatory RNA RyhB	2105866	2106049	-	3580921	3580979	-	36	183	340725	33720422	19.4689	2.15298e-25
Hfq-FLAG-antiHfq_1	EG11210:G7823	ilvL.ilvX.TU	mRNA:mRNA	TU	crfC:yjcZ	ilvL.ilvX.TU	:	<i>ilvXGMEDA</i> operon leader peptide:uncharacterized protein IlvX	4329230	4329376	+	3950475	3950477	+	36	1628	207	34059495	3638.45	3.14596e-106
Hfq-FLAG-antiHfq_1	EG10522:kgtP.EST5UTR	cpxP.3UTR:G0-16649:fieF.EST5UTR	mRNA:5UTR	3UTR:sRNA:5UTR	kgtP:kgtP.EST5UTR	cpxP.3UTR:cpxQ:fieF.EST5UTR	&alpha;-ketoglutarate:H<sup>+</sup> symporter:&alpha;-ketoglutarate:H<sup>+</sup> symporter	periplasmic protein CpxP:small regulatory RNA CpxQ:Zn<sup>2+</sup>/Fe<sup>2+</sup>/Cd<sup>2+</sup> exporter	2725341	2725796	-	4106354	4106388	+	36	3706	38907	34018717	8.49351	1.06959e-14
Hfq-FLAG-antiHfq_1	G7448	G0-8871	mRNA	sRNA	yqcA	arcZ	putative flavodoxin YqcA	small regulatory RNA ArcZ	2922771	2922996	-	3350678	3350698	+	36	333	573247	33487750	6.31542	1.25062e-10
Hfq-FLAG-antiHfq_1	yccT.EST3UTR	G0-8867	3UTR	sRNA	yccT.EST3UTR	gcvB	DUF2057 domain-containing protein YccT	small regulatory RNA GcvB	1027004	1027035	-	2942861	2942902	+	36	230	658530	33402570	7.93924	6.3534e-13
Hfq-FLAG-antiHfq_1	acrR.EST3UTR:mscK.5UTR	G0-8878:cyaR.ogrK.IGR	3UTR:5UTR	sRNA:IGR	acrR.EST3UTR:mscK.5UTR	cyaR:cyaR.ogrK.IGR	DNA-binding transcriptional repressor AcrR:potassium dependent, small conductance mechanosensitive channel	small regulatory RNA CyaR:small regulatory RNA CyaR:prophage P2 late control protein OgrK	486488	486497	+	2167177	2167201	+	36	6	358850	33702474	563.508	1.78049e-58
Hfq-FLAG-antiHfq_1	EG11197	G0-8878	mRNA	sRNA	yidC	cyaR	membrane protein insertase YidC	small regulatory RNA CyaR	3886426	3886667	+	2167177	2167201	+	36	132	358850	33702348	25.6139	5.63091e-29
Hfq-FLAG-antiHfq_1	EG10260	G0-8878	mRNA	sRNA	entB	cyaR	<i>holo</i> EntB // enterobactin synthase component B	small regulatory RNA CyaR	628207	628360	+	2167176	2167201	+	36	315	358850	33702165	10.7334	2.52998e-17
Hfq-FLAG-antiHfq_1	ybiE.ybiC.IGR	EG10671	IGR	mRNA	ybiE.ybiC.IGR	ompF	protein YbiE	outer membrane porin F	837477	837495	-	986553	986863	-	36	1183	7044	34053103	147.114	2.17745e-57
Hfq-FLAG-antiHfq_1	G0-8872	narG.5UTR:EG10638	sRNA	5UTR:mRNA	ryhB	narG.5UTR:narG	small regulatory RNA RyhB	nitrate reductase A subunit &alpha;:nitrate reductase A subunit &alpha;	3580987	3581016	-	1279831	1279988	+	36	128501	990	33931839	9.60214	3.05398e-16
Hfq-FLAG-antiHfq_1	EG20044	G0-8878:cyaR.ogrK.IGR	mRNA	sRNA:IGR	dctA	cyaR:cyaR.ogrK.IGR	C4 dicarboxylate/orotate:H<sup>+</sup> symporter	small regulatory RNA CyaR:small regulatory RNA CyaR:prophage P2 late control protein OgrK	3682752	3682867	-	2167181	2167201	+	36	104	358850	33702376	32.51	4.34674e-32
Hfq-FLAG-antiHfq_1	EG10302	mcaS.abgR.IGR	mRNA	IGR	fhuA	mcaS.abgR.IGR	ferrichrome outer membrane transporter/phage receptor	small regulatory RNA McaS:putative LysR-type DNA-binding transcriptional regulator AbgR	167569	167998	+	1405657	1405697	-	36	1181	125142	33935007	8.26604	3.37195e-14
Hfq-FLAG-antiHfq_1	EG11737	G0-8867	mRNA	sRNA	metI	gcvB	L-methionine/D-methionine ABC transporter membrane subunit	small regulatory RNA GcvB	220909	221018	-	2942733	2942898	+	36	262	686242	33374826	6.68256	9.77043e-11
Hfq-FLAG-antiHfq_1	EG11415	mcaS.abgR.IGR:G0-8899	mRNA	IGR:sRNA	dps	mcaS.abgR.IGR:mcaS	DNA protection during starvation protein	small regulatory RNA McaS:putative LysR-type DNA-binding transcriptional regulator AbgR:small regulatory RNA McaS	848525	848881	-	1405657	1405704	-	36	456	126856	33934018	21.1184	2.25483e-27
Hfq-FLAG-antiHfq_1	EG10670	uhpT.EST3UTR:G0-17104	mRNA	3UTR:sRNA	ompC	uhpT.EST3UTR:uhpU	outer membrane porin C	hexose-6-phosphate:phosphate antiporter:small RNA UhpU	2311672	2311989	-	3845731	3845750	-	36	1548	19943	34039839	39.6943	2.82158e-37
Hfq-FLAG-antiHfq_1	ompA.5UTR	ydfC.dicF.IGR:EG31115:dicF.dicB.IGR	5UTR	IGR:sRNA:IGR	ompA.5UTR	ydfC.dicF.IGR:dicF:dicF.dicB.IGR	outer membrane protein A	Qin prophage; uncharacterized protein YdfC:Qin prophage; small regulatory RNA DicF:Qin prophage; small regulatory RNA DicF:Qin prophage; small regulatory RNA DicF:Qin prophage; cell division inhibition protein DicB	1020075	1020186	-	1649282	1649441	+	36	4486	24164	34032680	11.3024	1.00675e-18
Hfq-FLAG-antiHfq_1	G6134	EG10659	mRNA	mRNA	insH-1	nmpC		DLP12 prophage; putative outer membrane porin NmpC	274769	275125	-	576613	576813	-	36	4297	1433	34055600	199.104	4.15974e-62
Hfq-FLAG-antiHfq_1	EG12188	G7459	mRNA	mRNA	ptsP	rppH	PtsP-<i>N</i>-phospho-L-histidine // phosphoenolpyruvate-protein phosphotransferase PtsP	RNA pyrophosphohydrolase	2967406	2967841	-	2968701	2968971	-	36	2144	7871	34051315	72.641	1.41916e-46
Hfq-FLAG-antiHfq_1	EG10391	EG10393	mRNA	mRNA	glpA	glpC	anaerobic glycerol-3-phosphate dehydrogenase subunit A	anaerobic glycerol-3-phosphate dehydrogenase subunit C	2353646	2354099	+	2355653	2355966	+	36	5790	3233	34052307	65.4885	3.13709e-45
Hfq-FLAG-antiHfq_1	EG10393	EG10392	mRNA	mRNA	glpC	glpB	anaerobic glycerol-3-phosphate dehydrogenase subunit C	anaerobic glycerol-3-phosphate dehydrogenase subunit B	2356239	2356682	+	2354903	2355348	+	36	1661	3619	34056050	203.957	1.69754e-62
Hfq-FLAG-antiHfq_1	EG11000	G0-8871	mRNA	sRNA	thrC	arcZ	threonine synthase	small regulatory RNA ArcZ	3704	3777	+	3350663	3350698	+	35	363	573248	33487720	5.63254	2.36247e-08
Hfq-FLAG-antiHfq_1	yagU.EST5UTR	G0-8867	5UTR	sRNA	yagU.EST5UTR	gcvB	DUF1440 domain-containing inner membrane protein YagU	small regulatory RNA GcvB	302959	303000	+	2942818	2942886	+	35	86	570310	33490935	23.8993	2.97525e-26
Hfq-FLAG-antiHfq_1	EG11098	G0-8872	mRNA	sRNA	xseB	ryhB	exodeoxyribonuclease VII subunit XseB	small regulatory RNA RyhB	441103	441172	-	3580922	3580991	-	35	263	340726	33720342	13.1704	2.05449e-19
Hfq-FLAG-antiHfq_1	G7039	G0-8872	mRNA	sRNA	tcyJ	ryhB	cystine ABC transporter periplasmic binding protein	small regulatory RNA RyhB	2000218	2000299	-	3580921	3580929	-	35	553	340726	33720052	6.26363	6.93627e-10
Hfq-FLAG-antiHfq_1	G7311	G0-10677	mRNA	sRNA	bepA	fnrS	&beta;-barrel assembly-enhancing protease	small regulatory RNA FnrS	2617543	2617563	+	1409202	1409250	+	35	183	366170	33694978	17.5995	3.85319e-23
Hfq-FLAG-antiHfq_1	G0-8867	EG11018	sRNA	mRNA	gcvB	trg	small regulatory RNA GcvB	methyl-accepting chemotaxis protein Trg	2942822	2942855	+	1493308	1493384	+	35	214571	521	33846239	10.5967	8.29654e-17
Hfq-FLAG-antiHfq_1	G7606	G0-8872	mRNA	sRNA	ygjR	ryhB	putative oxidoreductase YgjR	small regulatory RNA RyhB	3237405	3237465	+	3580921	3580952	-	35	336	340726	33720269	10.309	3.29349e-16
Hfq-FLAG-antiHfq_1	cpxP.3UTR:G0-16649	EG10401	3UTR:sRNA	mRNA	cpxP.3UTR:cpxQ	glpT	periplasmic protein CpxP:small regulatory RNA CpxQ	sn-glycerol 3-phosphate:phosphate antiporter	4106329	4106347	+	2352221	2352280	-	35	30104	6053	34025174	6.53542	1.04219e-10
Hfq-FLAG-antiHfq_1	EG31116	G0-17084:ispU.5UTR	sRNA	mRNA:5UTR	oxyS	ispZ:ispU.5UTR	small regulatory RNA OxyS	small regulatory RNA IspZ:<i>ditrans,polycis</i>-undecaprenyl-diphosphate synthase [(2<i>E</i>,6<i>E</i>)-farnesyl-diphosphate specific]	4158324	4158336	-	194818	194847	+	35	6009	978	34054344	202.815	1.84883e-60
Hfq-FLAG-antiHfq_1	G0-8871	yqjA.5UTR:G0-17033	sRNA	5UTR:mRNA	arcZ	yqjA.5UTR:yqiM	small regulatory RNA ArcZ	DedA family protein YqjA:protein YqiM	3350577	3350657	+	3247625	3247683	+	35	514346	253	33546732	9.02282	3.26002e-14
Hfq-FLAG-antiHfq_1	G6497	dinI.EST3UTR	mRNA	3UTR	mgsA	dinI.EST3UTR	methylglyoxal synthase	DNA damage-inducible protein I	1026943	1027000	-	1121198	1121216	-	35	145	4950	34056236	1660.7	7.12274e-91
Hfq-FLAG-antiHfq_1	adhE.5UTR	xylE.EST3UTR	5UTR	3UTR	adhE.5UTR	xylE.EST3UTR	fused acetaldehyde-CoA dehydrogenase and iron-dependent alcohol dehydrogenasealdehyde/alcohol dehydrogenase AdhE	D-xylose:H<sup>+</sup> symporter	1298132	1298145	-	4240732	4240835	-	35	834	514	34059983	2780.89	1.15108e-99
Hfq-FLAG-antiHfq_1	lpp.5UTR	G7816:cpxP.3UTR:G0-16649:fieF.EST5UTR	5UTR	mRNA:3UTR:sRNA:5UTR	lpp.5UTR	cpxP:cpxP.3UTR:cpxQ:fieF.EST5UTR	murein lipoprotein	periplasmic protein CpxP:periplasmic protein CpxP:small regulatory RNA CpxQ:Zn<sup>2+</sup>/Fe<sup>2+</sup>/Cd<sup>2+</sup> exporter	1757383	1757433	+	4106314	4106388	+	35	8451	38908	34013972	3.62058	0.00147685
Hfq-FLAG-antiHfq_1	EG11609	G0-8867	mRNA	sRNA	evgA	gcvB	DNA-binding transcriptional activator EvgA-phosphorylated // DNA-binding transcriptional activator EvgA	small regulatory RNA GcvB	2484310	2484352	+	2942715	2942895	+	35	73	686243	33375015	23.3179	1.65974e-25
Hfq-FLAG-antiHfq_1	EG11459	cpxP.3UTR:G0-16649:fieF.EST5UTR	mRNA	3UTR:sRNA:5UTR	yifK	cpxP.3UTR:cpxQ:fieF.EST5UTR	putative transporter YifK	periplasmic protein CpxP:small regulatory RNA CpxQ:Zn<sup>2+</sup>/Fe<sup>2+</sup>/Cd<sup>2+</sup> exporter	3981943	3982026	+	4106358	4106388	+	35	39	38908	34022384	784.746	8.86075e-76
Hfq-FLAG-antiHfq_1	EG11621	G0-8871	mRNA	sRNA	metN	arcZ	L-methionine/D-methionine ABC transporter ATP binding subunit	small regulatory RNA ArcZ	222537	222684	-	3350679	3350699	+	35	68	573248	33488015	30.0681	5.68471e-29
Hfq-FLAG-antiHfq_1	G6464	G0-8878	mRNA	sRNA	ftsK	cyaR	cell division DNA translocase FtsK	small regulatory RNA CyaR	933408	933482	+	2167162	2167201	+	35	52	358851	33702428	63.2138	5.07461e-39
Hfq-FLAG-antiHfq_1	G7310	G0-8878	mRNA	sRNA	yfgO	cyaR	putative transporter YfgO	small regulatory RNA CyaR	2614902	2614995	-	2167169	2167201	+	35	11	358851	33702469	298.829	4.08247e-53
[truncated: 3,098 more rows]

## Sheet: Hfq-FLAG-antiHfq_2
ID	RNA1_EcoCyc_ID	RNA2_EcoCyc_ID	RNA1_type	RNA2_type	RNA1_name	RNA2_name	RNA1_description	RNA2_description	RNA1_from	RNA1_to	RNA1.strand	RNA2_from	RNA2_to	RNA2.strand	Interactions	Other_interactions_of_RNA1	Other_interactions_of_RNA2	Total_other_interactions	Odds_ratio	Fisher's_exact_test_pvalue
[truncated: 4,002 more rows]

[truncated: 6 more sheets: Hfq_antiHfq_1, Hfq_antiHfq_2, R16A-FLAG_antiHfq_1, R16A-FLAG_antiHfq_2, R16A_antiHfq_1, R16A_antiHfq_2]
