# Supplementary material for: RNA-RNA Interactome Approaches Provide in vivo Evidence for a Critical Role of the Hfq Rim Face in sRNA-mRNA Pairing
Source: bioRxiv. 2025 Jun 26:2025.06.26.660752. Preprint. [Version 1] doi: 10.1101/2025.06.26.660752 (PMC12262471; doi:10.1101/2025.06.26.660752)
Supplement: Supplement 10 [file media-10.xlsx]

## Sheet: Legend
Table S11. Statistically significant chimeric fragments identified by iRIL-seq for each Hfq mutant (related to Figure 6). Strains carrying either WT hfq (XL2001) or the hfq R16A mutant (FDM1050) were transformed with either an empty vector (pBAD24) or a T4 RNA Ligase I-expressing vector (pBAD24-t4rnl1). Cultures were grown in LB (Lennox) supplemented with 100 µg/mL ampicillin. At OD₆₀₀ = 0.5, 0.2…
ID (Column A): Experimental condition, Hfq mutant name and the replicate number (1 or 2).
RNA Name (Columns F and G): Names of the RNA fragments identified, based on the custom annotation file NC_000913-3_all_feature.gff. These names reflect features such as predicted UTRs (defined as 100 nucleotides upstream of start codons and downstream of stop codons, or shorter if overlapping another transcript), antisense regions (AS; opposite strand of coding regions), intergenic regions (IGRs;…
RNA EcoCyc ID (Column B and C): Accession numbers for genes as listed in the EcoCyc database. For RNA fragments mapped outside of coding sequences (CDSs), the entry matches the corresponding feature name as described in Columns F and G.
RNA type (Column D and E): The type(s) of RNA features associated with each fragment. If a fragment overlaps multiple feature types, all are listed and separated by colons.
RNA description (Column H and I): Description of the gene products taken from RefSeq.
RNA from (Column J and M): Position of the first nt of the most 5´ chimera mapped to.
RNA to (Column K and N): Position of the first nt of the most 3´ chimera mapped to.
Strand (Column L and O): The genome strand the sequence was mapped to.
Interactions (Column P): Number of chimeras supporting the interaction.
Other interactions of RNA1 (Column Q): Number of fragments in which the first RNA appears as first, including single fragments.
Other interactions of RNA2 (Column R): Number of fragments in which the second RNA appears as second, including single fragments.
Total other interactions (Column S): Number of fragments in the experiment excluding the above.
Odds Ratio (Column T): (K/L)/(M/N), where K= Number of chimeric fragments of RNA1-RNA2, L=number of other fragments involving RNA2, M=number of other fragments involving RNA1, N=number of all other fragments (that do not involve RNA1 and RNA2).
Fisher's exact test p-value: p-value for observing at least this number of chimeric fragments given their background frequencies on Hfq. The Odds Ratio provides the effect size of the test.

## Sheet: Hfq_ctrlplasmid_IP_1
ID	RNA1_EcoCyc_ID	RNA2_EcoCyc_ID	RNA1_type	RNA2_type	RNA1_name	RNA2_name	RNA1_description	RNA2_description	RNA1_from	RNA1_to	RNA1.strand	RNA2_from	RNA2_to	RNA2.strand	Interactions	Other_interactions_of_RNA1	Other_interactions_of_RNA2	Total_other_interactions	Odds_ratio	Fisher's_exact_test_pvalue
Hfq_ctrlplasmid_IP_1	EG30035	tRNAnn67:cysT.glyW.TU:EG30039	tRNA	IGR:TU:tRNA	gltW	glyW.cysT.IGR:cysT.glyW.TU:glyW	tRNA-Glu(UUC)	tRNA-Gly(GCC):tRNA-Cys(GCA):tRNA-Cys(GCA):tRNA-Gly(GCC):tRNA-Gly(GCC)	2729393	2729428	-	1992041	1992095	-	163	44126	25848	14643782	2.09276	3.52181e-12
Hfq_ctrlplasmid_IP_1	ykfC.AS:insH-1.ykfC.IGR:insH-1.EST3UTR:G6134	cysQ.EST3UTR	AS:IGR:3UTR:mRNA	3UTR	ykfC.AS:insH-1.ykfC.IGR:insH-1.EST3UTR:insH-1	cysQ.EST3UTR	CP4-6 prophage; PF00078 domain-containing protein YkfC:CP4-6 prophage; PF00078 domain-containing protein YkfC::	3'(2'),5'-bisphosphate nucleotidase	273977	274289	-	4437516	4437598	+	101	8061	12	14705745	15354.6	0
Hfq_ctrlplasmid_IP_1	EG30055	G0-8868:G0-8882	tRNA	sRNA:sRNA	lysT	omrA:omrB	tRNA-Lys(UUU)	small regulatory RNA OmrA:small regulatory RNA OmrB	780554	780575	+	2976102	2976346	-	43	1827	57699	14654350	5.97762	1.48198e-14
Hfq_ctrlplasmid_IP_1	EG30045	EG30101	tRNA	tRNA	ileV	thrT	tRNA-Ile(GAU)	tRNA-Thr(GGU)	225397	225398	+	4175812	4175819	+	23	9279	3126	14701491	11.6573	3.87681e-12
Hfq_ctrlplasmid_IP_1	EG10043	G6134	mRNA	mRNA	cysQ	insH-1	3'(2'),5'-bisphosphate nucleotidase		4437036	4437470	+	275004	275126	-	70	384	1129	14712336	2375.5	2.18185e-199
Hfq_ctrlplasmid_IP_1	G6972	insB-1.AS:G6085.AS	mRNA	AS:AS	dgcJ	insB-1.AS:insB-1.AS	diguanylate cyclase DgcJ	:	1872690	1873009	+	19820	20051	+	19	131	483	14713286	4418.19	5.1107e-57
Hfq_ctrlplasmid_IP_1	EG30109	EG30024	tRNA	tRNA	valT	aspU	tRNA-Val(UAC)	tRNA-Asp(GUC)	780812	781122	+	228954	228988	+	9	3324	3435	14707151	11.5927	0.0140585
Hfq_ctrlplasmid_IP_1	tRNAnn97:rrfG.rrlG.TU	tRNAnn7:alaV.rrlH.TU	IGR:TU	IGR:TU	rrlG.rrfG.IGR:rrfG.rrlG.TU	alaV.rrlH.IGR:alaV.rrlH.TU	23S ribosomal RNA:5S ribosomal RNA:5S ribosomal RNA:23S ribosomal RNA	tRNA-Ala(UGC):23S ribosomal RNA:tRNA-Ala(UGC):23S ribosomal RNA	2726260	2726262	-	225673	225682	+	8	57	1687	14712167	1223.99	1.49473e-17
Hfq_ctrlplasmid_IP_1	ssuE.AS	G0-9382	AS	sRNA	ssuE.AS	chiX	NADPH-dependent FMN reductase	small regulatory RNA ChiX	997085	997085	+	507287	507287	+	7	6	97241	14616665	175.366	8.91362e-08
Hfq_ctrlplasmid_IP_1	insA-7.yjhU.IGR	EG11005	IGR	mRNA	insA-7.yjhU.IGR	tnaA	KpLE2 phage-like element; putative DNA-binding transcriptional regulator YjhU	tryptophanase	4519101	4519158	+	3889920	3889975	+	7	35	7	14713870	420396	3.05183e-31
Hfq_ctrlplasmid_IP_1	EG30083	EG10280	rRNA	mRNA	rrlH	fadL	23S ribosomal RNA	long-chain fatty acid outer membrane channel / bacteriophage T2 receptor	227760	227760	+	2461305	2461305	+	6	999	224	14712690	394.484	1.85621e-09
Hfq_ctrlplasmid_IP_1	G6323	G0-9382	mRNA	sRNA	ybdG	chiX	miniconductance mechanosensitive channel YbdG	small regulatory RNA ChiX	603522	603522	-	507287	507287	+	6	36	97242	14616635	25.052	0.0348097
Hfq_ctrlplasmid_IP_1	G6968	EG10902	mRNA	mRNA	mipA	rpsC	MltA-interacting protein	30S ribosomal subunit protein S3	1866147	1866147	-	3449434	3449434	-	6	394	8274	14705245	27.0652	0.0140292
Hfq_ctrlplasmid_IP_1	G6991	EG10420	mRNA	mRNA	tsaB	guaA	N<sup>6</sup>-L-threonylcarbamoyladenine synthase, TsaB subunit	GMP synthetase	1890946	1890946	-	2631630	2631630	-	6	54	784	14713075	2085.19	1.14618e-13
Hfq_ctrlplasmid_IP_1	EG11603	uhpT.EST3UTR:G0-17104	mRNA	3UTR:sRNA	ygiF	uhpT.EST3UTR:uhpU	inorganic triphosphatase	hexose-6-phosphate:phosphate antiporter:small RNA UhpU	3200763	3200763	-	3845738	3845738	-	6	153	18017	14695743	31.9867	0.00572588
Hfq_ctrlplasmid_IP_1	EG30092	EG11275	tRNA	mRNA	selC	ivbL	tRNA-Sec(UCA)	<i>ilvBN</i> operon leader peptide	3836222	3836222	+	3852979	3852979	-	6	1768	1784	14710361	27.9832	0.0112161
Hfq_ctrlplasmid_IP_1	cpxP.3UTR	ttcC_pg.ynaM.IGR	3UTR	IGR	cpxP.3UTR	ttcC_pg.ynaM.IGR	periplasmic protein CpxP	Rac prophage; protein YnaM	4106329	4106329	+	1434491	1434491	-	6	8232	427	14705254	25.101	0.0216356
Hfq_ctrlplasmid_IP_1	EG10291	EG10321	mRNA	mRNA	fecI	fliC	RNA polymerase sigma factor FecI	flagellar filament structural protein	4517988	4517988	-	2003141	2003141	-	6	266	15057	14698590	22.0195	0.047335
Hfq_ctrlplasmid_IP_1	G6085:G0-10535	EG11005	mRNA:mRNA	mRNA	insB-1:insAB-1	tnaA	:	tryptophanase	19826	19878	-	3889920	3890041	+	7	68	9	14713835	168295	7.48408e-29
Hfq_ctrlplasmid_IP_1	speE.yacC.TU	EG12316	TU	mRNA	speE.yacC.TU	acnB	spermidine synthase:putative lipoprotein YacC	AcnB	136538	136538	-	133647	133647	+	5	219	347	14713348	968.073	3.32678e-09
Hfq_ctrlplasmid_IP_1	G6324	EG10547	mRNA	mRNA	ybdF	lrp	PF04237 family protein YbdF	DNA-binding transcriptional dual regulator Lrp	605520	605520	-	932864	932864	+	5	54	2257	14711603	603.538	4.15049e-08
Hfq_ctrlplasmid_IP_1	EG10273	EG10004	mRNA	mRNA	fabA	dfp	&beta;-hydroxyacyl-acyl carrier protein dehydratase/isomerase	fused 4'-phosphopantothenoylcysteine decarboxylase and phosphopantothenoylcysteine synthetase	1016002	1016002	-	3813890	3813890	+	5	1865	774	14711275	50.9566	0.00700436
Hfq_ctrlplasmid_IP_1	G6540	rpsP.5UTR	mRNA	5UTR	ycdX	rpsP.5UTR	zinc-binding phosphatase YcdX	30S ribosomal subunit protein S16	1099253	1099253	+	2746191	2746191	-	5	213	3058	14710643	112.924	0.000143673
Hfq_ctrlplasmid_IP_1	G6575	G7088	mRNA	mRNA	lolE	yeeY	lipoprotein release complex - inner membrane subunit	putative DNA-binding transcriptional regulator YeeY	1177761	1177761	+	2087359	2087359	-	5	115	81	14713718	7897.86	1.1271e-13
Hfq_ctrlplasmid_IP_1	EG11393	EG11484	mRNA	mRNA	dsbB	yigZ	protein thiol:quinone oxidoreductase DsbB<sub>oxidized</sub> // protein thiol:quinone oxidoreductase DsbB	IMPACT family member YigZ	1232646	1232646	-	4032672	4032672	+	5	827	358	14712729	248.47	2.80205e-06
Hfq_ctrlplasmid_IP_1	EG10638	EG10053	mRNA	mRNA	narG	araB	nitrate reductase A subunit &alpha;	ribulokinase	1281947	1281947	+	68603	68603	-	5	138	1288	14712488	413.867	2.33396e-07
Hfq_ctrlplasmid_IP_1	EG10506	queG.glyY.3UTR.IGR	mRNA	IGR	infC	queG.glyY.3UTR.IGR	translation initiation factor IF-3	epoxyqueuosine reductase:tRNA-Gly(GCC)	1800283	1800283	-	4392807	4392807	-	5	3888	334	14709692	56.6371	0.00424986
Hfq_ctrlplasmid_IP_1	EG10320	dgcE.udk.IGR	mRNA	IGR	flhD	dgcE.udk.IGR	DNA-binding transcriptional dual regulator FlhD	putative diguanylate cyclase DgcE:uridine/cytidine kinase	1977930	1977930	-	2143144	2143144	-	5	1241	2	14712671	29638.7	8.85706e-15
Hfq_ctrlplasmid_IP_1	EG11656	EG10601	mRNA	mRNA	fliH	motA	flagellar biosynthesis protein FliH	motility protein A	2016046	2016046	+	1976863	1976863	-	5	2608	674	14710632	41.8441	0.018435
Hfq_ctrlplasmid_IP_1	EG12449	EG11666	mRNA	mRNA	prmB	moaC	ribosomal protein L3 <i>N</i><sup>5</sup>-glutamine methyltransferase	cyclic pyranopterin monophosphate synthase	2447910	2447910	-	818675	818675	+	5	610	132	14713172	913.635	4.55738e-09
Hfq_ctrlplasmid_IP_1	yfiB.AS	EG50002	AS	mRNA	yfiB.AS	rpmA	lipoprotein YfiB	50S ribosomal subunit protein L27	2743964	2743964	-	3333014	3333014	-	5	24	1798	14712092	1704.68	3.17826e-10
Hfq_ctrlplasmid_IP_1	EG11427	EG11339	mRNA	mRNA	tktA	waaG	transketolase 1	lipopolysaccharide glucosyltransferase I	3080111	3080111	-	3806985	3806985	-	5	2642	472	14710800	58.9836	0.00344185
Hfq_ctrlplasmid_IP_1	EG30065	EG10959	tRNA	mRNA	pheV	speA	tRNA-Phe(GAA)	biosynthetic arginine decarboxylase	3110412	3110412	+	3085707	3085707	-	5	520	490	14712904	288.715	1.32529e-06
Hfq_ctrlplasmid_IP_1	EG10903	rpmH.5UTR	mRNA	5UTR	rpsD	rpmH.5UTR	30S ribosomal subunit protein S4	50S ribosomal subunit protein L34	3441163	3441163	-	3884285	3884285	+	5	6197	125	14707592	94.9336	0.00035537
Hfq_ctrlplasmid_IP_1	EG10286	EG10993	mRNA	mRNA	fecA	tdh	ferric citrate outer membrane transporter	threonine dehydrogenase	4515395	4515395	-	3791345	3791345	-	5	1068	707	14712139	97.4216	0.000287422
Hfq_ctrlplasmid_IP_1	EG10311	EG11985	mRNA	mRNA	fimD	wbbK	type I fimbriae usher protein	putative glycosyltransferase WbbK	4545117	4545117	+	2103958	2103958	-	5	851	571	14712492	151.388	3.24893e-05
Hfq_ctrlplasmid_IP_1	EG10458	G2002	mRNA	mRNA	hsdM	sapA	type I restriction enzyme EcoKI methylase subunit	putative periplasmic binding protein SapA	4582626	4582626	-	1356003	1356003	-	5	56	51	14713807	25759.5	3.86046e-16
Hfq_ctrlplasmid_IP_1	EG11366	EG12095	mRNA	mRNA	rob	secG	DNA-binding transcriptional dual regulator Rob	Sec translocon subunit SecG	4634750	4634750	-	3322309	3322309	-	5	299	185	14713430	1329.97	6.93789e-10

## Sheet: Hfq_ctrlplasmid_IP_2
ID	RNA1_EcoCyc_ID	RNA2_EcoCyc_ID	RNA1_type	RNA2_type	RNA1_name	RNA2_name	RNA1_description	RNA2_description	RNA1_from	RNA1_to	RNA1.strand	RNA2_from	RNA2_to	RNA2.strand	Interactions	Other_interactions_of_RNA1	Other_interactions_of_RNA2	Total_other_interactions	Odds_ratio	Fisher's_exact_test_pvalue
Hfq_ctrlplasmid_IP_2	EG30035	tRNAnn67:cysT.glyW.TU:EG30039	tRNA	IGR:TU:tRNA	gltW	glyW.cysT.IGR:cysT.glyW.TU:glyW	tRNA-Glu(UUC)	tRNA-Gly(GCC):tRNA-Cys(GCA):tRNA-Cys(GCA):tRNA-Gly(GCC):tRNA-Gly(GCC)	2729394	2729426	-	1992041	1992093	-	88	30934	14675	9344896	1.81152	0.0230135
Hfq_ctrlplasmid_IP_2	ykfC.AS:insH-1.EST3UTR:G6134	cysQ.EST3UTR	AS:3UTR:mRNA	3UTR	ykfC.AS:insH-1.EST3UTR:insH-1	cysQ.EST3UTR	CP4-6 prophage; PF00078 domain-containing protein YkfC::	3'(2'),5'-bisphosphate nucleotidase	273987	274278	-	4437519	4437594	+	71	7179	2	9383341	46400.4	1.74307e-213
Hfq_ctrlplasmid_IP_2	EG30045	EG30101	tRNA	tRNA	ileV	thrT	tRNA-Ile(GAU)	tRNA-Thr(GGU)	225398	225398	+	4175812	4175820	+	24	6186	1385	9382998	26.2841	8.59771e-21
Hfq_ctrlplasmid_IP_2	G6972	insB-1.AS:G6085.AS	mRNA	AS:AS	dgcJ	insB-1.AS:insB-1.AS	diguanylate cyclase DgcJ	:	1872874	1872998	+	19827	19963	+	13	42	150	9390388	19377	1.02404e-45
Hfq_ctrlplasmid_IP_2	EG11005	G7908	mRNA	mRNA	tnaA	insA-7	tryptophanase		3889513	3889854	+	4518535	4518730	+	15	221	205	9390152	3108.98	3.63623e-42
Hfq_ctrlplasmid_IP_2	EG10043	G6134	mRNA	mRNA	cysQ	insH-1	3'(2'),5'-bisphosphate nucleotidase		4437230	4437470	+	274823	275125	-	32	150	3199	9387212	626.01	4.74957e-71
Hfq_ctrlplasmid_IP_2	EG30010	EG10834	tRNA	mRNA	alaV	recR	tRNA-Ala(UGC)	recombination mediator protein RecR	225500	225500	+	494585	494585	+	7	5113	663	9384810	19.3791	0.0107797
Hfq_ctrlplasmid_IP_2	G0-8878	EG11699	sRNA	mRNA	cyaR	gpmA	small regulatory RNA CyaR	2,3-bisphosphoglycerate-dependent phosphoglycerate mutase	2167131	2167131	+	787586	787586	-	7	9632	141	9380813	48.3507	2.50689e-05
Hfq_ctrlplasmid_IP_2	EG12341	EG12111	mRNA	mRNA	rseA	nlpD	anti-sigma-E factor RseA	murein hydrolase activator NlpD	2708800	2708800	-	2868047	2868047	-	7	348	1328	9388910	142.212	1.30641e-08
Hfq_ctrlplasmid_IP_2	G0-8871	G6732	sRNA	mRNA	arcZ	hrpA	small regulatory RNA ArcZ	ATP-dependent 3'&rarr;5' RNA helicase HrpA	3350641	3350641	+	1483217	1483217	+	7	14639	149	9375798	30.0891	0.000632857
Hfq_ctrlplasmid_IP_2	EG10209	ytfJ.ytfK.IGR	mRNA	IGR	dapF	ytfJ.ytfK.IGR	diaminopimelate epimerase	PF09695 family protein YtfJ:stringent response modulator YtfK	3995158	3995158	+	4439504	4439504	+	7	336	668	9389582	292.839	8.71542e-11
Hfq_ctrlplasmid_IP_2	dxr.EST3UTR	EG10410	3UTR	mRNA	dxr.EST3UTR	glyS	1-deoxy-D-xylulose 5-phosphate reductoisomerase	glycine&mdash;tRNA ligase subunit &beta;	194746	194746	+	3722872	3722872	-	6	423	448	9389716	297.293	9.01986e-09
Hfq_ctrlplasmid_IP_2	tRNAnn57:tyrV.tyrT.TU	EG30105	IGR:TU	tRNA	tyrT.TyrV.IGR:tyrV.tyrT.TU	trpT	tRNA-Tyr(GUA):tRNA-Tyr(GUA):tRNA-Tyr(GUA)	tRNA-Trp(CCA)	1287498	1287498	-	3947008	3947008	+	6	156	11778	9378653	30.6264	0.00670133
Hfq_ctrlplasmid_IP_2	ydfJ.AS	EG10974	AS	mRNA	ydfJ.AS	srlR	putative transporter YdfJ	DNA-binding transcriptional repressor SrlR	1631392	1631392	+	2829113	2829113	+	6	0	79	9390508	#NUM!	4.0812e-26
Hfq_ctrlplasmid_IP_2	EG10566	EG10877	mRNA	mRNA	manA	rplP	mannose-6-phosphate isomerase	50S ribosomal subunit protein L16	1689213	1689213	+	3449026	3449026	-	6	179	5696	9384712	55.2267	0.000207675
Hfq_ctrlplasmid_IP_2	EG10128	G6762	mRNA	mRNA	btuD	yncD	vitamin B<sub>12</sub> ABC transporter ATP binding subunit		1793000	1793000	-	1522984	1522984	-	6	175	2	9390410	160978	1.17348e-22
Hfq_ctrlplasmid_IP_2	G0-17102	EG12663	sRNA	mRNA	fliX	gltL	small RNA FliX	glutamate/aspartate ABC transporter ATP binding subunit	2001957	2001957	-	684636	684636	-	6	8952	39	9381596	161.229	5.2749e-07
Hfq_ctrlplasmid_IP_2	EG11347	EG11350	mRNA	mRNA	fliF	waaS	flagellar basal-body MS-ring and collar protein	lipopolysaccharide core biosynthesis protein WaaS	2014350	2014350	+	3804714	3804714	-	6	1252	243	9389092	185.167	1.53804e-07
Hfq_ctrlplasmid_IP_2	G7087	EG10368	mRNA	mRNA	yeeX	epd		D-erythrose-4-phosphate dehydrogenase	2079039	2079039	-	3073499	3073499	-	6	142	199	9390246	1993.82	1.17388e-13
Hfq_ctrlplasmid_IP_2	EG10651	EG10901	mRNA	mRNA	nfo	rpsB	endonuclease IV	30S ribosomal subunit protein S2	2251499	2251499	+	190405	190405	+	6	73	649	9389865	1189.17	2.76825e-12
Hfq_ctrlplasmid_IP_2	EG10454	EG10909	mRNA	mRNA	truA	rpsJ	tRNA pseudouridine<sup>38-40</sup> synthase	30S ribosomal subunit protein S10	2435443	2435443	-	3453212	3453212	-	6	125	19742	9370720	22.7836	0.0383359
Hfq_ctrlplasmid_IP_2	G7221	EG30090	mRNA	rRNA	yfdI	rrsH	CPS-53 (KpLE1) prophage; serotype-specific glucosyl transferase YfdI	16S ribosomal RNA	2470427	2470427	+	224970	224970	+	6	309	2025	9388253	90.0228	1.10308e-05
Hfq_ctrlplasmid_IP_2	EG10952	EG11355	mRNA	mRNA	bamE	fliA	outer membrane protein assembly factor BamE	RNA polymerase sigma factor FliA	2753920	2753920	+	2001755	2001755	-	6	28	2052	9388507	980.421	1.3078e-11
Hfq_ctrlplasmid_IP_2	EG12373	EG10872	mRNA	mRNA	ygdH	rplK		50S ribosomal subunit protein L11	2927120	2927120	+	4178621	4178621	+	6	131	5385	9385071	79.8237	2.44494e-05
Hfq_ctrlplasmid_IP_2	EG11189	EG11353	mRNA	mRNA	waaC	waaJ	ADP-heptose:LPS heptosyltransferase 1	UDP-glucose:(glucosyl)LPS &alpha;-1,2-glucosyltransferase	3796140	3796140	+	3801545	3801545	-	6	87	266	9390234	2434.6	3.77659e-14
Hfq_ctrlplasmid_IP_2	EG10894	EG10021	mRNA	mRNA	rpoB	yjiA	RNA polymerase subunit &beta;	P-loop guanosine triphosphatase YjiA	4184401	4184401	+	4588520	4588520	-	6	1205	113	9389269	413.731	1.38371e-09
Hfq_ctrlplasmid_IP_2	EG10330	yqjA.5UTR:G0-17033	mRNA	5UTR:mRNA	frdA	yqjA.5UTR:yqiM	fumarate reductase flavoprotein subunit	DedA family protein YqjA:protein YqiM	4381048	4381048	-	3247750	3247750	+	6	1195	246	9389146	191.635	1.25264e-07
Hfq_ctrlplasmid_IP_2	EG10543	EG11612	mRNA	mRNA	lpd	proP	lipoamide dehydrogenase	osmolyte:H<sup>+</sup> symporter ProP	128186	128186	+	4330542	4330542	+	5	2471	228	9387889	83.3164	0.0005881
Hfq_ctrlplasmid_IP_2	EG30090	EG11917	rRNA	mRNA	rrsH	yjaH	16S ribosomal RNA	DUF1481 domain-containing protein YjaH	224262	224262	+	4200775	4200775	+	5	5797	33	9384758	245.288	3.94217e-06
Hfq_ctrlplasmid_IP_2	EG30083	EG10390	rRNA	mRNA	rrlH	glnS	23S ribosomal RNA	glutamine&mdash;tRNA ligase	227030	227030	+	707592	707592	+	5	8120	112	9382356	51.5832	0.00665302
Hfq_ctrlplasmid_IP_2	frmB.frmA.TU	EG10534	TU	mRNA	frmB.frmA.TU	ligA	<i>S</i>-formylglutathione hydrolase FrmB:<i>S</i>-(hydroxymethyl)glutathione dehydrogenase	DNA ligase	378461	378461	-	2529363	2529363	-	5	64	57	9390467	12870.7	1.06178e-14
Hfq_ctrlplasmid_IP_2	EG10213	EG11784	mRNA	mRNA	ddlA	grcA	D-alanine&mdash;D-alanine ligase A	stress-induced alternate pyruvate formate-lyase subunit	400845	400845	-	2716378	2716378	-	5	144	3175	9387269	102.66	0.000216659
Hfq_ctrlplasmid_IP_2	atl.ffs.IGR	EG10238	IGR	mRNA	atl.ffs.IGR	dnaE	signal recognition particle 4.5S RNA	DNA polymerase III subunit &alpha;	476447	476447	+	208101	208101	+	5	1735	243	9388610	111.344	0.000139566
Hfq_ctrlplasmid_IP_2	EG10673	EG11730	mRNA	mRNA	ompT	viaA	DLP12 prophage; omptin family outer membrane protease OmpT	protein ViaA	585283	585283	-	3928607	3928607	-	5	2903	436	9387249	37.083	0.0306347
Hfq_ctrlplasmid_IP_2	EG30031	EG11162	tRNA	mRNA	glnX	yggD	tRNA-Gln(CUG)		696504	696504	-	3074767	3074767	-	5	6196	60	9384332	126.215	8.90374e-05
Hfq_ctrlplasmid_IP_2	EG10980	EG11786	mRNA	mRNA	sucB	yfiF	SucB-dihydrolipoate // SucB-S-succinyldihydrolipoate // SucB-lipoate // dihydrolipoyltranssuccinylase	putative methyltransferase YfiF	762635	762635	+	2718215	2718215	-	5	1270	54	9389264	684.548	2.02459e-08
Hfq_ctrlplasmid_IP_2	EG30055	EG10953	tRNA	mRNA	lysT	sodA	tRNA-Lys(UUU)	superoxide dismutase (Mn)	780601	780601	+	4101272	4101272	+	5	416	484	9389688	233.175	3.52427e-06
Hfq_ctrlplasmid_IP_2	G6487	G7512	mRNA	mRNA	ycbX	yqfA	6-<i>N</i>-hydroxylaminopurine resistance protein		1006768	1006768	-	3043014	3043014	-	5	28	97	9390463	17287.3	2.8864e-15
Hfq_ctrlplasmid_IP_2	G6532	G6178	mRNA	mRNA	dgcT	ykgG	probable diguanylate cyclase DgcT	DUF162 domain-containing lactate utilization protein YkgG	1092987	1092987	+	323849	323849	+	5	100	45	9390443	10433.8	2.98679e-14
Hfq_ctrlplasmid_IP_2	EG11886	EG10817	mRNA	mRNA	opgH	rbsD	osmoregulated periplasmic glucans biosynthesis protein H	D-ribose pyranase	1112313	1112313	+	3933644	3933644	+	5	58	2071	9388459	390.802	3.24798e-07
Hfq_ctrlplasmid_IP_2	EG11545	EG10401	mRNA	mRNA	flgL	glpT	flagellar hook-filament junction protein 2	sn-glycerol 3-phosphate:phosphate antiporter	1140546	1140546	+	2351486	2351486	-	5	3613	182	9386793	71.3753	0.00128158
Hfq_ctrlplasmid_IP_2	dhaK.5UTR	EG10325	5UTR	mRNA	dhaK.5UTR	fnr	dihydroxyacetone kinase subunit K	DNA-binding transcriptional dual regulator FNR	1250908	1250908	-	1399426	1399426	-	5	144	278	9390166	1172.83	1.21501e-09
Hfq_ctrlplasmid_IP_2	G6665	EG11545	mRNA	mRNA	mppA	flgL	murein tripeptide ABC transporter periplasmic binding protein	flagellar hook-filament junction protein 2	1394735	1394735	+	1140479	1140479	+	5	38	2097	9388453	589.09	4.751e-08
Hfq_ctrlplasmid_IP_2	G0-8899	EG10744	sRNA	mRNA	mcaS	pntA	small regulatory RNA McaS	pyridine nucleotide transhydrogenase subunit &alpha;	1405733	1405733	-	1677844	1677844	-	5	28368	38	9362182	43.4245	0.01957
Hfq_ctrlplasmid_IP_2	yneJ.EST5UTR	EG10046	5UTR	mRNA	yneJ.EST5UTR	ansB		L-asparaginase 2	1614780	1614780	+	3100675	3100675	-	5	5	1705	9388878	5506.67	4.45477e-12
Hfq_ctrlplasmid_IP_2	G0-10671	ykgE.EST5UTR	sRNA	5UTR	mgrR	ykgE.EST5UTR	small regulatory RNA MgrR	putative lactate utilization oxidoreductase YkgE	1622914	1622914	-	321573	321573	+	5	41454	29	9349105	38.8844	0.0372736
Hfq_ctrlplasmid_IP_2	EG10544:lpp.EST3UTR	ldtE.EST3UTR	mRNA:3UTR	3UTR	lpp:lpp.EST3UTR	ldtE.EST3UTR	murein lipoprotein:murein lipoprotein	L,D-transpeptidase LdtE	1757656	1757659	+	1757676	1757676	-	5	5943	10	9384635	789.554	2.70212e-08
Hfq_ctrlplasmid_IP_2	G6928	sucD.EST3UTR:G0-17009	mRNA	3UTR:sRNA	ydiY	sucD.EST3UTR:sdhX	acid-inducible putative outer membrane protein YdiY	succinyl-CoA synthetase subunit &alpha;:small regulatory RNA SdhX	1805839	1805839	-	765091	765091	+	5	91	5067	9385430	101.773	0.000239223
Hfq_ctrlplasmid_IP_2	EG10930	EG12082	mRNA	mRNA	sdaA	nuoA	L-serine deaminase I	NADH:quinone oxidoreductase subunit A	1897139	1897139	+	2404714	2404714	-	5	134	3529	9386925	99.2515	0.000257933
Hfq_ctrlplasmid_IP_2	EG10760	EG12957	mRNA	mRNA	prc	glk	tail-specific protease	glucokinase	1914578	1914578	-	2509227	2509227	-	5	274	187	9390127	916.325	4.07603e-09
Hfq_ctrlplasmid_IP_2	proQ.EST5UTR	rpiA.serA.IGR	5UTR	IGR	proQ.EST5UTR	rpiA.serA.IGR	RNA chaperone ProQ	ribose-5-phosphate isomerase A:phosphoglycerate dehydrogenase	1915582	1915582	-	3058640	3058640	-	5	1938	241	9388409	100.506	0.000231837
Hfq_ctrlplasmid_IP_2	EG10146	EG11985	mRNA	mRNA	cheA	wbbK	chemotaxis protein CheA // chemotaxis protein CheA(S)	putative glycosyltransferase WbbK	1974330	1974330	-	2104377	2104377	-	5	872	441	9389275	122.081	8.67483e-05
Hfq_ctrlplasmid_IP_2	G0-17103:EG10319	EG10840	sRNA:mRNA	mRNA	motR:flhC	rfe	small RNA MotR:DNA-binding transcriptional dual regulator FlhC	UDP-<i>N</i>-acetylglucosamine&mdash;undecaprenyl-phosphate <i>N</i>-acetylglucosaminephosphotransferase	1977270	1977270	-	3968983	3968983	+	5	12509	55	9378024	68.1547	0.00191758
Hfq_ctrlplasmid_IP_2	G0-10699:G0-10699	EG10287	sRNA:sRNA	mRNA	sdsN:sdsN	fecB	small regulatory RNA SdsN:small regulatory RNA SdsN	ferric citrate ABC transporter periplasmic binding protein	1997012	1997012	+	4513829	4513829	-	5	57	320	9390211	2574.07	2.76424e-11
Hfq_ctrlplasmid_IP_2	G7038	EG30090	mRNA	rRNA	dcyD	rrsH	D-cysteine desulfhydrase	16S ribosomal RNA	1998548	1998548	-	225045	225045	+	5	58	5224	9385306	154.877	3.24927e-05
Hfq_ctrlplasmid_IP_2	EG10321	G6673	mRNA	mRNA	fliC	dgcM	flagellar filament structural protein	diguanylate cyclase DgcM	2002906	2002906	-	1407765	1407765	-	5	10302	23	9380263	197.941	1.36109e-05
Hfq_ctrlplasmid_IP_2	EG10322	G6125	mRNA	mRNA	fliL	ykfB	flagellar protein FliL	CP4-6 prophage; protein YkfB	2019890	2019890	+	265629	265629	-	5	1023	382	9389183	120.132	9.42113e-05
Hfq_ctrlplasmid_IP_2	EG10323	EG10059	mRNA	mRNA	fliM	araH	flagellar motor switch protein FliM	arabinose ABC transporter membrane subunit	2020230	2020230	+	1982877	1982877	-	5	257	261	9390070	699.947	1.53593e-08
Hfq_ctrlplasmid_IP_2	tRNAnn74	EG30083	3UTR	rRNA	asnW.3UTR	rrlH	tRNA-Asn(GUU)	23S ribosomal RNA	2057968	2057968	-	226070	226070	+	5	98	1290	9389200	371.349	3.80756e-07
Hfq_ctrlplasmid_IP_2	yoeA.insH-6.IGR	tRNAnn74	IGR	3UTR	yoeA.insH-6.IGR	asnW.3UTR	CP4-44 prophage; TonB-dependent receptor plug domain-containing protein YoeA	tRNA-Asn(GUU)	2068483	2068483	-	2057927	2057927	-	5	435	938	9389215	115.055	0.000116338
Hfq_ctrlplasmid_IP_2	G7128	EG10701	mRNA	mRNA	gatZ	pflB	putative tagatose-1,6-bisphosphate aldolase 2 chaperone	pyruvate formate-lyase	2176193	2176193	-	951841	951841	-	5	636	658	9389294	112.181	0.000131375
Hfq_ctrlplasmid_IP_2	EG12438	EG11545	mRNA	mRNA	menH	flgL	2-succinyl-6-hydroxy-2,4-cyclohexadiene-1-carboxylate synthase	flagellar hook-filament junction protein 2	2377286	2377286	-	1140723	1140723	+	5	40	2206	9388342	531.978	7.76029e-08
Hfq_ctrlplasmid_IP_2	EG20173	topB.3UTR	mRNA	3UTR	pta	topB.3UTR	phosphate acetyltransferase	DNA topoisomerase III	2414955	2414955	+	1844989	1844989	-	5	986	124	9389478	383.984	3.13535e-07
Hfq_ctrlplasmid_IP_2	EG10218	EG10869	mRNA	mRNA	dedD	rplF	cell division protein DedD	50S ribosomal subunit protein L6	2431486	2431486	-	3445905	3445905	-	5	81	1716	9388791	337.736	6.28412e-07
Hfq_ctrlplasmid_IP_2	ptsH.5UTR	G6620	5UTR	mRNA	ptsH.5UTR	cvrA	phosphocarrier HPr-<i>N</i><sup>&pi;</sup>-phospho-L-histidine // phosphocarrier protein HPr	putative K<sup>+</sup>:H<sup>+</sup> antiporter	2533500	2533500	+	1241826	1241826	-	5	78	122	9390388	4934	1.07714e-12
Hfq_ctrlplasmid_IP_2	G7325	EG10457	mRNA	mRNA	iscS	hns	cysteine desulfurase IscS	DNA-binding transcriptional dual regulator H-NS	2661136	2661136	-	1292850	1292850	-	5	187	2882	9387519	87.0934	0.000478422
Hfq_ctrlplasmid_IP_2	EG10969	EG10910	mRNA	mRNA	srlE	rpsK	sorbitol-specific PTS enzyme IIBC<sub>1</sub> component	30S ribosomal subunit protein S11	2826818	2826818	+	3441709	3441709	-	5	30	1302	9389256	1201.9	1.49023e-09
Hfq_ctrlplasmid_IP_2	EG10510	EG11179	mRNA	mRNA	rpoS	rimP	RNA polymerase sigma factor RpoS	ribosome maturation factor RimP	2866603	2866603	-	3317941	3317941	-	5	1125	208	9389255	200.625	7.58621e-06
Hfq_ctrlplasmid_IP_2	EG11506	EG11385	mRNA	mRNA	ftsH	ahpF	ATP-dependent zinc metalloprotease FtsH	alkyl hydroperoxide reductase, AhpF component	3325058	3325058	-	640827	640827	+	5	57	324	9390207	2542.29	2.93963e-11
Hfq_ctrlplasmid_IP_2	EG10875	EG10532	mRNA	mRNA	rplN	leuS	50S ribosomal subunit protein L14	leucine&mdash;tRNA ligase	3447956	3447956	-	673866	673866	-	5	1929	58	9388601	419.576	2.27993e-07
Hfq_ctrlplasmid_IP_2	EG11036	EG10574	mRNA	mRNA	tufA	mcrB	translation elongation factor Tu 1	McrB<sub>S</sub> // Type IV methyl-directed restriction enzyme EcoKMcrB subunit	3470634	3470634	-	4578439	4578439	-	5	1435	62	9389091	527.655	7.17053e-08
Hfq_ctrlplasmid_IP_2	EG10655	EG11851	mRNA	mRNA	nirD	yihY	nitrite reductase (NADH) small subunit	PF03631 family membrane protein YihY	3496798	3496798	+	4076373	4076373	+	5	627	108	9389853	693.326	1.68523e-08
Hfq_ctrlplasmid_IP_2	yzgL.AS	EG10618	AS	mRNA	yzgL.AS	mukB	putative uncharacterized protein YzgL	chromosome partitioning protein MukB	3563742	3563742	+	979206	979206	+	5	1610	104	9388874	280.365	1.52961e-06
Hfq_ctrlplasmid_IP_2	rpmH.5UTR	EG10597	5UTR	mRNA	rpmH.5UTR	minD	50S ribosomal subunit protein L34	Z-ring positioning protein MinD	3884309	3884309	+	1225311	1225311	-	5	2609	209	9387770	86.0819	0.000503068
Hfq_ctrlplasmid_IP_2	EG11005	G0-10535:G6086	mRNA	mRNA:mRNA	tnaA	insAB-1:insA-1	tryptophanase	:	3889838	3889838	+	20333	20333	-	5	4	276	9390308	42528.6	2.59201e-16
Hfq_ctrlplasmid_IP_2	rsmG.atpI.IGR	EG11545	IGR	mRNA	rsmG.atpI.IGR	flgL	16S rRNA m<sup>7</sup>G527 methyltransferase:ATP synthase accessory factor AtpI	flagellar hook-filament junction protein 2	3922893	3922893	-	1140825	1140825	+	5	136	3474	9386978	99.3407	0.0002564
Hfq_ctrlplasmid_IP_2	EG10493	EG10331	mRNA	mRNA	ilvA	frdB	threonine deaminase	fumarate reductase iron-sulfur protein	3956861	3956861	+	4380429	4380429	-	5	99	852	9389637	556.601	5.07578e-08
Hfq_ctrlplasmid_IP_2	EG10413	EG10327	mRNA	mRNA	gpp	folC	guanosine-5'-triphosphate,3'-diphosphate phosphatase	bifunctional folylpolyglutamate synthetase / dihydrofolate synthetase	3963791	3963791	-	2432053	2432053	-	5	363	44	9390181	2939.58	1.52199e-11
Hfq_ctrlplasmid_IP_2	EG11456	EG10909	mRNA	mRNA	wecE	rpsJ	dTDP-4-dehydro-6-deoxy-D-glucose transaminase	30S ribosomal subunit protein S10	3976202	3976202	+	3453246	3453246	-	5	53	19743	9370792	44.7772	0.0152569
Hfq_ctrlplasmid_IP_2	G7800	yfdI.EST3UTR	mRNA	3UTR	rffT	yfdI.EST3UTR		CPS-53 (KpLE1) prophage; serotype-specific glucosyl transferase YfdI	3977736	3977736	+	2470496	2470496	+	5	270	639	9389679	272.117	1.65173e-06
Hfq_ctrlplasmid_IP_2	cpxP.3UTR:G0-16649	serU.AS	3UTR:sRNA	AS	cpxP.3UTR:cpxQ	serU.AS	periplasmic protein CpxP:small regulatory RNA CpxQ	tRNA-Ser(CGA)	4106330	4106330	+	2043484	2043484	+	5	2984	291	9387313	54.053	0.00490442
Hfq_ctrlplasmid_IP_2	EG10590	G7327	mRNA	mRNA	metL	trmJ	fused aspartate kinase/homoserine dehydrogenase 2	tRNA Cm32/Um32 methyltransferase	4130773	4130773	+	2662828	2662828	-	5	37	182	9390369	6972.36	2.24187e-13
Hfq_ctrlplasmid_IP_2	EG10511	EG10702	mRNA	mRNA	katG	pgi	catalase/hydroperoxidase HPI	glucose-6-phosphate isomerase	4134723	4134723	+	4234089	4234089	+	5	327	220	9390041	652.63	2.17466e-08
Hfq_ctrlplasmid_IP_2	EG10001	G0-9383	mRNA	other-ncRNA	alr	sroC	alanine racemase 1	small regulatory RNA SroC	4266551	4266551	+	686816	686816	-	5	411	374	9389803	305.431	9.26597e-07
Hfq_ctrlplasmid_IP_2	EG10905	G7197	mRNA	mRNA	rpsF	yfcI	30S ribosomal subunit protein S6		4425483	4425483	+	2422784	2422784	-	5	7782	70	9382736	86.1212	0.00057233
Hfq_ctrlplasmid_IP_2	EG12525	rplS.trmD.TU	mRNA	TU	mgtA	rplS.trmD.TU	Mg<sup>2+</sup> importing P-type ATPase	50S ribosomal subunit protein L19:tRNA m<sup>1</sup>G37 methyltransferase	4469675	4469675	+	2744538	2744538	-	5	74	10117	9380397	62.6481	0.00272449
Hfq_ctrlplasmid_IP_2	G7884	G0-9382	mRNA	sRNA	yjgL	chiX	protein YjgL	small regulatory RNA ChiX	4475748	4475748	+	507287	507287	+	5	8	55291	9335289	105.525	0.0007784
Hfq_ctrlplasmid_IP_2	yjgR.AS	rpsU.5UTR	AS	5UTR	yjgR.AS	rpsU.5UTR	DUF853 domain-containing protein YjgR	30S ribosomal subunit protein S21	4489765	4489765	+	3210780	3210780	+	5	0	600	9389988	#NUM!	9.70277e-17
Hfq_ctrlplasmid_IP_2	EG10311	EG11347	mRNA	mRNA	fimD	fliF	type I fimbriae usher protein	flagellar basal-body MS-ring and collar protein	4546034	4546034	+	2014436	2014436	+	5	93	1136	9389359	444.37	1.56964e-07

## Sheet: Hfq_t4rnl1_IP_1
ID	RNA1_EcoCyc_ID	RNA2_EcoCyc_ID	RNA1_type	RNA2_type	RNA1_name	RNA2_name	RNA1_description	RNA2_description	RNA1_from	RNA1_to	RNA1.strand	RNA2_from	RNA2_to	RNA2.strand	Interactions	Other_interactions_of_RNA1	Other_interactions_of_RNA2	Total_other_interactions	Odds_ratio	Fisher's_exact_test_pvalue
Hfq_t4rnl1_IP_1	EG12111	G0-17021.AS:G0-10671	mRNA	AS:sRNA	nlpD	mgtT.AS:mgrR	murein hydrolase activator NlpD	protein MgtT:small regulatory RNA MgrR	2867616	2868099	-	1622816	1622848	-	10563	85040	207247	23091782	13.8399	0
Hfq_t4rnl1_IP_1	ubiX.argT.IGR	G0-8867	IGR	sRNA	ubiX.argT.IGR	gcvB	flavin prenyltransferase:lysine/arginine/ornithine ABC transporter periplasmic binding protein	small regulatory RNA GcvB	2427525	2427980	-	2942718	2942902	+	6769	2931	564212	22820720	93.4105	0
Hfq_t4rnl1_IP_1	yfbV.ackA.IGR	EG10982:sucD.EST3UTR:G0-17009	IGR	mRNA:3UTR:sRNA	yfbV.ackA.IGR	sucD:sucD.EST3UTR:sdhX	PF04217 family membrane protein YfbV:acetate kinase	succinyl-CoA synthetase subunit &alpha;:succinyl-CoA synthetase subunit &alpha;:small regulatory RNA SdhX	2413305	2413800	+	765047	765150	+	6421	15918	90793	23281500	103.436	0
Hfq_t4rnl1_IP_1	yifK.EST5UTR	G0-8867	5UTR	sRNA	yifK.EST5UTR	gcvB	putative transporter YifK	small regulatory RNA GcvB	3980776	3980898	+	2942727	2942903	+	5746	2149	565235	22821502	107.955	0
Hfq_t4rnl1_IP_1	EG30035:tRNAnn101:gltW.rrsG.TU	uhpT.EST3UTR:G0-17104:EG11054	tRNA:IGR:TU	3UTR:sRNA:mRNA	gltW:rrsG.glwT.IGR:gltW.rrsG.TU	uhpT.EST3UTR:uhpU:uhpT	tRNA-Glu(UUC):16S ribosomal RNA:tRNA-Glu(UUC):16S ribosomal RNA	hexose-6-phosphate:phosphate antiporter:small RNA UhpU:hexose-6-phosphate:phosphate antiporter	2729390	2729446	-	3845731	3845833	-	3994	109548	38188	23242902	22.1905	0
Hfq_t4rnl1_IP_1	EG12111	G7047	mRNA	sRNA	nlpD	dsrA	murein hydrolase activator NlpD	small regulatory RNA DsrA	2867504	2868000	-	2025221	2025292	-	3973	85084	95821	23209754	11.3105	0
Hfq_t4rnl1_IP_1	EG10671	EG30063	mRNA	sRNA	ompF	micF	outer membrane porin F	small regulatory RNA MicF	986710	987093	-	2313126	2313184	+	3627	123262	3237	23264506	211.48	0
Hfq_t4rnl1_IP_1	EG10938	G0-8871	mRNA	sRNA	secD	arcZ	Sec translocon accessory complex subunit SecD	small regulatory RNA ArcZ	427669	428072	+	3350619	3350698	+	3209	9333	68271	23313819	117.416	0
Hfq_t4rnl1_IP_1	EG10671:ompF.5UTR:asnS.ompF.IGR	yhcN.EST3UTR	mRNA:5UTR:IGR	3UTR	ompF:ompF.5UTR:asnS.ompF.IGR	yhcN.EST3UTR	outer membrane porin F:outer membrane porin F:asparagine&mdash;tRNA ligase:outer membrane porin F	DUF1471 domain-containing stress-induced protein YhcN	986816	987136	-	3385583	3385853	+	3124	116173	22911	23252424	27.2917	0
Hfq_t4rnl1_IP_1	glnS.chiP.IGR:chiP.5UTR:G0-17083:G6370	G0-9382	IGR:5UTR:mRNA:mRNA	sRNA	glnS.chiP.IGR:chiP.5UTR:chiZ:chiP	chiX	glutamine&mdash;tRNA ligase:chitooligosaccharide outer membrane channel:chitooligosaccharide outer membrane channel:small regulatory RNA ChiZ:chitooligosaccharide outer membrane channel	small regulatory RNA ChiX	708233	708564	+	507239	507289	+	2931	5016	268617	23118068	50.2894	0
Hfq_t4rnl1_IP_1	EG30083:tRNAnn9:rrlH.rrfH.TU:EG30076:tRNAnn11:EG30024:aspU.dkgB.IGR	tRNAnn3:rrsH.ileV.TU:EG30045:EG30010:tRNAnn7:alaV.rrlH.TU:EG30083	rRNA:IGR:TU:rRNA:IGR:tRNA:IGR	IGR:TU:tRNA:tRNA:IGR:TU:rRNA	rrlH:rrlH.rrfH.IGR:rrlH.rrfH.TU:rrfH:rrfH.aspU.IGR:aspU:aspU.dkgB.IGR	rrsH.ileV.IGR:rrsH.ileV.TU:ileV:alaV:alaV.rrlH.IGR:alaV.rrlH.TU:rrlH	23S ribosomal RNA:23S ribosomal RNA:5S ribosomal RNA:23S ribosomal RNA:5S ribosomal RNA:5S ribosomal RNA:5S ribosomal RNA:tRNA-Asp(GUC):tRNA-Asp(GUC):tRNA-Asp(GUC):methylglyoxal reductase DkgB	16S ribosomal RNA:tRNA-Ile(GAU):16S ribosomal RNA:tRNA-Ile(GAU):tRNA-Ile(GAU):tRNA-Ala(UGC):tRNA-Ala(UGC):23S ribosomal RNA:tRNA-Ala(UGC):23S ribosomal RNA:23S ribosomal RNA	228603	229063	+	225340	225800	+	2106	52532	61534	23278460	15.1661	0
Hfq_t4rnl1_IP_1	hns.5UTR	G7047	5UTR	sRNA	hns.5UTR	dsrA	DNA-binding transcriptional dual regulator H-NS	small regulatory RNA DsrA	1292504	1292960	-	2025221	2025265	-	1971	32624	97823	23262214	14.3668	0
Hfq_t4rnl1_IP_1	EG30024	uhpT.EST3UTR:G0-17104:EG11054	tRNA	3UTR:sRNA:mRNA	aspU	uhpT.EST3UTR:uhpU:uhpT	tRNA-Asp(GUC)	hexose-6-phosphate:phosphate antiporter:small RNA UhpU:hexose-6-phosphate:phosphate antiporter	228564	228987	+	3845731	3845780	-	1937	63692	38284	23290719	18.5016	0
Hfq_t4rnl1_IP_1	loiP.tktA.IGR	EG30098	IGR	sRNA	loiP.tktA.IGR	spf	metalloprotease LoiP:transketolase 1	small regulatory RNA Spot 42	3081701	3081715	-	4049940	4050008	+	1659	8201	3270922	20113850	1.24395	2.53786e-09
Hfq_t4rnl1_IP_1	tamA.EST5UTR	G0-8871	5UTR	sRNA	tamA.EST5UTR	arcZ	translocation and assembly module subunit TamA	small regulatory RNA ArcZ	4442073	4442337	+	3350663	3350698	+	1632	954	69848	23322198	571.199	0
Hfq_t4rnl1_IP_1	ompX.5UTR	G0-8878	5UTR	sRNA	ompX.5UTR	cyaR	outer membrane protein X	small regulatory RNA CyaR	850211	850693	+	2167104	2167201	+	1597	89975	19397	23283663	21.3059	0
Hfq_t4rnl1_IP_1	flhD.5UTR	G0-8871	5UTR	sRNA	flhD.5UTR	arcZ	DNA-binding transcriptional dual regulator FlhD	small regulatory RNA ArcZ	1977966	1978395	-	3350662	3350698	+	1548	5886	69932	23317266	87.6905	0
Hfq_t4rnl1_IP_1	EG10671	G0-8871	mRNA	sRNA	ompF	arcZ	outer membrane porin F	small regulatory RNA ArcZ	986679	987094	-	3350664	3350700	+	1483	134020	69997	23189132	3.66587	0
Hfq_t4rnl1_IP_1	EG30109	G7047	tRNA	sRNA	valT	dsrA	tRNA-Val(UAC)	small regulatory RNA DsrA	780475	780817	+	2025221	2025274	-	1452	75627	98342	23219211	4.53313	0
Hfq_t4rnl1_IP_1	cycA.5UTR	G0-8867	5UTR	sRNA	cycA.5UTR	gcvB	D-serine/alanine/glycine:H<sup>+</sup>symporter	small regulatory RNA GcvB	4429677	4430068	+	2942730	2942903	+	1392	3505	569589	22820146	15.9114	0
Hfq_t4rnl1_IP_1	cpoB.EST3UTR:tRNAnn34:EG30055:tRNAnn36:lysT.valT.TU:EG30109:EG30057	uhpT.EST3UTR:G0-17104:EG11054	3UTR:5UTR:tRNA:IGR:TU:tRNA:tRNA	3UTR:sRNA:mRNA	cpoB.EST3UTR:lysT.5UTR:lysT:lysT.valT.IGR:lysT.valT.TU:valT:lysW	uhpT.EST3UTR:uhpU:uhpT	cell division coordinator CpoB:tRNA-Lys(UUU):tRNA-Lys(UUU):tRNA-Lys(UUU):tRNA-Val(UAC):tRNA-Lys(UUU):tRNA-Val(UAC):tRNA-Val(UAC):tRNA-Lys(UUU)	hexose-6-phosphate:phosphate antiporter:small RNA UhpU:hexose-6-phosphate:phosphate antiporter	780448	780900	+	3845731	3845921	-	1377	75702	41455	23276098	10.2132	0
Hfq_t4rnl1_IP_1	EG10671:ompF.5UTR:asnS.ompF.IGR	ybiC.AS:ybiE.ybiC.IGR	mRNA:5UTR:IGR	AS:IGR	ompF:ompF.5UTR:asnS.ompF.IGR	ybiC.AS:ybiE.ybiC.IGR	outer membrane porin F:outer membrane porin F:asparagine&mdash;tRNA ligase:outer membrane porin F	:protein YbiE	986676	987095	-	837434	837479	-	1320	134183	2033	23257096	112.537	0
Hfq_t4rnl1_IP_1	tRNAnn97:rrfG.rrlG.TU	tRNAnn7:alaV.rrlH.TU:EG30083	IGR:TU	IGR:TU:rRNA	rrlG.rrfG.IGR:rrfG.rrlG.TU	alaV.rrlH.IGR:alaV.rrlH.TU:rrlH	23S ribosomal RNA:5S ribosomal RNA:5S ribosomal RNA:23S ribosomal RNA	tRNA-Ala(UGC):23S ribosomal RNA:tRNA-Ala(UGC):23S ribosomal RNA:23S ribosomal RNA	2726256	2726275	-	225665	225780	+	1212	446	17298	23375676	3672.28	0
Hfq_t4rnl1_IP_1	EG30090:tRNAnn3:rrsH.ileV.TU:EG30045:tRNAnn5:ileV.alaV.TU:EG30010	tRNAnn1	rRNA:IGR:TU:tRNA:IGR:TU:tRNA	5UTR	rrsH:rrsH.ileV.IGR:rrsH.ileV.TU:ileV:ileV.alaV.IGR:ileV.alaV.TU:alaV	rrsH.5UTR	16S ribosomal RNA:16S ribosomal RNA:tRNA-Ile(GAU):16S ribosomal RNA:tRNA-Ile(GAU):tRNA-Ile(GAU):tRNA-Ile(GAU):tRNA-Ala(UGC):tRNA-Ile(GAU):tRNA-Ala(UGC):tRNA-Ala(UGC)	16S ribosomal RNA	225111	225532	+	223635	223802	+	1180	56780	69898	23266774	6.91764	0
Hfq_t4rnl1_IP_1	EG30090:tRNAnn3:rrsH.ileV.TU:tRNAnn5:ileV.alaV.TU:EG30010:tRNAnn7:alaV.rrlH.TU	EG30083:tRNAnn9:rrlH.rrfH.TU:EG30076:EG30024:tRNAnn13	rRNA:IGR:TU:IGR:TU:tRNA:IGR:TU	rRNA:IGR:TU:rRNA:tRNA:3UTR	rrsH:rrsH.ileV.IGR:rrsH.ileV.TU:ileV.alaV.IGR:ileV.alaV.TU:alaV:alaV.rrlH.IGR:alaV.rrlH.TU	rrlH:rrlH.rrfH.IGR:rrlH.rrfH.TU:rrfH:aspU:aspU.3UTR	16S ribosomal RNA:16S ribosomal RNA:tRNA-Ile(GAU):16S ribosomal RNA:tRNA-Ile(GAU):tRNA-Ile(GAU):tRNA-Ala(UGC):tRNA-Ile(GAU):tRNA-Ala(UGC):tRNA-Ala(UGC):tRNA-Ala(UGC):23S ribosomal RNA:tRNA-Ala(UGC):23S ribosomal RNA	23S ribosomal RNA:23S ribosomal RNA:5S ribosomal RNA:23S ribosomal RNA:5S ribosomal RNA:5S ribosomal RNA:tRNA-Asp(GUC):tRNA-Asp(GUC)	225301	225730	+	228648	229043	+	1170	66014	55955	23271493	7.37115	0
Hfq_t4rnl1_IP_1	sstT.5UTR	G0-8867	5UTR	sRNA	sstT.5UTR	gcvB	serine/threonine:Na+ symporter	small regulatory RNA GcvB	3239862	3239964	+	2942716	2942900	+	1125	25927	414235	22953345	2.40436	1.19925e-135
Hfq_t4rnl1_IP_1	dppA.5UTR	G0-8867	5UTR	sRNA	dppA.5UTR	gcvB	dipeptide ABC transporter periplasmic binding protein	small regulatory RNA GcvB	3707601	3707873	-	2942719	2942902	+	1047	8388	569934	22815263	4.99677	0
Hfq_t4rnl1_IP_1	insI-2.ydbC.IGR	G0-8871	IGR	sRNA	insI-2.ydbC.IGR	arcZ		small regulatory RNA ArcZ	1471022	1471328	+	3350664	3350698	+	967	756	70513	23322396	423.067	0
Hfq_t4rnl1_IP_1	EG10906	uhpT.EST3UTR:G0-17104:EG11054	mRNA	3UTR:sRNA:mRNA	rpsG	uhpT.EST3UTR:uhpU:uhpT	30S ribosomal subunit protein S7	hexose-6-phosphate:phosphate antiporter:small RNA UhpU:hexose-6-phosphate:phosphate antiporter	3473605	3474100	-	3845729	3845779	-	892	19092	39329	23335319	27.7213	0
Hfq_t4rnl1_IP_1	ynjH.gdhA.IGR:gdhA.5UTR:EG10372	G0-8867	IGR:5UTR:mRNA	sRNA	ynjH.gdhA.IGR:gdhA.5UTR:gdhA	gcvB	DUF1496 domain-containing protein YnjH:glutamate dehydrogenase:glutamate dehydrogenase:glutamate dehydrogenase	small regulatory RNA GcvB	1842302	1842595	+	2942804	2942902	+	882	9652	507212	22876886	4.12153	9.00641e-239
Hfq_t4rnl1_IP_1	EG10915	G0-8871	mRNA	sRNA	rpsP	arcZ	30S ribosomal subunit protein S16	small regulatory RNA ArcZ	2746009	2746174	-	3350665	3350698	+	876	13527	70604	23309625	21.38	0
Hfq_t4rnl1_IP_1	eptB.5UTR	G0-17021.AS:G0-10671	5UTR	AS:sRNA	eptB.5UTR	mgtT.AS:mgrR	phosphoethanolamine transferase EptB	protein MgtT:small regulatory RNA MgrR	3710457	3710582	-	1622816	1622843	-	812	1105	216998	23175717	78.4822	0
Hfq_t4rnl1_IP_1	tRNAnn34:EG30055:tRNAnn36:lysT.valT.TU:EG30109:EG30057	G0-8871	5UTR:tRNA:IGR:TU:tRNA:tRNA	sRNA	lysT.5UTR:lysT:lysT.valT.IGR:lysT.valT.TU:valT:lysW	arcZ	tRNA-Lys(UUU):tRNA-Lys(UUU):tRNA-Lys(UUU):tRNA-Val(UAC):tRNA-Lys(UUU):tRNA-Val(UAC):tRNA-Val(UAC):tRNA-Lys(UUU)	small regulatory RNA ArcZ	780552	780900	+	3350663	3350698	+	811	75789	70669	23247363	3.52014	2.78455e-185
Hfq_t4rnl1_IP_1	G7460	G0-17021.AS:G0-10671	mRNA	AS:sRNA	ygdQ	mgtT.AS:mgrR	PF03741 family inner membrane protein YgdQ	protein MgtT:small regulatory RNA MgrR	2970231	2970548	+	1622817	1622889	-	790	1354	217020	23175468	62.307	0
Hfq_t4rnl1_IP_1	G0-8867	thrL.5UTR:EG11277:thrL.3UTR	sRNA	5UTR:mRNA:3UTR	gcvB	thrL.5UTR:thrL:thrL.3UTR	small regulatory RNA GcvB	<i>thr</i> operon leader peptide:<i>thr</i> operon leader peptide:<i>thr</i> operon leader peptide	2942695	2942800	+	169	297	+	710	339625	20367	23033930	2.36428	1.40179e-81
Hfq_t4rnl1_IP_1	EG10988	G0-8871	mRNA	sRNA	tar	arcZ	methyl-accepting chemotaxis protein Tar	small regulatory RNA ArcZ	1972236	1972617	-	3350663	3350698	+	702	10550	70778	23312602	21.9168	0
Hfq_t4rnl1_IP_1	rpsF.5UTR	cof.EST3UTR	5UTR	3UTR	rpsF.5UTR	cof.EST3UTR	30S ribosomal subunit protein S6	HMP-PP phosphatase	4425024	4425472	+	468161	468272	+	684	71127	17201	23305620	13.0295	0
Hfq_t4rnl1_IP_1	shiA.5UTR	G0-8867	5UTR	sRNA	shiA.5UTR	gcvB	shikimate:H+ symporter	small regulatory RNA GcvB	2053534	2053945	+	2942816	2942903	+	661	2973	507433	22883565	10.0266	0
Hfq_t4rnl1_IP_1	symR.hsdS.IGR	EG30098	IGR	sRNA	symR.hsdS.IGR	spf	small regulatory RNA antitoxin SymR:type I restriction enzyme EcoKI specificity subunit	small regulatory RNA Spot 42	4579902	4580077	+	4049956	4050009	+	656	322	3271974	20121680	12.5286	0
Hfq_t4rnl1_IP_1	G0-9561	G0-8871	mRNA	sRNA	blr	arcZ	&beta;-lactam resistance protein	small regulatory RNA ArcZ	1704509	1704777	+	3350666	3350700	+	598	2678	70882	23320474	73.467	0
Hfq_t4rnl1_IP_1	EG10084:aroP.5UTR:pdhR.aroP.IGR	G0-8867	mRNA:5UTR:IGR	sRNA	aroP:aroP.5UTR:pdhR.aroP.IGR	gcvB	aromatic amino acid:H<sup>+</sup> symporter AroP:aromatic amino acid:H<sup>+</sup> symporter AroP:DNA-binding transcriptional dual regulator PdhR:aromatic amino acid:H<sup>+</sup> symporter AroP	small regulatory RNA GcvB	121306	121688	-	2942729	2942902	+	580	1810	570401	22821841	12.8209	0
Hfq_t4rnl1_IP_1	EG20091	G0-8871	mRNA	sRNA	gpsA	arcZ	glycerol-3-phosphate dehydrogenase	small regulatory RNA ArcZ	3782620	3782949	-	3350666	3350698	+	558	8094	70922	23315058	22.6635	0
Hfq_t4rnl1_IP_1	EG10396	EG31116	mRNA	sRNA	glpF	oxyS	glycerol facilitator	small regulatory RNA OxyS	4117731	4118017	-	4158277	4158308	-	548	3567	15677	23374840	229.067	0
Hfq_t4rnl1_IP_1	serA.5UTR	G0-8867	5UTR	sRNA	serA.5UTR	gcvB	phosphoglycerate dehydrogenase	small regulatory RNA GcvB	3058409	3058457	-	2942801	2942902	+	541	6308	507553	22880230	3.8662	3.04738e-134
Hfq_t4rnl1_IP_1	tRNAnn108:argQ.argZ.TU:EG30019:tRNAnn110:argZ.argY.TU:tRNAnn112:argY.argV.TU:EG30015	G0-8871	IGR:TU:tRNA:IGR:TU:IGR:TU:tRNA	sRNA	argZ.argQ.IGR:argQ.argZ.TU:argZ:argY.argZ.IGR:argZ.argY.TU:argV.argY.IGR:argY.argV.TU:argV	arcZ	tRNA-Arg(ACG):tRNA-Arg(ACG):tRNA-Arg(ACG):tRNA-Arg(ACG):tRNA-Arg(ACG):tRNA-Arg(ACG):tRNA-Arg(ACG):tRNA-Arg(ACG):tRNA-Arg(ACG):tRNA-Arg(ACG):tRNA-Arg(ACG):tRNA-Arg(ACG):tRNA-Arg(ACG):tRNA-Arg(ACG)	small regulatory RNA ArcZ	2818008	2818474	-	3350659	3350698	+	536	2919	70944	23320233	60.3598	0
Hfq_t4rnl1_IP_1	EG11428	EG30098	mRNA	sRNA	sthA	spf	soluble pyridine nucleotide transhydrogenase	small regulatory RNA Spot 42	4160706	4160800	-	4049948	4050008	+	516	1289	3272065	20120762	2.46161	5.79518e-52
Hfq_t4rnl1_IP_1	EG10058	G0-8871	mRNA	sRNA	araG	arcZ	arabinose ABC transporter ATP binding subunit	small regulatory RNA ArcZ	1984819	1984886	-	3350663	3350698	+	503	678	70977	23322474	243.778	0
Hfq_t4rnl1_IP_1	yifK.EST3UTR:EG30017:tRNAnn160:argX.hisR.TU:EG30042:EG30049	G0-17021.AS:G0-10671	3UTR:tRNA:IGR:TU:tRNA:tRNA	AS:sRNA	yifK.EST3UTR:argX:argX.hisR.IGR:argX.hisR.TU:hisR:leuT	mgtT.AS:mgrR	putative transporter YifK:tRNA-Arg(CCG):tRNA-Arg(CCG):tRNA-His(GUG):tRNA-Arg(CCG):tRNA-His(GUG):tRNA-His(GUG):tRNA-Leu(CAG)	protein MgtT:small regulatory RNA MgrR	3982361	3982665	+	1622817	1622871	-	497	35364	217313	23141458	1.49658	6.05311e-11
Hfq_t4rnl1_IP_1	yhjJ.5UTR	G0-8871	5UTR	sRNA	yhjJ.5UTR	arcZ	peptidase M16 family protein YhjJ	small regulatory RNA ArcZ	3681918	3682100	-	3350664	3350698	+	496	686	70984	23322466	237.559	0
Hfq_t4rnl1_IP_1	miaA.hfq.TU	ibpB.EST3UTR	TU	3UTR	miaA.hfq.TU	ibpB.EST3UTR	tRNA dimethylallyltransferase:RNA-binding protein Hfq	small heat shock protein IbpB	4399968	4400320	+	3866425	3866495	-	473	30454	8957	23354748	40.4976	0
Hfq_t4rnl1_IP_1	EG12111	G0-8871	mRNA	sRNA	nlpD	arcZ	murein hydrolase activator NlpD	small regulatory RNA ArcZ	2867607	2867800	-	3350666	3350698	+	473	40244	71007	23282908	3.85386	4.82172e-120
Hfq_t4rnl1_IP_1	EG10054	G0-8871	mRNA	sRNA	araC	arcZ	AraC	small regulatory RNA ArcZ	70312	70799	+	3350667	3350698	+	468	11541	71012	23311611	13.312	0
Hfq_t4rnl1_IP_1	EG30024	sucD.EST3UTR:G0-17009	tRNA	3UTR:sRNA	aspU	sucD.EST3UTR:sdhX	tRNA-Asp(GUC)	succinyl-CoA synthetase subunit &alpha;:small regulatory RNA SdhX	228920	228986	+	765109	765149	+	429	35744	83952	23274507	3.32739	6.598e-89
Hfq_t4rnl1_IP_1	EG30045:tRNAnn5:ileV.alaV.TU:EG30010	G7047	tRNA:IGR:TU:tRNA	sRNA	ileV:ileV.alaV.IGR:ileV.alaV.TU:alaV	dsrA	tRNA-Ile(GAU):tRNA-Ile(GAU):tRNA-Ala(UGC):tRNA-Ile(GAU):tRNA-Ala(UGC):tRNA-Ala(UGC)	small regulatory RNA DsrA	225429	225555	+	2025222	2025265	-	429	33909	99365	23260929	2.96166	3.43352e-74
Hfq_t4rnl1_IP_1	EG12069	G0-8871	mRNA	sRNA	mqo	arcZ	malate:quinone oxidoreductase	small regulatory RNA ArcZ	2306373	2306772	-	3350665	3350698	+	401	1518	71079	23321634	86.6743	0
Hfq_t4rnl1_IP_1	alaA.lrhA.IGR	G0-8871	IGR	sRNA	alaA.lrhA.IGR	arcZ	glutamate&mdash;pyruvate aminotransferase AlaA:DNA-binding transcriptional dual regulator LrhA	small regulatory RNA ArcZ	2406421	2406820	-	3350663	3350698	+	392	2309	71088	23320843	55.6942	0
Hfq_t4rnl1_IP_1	EG10467	essD.5UTR	mRNA	5UTR	hupB	essD.5UTR	DNA-binding protein HU-&beta;	DLP12 prophage; putative phage lysis protein	461332	461760	+	577250	577279	+	390	74616	144	23319482	846.426	0
Hfq_t4rnl1_IP_1	EG10996	EG30098	mRNA	sRNA	tgt	spf	tRNA-guanine transglycosylase	small regulatory RNA Spot 42	426704	426728	+	4049955	4050009	+	389	372	3272192	20121679	6.43031	1.4314e-123
Hfq_t4rnl1_IP_1	EG10909	motA.5UTR:G0-17103:EG10319	mRNA	5UTR:sRNA:mRNA	rpsJ	motA.5UTR:motR:flhC	30S ribosomal subunit protein S10	motility protein A:small RNA MotR:DNA-binding transcriptional dual regulator FlhC	3453101	3453300	-	1977207	1977269	-	372	63521	41522	23289217	3.28475	3.56005e-75
Hfq_t4rnl1_IP_1	EG30109	sucD.EST3UTR:G0-17009	tRNA	3UTR:sRNA	valT	sucD.EST3UTR:sdhX	tRNA-Val(UAC)	succinyl-CoA synthetase subunit &alpha;:small regulatory RNA SdhX	780601	780817	+	765106	765149	+	369	70461	84012	23239790	1.44867	2.479e-05
Hfq_t4rnl1_IP_1	cfa.5UTR	ybiC.AS:ybiE.ybiC.IGR	5UTR	AS:IGR	cfa.5UTR	ybiC.AS:ybiE.ybiC.IGR	cyclopropane fatty acyl phospholipid synthase	:protein YbiE	1741201	1741269	+	837434	837459	-	363	5160	2990	23386119	550.23	0
Hfq_t4rnl1_IP_1	EG10881	uhpT.EST3UTR:G0-17104	mRNA	3UTR:sRNA	rplT	uhpT.EST3UTR:uhpU	50S ribosomal subunit protein L20	hexose-6-phosphate:phosphate antiporter:small RNA UhpU	1799381	1799596	-	3845731	3845750	-	352	24156	39869	23330255	8.52711	2.184e-187
Hfq_t4rnl1_IP_1	acrR.AS	G0-8871	AS	sRNA	acrR.AS	arcZ	DNA-binding transcriptional repressor AcrR	small regulatory RNA ArcZ	485927	486043	-	3350663	3350698	+	346	248	71134	23322904	457.435	0
Hfq_t4rnl1_IP_1	kgtP.EST5UTR	cpxP.3UTR:G0-16649:fieF.EST5UTR	5UTR	3UTR:sRNA:5UTR	kgtP.EST5UTR	cpxP.3UTR:cpxQ:fieF.EST5UTR	&alpha;-ketoglutarate:H<sup>+</sup> symporter	periplasmic protein CpxP:small regulatory RNA CpxQ:Zn<sup>2+</sup>/Fe<sup>2+</sup>/Cd<sup>2+</sup> exporter	2725338	2725800	-	4106353	4106388	+	345	16119	11690	23366478	42.7819	0
Hfq_t4rnl1_IP_1	EG10602	G0-17021.AS:G0-10671	mRNA	AS:sRNA	motB	mgtT.AS:mgrR	motility protein B	protein MgtT:small regulatory RNA MgrR	1975904	1976098	-	1622817	1622851	-	339	16906	217471	23159916	2.13547	8.05708e-29
Hfq_t4rnl1_IP_1	ompA.5UTR	G0-8866:micA.gshA.IGR	5UTR	sRNA:IGR	ompA.5UTR	micA:micA.gshA.IGR	outer membrane protein A	small regulatory RNA MicA:small regulatory RNA MicA:glutamate&mdash;cysteine ligase	1020101	1020248	-	2814826	2814880	+	332	31269	52020	23311011	4.75789	2.82672e-106
Hfq_t4rnl1_IP_1	EG30083	ibpB.EST3UTR	rRNA	3UTR	rrlH	ibpB.EST3UTR	23S ribosomal RNA	small heat shock protein IbpB	226691	226900	+	3866425	3866522	-	327	24044	9846	23360415	32.2672	0
Hfq_t4rnl1_IP_1	essD.5UTR	ykgH.EST3UTR	5UTR	3UTR	essD.5UTR	ykgH.EST3UTR	DLP12 prophage; putative phage lysis protein	uncharacterized protein YkgH	577227	577242	+	324601	324637	-	326	392	8607	23385307	2259.55	0
Hfq_t4rnl1_IP_1	G0-8878	G0-8871	sRNA	sRNA	cyaR	arcZ	small regulatory RNA CyaR	small regulatory RNA ArcZ	2167112	2167172	+	3350665	3350697	+	321	16647	71159	23306505	6.31563	1.81766e-134
Hfq_t4rnl1_IP_1	EG10817	G0-8871	mRNA	sRNA	rbsD	arcZ	D-ribose pyranase	small regulatory RNA ArcZ	3933321	3933726	+	3350665	3350698	+	321	3639	71159	23319513	28.9076	0
Hfq_t4rnl1_IP_1	G0-9382	chbC.chbB.TU	sRNA	TU	chiX	chbC.chbB.TU	small regulatory RNA ChiX	<i>N,N'</i>-diacetylchitobiose-specific PTS enzyme IIC component:<I>N,N'</I>-diacetylchitobiose-specific PTS enzyme IIB component	507202	507238	+	1821105	1821276	-	313	256754	1162	23136403	24.2726	8.74451e-284
Hfq_t4rnl1_IP_1	G7001	G0-8878	mRNA	sRNA	yebO	cyaR	uncharacterized protein YebO	small regulatory RNA CyaR	1908501	1908645	-	2167129	2167201	+	308	1396	20686	23372242	249.281	0
Hfq_t4rnl1_IP_1	araC.5UTR	G0-17021.AS:G0-10671	5UTR	AS:sRNA	araC.5UTR	mgtT.AS:mgrR	AraC	protein MgtT:small regulatory RNA MgrR	70201	70396	+	1622817	1622846	-	303	9665	217507	23167157	3.33918	2.219e-61
Hfq_t4rnl1_IP_1	EG10673	G0-8871	mRNA	sRNA	ompT	arcZ	DLP12 prophage; omptin family outer membrane protease OmpT	small regulatory RNA ArcZ	584941	585000	-	3350666	3350698	+	301	8599	71179	23314553	11.4655	1.69077e-193
Hfq_t4rnl1_IP_1	EG12801	G0-8871	mRNA	sRNA	mlaF	arcZ	intermembrane phospholipid transport system, ATP binding subunit MlaF	small regulatory RNA ArcZ	3339057	3339458	-	3350679	3350698	+	300	1562	71180	23321590	62.9275	0
Hfq_t4rnl1_IP_1	EG30077:tRNAnn173:rrlA.rrfA.TU	tRNAnn7:alaV.rrlH.TU:EG30083	rRNA:IGR:TU	IGR:TU:rRNA	rrlA:rrlA.rrfA.IGR:rrlA.rrfA.TU	alaV.rrlH.IGR:alaV.rrlH.TU:rrlH	23S ribosomal RNA:23S ribosomal RNA:5S ribosomal RNA:23S ribosomal RNA:5S ribosomal RNA	tRNA-Ala(UGC):23S ribosomal RNA:tRNA-Ala(UGC):23S ribosomal RNA:23S ribosomal RNA	4040412	4040436	+	225658	225781	+	299	185	18211	23375937	2074.6	0
Hfq_t4rnl1_IP_1	G6638	G0-8871	mRNA	sRNA	yciT	arcZ	DNA-binding transcriptional dual regulator YciT	small regulatory RNA ArcZ	1344232	1344498	-	3350662	3350698	+	298	2992	71182	23320160	32.6299	0
Hfq_t4rnl1_IP_1	EG30024	EG10321:fliC.5UTR	tRNA	mRNA:5UTR	aspU	fliC:fliC.5UTR	tRNA-Asp(GUC)	flagellar filament structural protein:flagellar filament structural protein	228927	228980	+	2003501	2003650	-	294	35879	119846	23238613	1.58889	2.25347e-07
Hfq_t4rnl1_IP_1	EG12230	G0-17021.AS:G0-10671	mRNA	AS:sRNA	pitA	mgtT.AS:mgrR	metal phosphate:H<sup>+</sup> symporter PitA	protein MgtT:small regulatory RNA MgrR	3637610	3637789	+	1622817	1622838	-	289	756	217521	23176066	40.73	0
Hfq_t4rnl1_IP_1	EG30045:tRNAnn5:ileV.alaV.TU:EG30010	G0-8871	tRNA:IGR:TU:tRNA	sRNA	ileV:ileV.alaV.IGR:ileV.alaV.TU:alaV	arcZ	tRNA-Ile(GAU):tRNA-Ile(GAU):tRNA-Ala(UGC):tRNA-Ile(GAU):tRNA-Ala(UGC):tRNA-Ala(UGC)	small regulatory RNA ArcZ	225428	225556	+	3350662	3350698	+	288	34050	71192	23289102	2.76692	5.33472e-43
Hfq_t4rnl1_IP_1	rplK.5UTR	G0-9382	5UTR	sRNA	rplK.5UTR	chiX	50S ribosomal subunit protein L11	small regulatory RNA ChiX	4178353	4178400	+	507262	507288	+	280	10855	271268	23112229	2.19772	8.03998e-25
Hfq_t4rnl1_IP_1	EG11355	G0-8871	mRNA	sRNA	fliA	arcZ	RNA polymerase sigma factor FliA	small regulatory RNA ArcZ	2001049	2001197	-	3350666	3350698	+	280	6880	71200	23316272	13.3275	3.33147e-196
Hfq_t4rnl1_IP_1	EG30109	fliC.5UTR	tRNA	5UTR	valT	fliC.5UTR	tRNA-Val(UAC)	flagellar filament structural protein	780764	780817	+	2003601	2003651	-	279	68322	20964	23305067	4.53962	3.62727e-84
Hfq_t4rnl1_IP_1	ahpC.5UTR	EG31116	5UTR	sRNA	ahpC.5UTR	oxyS	alkyl hydroperoxide reductase, AhpC component	small regulatory RNA OxyS	638714	638843	+	4158277	4158303	-	274	4426	15951	23373981	90.716	0
Hfq_t4rnl1_IP_1	cfa.5UTR	cpxP.3UTR:G0-16649:fieF.EST5UTR	5UTR	3UTR:sRNA:5UTR	cfa.5UTR	cpxP.3UTR:cpxQ:fieF.EST5UTR	cyclopropane fatty acyl phospholipid synthase	periplasmic protein CpxP:small regulatory RNA CpxQ:Zn<sup>2+</sup>/Fe<sup>2+</sup>/Cd<sup>2+</sup> exporter	1741200	1741347	+	4106351	4106387	+	272	6788	11763	23375809	79.6298	0
Hfq_t4rnl1_IP_1	ydeE.EST5UTR	G0-8867	5UTR	sRNA	ydeE.EST5UTR	gcvB	dipeptide exporter	small regulatory RNA GcvB	1621286	1621382	+	2942863	2942902	+	269	344	507825	22886194	35.2414	4.17422e-264
Hfq_t4rnl1_IP_1	tRNAnn1	tRNAnn3:rrsH.ileV.TU	5UTR	IGR:TU	rrsH.5UTR	rrsH.ileV.IGR:rrsH.ileV.TU	16S ribosomal RNA	16S ribosomal RNA:tRNA-Ile(GAU):16S ribosomal RNA:tRNA-Ile(GAU)	223518	223692	+	225316	225380	+	268	44730	11293	23338341	12.3822	1.84531e-180
Hfq_t4rnl1_IP_1	EG10106	EG30098	mRNA	sRNA	atpI	spf	ATP synthase accessory factor AtpI	small regulatory RNA Spot 42	3922102	3922157	-	4049962	4050008	+	267	775	3272314	20121276	2.11841	5.29213e-17
Hfq_t4rnl1_IP_1	EG10766	EG10904	mRNA	mRNA	secY	rpsE	Sec translocon subunit SecY	30S ribosomal subunit protein S5	3443205	3443494	-	3444505	3444992	-	267	12157	30068	23352140	17.0572	3.14982e-214
Hfq_t4rnl1_IP_1	G6832:ydfV.flxA.IGR:flxA.5UTR	G0-8871	mRNA:IGR:5UTR	sRNA	ydfV:ydfV.flxA.IGR:flxA.5UTR	arcZ	Qin prophage; protein YdfV:Qin prophage; protein YdfV:Qin prophage; PF14282 family protein FlxA:Qin prophage; PF14282 family protein FlxA	small regulatory RNA ArcZ	1646199	1646399	+	3350666	3350698	+	266	2890	71214	23320262	30.1406	8.67044e-273
Hfq_t4rnl1_IP_1	EG10401	G0-8871	mRNA	sRNA	glpT	arcZ	sn-glycerol 3-phosphate:phosphate antiporter	small regulatory RNA ArcZ	2352214	2352366	-	3350666	3350698	+	265	1385	71215	23321767	62.6594	0
Hfq_t4rnl1_IP_1	cfa.5UTR	G0-8867	5UTR	sRNA	cfa.5UTR	gcvB	cyclopropane fatty acyl phospholipid synthase	small regulatory RNA GcvB	1741201	1741267	+	2942865	2942973	+	265	5258	507829	22881280	2.27085	6.64057e-25
Hfq_t4rnl1_IP_1	EG30083	G0-17102	rRNA	sRNA	rrlH	fliX	23S ribosomal RNA	small RNA FliX	226944	227000	+	2001910	2001929	-	259	9512	254606	23130255	2.47366	3.78852e-30
Hfq_t4rnl1_IP_1	G0-8888:ypfM.5UTR:yffB.ypfM.IGR	G0-8871	mRNA:5UTR:IGR	sRNA	ypfM:ypfM.5UTR:yffB.ypfM.IGR	arcZ	uncharacterized protein YpfM:uncharacterized protein YpfM:putative reductase YffB:uncharacterized protein YpfM	small regulatory RNA ArcZ	2590826	2590971	-	3350663	3350698	+	258	812	71222	23322340	104.045	0
Hfq_t4rnl1_IP_1	EG30024	G7047	tRNA	sRNA	aspU	dsrA	tRNA-Asp(GUC)	small regulatory RNA DsrA	228901	229008	+	2025220	2025273	-	257	36047	99537	23258791	1.66597	6.17173e-08
Hfq_t4rnl1_IP_1	EG10458	G0-8871	mRNA	sRNA	hsdM	arcZ	type I restriction enzyme EcoKI methylase subunit	small regulatory RNA ArcZ	4582868	4583101	-	3350677	3350698	+	256	1501	71224	23321651	55.846	0
Hfq_t4rnl1_IP_1	EG10673	glnA.3UTR:glnZ	mRNA	3UTR:sRNA	ompT	glnA.3UTR:glnZ	DLP12 prophage; omptin family outer membrane protease OmpT	adenylyl-[glutamine synthetase] // glutamine synthetase:small regulatory RNA GlnZ	584655	584698	-	4056426	4056596	-	254	1941	85646	23306791	35.611	3.09671e-276
Hfq_t4rnl1_IP_1	hisQ.hisJ.TU:EG12124	G0-8867	TU:mRNA	sRNA	hisQ.hisJ.TU:hisJ	gcvB	lysine/arginine/ornithine ABC transporter / histidine ABC transporter, membrane subunit HisQ:histidine ABC transporter periplasmic binding protein:histidine ABC transporter periplasmic binding protein	small regulatory RNA GcvB	2425936	2426091	-	2942863	2942902	+	253	1118	507841	22885420	10.1979	1.04384e-142
Hfq_t4rnl1_IP_1	bamA.skp.TU	cpxP.3UTR:G0-16649:fieF.EST5UTR	TU	3UTR:sRNA:5UTR	bamA.skp.TU	cpxP.3UTR:cpxQ:fieF.EST5UTR	outer membrane protein assembly factor BamA:periplasmic chaperone Skp	periplasmic protein CpxP:small regulatory RNA CpxQ:Zn<sup>2+</sup>/Fe<sup>2+</sup>/Cd<sup>2+</sup> exporter	200211	200656	+	4106367	4106388	+	252	9126	11783	23373471	54.7756	0
Hfq_t4rnl1_IP_1	EG10817	G7047	mRNA	sRNA	rbsD	dsrA	D-ribose pyranase	small regulatory RNA DsrA	3933503	3933647	+	2025222	2025284	-	250	1387	99544	23293451	42.1776	2.2878e-287
Hfq_t4rnl1_IP_1	EG30111	uhpT.EST3UTR:G0-17104	tRNA	3UTR:sRNA	valV	uhpT.EST3UTR:uhpU	tRNA-Val(GAC)	hexose-6-phosphate:phosphate antiporter:small RNA UhpU	1746417	1746568	+	3845732	3845774	-	245	5893	39976	23348518	24.2823	4.22802e-231
Hfq_t4rnl1_IP_1	EG10094	G0-8871	mRNA	sRNA	asnS	arcZ	asparagine&mdash;tRNA ligase	small regulatory RNA ArcZ	988753	988861	-	3350663	3350698	+	236	2067	71244	23321085	37.3742	6.78517e-262
Hfq_t4rnl1_IP_1	ompF.5UTR:asnS.ompF.IGR	G6570:bhsA.EST3UTR	5UTR:IGR	mRNA:3UTR	ompF.5UTR:asnS.ompF.IGR	bhsA:bhsA.EST3UTR	outer membrane porin F:asparagine&mdash;tRNA ligase:outer membrane porin F	DUF1471 domain-containing multiple stress resistance outer membrane protein BhsA:DUF1471 domain-containing multiple stress resistance outer membrane protein BhsA	987010	987093	-	1169318	1169403	+	235	66410	1192	23326795	69.249	0
Hfq_t4rnl1_IP_1	lpp.5UTR	G0-16601	5UTR	sRNA	lpp.5UTR	micL	murein lipoprotein	small regulatory RNA MicL-S	1757381	1757432	+	1958440	1958495	-	234	37773	2111	23354514	68.5357	0
Hfq_t4rnl1_IP_1	rpsL.5UTR	G0-8871	5UTR	sRNA	rpsL.5UTR	arcZ	30S ribosomal subunit protein S12	small regulatory RNA ArcZ	3474583	3474630	-	3350668	3350698	+	232	4090	71248	23319062	18.5653	2.30211e-192
Hfq_t4rnl1_IP_1	EG10522	uhpT.EST3UTR:G0-17104	mRNA	3UTR:sRNA	kgtP	uhpT.EST3UTR:uhpU	&alpha;-ketoglutarate:H<sup>+</sup> symporter	hexose-6-phosphate:phosphate antiporter:small RNA UhpU	2724424	2724499	-	3845730	3845762	-	230	5648	39991	23348763	23.7758	9.797e-215
Hfq_t4rnl1_IP_1	EG20044	G0-17021.AS:G0-10671	mRNA	AS:sRNA	dctA	mgtT.AS:mgrR	C4 dicarboxylate/orotate:H<sup>+</sup> symporter	protein MgtT:small regulatory RNA MgrR	3683217	3683393	-	1622818	1622835	-	230	764	217580	23176058	32.0668	9.68226e-233
Hfq_t4rnl1_IP_1	EG10670	G0-8871	mRNA	sRNA	ompC	arcZ	outer membrane porin C	small regulatory RNA ArcZ	2312301	2312394	-	3350668	3350698	+	227	8201	71253	23314951	9.05713	2.51089e-124
Hfq_t4rnl1_IP_1	EG10671	uhpT.EST3UTR:G0-17104:EG11054	mRNA	3UTR:sRNA:mRNA	ompF	uhpT.EST3UTR:uhpU:uhpT	outer membrane porin F	hexose-6-phosphate:phosphate antiporter:small RNA UhpU:hexose-6-phosphate:phosphate antiporter	985872	986000	-	3845731	3845780	-	226	23021	39995	23331390	5.72689	1.02867e-85
Hfq_t4rnl1_IP_1	G7013	G0-17021.AS:G0-10671	mRNA	AS:sRNA	yebZ	mgtT.AS:mgrR	CopD family protein	protein MgtT:small regulatory RNA MgrR	1923812	1923882	-	1622817	1622842	-	225	549	217585	23176273	43.6541	1.35604e-252
Hfq_t4rnl1_IP_1	EG30031:tRNAnn23:glnX.glnV.TU:EG30029	G0-17101:flgL.EST3UTR	tRNA:IGR:TU:tRNA	sRNA:3UTR	glnX:glnV.glnX.IGR:glnX.glnV.TU:glnV	flgO:flgL.EST3UTR	tRNA-Gln(CUG):tRNA-Gln(CUG):tRNA-Gln(CUG):tRNA-Gln(CUG):tRNA-Gln(CUG):tRNA-Gln(CUG)	small RNA FlgO:flagellar hook-filament junction protein 2	696456	696544	-	1141027	1141064	+	217	11380	63322	23319713	7.02241	4.75247e-98
Hfq_t4rnl1_IP_1	EG12331	G0-8871	mRNA	sRNA	clcA	arcZ	chloride:H<sup>+</sup> antiporter ClcA	small regulatory RNA ArcZ	176408	176526	+	3350669	3350698	+	217	1050	71263	23322102	67.6354	2.68464e-291
Hfq_t4rnl1_IP_1	EG30035:tRNAnn101:gltW.rrsG.TU	yehA.EST3UTR	tRNA:IGR:TU	3UTR	gltW:rrsG.glwT.IGR:gltW.rrsG.TU	yehA.EST3UTR	tRNA-Glu(UUC):16S ribosomal RNA:tRNA-Glu(UUC):16S ribosomal RNA	putative fimbrial adhesin YehA	2729392	2729445	-	2187296	2187353	-	217	113325	473	23280617	94.247	0
Hfq_t4rnl1_IP_1	EG10881:rplT.rpmI.TU:EG11231	malG.3UTR	mRNA:TU:mRNA	sRNA	rplT:rplT.rpmI.TU:rpmI	malG.3UTR	50S ribosomal subunit protein L20:50S ribosomal subunit protein L20:50S ribosomal subunit protein L35:50S ribosomal subunit protein L35	maltose ABC transporter membrane subunit MalG	1799724	1799958	-	4242530	4242539	-	216	28946	1747	23363723	99.7963	0
Hfq_t4rnl1_IP_1	yncL.EST3UTR:G0-8887:yncL.EST5UTR	G0-17102	3UTR:mRNA:5UTR	sRNA	yncL.EST3UTR:yncL:yncL.EST5UTR	fliX	uncharacterized protein YncL:uncharacterized protein YncL:uncharacterized protein YncL	small RNA FliX	1517062	1517200	-	2001911	2001929	-	215	2027	254650	23137740	9.63745	5.62105e-120
Hfq_t4rnl1_IP_1	rpmI.infC.TU:EG10506	uhpT.EST3UTR:G0-17104:EG11054	TU:mRNA	3UTR:sRNA:mRNA	rpmI.infC.TU:infC	uhpT.EST3UTR:uhpU:uhpT	50S ribosomal subunit protein L35:translation initiation factor IF-3:translation initiation factor IF-3	hexose-6-phosphate:phosphate antiporter:small RNA UhpU:hexose-6-phosphate:phosphate antiporter	1800014	1800198	-	3845732	3845777	-	215	17440	40006	23336971	7.19137	3.56947e-99
Hfq_t4rnl1_IP_1	EG10060	cpxP.3UTR:G0-16649:fieF.EST5UTR	mRNA	3UTR:sRNA:5UTR	araJ	cpxP.3UTR:cpxQ:fieF.EST5UTR	putative transport protein AraJ	periplasmic protein CpxP:small regulatory RNA CpxQ:Zn<sup>2+</sup>/Fe<sup>2+</sup>/Cd<sup>2+</sup> exporter	412412	412491	-	4106357	4106388	+	214	8108	11821	23374489	52.1901	1.93318e-270
Hfq_t4rnl1_IP_1	EG10534	G0-8871	mRNA	sRNA	ligA	arcZ	DNA ligase	small regulatory RNA ArcZ	2529770	2530020	-	3350643	3350698	+	213	512	71267	23322640	136.144	0
Hfq_t4rnl1_IP_1	sdhB.sucA.TU	glnA.3UTR:glnZ	TU	3UTR:sRNA	sdhB.sucA.TU	glnA.3UTR:glnZ	succinate:quinone oxidoreductase, iron-sulfur cluster binding protein:subunit of E1(0) component of 2-oxoglutarate dehydrogenase	adenylyl-[glutamine synthetase] // glutamine synthetase:small regulatory RNA GlnZ	758579	758687	+	4056426	4056596	-	211	1501	85689	23307231	38.2356	1.03854e-234
Hfq_t4rnl1_IP_1	insA-7.EST5UTR	G0-17021.AS:G0-10671	5UTR	AS:sRNA	insA-7.EST5UTR	mgtT.AS:mgrR		protein MgtT:small regulatory RNA MgrR	4518203	4518556	+	1622817	1622842	-	211	544	217599	23176278	41.3114	1.75957e-232
Hfq_t4rnl1_IP_1	rplT.rpmI.TU	micA.gshA.IGR	TU	IGR	rplT.rpmI.TU	micA.gshA.IGR	50S ribosomal subunit protein L20:50S ribosomal subunit protein L35	small regulatory RNA MicA:glutamate&mdash;cysteine ligase	1799719	1799792	-	2814828	2814878	+	210	17887	52142	23324393	5.25175	6.92157e-73
Hfq_t4rnl1_IP_1	EG12068	G0-8871	mRNA	sRNA	napF	arcZ	ferredoxin-type protein	small regulatory RNA ArcZ	2303213	2303300	-	3350666	3350698	+	208	650	71631	23322143	104.188	0
Hfq_t4rnl1_IP_1	G7541	G0-8871	mRNA	sRNA	yghJ	arcZ	putative lipoprotein YghJ	small regulatory RNA ArcZ	3118903	3119186	-	3350670	3350698	+	207	640	71277	23322508	105.832	0
Hfq_t4rnl1_IP_1	rsfS.5UTR	G0-8871	5UTR	sRNA	rsfS.5UTR	arcZ	ribosomal silencing factor RsfS	small regulatory RNA ArcZ	669053	669224	-	3350663	3350698	+	206	359	71274	23322793	187.768	0
Hfq_t4rnl1_IP_1	essD.5UTR	G0-8863	5UTR	sRNA	essD.5UTR	rprA	DLP12 prophage; putative phage lysis protein	small regulatory RNA RprA	577223	577257	+	1770453	1770478	+	203	515	5138	23388776	1794.33	0
Hfq_t4rnl1_IP_1	pdhR.aceE.IGR	sucD.EST3UTR:G0-17009	IGR	3UTR:sRNA	pdhR.aceE.IGR	sucD.EST3UTR:sdhX	DNA-binding transcriptional dual regulator PdhR:pyruvate dehydrogenase E1 component	succinyl-CoA synthetase subunit &alpha;:small regulatory RNA SdhX	122966	123000	+	765142	765149	+	200	3361	84181	23306890	16.4752	1.98375e-155
Hfq_t4rnl1_IP_1	EG30055:tRNAnn36:lysT.valT.TU:EG30109:valT.lysW.TU	allE.EST3UTR	tRNA:IGR:TU:tRNA:TU	3UTR	lysT:lysT.valT.IGR:lysT.valT.TU:valT:valT.lysW.TU	allE.EST3UTR	tRNA-Lys(UUU):tRNA-Lys(UUU):tRNA-Val(UAC):tRNA-Lys(UUU):tRNA-Val(UAC):tRNA-Val(UAC):tRNA-Val(UAC):tRNA-Lys(UUU)	(S)-ureidoglycine aminohydrolase	780601	780842	+	543190	543199	-	199	70631	4395	23319407	14.9491	2.70393e-147
Hfq_t4rnl1_IP_1	EG30024	G0-8871	tRNA	sRNA	aspU	arcZ	tRNA-Asp(GUC)	small regulatory RNA ArcZ	228843	228981	+	3350663	3350698	+	195	39393	71285	23283759	1.61685	0.000628114
Hfq_t4rnl1_IP_1	phoR.brnQ.IGR:brnQ.5UTR	G0-8871	IGR:5UTR	sRNA	phoR.brnQ.IGR:brnQ.5UTR	arcZ	sensor histidine kinase PhoR:branched chain amino acid transporter BrnQ:branched chain amino acid transporter BrnQ	small regulatory RNA ArcZ	419418	419537	+	3350668	3350698	+	192	449	71289	23322702	139.898	0
Hfq_t4rnl1_IP_1	G0-16677.AS	ibpB.EST3UTR	AS	3UTR	sokE.AS	ibpB.EST3UTR	small RNA SokE	small heat shock protein IbpB	607758	607793	-	3866426	3866515	-	191	1631	9982	23382828	274.321	0
Hfq_t4rnl1_IP_1	EG50003	G0-8871	mRNA	sRNA	acpP	arcZ	octanoyl-ACP // lipoyl-ACP // <i>cis</i>-&Delta;<sup>5</sup>-dodecenoyl-ACP // <i>trans</i>-&Delta;<sup>2</sup>-cis-&Delta;<sup>5</sup>-dodecenoyl-ACP // succinyl-ACP // <i>cis</i>-&Delta;<SUP>3</SUP>-decenoyl-ACP // 3-oxo-<i>cis</i>-&Delta;<sup>5</sup>-dodecenoyl-ACP // (3<i>R</i>)-hydroxy <i>cis</i> &Delta;<sup>5</sup>-dodecenoyl-ACP // (3<i>R</i>)-3-hydroxybutanoyl-ACP // <i>trans</i> oct-2-en…	small regulatory RNA ArcZ	1151702	1151841	+	3350666	3350697	+	188	29121	71292	23294031	2.10938	1.2813e-13
Hfq_t4rnl1_IP_1	EG30024	ompF.5UTR	tRNA	5UTR	aspU	ompF.5UTR	tRNA-Asp(GUC)	outer membrane porin F	228919	228979	+	986902	987066	-	186	35987	66412	23292047	1.81271	2.02691e-07
Hfq_t4rnl1_IP_1	aroC.prmB.TU:EG12449	G0-8867	TU:mRNA	sRNA	aroC.prmB.TU:prmB	gcvB	chorismate synthase:ribosomal protein L3 <i>N</i><sup>5</sup>-glutamine methyltransferase:ribosomal protein L3 <i>N</i><sup>5</sup>-glutamine methyltransferase	small regulatory RNA GcvB	2447503	2447599	-	2942719	2942902	+	185	1948	570796	22821703	3.79708	7.12146e-42
Hfq_t4rnl1_IP_1	EG11325	EG30098	mRNA	sRNA	acnA	spf	aconitate hydratase 1	small regulatory RNA Spot 42	1336519	1336593	+	4049962	4050009	+	184	232	3272397	20121819	4.87676	4.1725e-44
Hfq_t4rnl1_IP_1	nuoA.5UTR	sucD.EST3UTR:G0-17009	5UTR	3UTR:sRNA	nuoA.5UTR	sucD.EST3UTR:sdhX	NADH:quinone oxidoreductase subunit A	succinyl-CoA synthetase subunit &alpha;:small regulatory RNA SdhX	2405113	2405200	-	765135	765149	+	182	27715	84199	23282536	1.81585	3.22588e-07
Hfq_t4rnl1_IP_1	rpsF.5UTR	ibpB.EST3UTR	5UTR	3UTR	rpsF.5UTR	ibpB.EST3UTR	30S ribosomal subunit protein S6	small heat shock protein IbpB	4425024	4425099	+	3866426	3866522	-	181	30461	9992	23353998	13.8881	5.16037e-129
Hfq_t4rnl1_IP_1	G7201	G0-9382	mRNA	sRNA	epmC	chiX	EF-P-Lys34 hydroxylase	small regulatory RNA ChiX	2444202	2444281	-	507269	507288	+	180	1465	271368	23121619	10.4687	5.02259e-105
Hfq_t4rnl1_IP_1	cstA.5UTR	G0-8871	5UTR	sRNA	cstA.5UTR	arcZ	pyruvate transporter CstA	small regulatory RNA ArcZ	629837	629898	+	3350663	3350698	+	178	782	71302	23322370	74.4533	8.29803e-245
Hfq_t4rnl1_IP_1	rplN.5UTR:rpsQ.rplN.IGR:rpsQ.3UTR	G7047	5UTR:IGR:3UTR	sRNA	rplN.5UTR:rpsQ.rplN.IGR:rpsQ.3UTR	dsrA	50S ribosomal subunit protein L14:30S ribosomal subunit protein S17:50S ribosomal subunit protein L14:30S ribosomal subunit protein S17	small regulatory RNA DsrA	3448202	3448268	-	2025222	2025265	-	178	3466	99616	23291372	12.0076	1.6069e-115
Hfq_t4rnl1_IP_1	EG30109	EG30042	tRNA	tRNA	valT	hisR	tRNA-Val(UAC)	tRNA-His(GUG)	780764	780816	+	3982542	3982596	+	178	68423	6012	23320019	10.0909	5.44915e-104
Hfq_t4rnl1_IP_1	EG11281	G0-8871	mRNA	sRNA	mutL	arcZ	DNA mismatch repair protein MutL	small regulatory RNA ArcZ	4398905	4398955	+	3350679	3350698	+	177	394	71303	23322758	146.943	3.87428e-288
Hfq_t4rnl1_IP_1	G6816	EG30098	mRNA	sRNA	ydfI	spf	putative oxidoreductase YdfI	small regulatory RNA Spot 42	1629461	1629490	-	4049955	4050008	+	176	33	3272405	20122018	32.7947	1.74075e-108
Hfq_t4rnl1_IP_1	tcyP.5UTR	cpxP.3UTR:G0-16649:fieF.EST5UTR	5UTR	3UTR:sRNA:5UTR	tcyP.5UTR	cpxP.3UTR:cpxQ:fieF.EST5UTR	cystine/sulfocysteine:cation symporter	periplasmic protein CpxP:small regulatory RNA CpxQ:Zn<sup>2+</sup>/Fe<sup>2+</sup>/Cd<sup>2+</sup> exporter	1810880	1811286	+	4106369	4106387	+	173	1928	11862	23380669	176.863	0
Hfq_t4rnl1_IP_1	EG30083:tRNAnn9:rrlH.rrfH.TU:EG30076:EG30024	tRNAnn139:rrlD.alaU.TU	rRNA:IGR:TU:rRNA:tRNA	IGR:TU	rrlH:rrlH.rrfH.IGR:rrlH.rrfH.TU:rrfH:aspU	alaU.rrlD.IGR:rrlD.alaU.TU	23S ribosomal RNA:23S ribosomal RNA:5S ribosomal RNA:23S ribosomal RNA:5S ribosomal RNA:5S ribosomal RNA:tRNA-Asp(GUC)	tRNA-Ala(UGC):23S ribosomal RNA:23S ribosomal RNA:tRNA-Ala(UGC)	228634	228928	+	3426823	3426847	-	169	54338	297	23339828	244.413	0
Hfq_t4rnl1_IP_1	EG10905	uhpT.EST3UTR:G0-17104:EG11054	mRNA	3UTR:sRNA:mRNA	rpsF	uhpT.EST3UTR:uhpU:uhpT	30S ribosomal subunit protein S6	hexose-6-phosphate:phosphate antiporter:small RNA UhpU:hexose-6-phosphate:phosphate antiporter	4425101	4425285	+	3845731	3845777	-	168	23604	40053	23330807	4.1459	5.18012e-44
Hfq_t4rnl1_IP_1	EG30049	sucD.EST3UTR:G0-17009	tRNA	3UTR:sRNA	leuT	sucD.EST3UTR:sdhX	tRNA-Leu(CAG)	succinyl-CoA synthetase subunit &alpha;:small regulatory RNA SdhX	3982606	3982665	+	765108	765149	+	167	20211	84214	23290040	2.28515	9.3343e-15
Hfq_t4rnl1_IP_1	mgtL.mgtA.TU	ykgH.EST3UTR	TU	3UTR	mgtL.mgtA.TU	ykgH.EST3UTR	leader peptide MgtL:Mg<sup>2+</sup> importing P-type ATPase	uncharacterized protein YkgH	4467501	4467538	+	324602	324635	-	166	1378	8767	23384321	321.316	0
Hfq_t4rnl1_IP_1	EG11347	G0-8871	mRNA	sRNA	fliF	arcZ	flagellar basal-body MS-ring and collar protein	small regulatory RNA ArcZ	2013804	2013884	+	3350666	3350698	+	162	1204	71318	23321948	44.0002	5.17491e-189
Hfq_t4rnl1_IP_1	rpsF.5UTR	dicF.dicB.IGR	5UTR	IGR	rpsF.5UTR	dicF.dicB.IGR	30S ribosomal subunit protein S6	Qin prophage; small regulatory RNA DicF:Qin prophage; cell division inhibition protein DicB	4425024	4425100	+	1649406	1649440	+	162	30480	2790	23361200	44.5032	4.08646e-192
Hfq_t4rnl1_IP_1	EG10346	G0-9382	mRNA	sRNA	ftsY	chiX	signal recognition particle receptor	small regulatory RNA ChiX	3602771	3602882	-	507263	507289	+	162	940	271386	23122144	14.6834	2.14179e-114
Hfq_t4rnl1_IP_1	EG30049	G0-8871	tRNA	sRNA	leuT	arcZ	tRNA-Leu(CAG)	small regulatory RNA ArcZ	3982508	3982668	+	3350664	3350698	+	161	27032	71319	23296120	1.94548	3.8658e-08
Hfq_t4rnl1_IP_1	EG11117	EG31116	mRNA	sRNA	yceB	oxyS	putative lipid-binding lipoprotein YceB	small regulatory RNA OxyS	1123235	1123265	-	4158277	4158308	-	157	299	16068	23378108	763.969	0
Hfq_t4rnl1_IP_1	EG11079	G0-17021.AS:G0-10671	mRNA	AS:sRNA	ribF	mgtT.AS:mgrR	bifunctional riboflavin kinase / FMN adenylyltransferase	protein MgtT:small regulatory RNA MgrR	21711	21798	+	1622817	1622832	-	155	446	217655	23176376	37.0061	1.58857e-163
Hfq_t4rnl1_IP_1	EG10183	G0-8871	mRNA	sRNA	cysA	arcZ	sulfate/thiosulfate ABC transporter ATP binding subunit	small regulatory RNA ArcZ	2540207	2540244	-	3350690	3350698	+	154	409	71326	23322743	123.12	2.48273e-240
Hfq_t4rnl1_IP_1	sbcC.EST3UTR	uhpT.EST3UTR:G0-17104:EG11054	3UTR	3UTR:sRNA:mRNA	sbcC.EST3UTR	uhpT.EST3UTR:uhpU:uhpT	ATP-dependent structure-specific DNA nuclease - SbcC subunit	hexose-6-phosphate:phosphate antiporter:small RNA UhpU:hexose-6-phosphate:phosphate antiporter	412501	412531	-	3845731	3845779	-	152	4476	40069	23349935	19.7893	3.43152e-129
Hfq_t4rnl1_IP_1	EG11978	G0-8871	mRNA	sRNA	rfbA	arcZ	glucose-1-phosphate thymidylyltransferase 1	small regulatory RNA ArcZ	2110235	2110296	-	3350668	3350697	+	152	1655	71328	23321497	30.0291	7.03183e-154
Hfq_t4rnl1_IP_1	EG11360	G0-8863	mRNA	sRNA	bax	rprA	putative glycoside hydrolase Bax	small regulatory RNA RprA	3737100	3737240	-	1770462	1770478	+	152	654	5189	23388637	1047.58	0
Hfq_t4rnl1_IP_1	EG30109	G0-8863	tRNA	sRNA	valT	rprA	tRNA-Val(UAC)	small regulatory RNA RprA	780764	780817	+	1770451	1770477	+	150	68451	5191	23320840	9.84475	1.53249e-85
Hfq_t4rnl1_IP_1	EG10060	G0-8878	mRNA	sRNA	araJ	cyaR	putative transport protein AraJ	small regulatory RNA CyaR	411789	411992	-	2167160	2167200	+	146	8534	19979	23365973	20.0083	5.84987e-125
Hfq_t4rnl1_IP_1	EG10494:ilvB.ivbL.TU:EG11275	G0-8867	mRNA:TU:mRNA	sRNA	ilvB:ilvB.ivbL.TU:ivbL	gcvB	acetohydroxy acid synthase I subunit IlvB:acetohydroxy acid synthase I subunit IlvB:<i>ilvBN</i> operon leader peptide:<i>ilvBN</i> operon leader peptide	small regulatory RNA GcvB	3852707	3852898	-	2942718	2942900	+	146	4648	415214	22974624	1.73805	0.00161126
Hfq_t4rnl1_IP_1	EG10916	EG10902	mRNA	mRNA	rpsQ	rpsC	30S ribosomal subunit protein S17	30S ribosomal subunit protein S3	3448303	3448600	-	3449508	3449700	-	146	27170	18820	23348496	6.66657	5.78492e-62
Hfq_t4rnl1_IP_1	EG30031:tRNAnn23:glnX.glnV.TU:EG30059:EG30030	G7047	tRNA:IGR:TU:tRNA:tRNA	sRNA	glnX:glnV.glnX.IGR:glnX.glnV.TU:metU:glnW	dsrA	tRNA-Gln(CUG):tRNA-Gln(CUG):tRNA-Gln(CUG):tRNA-Gln(CUG):tRNA-Gln(CUG):tRNA-Met(CAU):tRNA-Gln(UUG)	small regulatory RNA DsrA	696501	696795	-	2025220	2025260	-	145	13337	99649	23281501	2.54008	4.18761e-16
Hfq_t4rnl1_IP_1	yhjE.EST5UTR	G0-8867	5UTR	sRNA	yhjE.EST5UTR	gcvB	putative transporter YhjE	small regulatory RNA GcvB	3674745	3674793	+	2942742	2942902	+	144	64	570837	22823587	89.961	8.14755e-173
Hfq_t4rnl1_IP_1	G0-10698	EG31116	other-ncRNA	sRNA	G0-10698	oxyS		small regulatory RNA OxyS	1670975	1671133	-	4158277	4158300	-	141	1339	14162	23378990	173.836	1.66312e-247
Hfq_t4rnl1_IP_1	EG10880	EG10915:rpsP.5UTR:ffh.3UTR	mRNA	mRNA:5UTR:3UTR	rplS	rpsP:rpsP.5UTR:ffh.3UTR	50S ribosomal subunit protein L19	30S ribosomal subunit protein S16:30S ribosomal subunit protein S16:signal recognition particle protein component	2744152	2744299	-	2746105	2746262	-	140	4137	3305	23387050	239.467	3.40012e-266
Hfq_t4rnl1_IP_1	tRNAnn106	G0-8871	3UTR	sRNA	argQ.3UTR	arcZ	tRNA-Arg(ACG)	small regulatory RNA ArcZ	2817736	2817783	-	3350663	3350698	+	139	544	71341	23322608	83.5322	1.82517e-196
Hfq_t4rnl1_IP_1	mepS.5UTR	G0-8871	5UTR	sRNA	mepS.5UTR	arcZ	peptidoglycan endopeptidase/peptidoglycan L,D-carboxypeptidase	small regulatory RNA ArcZ	2269903	2269951	+	3350668	3350698	+	137	1105	71343	23322047	40.5297	1.04417e-154
Hfq_t4rnl1_IP_1	tRNAnn97:rrfG.rrlG.TU	tRNAnn139:rrlD.alaU.TU	IGR:TU	IGR:TU	rrlG.rrfG.IGR:rrfG.rrlG.TU	alaU.rrlD.IGR:rrlD.alaU.TU	23S ribosomal RNA:5S ribosomal RNA:5S ribosomal RNA:23S ribosomal RNA	tRNA-Ala(UGC):23S ribosomal RNA:23S ribosomal RNA:tRNA-Ala(UGC)	2726256	2726277	-	3426823	3426847	-	136	1522	309	23392665	6764.65	0
Hfq_t4rnl1_IP_1	EG30045:tRNAnn5:ileV.alaV.TU:EG30010	fliC.5UTR	tRNA:IGR:TU:tRNA	5UTR	ileV:ileV.alaV.IGR:ileV.alaV.TU:alaV	fliC.5UTR	tRNA-Ile(GAU):tRNA-Ile(GAU):tRNA-Ala(UGC):tRNA-Ile(GAU):tRNA-Ala(UGC):tRNA-Ala(UGC)	flagellar filament structural protein	225429	225550	+	2003602	2003648	-	133	34205	21110	23339184	4.29892	1.51607e-35
Hfq_t4rnl1_IP_1	G0-10700	G0-8871	other-ncRNA	sRNA	G0-10700	arcZ		small regulatory RNA ArcZ	2278258	2278397	-	3350664	3350698	+	132	2247	71348	23320905	19.2015	2.04772e-109
Hfq_t4rnl1_IP_1	EG10203	G0-17021.AS:G0-10671	mRNA	AS:sRNA	dacC	mgtT.AS:mgrR	D-alanyl-D-alanine carboxypeptidase DacC	protein MgtT:small regulatory RNA MgrR	880703	880830	+	1622817	1622835	-	131	301	217679	23176521	46.3379	5.10567e-148
Hfq_t4rnl1_IP_1	EG30109	ibpB.EST3UTR	tRNA	3UTR	valT	ibpB.EST3UTR	tRNA-Val(UAC)	small heat shock protein IbpB	780554	780816	+	3866426	3866470	-	129	76471	9301	23308731	4.22748	1.54598e-33
Hfq_t4rnl1_IP_1	EG10522	G0-8871	mRNA	sRNA	kgtP	arcZ	&alpha;-ketoglutarate:H<sup>+</sup> symporter	small regulatory RNA ArcZ	2724413	2724492	-	3350667	3350699	+	128	5750	71352	23317402	7.27472	1.02259e-57
Hfq_t4rnl1_IP_1	EG11877:uspD.EST3UTR	uhpT.EST3UTR:G0-17104:EG11054	mRNA:3UTR	3UTR:sRNA:mRNA	uspD:uspD.EST3UTR	uhpT.EST3UTR:uhpU:uhpT	universal stress protein D:universal stress protein D	hexose-6-phosphate:phosphate antiporter:small RNA UhpU:hexose-6-phosphate:phosphate antiporter	4113604	4113769	+	3845731	3845781	-	128	516	40093	23353895	144.494	9.69833e-211
Hfq_t4rnl1_IP_1	EG30063	EG10671	sRNA	mRNA	micF	ompF	small regulatory RNA MicF	outer membrane porin F	2313083	2313098	+	986818	986980	-	128	1724	69161	23323619	25.0384	1.24118e-119
Hfq_t4rnl1_IP_1	EG11621	G0-8871	mRNA	sRNA	metN	arcZ	L-methionine/D-methionine ABC transporter ATP binding subunit	small regulatory RNA ArcZ	222540	222692	-	3350662	3350698	+	128	246	71352	23322906	170.079	9.54745e-214
Hfq_t4rnl1_IP_1	G6134	G0-8871	mRNA	sRNA	insH-1	arcZ		small regulatory RNA ArcZ	274108	274147	-	3350669	3350698	+	127	4663	71353	23318489	8.90075	7.52987e-67
Hfq_t4rnl1_IP_1	EG10673	G0-8871	mRNA	sRNA	ompT	arcZ	DLP12 prophage; omptin family outer membrane protease OmpT	small regulatory RNA ArcZ	585001	585099	-	3350666	3350698	+	127	13918	71353	23309234	2.98087	1.14026e-19
Hfq_t4rnl1_IP_1	EG11058:ung.EST3UTR	G0-8871	mRNA:3UTR	sRNA	ung:ung.EST3UTR	arcZ	uracil-DNA glycosylase:uracil-DNA glycosylase	small regulatory RNA ArcZ	2717405	2717468	+	3350690	3350698	+	127	438	71353	23322714	94.7756	4.04133e-185
Hfq_t4rnl1_IP_1	EG10043	G6134	mRNA	mRNA	cysQ	insH-1	3'(2'),5'-bisphosphate nucleotidase		4437227	4437470	+	274861	275126	-	127	485	7700	23386320	795.304	0
Hfq_t4rnl1_IP_1	EG11000	G0-8871	mRNA	sRNA	thrC	arcZ	threonine synthase	small regulatory RNA ArcZ	3706	3782	+	3350668	3350698	+	126	23955	71354	23299197	1.7175	0.0303501
Hfq_t4rnl1_IP_1	yhbY.EST3UTR	uhpT.EST3UTR:G0-17104:EG11054	3UTR	3UTR:sRNA:mRNA	yhbY.EST3UTR	uhpT.EST3UTR:uhpU:uhpT	ribosome assembly factor YhbY	hexose-6-phosphate:phosphate antiporter:small RNA UhpU:hexose-6-phosphate:phosphate antiporter	3328053	3328152	+	3845731	3845777	-	126	953	40095	23353458	77.0085	4.10797e-176
Hfq_t4rnl1_IP_1	EG10265	G0-8871	mRNA	sRNA	lpxC	arcZ	UDP-3-O-acyl-N-acetylglucosamine deacetylase	small regulatory RNA ArcZ	106549	106637	+	3350666	3350697	+	124	4316	71356	23318836	9.38894	1.08175e-67
Hfq_t4rnl1_IP_1	EG12150	G0-8871	mRNA	sRNA	cobS	arcZ	cobalamin 5'-phosphate synthase	small regulatory RNA ArcZ	2065024	2065238	-	3350666	3350698	+	123	512	71357	23322640	78.5193	2.3364e-170
Hfq_t4rnl1_IP_1	EG30090	tRNAnn103	rRNA	5UTR	rrsH	rrsG.5UTR	16S ribosomal RNA	16S ribosomal RNA	225241	225322	+	2731142	2731187	-	123	20441	2194	23371874	64.1003	5.76735e-164
Hfq_t4rnl1_IP_1	EG12182	uhpT.EST3UTR:G0-17104	mRNA	3UTR:sRNA	yajG	uhpT.EST3UTR:uhpU	putative lipoprotein YajG	hexose-6-phosphate:phosphate antiporter:small RNA UhpU	454015	454089	-	3845731	3845739	-	122	352	40099	23354059	201.858	4.55573e-216
Hfq_t4rnl1_IP_1	cfa.5UTR	yhcN.EST3UTR	5UTR	3UTR	cfa.5UTR	yhcN.EST3UTR	cyclopropane fatty acyl phospholipid synthase	DUF1471 domain-containing stress-induced protein YhcN	1741201	1741298	+	3385823	3385853	+	122	5401	15961	23373148	33.0783	3.8763e-129
Hfq_t4rnl1_IP_1	G0-8895:rpsB.5UTR:EG10901	3'ETS<sup><i>leuZ</i></sup>.EST3UTR:G0-16636:3'ETS<sup><i>leuZ</i></sup>	other-ncRNA:5UTR:mRNA	3UTR:sRNA:other-ncRNA	tff:rpsB.5UTR:rpsB	3'ETS<sup><i>leuZ</i></sup>.EST3UTR:3'ETS-leuZ:3'ETS<sup><i>leuZ</i></sup>	putative small RNA T44:30S ribosomal subunit protein S2:30S ribosomal subunit protein S2	::	189712	189884	+	1991745	1991771	-	122	7679	10043	23376788	36.9808	6.28038e-135
Hfq_t4rnl1_IP_1	yciB.3UTR	sucD.EST3UTR:G0-17009	3UTR	3UTR:sRNA	yciB.3UTR	sucD.EST3UTR:sdhX	inner membrane protein	succinyl-CoA synthetase subunit &alpha;:small regulatory RNA SdhX	1312259	1312285	-	765142	765149	+	121	277	84260	23309974	120.844	1.04093e-185
Hfq_t4rnl1_IP_1	atpE.atpB.TU	uhpT.EST3UTR:G0-17104:EG11054	TU	3UTR:sRNA:mRNA	atpE.atpB.TU	uhpT.EST3UTR:uhpU:uhpT	ATP synthase F<sub>o</sub> complex subunit c:ATP synthase F<sub>o</sub> complex subunit a	hexose-6-phosphate:phosphate antiporter:small RNA UhpU:hexose-6-phosphate:phosphate antiporter	3921210	3921281	-	3845731	3845776	-	121	1253	40100	23353158	56.2387	1.44555e-153
Hfq_t4rnl1_IP_1	ysdE.tisB.IGR:G0-17044:emrD.ysdE.IGR	G0-8871	IGR:mRNA:IGR	sRNA	ysdE.tisB.IGR:ysdE:emrD.ysdE.IGR	arcZ	protein YsdE:membrane-depolarizing toxin TisB:protein YsdE:multidrug efflux pump EmrD:protein YsdE	small regulatory RNA ArcZ	3853704	3853903	-	3350663	3350697	+	121	293	71359	23322859	134.974	6.19562e-192
Hfq_t4rnl1_IP_1	ppsR.ppsA.IGR	G0-8871	IGR	sRNA	ppsR.ppsA.IGR	arcZ	phosphoenolpyruvate synthetase regulatory protein:phosphoenolpyruvate synthetase	small regulatory RNA ArcZ	1787260	1787300	-	3350668	3350698	+	120	333	71360	23322819	117.778	2.27307e-184
Hfq_t4rnl1_IP_1	ilvX.ilvM.TU:G8221	motA.5UTR:G0-17103	TU:mRNA	5UTR:sRNA	ilvX.ilvM.TU:ilvG_pg	motA.5UTR:motR	uncharacterized protein IlvX:acetolactate synthase II subunit IlvM:	motility protein A:small RNA MotR	3950711	3950900	+	1977207	1977265	-	120	13588	41774	23339150	4.93406	3.07275e-37
Hfq_t4rnl1_IP_1	pspG.EST3UTR:G0-16700	EG30024	3UTR:sRNA	tRNA	pspG.EST3UTR:pspH	aspU	phage shock protein G:small regulatory RNA PspH	tRNA-Asp(GUC)	4263139	4263178	+	228963	229043	+	119	10947	33381	23350185	7.60401	1.63061e-55
Hfq_t4rnl1_IP_1	EG10039	G0-17021.AS:G0-10671	mRNA	AS:sRNA	amn	mgtT.AS:mgrR	AMP nucleosidase	protein MgtT:small regulatory RNA MgrR	2055703	2055856	+	1622817	1622847	-	119	1161	217691	23175661	10.9121	2.73944e-70
Hfq_t4rnl1_IP_1	csgD.5UTR	G0-8863	5UTR	sRNA	csgD.5UTR	rprA	DNA-binding transcriptional dual regulator CsgD	small regulatory RNA RprA	1103252	1103341	-	1770453	1770478	+	118	375	5328	23388811	1381.32	0
Hfq_t4rnl1_IP_1	EG10320	G0-8863	mRNA	sRNA	flhD	rprA	DNA-binding transcriptional dual regulator FlhD	small regulatory RNA RprA	1978144	1978193	-	1770458	1770478	+	117	1465	5224	23387826	357.548	2.05027e-241
Hfq_t4rnl1_IP_1	G7663	G0-8871	mRNA	sRNA	kdsC	arcZ	3-deoxy-D-<i>manno</i>-octulosonate 8-phosphate phosphatase KdsC	small regulatory RNA ArcZ	3342416	3342527	+	3350689	3350697	+	117	846	71363	23322306	45.1974	1.43839e-136
Hfq_t4rnl1_IP_1	G7554	G0-8871	mRNA	sRNA	hybO	arcZ	hydrogenase 2 small subunit	small regulatory RNA ArcZ	3146201	3146284	-	3350673	3350698	+	116	381	71364	23322771	99.5025	7.89177e-171
Hfq_t4rnl1_IP_1	EG30045:tRNAnn5:ileV.alaV.TU:EG30010	uhpT.EST3UTR:G0-17104	tRNA:IGR:TU:tRNA	3UTR:sRNA	ileV:ileV.alaV.IGR:ileV.alaV.TU:alaV	uhpT.EST3UTR:uhpU	tRNA-Ile(GAU):tRNA-Ile(GAU):tRNA-Ala(UGC):tRNA-Ile(GAU):tRNA-Ala(UGC):tRNA-Ala(UGC)	hexose-6-phosphate:phosphate antiporter:small RNA UhpU	225429	225556	+	3845731	3845763	-	116	34222	40105	23320189	1.971	6.42877e-05
Hfq_t4rnl1_IP_1	G0-9382	EG10311	sRNA	mRNA	chiX	fimD	small regulatory RNA ChiX	type I fimbriae usher protein	507203	507258	+	4546001	4546091	+	115	256952	1441	23136124	7.18576	7.12044e-50
Hfq_t4rnl1_IP_1	ykfC.AS:insH-1.ykfC.IGR:insH-1.EST3UTR:G6134	cysQ.EST3UTR	AS:IGR:3UTR:mRNA	3UTR	ykfC.AS:insH-1.ykfC.IGR:insH-1.EST3UTR:insH-1	cysQ.EST3UTR	CP4-6 prophage; PF00078 domain-containing protein YkfC:CP4-6 prophage; PF00078 domain-containing protein YkfC::	3'(2'),5'-bisphosphate nucleotidase	273978	274312	-	4437516	4437589	+	115	12379	7	23382131	31031.2	0
Hfq_t4rnl1_IP_1	EG30103	G0-8871	tRNA	sRNA	thrV	arcZ	tRNA-Thr(GGU)	small regulatory RNA ArcZ	3423405	3423665	-	3350665	3350698	+	113	5132	71367	23318020	7.19426	5.60428e-50
Hfq_t4rnl1_IP_1	EG30109	tRNAnn70.AS	tRNA	AS	valT	serU.3UTR.AS	tRNA-Val(UAC)	tRNA-Ser(CGA)	780601	780817	+	2043154	2043182	+	112	70718	2578	23321224	14.327	3.72361e-79
Hfq_t4rnl1_IP_1	yshB.EST3UTR	EG30098	3UTR	sRNA	yshB.EST3UTR	spf	uncharacterized protein YshB	small regulatory RNA Spot 42	4053623	4053697	-	4049955	4050008	+	112	314	3272469	20121737	2.1932	3.33007e-05
Hfq_t4rnl1_IP_1	yqjA.5UTR:G0-17033	G0-8871	5UTR:mRNA	sRNA	yqjA.5UTR:yqiM	arcZ	DedA family protein YqjA:protein YqiM	small regulatory RNA ArcZ	3247604	3247750	+	3350663	3350698	+	112	1465	71368	23321687	24.9826	5.45516e-104
Hfq_t4rnl1_IP_1	opgD.EST5UTR	G0-8871	5UTR	sRNA	opgD.EST5UTR	arcZ	glucans biosynthesis protein D	small regulatory RNA ArcZ	1496777	1496795	+	3350692	3350698	+	111	194	71369	23322958	186.98	2.18193e-188
Hfq_t4rnl1_IP_1	waaZ.waaY.TU	G0-8871	TU	sRNA	waaZ.waaY.TU	arcZ	lipopolysaccharide core biosynthesis protein WaaZ:lipopolysaccharide core heptose (II) kinase	small regulatory RNA ArcZ	3800250	3800290	-	3350678	3350697	+	111	443	71369	23322709	81.882	4.2797e-155
Hfq_t4rnl1_IP_1	EG30109	ydfW.flxA.IGR	tRNA	IGR	valT	ydfW.flxA.IGR	tRNA-Val(UAC)	Qin prophage; protein YdfW:Qin prophage; PF14282 family protein FlxA	780763	780819	+	1647049	1647077	-	111	68490	470	23325561	80.4322	1.54093e-154
Hfq_t4rnl1_IP_1	EG11773	G0-8871	mRNA	sRNA	nuoM	arcZ	NADH:quinone oxidoreductase subunit M	small regulatory RNA ArcZ	2392953	2393083	-	3350666	3350698	+	111	579	71369	23322573	62.6486	1.28691e-143
Hfq_t4rnl1_IP_1	EG12111	ybiC.AS:ybiE.ybiC.IGR	mRNA	AS:IGR	nlpD	ybiC.AS:ybiE.ybiC.IGR	murein hydrolase activator NlpD	:protein YbiE	2867607	2867792	-	837435	837476	-	111	40606	3242	23350673	19.6888	5.84707e-93
Hfq_t4rnl1_IP_1	EG10878:rplQ.rpoA.TU:EG10893	EG10903	mRNA:TU:mRNA	mRNA	rplQ:rplQ.rpoA.TU:rpoA	rpsD	50S ribosomal subunit protein L17:50S ribosomal subunit protein L17:RNA polymerase subunit &alpha;:RNA polymerase subunit &alpha;	30S ribosomal subunit protein S4	3439906	3440297	-	3441315	3441596	-	111	20861	17485	23356175	7.10762	1.0018e-48
Hfq_t4rnl1_IP_1	EG30083	G0-8871	rRNA	sRNA	rrlH	arcZ	23S ribosomal RNA	small regulatory RNA ArcZ	226806	226859	+	3350663	3350697	+	110	11719	71370	23311433	3.06588	6.35941e-17
Hfq_t4rnl1_IP_1	G0-10695	ibpB.EST3UTR	other-ncRNA	3UTR	sokX	ibpB.EST3UTR	small RNA SokX	small heat shock protein IbpB	2887350	2887384	+	3866426	3866515	-	110	111	10063	23384348	2302.86	2.88681e-299
Hfq_t4rnl1_IP_1	EG10060	G0-8871	mRNA	sRNA	araJ	arcZ	putative transport protein AraJ	small regulatory RNA ArcZ	411318	411600	-	3350668	3350697	+	109	5129	71371	23318023	6.94327	1.25935e-46
Hfq_t4rnl1_IP_1	mtfA.EST3UTR:EG30020	EG31116	3UTR:tRNA	sRNA	mtfA.EST3UTR:asnT	oxyS	Mlc titration factor:tRNA-Asn(GUU)	small regulatory RNA OxyS	2044537	2044599	+	4158278	4158296	-	106	15693	14197	23364636	11.1164	1.54501e-64
Hfq_t4rnl1_IP_1	EG10906	G0-8871	mRNA	sRNA	rpsG	arcZ	30S ribosomal subunit protein S7	small regulatory RNA ArcZ	3473613	3473688	-	3350666	3350697	+	106	8318	71374	23314834	4.16274	3.04716e-26
Hfq_t4rnl1_IP_1	G7197	EG30098	mRNA	sRNA	yfcI	spf		small regulatory RNA Spot 42	2422703	2422889	-	4049961	4050008	+	106	246	3272475	20121805	2.64948	1.03613e-08
Hfq_t4rnl1_IP_1	EG12313	uhpT.EST3UTR:G0-17104:EG11054	mRNA	3UTR:sRNA:mRNA	zapD	uhpT.EST3UTR:uhpU:uhpT	cell division factor ZapD	hexose-6-phosphate:phosphate antiporter:small RNA UhpU:hexose-6-phosphate:phosphate antiporter	111930	111970	-	3845730	3845778	-	105	635	40116	23353776	96.262	2.07159e-155
Hfq_t4rnl1_IP_1	yqiI.AS	G0-8871	AS	sRNA	yqiI.AS	arcZ	putative fimbrial protein YqiI	small regulatory RNA ArcZ	3190777	3190876	-	3350679	3350697	+	105	27	71375	23323125	1270.77	1.27752e-230
Hfq_t4rnl1_IP_1	EG30031:tRNAnn23:glnX.glnV.TU:EG30059:EG30030:tRNAnn30:glnU.leuW.TU:EG30052	G0-8871	tRNA:IGR:TU:tRNA:tRNA:IGR:TU:tRNA	sRNA	glnX:glnV.glnX.IGR:glnX.glnV.TU:metU:glnW:leuW.glnU.IGR:glnU.leuW.TU:leuW	arcZ	tRNA-Gln(CUG):tRNA-Gln(CUG):tRNA-Gln(CUG):tRNA-Gln(CUG):tRNA-Gln(CUG):tRNA-Met(CAU):tRNA-Gln(UUG):tRNA-Leu(UAG):tRNA-Gln(UUG):tRNA-Gln(UUG):tRNA-Leu(UAG):tRNA-Leu(UAG)	small regulatory RNA ArcZ	696501	697000	-	3350665	3350697	+	105	15255	71375	23307897	2.24768	3.51702e-07
Hfq_t4rnl1_IP_1	EG10540:livK.5UTR	G0-8867	mRNA:5UTR	sRNA	livK:livK.5UTR	gcvB	L-leucine/L-phenylalanine ABC transporter periplasmic binding protein:L-leucine/L-phenylalanine ABC transporter periplasmic binding protein	small regulatory RNA GcvB	3597403	3597687	-	2942720	2942902	+	105	530	570876	22823121	7.92039	4.16934e-47
Hfq_t4rnl1_IP_1	G0-8904	uhpT.EST3UTR:G0-17104:EG11054	other-ncRNA	3UTR:sRNA:mRNA	isrB	uhpT.EST3UTR:uhpU:uhpT		hexose-6-phosphate:phosphate antiporter:small RNA UhpU:hexose-6-phosphate:phosphate antiporter	1987743	1987997	-	3845731	3845779	-	104	5160	40117	23349251	11.7308	2.71284e-65
Hfq_t4rnl1_IP_1	EG10821	G0-8863	mRNA	sRNA	rcsB	rprA	RcsB-acetylated // DNA-binding transcriptional dual regulator RcsB-phosphorylated // DNA-binding transcriptional activator RcsB	small regulatory RNA RprA	2316195	2316268	+	1770469	1770479	+	104	1912	5237	23387379	242.909	2.55629e-197
Hfq_t4rnl1_IP_1	rpsF.5UTR	motA.5UTR:G0-17103	5UTR	5UTR:sRNA	rpsF.5UTR	motA.5UTR:motR	30S ribosomal subunit protein S6	motility protein A:small RNA MotR	4425024	4425100	+	1977208	1977254	-	103	30539	41791	23322199	1.88221	0.00766308
Hfq_t4rnl1_IP_1	EG10025	G0-17102:fliC.EST3UTR	mRNA	sRNA:3UTR	aceF	fliX:fliC.EST3UTR	AceF-dihydrolipoate // AceF-S-acetyldihydrolipoate // AceF-lipoate // pyruvate dehydrogenase, E2 subunit	small RNA FliX:flagellar filament structural protein	127511	127584	+	2001912	2002076	-	103	2228	319996	23072305	3.33325	9.47117e-18
Hfq_t4rnl1_IP_1	uspA.5UTR	cpxP.3UTR:G0-16649:fieF.EST5UTR	5UTR	3UTR:sRNA:5UTR	uspA.5UTR	cpxP.3UTR:cpxQ:fieF.EST5UTR	universal stress protein A	periplasmic protein CpxP:small regulatory RNA CpxQ:Zn<sup>2+</sup>/Fe<sup>2+</sup>/Cd<sup>2+</sup> exporter	3640050	3640096	+	4106354	4106387	+	102	2594	11933	23380003	77.0416	1.49786e-143
Hfq_t4rnl1_IP_1	EG10184	G0-8871	mRNA	sRNA	cysB	arcZ	DNA-binding transcriptional dual regulator CysB	small regulatory RNA ArcZ	1333816	1333933	+	3350679	3350698	+	102	1911	71378	23321241	17.4392	1.19907e-79
Hfq_t4rnl1_IP_1	EG10060:araJ.5UTR:sbcC.EST3UTR	G0-8878	mRNA:5UTR:3UTR	sRNA	araJ:araJ.5UTR:sbcC.EST3UTR	cyaR	putative transport protein AraJ:putative transport protein AraJ:ATP-dependent structure-specific DNA nuclease - SbcC subunit	small regulatory RNA CyaR	412301	412532	-	2167142	2167200	+	102	21336	20023	23353171	5.57576	2.11597e-35
Hfq_t4rnl1_IP_1	EG10286:fecR.EST3UTR	G0-8871	mRNA:3UTR	sRNA	fecA:fecR.EST3UTR	arcZ	ferric citrate outer membrane transporter:ferric citrate regulator FecR	small regulatory RNA ArcZ	4516571	4516734	-	3350660	3350698	+	102	6284	71378	23316868	5.30237	1.81242e-33
Hfq_t4rnl1_IP_1	EG10605:mrcB.EST3UTR	EG30098	mRNA:3UTR	sRNA	mrcB:mrcB.EST3UTR	spf	PBP1B&gamma; // peptidoglycan glycosyltransferase / peptidoglycan DD-transpeptidase MrcB:PBP1B&gamma; // peptidoglycan glycosyltransferase / peptidoglycan DD-transpeptidase MrcB	small regulatory RNA Spot 42	167204	167274	+	4049963	4050008	+	101	52	3272480	20121999	11.943	1.10597e-42
Hfq_t4rnl1_IP_1	EG12182	G0-17021.AS:G0-10671	mRNA	AS:sRNA	yajG	mgtT.AS:mgrR	putative lipoprotein YajG	protein MgtT:small regulatory RNA MgrR	454132	454200	-	1622816	1622839	-	100	284	217710	23176538	37.4845	2.07407e-104
Hfq_t4rnl1_IP_1	fdoG.EST5UTR	sucD.EST3UTR:G0-17009	5UTR	3UTR:sRNA	fdoG.EST5UTR	sucD.EST3UTR:sdhX	formate dehydrogenase O subunit &alpha;	succinyl-CoA synthetase subunit &alpha;:small regulatory RNA SdhX	4085814	4085899	-	765122	765149	+	100	1570	84281	23308681	17.6152	3.19777e-78
Hfq_t4rnl1_IP_1	EG11067	G0-8871	mRNA	sRNA	valS	arcZ	valine&mdash;tRNA ligase	small regulatory RNA ArcZ	4483761	4483799	-	3350666	3350697	+	100	440	71380	23322712	74.2591	1.52189e-135
Hfq_t4rnl1_IP_1	EG30086:tRNAnn151:rrsC.gltU.TU	tRNAnn1	rRNA:IGR:TU	5UTR	rrsC:rrsC.gltU.IGR:rrsC.gltU.TU	rrsH.5UTR	16S ribosomal RNA:16S ribosomal RNA:tRNA-Glu(UUC):16S ribosomal RNA:tRNA-Glu(UUC)	16S ribosomal RNA	3943341	3943360	+	223679	223797	+	100	1905	52789	23339838	23.2092	8.92225e-90
Hfq_t4rnl1_IP_1	EG10051	G0-8863	mRNA	sRNA	apt	rprA	adenine phosphoribosyltransferase	small regulatory RNA RprA	491310	491413	+	1770468	1770478	+	100	547	5241	23388744	815.841	1.86726e-239
Hfq_t4rnl1_IP_1	EG11527	G0-17021.AS:G0-10671	mRNA	AS:sRNA	narP	mgtT.AS:mgrR	DNA-binding transcriptional dual regulator NarP-phosphorylated // DNA-binding transcriptional dual regulator NarP	protein MgtT:small regulatory RNA MgrR	2290505	2290654	+	1622817	1622835	-	100	1820	217710	23175002	5.84884	1.15394e-35
Hfq_t4rnl1_IP_1	G6493:ycbZ.EST5UTR	G0-17021.AS:G0-10671	mRNA:5UTR	AS:sRNA	ycbZ:ycbZ.EST5UTR	mgtT.AS:mgrR	putative ATP-dependent protease YcbZ:putative ATP-dependent protease YcbZ	protein MgtT:small regulatory RNA MgrR	1018201	1018329	-	1622817	1622848	-	100	833	217710	23175989	12.7795	2.70136e-64
Hfq_t4rnl1_IP_1	yncL.EST3UTR:G0-8887:yncL.EST5UTR	G0-8863	3UTR:mRNA:5UTR	sRNA	yncL.EST3UTR:yncL:yncL.EST5UTR	rprA	uncharacterized protein YncL:uncharacterized protein YncL:uncharacterized protein YncL	small regulatory RNA RprA	1517062	1517220	-	1770469	1770477	+	100	2433	5241	23386858	183.407	1.02325e-177
Hfq_t4rnl1_IP_1	tRNAnn7:alaV.rrlH.TU	tRNAnn97:rrfG.rrlG.TU	IGR:TU	IGR:TU	alaV.rrlH.IGR:alaV.rrlH.TU	rrlG.rrfG.IGR:rrfG.rrlG.TU	tRNA-Ala(UGC):23S ribosomal RNA:tRNA-Ala(UGC):23S ribosomal RNA	23S ribosomal RNA:5S ribosomal RNA:5S ribosomal RNA:23S ribosomal RNA	225605	225711	+	2726232	2726250	-	99	20875	325	23373333	341.072	1.1953e-197
Hfq_t4rnl1_IP_1	csgD.5UTR	G0-8899	5UTR	sRNA	csgD.5UTR	mcaS	DNA-binding transcriptional dual regulator CsgD	small regulatory RNA McaS	1103245	1103344	-	1405656	1405686	-	98	395	71626	23322513	80.7855	6.73153e-136
Hfq_t4rnl1_IP_1	pnp.3UTR	G0-8871	3UTR	sRNA	pnp.3UTR	arcZ	polynucleotide phosphorylase	small regulatory RNA ArcZ	3309029	3309090	-	3350669	3350698	+	96	2039	71384	23321113	15.3816	6.46876e-70
Hfq_t4rnl1_IP_1	tRNAnn153:gltU.rrlC.TU	tRNAnn9:rrlH.rrfH.TU	IGR:TU	IGR:TU	gltU.rrlC.IGR:gltU.rrlC.TU	rrlH.rrfH.IGR:rrlH.rrfH.TU	tRNA-Glu(UUC):23S ribosomal RNA:tRNA-Glu(UUC):23S ribosomal RNA	23S ribosomal RNA:5S ribosomal RNA:23S ribosomal RNA:5S ribosomal RNA	3943652	3943673	+	228703	228754	+	96	843	4337	23389356	614.147	3.90007e-219
Hfq_t4rnl1_IP_1	G0-8867	thrL.5UTR:EG11277	sRNA	5UTR:mRNA	gcvB	thrL.5UTR:thrL	small regulatory RNA GcvB	<i>thr</i> operon leader peptide:<i>thr</i> operon leader peptide	2942801	2942864	+	170	200	+	95	205601	2730	23186206	3.92433	1.84862e-21
Hfq_t4rnl1_IP_1	EG11933:pspG.EST3UTR:G0-16700	EG30108	mRNA:3UTR:sRNA	tRNA	pspG:pspG.EST3UTR:pspH	tyrV	phage shock protein G:phage shock protein G:small regulatory RNA PspH	tRNA-Tyr(GUA)	4263061	4263208	+	1287241	1287252	-	95	12995	2971	23378571	57.5258	1.05143e-121
Hfq_t4rnl1_IP_1	sdaC.EST5UTR	G0-8871	5UTR	sRNA	sdaC.EST5UTR	arcZ	L-serine:H+ symporter SdaC	small regulatory RNA ArcZ	2928150	2928206	+	3350669	3350697	+	95	435	71385	23322717	71.3521	4.3908e-127
Hfq_t4rnl1_IP_1	G6750	G0-8871	mRNA	sRNA	ydcR	arcZ	fused putative DNA-binding transcriptional regulator/putative aminotransferase YdcR	small regulatory RNA ArcZ	1510009	1510147	+	3350666	3350698	+	95	456	71385	23322696	68.0661	2.37874e-125
Hfq_t4rnl1_IP_1	ompA.5UTR	ccmH.AS	5UTR	AS	ompA.5UTR	ccmH.AS	outer membrane protein A	holocytochrome <I>c</I> synthase CcmH component	1020076	1020187	-	2291339	2291359	+	95	44795	3414	23346328	14.5027	3.30873e-67
Hfq_t4rnl1_IP_1	EG10027	sucD.EST3UTR:G0-17009	mRNA	3UTR:sRNA	ackA	sucD.EST3UTR:sdhX	acetate kinase	succinyl-CoA synthetase subunit &alpha;:small regulatory RNA SdhX	2413805	2413900	+	765137	765149	+	94	2733	84287	23307518	9.51094	4.05805e-51
Hfq_t4rnl1_IP_1	G0-10470:EG11197	G0-8871	mRNA:mRNA	sRNA	yidD:yidC	arcZ	membrane protein insertion efficiency factor:membrane protein insertase YidC	small regulatory RNA ArcZ	3885012	3885211	+	3350693	3350697	+	94	1395	71386	23321757	22.0141	8.2574e-82
Hfq_t4rnl1_IP_1	EG10952	G0-8871	mRNA	sRNA	bamE	arcZ	outer membrane protein assembly factor BamE	small regulatory RNA ArcZ	2753627	2753690	+	3350680	3350697	+	93	169	71387	23322983	179.788	7.13352e-156
Hfq_t4rnl1_IP_1	EG10909	yhcN.EST3UTR	mRNA	3UTR	rpsJ	yhcN.EST3UTR	30S ribosomal subunit protein S10	DUF1471 domain-containing stress-induced protein YhcN	3453202	3453299	-	3385845	3385853	+	93	36506	15990	23342043	3.71885	3.86963e-19
Hfq_t4rnl1_IP_1	EG10881:rplT.rpmI.TU:EG11231	dicF.dicB.IGR	mRNA:TU:mRNA	IGR	rplT:rplT.rpmI.TU:rpmI	dicF.dicB.IGR	50S ribosomal subunit protein L20:50S ribosomal subunit protein L20:50S ribosomal subunit protein L35:50S ribosomal subunit protein L35	Qin prophage; small regulatory RNA DicF:Qin prophage; cell division inhibition protein DicB	1799726	1799966	-	1649404	1649440	+	93	29069	2859	23362611	26.1433	3.9455e-88
Hfq_t4rnl1_IP_1	G7326	G0-8871	mRNA	sRNA	iscR	arcZ	DNA-binding transcriptional dual regulator IscR	small regulatory RNA ArcZ	2662039	2662045	-	3350692	3350697	+	92	646	71388	23322506	46.527	1.63103e-107
Hfq_t4rnl1_IP_1	yqiJ.glgS.IGR	G0-8871	IGR	sRNA	yqiJ.glgS.IGR	arcZ	DUF1449 domain-containing inner membrane protein YqiJ:surface composition regulator	small regulatory RNA ArcZ	3192065	3192080	-	3350681	3350697	+	92	97	71388	23323055	309.868	2.33342e-170
Hfq_t4rnl1_IP_1	EG30109	gltA.5UTR	tRNA	5UTR	valT	gltA.5UTR	tRNA-Val(UAC)	citrate synthase	780764	780816	+	754608	754746	-	91	68510	9078	23316953	3.41169	3.84382e-16
Hfq_t4rnl1_IP_1	EG10545	sucD.EST3UTR:G0-17009	mRNA	3UTR:sRNA	lpxA	sucD.EST3UTR:sdhX	acyl-[acyl-carrier-protein]&mdash;UDP-<i>N</i>-acetylglucosamine <i>O</i>-acyltransferase	succinyl-CoA synthetase subunit &alpha;:small regulatory RNA SdhX	202566	202652	+	765133	765149	+	91	4105	84290	23306146	6.12947	5.05582e-34
Hfq_t4rnl1_IP_1	EG30083	yhcN.EST3UTR	rRNA	3UTR	rrlH	yhcN.EST3UTR	23S ribosomal RNA	DUF1471 domain-containing stress-induced protein YhcN	226808	226850	+	3385824	3385853	+	90	11739	15993	23366810	11.2016	2.03368e-54
Hfq_t4rnl1_IP_1	flxA.5UTR	G0-8871	5UTR	sRNA	flxA.5UTR	arcZ	Qin prophage; PF14282 family protein FlxA	small regulatory RNA ArcZ	1646401	1646411	+	3350670	3350697	+	90	5127	71390	23318025	5.73368	5.71161e-32
Hfq_t4rnl1_IP_1	G6833	G0-8863	mRNA	sRNA	flxA	rprA	Qin prophage; PF14282 family protein FlxA	small regulatory RNA RprA	1646512	1646539	+	1770469	1770478	+	90	7695	5251	23381596	52.0794	1.89856e-111
Hfq_t4rnl1_IP_1	rplN.5UTR	G7047	5UTR	sRNA	rplN.5UTR	dsrA	50S ribosomal subunit protein L14	small regulatory RNA DsrA	3448112	3448200	-	2025222	2025267	-	90	7334	99704	23287504	2.86624	9.92623e-12
Hfq_t4rnl1_IP_1	EG30031:tRNAnn23:glnX.glnV.TU:EG30059:EG30030:EG30028:tRNAnn30:glnU.leuW.TU:EG30052	uhpT.EST3UTR:G0-17104	tRNA:IGR:TU:tRNA:tRNA:tRNA:IGR:TU:tRNA	3UTR:sRNA	glnX:glnV.glnX.IGR:glnX.glnV.TU:metU:glnW:glnU:leuW.glnU.IGR:glnU.leuW.TU:leuW	uhpT.EST3UTR:uhpU	tRNA-Gln(CUG):tRNA-Gln(CUG):tRNA-Gln(CUG):tRNA-Gln(CUG):tRNA-Gln(CUG):tRNA-Met(CAU):tRNA-Gln(UUG):tRNA-Gln(UUG):tRNA-Leu(UAG):tRNA-Gln(UUG):tRNA-Gln(UUG):tRNA-Leu(UAG):tRNA-Leu(UAG)	hexose-6-phosphate:phosphate antiporter:small RNA UhpU	696501	696999	-	3845731	3845763	-	90	15270	40131	23339141	3.42774	4.46397e-16
Hfq_t4rnl1_IP_1	EG30020	uhpT.EST3UTR:G0-17104:EG11054	tRNA	3UTR:sRNA:mRNA	asnT	uhpT.EST3UTR:uhpU:uhpT	tRNA-Asn(GUU)	hexose-6-phosphate:phosphate antiporter:small RNA UhpU:hexose-6-phosphate:phosphate antiporter	2044537	2044600	+	3845732	3845777	-	89	15710	40132	23338701	3.29458	9.0468e-15
Hfq_t4rnl1_IP_1	EG10670	G0-8871	mRNA	sRNA	ompC	arcZ	outer membrane porin C	small regulatory RNA ArcZ	2312222	2312298	-	3350664	3350698	+	89	10439	71391	23312713	2.78407	7.493e-11
Hfq_t4rnl1_IP_1	G0-16636:3'ETS<sup><i>leuZ</i></sup>:EG30054	sucD.EST3UTR:G0-17009	sRNA:other-ncRNA:tRNA	3UTR:sRNA	3'ETS-leuZ:3'ETS<sup><i>leuZ</i></sup>:leuZ	sucD.EST3UTR:sdhX	::tRNA-Leu(UAA)	succinyl-CoA synthetase subunit &alpha;:small regulatory RNA SdhX	1991784	1991896	-	765142	765148	+	89	9391	84292	23300860	2.61977	7.03914e-09
Hfq_t4rnl1_IP_1	glcD.glcC.IGR	EG30098	IGR	sRNA	glcD.glcC.IGR	spf	glycolate dehydrogenase, putative FAD-linked subunit:DNA-binding transcriptional dual regulator GlcC	small regulatory RNA Spot 42	3128201	3128263	+	4049966	4050007	+	88	202	3272493	20121849	2.67868	1.1966e-06
Hfq_t4rnl1_IP_1	EG11022	EG30098	mRNA	sRNA	trmA	spf	tRNA m<sup>5</sup>U54 methyltransferase	small regulatory RNA Spot 42	4162178	4162192	-	4049955	4050007	+	88	138	3272493	20121913	3.92098	3.41293e-14
Hfq_t4rnl1_IP_1	tRNAnn95:tRNAnn97:rrfG.rrlG.TU	tRNAnn99:rrlG.gltW.TU	3UTR:IGR:TU	IGR:TU	rrfG.3UTR:rrlG.rrfG.IGR:rrfG.rrlG.TU	gltW.rrlG.IGR:rrlG.gltW.TU	5S ribosomal RNA:23S ribosomal RNA:5S ribosomal RNA:5S ribosomal RNA:23S ribosomal RNA	tRNA-Glu(UUC):23S ribosomal RNA:23S ribosomal RNA:tRNA-Glu(UUC)	2726051	2726277	-	2729189	2729212	-	87	1597	1548	23391400	823.189	1.14112e-209
Hfq_t4rnl1_IP_1	EG30102	G7047	tRNA	sRNA	thrU	dsrA	tRNA-Thr(UGU)	small regulatory RNA DsrA	4175401	4175444	+	2025222	2025266	-	86	3546	99708	23291292	5.6653	1.91008e-29
Hfq_t4rnl1_IP_1	EG30109	cpxP.3UTR:G0-16649:fieF.EST5UTR	tRNA	3UTR:sRNA:5UTR	valT	cpxP.3UTR:cpxQ:fieF.EST5UTR	tRNA-Val(UAC)	periplasmic protein CpxP:small regulatory RNA CpxQ:Zn<sup>2+</sup>/Fe<sup>2+</sup>/Cd<sup>2+</sup> exporter	780764	781122	+	4106379	4106388	+	86	69392	11949	23313205	2.41802	1.27574e-06
Hfq_t4rnl1_IP_1	EG30027	G7047	other-ncRNA	sRNA	ffs	dsrA	signal recognition particle 4.5S RNA	small regulatory RNA DsrA	476447	476540	+	2025223	2025281	-	86	9254	99708	23285584	2.17033	0.000260119
Hfq_t4rnl1_IP_1	EG12801	uhpT.EST3UTR:G0-17104	mRNA	3UTR:sRNA	mlaF	uhpT.EST3UTR:uhpU	intermembrane phospholipid transport system, ATP binding subunit MlaF	hexose-6-phosphate:phosphate antiporter:small RNA UhpU	3339215	3339289	-	3845731	3845774	-	84	556	40137	23353855	87.9059	2.03785e-120
Hfq_t4rnl1_IP_1	ompC.5UTR	ybiE.ybiC.IGR	5UTR	IGR	ompC.5UTR	ybiE.ybiC.IGR	outer membrane porin C	protein YbiE	2312804	2312847	-	837435	837505	-	84	4282	3424	23386842	133.989	1.73031e-137
Hfq_t4rnl1_IP_1	EG30047	G0-17021.AS:G0-10671	tRNA	AS:sRNA	leuP	mgtT.AS:mgrR	tRNA-Leu(CAG)	protein MgtT:small regulatory RNA MgrR	4606218	4606349	-	1622817	1622846	-	82	866	217728	23175956	10.079	1.24674e-44
Hfq_t4rnl1_IP_1	EG10523	G0-8871	mRNA	sRNA	rsmA	arcZ	16S rRNA m<sup>6</sup><sub>2</sub>A1518,m<sup>6</sup><sub>2</sub>A1519 dimethyltransferase	small regulatory RNA ArcZ	52402	52587	-	3350665	3350698	+	82	849	71398	23322303	31.5494	1.22414e-82
Hfq_t4rnl1_IP_1	EG30111	EG10321:fliC.5UTR	tRNA	mRNA:5UTR	valV	fliC:fliC.5UTR	tRNA-Val(GAC)	flagellar filament structural protein:flagellar filament structural protein	1746434	1746486	+	2003501	2003647	-	82	5352	120058	23269140	2.96952	1.17547e-10
Hfq_t4rnl1_IP_1	ybfF.EST3UTR	uhpT.EST3UTR:G0-17104	3UTR	3UTR:sRNA	ybfF.EST3UTR	uhpT.EST3UTR:uhpU	esterase	hexose-6-phosphate:phosphate antiporter:small RNA UhpU	711921	711954	-	3845732	3845739	-	81	200	40140	23354211	235.637	1.44007e-146
Hfq_t4rnl1_IP_1	EG30065	G7047	tRNA	sRNA	pheV	dsrA	tRNA-Phe(GAA)	small regulatory RNA DsrA	3110402	3110444	+	2025222	2025252	-	81	1711	99713	23293127	11.0589	1.27834e-47
Hfq_t4rnl1_IP_1	EG30109	EG10060	tRNA	mRNA	valT	araJ	tRNA-Val(UAC)	putative transport protein AraJ	780764	780809	+	412414	412506	-	81	68520	3746	23322285	7.35988	2.86621e-35
Hfq_t4rnl1_IP_1	livJ.5UTR	G0-8867	5UTR	sRNA	livJ.5UTR	gcvB	branched chain amino acid/phenylalanine ABC transporter periplasmic binding protein	small regulatory RNA GcvB	3599702	3599763	-	2942720	2942902	+	81	476	570900	22823175	6.8029	4.02569e-31
Hfq_t4rnl1_IP_1	gatY.fbaB.IGR	EG30098	IGR	sRNA	gatY.fbaB.IGR	spf	tagatose-1,6-bisphosphate aldolase 2:fructose-bisphosphate aldolase class I	small regulatory RNA Spot 42	2177255	2177327	+	4049951	4050008	+	81	78	3272500	20121973	6.3853	4.92909e-22
Hfq_t4rnl1_IP_1	G7511	G0-17021.AS:G0-10671	mRNA	AS:sRNA	ygfZ	mgtT.AS:mgrR	folate-binding protein	protein MgtT:small regulatory RNA MgrR	3041506	3041595	+	1622817	1622833	-	80	339	217730	23176483	25.12	6.82867e-71
Hfq_t4rnl1_IP_1	tRNAnn5:ileV.alaV.TU:EG30010	tRNAnn153:gltU.rrlC.TU	IGR:TU:tRNA	IGR:TU	ileV.alaV.IGR:ileV.alaV.TU:alaV	gltU.rrlC.IGR:gltU.rrlC.TU	tRNA-Ile(GAU):tRNA-Ala(UGC):tRNA-Ile(GAU):tRNA-Ala(UGC):tRNA-Ala(UGC)	tRNA-Glu(UUC):23S ribosomal RNA:tRNA-Glu(UUC):23S ribosomal RNA	225499	225550	+	3943570	3943597	+	80	34258	1038	23359256	52.552	4.66113e-98
Hfq_t4rnl1_IP_1	EG10595:miaA.hfq.TU	G0-8878	mRNA:TU	sRNA	miaA:miaA.hfq.TU	cyaR	tRNA dimethylallyltransferase:tRNA dimethylallyltransferase:RNA-binding protein Hfq	small regulatory RNA CyaR	4399912	4400276	+	2167147	2167200	+	80	25926	20045	23348581	3.59426	5.58161e-15
Hfq_t4rnl1_IP_1	EG30103	G7047	tRNA	sRNA	thrV	dsrA	tRNA-Thr(GGU)	small regulatory RNA DsrA	3423408	3423673	-	2025222	2025264	-	79	5166	99715	23289672	3.5717	1.69147e-14
Hfq_t4rnl1_IP_1	G6865	glnA.3UTR:glnZ:EG10383	mRNA	3UTR:sRNA:mRNA	ydgA	glnA.3UTR:glnZ:glnA	DUF945 domain-containing protein YdgA	adenylyl-[glutamine synthetase] // glutamine synthetase:small regulatory RNA GlnZ:adenylyl-[glutamine synthetase] // glutamine synthetase	1691346	1691368	+	4056427	4056765	-	79	172	89199	23305182	120.003	3.5111e-119
Hfq_t4rnl1_IP_1	treR.5UTR	G0-8867	5UTR	sRNA	treR.5UTR	gcvB	DNA-binding transcriptional repressor TreR	small regulatory RNA GcvB	4467243	4467345	-	2942823	2942901	+	79	146	508015	22886392	24.3767	3.77035e-65
Hfq_t4rnl1_IP_1	G7162	uhpT.EST3UTR:G0-17104	mRNA	3UTR:sRNA	yfaY	uhpT.EST3UTR:uhpU	IPR008135 CinA family protein YfaY	hexose-6-phosphate:phosphate antiporter:small RNA UhpU	2363503	2363551	-	3845732	3845739	-	78	267	40143	23354144	169.956	1.54234e-131
Hfq_t4rnl1_IP_1	EG10795	EG30098	mRNA	sRNA	purH	spf	bifunctional AICAR transformylase/IMP cyclohydrolase	small regulatory RNA Spot 42	4207403	4207467	-	4049951	4050008	+	78	197	3272503	20121854	2.43454	0.000823376
Hfq_t4rnl1_IP_1	EG10235	motA.5UTR:G0-17103	mRNA	5UTR:sRNA	dnaA	motA.5UTR:motR	chromosomal replication initiator protein DnaA	motility protein A:small RNA MotR	3883618	3883789	-	1977208	1977227	-	78	1468	41816	23351270	29.6713	4.91178e-77
Hfq_t4rnl1_IP_1	ldtB.ybiT.IGR:ybiT.5UTR:G6423	uhpT.EST3UTR:G0-17104	IGR:5UTR:mRNA	3UTR:sRNA	ldtB.ybiT.IGR:ybiT.5UTR:ybiT	uhpT.EST3UTR:uhpU	L,D-transpeptidase LdtB:putative ATP-binding protein YbiT:putative ATP-binding protein YbiT:putative ATP-binding protein YbiT	hexose-6-phosphate:phosphate antiporter:small RNA UhpU	855933	855970	+	3845731	3845749	-	77	134	40144	23354277	334.296	1.39109e-148
Hfq_t4rnl1_IP_1	EG12111	malG.3UTR	mRNA	sRNA	nlpD	malG.3UTR	murein hydrolase activator NlpD	maltose ABC transporter membrane subunit MalG	2867617	2867799	-	4242530	4242538	-	77	40640	1886	23352029	23.4596	1.24833e-68
Hfq_t4rnl1_IP_1	fecR.EST3UTR	ibpB.EST3UTR	3UTR	3UTR	fecR.EST3UTR	ibpB.EST3UTR	ferric citrate regulator FecR	small heat shock protein IbpB	4516685	4516708	-	3866426	3866515	-	76	3867	10097	23380592	45.5096	4.29072e-89
Hfq_t4rnl1_IP_1	yobH.EST5UTR	G0-17021.AS:G0-10671	5UTR	AS:sRNA	yobH.EST5UTR	mgtT.AS:mgrR	uncharacterized protein YobH	protein MgtT:small regulatory RNA MgrR	1908849	1908953	+	1622817	1622833	-	76	318	217734	23176504	25.4395	1.75727e-67
Hfq_t4rnl1_IP_1	EG11569	G0-8871	mRNA	sRNA	lptD	arcZ	lipopolysaccharide assembly protein LptD	small regulatory RNA ArcZ	56715	56725	-	3350665	3350697	+	75	617	71405	23322535	39.703	4.22655e-82
Hfq_t4rnl1_IP_1	G6397	G0-8871	mRNA	sRNA	pgl	arcZ	6-phosphogluconolactonase	small regulatory RNA ArcZ	798844	798846	+	3350692	3350697	+	75	209	71405	23322943	117.211	1.93372e-113
Hfq_t4rnl1_IP_1	ariR.ymgC.TU	G0-8863	TU	sRNA	ariR.ymgC.TU	rprA	putative two-component system connector protein AriR:protein YmgC	small regulatory RNA RprA	1216607	1216693	+	1770460	1770477	+	75	20	5266	23389271	16655.9	1.43867e-247
Hfq_t4rnl1_IP_1	G0-10649	G0-8871	mRNA	sRNA	yoaK	arcZ	uncharacterized membrane protein YoaK	small regulatory RNA ArcZ	1878810	1878889	+	3350689	3350698	+	75	510	71405	23322642	48.0331	8.89051e-88
Hfq_t4rnl1_IP_1	EG10782	G0-17102	mRNA	sRNA	pstA	fliX	phosphate ABC transporter membrane subunit PstA	small RNA FliX	3908542	3908599	-	2001911	2001930	-	75	255	254790	23139512	26.7112	2.42535e-67
Hfq_t4rnl1_IP_1	G7260	EG30098	mRNA	sRNA	yfeK	spf	DUF5329 domain-containing protein YfeK	small regulatory RNA Spot 42	2537314	2537389	+	4049962	4050009	+	75	74	3272506	20121977	6.23189	1.24825e-19
Hfq_t4rnl1_IP_1	EG10368	sucD.EST3UTR:G0-17009	mRNA	3UTR:sRNA	epd	sucD.EST3UTR:sdhX	D-erythrose-4-phosphate dehydrogenase	succinyl-CoA synthetase subunit &alpha;:small regulatory RNA SdhX	3072640	3072685	-	765141	765149	+	74	2588	84307	23307663	7.90501	9.54493e-34
Hfq_t4rnl1_IP_1	EG12146	uhpT.EST3UTR:G0-17104	mRNA	3UTR:sRNA	rapZ	uhpT.EST3UTR:uhpU	RNase adaptor protein RapZ	hexose-6-phosphate:phosphate antiporter:small RNA UhpU	3347201	3347287	+	3845731	3845747	-	74	584	40147	23353827	73.7096	2.49631e-100
Hfq_t4rnl1_IP_1	G0-10698	G0-17102	other-ncRNA	sRNA	G0-10698	fliX		small RNA FliX	1670975	1671097	-	2001912	2001919	-	74	974	254791	23138793	6.89969	1.94224e-29
Hfq_t4rnl1_IP_1	EG10671	cpxP.3UTR:G0-16649:fieF.EST5UTR	mRNA	3UTR:sRNA:5UTR	ompF	cpxP.3UTR:cpxQ:fieF.EST5UTR	outer membrane porin F	periplasmic protein CpxP:small regulatory RNA CpxQ:Zn<sup>2+</sup>/Fe<sup>2+</sup>/Cd<sup>2+</sup> exporter	986804	986892	-	4106379	4106387	+	73	20899	11962	23361698	6.82178	1.97586e-29
Hfq_t4rnl1_IP_1	secB.grxC.TU	G0-8871	TU	sRNA	secB.grxC.TU	arcZ	protein export chaperone SecB:oxidized glutaredoxin 3 // reduced glutaredoxin 3	small regulatory RNA ArcZ	3784155	3784197	-	3350680	3350698	+	73	1804	71407	23321348	13.216	9.87026e-48
Hfq_t4rnl1_IP_1	tRNAnn173:rrlA.rrfA.TU:EG30070:tRNAnn174	tRNAnn153:gltU.rrlC.TU	IGR:TU:rRNA:3UTR	IGR:TU	rrlA.rrfA.IGR:rrlA.rrfA.TU:rrfA:rrfA.3UTR	gltU.rrlC.IGR:gltU.rrlC.TU	23S ribosomal RNA:5S ribosomal RNA:23S ribosomal RNA:5S ribosomal RNA:5S ribosomal RNA:5S ribosomal RNA	tRNA-Glu(UUC):23S ribosomal RNA:tRNA-Glu(UUC):23S ribosomal RNA	4040431	4040698	+	3943602	3943697	+	73	456	4589	23389514	815.946	5.49065e-174
Hfq_t4rnl1_IP_1	EG11110	uhpT.EST3UTR:G0-17104	mRNA	3UTR:sRNA	ybgC	uhpT.EST3UTR:uhpU	esterase/thioesterase	hexose-6-phosphate:phosphate antiporter:small RNA UhpU	774711	774846	+	3845732	3845769	-	73	509	40148	23353902	83.4258	1.52409e-102
Hfq_t4rnl1_IP_1	ilvL.ilvX.TU:G0-10641:ilvX.ilvM.TU:G8221	cpxP.3UTR:G0-16649:fieF.EST5UTR	TU:mRNA:TU:mRNA	3UTR:sRNA:5UTR	ilvL.ilvX.TU:ilvX:ilvX.ilvM.TU:ilvG_pg	cpxP.3UTR:cpxQ:fieF.EST5UTR	<i>ilvXGMEDA</i> operon leader peptide:uncharacterized protein IlvX:uncharacterized protein IlvX:uncharacterized protein IlvX:acetolactate synthase II subunit IlvM:	periplasmic protein CpxP:small regulatory RNA CpxQ:Zn<sup>2+</sup>/Fe<sup>2+</sup>/Cd<sup>2+</sup> exporter	3950487	3950565	+	4106379	4106387	+	73	12709	11962	23369888	11.2218	2.26714e-43
Hfq_t4rnl1_IP_1	G6620:cvrA.EST5UTR	uhpT.EST3UTR:G0-17104	mRNA:5UTR	3UTR:sRNA	cvrA:cvrA.EST5UTR	uhpT.EST3UTR:uhpU	putative K<sup>+</sup>:H<sup>+</sup> antiporter:putative K<sup>+</sup>:H<sup>+</sup> antiporter	hexose-6-phosphate:phosphate antiporter:small RNA UhpU	1242033	1242114	-	3845732	3845746	-	73	1356	40148	23353055	31.3143	1.87621e-73
Hfq_t4rnl1_IP_1	EG30052	G0-8871	tRNA	sRNA	leuW	arcZ	tRNA-Leu(UAG)	small regulatory RNA ArcZ	697004	697075	-	3350665	3350697	+	72	1532	71408	23321620	15.3492	2.84828e-51
Hfq_t4rnl1_IP_1	EG11347	G0-8871	mRNA	sRNA	fliF	arcZ	flagellar basal-body MS-ring and collar protein	small regulatory RNA ArcZ	2014802	2014850	+	3350668	3350697	+	72	2489	71408	23320663	9.44717	1.25524e-37
Hfq_t4rnl1_IP_1	tcyP.5UTR	G0-8871	5UTR	sRNA	tcyP.5UTR	arcZ	cystine/sulfocysteine:cation symporter	small regulatory RNA ArcZ	1810828	1810920	+	3350669	3350698	+	72	983	71408	23322169	23.9222	4.9911e-64
Hfq_t4rnl1_IP_1	EG11355	fadA.fre.IGR	mRNA	IGR	fliA	fadA.fre.IGR	RNA polymerase sigma factor FliA	3-ketoacyl-CoA thiolase:NAD(P)H-flavin reductase	2001614	2001820	-	4027233	4027240	-	72	7709	993	23385858	219.957	4.74105e-132
Hfq_t4rnl1_IP_1	EG12666:lpxH.ppiB.TU:EG10758	G0-17021.AS:G0-10671	mRNA:TU:mRNA	AS:sRNA	lpxH:lpxH.ppiB.TU:ppiB	mgtT.AS:mgrR	UDP-2,3-diacylglucosamine diphosphatase:UDP-2,3-diacylglucosamine diphosphatase:peptidyl-prolyl <i>cis-trans</i> isomerase B:peptidyl-prolyl <i>cis-trans</i> isomerase B	protein MgtT:small regulatory RNA MgrR	553910	553985	-	1622817	1622834	-	71	1440	217739	23175382	5.24791	2.35008e-21
Hfq_t4rnl1_IP_1	EG12438	G0-17102	mRNA	sRNA	menH	fliX	2-succinyl-6-hydroxy-2,4-cyclohexadiene-1-carboxylate synthase	small RNA FliX	2376855	2377000	-	2001911	2001930	-	71	222	254794	23139545	29.045	1.14408e-65
Hfq_t4rnl1_IP_1	ldrA.rdlA.IGR:G0-9603:rdlA.ldrB.IGR	G0-8871	IGR:sRNA:IGR	sRNA	ldrA.rdlA.IGR:rdlA:rdlA.ldrB.IGR	arcZ	small toxic polypeptide LdrA:putative antisense regulatory RNA RdlA:putative antisense regulatory RNA RdlA:putative antisense regulatory RNA RdlA:small toxic polypeptide LdrB	small regulatory RNA ArcZ	1269322	1269397	+	3350683	3350698	+	70	459	71410	23322693	49.8087	1.23721e-82
Hfq_t4rnl1_IP_1	EG11354	G0-8871	mRNA	sRNA	emrA	arcZ	multidrug efflux pump membrane fusion protein EmrA	small regulatory RNA ArcZ	2811552	2811585	+	3350666	3350697	+	70	155	71410	23322997	147.5	2.2078e-111
Hfq_t4rnl1_IP_1	xylH.xylR.TU	uhpT.EST3UTR:G0-17104	TU	3UTR:sRNA	xylH.xylR.TU	uhpT.EST3UTR:uhpU	xylose ABC transporter membrane subunit:DNA-binding transcriptional dual regulator XylR	hexose-6-phosphate:phosphate antiporter:small RNA UhpU	3734902	3734998	+	3845732	3845748	-	70	152	40151	23354259	267.87	2.84593e-129
Hfq_t4rnl1_IP_1	EG10789	malG.3UTR	mRNA	sRNA	ptsI	malG.3UTR	PTS enzyme I	maltose ABC transporter membrane subunit MalG	2534021	2534323	+	4242530	4242583	-	70	4538	1893	23388131	190.58	2.35658e-124
Hfq_t4rnl1_IP_1	ompA.5UTR	etk.appA.IGR	5UTR	IGR	ompA.5UTR	etk.appA.IGR	outer membrane protein A	protein-tyrosine kinase Etk:periplasmic phosphoanhydride phosphatase/multiple inositol-polyphosphate phosphatase	1020077	1020186	-	1041920	1041949	-	70	44820	825	23348917	44.2017	5.28047e-80
Hfq_t4rnl1_IP_1	EG30055	G0-8868:G0-8882	tRNA	sRNA:sRNA	lysT	omrA:omrB	tRNA-Lys(UUU)	small regulatory RNA OmrA:small regulatory RNA OmrB	780554	780589	+	2976102	2976347	-	69	5701	81470	23307392	3.46253	1.92629e-11
Hfq_t4rnl1_IP_1	ydaN.AS	G0-8871	AS	sRNA	ydaN.AS	arcZ		small regulatory RNA ArcZ	1408906	1408987	-	3350684	3350699	+	68	369	71412	23322783	60.1855	3.32025e-85
Hfq_t4rnl1_IP_1	3'ETS<sup><i>leuZ</i></sup>.EST3UTR:G0-16636:3'ETS<sup><i>leuZ</i></sup>	G7047	3UTR:sRNA:other-ncRNA	sRNA	3'ETS<sup><i>leuZ</i></sup>.EST3UTR:3'ETS-leuZ:3'ETS<sup><i>leuZ</i></sup>	dsrA	::	small regulatory RNA DsrA	1991737	1991800	-	2025222	2025280	-	68	1670	99726	23293168	9.5107	2.48732e-35
Hfq_t4rnl1_IP_1	EG30024	ompC.5UTR	tRNA	5UTR	aspU	ompC.5UTR	tRNA-Asp(GUC)	outer membrane porin C	228927	228980	+	2312702	2312803	-	68	36105	3892	23354567	11.3016	3.42293e-40
Hfq_t4rnl1_IP_1	EG12631	G0-8878	mRNA	sRNA	gntU	cyaR	low-affinity gluconate transporter	small regulatory RNA CyaR	3576949	3577046	-	2167154	2167200	+	68	66	20057	23374441	1200.72	8.22435e-164
Hfq_t4rnl1_IP_1	EG10702	G0-8871	mRNA	sRNA	pgi	arcZ	glucose-6-phosphate isomerase	small regulatory RNA ArcZ	4234844	4234947	+	3350689	3350697	+	68	473	71412	23322679	46.9521	1.48019e-78
Hfq_t4rnl1_IP_1	tRNAnn154:rrlC.rrfC.TU	tRNAnn7:alaV.rrlH.TU	IGR:TU	IGR:TU	rrlC.rrfC.IGR:rrlC.rrfC.TU	alaV.rrlH.IGR:alaV.rrlH.TU	23S ribosomal RNA:5S ribosomal RNA:23S ribosomal RNA:5S ribosomal RNA	tRNA-Ala(UGC):23S ribosomal RNA:tRNA-Ala(UGC):23S ribosomal RNA	3946613	3946674	+	225668	225720	+	68	26	18442	23376096	3315.12	2.10372e-182
Hfq_t4rnl1_IP_1	ynfB.5UTR	G0-8871	5UTR	sRNA	ynfB.5UTR	arcZ	DUF1283 domain-containing protein YnfB	small regulatory RNA ArcZ	1655709	1655783	+	3350667	3350698	+	67	408	71413	23322744	53.6311	7.43287e-81
Hfq_t4rnl1_IP_1	G6737	G0-8871	mRNA	sRNA	ydcI	arcZ	DNA-binding transcriptional dual regulator YdcI	small regulatory RNA ArcZ	1494385	1494778	-	3350684	3350697	+	67	664	71413	23322488	32.9537	7.04889e-68
Hfq_t4rnl1_IP_1	EG10978	EG30098	mRNA	sRNA	sspB	spf	ClpXP protease specificity-enhancing factor	small regulatory RNA Spot 42	3376282	3376299	-	4049965	4050007	+	66	47	3272515	20122004	8.63447	1.15502e-21
Hfq_t4rnl1_IP_1	EG30024	ydfW.flxA.IGR	tRNA	IGR	aspU	ydfW.flxA.IGR	tRNA-Asp(GUC)	Qin prophage; protein YdfW:Qin prophage; PF14282 family protein FlxA	228927	228981	+	1647051	1647068	-	65	36108	516	23357943	81.4882	2.19379e-90
Hfq_t4rnl1_IP_1	G6207	uhpT.EST3UTR:G0-17104	mRNA	3UTR:sRNA	yaiL	uhpT.EST3UTR:uhpU	DUF2058 domain-containing protein YaiL	hexose-6-phosphate:phosphate antiporter:small RNA UhpU	376749	376790	+	3845732	3845739	-	65	307	40156	23354104	123.137	7.95771e-101
Hfq_t4rnl1_IP_1	alaS.5UTR	G7047	5UTR	sRNA	alaS.5UTR	dsrA	alanine&mdash;tRNA ligase/DNA-binding transcriptional repressor	small regulatory RNA DsrA	2822011	2822086	-	2025222	2025264	-	65	1312	99729	23293526	11.5716	1.80975e-38
Hfq_t4rnl1_IP_1	lgoT.AS	G0-8871	AS	sRNA	lgoT.AS	arcZ	galactonate:H+ symporter	small regulatory RNA ArcZ	4593404	4593516	+	3350680	3350698	+	65	2875	71415	23320277	7.38278	1.7507e-27
Hfq_t4rnl1_IP_1	EG30035:tRNAnn101:gltW.rrsG.TU	ompC.5UTR	tRNA:IGR:TU	5UTR	gltW:rrsG.glwT.IGR:gltW.rrsG.TU	ompC.5UTR	tRNA-Glu(UUC):16S ribosomal RNA:tRNA-Glu(UUC):16S ribosomal RNA	outer membrane porin C	2729391	2729445	-	2312702	2312807	-	65	113477	3895	23277195	3.42317	2.98487e-10
Hfq_t4rnl1_IP_1	EG10029:ada.5UTR:ftp.EST3UTR:EG12073	G0-8871	mRNA:5UTR:3UTR:mRNA	sRNA	ada:ada.5UTR:ftp.EST3UTR:ftp	arcZ	DNA-binding transcriptional dual regulator / DNA repair protein Ada:DNA-binding transcriptional dual regulator / DNA repair protein Ada:FAD:protein FMN transferase:FAD:protein FMN transferase	small regulatory RNA ArcZ	2310385	2310500	-	3350670	3350697	+	65	564	71415	23322588	37.6376	3.57049e-69
Hfq_t4rnl1_IP_1	EG12027	G0-8878	mRNA	sRNA	yeiH	cyaR	PF03601 family inner membrane protein YeiH	small regulatory RNA CyaR	2249760	2249793	+	2167190	2167200	+	64	72	20061	23374435	1035.7	4.82936e-151
Hfq_t4rnl1_IP_1	ldrA.rdlA.IGR:G0-9603	ibpB.EST3UTR:EG11535	IGR:sRNA	3UTR:mRNA	ldrA.rdlA.IGR:rdlA	ibpB.EST3UTR:ibpB	small toxic polypeptide LdrA:putative antisense regulatory RNA RdlA:putative antisense regulatory RNA RdlA	small heat shock protein IbpB:small heat shock protein IbpB	1269319	1269363	+	3866426	3866512	-	64	465	10109	23383994	318.374	2.62128e-126
Hfq_t4rnl1_IP_1	ompF.EST3UTR:EG10671	EG10671	3UTR:mRNA	mRNA	ompF.EST3UTR:ompF	ompF	outer membrane porin F:outer membrane porin F	outer membrane porin F	985867	985900	-	986869	987063	-	64	3257	92609	23298702	4.94357	9.88507e-18
Hfq_t4rnl1_IP_1	G7424:ftsB.EST5UTR	G0-8867	mRNA:5UTR	sRNA	ftsB:ftsB.EST5UTR	gcvB	cell division protein FtsB:cell division protein FtsB	small regulatory RNA GcvB	2872719	2872900	-	2942818	2942901	+	64	615	508030	22885923	4.68796	7.29346e-16
Hfq_t4rnl1_IP_1	asd.EST5UTR	G0-9941	5UTR	sRNA	asd.EST5UTR	sgrS	aspartate-semialdehyde dehydrogenase	small regulatory RNA SgrS	3574912	3574938	-	77529	77594	+	63	1691	5412	23387466	160.999	6.21674e-107
Hfq_t4rnl1_IP_1	dxr.EST3UTR:G0-17084	EG31116	3UTR:mRNA	sRNA	dxr.EST3UTR:ispZ	oxyS	1-deoxy-D-xylulose 5-phosphate reductoisomerase:small regulatory RNA IspZ	small regulatory RNA OxyS	194722	194812	+	4158278	4158298	-	63	2488	14240	23377841	41.5704	1.21952e-70
Hfq_t4rnl1_IP_1	yhgN.EST5UTR	G0-8871	5UTR	sRNA	yhgN.EST5UTR	arcZ	MarC family putative inner membrane protein YhgN	small regulatory RNA ArcZ	3574904	3575044	+	3350689	3350697	+	63	68	71417	23323084	302.563	9.1215e-115
Hfq_t4rnl1_IP_1	EG30024	yehA.EST3UTR	tRNA	3UTR	aspU	yehA.EST3UTR	tRNA-Asp(GUC)	putative fimbrial adhesin YehA	228927	228980	+	2187297	2187350	-	63	36110	609	23357850	66.9158	1.93801e-82
Hfq_t4rnl1_IP_1	ompC.5UTR	yhcN.EST3UTR	5UTR	3UTR	ompC.5UTR	yhcN.EST3UTR	outer membrane porin C	DUF1471 domain-containing stress-induced protein YhcN	2312772	2312847	-	3385817	3385852	+	63	10642	16020	23367907	8.63524	2.14959e-30
Hfq_t4rnl1_IP_1	EG10383:glnA.5UTR	glnA.3UTR:glnZ	mRNA:5UTR	3UTR:sRNA	glnA:glnA.5UTR	glnA.3UTR:glnZ	adenylyl-[glutamine synthetase] // glutamine synthetase:adenylyl-[glutamine synthetase] // glutamine synthetase	adenylyl-[glutamine synthetase] // glutamine synthetase:small regulatory RNA GlnZ	4057601	4058090	-	4056426	4056586	-	63	3129	85837	23305603	5.46664	1.33134e-19
Hfq_t4rnl1_IP_1	EG30111	G7047	tRNA	sRNA	valV	dsrA	tRNA-Val(GAC)	small regulatory RNA DsrA	1746435	1746487	+	2025222	2025285	-	62	5372	99732	23289466	2.69514	2.95828e-05
Hfq_t4rnl1_IP_1	EG10840	G0-8871	mRNA	sRNA	rfe	arcZ	UDP-<i>N</i>-acetylglucosamine&mdash;undecaprenyl-phosphate <i>N</i>-acetylglucosaminephosphotransferase	small regulatory RNA ArcZ	3968010	3968080	+	3350679	3350698	+	62	261	71418	23322891	77.5757	2.17922e-83
Hfq_t4rnl1_IP_1	glnA.3UTR:glnZ	cpxP.3UTR:G0-16649:fieF.EST5UTR	3UTR:sRNA	3UTR:sRNA:5UTR	glnA.3UTR:glnZ	cpxP.3UTR:cpxQ:fieF.EST5UTR	adenylyl-[glutamine synthetase] // glutamine synthetase:small regulatory RNA GlnZ	periplasmic protein CpxP:small regulatory RNA CpxQ:Zn<sup>2+</sup>/Fe<sup>2+</sup>/Cd<sup>2+</sup> exporter	4056601	4056622	-	4106367	4106387	+	62	49511	11973	23333086	2.44039	0.00123669
Hfq_t4rnl1_IP_1	G0-10698	G0-8863	other-ncRNA	sRNA	G0-10698	rprA		small regulatory RNA RprA	1671123	1671205	-	1770459	1770477	+	62	384	5279	23388907	715.35	1.34811e-143
Hfq_t4rnl1_IP_1	pspG.EST3UTR:G0-16700	EG30020	3UTR:sRNA	tRNA	pspG.EST3UTR:pspH	asnT	phage shock protein G:small regulatory RNA PspH	tRNA-Asn(GUU)	4263166	4263208	+	2044612	2044627	+	62	12775	16796	23364999	6.75135	4.34979e-24
Hfq_t4rnl1_IP_1	EG10817	motA.5UTR:G0-17103	mRNA	5UTR:sRNA	rbsD	motA.5UTR:motR	D-ribose pyranase	motility protein A:small RNA MotR	3933440	3933621	+	1977208	1977227	-	62	2191	41832	23350547	15.7957	1.83697e-44
Hfq_t4rnl1_IP_1	EG11102	G0-8871	mRNA	sRNA	gsk	arcZ	inosine/guanosine kinase	small regulatory RNA ArcZ	500521	500590	+	3350692	3350698	+	61	178	71419	23322974	111.913	2.18557e-90
Hfq_t4rnl1_IP_1	EG12084	G0-8863	mRNA	sRNA	nuoC	rprA	NADH:quinone oxidoreductase subunit CD	small regulatory RNA RprA	2403608	2403663	-	1770469	1770478	+	61	5736	5280	23383555	47.0974	1.39277e-71
Hfq_t4rnl1_IP_1	EG10909	xylB.xylA.TU	mRNA	TU	rpsJ	xylB.xylA.TU	30S ribosomal subunit protein S10	xylulokinase:xylose isomerase	3453203	3453290	-	3729384	3729394	-	61	36538	2341	23355692	16.6562	5.15257e-45
Hfq_t4rnl1_IP_1	EG30094	uhpT.EST3UTR:G0-17104	tRNA	3UTR:sRNA	serU	uhpT.EST3UTR:uhpU	tRNA-Ser(CGA)	hexose-6-phosphate:phosphate antiporter:small RNA UhpU	2043336	2043557	-	3845732	3845767	-	61	1192	40160	23353219	29.7582	2.24338e-59
Hfq_t4rnl1_IP_1	tRNAnn1	tRNAnn151:rrsC.gltU.TU	5UTR	IGR:TU	rrsH.5UTR	rrsC.gltU.IGR:rrsC.gltU.TU	16S ribosomal RNA	16S ribosomal RNA:tRNA-Glu(UUC):16S ribosomal RNA:tRNA-Glu(UUC)	223655	223680	+	3943373	3943384	+	60	43326	333	23350913	97.1096	5.73201e-87
Hfq_t4rnl1_IP_1	G6489	G0-8871	mRNA	sRNA	uup	arcZ	ATP-binding protein Uup	small regulatory RNA ArcZ	1010719	1010766	+	3350690	3350697	+	60	344	71420	23322808	56.9579	2.33545e-73
Hfq_t4rnl1_IP_1	G7673	G0-8863	mRNA	sRNA	yhcF	rprA	DUF1120 domain-containing protein YhcF	small regulatory RNA RprA	3367003	3367100	+	1770464	1770477	+	60	137	5281	23389154	1939.68	9.95449e-162
Hfq_t4rnl1_IP_1	EG30109	malG.3UTR	tRNA	sRNA	valT	malG.3UTR	tRNA-Val(UAC)	maltose ABC transporter membrane subunit MalG	780601	780899	+	4242529	4242588	-	60	70770	1903	23321899	10.3903	8.29837e-33
Hfq_t4rnl1_IP_1	EG30102	uhpT.EST3UTR:G0-17104	tRNA	3UTR:sRNA	thrU	uhpT.EST3UTR:uhpU	tRNA-Thr(UGU)	hexose-6-phosphate:phosphate antiporter:small RNA UhpU	4175374	4175438	+	3845732	3845775	-	60	4923	40161	23349488	7.08589	3.40071e-24
Hfq_t4rnl1_IP_1	G7320:bamB.5UTR:G7321	G0-8871	mRNA:5UTR:mRNA	sRNA	bamB:bamB.5UTR:yfgM	arcZ	outer membrane protein assembly factor BamB:outer membrane protein assembly factor BamB:ancillary SecYEG translocon subunit	small regulatory RNA ArcZ	2638637	2638682	-	3350690	3350697	+	59	663	71421	23322489	29.0595	2.89672e-56
Hfq_t4rnl1_IP_1	accC.3UTR:accC.yhdT.IGR:yhdT.5UTR	G0-8871	3UTR:IGR:5UTR	sRNA	accC.3UTR:accC.yhdT.IGR:yhdT.5UTR	arcZ	biotin carboxylase:biotin carboxylase:DUF997 domain-containing protein YhdT:DUF997 domain-containing protein YhdT	small regulatory RNA ArcZ	3407301	3407353	+	3350679	3350697	+	59	71	71421	23323081	271.365	3.3126e-105
Hfq_t4rnl1_IP_1	pepA.5UTR	G0-17021.AS:G0-10671	5UTR	AS:sRNA	pepA.5UTR	mgtT.AS:mgrR	aminopeptidase A/I	protein MgtT:small regulatory RNA MgrR	4485963	4486176	-	1622818	1622848	-	59	1454	217751	23175368	4.31871	4.05322e-13
Hfq_t4rnl1_IP_1	EG12111:nlpD.5UTR:pcm.EST3UTR:EG10689	uhpT.EST3UTR:G0-17104	mRNA:5UTR:3UTR:mRNA	3UTR:sRNA	nlpD:nlpD.5UTR:pcm.EST3UTR:pcm	uhpT.EST3UTR:uhpU	murein hydrolase activator NlpD:murein hydrolase activator NlpD:protein-L-isoaspartate <i>O</i>-methyltransferase:protein-L-isoaspartate <i>O</i>-methyltransferase	hexose-6-phosphate:phosphate antiporter:small RNA UhpU	2868726	2868952	-	3845731	3845755	-	59	1364	40162	23353047	25.1516	3.15235e-53
Hfq_t4rnl1_IP_1	EG10419:gshB.EST3UTR:yqgE.EST5UTR	G0-8871	mRNA:3UTR:5UTR	sRNA	gshB:gshB.EST3UTR:yqgE.EST5UTR	arcZ	glutathione synthetase:glutathione synthetase:DUF179 domain-containing protein YqgE	small regulatory RNA ArcZ	3092813	3092900	+	3350664	3350698	+	58	280	71422	23322872	67.6426	1.18548e-74
Hfq_t4rnl1_IP_1	tRNAnn99:rrlG.gltW.TU	tRNAnn9:rrlH.rrfH.TU:EG30076	IGR:TU	IGR:TU:rRNA	gltW.rrlG.IGR:rrlG.gltW.TU	rrlH.rrfH.IGR:rrlH.rrfH.TU:rrfH	tRNA-Glu(UUC):23S ribosomal RNA:23S ribosomal RNA:tRNA-Glu(UUC)	23S ribosomal RNA:5S ribosomal RNA:23S ribosomal RNA:5S ribosomal RNA:5S ribosomal RNA	2729217	2729302	-	228714	228778	+	58	2176	4375	23388023	142.49	3.80258e-95
Hfq_t4rnl1_IP_1	ompA.5UTR	yggN.5UTR	5UTR	5UTR	ompA.5UTR	yggN.5UTR	outer membrane protein A	DUF2884 domain-containing protein YggN	1020079	1020187	-	3101637	3101652	-	58	44832	1395	23348347	21.6532	1.1553e-48
Hfq_t4rnl1_IP_1	G0-8867	gltI.5UTR	sRNA	5UTR	gcvB	gltI.5UTR	small regulatory RNA GcvB	glutamate/aspartate ABC transporter periplasmic binding protein	2942696	2942748	+	687736	687799	-	58	340277	704	23053593	5.58163	1.33174e-17
Hfq_t4rnl1_IP_1	EG10915	EG10880	mRNA	mRNA	rpsP	rplS	30S ribosomal subunit protein S16	50S ribosomal subunit protein L19	2746009	2746200	-	2744215	2744324	-	58	14345	11419	23368810	8.27439	1.11001e-26
Hfq_t4rnl1_IP_1	EG30067	G0-8871	tRNA	sRNA	proL	arcZ	tRNA-Pro(GGG)	small regulatory RNA ArcZ	2286207	2286264	+	3350692	3350698	+	57	1534	71423	23321618	12.1331	2.24133e-34
Hfq_t4rnl1_IP_1	ompC.5UTR	G6570:bhsA.EST3UTR	5UTR	mRNA:3UTR	ompC.5UTR	bhsA:bhsA.EST3UTR	outer membrane porin C	DUF1471 domain-containing multiple stress resistance outer membrane protein BhsA:DUF1471 domain-containing multiple stress resistance outer membrane protein BhsA	2312774	2312836	-	1169318	1169402	+	57	10648	1370	23382557	91.3647	1.91937e-82
Hfq_t4rnl1_IP_1	EG30083	G0-8872	rRNA	sRNA	rrlH	ryhB	23S ribosomal RNA	small regulatory RNA RyhB	226806	226850	+	3580922	3580952	-	56	11773	6845	23375958	16.2441	1.52646e-40
Hfq_t4rnl1_IP_1	EG10673	G0-8871	mRNA	sRNA	ompT	arcZ	DLP12 prophage; omptin family outer membrane protease OmpT	small regulatory RNA ArcZ	584677	584693	-	3350662	3350698	+	56	2139	71424	23321013	8.54831	3.13517e-26
Hfq_t4rnl1_IP_1	EG10939	G0-8871	mRNA	sRNA	secE	arcZ	Sec translocon subunit SecE	small regulatory RNA ArcZ	4177590	4177600	+	3350693	3350697	+	56	664	71424	23322488	27.5392	5.73735e-52
Hfq_t4rnl1_IP_1	EG10309	G0-8871	mRNA	sRNA	fimB	arcZ	Type 1 fimbriae regulatory protein FimB	small regulatory RNA ArcZ	4541261	4541284	+	3350680	3350698	+	56	573	71424	23322579	31.9129	2.8112e-55
Hfq_t4rnl1_IP_1	yjgH.EST3UTR	EG30098	3UTR	sRNA	yjgH.EST3UTR	spf	RutC family protein YjgH	small regulatory RNA Spot 42	4472703	4472745	-	4049956	4050006	+	56	80	3272525	20121971	4.30413	1.44927e-08
Hfq_t4rnl1_IP_1	EG30053	tRNAnn7:alaV.rrlH.TU	tRNA	IGR:TU	leuX	alaV.rrlH.IGR:alaV.rrlH.TU	tRNA-Leu(CAA)	tRNA-Ala(UGC):23S ribosomal RNA:tRNA-Ala(UGC):23S ribosomal RNA	4496383	4496465	+	225664	225752	+	56	17628	18454	23358494	4.02105	3.84913e-11
Hfq_t4rnl1_IP_1	IS128.AS	G0-8871	AS	sRNA	IS128.AS	arcZ		small regulatory RNA ArcZ	2653585	2653670	-	3350677	3350698	+	56	72	71424	23323080	253.979	1.87527e-98
Hfq_t4rnl1_IP_1	G7005	motA.5UTR:G0-17103	mRNA	5UTR:sRNA	msrC	motA.5UTR:motR	free methionine-(<i>R</i>)-sulfoxide reductase	motility protein A:small RNA MotR	1916032	1916166	-	1977207	1977233	-	56	3146	41838	23349592	9.93431	1.82073e-29
Hfq_t4rnl1_IP_1	EG30111	EG10053	tRNA	mRNA	valV	araB	tRNA-Val(GAC)	ribulokinase	1746434	1746485	+	69909	70047	-	56	5378	3894	23385304	62.5337	4.39952e-72
Hfq_t4rnl1_IP_1	msrA.5UTR	G0-8871	5UTR	sRNA	msrA.5UTR	arcZ	methionine sulfoxide reductase A	small regulatory RNA ArcZ	4442194	4442207	-	3350666	3350698	+	55	325	71425	23322827	55.2599	3.24258e-66
Hfq_t4rnl1_IP_1	EG11356:fliZ.fliA.TU:EG11355	G0-8863	mRNA:TU:mRNA	sRNA	fliZ:fliZ.fliA.TU:fliA	rprA	DNA-binding transcriptional regulator FliZ:DNA-binding transcriptional regulator FliZ:RNA polymerase sigma factor FliA:RNA polymerase sigma factor FliA	small regulatory RNA RprA	2000973	2001097	-	1770458	1770478	+	55	3721	5286	23385570	65.3919	9.22004e-72
Hfq_t4rnl1_IP_1	EG30083	cpxP.3UTR:G0-16649:fieF.EST5UTR	rRNA	3UTR:sRNA:5UTR	rrlH	cpxP.3UTR:cpxQ:fieF.EST5UTR	23S ribosomal RNA	periplasmic protein CpxP:small regulatory RNA CpxQ:Zn<sup>2+</sup>/Fe<sup>2+</sup>/Cd<sup>2+</sup> exporter	226822	226847	+	4106379	4106387	+	54	11775	11981	23370822	8.94569	3.79053e-26
Hfq_t4rnl1_IP_1	G0-16677.AS	cpxP.3UTR:G0-16649:fieF.EST5UTR	AS	3UTR:sRNA:5UTR	sokE.AS	cpxP.3UTR:cpxQ:fieF.EST5UTR	small RNA SokE	periplasmic protein CpxP:small regulatory RNA CpxQ:Zn<sup>2+</sup>/Fe<sup>2+</sup>/Cd<sup>2+</sup> exporter	607759	607793	-	4106368	4106387	+	54	1768	11981	23380829	59.6044	3.99028e-68
Hfq_t4rnl1_IP_1	yihG.5UTR	cpxP.3UTR:G0-16649:fieF.EST5UTR	5UTR	3UTR:sRNA:5UTR	yihG.5UTR	cpxP.3UTR:cpxQ:fieF.EST5UTR	1-acylglycerol-3-phosphate <i>O</i>-acyltransferase YihG	periplasmic protein CpxP:small regulatory RNA CpxQ:Zn<sup>2+</sup>/Fe<sup>2+</sup>/Cd<sup>2+</sup> exporter	4046617	4046627	-	4106364	4106386	+	54	61	11981	23382536	1727.68	1.02169e-138
Hfq_t4rnl1_IP_1	rpsJ.5UTR	insG.AS	5UTR	AS	rpsJ.5UTR	insG.AS	30S ribosomal subunit protein S10	KpLE2 phage-like element; IS<i>4</i> putative transposase	3453304	3453384	-	4502084	4502127	+	54	46433	9936	23338209	2.73164	0.000333066
Hfq_t4rnl1_IP_1	EG30111	G0-8871	tRNA	sRNA	valV	arcZ	tRNA-Val(GAC)	small regulatory RNA ArcZ	1746435	1746572	+	3350667	3350697	+	54	6084	71426	23317068	2.89749	4.32617e-05
Hfq_t4rnl1_IP_1	EG30109	EG10642	tRNA	mRNA	valT	narK	tRNA-Val(UAC)	nitrate:nitrite antiporter NarK	780554	780804	+	1279513	1279521	+	54	76546	2368	23315664	6.94604	7.80089e-21
Hfq_t4rnl1_IP_1	G6914	G0-17021.AS:G0-10671	mRNA	AS:sRNA	ydiK	mgtT.AS:mgrR	putative transporter YdiK	protein MgtT:small regulatory RNA MgrR	1769024	1769178	+	1622817	1622844	-	54	752	217756	23176070	7.64268	2.40841e-22
Hfq_t4rnl1_IP_1	G7407	uhpT.EST3UTR:G0-17104	mRNA	3UTR:sRNA	yqaA	uhpT.EST3UTR:uhpU	DedA family protein YqaA	hexose-6-phosphate:phosphate antiporter:small RNA UhpU	2816503	2816591	-	3845731	3845750	-	53	404	40168	23354007	76.2739	2.56537e-71
Hfq_t4rnl1_IP_1	yoaI.yeaL.IGR:yeaL.5UTR:G6975	uhpT.EST3UTR:G0-17104	IGR:5UTR:mRNA	3UTR:sRNA	yoaI.yeaL.IGR:yeaL.5UTR:yeaL	uhpT.EST3UTR:uhpU	protein YoaI:DUF441 domain-containing inner membrane protein YeaL:DUF441 domain-containing inner membrane protein YeaL:DUF441 domain-containing inner membrane protein YeaL	hexose-6-phosphate:phosphate antiporter:small RNA UhpU	1874285	1874397	+	3845731	3845771	-	53	157	40168	23354254	196.274	8.56179e-91
Hfq_t4rnl1_IP_1	tRNAnn5:ileV.alaV.TU:EG30010	ibpB.EST3UTR	IGR:TU:tRNA	3UTR	ileV.alaV.IGR:ileV.alaV.TU:alaV	ibpB.EST3UTR	tRNA-Ile(GAU):tRNA-Ala(UGC):tRNA-Ile(GAU):tRNA-Ala(UGC):tRNA-Ala(UGC)	small heat shock protein IbpB	225499	225533	+	3866426	3866500	-	53	34285	9377	23350917	3.84957	1.54363e-09
Hfq_t4rnl1_IP_1	EG10727	uhpT.EST3UTR:G0-17104:EG11054	mRNA	3UTR:sRNA:mRNA	phoA	uhpT.EST3UTR:uhpU:uhpT	alkaline phosphatase	hexose-6-phosphate:phosphate antiporter:small RNA UhpU:hexose-6-phosphate:phosphate antiporter	401717	401885	+	3845731	3845778	-	53	3388	40168	23351023	9.09407	7.62989e-26
Hfq_t4rnl1_IP_1	tRNAnn103	3'ETS<sup><i>leuZ</i></sup>.EST3UTR:G0-16636:3'ETS<sup><i>leuZ</i></sup>	5UTR	3UTR:sRNA:other-ncRNA	rrsG.5UTR	3'ETS<sup><i>leuZ</i></sup>.EST3UTR:3'ETS-leuZ:3'ETS<sup><i>leuZ</i></sup>	16S ribosomal RNA	::	2731320	2731451	-	1991746	1991768	-	53	9507	10112	23374960	12.8868	3.4624e-33
Hfq_t4rnl1_IP_1	intS.AS	G0-8871	AS	sRNA	intS.AS	arcZ	CPS-53 (KpLE1) prophage; prophage CPS-53 integrase	small regulatory RNA ArcZ	2467141	2467196	-	3350693	3350698	+	52	15	71428	23323137	1131.96	9.99949e-111
Hfq_t4rnl1_IP_1	G7572:mqsR.5UTR	uhpT.EST3UTR:G0-17104	mRNA:5UTR	3UTR:sRNA	mqsR:mqsR.5UTR	uhpT.EST3UTR:uhpU	mRNA interferase toxin MqsR:mRNA interferase toxin MqsR	hexose-6-phosphate:phosphate antiporter:small RNA UhpU	3168407	3168563	-	3845730	3845774	-	52	862	40169	23353549	35.0718	1.89534e-53
Hfq_t4rnl1_IP_1	EG10614	G0-8871	mRNA	sRNA	lpxM	arcZ	Lipid A biosynthesis myristoyltransferase	small regulatory RNA ArcZ	1940121	1940269	-	3350679	3350697	+	52	364	71428	23322788	46.6459	7.03871e-59
Hfq_t4rnl1_IP_1	EG10510:rpoS.nlpD.TU	EG31116	mRNA:TU	sRNA	rpoS:rpoS.nlpD.TU	oxyS	RNA polymerase sigma factor RpoS:RNA polymerase sigma factor RpoS:murein hydrolase activator NlpD	small regulatory RNA OxyS	2867453	2867586	-	4158278	4158300	-	52	23323	14251	23357006	3.65419	2.07223e-08
Hfq_t4rnl1_IP_1	intB.AS	G0-17021.AS:G0-10671	AS	AS:sRNA	intB.AS	mgtT.AS:mgrR	KpLE2 phage-like element; putative integrase	protein MgtT:small regulatory RNA MgrR	4497514	4497662	-	1622817	1622842	-	52	94	217758	23176728	58.8781	2.51839e-60
Hfq_t4rnl1_IP_1	EG10060	EG31116	mRNA	sRNA	araJ	oxyS	putative transport protein AraJ	small regulatory RNA OxyS	412207	412266	-	4158278	4158293	-	51	5383	14252	23374946	15.5389	1.34911e-35
Hfq_t4rnl1_IP_1	hupB.5UTR	cpxP.3UTR:G0-16649:fieF.EST5UTR	5UTR	3UTR:sRNA:5UTR	hupB.5UTR	cpxP.3UTR:cpxQ:fieF.EST5UTR	DNA-binding protein HU-&beta;	periplasmic protein CpxP:small regulatory RNA CpxQ:Zn<sup>2+</sup>/Fe<sup>2+</sup>/Cd<sup>2+</sup> exporter	461313	461360	+	4106368	4106387	+	51	5319	11984	23377278	18.7039	1.8672e-39
Hfq_t4rnl1_IP_1	EG10401	G0-17021.AS:G0-10671	mRNA	AS:sRNA	glpT	mgtT.AS:mgrR	sn-glycerol 3-phosphate:phosphate antiporter	protein MgtT:small regulatory RNA MgrR	2352240	2352274	-	1622817	1622832	-	51	524	217759	23176298	10.3587	1.42741e-26
Hfq_t4rnl1_IP_1	yhjY.AS	G0-8871	AS	sRNA	yhjY.AS	arcZ	putative outer membrane protein YhjY	small regulatory RNA ArcZ	3712931	3712935	+	3350678	3350697	+	51	81	71429	23323071	205.587	9.66379e-86
Hfq_t4rnl1_IP_1	ompA.5UTR	ilvA.3UTR	5UTR	3UTR	ompA.5UTR	ilvA.3UTR	outer membrane protein A	threonine deaminase	1020101	1020239	-	3956984	3956992	+	51	31550	2275	23360756	16.5988	7.36486e-37
Hfq_t4rnl1_IP_1	G7572	G0-8871	mRNA	sRNA	mqsR	arcZ	mRNA interferase toxin MqsR	small regulatory RNA ArcZ	3168234	3168400	-	3350695	3350698	+	51	540	71429	23322612	30.8375	3.07853e-49
Hfq_t4rnl1_IP_1	EG11982	G0-8863	mRNA	sRNA	wbbH	rprA	putative O-antigen polymerase	small regulatory RNA RprA	2106795	2106886	-	1770469	1770477	+	51	1295	5290	23387996	174.116	1.96939e-87
Hfq_t4rnl1_IP_1	EG10875	ccmH.AS	mRNA	AS	rplN	ccmH.AS	50S ribosomal subunit protein L14	holocytochrome <I>c</I> synthase CcmH component	3447974	3448184	-	2291339	2291359	+	51	16408	3458	23374715	21.0105	7.33396e-42
Hfq_t4rnl1_IP_1	EG10182	EG10181	mRNA	mRNA	cyoE	cyoD	heme O synthase	cytochrome <i>bo</i><sub>3</sub> subunit 4	446848	446989	-	447901	448085	-	51	3968	1697	23388916	177.144	7.05418e-88
Hfq_t4rnl1_IP_1	yshB.hemN.IGR	G0-9941	IGR	sRNA	yshB.hemN.IGR	sgrS	uncharacterized protein YshB:coproporphyrinogen III dehydrogenase	small regulatory RNA SgrS	4053449	4053484	-	77568	77593	+	50	191	5425	23388966	1128.62	7.13972e-124
Hfq_t4rnl1_IP_1	yncE.5UTR	uhpT.EST3UTR:G0-17104	5UTR	3UTR:sRNA	yncE.5UTR	uhpT.EST3UTR:uhpU	PQQ-like domain-containing protein YncE	hexose-6-phosphate:phosphate antiporter:small RNA UhpU	1523225	1523288	+	3845731	3845771	-	49	2467	40172	23351944	11.5459	4.24061e-28
Hfq_t4rnl1_IP_1	EG11138	uhpT.EST3UTR:G0-17104	mRNA	3UTR:sRNA	nudB	uhpT.EST3UTR:uhpU	dihydroneopterin triphosphate diphosphatase	hexose-6-phosphate:phosphate antiporter:small RNA UhpU	1948301	1948383	-	3845731	3845739	-	49	1319	40172	23353092	21.5959	2.11802e-40
Hfq_t4rnl1_IP_1	tRNAnn139:rrlD.alaU.TU	tRNAnn9:rrlH.rrfH.TU	IGR:TU	IGR:TU	alaU.rrlD.IGR:rrlD.alaU.TU	rrlH.rrfH.IGR:rrlH.rrfH.TU	tRNA-Ala(UGC):23S ribosomal RNA:23S ribosomal RNA:tRNA-Ala(UGC)	23S ribosomal RNA:5S ribosomal RNA:23S ribosomal RNA:5S ribosomal RNA	3426847	3426870	-	228702	228752	+	49	106	4384	23390093	2466.33	3.79744e-136
Hfq_t4rnl1_IP_1	rpsF.5UTR	xapB.xapA.TU_AS	5UTR	AS	rpsF.5UTR	xapB.xapA.TU_AS	30S ribosomal subunit protein S6	xanthosine:H+ symporter XapB:xanthosine phosphorylase	4425024	4425102	+	2524027	2524037	+	49	42420	126	23352037	214.082	5.44999e-85
Hfq_t4rnl1_IP_1	cydH.purR.IGR	uhpT.EST3UTR:G0-17104	IGR	3UTR:sRNA	cydH.purR.IGR	uhpT.EST3UTR:uhpU	cytochrome <i>bd</i>-I accessory subunit CydH:DNA-binding transcriptional repressor PurR	hexose-6-phosphate:phosphate antiporter:small RNA UhpU	1737686	1737799	+	3845731	3845763	-	49	1511	40172	23352900	18.8516	1.06538e-37
Hfq_t4rnl1_IP_1	EG10405	G0-8871	mRNA	sRNA	gltP	arcZ	glutamate/aspartate : H<sup>+</sup> symporter GltP	small regulatory RNA ArcZ	4294404	4294529	+	3350689	3350697	+	49	734	71431	23322418	21.7965	2.60384e-40
Hfq_t4rnl1_IP_1	EG30109	G6586	tRNA	mRNA	valT	ymfH	tRNA-Val(UAC)	e14 prophage; putative protein YmfH	780764	780817	+	1201195	1201222	-	49	68552	1266	23324765	13.1692	1.66454e-30
Hfq_t4rnl1_IP_1	G0-9581	G0-8863	sRNA	sRNA	sokC	rprA	small regulatory RNA antitoxin SokC	small regulatory RNA RprA	16951	16981	+	1770458	1770477	+	48	1371	5293	23387920	154.701	1.26373e-79
Hfq_t4rnl1_IP_1	bolA.tig.IGR	G0-17021.AS:G0-10671	IGR	AS:sRNA	bolA.tig.IGR	mgtT.AS:mgrR	DNA binding transcriptional dual regulator BolA-phosphorylated // DNA-binding transcriptional dual regulator BolA:trigger factor	protein MgtT:small regulatory RNA MgrR	454949	454995	+	1622818	1622841	-	48	1314	217762	23175508	3.8877	3.49939e-08
Hfq_t4rnl1_IP_1	EG30102	G0-8871	tRNA	sRNA	thrU	arcZ	tRNA-Thr(UGU)	small regulatory RNA ArcZ	4175401	4175445	+	3350667	3350698	+	48	3584	71432	23319568	4.37221	3.53588e-10
Hfq_t4rnl1_IP_1	tRNAnn132	EG30098	3UTR	sRNA	leuU.3UTR	spf	tRNA-Leu(GAG)	small regulatory RNA Spot 42	3322059	3322099	-	4049925	4050007	+	48	75	3272533	20121976	3.9352	1.18229e-05
Hfq_t4rnl1_IP_1	EG11079	uhpT.EST3UTR:G0-17104	mRNA	3UTR:sRNA	ribF	uhpT.EST3UTR:uhpU	bifunctional riboflavin kinase / FMN adenylyltransferase	hexose-6-phosphate:phosphate antiporter:small RNA UhpU	21783	21843	+	3845732	3845739	-	48	1705	40173	23352706	16.3651	4.25505e-34
Hfq_t4rnl1_IP_1	G7487	EG30098	mRNA	sRNA	xdhC	spf	putative xanthine dehydrogenase iron-sulfur-binding subunit XdhC	small regulatory RNA Spot 42	3003941	3003961	+	4049950	4050007	+	48	17	3272533	20122034	17.3612	2.79356e-21
Hfq_t4rnl1_IP_1	EG11034	G0-8871	mRNA	sRNA	tsr	arcZ	methyl-accepting chemotaxis protein Tsr	small regulatory RNA ArcZ	4591632	4591748	+	3350674	3350697	+	48	1722	71432	23321430	9.10061	6.81491e-23
Hfq_t4rnl1_IP_1	EG10012	G0-8871	mRNA	sRNA	cydC	arcZ	glutathione/L-cysteine ABC exporter subunit CydC	small regulatory RNA ArcZ	928115	928161	-	3350663	3350698	+	47	187	71433	23322965	82.0618	3.98097e-63
Hfq_t4rnl1_IP_1	G379	G0-8871	mRNA	sRNA	fliK	arcZ	flagellar hook-length control protein	small regulatory RNA ArcZ	2019112	2019158	+	3350690	3350697	+	47	337	71433	23322815	45.5355	2.48009e-52
Hfq_t4rnl1_IP_1	rpsM.5UTR	xylB.xylA.TU	5UTR	TU	rpsM.5UTR	xylB.xylA.TU	30S ribosomal subunit protein S13	xylulokinase:xylose isomerase	3442409	3442562	-	3729385	3729393	-	47	15268	2355	23376962	30.5572	1.62371e-45
Hfq_t4rnl1_IP_1	yagU.EST5UTR	G0-8867	5UTR	sRNA	yagU.EST5UTR	gcvB	DUF1440 domain-containing inner membrane protein YagU	small regulatory RNA GcvB	302956	302972	+	2942857	2942902	+	47	725	508047	22885813	2.92027	0.00110095
Hfq_t4rnl1_IP_1	glnH.5UTR	G0-17021.AS:G0-10671	5UTR	AS:sRNA	glnH.5UTR	mgtT.AS:mgrR	L-glutamine ABC transporter periplasmic binding protein	protein MgtT:small regulatory RNA MgrR	848033	848198	-	1622818	1622848	-	47	1128	217763	23175694	4.43443	6.37735e-10
Hfq_t4rnl1_IP_1	tRNAnn103	EG30035:tRNAnn101:gltW.rrsG.TU	5UTR	tRNA:IGR:TU	rrsG.5UTR	gltW:rrsG.glwT.IGR:gltW.rrsG.TU	16S ribosomal RNA	tRNA-Glu(UUC):16S ribosomal RNA:tRNA-Glu(UUC):16S ribosomal RNA	2731307	2731392	-	2729416	2729561	-	47	4368	4048	23386169	62.1633	1.11833e-59
Hfq_t4rnl1_IP_1	EG10179	EG10178	mRNA	mRNA	cyoB	cyoA	cytochrome <i>bo</i><sub>3</sub> subunit 1	cytochrome <i>bo</i><sub>3</sub> subunit 2	450101	450442	-	451150	451589	-	47	3811	6238	23384536	46.232	9.00079e-54
Hfq_t4rnl1_IP_1	ybiV.EST5UTR	G0-8871	5UTR	sRNA	ybiV.EST5UTR	arcZ	sugar phosphatase YbiV	small regulatory RNA ArcZ	860050	860062	-	3350694	3350698	+	46	143	71434	23323009	105.027	5.84561e-66
Hfq_t4rnl1_IP_1	EG10627	sucD.EST3UTR:G0-17009	mRNA	3UTR:sRNA	mutY	sucD.EST3UTR:sdhX	adenine DNA glycosylase	succinyl-CoA synthetase subunit &alpha;:small regulatory RNA SdhX	3103819	3103900	+	765142	765149	+	46	270	84335	23309981	47.0899	1.66867e-51
Hfq_t4rnl1_IP_1	nagB.nagE.IGR:nagE.5UTR	cof.EST3UTR	IGR:5UTR	3UTR	nagB.nagE.IGR:nagE.5UTR	cof.EST3UTR	glucosamine-6-phosphate deaminase:N-acetylglucosamine-specific PTS enzyme IIABC component:N-acetylglucosamine-specific PTS enzyme IIABC component	HMP-PP phosphatase	703817	703911	+	468240	468271	+	46	634	17255	23376697	98.2962	7.77843e-67
Hfq_t4rnl1_IP_1	G0-9581	motA.5UTR:G0-17103:EG10319	sRNA	5UTR:sRNA:mRNA	sokC	motA.5UTR:motR:flhC	small regulatory RNA antitoxin SokC	motility protein A:small RNA MotR:DNA-binding transcriptional dual regulator FlhC	16952	16982	+	1977207	1977273	-	45	1374	41849	23351364	18.2748	1.12766e-33
Hfq_t4rnl1_IP_1	insH21.EST5UTR	uhpT.EST3UTR:G0-17104	5UTR	3UTR:sRNA	insH21.EST5UTR	uhpT.EST3UTR:uhpU	IS<i>5</i> transposase and trans-activator	hexose-6-phosphate:phosphate antiporter:small RNA UhpU	1299469	1299487	+	3845732	3845739	-	45	854	40176	23353557	30.6296	3.76961e-43
Hfq_t4rnl1_IP_1	G0-8904:G0-10653	G0-8871	other-ncRNA:mRNA	sRNA	isrB:azuC	arcZ	:small regulatory membrane protein AzuC	small regulatory RNA ArcZ	1987901	1987983	-	3350692	3350697	+	45	4589	71435	23318563	3.201	8.8235e-05
Hfq_t4rnl1_IP_1	fliE.fliF.IGR	G0-8871	IGR	sRNA	fliE.fliF.IGR	arcZ	flagellar protein FliE:flagellar basal-body MS-ring and collar protein	small regulatory RNA ArcZ	2013142	2013156	+	3350693	3350697	+	45	347	71435	23322805	42.3402	1.30548e-48
Hfq_t4rnl1_IP_1	tRNAnn97:rrfG.rrlG.TU	tRNAnn153:gltU.rrlC.TU	IGR:TU	IGR:TU	rrlG.rrfG.IGR:rrfG.rrlG.TU	gltU.rrlC.IGR:gltU.rrlC.TU	23S ribosomal RNA:5S ribosomal RNA:5S ribosomal RNA:23S ribosomal RNA	tRNA-Glu(UUC):23S ribosomal RNA:tRNA-Glu(UUC):23S ribosomal RNA	2726260	2726273	-	3943678	3943697	+	45	1613	4617	23388357	141.325	1.13447e-72
Hfq_t4rnl1_IP_1	EG11934	G0-8871	mRNA	sRNA	aphA	arcZ	acid phosphatase / phosphotransferase	small regulatory RNA ArcZ	4269827	4269913	+	3350688	3350697	+	45	102	71435	23323050	144.041	1.35327e-69
Hfq_t4rnl1_IP_1	EG30045:tRNAnn5:ileV.alaV.TU:EG30010	tRNAnn70.AS	tRNA:IGR:TU:tRNA	AS	ileV:ileV.alaV.IGR:ileV.alaV.TU:alaV	serU.3UTR.AS	tRNA-Ile(GAU):tRNA-Ile(GAU):tRNA-Ala(UGC):tRNA-Ile(GAU):tRNA-Ala(UGC):tRNA-Ala(UGC)	tRNA-Ser(CGA)	225429	225550	+	2043121	2043181	+	45	34293	2645	23357649	11.5881	1.60588e-25
Hfq_t4rnl1_IP_1	yncL.EST3UTR:G0-8887	G0-8899	3UTR:mRNA	sRNA	yncL.EST3UTR:yncL	mcaS	uncharacterized protein YncL:uncharacterized protein YncL	small regulatory RNA McaS	1517067	1517167	-	1405657	1405662	-	45	2197	71679	23320711	6.66396	6.34255e-16
Hfq_t4rnl1_IP_1	EG11747:panD.5UTR	G0-8871	mRNA:5UTR	sRNA	panD:panD.5UTR	arcZ	PanD &beta; cleavage product // PanD &alpha; cleavage product // aspartate 1-decarboxylase proenzyme:PanD &beta; cleavage product // PanD &alpha; cleavage product // aspartate 1-decarboxylase proenzyme	small regulatory RNA ArcZ	146621	146698	-	3350690	3350697	+	44	435	71436	23322717	33.0237	4.60265e-43
Hfq_t4rnl1_IP_1	EG30103	uhpT.EST3UTR:G0-17104	tRNA	3UTR:sRNA	thrV	uhpT.EST3UTR:uhpU	tRNA-Thr(GGU)	hexose-6-phosphate:phosphate antiporter:small RNA UhpU	3423313	3423655	-	3845732	3845751	-	44	5296	40177	23349115	4.82834	1.83543e-10
Hfq_t4rnl1_IP_1	mltA.EST3UTR	G0-17102	3UTR	sRNA	mltA.EST3UTR	fliX	membrane-bound lytic murein transglycosylase A	small RNA FliX	2945942	2946100	-	2001912	2001948	-	44	213	254821	23139554	18.7583	6.68933e-32
Hfq_t4rnl1_IP_1	EG30109	dicF.dicB.IGR	tRNA	IGR	valT	dicF.dicB.IGR	tRNA-Val(UAC)	Qin prophage; small regulatory RNA DicF:Qin prophage; cell division inhibition protein DicB	780602	780819	+	1649403	1649439	+	44	70786	2908	23320894	4.9849	6.5382e-11
Hfq_t4rnl1_IP_1	EG12371	allE.EST3UTR	mRNA	3UTR	nlpI	allE.EST3UTR	lipoprotein NlpI	(S)-ureidoglycine aminohydrolase	3308517	3308699	-	543192	543199	-	44	3494	4550	23386544	64.7268	2.43429e-56
Hfq_t4rnl1_IP_1	parC.EST3UTR:EG10686	G0-17021.AS:G0-10671	3UTR:mRNA	AS:sRNA	parC.EST3UTR:parC	mgtT.AS:mgrR	DNA topoisomerase IV subunit A:DNA topoisomerase IV subunit A	protein MgtT:small regulatory RNA MgrR	3163666	3163780	-	1622818	1622856	-	44	841	217766	23175981	5.56807	2.15847e-12
Hfq_t4rnl1_IP_1	EG30109	EG11007	tRNA	mRNA	valT	tolA	tRNA-Val(UAC)	Tol-Pal system protein TolA	780765	780816	+	777253	777374	+	44	68557	470	23325561	31.8519	1.84526e-42
Hfq_t4rnl1_IP_1	G7162:yfaY.5UTR:yfaZ.EST3UTR	G0-8871	mRNA:5UTR:3UTR	sRNA	yfaY:yfaY.5UTR:yfaZ.EST3UTR	arcZ	IPR008135 CinA family protein YfaY:IPR008135 CinA family protein YfaY:putative porin YfaZ	small regulatory RNA ArcZ	2363615	2363656	-	3350678	3350697	+	43	342	71437	23322810	41.0488	1.02149e-45
Hfq_t4rnl1_IP_1	fdhD.fdoG.IGR	sucD.EST3UTR:G0-17009:sdhX.mngR.IGR	IGR	3UTR:sRNA:IGR	fdhD.fdoG.IGR	sucD.EST3UTR:sdhX:sdhX.mngR.IGR	sulfurtransferase for molybdenum cofactor sulfuration:formate dehydrogenase O subunit &alpha;	succinyl-CoA synthetase subunit &alpha;:small regulatory RNA SdhX:small regulatory RNA SdhX:DNA-binding transcriptional repressor MngR	4085907	4085965	-	765142	765152	+	43	2689	84338	23307562	4.41928	2.97243e-09
Hfq_t4rnl1_IP_1	G6638	uhpT.EST3UTR:G0-17104	mRNA	3UTR:sRNA	yciT	uhpT.EST3UTR:uhpU	DNA-binding transcriptional dual regulator YciT	hexose-6-phosphate:phosphate antiporter:small RNA UhpU	1344117	1344335	-	3845731	3845739	-	43	4074	40178	23350337	6.13412	9.09282e-14
Hfq_t4rnl1_IP_1	G7406:ygaH.EST3UTR:mprA.5UTR:EG10603	uhpT.EST3UTR:G0-17104:EG11054	mRNA:3UTR:5UTR:mRNA	3UTR:sRNA:mRNA	ygaH:ygaH.EST3UTR:mprA.5UTR:mprA	uhpT.EST3UTR:uhpU:uhpT	L-valine exporter, YgaH component:L-valine exporter, YgaH component:DNA-binding transcriptional regulator MprA:DNA-binding transcriptional regulator MprA	hexose-6-phosphate:phosphate antiporter:small RNA UhpU:hexose-6-phosphate:phosphate antiporter	2810407	2810854	+	3845731	3845804	-	43	3083	42139	23349367	7.72833	1.93286e-17
Hfq_t4rnl1_IP_1	pyrG.5UTR	G7047	5UTR	sRNA	pyrG.5UTR	dsrA	CTP synthetase	small regulatory RNA DsrA	2909651	2909718	-	2025223	2025261	-	43	3008	99751	23291830	3.33793	6.88599e-05
Hfq_t4rnl1_IP_1	lpxC.3UTR	ftsA.ftsZ.TU	3UTR	TU	lpxC.3UTR	ftsA.ftsZ.TU	UDP-3-O-acyl-N-acetylglucosamine deacetylase	cell division protein FtsA:cell division protein FtsZ	107462	107482	+	105301	105367	+	42	1172	3716	23389702	225.564	6.45061e-76
Hfq_t4rnl1_IP_1	gcd.5UTR	cpxP.3UTR:G0-16649:fieF.EST5UTR	5UTR	3UTR:sRNA:5UTR	gcd.5UTR	cpxP.3UTR:cpxQ:fieF.EST5UTR	quinoprotein glucose dehydrogenase	periplasmic protein CpxP:small regulatory RNA CpxQ:Zn<sup>2+</sup>/Fe<sup>2+</sup>/Cd<sup>2+</sup> exporter	141243	141263	-	4106367	4106387	+	42	275	11993	23382322	297.767	5.15521e-80
Hfq_t4rnl1_IP_1	lpxD.fabZ.TU	cpxP.3UTR:G0-16649:fieF.EST5UTR	TU	3UTR:sRNA:5UTR	lpxD.fabZ.TU	cpxP.3UTR:cpxQ:fieF.EST5UTR	UDP-3-<i>O</i>-(3-hydroxymyristoyl)glucosamine <i>N</i>-acyltransferase:3-hydroxy-acyl-[acyl-carrier-protein] dehydratase	periplasmic protein CpxP:small regulatory RNA CpxQ:Zn<sup>2+</sup>/Fe<sup>2+</sup>/Cd<sup>2+</sup> exporter	202021	202081	+	4106379	4106387	+	42	2696	11993	23379901	30.37	4.08316e-40
Hfq_t4rnl1_IP_1	EG30045	EG30101	tRNA	tRNA	ileV	thrT	tRNA-Ile(GAU)	tRNA-Thr(GGU)	225313	225398	+	4175812	4175829	+	42	11830	5505	23377255	15.0765	5.1955e-28
Hfq_t4rnl1_IP_1	ydfW.EST3UTR	G0-8871	3UTR	sRNA	ydfW.EST3UTR	arcZ	Qin prophage; protein YdfW	small regulatory RNA ArcZ	1647080	1647134	-	3350665	3350698	+	42	542	71438	23322610	25.2987	2.06867e-36
Hfq_t4rnl1_IP_1	EG10401	cpxP.3UTR:G0-16649:fieF.EST5UTR	mRNA	3UTR:sRNA:5UTR	glpT	cpxP.3UTR:cpxQ:fieF.EST5UTR	sn-glycerol 3-phosphate:phosphate antiporter	periplasmic protein CpxP:small regulatory RNA CpxQ:Zn<sup>2+</sup>/Fe<sup>2+</sup>/Cd<sup>2+</sup> exporter	2352220	2352390	-	4106370	4106387	+	42	1608	11993	23380989	50.9212	3.29891e-49
Hfq_t4rnl1_IP_1	EG10235	uhpT.EST3UTR:G0-17104	mRNA	3UTR:sRNA	dnaA	uhpT.EST3UTR:uhpU	chromosomal replication initiator protein DnaA	hexose-6-phosphate:phosphate antiporter:small RNA UhpU	3883636	3883777	-	3845732	3845739	-	42	1504	40179	23352907	16.2309	3.97399e-29
Hfq_t4rnl1_IP_1	EG10916	EG31116	mRNA	sRNA	rpsQ	oxyS	30S ribosomal subunit protein S17	small regulatory RNA OxyS	3448305	3448452	-	4158278	4158298	-	42	13569	14261	23366760	5.07166	1.62283e-10
Hfq_t4rnl1_IP_1	EG12204	EG10416:grpE.5UTR	mRNA	mRNA:5UTR	cspC	grpE:grpE.5UTR	transcription antiterminator and regulator of mRNA stability CspC	nucleotide exchange factor GrpE:nucleotide exchange factor GrpE	1907221	1907461	-	2750431	2750724	-	42	3159	1282	23390149	242.574	3.01836e-77
Hfq_t4rnl1_IP_1	G7349	uhpT.EST3UTR:G0-17104:EG11054	mRNA	3UTR:sRNA:mRNA	yfiP	uhpT.EST3UTR:uhpU:uhpT		hexose-6-phosphate:phosphate antiporter:small RNA UhpU:hexose-6-phosphate:phosphate antiporter	2719218	2719297	+	3845732	3845777	-	41	263	40180	23354148	90.6113	5.75002e-57
Hfq_t4rnl1_IP_1	miaA.hfq.TU	cpxP.3UTR:G0-16649:fieF.EST5UTR	TU	3UTR:sRNA:5UTR	miaA.hfq.TU	cpxP.3UTR:cpxQ:fieF.EST5UTR	tRNA dimethylallyltransferase:RNA-binding protein Hfq	periplasmic protein CpxP:small regulatory RNA CpxQ:Zn<sup>2+</sup>/Fe<sup>2+</sup>/Cd<sup>2+</sup> exporter	4400203	4400297	+	4106325	4106388	+	41	11554	11994	23371043	6.91458	9.3759e-15
Hfq_t4rnl1_IP_1	EG30035:tRNAnn101:gltW.rrsG.TU	tRNAnn70.AS	tRNA:IGR:TU	AS	gltW:rrsG.glwT.IGR:gltW.rrsG.TU	serU.3UTR.AS	tRNA-Glu(UUC):16S ribosomal RNA:tRNA-Glu(UUC):16S ribosomal RNA	tRNA-Ser(CGA)	2729392	2729445	-	2043175	2043181	+	41	113501	2649	23278441	3.17436	0.000821038
Hfq_t4rnl1_IP_1	tRNAnn5:ileV.alaV.TU:EG30010	rplK.5UTR:EG10872	IGR:TU:tRNA	5UTR:mRNA	ileV.alaV.IGR:ileV.alaV.TU:alaV	rplK.5UTR:rplK	tRNA-Ile(GAU):tRNA-Ala(UGC):tRNA-Ile(GAU):tRNA-Ala(UGC):tRNA-Ala(UGC)	50S ribosomal subunit protein L11:50S ribosomal subunit protein L11	225499	225500	+	4178380	4178474	+	41	28556	8940	23357095	3.75118	5.45772e-06
Hfq_t4rnl1_IP_1	osmB.EST3UTR:EG10679	G0-8863	3UTR:mRNA	sRNA	osmB.EST3UTR:osmB	rprA	osmotically-inducible lipoprotein OsmB:osmotically-inducible lipoprotein OsmB	small regulatory RNA RprA	1343039	1343243	-	1770458	1770477	+	41	262	5300	23389029	690.588	7.1646e-93
Hfq_t4rnl1_IP_1	alaA.lrhA.IGR	uhpT.EST3UTR:G0-17104	IGR	3UTR:sRNA	alaA.lrhA.IGR	uhpT.EST3UTR:uhpU	glutamate&mdash;pyruvate aminotransferase AlaA:DNA-binding transcriptional dual regulator LrhA	hexose-6-phosphate:phosphate antiporter:small RNA UhpU	2406627	2406799	-	3845732	3845739	-	41	1371	40180	23353040	17.3812	1.86565e-29
Hfq_t4rnl1_IP_1	EG11684	G0-8871	mRNA	sRNA	yicH	arcZ	AsmA family protein YicH	small regulatory RNA ArcZ	3831950	3832013	+	3350666	3350698	+	41	110	71439	23323042	121.686	1.64419e-60
Hfq_t4rnl1_IP_1	folB.EST3UTR	yhcN.EST3UTR	3UTR	3UTR	folB.EST3UTR	yhcN.EST3UTR	dihydroneopterin aldolase	DUF1471 domain-containing stress-induced protein YhcN	3204177	3204225	-	3385824	3385852	+	41	417	16042	23378132	143.284	1.6542e-65
Hfq_t4rnl1_IP_1	ilvX.ilvM.TU:G8221	G0-10641:ilvX.ilvM.TU:G8221	TU:mRNA	mRNA:TU:mRNA	ilvX.ilvM.TU:ilvG_pg	ilvX:ilvX.ilvM.TU:ilvG_pg	uncharacterized protein IlvX:acetolactate synthase II subunit IlvM:	uncharacterized protein IlvX:uncharacterized protein IlvX:acetolactate synthase II subunit IlvM:	3951639	3952068	+	3950509	3950583	+	41	10638	6669	23377284	13.5101	1.99913e-25
Hfq_t4rnl1_IP_1	G6242	G0-8871	mRNA	sRNA	ppiD	arcZ	periplasmic folding chaperone	small regulatory RNA ArcZ	462604	462678	+	3350665	3350697	+	40	457	71440	23322695	28.5747	2.05819e-36
Hfq_t4rnl1_IP_1	ghrA.EST5UTR	G0-17021.AS:G0-10671	5UTR	AS:sRNA	ghrA.EST5UTR	mgtT.AS:mgrR	glyoxylate/hydroxypyruvate reductase A	protein MgtT:small regulatory RNA MgrR	1097825	1097875	+	1622818	1622824	-	40	760	217770	23176062	5.60129	6.29904e-11
Hfq_t4rnl1_IP_1	tRNAnn153:gltU.rrlC.TU	tRNAnn97:rrfG.rrlG.TU	IGR:TU	IGR:TU	gltU.rrlC.IGR:gltU.rrlC.TU	rrlG.rrfG.IGR:rrfG.rrlG.TU	tRNA-Glu(UUC):23S ribosomal RNA:tRNA-Glu(UUC):23S ribosomal RNA	23S ribosomal RNA:5S ribosomal RNA:5S ribosomal RNA:23S ribosomal RNA	3943653	3943674	+	2726232	2726249	-	40	899	384	23393309	2710.57	2.47191e-114
Hfq_t4rnl1_IP_1	EG30109	bamA.skp.TU	tRNA	TU	valT	bamA.skp.TU	tRNA-Val(UAC)	outer membrane protein assembly factor BamA:periplasmic chaperone Skp	780764	780815	+	200401	200488	+	40	68561	1479	23324552	9.20085	1.72919e-18
Hfq_t4rnl1_IP_1	EG30083:tRNAnn9:rrlH.rrfH.TU	tRNAnn153:gltU.rrlC.TU	rRNA:IGR:TU	IGR:TU	rrlH:rrlH.rrfH.IGR:rrlH.rrfH.TU	gltU.rrlC.IGR:gltU.rrlC.TU	23S ribosomal RNA:23S ribosomal RNA:5S ribosomal RNA:23S ribosomal RNA:5S ribosomal RNA	tRNA-Glu(UUC):23S ribosomal RNA:tRNA-Glu(UUC):23S ribosomal RNA	228642	228731	+	3943680	3943697	+	40	14879	4622	23375091	13.596	8.72769e-25
Hfq_t4rnl1_IP_1	ymbA.rmf.IGR:rmf.5UTR:EG50004:rmf.3UTR:rmf.fabA.IGR	G0-8871	IGR:5UTR:mRNA:3UTR:IGR	sRNA	ymbA.rmf.IGR:rmf.5UTR:rmf:rmf.3UTR:rmf.fabA.IGR	arcZ	ribosome modulation factor:ribosome modulation factor:ribosome modulation factor:ribosome modulation factor:ribosome modulation factor:&beta;-hydroxyacyl-acyl carrier protein dehydratase/isomerase	small regulatory RNA ArcZ	1015644	1015950	+	3350693	3350697	+	40	1593	71440	23321559	8.1971	1.00178e-16
Hfq_t4rnl1_IP_1	EG30052	EG10673	tRNA	mRNA	leuW	ompT	tRNA-Leu(UAG)	DLP12 prophage; omptin family outer membrane protease OmpT	696986	697047	-	585509	585645	-	40	2355	4010	23388227	99.0654	4.59376e-58
Hfq_t4rnl1_IP_1	ftsA.ftsZ.TU	lpxC.secM.IGR	TU	IGR	ftsA.ftsZ.TU	lpxC.secM.IGR	cell division protein FtsA:cell division protein FtsZ	UDP-3-O-acyl-N-acetylglucosamine deacetylase:SecA translation regulator	105212	105278	+	107503	107552	+	39	4406	1643	23388544	126.004	1.72929e-60
Hfq_t4rnl1_IP_1	EG10139	G0-17021.AS:G0-10671	mRNA	AS:sRNA	cdsA	mgtT.AS:mgrR	CDP-diglyceride synthetase	protein MgtT:small regulatory RNA MgrR	196419	196486	+	1622817	1622825	-	39	264	217771	23176558	15.7221	2.31863e-25
Hfq_t4rnl1_IP_1	sbcC.EST3UTR	ybhL.EST3UTR	3UTR	3UTR	sbcC.EST3UTR	ybhL.EST3UTR	ATP-dependent structure-specific DNA nuclease - SbcC subunit	Bax1-I family protein YbhL	412505	412531	-	820622	820636	+	39	4589	1203	23388801	165.23	5.61949e-65
Hfq_t4rnl1_IP_1	G6492	G0-8871	mRNA	sRNA	ymbA	arcZ		small regulatory RNA ArcZ	1015260	1015300	+	3350677	3350697	+	39	324	71441	23322828	39.2964	2.32297e-40
Hfq_t4rnl1_IP_1	G6557	uhpT.EST3UTR:G0-17104	mRNA	3UTR:sRNA	bssS	uhpT.EST3UTR:uhpU	regulator of biofilm formation	hexose-6-phosphate:phosphate antiporter:small RNA UhpU	1120801	1120888	-	3845732	3845739	-	39	1045	40182	23353366	21.6903	2.69902e-31
Hfq_t4rnl1_IP_1	EG10786	G0-8871	mRNA	sRNA	ptrA	arcZ	protease 3	small regulatory RNA ArcZ	2958648	2958696	-	3350689	3350697	+	39	74	71441	23323078	172.057	3.99903e-62
Hfq_t4rnl1_IP_1	fimH.gntP.IGR	uhpT.EST3UTR:G0-17104	IGR	3UTR:sRNA	fimH.gntP.IGR	uhpT.EST3UTR:uhpU	type 1 fimbriae D-mannose specific adhesin:fructuronate transporter	hexose-6-phosphate:phosphate antiporter:small RNA UhpU	4549901	4549914	+	3845731	3845747	-	39	51	40182	23354360	444.458	1.17469e-76
Hfq_t4rnl1_IP_1	G0-8899	G0-10698	sRNA	other-ncRNA	mcaS	G0-10698	small regulatory RNA McaS		1405690	1405758	-	1671003	1671101	-	39	71958	429	23322206	29.4644	7.30832e-36
Hfq_t4rnl1_IP_1	tRNAnn186:thrT.tufB.TU:EG11037	yijO.EST5UTR	IGR:TU:mRNA	5UTR	thrT.tufB.IGR:thrT.tufB.TU:tufB	yijO.EST5UTR	tRNA-Thr(GGU):translation elongation factor Tu 2:tRNA-Thr(GGU):translation elongation factor Tu 2:translation elongation factor Tu 2	putative DNA-binding transcriptional regulator YijO	4175869	4175997	+	4148363	4148378	-	39	2183	2337	23390073	178.807	2.32772e-66
Hfq_t4rnl1_IP_1	EG10673	G0-10699:G0-10699	mRNA	sRNA:sRNA	ompT	sdsN:sdsN	DLP12 prophage; omptin family outer membrane protease OmpT	small regulatory RNA SdsN:small regulatory RNA SdsN	584453	584697	-	1996960	1997058	+	39	2229	4780	23387584	85.6075	4.60244e-54
Hfq_t4rnl1_IP_1	lpp.5UTR	yhcN.EST3UTR	5UTR	3UTR	lpp.5UTR	yhcN.EST3UTR	murein lipoprotein	DUF1471 domain-containing stress-induced protein YhcN	1757383	1757395	+	3385820	3385851	+	38	16883	16045	23361666	3.27716	0.0013319
Hfq_t4rnl1_IP_1	EG30055:tRNAnn36:lysT.valT.TU:EG30109	pntB.EST3UTR	tRNA:IGR:TU:tRNA	3UTR	lysT:lysT.valT.IGR:lysT.valT.TU:valT	pntB.EST3UTR	tRNA-Lys(UUU):tRNA-Lys(UUU):tRNA-Val(UAC):tRNA-Lys(UUU):tRNA-Val(UAC):tRNA-Val(UAC)	pyridine nucleotide transhydrogenase subunit &beta;	780601	780817	+	1674940	1674942	-	38	70792	2629	23321173	4.76167	3.43876e-08
Hfq_t4rnl1_IP_1	EG30055:tRNAnn36:lysT.valT.TU:EG30109:EG30057	dinI.EST3UTR	tRNA:IGR:TU:tRNA:tRNA	3UTR	lysT:lysT.valT.IGR:lysT.valT.TU:valT:lysW	dinI.EST3UTR	tRNA-Lys(UUU):tRNA-Lys(UUU):tRNA-Val(UAC):tRNA-Lys(UUU):tRNA-Val(UAC):tRNA-Val(UAC):tRNA-Lys(UUU)	DNA damage-inducible protein I	780554	780895	+	1121201	1121292	-	38	76562	3165	23314867	3.6562	7.2377e-05
Hfq_t4rnl1_IP_1	EG12371	G0-8871	mRNA	sRNA	nlpI	arcZ	lipoprotein NlpI	small regulatory RNA ArcZ	3308170	3308215	-	3350679	3350697	+	38	2764	71442	23320388	4.48774	2.0104e-07
Hfq_t4rnl1_IP_1	rlmG.higB.IGR:rlmG.EST3UTR:G7603	uhpT.EST3UTR:G0-17104	IGR:3UTR:mRNA	3UTR:sRNA	rlmG.higB.IGR:rlmG.EST3UTR:rlmG	uhpT.EST3UTR:uhpU	23S rRNA m<sup>2</sup>G1835 methyltransferase:ribosome-dependent mRNA interferase toxin HigB:23S rRNA m<sup>2</sup>G1835 methyltransferase:23S rRNA m<sup>2</sup>G1835 methyltransferase	hexose-6-phosphate:phosphate antiporter:small RNA UhpU	3234554	3234761	-	3845731	3845762	-	38	279	40183	23354132	79.1591	2.06873e-50
Hfq_t4rnl1_IP_1	mdtA.ibsB.IGR	G0-17021.AS:G0-10671	IGR	AS:sRNA	mdtA.ibsB.IGR	mgtT.AS:mgrR	multidrug efflux pump membrane fusion protein MdtA:putative toxic peptide IbsB	protein MgtT:small regulatory RNA MgrR	2153661	2153940	-	1622818	1622835	-	38	154	217772	23176668	26.261	6.56203e-32
Hfq_t4rnl1_IP_1	EG10619	G0-8871	mRNA	sRNA	murC	arcZ	UDP-<i>N</i>-acetylmuramate&mdash;L-alanine ligase	small regulatory RNA ArcZ	101533	101572	+	3350688	3350698	+	37	680	71443	23322472	17.7626	2.72228e-26
Hfq_t4rnl1_IP_1	pheV.yghD.IGR	G0-8871	IGR	sRNA	pheV.yghD.IGR	arcZ	tRNA-Phe(GAA):putative type II secretion system M-type protein YghD	small regulatory RNA ArcZ	3110517	3110526	+	3350665	3350697	+	37	145	71443	23323007	83.3026	6.27331e-49
Hfq_t4rnl1_IP_1	sucD.EST3UTR:G0-17009:sdhX.mngR.IGR:mngR.AS	G0-8871	3UTR:sRNA:IGR:AS	sRNA	sucD.EST3UTR:sdhX:sdhX.mngR.IGR:mngR.AS	arcZ	succinyl-CoA synthetase subunit &alpha;:small regulatory RNA SdhX:small regulatory RNA SdhX:DNA-binding transcriptional repressor MngR:DNA-binding transcriptional repressor MngR	small regulatory RNA ArcZ	765111	765399	+	3350689	3350698	+	37	589	71443	23322563	20.507	2.04473e-28
Hfq_t4rnl1_IP_1	yciT.yciZ.TU	glnA.3UTR:glnZ	TU	3UTR:sRNA	yciT.yciZ.TU	glnA.3UTR:glnZ	DNA-binding transcriptional dual regulator YciT:UPF0509 family protein YciZ	adenylyl-[glutamine synthetase] // glutamine synthetase:small regulatory RNA GlnZ	1344353	1344372	-	4056425	4056574	-	37	984	85863	23307748	10.2071	3.49001e-18
Hfq_t4rnl1_IP_1	EG11753	G0-8871	mRNA	sRNA	chaA	arcZ	Na<sup>+</sup>/K<sup>+</sup>:H<sup>+</sup> antiporter ChaA	small regulatory RNA ArcZ	1271654	1271723	-	3350683	3350698	+	37	358	71443	23322794	33.7396	8.42005e-36
Hfq_t4rnl1_IP_1	EG12385	G7047	mRNA	sRNA	rcsD	dsrA	RcsD-<i>N</i>-phospho-L-histidine // RcsD phosphotransferase	small regulatory RNA DsrA	2316001	2316142	+	2025222	2025257	-	37	1750	99757	23293088	4.93682	2.79051e-08
Hfq_t4rnl1_IP_1	EG12068	G0-8871	mRNA	sRNA	napF	arcZ	ferredoxin-type protein	small regulatory RNA ArcZ	2303301	2303400	-	3350693	3350698	+	36	922	71444	23322230	12.7461	3.35608e-21
Hfq_t4rnl1_IP_1	ypeA.EST5UTR	G0-8871	5UTR	sRNA	ypeA.EST5UTR	arcZ	putative acetyltransferase YpeA	small regulatory RNA ArcZ	2552133	2552168	-	3350681	3350697	+	36	666	71444	23322486	17.6456	2.31675e-25
Hfq_t4rnl1_IP_1	EG11212	uhpT.EST3UTR:G0-17104	mRNA	3UTR:sRNA	nsrR	uhpT.EST3UTR:uhpU	DNA-binding transcriptional regulator NsrR	hexose-6-phosphate:phosphate antiporter:small RNA UhpU	4406420	4406458	+	3845731	3845763	-	36	1048	40185	23353363	19.963	2.54111e-27
Hfq_t4rnl1_IP_1	EG10951	motA.5UTR:G0-17103	mRNA	5UTR:sRNA	ytjB	motA.5UTR:motR	probable inner membrane protein Smp	motility protein A:small RNA MotR	4624295	4624300	-	1977207	1977216	-	36	174	41858	23352564	115.428	7.62878e-53
Hfq_t4rnl1_IP_1	yafK.EST3UTR	motA.5UTR:G0-17103	3UTR	5UTR:sRNA	yafK.EST3UTR	motA.5UTR:motR		motility protein A:small RNA MotR	244997	245125	-	1977208	1977249	-	36	483	41858	23352255	41.582	4.34958e-38
Hfq_t4rnl1_IP_1	EG10766	EG10876	mRNA	mRNA	secY	rplO	Sec translocon subunit SecY	50S ribosomal subunit protein L15	3443313	3443375	-	3444312	3444494	-	36	6952	9679	23377965	12.5075	3.90941e-21
Hfq_t4rnl1_IP_1	G0-8865	G0-8871	other-ncRNA	sRNA	ryeA	arcZ	small antisense RNA RyeA	small regulatory RNA ArcZ	1923102	1923220	+	3350668	3350697	+	36	1262	71444	23321890	9.31196	2.45392e-16
Hfq_t4rnl1_IP_1	EG11447	uhpT.EST3UTR:G0-17104	mRNA	3UTR:sRNA	csrA	uhpT.EST3UTR:uhpU	carbon storage regulator	hexose-6-phosphate:phosphate antiporter:small RNA UhpU	2818737	2819190	-	3845732	3845739	-	36	5844	40185	23348567	3.57922	0.000383118
Hfq_t4rnl1_IP_1	rplN.5UTR	bhsA.EST3UTR	5UTR	3UTR	rplN.5UTR	bhsA.EST3UTR	50S ribosomal subunit protein L14	DUF1471 domain-containing multiple stress resistance outer membrane protein BhsA	3448186	3448268	-	1169378	1169402	+	36	11032	1391	23382173	54.8537	1.14019e-42
Hfq_t4rnl1_IP_1	EG10885	uhpT.EST3UTR:G0-17104	mRNA	3UTR:sRNA	rplY	uhpT.EST3UTR:uhpU	50S ribosomal subunit protein L25	hexose-6-phosphate:phosphate antiporter:small RNA UhpU	2282513	2282787	+	3845732	3845770	-	36	3188	40185	23351223	6.5619	1.16405e-11
Hfq_t4rnl1_IP_1	EG10982	G0-8871	mRNA	sRNA	sucD	arcZ	succinyl-CoA synthetase subunit &alpha;	small regulatory RNA ArcZ	764209	764226	+	3350666	3350697	+	35	2116	71445	23321036	5.39919	1.04999e-08
Hfq_t4rnl1_IP_1	G369	G0-10699:G0-10699	mRNA	sRNA:sRNA	flgM	sdsN:sdsN	anti-sigma factor for FliA (&sigma;<sup>28</sup>)	small regulatory RNA SdsN:small regulatory RNA SdsN	1130117	1130193	-	1997054	1997057	+	35	6143	4426	23384028	30.102	1.41624e-32
Hfq_t4rnl1_IP_1	yjcE.EST5UTR	G0-17021.AS:G0-10671	5UTR	AS:sRNA	yjcE.EST5UTR	mgtT.AS:mgrR	putative transporter YjcE	protein MgtT:small regulatory RNA MgrR	4279913	4279968	+	1622817	1622835	-	35	405	217775	23176417	9.19711	3.05054e-15
Hfq_t4rnl1_IP_1	nuoA.5UTR	EG30067	5UTR	tRNA	nuoA.5UTR	proL	NADH:quinone oxidoreductase subunit A	tRNA-Pro(GGG)	2405101	2405263	-	2286245	2286287	+	35	38317	1905	23354375	11.1982	2.39849e-18
Hfq_t4rnl1_IP_1	tRNAnn99:rrlG.gltW.TU	tRNAnn97:rrfG.rrlG.TU	IGR:TU	IGR:TU	gltW.rrlG.IGR:rrlG.gltW.TU	rrlG.rrfG.IGR:rrfG.rrlG.TU	tRNA-Glu(UUC):23S ribosomal RNA:23S ribosomal RNA:tRNA-Glu(UUC)	23S ribosomal RNA:5S ribosomal RNA:5S ribosomal RNA:23S ribosomal RNA	2729217	2729302	-	2726234	2726249	-	35	2199	389	23392009	957.108	5.61353e-84
Hfq_t4rnl1_IP_1	G7006	sucD.EST3UTR:G0-17009	mRNA	3UTR:sRNA	yebS	sucD.EST3UTR:sdhX		succinyl-CoA synthetase subunit &alpha;:small regulatory RNA SdhX	1917231	1917351	+	765140	765148	+	35	433	84346	23309818	22.3385	9.54683e-28
Hfq_t4rnl1_IP_1	EG11626	sucD.EST3UTR:G0-17009	mRNA	3UTR:sRNA	artQ	sucD.EST3UTR:sdhX	L-arginine ABC transporter membrane subunit ArtQ	succinyl-CoA synthetase subunit &alpha;:small regulatory RNA SdhX	902126	902234	-	765143	765149	+	35	392	84346	23309859	24.675	3.91531e-29
Hfq_t4rnl1_IP_1	ybcY.EST5UTR	G0-17021.AS:G0-10671	5UTR	AS:sRNA	ybcY.EST5UTR	mgtT.AS:mgrR	DLP12 prophage; putative SAM-dependent methyltransferase YbcY	protein MgtT:small regulatory RNA MgrR	582725	582832	-	1622818	1622845	-	35	145	217775	23176677	25.6888	9.73921e-29
Hfq_t4rnl1_IP_1	psuK.fruA.IGR	EG30098	IGR	sRNA	psuK.fruA.IGR	spf	putative pseudouridine kinase:fructose-specific PTS multiphosphoryl transfer protein FruA	small regulatory RNA Spot 42	2259516	2259595	+	4049966	4050008	+	35	45	3272546	20122006	4.78235	0.000191578
Hfq_t4rnl1_IP_1	EG11160	uhpT.EST3UTR:G0-17104	mRNA	3UTR:sRNA	mscS	uhpT.EST3UTR:uhpU	small conductance mechanosensitive channel MscS	hexose-6-phosphate:phosphate antiporter:small RNA UhpU	3069649	3069792	-	3845732	3845769	-	35	1526	40186	23352885	13.3284	9.48553e-21
Hfq_t4rnl1_IP_1	rplN.5UTR	agaA.EST3UTR	5UTR	3UTR	rplN.5UTR	agaA.EST3UTR	50S ribosomal subunit protein L14	putative truncated N-acetylgalactosamine-6-phosphate deacetylase	3448172	3448259	-	3281666	3281677	+	35	11033	248	23383316	299.109	4.58622e-66
Hfq_t4rnl1_IP_1	G7258	uhpT.EST3UTR:G0-17104	mRNA	3UTR:sRNA	zipA	uhpT.EST3UTR:uhpU	cell division protein ZipA	hexose-6-phosphate:phosphate antiporter:small RNA UhpU	2530975	2531100	-	3845732	3845739	-	35	810	40186	23353601	25.1109	1.05584e-29
Hfq_t4rnl1_IP_1	EG30045:tRNAnn5:ileV.alaV.TU:EG30010	ydfW.flxA.IGR	tRNA:IGR:TU:tRNA	IGR	ileV:ileV.alaV.IGR:ileV.alaV.TU:alaV	ydfW.flxA.IGR	tRNA-Ile(GAU):tRNA-Ile(GAU):tRNA-Ala(UGC):tRNA-Ile(GAU):tRNA-Ala(UGC):tRNA-Ala(UGC)	Qin prophage; protein YdfW:Qin prophage; PF14282 family protein FlxA	225429	225547	+	1647051	1647063	-	35	34303	546	23359748	43.6527	1.07316e-37
Hfq_t4rnl1_IP_1	araB.5UTR	cpxP.3UTR:G0-16649:fieF.EST5UTR	5UTR	3UTR:sRNA:5UTR	araB.5UTR	cpxP.3UTR:cpxQ:fieF.EST5UTR	ribulokinase	periplasmic protein CpxP:small regulatory RNA CpxQ:Zn<sup>2+</sup>/Fe<sup>2+</sup>/Cd<sup>2+</sup> exporter	70039	70071	-	4106354	4106387	+	34	4109	12001	23378488	16.1191	1.00218e-22
Hfq_t4rnl1_IP_1	aqpZ.EST3UTR	uhpT.EST3UTR:G0-17104	3UTR	3UTR:sRNA	aqpZ.EST3UTR	uhpT.EST3UTR:uhpU	water channel AqpZ	hexose-6-phosphate:phosphate antiporter:small RNA UhpU	915250	915294	-	3845732	3845762	-	34	253	40187	23354158	78.0975	1.95399e-44
Hfq_t4rnl1_IP_1	EG10671	EG31116	mRNA	sRNA	ompF	oxyS	outer membrane porin F	small regulatory RNA OxyS	986651	986691	-	4158278	4158297	-	34	8580	14269	23371749	6.49067	1.19511e-10
Hfq_t4rnl1_IP_1	EG30108	G7047	tRNA	sRNA	tyrV	dsrA	tRNA-Tyr(GUA)	small regulatory RNA DsrA	1287276	1287291	-	2025222	2025260	-	34	2364	99760	23292474	3.35808	0.00607889
Hfq_t4rnl1_IP_1	ansP.5UTR:yncG.ansP.IGR	G0-8871	5UTR:IGR	sRNA	ansP.5UTR:yncG.ansP.IGR	arcZ	L-asparagine transporter:putative glutathione <i>S</i>-transferase YncG:L-asparagine transporter	small regulatory RNA ArcZ	1526002	1526095	-	3350668	3350697	+	34	75	71446	23323077	147.988	8.95587e-52
Hfq_t4rnl1_IP_1	G6913	G7047	mRNA	sRNA	ydiJ	dsrA	D-2-hydroxyglutarate dehydrogenase	small regulatory RNA DsrA	1768633	1768682	-	2025222	2025258	-	34	333	99760	23294505	23.8414	1.33609e-27
Hfq_t4rnl1_IP_1	eutC.eutB.TU_AS	uhpT.EST3UTR:G0-17104	AS	3UTR:sRNA	eutC.eutB.TU_AS	uhpT.EST3UTR:uhpU	ethanolamine ammonia-lyase subunit &beta;:ethanolamine ammonia-lyase subunit &alpha;	hexose-6-phosphate:phosphate antiporter:small RNA UhpU	2557311	2557314	+	3845732	3845767	-	34	2213	40187	23352198	8.9277	1.07985e-14
Hfq_t4rnl1_IP_1	G7358	G0-8871	mRNA	sRNA	ratA	arcZ	ribosome association toxin RatA	small regulatory RNA ArcZ	2754305	2754383	-	3350681	3350697	+	34	267	71446	23322885	41.5692	2.34186e-35
Hfq_t4rnl1_IP_1	pstB.pstA.TU	yhcN.EST3UTR	TU	3UTR	pstB.pstA.TU	yhcN.EST3UTR	phosphate ABC transporter ATP binding subunit:phosphate ABC transporter membrane subunit PstA	DUF1471 domain-containing stress-induced protein YhcN	3908403	3908461	-	3385820	3385852	+	34	149	16049	23378400	332.399	5.07751e-65
Hfq_t4rnl1_IP_1	metJ.metB.IGR	G0-8871	IGR	sRNA	metJ.metB.IGR	arcZ	DNA-binding transcriptional repressor MetJ:<i>O</i>-succinylhomoserine(thiol)-lyase / <i>O</i>-succinylhomoserine lyase	small regulatory RNA ArcZ	4128634	4128642	+	3350689	3350697	+	34	49	71446	23323103	226.512	1.0783e-56
Hfq_t4rnl1_IP_1	EG10106	EG31116	mRNA	sRNA	atpI	oxyS	ATP synthase accessory factor AtpI	small regulatory RNA OxyS	3922105	3922560	-	4158278	4158298	-	34	1957	14269	23378372	28.4648	1.13352e-30
Hfq_t4rnl1_IP_1	mutY.AS	G0-17021.AS:G0-10671	AS	AS:sRNA	mutY.AS	mgtT.AS:mgrR	adenine DNA glycosylase	protein MgtT:small regulatory RNA MgrR	3103037	3103103	-	1622818	1622838	-	34	15	217776	23176807	241.23	2.22359e-51
Hfq_t4rnl1_IP_1	EG10671	ibpB.EST3UTR	mRNA	3UTR	ompF	ibpB.EST3UTR	outer membrane porin F	small heat shock protein IbpB	986674	986799	-	3866426	3866476	-	34	16323	9396	23368879	5.18053	6.98998e-08
Hfq_t4rnl1_IP_1	EG12062	G0-17021.AS:G0-10671	mRNA	AS:sRNA	napH	mgtT.AS:mgrR	ferredoxin-type protein NapH	protein MgtT:small regulatory RNA MgrR	2298920	2299087	-	1622817	1622835	-	34	287	217776	23176535	12.6077	1.10137e-18
Hfq_t4rnl1_IP_1	G0-16677.AS	allE.EST3UTR	AS	3UTR	sokE.AS	allE.EST3UTR	small RNA SokE	(S)-ureidoglycine aminohydrolase	607761	607792	-	543192	543243	-	34	1788	5339	23387471	83.298	3.79296e-46
Hfq_t4rnl1_IP_1	G6856	G0-8871	mRNA	sRNA	ydgD	arcZ	putative serine protease YdgD	small regulatory RNA ArcZ	1672027	1672316	+	3350689	3350697	+	34	1221	71446	23321931	9.08971	7.39473e-15
Hfq_t4rnl1_IP_1	EG30083	malG.3UTR	rRNA	sRNA	rrlH	malG.3UTR	23S ribosomal RNA	maltose ABC transporter membrane subunit MalG	226810	226847	+	4242531	4242588	-	33	11796	1930	23380873	33.8909	4.70252e-32
Hfq_t4rnl1_IP_1	EG10742	G0-8871	mRNA	sRNA	pncB	arcZ	nicotinate phosphoribosyltransferase	small regulatory RNA ArcZ	989144	989158	-	3350695	3350697	+	33	413	71447	23322739	26.0831	4.00346e-28
Hfq_t4rnl1_IP_1	EG10674	G0-8871	mRNA	sRNA	oppA	arcZ	oligopeptide ABC transporter periplasmic binding protein	small regulatory RNA ArcZ	1302404	1302462	+	3350690	3350697	+	33	1620	71447	23321532	6.64924	2.0421e-10
Hfq_t4rnl1_IP_1	EG12084	G0-8872	mRNA	sRNA	nuoC	ryhB	NADH:quinone oxidoreductase subunit CD	small regulatory RNA RyhB	2403731	2403763	-	3580922	3580944	-	33	4625	6868	23383106	24.2926	1.68118e-27
Hfq_t4rnl1_IP_1	EG10511	G0-8863	mRNA	sRNA	katG	rprA	catalase/hydroperoxidase HPI	small regulatory RNA RprA	4133978	4133988	+	1770469	1770478	+	33	214	5308	23389077	679.489	1.20433e-73
Hfq_t4rnl1_IP_1	EG10023	EG10026:G0-17105	mRNA	mRNA:sRNA	aceB	aceK:aceK-int	malate synthase A	isocitrate dehydrogenase kinase/phosphatase:small RNA AceK-int	4216757	4216760	+	4218906	4218963	+	33	661	38386	23355552	30.3759	2.52103e-30
Hfq_t4rnl1_IP_1	EG30109	EG10457:hns.5UTR	tRNA	mRNA:5UTR	valT	hns:hns.5UTR	tRNA-Val(UAC)	DNA-binding transcriptional dual regulator H-NS:DNA-binding transcriptional dual regulator H-NS	780764	780815	+	1292902	1292936	-	33	68568	566	23325465	19.8338	2.02599e-24
Hfq_t4rnl1_IP_1	lgoT.AS	uhpT.EST3UTR:G0-17104	AS	3UTR:sRNA	lgoT.AS	uhpT.EST3UTR:uhpU	galactonate:H+ symporter	hexose-6-phosphate:phosphate antiporter:small RNA UhpU	4593401	4593518	+	3845731	3845739	-	33	2907	40188	23351504	6.5961	2.30205e-10
Hfq_t4rnl1_IP_1	cfa.5UTR	G0-8914	5UTR	sRNA	cfa.5UTR	gadY	cyclopropane fatty acyl phospholipid synthase	small regulatory RNA GadY	1741200	1741260	+	3664929	3664969	+	33	5734	33917	23354948	3.96294	0.000172002
Hfq_t4rnl1_IP_1	yceF.EST3UTR	G0-17102	3UTR	sRNA	yceF.EST3UTR	fliX	m<sup>7</sup>GTP pyrophosphatase	small RNA FliX	1145966	1146010	-	2001912	2001929	-	33	125	254832	23139642	23.9721	9.3225e-26
Hfq_t4rnl1_IP_1	yqaE.EST3UTR	EG30098	3UTR	sRNA	yqaE.EST3UTR	spf	Pmp3 family protein YqaE	small regulatory RNA Spot 42	2796801	2796869	-	4049967	4050008	+	33	37	3272548	20122014	5.484	5.48023e-05
Hfq_t4rnl1_IP_1	EG10594	G0-8871	mRNA	sRNA	mglC	arcZ	D-galactose/methyl-galactoside ABC transporter membrane subunit	small regulatory RNA ArcZ	2237590	2237671	-	3350665	3350697	+	33	56	71447	23323096	192.366	4.20924e-53
Hfq_t4rnl1_IP_1	EG30109	tdcG.EST3UTR:tdcG.3UTR	tRNA	3UTR:sRNA	valT	tdcG.EST3UTR:tdcG.3UTR	tRNA-Val(UAC)	L-serine deaminase III:L-serine deaminase III	780601	780816	+	3258234	3258250	-	33	70797	2799	23321003	3.88368	0.000299598
Hfq_t4rnl1_IP_1	G6569:bhsA.comR.IGR	uhpT.EST3UTR:G0-17104	mRNA:IGR	3UTR:sRNA	comR:bhsA.comR.IGR	uhpT.EST3UTR:uhpU	DNA-binding transcriptional repressor ComR:DUF1471 domain-containing multiple stress resistance outer membrane protein BhsA:DNA-binding transcriptional repressor ComR	hexose-6-phosphate:phosphate antiporter:small RNA UhpU	1168415	1168862	-	3845732	3845774	-	33	633	40188	23353778	30.295	2.83794e-30
Hfq_t4rnl1_IP_1	EG12409	G0-8871	mRNA	sRNA	aegA	arcZ	putative oxidoreductase AegA	small regulatory RNA ArcZ	2585434	2585567	-	3350692	3350698	+	33	207	71447	23322945	52.0407	4.0643e-37
Hfq_t4rnl1_IP_1	mscL.trkA.IGR	G0-8871	IGR	sRNA	mscL.trkA.IGR	arcZ	large conductance mechanosensitive channel:NAD-binding component of Trk potassium transporters	small regulatory RNA ArcZ	3437934	3438010	-	3350680	3350698	+	33	66	71447	23323086	163.219	3.0173e-51
Hfq_t4rnl1_IP_1	yghU.5UTR	G0-8867	5UTR	sRNA	yghU.5UTR	gcvB	disulfide reductase / organic hydroperoxide reductase	small regulatory RNA GcvB	3138699	3138710	+	2942883	2942901	+	33	83	508061	22886455	17.9101	4.06049e-21
Hfq_t4rnl1_IP_1	EG11036	G0-8863	mRNA	sRNA	tufA	rprA	translation elongation factor Tu 1	small regulatory RNA RprA	3471108	3471163	-	1770468	1770477	+	32	7729	5309	23381562	18.2342	9.73078e-23
Hfq_t4rnl1_IP_1	rsgA.EST5UTR	G0-8871	5UTR	sRNA	rsgA.EST5UTR	arcZ	ribosome small subunit-dependent GTPase A	small regulatory RNA ArcZ	4391535	4391587	-	3350693	3350698	+	32	380	71448	23322772	27.4888	1.03517e-27
Hfq_t4rnl1_IP_1	adhE.EST3UTR	uhpT.EST3UTR:G0-17104	3UTR	3UTR:sRNA	adhE.EST3UTR	uhpT.EST3UTR:uhpU	fused acetaldehyde-CoA dehydrogenase and iron-dependent alcohol dehydrogenasealdehyde/alcohol dehydrogenase AdhE	hexose-6-phosphate:phosphate antiporter:small RNA UhpU	1295128	1295348	-	3845732	3845771	-	32	314	40189	23354097	59.2211	5.63915e-38
Hfq_t4rnl1_IP_1	EG10059	G0-8871	mRNA	sRNA	araH	arcZ	arabinose ABC transporter membrane subunit	small regulatory RNA ArcZ	1983482	1983531	-	3350693	3350697	+	32	296	71448	23322856	35.2899	6.48974e-31
Hfq_t4rnl1_IP_1	EG12148	cpxP.3UTR:G0-16649:fieF.EST5UTR	mRNA	3UTR:sRNA:5UTR	galP	cpxP.3UTR:cpxQ:fieF.EST5UTR	galactose:H<sup>+</sup> symporter	periplasmic protein CpxP:small regulatory RNA CpxQ:Zn<sup>2+</sup>/Fe<sup>2+</sup>/Cd<sup>2+</sup> exporter	3088247	3088345	+	4106358	4106387	+	32	721	12003	23381876	86.4578	1.58918e-43
Hfq_t4rnl1_IP_1	rpsJ.5UTR	insL-1.AS	5UTR	AS	rpsJ.5UTR	insL-1.AS	30S ribosomal subunit protein S10		3453241	3453400	-	16149	16169	-	32	83054	2748	23308798	3.26808	0.0311388
Hfq_t4rnl1_IP_1	EG10859	ibpB.EST3UTR	mRNA	3UTR	rne	ibpB.EST3UTR	ribonuclease E	small heat shock protein IbpB	1143848	1143919	-	3866426	3866495	-	32	3745	9398	23381457	21.2586	9.398e-25
Hfq_t4rnl1_IP_1	yghJ.EST5UTR:glcA.yghJ.IGR	uhpT.EST3UTR:G0-17104	5UTR:IGR	3UTR:sRNA	yghJ.EST5UTR:glcA.yghJ.IGR	uhpT.EST3UTR:uhpU	putative lipoprotein YghJ:glycolate/lactate:H<sup>+</sup> symporter GlcA:putative lipoprotein YghJ	hexose-6-phosphate:phosphate antiporter:small RNA UhpU	3119161	3119283	-	3845731	3845754	-	32	440	40189	23353971	42.2621	1.41656e-33
Hfq_t4rnl1_IP_1	EG10214	cpxP.3UTR:G0-16649:fieF.EST5UTR	mRNA	3UTR:sRNA:5UTR	ddlB	cpxP.3UTR:cpxQ:fieF.EST5UTR	D-alanine&mdash;D-alanine ligase B	periplasmic protein CpxP:small regulatory RNA CpxQ:Zn<sup>2+</sup>/Fe<sup>2+</sup>/Cd<sup>2+</sup> exporter	102408	102556	+	4106358	4106387	+	32	793	12003	23381804	78.6077	3.02244e-42
Hfq_t4rnl1_IP_1	EG11442	G0-8871	mRNA	sRNA	gcvT	arcZ	aminomethyltransferase	small regulatory RNA ArcZ	3050507	3050657	-	3350689	3350698	+	32	2879	71448	23320273	3.62787	0.00280594
Hfq_t4rnl1_IP_1	G6562	G0-8871	mRNA	sRNA	flgN	arcZ	flagellar biosynthesis protein FlgN	small regulatory RNA ArcZ	1129457	1129500	-	3350662	3350698	+	31	2834	71449	23320318	3.57026	0.00716822
Hfq_t4rnl1_IP_1	ynfB.5UTR	ykgH.EST3UTR	5UTR	3UTR	ynfB.5UTR	ykgH.EST3UTR	DUF1283 domain-containing protein YnfB	uncharacterized protein YkgH	1655805	1655806	+	324602	324625	-	31	405	8902	23385294	201.077	4.47436e-53
Hfq_t4rnl1_IP_1	EG11978	G0-8878	mRNA	sRNA	rfbA	cyaR	glucose-1-phosphate thymidylyltransferase 1	small regulatory RNA CyaR	2110994	2110998	-	2167154	2167200	+	31	1428	20094	23373079	25.2513	5.54281e-26
Hfq_t4rnl1_IP_1	EG30082	G0-17102	rRNA	sRNA	rrlG	fliX	23S ribosomal RNA	small RNA FliX	2727956	2727983	-	2001912	2001913	-	31	183	254834	23139584	15.3819	8.14593e-19
Hfq_t4rnl1_IP_1	G7426	G0-8871	mRNA	sRNA	casE	arcZ	pre-CRISPR RNA endonuclease	small regulatory RNA ArcZ	2880340	2880342	-	3350690	3350698	+	31	30	71449	23323122	337.311	4.24348e-55
Hfq_t4rnl1_IP_1	fkpA.AS	G0-17101:flgL.EST3UTR	AS	sRNA:3UTR	fkpA.AS	flgO:flgL.EST3UTR	peptidyl-prolyl <i>cis-trans</i> isomerase FkpA	small RNA FlgO:flagellar hook-filament junction protein 2	3477125	3477193	+	1141027	1141063	+	31	202	63508	23330891	56.3785	1.11817e-35
Hfq_t4rnl1_IP_1	fbp.EST5UTR	G0-8871	5UTR	sRNA	fbp.EST5UTR	arcZ	fructose-1,6-bisphosphatase 1	small regulatory RNA ArcZ	4455636	4455647	-	3350666	3350697	+	31	140	71449	23323012	72.2807	1.47581e-38
Hfq_t4rnl1_IP_1	EG30045:tRNAnn5:ileV.alaV.TU:EG30010	G0-8863	tRNA:IGR:TU:tRNA	sRNA	ileV:ileV.alaV.IGR:ileV.alaV.TU:alaV	rprA	tRNA-Ile(GAU):tRNA-Ile(GAU):tRNA-Ala(UGC):tRNA-Ile(GAU):tRNA-Ala(UGC):tRNA-Ala(UGC)	small regulatory RNA RprA	225429	225550	+	1770459	1770477	+	31	34307	5310	23354984	3.97433	0.000581448
Hfq_t4rnl1_IP_1	EG10214	ibpB.EST3UTR	mRNA	3UTR	ddlB	ibpB.EST3UTR	D-alanine&mdash;D-alanine ligase B	small heat shock protein IbpB	102743	102994	+	3866426	3866494	-	31	1954	9399	23383248	39.4694	7.83587e-32
Hfq_t4rnl1_IP_1	EG30027	EG30067	other-ncRNA	tRNA	ffs	proL	signal recognition particle 4.5S RNA	tRNA-Pro(GGG)	476472	476537	+	2286244	2286291	+	31	9309	1909	23383383	40.7906	2.9131e-32
Hfq_t4rnl1_IP_1	EG10873:rplL.rpoB.TU	pheS.pheM.TU	mRNA:TU	TU	rplL:rplL.rpoB.TU	pheS.pheM.TU	50S ribosomal subunit protein L7 // 50S ribosomal subunit protein L12:50S ribosomal subunit protein L7 // 50S ribosomal subunit protein L12:RNA polymerase subunit &beta;	phenylalanine&mdash;tRNA ligase subunit &alpha;:<i>pheST-ihfA</i> operon leader peptide	4180837	4181122	+	1799151	1799170	-	31	229950	561	23164090	5.56648	2.45343e-07
Hfq_t4rnl1_IP_1	EG11199	G0-8871	mRNA	sRNA	mioC	arcZ	flavoprotein MioC	small regulatory RNA ArcZ	3926340	3926476	-	3350696	3350697	+	31	1151	71449	23322001	8.79136	9.65508e-13
Hfq_t4rnl1_IP_1	EG10490	G0-8871	mRNA	sRNA	argP	arcZ	DNA-binding transcriptional dual regulator ArgP	small regulatory RNA ArcZ	3060300	3060465	+	3350682	3350697	+	31	853	71449	23322299	11.8628	2.49532e-16
Hfq_t4rnl1_IP_1	EG30083	ybiE.ybiC.IGR	rRNA	IGR	rrlH	ybiE.ybiC.IGR	23S ribosomal RNA	protein YbiE	226808	226847	+	837435	837474	-	30	11799	3323	23379480	17.8888	8.77076e-21
Hfq_t4rnl1_IP_1	ompF.5UTR:asnS.ompF.IGR	malG.3UTR	5UTR:IGR	sRNA	ompF.5UTR:asnS.ompF.IGR	malG.3UTR	outer membrane porin F:asparagine&mdash;tRNA ligase:outer membrane porin F	maltose ABC transporter membrane subunit MalG	987028	987093	-	4242530	4242569	-	30	66615	1933	23326054	5.43449	7.24031e-07
Hfq_t4rnl1_IP_1	ychJ.5UTR	G0-8871	5UTR	sRNA	ychJ.5UTR	arcZ	NTF2-like domain-containing protein YchJ	small regulatory RNA ArcZ	1289162	1289177	-	3350692	3350698	+	30	306	71450	23322846	32.0021	1.61615e-27
Hfq_t4rnl1_IP_1	G6668	G0-17102	mRNA	sRNA	ynaJ	fliX	DUF2534 domain-containing protein YnaJ	small RNA FliX	1397532	1397591	+	2001912	2001916	-	30	675	254835	23139092	4.03557	0.00109001
Hfq_t4rnl1_IP_1	pykA.EST3UTR	G0-8871	3UTR	sRNA	pykA.EST3UTR	arcZ	pyruvate kinase 2	small regulatory RNA ArcZ	1939154	1939190	+	3350665	3350697	+	30	145	71450	23323007	67.536	2.23797e-36
Hfq_t4rnl1_IP_1	EG30035	tRNAnn67:cysT.glyW.TU:EG30039	tRNA	IGR:TU:tRNA	gltW	glyW.cysT.IGR:cysT.glyW.TU:glyW	tRNA-Glu(UUC)	tRNA-Gly(GCC):tRNA-Cys(GCA):tRNA-Cys(GCA):tRNA-Gly(GCC):tRNA-Gly(GCC)	2729392	2729399	-	1992041	1992090	-	30	852	55423	23338327	14.8273	2.40679e-18
Hfq_t4rnl1_IP_1	bamE.5UTR	G0-8871	5UTR	sRNA	bamE.5UTR	arcZ	outer membrane protein assembly factor BamE	small regulatory RNA ArcZ	2753555	2753596	+	3350693	3350698	+	30	1103	71450	23322049	8.8779	9.06073e-13
Hfq_t4rnl1_IP_1	EG10510	EG10060	mRNA	mRNA	rpoS	araJ	RNA polymerase sigma factor RpoS	putative transport protein AraJ	2867508	2867585	-	412155	412185	-	30	12539	6210	23375853	9.00605	1.44656e-12
Hfq_t4rnl1_IP_1	EG30065	sucD.EST3UTR:G0-17009	tRNA	3UTR:sRNA	pheV	sucD.EST3UTR:sdhX	tRNA-Phe(GAA)	succinyl-CoA synthetase subunit &alpha;:small regulatory RNA SdhX	3110412	3110416	+	765111	765148	+	30	1762	84351	23308489	4.70478	2.41125e-05
Hfq_t4rnl1_IP_1	tolC.5UTR	G0-8871	5UTR	sRNA	tolC.5UTR	arcZ	outer membrane channel TolC	small regulatory RNA ArcZ	3178001	3178069	+	3350691	3350697	+	30	579	71450	23322573	16.9129	7.4217e-20
Hfq_t4rnl1_IP_1	G436	G0-8871	mRNA	sRNA	nanT	arcZ	<i>N</i>-acetylneuraminate:H<sup>+</sup> symporter	small regulatory RNA ArcZ	3371066	3371087	-	3350679	3350698	+	30	35	71450	23323117	279.793	1.77037e-51
Hfq_t4rnl1_IP_1	ygaH.EST3UTR	ykgH.EST3UTR	3UTR	3UTR	ygaH.EST3UTR	ykgH.EST3UTR	L-valine exporter, YgaH component	uncharacterized protein YkgH	2810696	2810720	+	324602	324640	-	30	1263	8903	23384436	62.3891	1.88596e-36
Hfq_t4rnl1_IP_1	EG10293	G0-17102	mRNA	sRNA	fepA	fliX	ferric enterobactin outer membrane transporter	small RNA FliX	610248	610360	-	2001913	2001953	-	30	74	254835	23139693	36.8119	1.28657e-27
Hfq_t4rnl1_IP_1	uof.fldA.TU	G0-8871	TU	sRNA	uof.fldA.TU	arcZ	RyhB-regulated <i>fur</i> leader peptide:oxidized flavodoxin 1 // flavodoxin 1	small regulatory RNA ArcZ	710751	710828	-	3350693	3350697	+	30	2659	71450	23320493	3.68246	0.00640402
Hfq_t4rnl1_IP_1	EG10334	G0-8871	mRNA	sRNA	fre	arcZ	NAD(P)H-flavin reductase	small regulatory RNA ArcZ	4026740	4026852	+	3350678	3350698	+	30	1502	71450	23321650	6.51941	7.91825e-09
Hfq_t4rnl1_IP_1	aphA.EST5UTR	cpxP.3UTR:G0-16649:fieF.EST5UTR	5UTR	3UTR:sRNA:5UTR	aphA.EST5UTR	cpxP.3UTR:cpxQ:fieF.EST5UTR	acid phosphatase / phosphotransferase	periplasmic protein CpxP:small regulatory RNA CpxQ:Zn<sup>2+</sup>/Fe<sup>2+</sup>/Cd<sup>2+</sup> exporter	4269355	4269401	+	4106358	4106387	+	30	222	12005	23382375	263.205	2.39383e-54
Hfq_t4rnl1_IP_1	flhD.5UTR	dinI.EST3UTR	5UTR	3UTR	flhD.5UTR	dinI.EST3UTR	DNA-binding transcriptional dual regulator FlhD	DNA damage-inducible protein I	1978276	1978395	-	1121202	1121206	-	30	3799	3173	23387630	58.206	1.26524e-35
Hfq_t4rnl1_IP_1	EG10649	G0-8871	mRNA	sRNA	ndh	arcZ	NADH:quinone oxidoreductase II	small regulatory RNA ArcZ	1166431	1166511	+	3350683	3350697	+	30	1252	71450	23321900	7.82129	7.46375e-11
Hfq_t4rnl1_IP_1	G0-17084:ispU.5UTR:G6092	G0-8871	mRNA:5UTR:mRNA	sRNA	ispZ:ispU.5UTR:ispU	arcZ	small regulatory RNA IspZ:<i>ditrans,polycis</i>-undecaprenyl-diphosphate synthase [(2<i>E</i>,6<i>E</i>)-farnesyl-diphosphate specific]:<i>ditrans,polycis</i>-undecaprenyl-diphosphate synthase [(2<i>E</i>,6<i>E</i>)-farnesyl-diphosphate specific]	small regulatory RNA ArcZ	194831	195275	+	3350687	3350697	+	30	1107	71450	23322045	8.84582	2.99003e-12
Hfq_t4rnl1_IP_1	EG10880	EG10915:rpsP.5UTR:ffh.3UTR	mRNA	mRNA:5UTR:3UTR	rplS	rpsP:rpsP.5UTR:ffh.3UTR	50S ribosomal subunit protein L19	30S ribosomal subunit protein S16:30S ribosomal subunit protein S16:signal recognition particle protein component	2744308	2744392	-	2746009	2746223	-	30	5151	6336	23383115	21.494	1.53836e-23
Hfq_t4rnl1_IP_1	lpcA.EST5UTR	EG30098	5UTR	sRNA	lpcA.EST5UTR	spf		small regulatory RNA Spot 42	243511	243558	+	4049923	4049988	+	29	634	222427	23171542	4.76515	5.06725e-05
Hfq_t4rnl1_IP_1	essD.5UTR	G0-9941	5UTR	sRNA	essD.5UTR	sgrS	DLP12 prophage; putative phage lysis protein	small regulatory RNA SgrS	577228	577236	+	77573	77593	+	29	689	5446	23388468	180.76	3.21039e-48
Hfq_t4rnl1_IP_1	sapA.EST5UTR	G0-8871	5UTR	sRNA	sapA.EST5UTR	arcZ	putative periplasmic binding protein SapA	small regulatory RNA ArcZ	1357114	1357134	-	3350666	3350697	+	29	134	71451	23323018	70.6431	1.63547e-35
Hfq_t4rnl1_IP_1	yncE.5UTR	G0-8872	5UTR	sRNA	yncE.5UTR	ryhB	PQQ-like domain-containing protein YncE	small regulatory RNA RyhB	1523226	1523253	+	3580922	3580972	-	29	2487	6872	23385244	39.6809	1.44808e-29
Hfq_t4rnl1_IP_1	tRNAnn173:rrlA.rrfA.TU	tRNAnn139:rrlD.alaU.TU	IGR:TU	IGR:TU	rrlA.rrfA.IGR:rrlA.rrfA.TU	alaU.rrlD.IGR:rrlD.alaU.TU	23S ribosomal RNA:5S ribosomal RNA:23S ribosomal RNA:5S ribosomal RNA	tRNA-Ala(UGC):23S ribosomal RNA:23S ribosomal RNA:tRNA-Ala(UGC)	4040431	4040435	+	3426823	3426847	-	29	455	416	23393732	3584.2	3.14204e-85
Hfq_t4rnl1_IP_1	EG30109	xylB.xylA.TU	tRNA	TU	valT	xylB.xylA.TU	tRNA-Val(UAC)	xylulokinase:xylose isomerase	780765	780815	+	3729385	3729395	-	29	68572	2373	23323658	4.15671	0.00082529
Hfq_t4rnl1_IP_1	mdtM.EST5UTR	uhpT.EST3UTR:G0-17104	5UTR	3UTR:sRNA	mdtM.EST5UTR	uhpT.EST3UTR:uhpU	multidrug efflux pump / bile salt:H<sup>+</sup> antiporter / Na<sup>+</sup>:H<sup>+</sup> antiporter / K<sup>+</sup>:H<sup>+</sup> antiporter	hexose-6-phosphate:phosphate antiporter:small RNA UhpU	4568446	4568638	-	3845732	3845763	-	29	123	40192	23354288	137	1.2121e-43
Hfq_t4rnl1_IP_1	EG11858:fdoG.EST5UTR:fdhD.fdoG.IGR	G0-8863	mRNA:5UTR:IGR	sRNA	fdoG:fdoG.EST5UTR:fdhD.fdoG.IGR	rprA	formate dehydrogenase O subunit &alpha;:formate dehydrogenase O subunit &alpha;:sulfurtransferase for molybdenum cofactor sulfuration:formate dehydrogenase O subunit &alpha;	small regulatory RNA RprA	4085810	4085961	-	1770467	1770477	+	29	4373	5312	23384918	29.1942	7.78542e-26
Hfq_t4rnl1_IP_1	EG11974	G0-8871	mRNA	sRNA	fimI	arcZ	putative fimbrial protein FimI	small regulatory RNA ArcZ	4543917	4544047	+	3350691	3350697	+	29	1129	71451	23322023	8.38421	4.26896e-11
Hfq_t4rnl1_IP_1	EG10671	EG10670:ompC.5UTR	mRNA	mRNA:5UTR	ompF	ompC:ompC.5UTR	outer membrane porin F	outer membrane porin C:outer membrane porin C	985894	985976	-	2312702	2312757	-	29	23218	3914	23367471	7.457	6.87886e-10
Hfq_t4rnl1_IP_1	EG11079	uhpT.EST3UTR:G0-17104	mRNA	3UTR:sRNA	ribF	uhpT.EST3UTR:uhpU	bifunctional riboflavin kinase / FMN adenylyltransferase	hexose-6-phosphate:phosphate antiporter:small RNA UhpU	21909	22270	+	3845732	3845739	-	29	4996	40192	23349415	3.37219	0.0236078
Hfq_t4rnl1_IP_1	rpsB.tsf.TU	EG31116	TU	sRNA	rpsB.tsf.TU	oxyS	30S ribosomal subunit protein S2:protein chain elongation factor EF-Ts	small regulatory RNA OxyS	190701	190761	+	4158278	4158299	-	28	3255	14275	23377074	14.0871	2.2887e-16
Hfq_t4rnl1_IP_1	EG10051	uhpT.EST3UTR:G0-17104	mRNA	3UTR:sRNA	apt	uhpT.EST3UTR:uhpU	adenine phosphoribosyltransferase	hexose-6-phosphate:phosphate antiporter:small RNA UhpU	491403	491496	+	3845732	3845739	-	28	204	40193	23354207	79.7522	5.19607e-36
Hfq_t4rnl1_IP_1	G0-16677.AS	G0-8871	AS	sRNA	sokE.AS	arcZ	small RNA SokE	small regulatory RNA ArcZ	607785	607793	-	3350689	3350697	+	28	1794	71452	23321358	5.09419	1.87338e-05
Hfq_t4rnl1_IP_1	nagA.nagB.TU	G0-8871	TU	sRNA	nagA.nagB.TU	arcZ	<i>N</i>-acetylglucosamine-6-phosphate deacetylase:glucosamine-6-phosphate deaminase	small regulatory RNA ArcZ	702772	702774	-	3350693	3350697	+	28	130	71452	23323022	70.3048	4.47953e-34
Hfq_t4rnl1_IP_1	EG12691	G0-17021.AS:G0-10671	mRNA	AS:sRNA	lapB	mgtT.AS:mgrR	lipopolysaccharide assembly protein B	protein MgtT:small regulatory RNA MgrR	1341323	1341393	+	1622817	1622824	-	28	304	217782	23176518	9.80191	6.3744e-12
Hfq_t4rnl1_IP_1	lapB.pyrF.TU	G0-8871	TU	sRNA	lapB.pyrF.TU	arcZ	lipopolysaccharide assembly protein B:orotidine-5'-phosphate decarboxylase	small regulatory RNA ArcZ	1341746	1341795	+	3350694	3350698	+	28	88	71452	23323064	103.86	3.23689e-38
Hfq_t4rnl1_IP_1	G6833:flxA.EST3UTR	G0-10699:G0-10699	mRNA:3UTR	sRNA:sRNA	flxA:flxA.EST3UTR	sdsN:sdsN	Qin prophage; PF14282 family protein FlxA:Qin prophage; PF14282 family protein FlxA	small regulatory RNA SdsN:small regulatory RNA SdsN	1646702	1646764	+	1997055	1997058	+	28	2032	4433	23388139	72.6996	1.37986e-35
Hfq_t4rnl1_IP_1	yecD.aspS.IGR	G0-8871	IGR	sRNA	yecD.aspS.IGR	arcZ	isochorismatase family protein YecD:aspartate&mdash;tRNA ligase	small regulatory RNA ArcZ	1950747	1950782	-	3350665	3350698	+	28	267	71452	23322885	34.2306	3.96992e-26
Hfq_t4rnl1_IP_1	EG12086	G0-8871	mRNA	sRNA	nuoE	arcZ	NADH:quinone oxidoreductase subunit E	small regulatory RNA ArcZ	2401712	2401770	-	3350678	3350697	+	28	828	71452	23322324	11.0379	1.64331e-13
Hfq_t4rnl1_IP_1	EG30065	uhpT.EST3UTR:G0-17104	tRNA	3UTR:sRNA	pheV	uhpT.EST3UTR:uhpU	tRNA-Phe(GAA)	hexose-6-phosphate:phosphate antiporter:small RNA UhpU	3110403	3110421	+	3845731	3845759	-	28	1764	40193	23352647	9.22243	1.25388e-11
Hfq_t4rnl1_IP_1	yrbL.EST3UTR	G0-8914	3UTR	sRNA	yrbL.EST3UTR	gadY	protein kinase-like domain-containing protein YrbL	small regulatory RNA GadY	3349119	3349156	+	3664966	3664970	+	28	944	33922	23359738	20.4255	1.63957e-20
Hfq_t4rnl1_IP_1	EG11390	G0-8871	mRNA	sRNA	uspA	arcZ	universal stress protein A	small regulatory RNA ArcZ	3640204	3640291	+	3350664	3350697	+	28	2470	71452	23320682	3.69988	0.018856
Hfq_t4rnl1_IP_1	EG10886	uhpT.EST3UTR:G0-17104	mRNA	3UTR:sRNA	rpmB	uhpT.EST3UTR:uhpU	50S ribosomal subunit protein L28	hexose-6-phosphate:phosphate antiporter:small RNA UhpU	3811601	3811698	-	3845732	3845775	-	28	3528	40193	23350883	4.61086	0.000163409
Hfq_t4rnl1_IP_1	cfa.5UTR	G0-8878	5UTR	sRNA	cfa.5UTR	cyaR	cyclopropane fatty acyl phospholipid synthase	small regulatory RNA CyaR	1741201	1741271	+	2167167	2167201	+	28	5495	20966	23368143	5.67935	1.40668e-06
Hfq_t4rnl1_IP_1	G7426	EG30098	mRNA	sRNA	casE	spf	pre-CRISPR RNA endonuclease	small regulatory RNA Spot 42	2880132	2880199	-	4049989	4050007	+	28	20	3272553	20122031	8.60822	2.05459e-06
Hfq_t4rnl1_IP_1	G7456:tcdA.EST5UTR	G0-8878	mRNA:5UTR	sRNA	tcdA:tcdA.EST5UTR	cyaR	tRNA threonylcarbamoyladenosine dehydratase:tRNA threonylcarbamoyladenosine dehydratase	small regulatory RNA CyaR	2945778	2945895	-	2167185	2167200	+	28	296	20097	23374211	110.02	4.06642e-40
Hfq_t4rnl1_IP_1	EG11407	G0-8863	mRNA	sRNA	dadA	rprA	D-amino acid dehydrogenase	small regulatory RNA RprA	1238736	1238851	+	1770469	1770477	+	28	2263	5313	23387028	54.4639	3.81718e-32
Hfq_t4rnl1_IP_1	EG11258	G0-8863	mRNA	sRNA	focA	rprA	formate channel FocA	small regulatory RNA RprA	954320	954465	-	1770459	1770477	+	28	9266	5313	23380025	13.2975	9.97492e-16
Hfq_t4rnl1_IP_1	G7019	G0-17021.AS:G0-10671	mRNA	AS:sRNA	yecN	mgtT.AS:mgrR	MAPEG family inner membrane protein YecN	protein MgtT:small regulatory RNA MgrR	1952301	1952495	+	1622817	1622838	-	28	521	217782	23176301	5.71929	1.89925e-06
Hfq_t4rnl1_IP_1	insA-1.EST5UTR	G0-17021.AS:G0-10671	5UTR	AS:sRNA	insA-1.EST5UTR	mgtT.AS:mgrR		protein MgtT:small regulatory RNA MgrR	20545	20562	-	1622818	1622840	-	27	266	217783	23176556	10.8021	2.61948e-12
Hfq_t4rnl1_IP_1	insH-1.EST5UTR	uhpT.EST3UTR:G0-17104	5UTR	3UTR:sRNA	insH-1.EST5UTR	uhpT.EST3UTR:uhpU		hexose-6-phosphate:phosphate antiporter:small RNA UhpU	275103	275149	-	3845732	3845737	-	27	1797	40194	23352614	8.72951	1.78144e-10
Hfq_t4rnl1_IP_1	G7139	G0-8871	mRNA	sRNA	rcnB	arcZ	periplasmic protein involved in nickel/cobalt export	small regulatory RNA ArcZ	2187048	2187096	+	3350695	3350697	+	27	76	71453	23323076	115.962	8.82947e-38
Hfq_t4rnl1_IP_1	ptsH.5UTR:EG10788	uhpT.EST3UTR:G0-17104	5UTR:mRNA	3UTR:sRNA	ptsH.5UTR:ptsH	uhpT.EST3UTR:uhpU	phosphocarrier HPr-<i>N</i><sup>&pi;</sup>-phospho-L-histidine // phosphocarrier protein HPr:phosphocarrier HPr-<i>N</i><sup>&pi;</sup>-phospho-L-histidine // phosphocarrier protein HPr	hexose-6-phosphate:phosphate antiporter:small RNA UhpU	2533722	2533796	+	3845732	3845775	-	27	570	40194	23353841	27.5224	7.2513e-23
Hfq_t4rnl1_IP_1	ndk.EST3UTR	G0-8871	3UTR	sRNA	ndk.EST3UTR	arcZ	nucleoside diphosphate kinase	small regulatory RNA ArcZ	2644316	2644384	-	3350676	3350697	+	27	163	71453	23322989	54.0679	6.28217e-30
Hfq_t4rnl1_IP_1	EG11689	G0-17021.AS:G0-10671	mRNA	AS:sRNA	nepI	mgtT.AS:mgrR	purine ribonucleoside exporter	protein MgtT:small regulatory RNA MgrR	3841409	3841499	-	1622818	1622835	-	27	96	217783	23176726	29.931	1.26423e-22
Hfq_t4rnl1_IP_1	glmS.glmU.TU	glmZ.hemY.IGR	TU	IGR	glmS.glmU.TU	glmZ.hemY.IGR	L-glutamine&mdash;D-fructose-6-phosphate aminotransferase:fused N-acetylglucosamine-1-phosphate uridyltransferase and glucosamine-1-phosphate acetyltransferase	small regulatory RNA GlmZ:protein HemY	3913719	3913798	-	3986621	3986638	+	27	10322	14869	23369414	4.11118	0.00376965
Hfq_t4rnl1_IP_1	ves.5UTR	G0-17021.AS:G0-10671	5UTR	AS:sRNA	ves.5UTR	mgtT.AS:mgrR	HutD family protein Ves	protein MgtT:small regulatory RNA MgrR	1824952	1825007	-	1622818	1622835	-	27	755	217783	23176067	3.80568	0.0233007
Hfq_t4rnl1_IP_1	G7698	uhpT.EST3UTR:G0-17104	mRNA	3UTR:sRNA	tsaC	uhpT.EST3UTR:uhpU	L-threonylcarbamoyladenylate synthase	hexose-6-phosphate:phosphate antiporter:small RNA UhpU	3431075	3431198	-	3845731	3845739	-	27	772	40194	23353639	20.3208	1.58086e-19
Hfq_t4rnl1_IP_1	EG10671	G0-8863	mRNA	sRNA	ompF	rprA	outer membrane porin F	small regulatory RNA RprA	986566	986681	-	1770469	1770477	+	27	14066	5314	23375225	8.4436	3.59612e-10
Hfq_t4rnl1_IP_1	EG11871	G0-17102	mRNA	sRNA	gph	fliX	phosphoglycolate phosphatase	small RNA FliX	3514068	3514137	-	2001912	2001919	-	27	573	254838	23139194	4.27852	0.00233376
Hfq_t4rnl1_IP_1	EG12093:EG11773	G0-8871	mRNA:mRNA	sRNA	nuoN:nuoM	arcZ	NADH:quinone oxidoreductase subunit N:NADH:quinone oxidoreductase subunit M	small regulatory RNA ArcZ	2391316	2391687	-	3350688	3350697	+	27	948	71453	23322204	9.29618	4.53125e-11
Hfq_t4rnl1_IP_1	EG12117	ykgH.EST3UTR	mRNA	3UTR	ompX	ykgH.EST3UTR	outer membrane protein X	uncharacterized protein YkgH	850455	850489	+	324602	324632	-	26	10640	8907	23375059	6.41288	6.27517e-07
Hfq_t4rnl1_IP_1	G6486	G0-17021.AS:G0-10671	mRNA	AS:sRNA	zapC	mgtT.AS:mgrR	cell division protein ZapC	protein MgtT:small regulatory RNA MgrR	1006020	1006086	+	1622818	1622873	-	26	726	217784	23176096	3.81111	0.0416439
Hfq_t4rnl1_IP_1	EG10710	cpxP.3UTR:G0-16649:fieF.EST5UTR	mRNA	3UTR:sRNA:5UTR	pheT	cpxP.3UTR:cpxQ:fieF.EST5UTR	phenylalanine&mdash;tRNA ligase subunit &beta;	periplasmic protein CpxP:small regulatory RNA CpxQ:Zn<sup>2+</sup>/Fe<sup>2+</sup>/Cd<sup>2+</sup> exporter	1795564	1795593	-	4106379	4106388	+	26	717	12009	23381880	70.6036	2.76716e-32
Hfq_t4rnl1_IP_1	EG10522	G0-8871	mRNA	sRNA	kgtP	arcZ	&alpha;-ketoglutarate:H<sup>+</sup> symporter	small regulatory RNA ArcZ	2725357	2725392	-	3350666	3350698	+	26	1716	71454	23321436	4.94521	0.000185614
Hfq_t4rnl1_IP_1	EG20044:dctA.5UTR	G0-17021.AS:G0-10671	mRNA:5UTR	AS:sRNA	dctA:dctA.5UTR	mgtT.AS:mgrR	C4 dicarboxylate/orotate:H<sup>+</sup> symporter:C4 dicarboxylate/orotate:H<sup>+</sup> symporter	protein MgtT:small regulatory RNA MgrR	3683407	3683498	-	1622818	1622835	-	26	432	217784	23176390	6.40486	3.62061e-07
Hfq_t4rnl1_IP_1	glmS.glmU.TU	EG10382	TU	mRNA	glmS.glmU.TU	glmS	L-glutamine&mdash;D-fructose-6-phosphate aminotransferase:fused N-acetylglucosamine-1-phosphate uridyltransferase and glucosamine-1-phosphate acetyltransferase	L-glutamine&mdash;D-fructose-6-phosphate aminotransferase	3913749	3913796	-	3912306	3912334	-	26	10323	1406	23382877	41.8871	1.35589e-26
Hfq_t4rnl1_IP_1	rpsF.5UTR	icd.EST3UTR	5UTR	3UTR	rpsF.5UTR	icd.EST3UTR	30S ribosomal subunit protein S6	isocitrate dehydrogenase	4425024	4425099	+	1196424	1196427	+	26	30616	4805	23359185	4.12847	0.0069003
Hfq_t4rnl1_IP_1	EG30047	G0-8871	tRNA	sRNA	leuP	arcZ	tRNA-Leu(CAG)	small regulatory RNA ArcZ	4606234	4606293	-	3350693	3350697	+	26	618	71454	23322534	13.732	1.94431e-14
Hfq_t4rnl1_IP_1	gltB.5UTR:EG10403	yijO.EST5UTR	5UTR:mRNA	5UTR	gltB.5UTR:gltB	yijO.EST5UTR	glutamate synthase subunit GltB:glutamate synthase subunit GltB	putative DNA-binding transcriptional regulator YijO	3354515	3354699	+	4148364	4148383	-	26	7718	2350	23384538	33.522	3.51303e-24
Hfq_t4rnl1_IP_1	ymfL.AS	G7047	AS	sRNA	ymfL.AS	dsrA	e14 prophage; uncharacterized protein YmfL	small regulatory RNA DsrA	1203790	1203897	-	2025218	2025261	-	26	778	99768	23294060	7.80275	1.02318e-08
Hfq_t4rnl1_IP_1	G364	G0-10699:G0-10699	mRNA	sRNA:sRNA	flgH	sdsN:sdsN	flagellar L-ring protein	small regulatory RNA SdsN:small regulatory RNA SdsN	1135550	1135716	+	1997038	1997059	+	26	1692	4435	23388479	81.0366	6.45665e-34
Hfq_t4rnl1_IP_1	EG10880:EG11023	EG11153	mRNA:mRNA	mRNA	rplS:trmD	rimM	50S ribosomal subunit protein L19:tRNA m<sup>1</sup>G37 methyltransferase	ribosome maturation factor RimM	2744217	2744685	-	2745803	2745899	-	26	34495	4191	23355920	4.20046	0.00451629
Hfq_t4rnl1_IP_1	etk.EST3UTR:EG11826	uhpT.EST3UTR:G0-17104	3UTR:mRNA	3UTR:sRNA	etk.EST3UTR:etk	uhpT.EST3UTR:uhpU	protein-tyrosine kinase Etk:protein-tyrosine kinase Etk	hexose-6-phosphate:phosphate antiporter:small RNA UhpU	1041968	1042231	-	3845731	3845739	-	26	863	40195	23353548	17.5042	4.63418e-17
Hfq_t4rnl1_IP_1	EG10288	G0-17102	mRNA	sRNA	fecC	fliX	ferric citrate ABC transporter membrane subunit FecC	small RNA FliX	4513183	4513310	-	2001910	2001915	-	26	472	254839	23139295	5.00168	0.000205312
Hfq_t4rnl1_IP_1	EG30010	EG11982	tRNA	mRNA	alaV	wbbH	tRNA-Ala(UGC)	putative O-antigen polymerase	225499	225551	+	2106112	2106252	-	26	34312	917	23359377	19.3028	4.09741e-18
Hfq_t4rnl1_IP_1	dtpA.5UTR	glnA.3UTR:glnZ	5UTR	3UTR:sRNA	dtpA.5UTR	glnA.3UTR:glnZ	dipeptide/tripeptide:H<sup>+</sup> symporter DtpA	adenylyl-[glutamine synthetase] // glutamine synthetase:small regulatory RNA GlnZ	1712674	1712760	+	4056426	4056585	-	26	1817	85874	23306915	3.88366	0.0246362
Hfq_t4rnl1_IP_1	EG10241	G0-8871	mRNA	sRNA	dnaK	arcZ	chaperone protein DnaK	small regulatory RNA ArcZ	13719	13761	+	3350690	3350698	+	25	920	71455	23322232	8.86931	1.87717e-09
Hfq_t4rnl1_IP_1	acnB.5UTR	G0-8883	5UTR	sRNA	acnB.5UTR	sdsR	AcnB	small regulatory RNA SdsR	131553	131591	+	1923104	1923147	-	25	4145	3732	23386730	37.7958	2.39327e-24
Hfq_t4rnl1_IP_1	G6402	G0-17102	mRNA	sRNA	ybhK	fliX	putative transferase YbhK	small RNA FliX	815722	815757	-	2001913	2001919	-	25	35	254840	23139732	64.8579	5.62128e-27
Hfq_t4rnl1_IP_1	G361	G0-8871	mRNA	sRNA	flgE	arcZ	flagellar hook protein FlgE	small regulatory RNA ArcZ	1133116	1133172	+	3350695	3350697	+	25	1150	71455	23322002	7.09538	2.36458e-07
Hfq_t4rnl1_IP_1	tRNAnn59	uhpT.EST3UTR:G0-17104	5UTR	3UTR:sRNA	tyrT.5UTR	uhpT.EST3UTR:uhpU	tRNA-Tyr(GUA)	hexose-6-phosphate:phosphate antiporter:small RNA UhpU	1287665	1287699	-	3845732	3845739	-	25	333	40196	23354078	43.619	1.54973e-25
Hfq_t4rnl1_IP_1	tar.5UTR	motA.5UTR:G0-17103:EG10319	5UTR	5UTR:sRNA:mRNA	tar.5UTR	motA.5UTR:motR:flhC	methyl-accepting chemotaxis protein Tar	motility protein A:small RNA MotR:DNA-binding transcriptional dual regulator FlhC	1972704	1972716	-	1977208	1977276	-	25	1627	41869	23351111	8.56974	3.58094e-09
Hfq_t4rnl1_IP_1	metK.galP.IGR	motA.5UTR:G0-17103	IGR	5UTR:sRNA	metK.galP.IGR	motA.5UTR:motR	methionine adenosyltransferase:galactose:H<sup>+</sup> symporter	motility protein A:small RNA MotR	3088172	3088195	+	1977208	1977246	-	25	182	41869	23352556	76.6144	3.19645e-31
Hfq_t4rnl1_IP_1	nanA.5UTR	cpxP.3UTR:G0-16649:fieF.EST5UTR	5UTR	3UTR:sRNA:5UTR	nanA.5UTR	cpxP.3UTR:cpxQ:fieF.EST5UTR	<i>N</i>-acetylneuraminate lyase	periplasmic protein CpxP:small regulatory RNA CpxQ:Zn<sup>2+</sup>/Fe<sup>2+</sup>/Cd<sup>2+</sup> exporter	3373589	3373593	-	4106357	4106386	+	25	110	12010	23382487	442.481	1.12797e-49
Hfq_t4rnl1_IP_1	adeD.AS	G0-8871	AS	sRNA	adeD.AS	arcZ	adenine deaminase	small regulatory RNA ArcZ	3844567	3844599	-	3350671	3350698	+	25	22	71455	23323130	370.913	3.41387e-44
Hfq_t4rnl1_IP_1	coaA.EST3UTR	G0-8871	3UTR	sRNA	coaA.EST3UTR	arcZ	pantothenate kinase	small regulatory RNA ArcZ	4174020	4174080	-	3350695	3350697	+	25	44	71455	23323108	185.456	8.95275e-39
Hfq_t4rnl1_IP_1	orn.glyV.IGR:tRNAnn196:EG30038	ibpB.EST3UTR	IGR:5UTR:tRNA	3UTR	orn.glyV.IGR:glyV.5UTR:glyV	ibpB.EST3UTR	oligoribonuclease:tRNA-Gly(GCC):tRNA-Gly(GCC):tRNA-Gly(GCC)	small heat shock protein IbpB	4392308	4392375	+	3866427	3866433	-	25	857	9405	23384345	72.5313	3.46228e-31
Hfq_t4rnl1_IP_1	G7876	G0-8871	mRNA	sRNA	ytfP	arcZ	&gamma;-glutamylamine cyclotransferase family protein YtfP	small regulatory RNA ArcZ	4448124	4448198	+	3350695	3350697	+	25	617	71455	23322535	13.2251	2.48443e-13
Hfq_t4rnl1_IP_1	EG11394	cpxP.3UTR:G0-16649:fieF.EST5UTR	mRNA	3UTR:sRNA:5UTR	fabR	cpxP.3UTR:cpxQ:fieF.EST5UTR	DNA-binding transcriptional repressor FabR	periplasmic protein CpxP:small regulatory RNA CpxQ:Zn<sup>2+</sup>/Fe<sup>2+</sup>/Cd<sup>2+</sup> exporter	4160610	4161094	+	4106354	4106386	+	25	867	12010	23381730	56.1377	1.87423e-28
Hfq_t4rnl1_IP_1	G7027	G0-8871	mRNA	sRNA	flhE	arcZ	flagellar protein FlhE	small regulatory RNA ArcZ	1962661	1962951	-	3350689	3350697	+	25	550	71455	23322602	14.8362	1.81801e-14
Hfq_t4rnl1_IP_1	EG11534	G0-8871	mRNA	sRNA	ibpA	arcZ	small heat shock protein IbpA	small regulatory RNA ArcZ	3867186	3867298	-	3350694	3350697	+	25	194	71455	23322958	42.0619	6.98893e-25
Hfq_t4rnl1_IP_1	hupB.5UTR:EG10467	G0-8883	5UTR:mRNA	sRNA	hupB.5UTR:hupB	sdsR	DNA-binding protein HU-&beta;:DNA-binding protein HU-&beta;	small regulatory RNA SdsR	461430	461493	+	1923104	1923148	-	24	31773	3733	23359102	4.72663	0.00211577
Hfq_t4rnl1_IP_1	G6459	G0-8871	mRNA	sRNA	ybjD	arcZ	DUF2813 domain-containing protein YbjD	small regulatory RNA ArcZ	917897	917899	+	3350693	3350697	+	24	120	71456	23323032	65.2794	7.55773e-28
Hfq_t4rnl1_IP_1	btuE.btuC.TU	G0-8871	TU	sRNA	btuE.btuC.TU	arcZ	thioredoxin/glutathione peroxidase BtuE:vitamin B<sub>12</sub> ABC transporter membrane subunit	small regulatory RNA ArcZ	1794135	1794196	-	3350689	3350697	+	24	227	71456	23322925	34.5088	8.35794e-22
Hfq_t4rnl1_IP_1	yedI.EST5UTR	G0-8871	5UTR	sRNA	yedI.EST5UTR	arcZ	DUF808 domain-containing inner membrane protein YedI	small regulatory RNA ArcZ	2029366	2029390	-	3350666	3350698	+	24	190	71456	23322962	41.229	1.65336e-23
Hfq_t4rnl1_IP_1	G7146	G0-10699:G0-10699	mRNA	sRNA:sRNA	lpxT	sdsN:sdsN	lipid A-core phosphotransferase	small regulatory RNA SdsN:small regulatory RNA SdsN	2268866	2268897	+	1997056	1997058	+	24	208	4437	23389963	608.258	2.47392e-51
Hfq_t4rnl1_IP_1	EG30035	G7047	tRNA	sRNA	gltW	dsrA	tRNA-Glu(UUC)	small regulatory RNA DsrA	2729392	2729400	-	2025223	2025258	-	24	858	99770	23293980	6.53082	4.1797e-06
Hfq_t4rnl1_IP_1	tRNAnn139:rrlD.alaU.TU	tRNAnn97:rrfG.rrlG.TU	IGR:TU	IGR:TU	alaU.rrlD.IGR:rrlD.alaU.TU	rrlG.rrfG.IGR:rrfG.rrlG.TU	tRNA-Ala(UGC):23S ribosomal RNA:23S ribosomal RNA:tRNA-Ala(UGC)	23S ribosomal RNA:5S ribosomal RNA:5S ribosomal RNA:23S ribosomal RNA	3426851	3426869	-	2726236	2726246	-	24	131	400	23394077	10714.8	1.36075e-80
Hfq_t4rnl1_IP_1	bisC.EST3UTR	G0-8871	3UTR	sRNA	bisC.EST3UTR	arcZ	biotin sulfoxide reductase	small regulatory RNA ArcZ	3713931	3713972	-	3350692	3350697	+	24	66	71456	23323086	118.69	2.91318e-33
Hfq_t4rnl1_IP_1	EG30047	G7047	tRNA	sRNA	leuP	dsrA	tRNA-Leu(CAG)	small regulatory RNA DsrA	4606221	4606249	-	2025223	2025285	-	24	620	99770	23294218	9.0379	5.17118e-09
Hfq_t4rnl1_IP_1	G0-8904	G0-10699:G0-10699	other-ncRNA	sRNA:sRNA	isrB	sdsN:sdsN		small regulatory RNA SdsN:small regulatory RNA SdsN	1987889	1987994	-	1997054	1997057	+	24	5148	4437	23385023	24.5709	7.42891e-19
Hfq_t4rnl1_IP_1	EG30109	EG30067	tRNA	tRNA	valT	proL	tRNA-Val(UAC)	tRNA-Pro(GGG)	780601	780815	+	2286246	2286292	+	24	70806	1916	23321886	4.12581	0.0284188
Hfq_t4rnl1_IP_1	intF.AS	sucD.EST3UTR:G0-17009	AS	3UTR:sRNA	intF.AS	sucD.EST3UTR:sdhX	CP4-6 prophage; putative phage integrase	succinyl-CoA synthetase subunit &alpha;:small regulatory RNA SdhX	295683	295736	+	765148	765149	+	24	57	84357	23310194	116.349	8.16217e-33
Hfq_t4rnl1_IP_1	EG11070	uhpT.EST3UTR:G0-17104	mRNA	3UTR:sRNA	dsbC	uhpT.EST3UTR:uhpU	protein disulfide isomerase DsbC	hexose-6-phosphate:phosphate antiporter:small RNA UhpU	3038590	3038708	-	3845731	3845739	-	24	968	40197	23353443	14.4043	1.65569e-13
Hfq_t4rnl1_IP_1	pgaA.dgcT.IGR:G6532	G0-8871	IGR:mRNA	sRNA	pgaA.dgcT.IGR:dgcT	arcZ	partially deacetylated poly-&beta;-1,6-<i>N</i>-acetyl-D-glucosamine export outer membrane porin:probable diguanylate cyclase DgcT:probable diguanylate cyclase DgcT	small regulatory RNA ArcZ	1092839	1092958	+	3350692	3350698	+	24	1559	71456	23321593	5.0244	0.00069797
Hfq_t4rnl1_IP_1	EG11376:ftsP.EST5UTR	uhpT.EST3UTR:G0-17104	mRNA:5UTR	3UTR:sRNA	ftsP:ftsP.EST5UTR	uhpT.EST3UTR:uhpU	cell division protein FtsP:cell division protein FtsP	hexose-6-phosphate:phosphate antiporter:small RNA UhpU	3162542	3162700	-	3845732	3845775	-	24	705	40197	23353706	19.7781	1.41861e-16
Hfq_t4rnl1_IP_1	rhoL.5UTR	EG30105:tRNAnn158	5UTR	tRNA:3UTR	rhoL.5UTR	trpT:trpT.3UTR	<i>rho</i> operon leader peptide	tRNA-Trp(CCA):tRNA-Trp(CCA)	3966176	3966234	+	3946980	3947067	+	24	2932	23322	23368354	8.20181	3.05903e-08
Hfq_t4rnl1_IP_1	EG12799	G0-8871	mRNA	sRNA	mlaD	arcZ	intermembrane phospholipid transport system, substrate binding protein MlaD	small regulatory RNA ArcZ	3338090	3338423	-	3350669	3350698	+	24	1477	71456	23321675	5.30337	0.000244876
Hfq_t4rnl1_IP_1	EG10997	G0-8871	mRNA	sRNA	mnmE	arcZ	5-carboxymethylaminomethyluridine-tRNA synthase GTPase subunit	small regulatory RNA ArcZ	3888058	3888497	+	3350669	3350698	+	24	269	71456	23322883	29.1207	3.58057e-20
Hfq_t4rnl1_IP_1	tRNAnn5:ileV.alaV.TU:EG30010	EG10053	IGR:TU:tRNA	mRNA	ileV.alaV.IGR:ileV.alaV.TU:alaV	araB	tRNA-Ile(GAU):tRNA-Ala(UGC):tRNA-Ile(GAU):tRNA-Ala(UGC):tRNA-Ala(UGC)	ribulokinase	225499	225545	+	69902	70048	-	24	34314	3926	23356368	4.16097	0.0232438
Hfq_t4rnl1_IP_1	EG11737	G0-17021.AS:G0-10671	mRNA	AS:sRNA	metI	mgtT.AS:mgrR	L-methionine/D-methionine ABC transporter membrane subunit	protein MgtT:small regulatory RNA MgrR	221417	221476	-	1622817	1622841	-	23	117	217787	23176705	20.92	1.63577e-15
Hfq_t4rnl1_IP_1	G198	cpxP.3UTR:G0-16649:fieF.EST5UTR	mRNA	3UTR:sRNA:5UTR	yajL	cpxP.3UTR:cpxQ:fieF.EST5UTR	protein/nucleic acid deglycase 3	periplasmic protein CpxP:small regulatory RNA CpxQ:Zn<sup>2+</sup>/Fe<sup>2+</sup>/Cd<sup>2+</sup> exporter	443105	443159	-	4106379	4106386	+	23	199	12012	23382398	224.982	4.12274e-39
Hfq_t4rnl1_IP_1	ybaP.AS	G0-8871	AS	sRNA	ybaP.AS	arcZ	TraB family protein YbaP	small regulatory RNA ArcZ	507307	507377	+	3350689	3350697	+	23	147	71457	23323005	51.0682	2.78033e-24
Hfq_t4rnl1_IP_1	EG10673	glnA.3UTR:glnZ	mRNA	3UTR:sRNA	ompT	glnA.3UTR:glnZ	DLP12 prophage; omptin family outer membrane protease OmpT	adenylyl-[glutamine synthetase] // glutamine synthetase:small regulatory RNA GlnZ	584701	584797	-	4056518	4056581	-	23	10624	7089	23376896	7.13907	5.56818e-07
Hfq_t4rnl1_IP_1	ompF.5UTR:asnS.ompF.IGR	ruvA.5UTR	5UTR:IGR	5UTR	ompF.5UTR:asnS.ompF.IGR	ruvA.5UTR	outer membrane porin F:asparagine&mdash;tRNA ligase:outer membrane porin F	Holliday junction branch migration complex subunit RuvA	987020	987093	-	1946018	1946020	-	23	66622	776	23327211	10.3779	1.01994e-09
Hfq_t4rnl1_IP_1	ydgH.pntA.IGR	G0-17021.AS:G0-10671	IGR	AS:sRNA	ydgH.pntA.IGR	mgtT.AS:mgrR	DUF1471 domain-containing protein YdgH:pyridine nucleotide transhydrogenase subunit &alpha;	protein MgtT:small regulatory RNA MgrR	1678004	1678017	-	1622818	1622824	-	23	142	217787	23176680	17.2369	7.76247e-14
Hfq_t4rnl1_IP_1	G6877	G0-8871	mRNA	sRNA	dtpA	arcZ	dipeptide/tripeptide:H<sup>+</sup> symporter DtpA	small regulatory RNA ArcZ	1714213	1714268	+	3350688	3350698	+	23	667	71457	23322485	11.2547	1.96162e-10
Hfq_t4rnl1_IP_1	EG10056	fadA.fre.IGR	mRNA	IGR	araE	fadA.fre.IGR	arabinose:H<sup>+</sup> symporter	3-ketoacyl-CoA thiolase:NAD(P)H-flavin reductase	2980954	2980961	-	4027234	4027241	-	23	3530	1042	23390037	146.257	2.8539e-35
Hfq_t4rnl1_IP_1	yeeJ.asnT.3UTR.IGR	G0-8871	IGR	sRNA	yeeJ.asnT.3UTR.IGR	arcZ	inverse autotransporter adhesin:tRNA-Asn(GUU)	small regulatory RNA ArcZ	2044779	2044904	-	3350679	3350698	+	23	46	71457	23323106	163.197	2.76647e-34
Hfq_t4rnl1_IP_1	G0-8865	ccmH.AS	other-ncRNA	AS	ryeA	ccmH.AS	small antisense RNA RyeA	holocytochrome <I>c</I> synthase CcmH component	1923078	1923151	+	2291325	2291359	+	23	1407	3486	23389716	109.681	1.90156e-32
Hfq_t4rnl1_IP_1	EG11354	cpxP.3UTR:G0-16649:fieF.EST5UTR	mRNA	3UTR:sRNA:5UTR	emrA	cpxP.3UTR:cpxQ:fieF.EST5UTR	multidrug efflux pump membrane fusion protein EmrA	periplasmic protein CpxP:small regulatory RNA CpxQ:Zn<sup>2+</sup>/Fe<sup>2+</sup>/Cd<sup>2+</sup> exporter	2811448	2811584	+	4106379	4106387	+	23	494	12012	23382103	90.6294	1.96424e-30
Hfq_t4rnl1_IP_1	EG30109	cmk.rpsA.TU	tRNA	TU	valT	cmk.rpsA.TU	tRNA-Val(UAC)	cytidylate kinase:30S ribosomal subunit protein S1	780764	780813	+	961923	961994	+	23	68578	866	23325165	9.03337	1.74367e-08
Hfq_t4rnl1_IP_1	rplA.rplJ.TU	tRNAnn70.AS	TU	AS	rplA.rplJ.TU	serU.3UTR.AS	50S ribosomal subunit protein L1:50S ribosomal subunit protein L10	tRNA-Ser(CGA)	4179818	4179955	+	2043176	2043181	+	23	44630	2667	23347312	4.51144	0.0109929
Hfq_t4rnl1_IP_1	ybdK.hokE.IGR	EG30098	IGR	sRNA	ybdK.hokE.IGR	spf	putative glutamate&mdash;cysteine ligase 2:protein HokE	small regulatory RNA Spot 42	607682	607749	+	4049950	4050007	+	23	16	3272558	20122035	8.83878	0.000157244
Hfq_t4rnl1_IP_1	lysC.5UTR	uhpT.EST3UTR:G0-17104	5UTR	3UTR:sRNA	lysC.5UTR	uhpT.EST3UTR:uhpU	aspartate kinase III	hexose-6-phosphate:phosphate antiporter:small RNA UhpU	4233364	4233537	-	3845732	3845739	-	23	789	40198	23353622	16.9356	3.03298e-14
Hfq_t4rnl1_IP_1	ykgA.EST5UTR	G0-8871	5UTR	sRNA	ykgA.EST5UTR	arcZ	putative DNA-binding transcriptional regulator YkgA	small regulatory RNA ArcZ	317195	317266	-	3350693	3350698	+	23	107	71457	23323045	70.1592	3.92264e-27
Hfq_t4rnl1_IP_1	yffL.AS	G0-17021.AS:G0-10671	AS	AS:sRNA	yffL.AS	mgtT.AS:mgrR	CPZ-55 prophage; uncharacterized protein YffL	protein MgtT:small regulatory RNA MgrR	2560273	2560370	-	1622818	1622833	-	23	518	217787	23176304	4.72509	0.00615336
Hfq_t4rnl1_IP_1	G7366	G7365	mRNA	mRNA	rnlB	rnlA	CP4-57 prophage; antitoxin RnlB	CP4-57 prophage; RNase LS, toxin of the RnlAB toxin-antitoxin system	2767036	2767463	+	2765911	2766194	+	23	2303	1649	23390657	141.663	5.60447e-35
Hfq_t4rnl1_IP_1	ybeD.5UTR	G0-17102	5UTR	sRNA	ybeD.5UTR	fliX	DUF493 domain-containing protein YbeD	small RNA FliX	662660	662667	-	2001911	2001918	-	22	49	254843	23139718	40.7673	9.01743e-20
Hfq_t4rnl1_IP_1	ompF.5UTR:asnS.ompF.IGR	coaE.EST5UTR:G0-16722.AS	5UTR:IGR	5UTR:AS	ompF.5UTR:asnS.ompF.IGR	coaE.EST5UTR:yacM.AS	outer membrane porin F:asparagine&mdash;tRNA ligase:outer membrane porin F	dephospho-CoA kinase:protein YacM	987026	987093	-	113260	113265	-	22	66623	169	23327818	45.5812	4.48477e-22
Hfq_t4rnl1_IP_1	EG10397	G0-8863	mRNA	sRNA	glpG	rprA	rhomboid protease GlpG	small regulatory RNA RprA	3560903	3560924	-	1770469	1770477	+	22	183	5319	23389108	528.634	2.60993e-45
Hfq_t4rnl1_IP_1	panZ.EST5UTR	G0-17102	5UTR	sRNA	panZ.EST5UTR	fliX	acetyl-CoA-bound PanD maturation factor // PanD maturation factor	small RNA FliX	3597930	3597978	+	2001911	2001929	-	22	223	254843	23139544	8.95777	1.44525e-07
Hfq_t4rnl1_IP_1	EG30086:tRNAnn151:rrsC.gltU.TU	tRNAnn103	rRNA:IGR:TU	5UTR	rrsC:rrsC.gltU.IGR:rrsC.gltU.TU	rrsG.5UTR	16S ribosomal RNA:16S ribosomal RNA:tRNA-Glu(UUC):16S ribosomal RNA:tRNA-Glu(UUC)	16S ribosomal RNA	3943342	3943360	+	2731163	2731186	-	22	1983	2295	23390332	113.072	3.92934e-31
Hfq_t4rnl1_IP_1	tRNAnn153:gltU.rrlC.TU	G7047	IGR:TU	sRNA	gltU.rrlC.IGR:gltU.rrlC.TU	dsrA	tRNA-Glu(UUC):23S ribosomal RNA:tRNA-Glu(UUC):23S ribosomal RNA	small regulatory RNA DsrA	3943656	3943671	+	2025223	2025258	-	22	917	99772	23293921	5.60128	0.000552876
Hfq_t4rnl1_IP_1	EG11612	uhpT.EST3UTR:G0-17104	mRNA	3UTR:sRNA	proP	uhpT.EST3UTR:uhpU	osmolyte:H<sup>+</sup> symporter ProP	hexose-6-phosphate:phosphate antiporter:small RNA UhpU	4330610	4330698	+	3845732	3845775	-	22	1145	40199	23353266	11.1622	9.16111e-10
Hfq_t4rnl1_IP_1	G0-9581	G0-8871	sRNA	sRNA	sokC	arcZ	small regulatory RNA antitoxin SokC	small regulatory RNA ArcZ	16824	16960	+	3350693	3350698	+	22	1426	71458	23321726	5.03516	0.00352981
Hfq_t4rnl1_IP_1	dsbG.ahpC.IGR	sucD.EST3UTR:G0-17009	IGR	3UTR:sRNA	dsbG.ahpC.IGR	sucD.EST3UTR:sdhX	protein sulfenic acid reductase and chaperone DsbG:alkyl hydroperoxide reductase, AhpC component	succinyl-CoA synthetase subunit &alpha;:small regulatory RNA SdhX	638516	638659	+	765142	765149	+	22	733	84359	23309518	8.29317	3.57827e-07
Hfq_t4rnl1_IP_1	ldrB.rdlB.IGR:G0-9606	insG.AS	IGR:sRNA	AS	ldrB.rdlB.IGR:rdlB	insG.AS	small toxic polypeptide LdrB:putative antisense regulatory RNA RdlB:putative antisense regulatory RNA RdlB	KpLE2 phage-like element; IS<i>4</i> putative transposase	1269857	1269897	+	4502067	4502161	+	22	428	9968	23384214	120.585	1.38872e-31
Hfq_t4rnl1_IP_1	pyrH.5UTR	G0-17102	5UTR	sRNA	pyrH.5UTR	fliX	UMP kinase	small RNA FliX	191818	191824	+	2001912	2002072	-	22	188	320077	23074345	8.43606	5.38126e-07
Hfq_t4rnl1_IP_1	ompA.5UTR	ygaM.EST3UTR	5UTR	3UTR	ompA.5UTR	ygaM.EST3UTR	outer membrane protein A	DUF883 domain-containing protein YgaM	1020041	1020187	-	2800532	2800536	+	22	44868	1074	23348668	10.6597	2.33263e-09
Hfq_t4rnl1_IP_1	EG10592	uhpT.EST3UTR:G0-17104	mRNA	3UTR:sRNA	mglA	uhpT.EST3UTR:uhpU	D-galactose/methyl-galactoside ABC transporter ATP binding subunit	hexose-6-phosphate:phosphate antiporter:small RNA UhpU	2237805	2237948	-	3845732	3845739	-	22	87	40199	23354324	146.911	1.45516e-32
Hfq_t4rnl1_IP_1	ppk.AS	G0-8871	AS	sRNA	ppk.AS	arcZ	polyphosphate kinase	small regulatory RNA ArcZ	2623314	2623414	-	3350695	3350698	+	22	15	71458	23323137	478.705	7.72175e-40
Hfq_t4rnl1_IP_1	EG12631	G0-16649:fieF.EST5UTR	mRNA	sRNA:5UTR	gntU	cpxQ:fieF.EST5UTR	low-affinity gluconate transporter	small regulatory RNA CpxQ:Zn<sup>2+</sup>/Fe<sup>2+</sup>/Cd<sup>2+</sup> exporter	3576889	3577043	-	4106380	4106387	+	22	137	12013	23382460	312.565	3.9389e-40
Hfq_t4rnl1_IP_1	pdhR.aceE.IGR	glnA.3UTR:glnZ	IGR	3UTR:sRNA	pdhR.aceE.IGR	glnA.3UTR:glnZ	DNA-binding transcriptional dual regulator PdhR:pyruvate dehydrogenase E1 component	adenylyl-[glutamine synthetase] // glutamine synthetase:small regulatory RNA GlnZ	122867	122912	+	4056510	4056598	-	22	8421	7090	23379099	8.61471	1.37004e-07
Hfq_t4rnl1_IP_1	sugE.5UTR	G0-8871	5UTR	sRNA	sugE.5UTR	arcZ		small regulatory RNA ArcZ	4376799	4376897	+	3350693	3350697	+	22	324	71458	23322828	22.162	1.08825e-15
Hfq_t4rnl1_IP_1	G7010	G0-8871	mRNA	sRNA	yebW	arcZ	DUF1482 domain-containing protein YebW	small regulatory RNA ArcZ	1922157	1922229	+	3350690	3350698	+	22	117	71458	23323035	61.3721	1.31859e-24
Hfq_t4rnl1_IP_1	G7297	G0-8871	mRNA	sRNA	tmcA	arcZ	tRNA<sup>Met</sup> cytidine acetyltransferase	small regulatory RNA ArcZ	2594694	2594754	-	3350694	3350697	+	22	251	71458	23322901	28.6076	6.07946e-18
Hfq_t4rnl1_IP_1	ybjG.5UTR	G0-17101:flgL.EST3UTR	5UTR	sRNA:3UTR	ybjG.5UTR	flgO:flgL.EST3UTR	undecaprenyl pyrophosphate phosphatase	small RNA FlgO:flagellar hook-filament junction protein 2	883475	883508	-	1141035	1141063	+	22	335	63517	23330758	24.1222	1.79083e-16
Hfq_t4rnl1_IP_1	tRNAnn103	tRNAnn3:rrsH.ileV.TU:EG30045:tRNAnn5:ileV.alaV.TU	5UTR	IGR:TU:tRNA:IGR:TU	rrsG.5UTR	rrsH.ileV.IGR:rrsH.ileV.TU:ileV:ileV.alaV.IGR:ileV.alaV.TU	16S ribosomal RNA	16S ribosomal RNA:tRNA-Ile(GAU):16S ribosomal RNA:tRNA-Ile(GAU):tRNA-Ile(GAU):tRNA-Ile(GAU):tRNA-Ala(UGC):tRNA-Ile(GAU):tRNA-Ala(UGC)	2731314	2731355	-	225373	225493	+	22	4393	17960	23372257	6.51712	2.90741e-05
Hfq_t4rnl1_IP_1	ompC.5UTR	G0-17079	5UTR	mRNA	ompC.5UTR	ipeX	outer membrane porin C	small RNA IpeX	2312779	2312849	-	574367	574404	-	22	10683	2361	23381566	20.3942	3.48637e-15
Hfq_t4rnl1_IP_1	EG11201	yifL.5UTR:G0-10471:yifL.dapF.TU:EG10209	mRNA	5UTR:mRNA:TU:mRNA	yigA	yifL.5UTR:yifL:yifL.dapF.TU:dapF	DUF484 domain-containing protein YigA	putative lipoprotein YifL:putative lipoprotein YifL:putative lipoprotein YifL:diaminopimelate epimerase:diaminopimelate epimerase	3995745	3996148	+	3994521	3994967	+	22	2997	3607	23388006	47.5974	5.16746e-23
Hfq_t4rnl1_IP_1	EG11008	G0-8878	mRNA	sRNA	tolB	cyaR	Tol-Pal system periplasmic protein TolB	small regulatory RNA CyaR	777834	777863	+	2167162	2167200	+	21	348	20104	23374159	70.1606	5.1409e-25
Hfq_t4rnl1_IP_1	asnS.ompF.IGR	G0-17079	IGR	mRNA	asnS.ompF.IGR	ipeX	asparagine&mdash;tRNA ligase:outer membrane porin F	small RNA IpeX	987046	987093	-	574366	574392	-	21	66624	1049	23326938	7.00924	2.50193e-05
Hfq_t4rnl1_IP_1	ttcC_pg.ynaM.IGR	motA.5UTR:G0-17103	IGR	5UTR:sRNA	ttcC_pg.ynaM.IGR	motA.5UTR:motR	Rac prophage; protein YnaM	motility protein A:small RNA MotR	1434560	1434582	-	1977208	1977246	-	21	1018	41873	23351720	11.5042	2.36819e-09
Hfq_t4rnl1_IP_1	EG11138	dicF.dicB.IGR	mRNA	IGR	nudB	dicF.dicB.IGR	dihydroneopterin triphosphate diphosphatase	Qin prophage; small regulatory RNA DicF:Qin prophage; cell division inhibition protein DicB	1948338	1948382	-	1649405	1649439	+	21	1347	2931	23390333	124.415	2.3321e-30
Hfq_t4rnl1_IP_1	EG10935	G0-8871	mRNA	sRNA	sdiA	arcZ	DNA-binding transcriptional dual regulator SdiA	small regulatory RNA ArcZ	1996512	1996538	-	3350694	3350697	+	21	624	71459	23322528	10.9838	6.45825e-09
Hfq_t4rnl1_IP_1	smpB.EST5UTR	3'ETS<sup><i>leuZ</i></sup>.EST3UTR:G0-16636:3'ETS<sup><i>leuZ</i></sup>	5UTR	3UTR:sRNA:other-ncRNA	smpB.EST5UTR	3'ETS<sup><i>leuZ</i></sup>.EST3UTR:3'ETS-leuZ:3'ETS<sup><i>leuZ</i></sup>	SsrA-binding protein	::	2754835	2754888	+	1991746	1991778	-	21	562	10144	23383905	86.1372	5.82662e-27
Hfq_t4rnl1_IP_1	gcvA.5UTR	sucD.EST3UTR:G0-17009	5UTR	3UTR:sRNA	gcvA.5UTR	sucD.EST3UTR:sdhX	DNA-binding transcriptional dual regulator GcvA	succinyl-CoA synthetase subunit &alpha;:small regulatory RNA SdhX	2942617	2942639	-	765142	765149	+	21	95	84360	23310156	61.0807	4.26351e-23
Hfq_t4rnl1_IP_1	rpsO.truB.TU	G0-8872	TU	sRNA	rpsO.truB.TU	ryhB	30S ribosomal subunit protein S15:tRNA pseudouridine<sup>55</sup> synthase	small regulatory RNA RyhB	3311724	3311786	-	3580922	3580935	-	21	6957	6880	23380774	10.2581	1.85364e-08
Hfq_t4rnl1_IP_1	rpsG.rpsL.TU	uhpT.EST3UTR:G0-17104	TU	3UTR:sRNA	rpsG.rpsL.TU	uhpT.EST3UTR:uhpU	30S ribosomal subunit protein S7:30S ribosomal subunit protein S12	hexose-6-phosphate:phosphate antiporter:small RNA UhpU	3474101	3474197	-	3845731	3845739	-	21	1518	40200	23352893	8.03641	6.49765e-07
Hfq_t4rnl1_IP_1	G7715	G0-8871	mRNA	sRNA	yheO	arcZ	DNA-binding transcriptional regulator YheO	small regulatory RNA ArcZ	3475749	3475773	-	3350664	3350697	+	21	551	71459	23322601	12.4391	6.14377e-10
Hfq_t4rnl1_IP_1	EG10398	G0-16649:fieF.EST5UTR	mRNA	sRNA:5UTR	glpK	cpxQ:fieF.EST5UTR	glycerol kinase	small regulatory RNA CpxQ:Zn<sup>2+</sup>/Fe<sup>2+</sup>/Cd<sup>2+</sup> exporter	4116309	4116324	-	4106380	4106387	+	21	679	12014	23381918	60.1925	9.08128e-24
Hfq_t4rnl1_IP_1	rpsF.5UTR	fimC.fimD.TU	5UTR	TU	rpsF.5UTR	fimC.fimD.TU	30S ribosomal subunit protein S6	type 1 fimbriae periplasmic chaperone:type I fimbriae usher protein	4425024	4425098	+	4545019	4545047	+	21	30621	603	23363387	26.5716	1.73403e-16
Hfq_t4rnl1_IP_1	fimA.fimI.TU_AS	G0-8871	AS	sRNA	fimA.fimI.TU_AS	arcZ	type 1 fimbriae major subunit:putative fimbrial protein FimI	small regulatory RNA ArcZ	4543720	4543731	-	3350693	3350697	+	21	4	71459	23323148	1713.52	3.52681e-43
Hfq_t4rnl1_IP_1	tRNAnn153:gltU.rrlC.TU	EG30039	IGR:TU	tRNA	gltU.rrlC.IGR:gltU.rrlC.TU	glyW	tRNA-Glu(UUC):23S ribosomal RNA:tRNA-Glu(UUC):23S ribosomal RNA	tRNA-Gly(GCC)	3943652	3943671	+	1991910	1992060	-	21	918	59657	23334036	8.94757	2.85024e-07
Hfq_t4rnl1_IP_1	EG30102	tRNAnn3:rrsH.ileV.TU	tRNA	IGR:TU	thrU	rrsH.ileV.IGR:rrsH.ileV.TU	tRNA-Thr(UGU)	16S ribosomal RNA:tRNA-Ile(GAU):16S ribosomal RNA:tRNA-Ile(GAU)	4175386	4175443	+	225337	225346	+	21	4962	11540	23378109	8.57366	5.45773e-07
Hfq_t4rnl1_IP_1	ymiB.rnb.IGR	G0-8871	IGR	sRNA	ymiB.rnb.IGR	arcZ	putative protein YmiB:RNase II	small regulatory RNA ArcZ	1346897	1346924	+	3350678	3350697	+	21	19	71459	23323133	360.741	3.5033e-36
Hfq_t4rnl1_IP_1	EG10543	G0-8863	mRNA	sRNA	lpd	rprA	lipoamide dehydrogenase	small regulatory RNA RprA	127965	128073	+	1770472	1770478	+	21	10713	5320	23378578	8.61419	4.99148e-07
Hfq_t4rnl1_IP_1	G6253	motA.5UTR:G0-17103	mRNA	5UTR:sRNA	ylaC	motA.5UTR:motR	putative inner membrane protein	motility protein A:small RNA MotR	478779	478816	-	1977208	1977230	-	21	796	41873	23351942	14.7128	2.10012e-11
Hfq_t4rnl1_IP_1	ucpA.EST3UTR:EG12133	G0-8871	3UTR:mRNA	sRNA	ucpA.EST3UTR:ucpA	arcZ	oxidoreductase UcpA:oxidoreductase UcpA	small regulatory RNA ArcZ	2543784	2543878	-	3350675	3350697	+	21	559	71459	23322593	12.261	8.07701e-10
Hfq_t4rnl1_IP_1	EG10857	G0-8871	mRNA	sRNA	rnc	arcZ	RNase III	small regulatory RNA ArcZ	2703748	2704092	-	3350690	3350697	+	21	696	71459	23322456	9.84753	4.99854e-08
Hfq_t4rnl1_IP_1	EG30090:tRNAnn3:rrsH.ileV.TU:tRNAnn5:ileV.alaV.TU:EG30010	malG.3UTR	rRNA:IGR:TU:IGR:TU:tRNA	sRNA	rrsH:rrsH.ileV.IGR:rrsH.ileV.TU:ileV.alaV.IGR:ileV.alaV.TU:alaV	malG.3UTR	16S ribosomal RNA:16S ribosomal RNA:tRNA-Ile(GAU):16S ribosomal RNA:tRNA-Ile(GAU):tRNA-Ile(GAU):tRNA-Ala(UGC):tRNA-Ile(GAU):tRNA-Ala(UGC):tRNA-Ala(UGC)	maltose ABC transporter membrane subunit MalG	225312	225517	+	4242531	4242535	-	21	46189	1942	23346480	5.46579	0.00191983
Hfq_t4rnl1_IP_1	EG30059:metU.glnW.TU:EG30030:EG30052	ibpB.EST3UTR	tRNA:TU:tRNA:tRNA	3UTR	metU:metU.glnW.TU:glnW:leuW	ibpB.EST3UTR	tRNA-Met(CAU):tRNA-Met(CAU):tRNA-Gln(UUG):tRNA-Gln(UUG):tRNA-Leu(UAG)	small heat shock protein IbpB	696688	697009	-	3866427	3866497	-	21	8434	9409	23376768	6.18624	0.000207751
Hfq_t4rnl1_IP_1	EG10060	cpxP.3UTR:G0-16649:fieF.EST5UTR	mRNA	3UTR:sRNA:5UTR	araJ	cpxP.3UTR:cpxQ:fieF.EST5UTR	putative transport protein AraJ	periplasmic protein CpxP:small regulatory RNA CpxQ:Zn<sup>2+</sup>/Fe<sup>2+</sup>/Cd<sup>2+</sup> exporter	411752	411799	-	4106367	4106386	+	20	2620	12015	23379977	14.8542	8.78391e-11
Hfq_t4rnl1_IP_1	EG11704	EG31116	mRNA	sRNA	acrB	oxyS	multidrug efflux pump RND permease AcrB	small regulatory RNA OxyS	484301	484391	-	4158278	4158291	-	20	183	14283	23380146	178.898	1.91896e-31
Hfq_t4rnl1_IP_1	ychE.AS	uhpT.EST3UTR:G0-17104	AS	3UTR:sRNA	ychE.AS	uhpT.EST3UTR:uhpU	MarC family putative inner membrane protein YchE	hexose-6-phosphate:phosphate antiporter:small RNA UhpU	1298875	1298884	-	3845731	3845739	-	20	58	40201	23354353	200.324	1.68015e-31
Hfq_t4rnl1_IP_1	EG10462	G0-8878	mRNA	sRNA	htpX	cyaR	protease HtpX	small regulatory RNA CyaR	1912464	1912499	-	2167192	2167200	+	20	372	20105	23374135	62.5055	1.22117e-22
Hfq_t4rnl1_IP_1	yfaQ.yfaT.TU_AS:G7155.AS	uhpT.EST3UTR:G0-17104	AS:AS	3UTR:sRNA	yfaQ.yfaT.TU_AS:yfaS_pg.AS	uhpT.EST3UTR:uhpU	tandem DUF2300 domain-containing protein YfaQ:DUF1175 domain-containing protein YfaT:	hexose-6-phosphate:phosphate antiporter:small RNA UhpU	2331447	2331490	+	3845732	3845739	-	20	24	40201	23354387	484.117	1.57973e-37
Hfq_t4rnl1_IP_1	G7293	G0-8871	mRNA	sRNA	maeB	arcZ	malate dehydrogenase (oxaloacetate-decarboxylating) (NADP<sup>+</sup>)	small regulatory RNA ArcZ	2578333	2578359	-	3350690	3350697	+	20	312	71460	23322840	20.9215	2.26025e-13
Hfq_t4rnl1_IP_1	ftsB.EST5UTR	G0-8871	5UTR	sRNA	ftsB.EST5UTR	arcZ	cell division protein FtsB	small regulatory RNA ArcZ	2872858	2872900	-	3350695	3350698	+	20	326	71460	23322826	20.0231	5.07811e-13
Hfq_t4rnl1_IP_1	serA.5UTR	cpxP.3UTR:G0-16649:fieF.EST5UTR	5UTR	3UTR:sRNA:5UTR	serA.5UTR	cpxP.3UTR:cpxQ:fieF.EST5UTR	phosphoglycerate dehydrogenase	periplasmic protein CpxP:small regulatory RNA CpxQ:Zn<sup>2+</sup>/Fe<sup>2+</sup>/Cd<sup>2+</sup> exporter	3058433	3058456	-	4106361	4106388	+	20	6829	12015	23375768	5.6979	0.00226035
Hfq_t4rnl1_IP_1	G7524	G0-8871	mRNA	sRNA	yqgE	arcZ	DUF179 domain-containing protein YqgE	small regulatory RNA ArcZ	3093212	3093297	+	3350692	3350697	+	20	706	71460	23322446	9.24563	5.78512e-07
Hfq_t4rnl1_IP_1	G7533	EG31116	mRNA	sRNA	mltC	oxyS	membrane-bound lytic murein transglycosylase C	small regulatory RNA OxyS	3104420	3104498	+	4158278	4158286	-	20	602	14283	23379727	54.3818	1.54618e-21
Hfq_t4rnl1_IP_1	EG30065	gltA.5UTR	tRNA	5UTR	pheV	gltA.5UTR	tRNA-Phe(GAA)	citrate synthase	3110413	3110418	+	754604	754664	-	20	1772	8843	23383997	29.8459	1.52301e-16
Hfq_t4rnl1_IP_1	yiaN.AS	G0-8871	AS	sRNA	yiaN.AS	arcZ	2,3-diketo-L-gulonate:Na<sup>+</sup> symporter - membrane subunit	small regulatory RNA ArcZ	3745838	3745872	-	3350694	3350697	+	20	2	71460	23323150	3263.8	2.12079e-42
Hfq_t4rnl1_IP_1	EG10004	tRNAnn158	mRNA	3UTR	dfp	trpT.3UTR	fused 4'-phosphopantothenoylcysteine decarboxylase and phosphopantothenoylcysteine synthetase	tRNA-Trp(CCA)	3813834	3813835	+	3947065	3947067	+	20	454	19592	23374566	52.558	3.3479e-21
Hfq_t4rnl1_IP_1	yidQ.5UTR	G0-8871	5UTR	sRNA	yidQ.5UTR	arcZ	DUF1375 domain-containing putative lipoprotein YidQ	small regulatory RNA ArcZ	3867607	3867622	+	3350690	3350697	+	20	125	71460	23323027	52.2206	1.12748e-20
Hfq_t4rnl1_IP_1	EG10734	G0-17021.AS:G0-10671	mRNA	AS:sRNA	pstS	mgtT.AS:mgrR	phosphate ABC transporter periplasmic binding protein	protein MgtT:small regulatory RNA MgrR	3910540	3910595	-	1622818	1622847	-	20	326	217790	23176496	6.52863	0.000346766
Hfq_t4rnl1_IP_1	EG11473	uhpT.EST3UTR:G0-17104	mRNA	3UTR:sRNA	ubiE	uhpT.EST3UTR:uhpU	bifunctional 2-octaprenyl-6-methoxy-1,4-benzoquinol methylase and demethylmenaquinone methyltransferase	hexose-6-phosphate:phosphate antiporter:small RNA UhpU	4019243	4019280	+	3845732	3845739	-	20	233	40201	23354178	49.8657	1.39841e-20
Hfq_t4rnl1_IP_1	fimA.5UTR	sucD.EST3UTR:G0-17009	5UTR	3UTR:sRNA	fimA.5UTR	sucD.EST3UTR:sdhX	type 1 fimbriae major subunit	succinyl-CoA synthetase subunit &alpha;:small regulatory RNA SdhX	4543012	4543067	+	765142	765148	+	20	681	84361	23309570	8.11476	6.33353e-06
Hfq_t4rnl1_IP_1	EG10314	G0-8871	mRNA	sRNA	fimG	arcZ	type 1 fimbriae minor subunit FimG	small regulatory RNA ArcZ	4548504	4548565	+	3350690	3350697	+	20	58	71460	23323094	112.545	1.5444e-26
Hfq_t4rnl1_IP_1	EG30109	G0-17079	tRNA	mRNA	valT	ipeX	tRNA-Val(UAC)	small RNA IpeX	780764	780804	+	574366	574396	-	20	68581	1050	23324981	6.47826	0.000289698
Hfq_t4rnl1_IP_1	fabG.acpP.TU:acpP.5UTR	ybiE.ybiC.IGR	TU:5UTR	IGR	fabG.acpP.TU:acpP.5UTR	ybiE.ybiC.IGR	3-oxoacyl-[acyl-carrier-protein] reductase FabG:octanoyl-ACP // lipoyl-ACP // <i>cis</i>-&Delta;<sup>5</sup>-dodecenoyl-ACP // <i>trans</i>-&Delta;<sup>2</sup>-cis-&Delta;<sup>5</sup>-dodecenoyl-ACP // succinyl-ACP // <i>cis</i>-&Delta;<SUP>3</SUP>-decenoyl-ACP // 3-oxo-<i>cis</i>-&Delta;<sup>5</sup>-dodecenoyl-ACP // (3<i>R</i>)-hydroxy <i>cis</i> &Delta;<sup>5</sup>-dodecenoyl-ACP // (3<i>R</i>…	protein YbiE	1151560	1151594	+	837436	837507	-	20	9724	3488	23381400	13.7873	3.4819e-10
Hfq_t4rnl1_IP_1	pspG.EST3UTR:G0-16700	EG30042	3UTR:sRNA	tRNA	pspG.EST3UTR:pspH	hisR	phage shock protein G:small regulatory RNA PspH	tRNA-His(GUG)	4263166	4263206	+	3982545	3982587	+	20	12817	6170	23375625	5.91183	0.00122181
Hfq_t4rnl1_IP_1	cfa.5UTR	EG31116	5UTR	sRNA	cfa.5UTR	oxyS	cyclopropane fatty acyl phospholipid synthase	small regulatory RNA OxyS	1741201	1741393	+	4158278	4158289	-	20	6796	14283	23373533	4.81595	0.035464
Hfq_t4rnl1_IP_1	ompC.5UTR	rybB.rcdA.IGR:G0-8880	5UTR	IGR:sRNA	ompC.5UTR	rybB.rcdA.IGR:rybB	outer membrane porin C	small regulatory RNA RybB:RcdA:small regulatory RNA RybB	2312806	2312829	-	887977	888040	-	20	4346	17032	23373234	6.31529	0.000403468
Hfq_t4rnl1_IP_1	cycA.5UTR	G0-16649:fieF.EST5UTR	5UTR	sRNA:5UTR	cycA.5UTR	cpxQ:fieF.EST5UTR	D-serine/alanine/glycine:H<sup>+</sup>symporter	small regulatory RNA CpxQ:Zn<sup>2+</sup>/Fe<sup>2+</sup>/Cd<sup>2+</sup> exporter	4429762	4429875	+	4106381	4106387	+	20	4134	12015	23378463	9.41351	3.73201e-07
Hfq_t4rnl1_IP_1	G7876	G0-16649:fieF.EST5UTR	mRNA	sRNA:5UTR	ytfP	cpxQ:fieF.EST5UTR	&gamma;-glutamylamine cyclotransferase family protein YtfP	small regulatory RNA CpxQ:Zn<sup>2+</sup>/Fe<sup>2+</sup>/Cd<sup>2+</sup> exporter	4448126	4448202	+	4106384	4106388	+	20	704	12015	23381893	55.2858	1.06919e-21
Hfq_t4rnl1_IP_1	EG11896	G0-8878	mRNA	sRNA	plaP	cyaR	putrescine:H+ symporter PlaP	small regulatory RNA CyaR	2086515	2086690	-	2167154	2167200	+	20	456	20105	23374051	50.9912	6.04861e-21
Hfq_t4rnl1_IP_1	EG11009	G0-8863	mRNA	sRNA	tolC	rprA	outer membrane channel TolC	small regulatory RNA RprA	3178416	3178547	+	1770462	1770477	+	20	829	5321	23388462	106.043	2.72877e-27
Hfq_t4rnl1_IP_1	G6083	G0-8871	mRNA	sRNA	insL-1	arcZ		small regulatory RNA ArcZ	15461	15574	+	3350690	3350698	+	20	711	71460	23322441	9.18061	7.02082e-07
Hfq_t4rnl1_IP_1	ompA.5UTR	rnd.5UTR:G0-9384	5UTR	5UTR:other-ncRNA	ompA.5UTR	rnd.5UTR:sroD	outer membrane protein A	RNase D:	1020077	1020187	-	1888016	1888018	-	20	44870	2024	23347718	5.14171	0.0128056
Hfq_t4rnl1_IP_1	G6972	insB-1.AS:G6085.AS	mRNA	AS:AS	dgcJ	insB-1.AS:insB-1.AS	diguanylate cyclase DgcJ	:	1872772	1872995	+	19822	19999	+	20	179	608	23393825	4299.07	7.403e-59
Hfq_t4rnl1_IP_1	fkpA.AS:fkpA.slyX.IGR:slyX.EST5UTR	G0-8871	AS:IGR:5UTR	sRNA	fkpA.AS:fkpA.slyX.IGR:slyX.EST5UTR	arcZ	peptidyl-prolyl <i>cis-trans</i> isomerase FkpA:peptidyl-prolyl <i>cis-trans</i> isomerase FkpA:protein SlyX:protein SlyX	small regulatory RNA ArcZ	3477383	3477565	+	3350666	3350697	+	20	90	71460	23323062	72.5287	3.12202e-23
Hfq_t4rnl1_IP_1	acpP.5UTR	G0-16601	5UTR	sRNA	acpP.5UTR	micL	octanoyl-ACP // lipoyl-ACP // <i>cis</i>-&Delta;<sup>5</sup>-dodecenoyl-ACP // <i>trans</i>-&Delta;<sup>2</sup>-cis-&Delta;<sup>5</sup>-dodecenoyl-ACP // succinyl-ACP // <i>cis</i>-&Delta;<SUP>3</SUP>-decenoyl-ACP // 3-oxo-<i>cis</i>-&Delta;<sup>5</sup>-dodecenoyl-ACP // (3<i>R</i>)-hydroxy <i>cis</i> &Delta;<sup>5</sup>-dodecenoyl-ACP // (3<i>R</i>)-3-hydroxybutanoyl-ACP // <i>trans</i> oct-2-en…	small regulatory RNA MicL-S	1151559	1151607	+	1958440	1958488	-	20	21476	2325	23370811	9.36111	4.23242e-07
Hfq_t4rnl1_IP_1	EG10073	G0-8863	mRNA	sRNA	aroA	rprA	3-phosphoshikimate 1-carboxyvinyltransferase	small regulatory RNA RprA	958800	958910	+	1770461	1770477	+	20	2699	5321	23386592	32.5687	2.73984e-17
Hfq_t4rnl1_IP_1	acs.AS:acs.nrfA.IGR:nrfA.5UTR	cpxP.3UTR:G0-16649:fieF.EST5UTR	AS:IGR:5UTR	3UTR:sRNA:5UTR	acs.AS:acs.nrfA.IGR:nrfA.5UTR	cpxP.3UTR:cpxQ:fieF.EST5UTR	acetyl-CoA synthetase (AMP-forming):acetyl-CoA synthetase (AMP-forming):cytochrome <i>c</i><sub>552</sub> nitrite reductase:cytochrome <i>c</i><sub>552</sub> nitrite reductase	periplasmic protein CpxP:small regulatory RNA CpxQ:Zn<sup>2+</sup>/Fe<sup>2+</sup>/Cd<sup>2+</sup> exporter	4287312	4287744	+	4106358	4106387	+	20	1627	12015	23380970	23.9211	1.08893e-14
Hfq_t4rnl1_IP_1	nlpD.5UTR:pcm.EST3UTR:EG10689	G0-8914	5UTR:3UTR:mRNA	sRNA	nlpD.5UTR:pcm.EST3UTR:pcm	gadY	murein hydrolase activator NlpD:protein-L-isoaspartate <i>O</i>-methyltransferase:protein-L-isoaspartate <i>O</i>-methyltransferase	small regulatory RNA GadY	2868768	2869081	-	3664922	3664969	+	20	2298	33930	23358384	5.99155	0.00100836
Hfq_t4rnl1_IP_1	EG10919	glpX.fpr.IGR	mRNA	IGR	rpsT	glpX.fpr.IGR	30S ribosomal subunit protein S20	fructose-1,6-bisphosphatase 2:flavodoxin/ferredoxin-NADP<sup>+</sup> reductase	21045	21096	-	4114520	4114550	-	19	2283	3021	23389309	64.4339	1.10426e-21
Hfq_t4rnl1_IP_1	EG30083	EG30012	rRNA	tRNA	rrlH	alaX	23S ribosomal RNA	tRNA-Ala(GGC)	228636	228646	+	2518041	2518081	-	19	13672	3977	23376964	8.16872	1.62029e-05
Hfq_t4rnl1_IP_1	EG10060	3'ETS<sup><i>leuZ</i></sup>.EST3UTR:G0-16636:3'ETS<sup><i>leuZ</i></sup>	mRNA	3UTR:sRNA:other-ncRNA	araJ	3'ETS<sup><i>leuZ</i></sup>.EST3UTR:3'ETS-leuZ:3'ETS<sup><i>leuZ</i></sup>	putative transport protein AraJ	::	411708	411710	-	1991746	1991778	-	19	2621	10146	23381846	16.7059	6.43375e-11
Hfq_t4rnl1_IP_1	EG10060	talB.5UTR:EG11556	mRNA	5UTR:mRNA	araJ	talB.5UTR:talB	putative transport protein AraJ	transaldolase B:transaldolase B	412417	412479	-	8213	8262	+	19	8303	2367	23383943	22.6067	2.75748e-13
Hfq_t4rnl1_IP_1	sbcD.5UTR	G0-8871	5UTR	sRNA	sbcD.5UTR	arcZ	ATP-dependent structure-specific DNA nuclease - SbcD subunit	small regulatory RNA ArcZ	416975	416977	-	3350679	3350697	+	19	35	71461	23323117	177.175	5.01518e-28
Hfq_t4rnl1_IP_1	tsx.5UTR	yjfY.EST3UTR	5UTR	3UTR	tsx.5UTR	yjfY.EST3UTR	nucleoside-specific channel-forming protein Tsx	DUF1471 domain-containing protein YjfY	432038	432076	-	4424451	4424470	-	19	579	370	23393664	2074.78	6.45637e-50
Hfq_t4rnl1_IP_1	ldcA.EST5UTR	uhpT.EST3UTR:G0-17104	5UTR	3UTR:sRNA	ldcA.EST5UTR	uhpT.EST3UTR:uhpU	murein tetrapeptide carboxypeptidase	hexose-6-phosphate:phosphate antiporter:small RNA UhpU	1243103	1243110	-	3845731	3845764	-	19	49	40202	23354362	225.257	1.67976e-30
Hfq_t4rnl1_IP_1	EG10035	G0-8871	mRNA	sRNA	aldA	arcZ	aldehyde dehydrogenase A	small regulatory RNA ArcZ	1488607	1488614	+	3350696	3350698	+	19	235	71461	23322917	26.3876	3.09832e-14
Hfq_t4rnl1_IP_1	ynfS.ydfT.IGR	uhpT.EST3UTR:G0-17104	IGR	3UTR:sRNA	ynfS.ydfT.IGR	uhpT.EST3UTR:uhpU	Qin prophage; protein YnfS:Qin prophage; putative antitermination protein Q	hexose-6-phosphate:phosphate antiporter:small RNA UhpU	1642209	1642274	+	3845732	3845739	-	19	779	40202	23353632	14.1685	1.387e-09
Hfq_t4rnl1_IP_1	G370	motA.5UTR:G0-17103	mRNA	5UTR:sRNA	flhA	motA.5UTR:motR	flagellar biosynthesis protein FlhA	motility protein A:small RNA MotR	1964812	1964832	-	1977208	1977209	-	19	167	41875	23352571	63.4479	3.71673e-21
Hfq_t4rnl1_IP_1	EG10706	uhpT.EST3UTR:G0-17104	mRNA	3UTR:sRNA	pgsA	uhpT.EST3UTR:uhpU	CDP-diacylglycerol&mdash;glycerol-3-phosphate 3-phosphatidyltransferase	hexose-6-phosphate:phosphate antiporter:small RNA UhpU	1992704	1992777	-	3845732	3845739	-	19	410	40202	23354001	26.9205	1.58496e-14
Hfq_t4rnl1_IP_1	csrA.5UTR	G7047	5UTR	sRNA	csrA.5UTR	dsrA	carbon storage regulator	small regulatory RNA DsrA	2819201	2819294	-	2025223	2025229	-	19	887	99775	23293951	5.00094	0.0496564
Hfq_t4rnl1_IP_1	cspA.5UTR	G0-10699:G0-10699	5UTR	sRNA:sRNA	cspA.5UTR	sdsN:sdsN	cold shock protein CspA	small regulatory RNA SdsN:small regulatory RNA SdsN	3719939	3719991	+	1997038	1997057	+	19	3678	4442	23386493	27.1975	9.34399e-15
Hfq_t4rnl1_IP_1	EG30049	glpX.fpr.IGR	tRNA	IGR	leuT	glpX.fpr.IGR	tRNA-Leu(CAG)	fructose-1,6-bisphosphatase 2:flavodoxin/ferredoxin-NADP<sup>+</sup> reductase	3982643	3982654	+	4114520	4114527	-	19	20359	3021	23371233	7.21985	0.00012762
Hfq_t4rnl1_IP_1	glmZ.hemY.IGR	G0-8871	IGR	sRNA	glmZ.hemY.IGR	arcZ	small regulatory RNA GlmZ:protein HemY	small regulatory RNA ArcZ	3986615	3986642	+	3350693	3350697	+	19	73	71461	23323079	84.9469	5.59379e-23
Hfq_t4rnl1_IP_1	EG10790	G0-8871	mRNA	sRNA	purA	arcZ	adenylosuccinate synthetase	small regulatory RNA ArcZ	4404731	4404779	+	3350692	3350698	+	19	481	71461	23322671	12.8919	8.3069e-09
Hfq_t4rnl1_IP_1	EG10015	glnA.3UTR:glnZ	mRNA	3UTR:sRNA	rodZ	glnA.3UTR:glnZ	cytoskeleton protein RodZ	adenylyl-[glutamine synthetase] // glutamine synthetase:small regulatory RNA GlnZ	2642734	2642773	-	4056427	4056554	-	19	534	85881	23308198	9.65659	1.20135e-06
Hfq_t4rnl1_IP_1	hflC.EST3UTR	ibpB.EST3UTR	3UTR	3UTR	hflC.EST3UTR	ibpB.EST3UTR	regulator of FtsH protease	small heat shock protein IbpB	4404313	4404319	+	3866427	3866514	-	19	206	10154	23384253	212.409	4.13241e-31
Hfq_t4rnl1_IP_1	EG30084:tRNAnn168:rrsA.ileT.TU	tRNAnn1	rRNA:IGR:TU	5UTR	rrsA:rrsA.ileT.IGR:rrsA.ileT.TU	rrsH.5UTR	16S ribosomal RNA:16S ribosomal RNA:tRNA-Ile(GAU):16S ribosomal RNA:tRNA-Ile(GAU)	16S ribosomal RNA	4037069	4037081	+	223690	223797	+	19	45	52870	23341698	186.408	7.81711e-29
Hfq_t4rnl1_IP_1	tehA.5UTR:EG11883	G0-16649:fieF.EST5UTR	5UTR:mRNA	sRNA:5UTR	tehA.5UTR:tehA	cpxQ:fieF.EST5UTR	tellurite resistance protein:tellurite resistance protein	small regulatory RNA CpxQ:Zn<sup>2+</sup>/Fe<sup>2+</sup>/Cd<sup>2+</sup> exporter	1500543	1500680	+	4106383	4106387	+	19	278	12016	23382319	132.995	2.27642e-27
Hfq_t4rnl1_IP_1	mepS.5UTR	G0-8871	5UTR	sRNA	mepS.5UTR	arcZ	peptidoglycan endopeptidase/peptidoglycan L,D-carboxypeptidase	small regulatory RNA ArcZ	2269520	2269890	+	3350695	3350697	+	19	1105	71461	23322047	5.61163	0.00267867
Hfq_t4rnl1_IP_1	EG10891	G0-16636:3'ETS<sup><i>leuZ</i></sup>	mRNA	sRNA:other-ncRNA	rpmG	3'ETS-leuZ:3'ETS<sup><i>leuZ</i></sup>	50S ribosomal subunit protein L33	:	3811284	3811394	-	1991748	1991768	-	19	6584	10146	23377883	6.64927	0.000483416
Hfq_t4rnl1_IP_1	ytfQ.ytfR.TU	G0-8871	TU	sRNA	ytfQ.ytfR.TU	arcZ	galactofuranose ABC transporter periplasmic binding protein:galactofuranose ABC transporter putative ATP binding subunit	small regulatory RNA ArcZ	4450931	4451033	+	3350665	3350697	+	19	163	71461	23322989	38.0436	5.11101e-17
Hfq_t4rnl1_IP_1	EG12183:ampG-int	G0-8871	mRNA:sRNA	sRNA	ampG:ampG-int	arcZ	muropeptide:H<sup>+</sup> symporter:	small regulatory RNA ArcZ	452386	452449	-	3350688	3350697	+	19	543	71461	23322609	11.4199	6.65024e-08
Hfq_t4rnl1_IP_1	G7212	G0-8871	mRNA	sRNA	fadJ	arcZ	multifunctional 3-hydroxyacyl-CoA dehydrogenase/3-hydroxyacyl-CoA epimerase/enoyl-CoA hydratase FadJ	small regulatory RNA ArcZ	2457452	2457580	-	3350696	3350698	+	19	98	71461	23323054	63.2767	7.87304e-21
Hfq_t4rnl1_IP_1	EG11381	G7047	mRNA	sRNA	glgS	dsrA	surface composition regulator	small regulatory RNA DsrA	3191751	3191849	-	2025223	2025261	-	19	365	99775	23294473	12.1532	2.58548e-08
Hfq_t4rnl1_IP_1	EG30102	ibpB.EST3UTR	tRNA	3UTR	thrU	ibpB.EST3UTR	tRNA-Thr(UGU)	small heat shock protein IbpB	4175392	4175425	+	3866426	3866491	-	19	4964	9411	23380238	9.509	1.23058e-06
Hfq_t4rnl1_IP_1	EG10673	fadA.fre.IGR	mRNA	IGR	ompT	fadA.fre.IGR	DLP12 prophage; omptin family outer membrane protease OmpT	3-ketoacyl-CoA thiolase:NAD(P)H-flavin reductase	584669	584781	-	4027234	4027251	-	19	12823	1046	23380744	33.12	2.74279e-16
Hfq_t4rnl1_IP_1	G6889:nemR.nemA.TU:G6890	uhpT.EST3UTR:G0-17104	mRNA:TU:mRNA	3UTR:sRNA	nemR:nemR.nemA.TU:nemA	uhpT.EST3UTR:uhpU	DNA-binding transcriptional repressor NemR:DNA-binding transcriptional repressor NemR:<i>N</i>-ethylmaleimide reductase:<i>N</i>-ethylmaleimide reductase	hexose-6-phosphate:phosphate antiporter:small RNA UhpU	1726599	1726668	+	3845732	3845774	-	19	168	40202	23354243	65.6996	1.92559e-21
Hfq_t4rnl1_IP_1	G7189	G0-8871	mRNA	sRNA	yfbV	arcZ	PF04217 family membrane protein YfbV	small regulatory RNA ArcZ	2413094	2413198	-	3350690	3350697	+	19	456	71461	23322696	13.5987	3.3083e-09
Hfq_t4rnl1_IP_1	fxsA.5UTR:G7832	uhpT.EST3UTR:G0-17104	5UTR:mRNA	3UTR:sRNA	fxsA.5UTR:fxsA	uhpT.EST3UTR:uhpU	protein FxsA:protein FxsA	hexose-6-phosphate:phosphate antiporter:small RNA UhpU	4368657	4368785	+	3845732	3845763	-	19	281	40202	23354130	39.2793	1.83185e-17
Hfq_t4rnl1_IP_1	EG11502:rcsF.EST5UTR:metQ.EST3UTR	sucD.EST3UTR:G0-17009	mRNA:5UTR:3UTR	3UTR:sRNA	rcsF:rcsF.EST5UTR:metQ.EST3UTR	sucD.EST3UTR:sdhX	sensor lipoprotein RcsF:sensor lipoprotein RcsF:L-methionine/D-methionine ABC transporter membrane anchored binding protein	succinyl-CoA synthetase subunit &alpha;:small regulatory RNA SdhX	219912	220073	-	765142	765148	+	19	544	84362	23309707	9.65039	1.20839e-06
Hfq_t4rnl1_IP_1	EG10901	uhpT.EST3UTR:G0-17104	mRNA	3UTR:sRNA	rpsB	uhpT.EST3UTR:uhpU	30S ribosomal subunit protein S2	hexose-6-phosphate:phosphate antiporter:small RNA UhpU	189865	189917	+	3845731	3845739	-	19	1668	40202	23352743	6.6168	0.000551381
Hfq_t4rnl1_IP_1	tcyP.5UTR	mgtL.mgtA.TU	5UTR	TU	tcyP.5UTR	mgtL.mgtA.TU	cystine/sulfocysteine:cation symporter	leader peptide MgtL:Mg<sup>2+</sup> importing P-type ATPase	1810880	1810912	+	4467530	4467531	+	19	1036	15384	23378193	27.8699	6.5559e-15
Hfq_t4rnl1_IP_1	EG10670:ompC.5UTR:micF.ompC.IGR	fadA.fre.IGR	mRNA:5UTR:IGR	IGR	ompC:ompC.5UTR:micF.ompC.IGR	fadA.fre.IGR	outer membrane porin C:outer membrane porin C:small regulatory RNA MicF:outer membrane porin C	3-ketoacyl-CoA thiolase:NAD(P)H-flavin reductase	2312676	2312939	-	4027233	4027292	-	19	22493	1046	23371074	18.8735	7.84078e-12
Hfq_t4rnl1_IP_1	EG10241	G0-8878	mRNA	sRNA	dnaK	cyaR	chaperone protein DnaK	small regulatory RNA CyaR	13705	13748	+	2167164	2167200	+	18	927	20107	23373580	22.572	2.74247e-12
Hfq_t4rnl1_IP_1	EG30024	malG.3UTR	tRNA	sRNA	aspU	malG.3UTR	tRNA-Asp(GUC)	maltose ABC transporter membrane subunit MalG	228928	228976	+	4242531	4242538	-	18	36155	1945	23356514	5.9785	0.00741559
Hfq_t4rnl1_IP_1	frmB.AS:frmB.frmA.TU_AS	G0-8871	AS:AS	sRNA	frmB.AS:frmB.frmA.TU_AS	arcZ	<i>S</i>-formylglutathione hydrolase FrmB:<i>S</i>-formylglutathione hydrolase FrmB:<i>S</i>-(hydroxymethyl)glutathione dehydrogenase	small regulatory RNA ArcZ	378329	378388	+	3350667	3350698	+	18	25	71462	23323127	234.987	5.60018e-28
Hfq_t4rnl1_IP_1	sbcC.EST3UTR	cpxP.3UTR:G0-16649:fieF.EST5UTR	3UTR	3UTR:sRNA:5UTR	sbcC.EST3UTR	cpxP.3UTR:cpxQ:fieF.EST5UTR	ATP-dependent structure-specific DNA nuclease - SbcC subunit	periplasmic protein CpxP:small regulatory RNA CpxQ:Zn<sup>2+</sup>/Fe<sup>2+</sup>/Cd<sup>2+</sup> exporter	412505	412531	-	4106379	4106386	+	18	4610	12017	23377987	7.59596	5.90893e-05
Hfq_t4rnl1_IP_1	EG10153	G0-8871	mRNA	sRNA	moeA	arcZ	molybdopterin molybdotransferase	small regulatory RNA ArcZ	865567	865575	-	3350690	3350697	+	18	177	71462	23322975	33.1901	6.8508e-15
Hfq_t4rnl1_IP_1	EG11405	G0-17021.AS:G0-10671	mRNA	AS:sRNA	cydD	mgtT.AS:mgrR	glutathione/L-cysteine ABC exporter subunit CydD	protein MgtT:small regulatory RNA MgrR	930744	930795	-	1622817	1622835	-	18	221	217792	23176601	8.66738	3.786e-05
Hfq_t4rnl1_IP_1	G6501	G0-8871	mRNA	sRNA	rlmI	arcZ	23S rRNA m<sup>5</sup>C1962 methyltransferase	small regulatory RNA ArcZ	1029846	1029898	-	3350679	3350697	+	18	182	71462	23322970	32.2782	1.08751e-14
Hfq_t4rnl1_IP_1	EG10674	cpxP.3UTR:G0-16649:fieF.EST5UTR	mRNA	3UTR:sRNA:5UTR	oppA	cpxP.3UTR:cpxQ:fieF.EST5UTR	oligopeptide ABC transporter periplasmic binding protein	periplasmic protein CpxP:small regulatory RNA CpxQ:Zn<sup>2+</sup>/Fe<sup>2+</sup>/Cd<sup>2+</sup> exporter	1301204	1301221	+	4106353	4106387	+	18	2345	12017	23380252	14.9342	2.86095e-09
Hfq_t4rnl1_IP_1	EG10926	G0-8871	mRNA	sRNA	sbcB	arcZ	exodeoxyribonuclease I	small regulatory RNA ArcZ	2082823	2082886	+	3350695	3350697	+	18	97	71462	23323055	60.5635	3.54914e-19
Hfq_t4rnl1_IP_1	EG12434	G0-8871	mRNA	sRNA	ygiM	arcZ	putative signal transduction protein (SH3 domain)	small regulatory RNA ArcZ	3201306	3201383	+	3350680	3350697	+	18	105	71462	23323047	55.9491	1.28093e-18
Hfq_t4rnl1_IP_1	yhaI.EST3UTR	G0-8871	3UTR	sRNA	yhaI.EST3UTR	arcZ	putative inner membrane protein	small regulatory RNA ArcZ	3253302	3253336	+	3350695	3350698	+	18	3	71462	23323149	1958.23	1.30491e-36
Hfq_t4rnl1_IP_1	EG12802	uhpT.EST3UTR:G0-17104	mRNA	3UTR:sRNA	yrbG	uhpT.EST3UTR:uhpU	putative transport protein YrbG	hexose-6-phosphate:phosphate antiporter:small RNA UhpU	3340424	3340426	+	3845732	3845773	-	18	87	40203	23354324	120.188	2.19727e-24
Hfq_t4rnl1_IP_1	G0-8872	3'ETS<sup><i>leuZ</i></sup>.EST3UTR:G0-16636:3'ETS<sup><i>leuZ</i></sup>	sRNA	3UTR:sRNA:other-ncRNA	ryhB	3'ETS<sup><i>leuZ</i></sup>.EST3UTR:3'ETS-leuZ:3'ETS<sup><i>leuZ</i></sup>	small regulatory RNA RyhB	::	3581004	3581016	-	1991747	1991766	-	18	3717	10147	23380750	11.1584	3.61039e-07
Hfq_t4rnl1_IP_1	yhhA.AS	G0-17102	AS	sRNA	yhhA.AS	fliX	DUF2756 domain-containing protein YhhA	small RNA FliX	3587254	3587276	-	2001911	2001918	-	18	36	254847	23139731	45.3993	5.73815e-16
Hfq_t4rnl1_IP_1	mgtA.ridA.IGR	uhpT.EST3UTR:G0-17104	IGR	3UTR:sRNA	mgtA.ridA.IGR	uhpT.EST3UTR:uhpU	Mg<sup>2+</sup> importing P-type ATPase:enamine/imine deaminase, redox-regulated chaperone	hexose-6-phosphate:phosphate antiporter:small RNA UhpU	4470472	4470482	+	3845732	3845739	-	18	62	40203	23354349	168.651	1.01446e-26
Hfq_t4rnl1_IP_1	EG10938	G0-16649:fieF.EST5UTR	mRNA	sRNA:5UTR	secD	cpxQ:fieF.EST5UTR	Sec translocon accessory complex subunit SecD	small regulatory RNA CpxQ:Zn<sup>2+</sup>/Fe<sup>2+</sup>/Cd<sup>2+</sup> exporter	427663	427721	+	4106383	4106387	+	18	4096	12017	23378501	8.54935	2.71942e-05
Hfq_t4rnl1_IP_1	EG10888	EG12313	mRNA	mRNA	rpmD	zapD	50S ribosomal subunit protein L30	cell division factor ZapD	3444656	3444701	-	112579	112582	-	18	11918	352	23382344	100.326	1.4589e-23
Hfq_t4rnl1_IP_1	EG11133	sucD.EST3UTR:G0-17009	mRNA	3UTR:sRNA	nlpC	sucD.EST3UTR:sdhX	NlpC/P60 family lipoprotein NlpC	succinyl-CoA synthetase subunit &alpha;:small regulatory RNA SdhX	1792267	1792300	-	765095	765148	+	18	86	97196	23297332	50.1686	1.18706e-17
Hfq_t4rnl1_IP_1	G7039	G0-8883	mRNA	sRNA	tcyJ	sdsR	cystine ABC transporter periplasmic binding protein	small regulatory RNA SdsR	2000227	2000392	-	1923104	1923106	-	18	4225	3739	23386650	26.6476	1.40934e-13
Hfq_t4rnl1_IP_1	EG12025	G0-8871	mRNA	sRNA	sanA	arcZ	DUF218 domain-containing protein SanA	small regulatory RNA ArcZ	2233439	2233519	+	3350680	3350697	+	18	330	71462	23322822	17.8018	2.13103e-10
Hfq_t4rnl1_IP_1	flhD.5UTR	G0-16649:fieF.EST5UTR	5UTR	sRNA:5UTR	flhD.5UTR	cpxQ:fieF.EST5UTR	DNA-binding transcriptional dual regulator FlhD	small regulatory RNA CpxQ:Zn<sup>2+</sup>/Fe<sup>2+</sup>/Cd<sup>2+</sup> exporter	1978239	1978395	-	4106385	4106387	+	18	3811	12017	23378786	9.18881	8.54976e-06
Hfq_t4rnl1_IP_1	ykgJ.AS:ykgJ.ecpE.IGR	G0-17021.AS:G0-10671	AS:IGR	AS:sRNA	ykgJ.AS:ykgJ.ecpE.IGR	mgtT.AS:mgrR	putative metal-chelating domain-containing protein YkgJ:putative metal-chelating domain-containing protein YkgJ:putative fimbrial chaperone EcpE	protein MgtT:small regulatory RNA MgrR	304103	304337	+	1622817	1622847	-	18	247	217792	23176575	7.75502	0.000206379
Hfq_t4rnl1_IP_1	EG30055:tRNAnn36:lysT.valT.TU:EG30109	tRNAnn151:rrsC.gltU.TU	tRNA:IGR:TU:tRNA	IGR:TU	lysT:lysT.valT.IGR:lysT.valT.TU:valT	rrsC.gltU.IGR:rrsC.gltU.TU	tRNA-Lys(UUU):tRNA-Lys(UUU):tRNA-Val(UAC):tRNA-Lys(UUU):tRNA-Val(UAC):tRNA-Val(UAC)	16S ribosomal RNA:tRNA-Glu(UUC):16S ribosomal RNA:tRNA-Glu(UUC)	780554	780815	+	3943376	3943383	+	18	76582	375	23317657	14.615	5.65511e-09
Hfq_t4rnl1_IP_1	ftsB.EST5UTR	cpxP.3UTR:G0-16649:fieF.EST5UTR	5UTR	3UTR:sRNA:5UTR	ftsB.EST5UTR	cpxP.3UTR:cpxQ:fieF.EST5UTR	cell division protein FtsB	periplasmic protein CpxP:small regulatory RNA CpxQ:Zn<sup>2+</sup>/Fe<sup>2+</sup>/Cd<sup>2+</sup> exporter	2872727	2872901	-	4106379	4106387	+	18	774	12017	23381823	45.2495	1.53559e-17
Hfq_t4rnl1_IP_1	yshB.hemN.IGR	ykgH.EST3UTR	IGR	3UTR	yshB.hemN.IGR	ykgH.EST3UTR	uncharacterized protein YshB:coproporphyrinogen III dehydrogenase	uncharacterized protein YkgH	4053449	4053509	-	324603	324629	-	18	427	8915	23385272	110.577	2.38505e-24
Hfq_t4rnl1_IP_1	rpsB.5UTR:EG10901	EG10817	5UTR:mRNA	mRNA	rpsB.5UTR:rpsB	rbsD	30S ribosomal subunit protein S2:30S ribosomal subunit protein S2	D-ribose pyranase	189866	189894	+	3933346	3933645	+	18	821	2615	23391178	196.115	7.37564e-29
Hfq_t4rnl1_IP_1	G7743	G0-8871	mRNA	sRNA	hslR	arcZ	heat shock protein Hsp15	small regulatory RNA ArcZ	3529457	3529513	+	3350666	3350697	+	18	278	71462	23322874	21.1317	1.2413e-11
Hfq_t4rnl1_IP_1	tsr.EST3UTR:lgoT.AS	EG11034	3UTR:AS	mRNA	tsr.EST3UTR:lgoT.AS	tsr	methyl-accepting chemotaxis protein Tsr:galactonate:H+ symporter	methyl-accepting chemotaxis protein Tsr	4593343	4593494	+	4592239	4592420	+	18	4756	3023	23386835	29.2795	2.75701e-14
Hfq_t4rnl1_IP_1	G7538:yghG.EST5UTR:pppA.EST3UTR:G7539	sucD.EST3UTR:G0-17009	mRNA:5UTR:3UTR:mRNA	3UTR:sRNA	yghG:yghG.EST5UTR:pppA.EST3UTR:pppA	sucD.EST3UTR:sdhX	lipoprotein YghG:lipoprotein YghG:prepilin peptidase:prepilin peptidase	succinyl-CoA synthetase subunit &alpha;:small regulatory RNA SdhX	3113466	3113583	-	765101	765149	+	18	176	84363	23310075	28.2587	1.12763e-13
Hfq_t4rnl1_IP_1	G7619	G0-8863	mRNA	sRNA	yhaJ	rprA	DNA-binding transcriptional activator YhaJ	small regulatory RNA RprA	3253923	3254210	-	1770470	1770476	+	18	1906	5323	23387385	41.493	6.34192e-17
Hfq_t4rnl1_IP_1	EG10034	uhpT.EST3UTR:G0-17104	mRNA	3UTR:sRNA	alaS	uhpT.EST3UTR:uhpU	alanine&mdash;tRNA ligase/DNA-binding transcriptional repressor	hexose-6-phosphate:phosphate antiporter:small RNA UhpU	2821766	2821991	-	3845731	3845739	-	18	1117	40203	23353294	9.36071	6.85544e-06
Hfq_t4rnl1_IP_1	tRNAnn1	tRNAnn176:rrsB.gltT.TU	5UTR	IGR:TU	rrsH.5UTR	rrsB.gltT.IGR:rrsB.gltT.TU	16S ribosomal RNA	16S ribosomal RNA:tRNA-Glu(UUC):16S ribosomal RNA:tRNA-Glu(UUC)	223623	223675	+	4168230	4168263	+	17	43369	99	23351147	92.4576	5.72813e-21
Hfq_t4rnl1_IP_1	EG11035	G0-8878	mRNA	sRNA	tsx	cyaR	nucleoside-specific channel-forming protein Tsx	small regulatory RNA CyaR	431173	431197	-	2167199	2167200	+	17	154	20108	23374353	128.321	1.41021e-23
Hfq_t4rnl1_IP_1	sdhC.ybgU.IGR	G0-8871	IGR	sRNA	sdhC.ybgU.IGR	arcZ	succinate:quinone oxidoreductase, membrane protein SdhC:protein YbgU	small regulatory RNA ArcZ	754809	754890	-	3350663	3350697	+	17	24	71463	23323128	231.176	4.58229e-26
Hfq_t4rnl1_IP_1	EG10184	G0-8871	mRNA	sRNA	cysB	arcZ	DNA-binding transcriptional dual regulator CysB	small regulatory RNA ArcZ	1334201	1334224	+	3350693	3350697	+	17	474	71463	23322678	11.7049	7.86771e-07
Hfq_t4rnl1_IP_1	ttcC_pg.ynaM.IGR	ykgH.EST3UTR	IGR	3UTR	ttcC_pg.ynaM.IGR	ykgH.EST3UTR	Rac prophage; protein YnaM	uncharacterized protein YkgH	1434572	1434574	-	324602	324629	-	17	1022	8916	23384677	43.6274	4.62501e-16
Hfq_t4rnl1_IP_1	flxA.ydfW.IGR	uhpT.EST3UTR:G0-17104	IGR	3UTR:sRNA	flxA.ydfW.IGR	uhpT.EST3UTR:uhpU	Qin prophage; PF14282 family protein FlxA:Qin prophage; protein YdfW	hexose-6-phosphate:phosphate antiporter:small RNA UhpU	1646814	1646875	+	3845732	3845774	-	17	843	40204	23353568	11.714	8.65671e-07
Hfq_t4rnl1_IP_1	G6984	G0-8871	mRNA	sRNA	leuE	arcZ	leucine exporter	small regulatory RNA ArcZ	1880501	1880586	-	3350693	3350697	+	17	128	71463	23323024	43.3454	1.31365e-15
Hfq_t4rnl1_IP_1	G0-16636:3'ETS<sup><i>leuZ</i></sup>	ompF.5UTR	sRNA:other-ncRNA	5UTR	3'ETS-leuZ:3'ETS<sup><i>leuZ</i></sup>	ompF.5UTR	:	outer membrane porin F	1991777	1991800	-	987013	987066	-	17	1721	23367	23369527	9.87905	1.12578e-05
Hfq_t4rnl1_IP_1	EG30020	tRNAnn70.AS	tRNA	AS	asnT	serU.3UTR.AS	tRNA-Asn(GUU)	tRNA-Ser(CGA)	2044549	2044600	+	2043176	2043181	+	17	15782	2673	23376160	9.42022	2.28077e-05
Hfq_t4rnl1_IP_1	EG10108	G0-8871	mRNA	sRNA	bcp	arcZ	thiol peroxidase	small regulatory RNA ArcZ	2600742	2600747	+	3350689	3350697	+	17	443	71463	23322709	12.524	3.48084e-07
Hfq_t4rnl1_IP_1	EG10914	xylB.xylA.TU	mRNA	TU	rpsO	xylB.xylA.TU	30S ribosomal subunit protein S15	xylulokinase:xylose isomerase	3311606	3311643	-	3729386	3729391	-	17	5265	2385	23386965	31.6618	8.72205e-14
Hfq_t4rnl1_IP_1	tRNAnn153:gltU.rrlC.TU	tRNAnn173:rrlA.rrfA.TU	IGR:TU	IGR:TU	gltU.rrlC.IGR:gltU.rrlC.TU	rrlA.rrfA.IGR:rrlA.rrfA.TU	tRNA-Glu(UUC):23S ribosomal RNA:tRNA-Glu(UUC):23S ribosomal RNA	23S ribosomal RNA:5S ribosomal RNA:23S ribosomal RNA:5S ribosomal RNA	3943652	3943671	+	4040455	4040460	+	17	922	28	23393665	15404.9	3.19463e-57
Hfq_t4rnl1_IP_1	trxA.5UTR	G0-8871	5UTR	sRNA	trxA.5UTR	arcZ	oxidized thioredoxin // thioredoxin 1	small regulatory RNA ArcZ	3965649	3965694	+	3350695	3350697	+	17	636	71463	23322516	8.7234	8.43646e-05
Hfq_t4rnl1_IP_1	EG11459	cpxP.3UTR:G0-16649:fieF.EST5UTR	mRNA	3UTR:sRNA:5UTR	yifK	cpxP.3UTR:cpxQ:fieF.EST5UTR	putative transporter YifK	periplasmic protein CpxP:small regulatory RNA CpxQ:Zn<sup>2+</sup>/Fe<sup>2+</sup>/Cd<sup>2+</sup> exporter	3981974	3981991	+	4106366	4106387	+	17	263	12018	23382334	125.762	1.35796e-23
Hfq_t4rnl1_IP_1	yjdM.EST5UTR	uhpT.EST3UTR:G0-17104	5UTR	3UTR:sRNA	yjdM.EST5UTR	uhpT.EST3UTR:uhpU	zinc ribbon domain-containing protein YjdM	hexose-6-phosphate:phosphate antiporter:small RNA UhpU	4326741	4326798	-	3845731	3845762	-	17	562	40204	23353849	17.5712	1.5137e-09
Hfq_t4rnl1_IP_1	dcuA.5UTR	motA.5UTR:G0-17103	5UTR	5UTR:sRNA	dcuA.5UTR	motA.5UTR:motR	C4-dicarboxylate transporter DcuA	motility protein A:small RNA MotR	4366773	4366788	-	1977207	1977230	-	17	1408	41877	23351330	6.73259	0.00360603
Hfq_t4rnl1_IP_1	ppa.5UTR	EG30063	5UTR	sRNA	ppa.5UTR	micF	inorganic pyrophosphatase	small regulatory RNA MicF	4449669	4449688	-	2313163	2313177	+	17	4370	6847	23383398	13.2854	1.07655e-07
Hfq_t4rnl1_IP_1	EG10673	allE.EST3UTR	mRNA	3UTR	ompT	allE.EST3UTR	DLP12 prophage; omptin family outer membrane protease OmpT	(S)-ureidoglycine aminohydrolase	584655	584686	-	543192	543210	-	17	2178	5356	23387081	34.0821	2.59926e-14
Hfq_t4rnl1_IP_1	EG10532	G0-8863	mRNA	sRNA	leuS	rprA	leucine&mdash;tRNA ligase	small regulatory RNA RprA	672740	672810	-	1770473	1770478	+	17	1105	5324	23388186	67.5842	3.10121e-19
Hfq_t4rnl1_IP_1	EG30103	ibpB.EST3UTR	tRNA	3UTR	thrV	ibpB.EST3UTR	tRNA-Thr(GGU)	small heat shock protein IbpB	3423407	3423655	-	3866426	3866433	-	17	5228	9413	23379974	8.07661	0.000231085
Hfq_t4rnl1_IP_1	EG10426	G0-8871	mRNA	sRNA	helD	arcZ	DNA helicase IV	small regulatory RNA ArcZ	1024609	1024799	+	3350695	3350697	+	17	232	71463	23322920	23.9146	1.45025e-11
Hfq_t4rnl1_IP_1	cpdB.AS	G0-8871	AS	sRNA	cpdB.AS	arcZ	2',3'-cyclic-nucleotide 2'-phosphodiesterase/3'-nucleotidase	small regulatory RNA ArcZ	4436454	4436557	+	3350689	3350697	+	17	40	71463	23323112	138.706	4.03077e-23
Hfq_t4rnl1_IP_1	EG12611	uhpT.EST3UTR:G0-17104	mRNA	3UTR:sRNA	yabQ	uhpT.EST3UTR:uhpU	protein YabQ	hexose-6-phosphate:phosphate antiporter:small RNA UhpU	59122	59281	+	3845732	3845775	-	17	252	40204	23354159	39.1871	4.14301e-15
Hfq_t4rnl1_IP_1	EG10459	G0-8863	mRNA	sRNA	hsdR	rprA	type I restriction enzyme EcoKI endonuclease subunit	small regulatory RNA RprA	4586766	4586899	-	1770470	1770477	+	17	546	5324	23388745	136.781	2.50844e-24
Hfq_t4rnl1_IP_1	EG10179	uhpT.EST3UTR:G0-17104	mRNA	3UTR:sRNA	cyoB	uhpT.EST3UTR:uhpU	cytochrome <i>bo</i><sub>3</sub> subunit 1	hexose-6-phosphate:phosphate antiporter:small RNA UhpU	449251	449395	-	3845732	3845762	-	17	1686	40204	23352725	5.85679	0.0266278
Hfq_t4rnl1_IP_1	cydA.mngB.IGR	G0-8871	IGR	sRNA	cydA.mngB.IGR	arcZ	cytochrome <i>bd</i>-I subunit 1:&alpha;-mannosidase	small regulatory RNA ArcZ	770852	770915	-	3350678	3350697	+	17	19	71463	23323133	292.012	2.63677e-27
Hfq_t4rnl1_IP_1	EG11344	G0-8871	mRNA	sRNA	mnmA	arcZ	tRNA-specific 2-thiouridylase	small regulatory RNA ArcZ	1193089	1193112	-	3350680	3350697	+	17	870	71463	23322282	6.37704	0.00832038
Hfq_t4rnl1_IP_1	EG11392	3'ETS<sup><i>leuZ</i></sup>.EST3UTR:G0-16636:3'ETS<sup><i>leuZ</i></sup>	mRNA	3UTR:sRNA:other-ncRNA	nhaB	3'ETS<sup><i>leuZ</i></sup>.EST3UTR:3'ETS-leuZ:3'ETS<sup><i>leuZ</i></sup>	Na<sup>+</sup>:H<sup>+</sup> antiporter NhaB	::	1233188	1233343	-	1991746	1991779	-	17	1215	10148	23383252	32.2402	6.76617e-14
Hfq_t4rnl1_IP_1	EG11342	G0-8871	mRNA	sRNA	ychE	arcZ	MarC family putative inner membrane protein YchE	small regulatory RNA ArcZ	1299080	1299158	+	3350678	3350697	+	17	521	71463	23322631	10.649	4.166e-06
Hfq_t4rnl1_IP_1	malM.AS	sucD.EST3UTR:G0-17009	AS	3UTR:sRNA	malM.AS	sucD.EST3UTR:sdhX	maltose regulon periplasmic protein	succinyl-CoA synthetase subunit &alpha;:small regulatory RNA SdhX	4250335	4250467	-	765135	765148	+	17	176	84364	23310075	26.6884	2.90687e-12
Hfq_t4rnl1_IP_1	EG10880	EG10915	mRNA	mRNA	rplS	rpsP	50S ribosomal subunit protein L19	30S ribosomal subunit protein S16	2744187	2744355	-	2745913	2745990	-	17	9441	8822	23376352	4.77134	0.0298733
Hfq_t4rnl1_IP_1	EG10909	tsgA.EST3UTR	mRNA	3UTR	rpsJ	tsgA.EST3UTR	30S ribosomal subunit protein S10	putative transporter TsgA	3452708	3453194	-	3493788	3493789	+	17	85257	421	23308937	11.0398	2.52307e-06
Hfq_t4rnl1_IP_1	insH-7.EST5UTR:wbbK.insH-7.IGR	insH-7.gnd.IGR	5UTR:IGR	IGR	insH-7.EST5UTR:wbbK.insH-7.IGR	insH-7.gnd.IGR	:putative glycosyltransferase WbbK	6-phosphogluconate dehydrogenase, decarboxylating	2102951	2103269	-	2101367	2101684	-	17	2020	2445	23390150	80.5103	1.60034e-20
Hfq_t4rnl1_IP_1	EG10652	G0-8871	mRNA	sRNA	nhaA	arcZ	Na<sup>+</sup>:H<sup>+</sup> antiporter NhaA	small regulatory RNA ArcZ	18615	18643	+	3350677	3350697	+	16	558	71464	23322594	9.35783	0.000114878
Hfq_t4rnl1_IP_1	EG10055	G0-8914	mRNA	sRNA	araD	gadY	L-ribulose-5-phosphate 4-epimerase AraD	small regulatory RNA GadY	65968	65997	-	3664945	3664969	+	16	1236	33934	23359446	8.91105	0.000208661
Hfq_t4rnl1_IP_1	gcd.cueO.IGR	uhpT.EST3UTR:G0-17104	IGR	3UTR:sRNA	gcd.cueO.IGR	uhpT.EST3UTR:uhpU	quinoprotein glucose dehydrogenase:multicopper oxidase CueO	hexose-6-phosphate:phosphate antiporter:small RNA UhpU	138683	138696	-	3845732	3845739	-	16	55	40205	23354356	168.984	3.13326e-23
Hfq_t4rnl1_IP_1	G6489	EG31116	mRNA	sRNA	uup	oxyS	ATP-binding protein Uup	small regulatory RNA OxyS	1011048	1011076	+	4158278	4158286	-	16	223	14287	23380106	117.414	1.98464e-21
Hfq_t4rnl1_IP_1	G364	uhpT.EST3UTR:G0-17104	mRNA	3UTR:sRNA	flgH	uhpT.EST3UTR:uhpU	flagellar L-ring protein	hexose-6-phosphate:phosphate antiporter:small RNA UhpU	1135715	1135737	+	3845732	3845755	-	16	824	40205	23353587	11.2789	7.19145e-06
Hfq_t4rnl1_IP_1	folM.EST3UTR	G0-8871	3UTR	sRNA	folM.EST3UTR	arcZ	dihydromonapterin reductase	small regulatory RNA ArcZ	1681727	1681798	+	3350691	3350697	+	16	127	71464	23323025	41.1163	4.50039e-14
Hfq_t4rnl1_IP_1	G0-10649	agaA.EST3UTR	mRNA	3UTR	yoaK	agaA.EST3UTR	uncharacterized membrane protein YoaK	putative truncated N-acetylgalactosamine-6-phosphate deacetylase	1878835	1878852	+	3281676	3281677	+	16	569	267	23393780	2463.75	1.82664e-42
Hfq_t4rnl1_IP_1	EG12693	G0-8871	mRNA	sRNA	nudL	arcZ	putative NUDIX hydrolase with low 3-phosphohydroxypyruvate phosphatase activity	small regulatory RNA ArcZ	1896202	1896223	+	3350695	3350698	+	16	265	71464	23322887	19.7047	2.31402e-09
Hfq_t4rnl1_IP_1	yecR.ftnA.IGR	G0-8863	IGR	sRNA	yecR.ftnA.IGR	rprA	lipoprotein YecR:ferritin iron storage protein	small regulatory RNA RprA	1988647	1988670	+	1770460	1770477	+	16	1288	5325	23388003	54.5604	2.26696e-16
Hfq_t4rnl1_IP_1	EG10197	uhpT.EST3UTR:G0-17104	mRNA	3UTR:sRNA	cysU	uhpT.EST3UTR:uhpU	sulfate/thiosulfate ABC transporter inner membrane subunit CysU	hexose-6-phosphate:phosphate antiporter:small RNA UhpU	2542120	2542177	-	3845732	3845737	-	16	87	40205	23354324	106.829	2.08674e-20
Hfq_t4rnl1_IP_1	G0-16690:rpoE.5UTR	micL.EST3UTR:G0-16601	mRNA:5UTR	3UTR:sRNA	rseD:rpoE.5UTR	micL.EST3UTR:micL	<i>rpoE</i> leader peptide:RNA polymerase sigma factor RpoE	small regulatory RNA MicL-S:small regulatory RNA MicL-S	2710014	2710039	-	1958440	1958448	-	16	848	2329	23391439	189.501	6.7262e-25
Hfq_t4rnl1_IP_1	kgtP.EST5UTR	thyA.EST3UTR	5UTR	3UTR	kgtP.EST5UTR	thyA.EST3UTR	&alpha;-ketoglutarate:H<sup>+</sup> symporter	thymidylate synthase	2725777	2725798	-	2964311	2964315	-	16	8579	1800	23384237	24.2289	6.73134e-11
Hfq_t4rnl1_IP_1	G7484	G0-8871	mRNA	sRNA	ygeR	arcZ		small regulatory RNA ArcZ	2999734	2999737	-	3350696	3350697	+	16	197	71464	23322955	26.5064	2.89803e-11
Hfq_t4rnl1_IP_1	EG30065	tRNAnn70.AS	tRNA	AS	pheV	serU.3UTR.AS	tRNA-Phe(GAA)	tRNA-Ser(CGA)	3110412	3110413	+	2043163	2043181	+	16	1776	2674	23390166	78.8041	6.86495e-19
Hfq_t4rnl1_IP_1	argR.5UTR	dsrA.yodD.IGR:G7047	5UTR	IGR:sRNA	argR.5UTR	dsrA.yodD.IGR:dsrA	DNA-binding transcriptional dual regulator ArgR	small regulatory RNA DsrA:stress-induced protein:small regulatory RNA DsrA	3384601	3384700	+	2025222	2025224	-	16	340	99778	23294498	10.9865	1.27663e-05
Hfq_t4rnl1_IP_1	EG10766	G0-8863	mRNA	sRNA	secY	rprA	Sec translocon subunit SecY	small regulatory RNA RprA	3443328	3443383	-	1770469	1770477	+	16	6972	5325	23382319	10.077	3.35778e-05
Hfq_t4rnl1_IP_1	EG30066	G0-10592	tRNA	sRNA	proK	rydC	tRNA-Pro(CGG)	small regulatory RNA RydC	3708688	3708692	-	1491442	1491451	-	16	300	30794	23363522	40.4642	3.32661e-14
Hfq_t4rnl1_IP_1	EG10993	ibpB.EST3UTR	mRNA	3UTR	tdh	ibpB.EST3UTR	threonine dehydrogenase	small heat shock protein IbpB	3791306	3791336	-	3866426	3866474	-	16	4631	9414	23380571	8.58077	0.000338421
Hfq_t4rnl1_IP_1	waaL.AS:G0-17041	G0-8871	AS:mRNA	sRNA	waaL.AS:yibX	arcZ	O-antigen ligase:protein YibX-S // protein YibX	small regulatory RNA ArcZ	3797816	3797828	-	3350694	3350698	+	16	701	71464	23322451	7.44884	0.0027976
Hfq_t4rnl1_IP_1	kup.5UTR	G0-8871	5UTR	sRNA	kup.5UTR	arcZ	K<sup>+</sup>:H<sup>+</sup> symporter Kup	small regulatory RNA ArcZ	3931223	3931259	+	3350690	3350697	+	16	193	71464	23322959	27.0557	2.14011e-11
Hfq_t4rnl1_IP_1	hdfR.5UTR	G0-8867	5UTR	sRNA	hdfR.5UTR	gcvB	DNA-binding transcriptional dual regulator HdfR	small regulatory RNA GcvB	3947975	3947991	-	2942901	2942902	+	16	158	155605	23238853	15.1236	1.66457e-07
Hfq_t4rnl1_IP_1	EG11064	G0-8871	mRNA	sRNA	uvrD	arcZ	DNA helicase II	small regulatory RNA ArcZ	4000018	4000072	+	3350695	3350697	+	16	215	71464	23322937	24.2872	1.05527e-10
Hfq_t4rnl1_IP_1	EG11479	G0-10699:G0-10699	mRNA	sRNA:sRNA	tatC	sdsN:sdsN	twin arginine protein translocation system - TatC protein	small regulatory RNA SdsN:small regulatory RNA SdsN	4022902	4022927	+	1997022	1997057	+	16	138	4445	23390033	610.099	1.14074e-32
Hfq_t4rnl1_IP_1	EG10339:ftsA.ftsZ.TU:EG10347	dinI.EST3UTR	mRNA:TU:mRNA	3UTR	ftsA:ftsA.ftsZ.TU:ftsZ	dinI.EST3UTR	cell division protein FtsA:cell division protein FtsA:cell division protein FtsZ:cell division protein FtsZ	DNA damage-inducible protein I	105244	105340	+	1121201	1121208	-	16	5865	3187	23385564	20.0179	1.22317e-09
Hfq_t4rnl1_IP_1	G6661	G0-8871	mRNA	sRNA	ycjG	arcZ	L-Ala-D/L-Glu epimerase	small regulatory RNA ArcZ	1389653	1389711	+	3350693	3350697	+	16	227	71464	23322925	23.0033	2.35481e-10
Hfq_t4rnl1_IP_1	G0-10606	G0-8871	mRNA	sRNA	yjbT	arcZ	PF17089 family protein YjbT	small regulatory RNA ArcZ	4239845	4239902	-	3350679	3350697	+	16	10	71464	23323142	522.179	5.47394e-28
Hfq_t4rnl1_IP_1	G7717	ykgH.EST3UTR	mRNA	3UTR	kefG	ykgH.EST3UTR	glutathione-regulated potassium-efflux system ancillary protein KefG	uncharacterized protein YkgH	3480982	3481015	-	324603	324605	-	16	280	8917	23385419	149.861	3.68694e-23
Hfq_t4rnl1_IP_1	G0-10698	G0-8878	other-ncRNA	sRNA	G0-10698	cyaR		small regulatory RNA CyaR	1670976	1671097	-	2167159	2167200	+	16	1032	20109	23373475	18.0208	6.44934e-09
Hfq_t4rnl1_IP_1	tRNAnn5:ileV.alaV.TU:EG30010	yneM.5UTR:yneM:G0-8892	IGR:TU:tRNA	5UTR:mRNA:mRNA	ileV.alaV.IGR:ileV.alaV.TU:alaV	yneM.5UTR:yneM:mgtS	tRNA-Ile(GAU):tRNA-Ala(UGC):tRNA-Ile(GAU):tRNA-Ala(UGC):tRNA-Ala(UGC)	::small protein MgtS	225499	225500	+	1622610	1622722	+	16	28581	846	23365189	15.4611	6.65805e-08
Hfq_t4rnl1_IP_1	G6849	uhpT.EST3UTR:G0-17104	mRNA	3UTR:sRNA	dmsD	uhpT.EST3UTR:uhpU	redox enzyme maturation protein DmsD	hexose-6-phosphate:phosphate antiporter:small RNA UhpU	1664533	1664692	+	3845732	3845739	-	16	619	40205	23353792	15.0144	1.0862e-07
Hfq_t4rnl1_IP_1	EG12525	EG31116	mRNA	sRNA	mgtA	oxyS	Mg<sup>2+</sup> importing P-type ATPase	small regulatory RNA OxyS	4468842	4468902	+	4158278	4158286	-	16	212	14287	23380117	123.506	9.16238e-22
Hfq_t4rnl1_IP_1	EG11569	G0-8863	mRNA	sRNA	lptD	rprA	lipopolysaccharide assembly protein LptD	small regulatory RNA RprA	56064	56177	-	1770457	1770477	+	16	704	5325	23388587	99.8232	1.77763e-20
Hfq_t4rnl1_IP_1	EG10815:G0-17077:rbsB.rbsK.TU	G0-16649:fieF.EST5UTR	mRNA:sRNA:TU	sRNA:5UTR	rbsB:rbsZ:rbsB.rbsK.TU	cpxQ:fieF.EST5UTR	ribose ABC transporter periplasmic binding protein:small regulatory RNA RbsZ:ribose ABC transporter periplasmic binding protein:ribokinase	small regulatory RNA CpxQ:Zn<sup>2+</sup>/Fe<sup>2+</sup>/Cd<sup>2+</sup> exporter	3937125	3937245	+	4106385	4106387	+	16	1265	12019	23381332	24.6054	5.44554e-11
Hfq_t4rnl1_IP_1	EG11640	uhpT.EST3UTR:G0-17104	mRNA	3UTR:sRNA	ydeE	uhpT.EST3UTR:uhpU	dipeptide exporter	hexose-6-phosphate:phosphate antiporter:small RNA UhpU	1621426	1621617	+	3845731	3845769	-	16	474	40205	23353937	19.6075	2.04895e-09
Hfq_t4rnl1_IP_1	EG10592	G0-8871	mRNA	sRNA	mglA	arcZ	D-galactose/methyl-galactoside ABC transporter ATP binding subunit	small regulatory RNA ArcZ	2239092	2239150	-	3350690	3350697	+	16	223	71464	23322929	23.4159	1.81076e-10
Hfq_t4rnl1_IP_1	ptsG.5UTR	EG10787:ptsG.EST3UTR	5UTR	mRNA:3UTR	ptsG.5UTR	ptsG:ptsG.EST3UTR	EIIBC<sup>glc</sup> - phosphorylated // glucose-specific PTS enzyme IIBC component	EIIBC<sup>glc</sup> - phosphorylated // glucose-specific PTS enzyme IIBC component:EIIBC<sup>glc</sup> - phosphorylated // glucose-specific PTS enzyme IIBC component	1157765	1157815	+	1158922	1159351	+	16	7161	6916	23380539	7.55346	0.00204369
Hfq_t4rnl1_IP_1	G6381	G6379:G6380	mRNA	mRNA:mRNA	ybgK	ybgI:ybgJ		radiation resistance protein YbgI:	744625	744785	+	743357	743772	+	16	781	1933	23391902	247.915	9.55088e-27
Hfq_t4rnl1_IP_1	pdhR.aroP.IGR	G0-8863	IGR	sRNA	pdhR.aroP.IGR	rprA	DNA-binding transcriptional dual regulator PdhR:aromatic amino acid:H<sup>+</sup> symporter AroP	small regulatory RNA RprA	121652	121678	-	1770471	1770477	+	15	2098	5326	23387193	31.3952	1.49724e-11
Hfq_t4rnl1_IP_1	EG11647	G0-8868	mRNA	sRNA	accA	omrA	acetyl-CoA carboxyltransferase subunit &alpha;	small regulatory RNA OmrA	208718	208793	+	2976102	2976130	-	15	1071	38474	23355072	8.50189	0.00148206
Hfq_t4rnl1_IP_1	G0-10525:G6169	motA.5UTR:G0-17103	mRNA:mRNA	5UTR:sRNA	insEF-1:insF-1	motA.5UTR:motR	:	motility protein A:small RNA MotR	316391	316392	+	1977208	1977209	-	15	220	41879	23352518	38.0195	1.41461e-12
Hfq_t4rnl1_IP_1	G6358	G0-8863	mRNA	sRNA	rihA	rprA	pyrimidine-specific ribonucleoside hydrolase RihA	small regulatory RNA RprA	683478	683487	-	1770462	1770477	+	15	111	5326	23389180	593.447	4.32882e-30
Hfq_t4rnl1_IP_1	EG10671	mdtK.EST5UTR	mRNA	5UTR	ompF	mdtK.EST5UTR	outer membrane porin F	multidrug efflux pump MdtK	986805	986896	-	1743405	1743424	+	15	20957	368	23373292	45.4605	8.464e-14
Hfq_t4rnl1_IP_1	G0-10591	G0-8863	mRNA	sRNA	yciZ	rprA	UPF0509 family protein YciZ	small regulatory RNA RprA	1344440	1344494	-	1770469	1770477	+	15	729	5326	23388562	90.3579	2.89797e-18
Hfq_t4rnl1_IP_1	G6868	dinI.EST3UTR	mRNA	3UTR	ydgJ	dinI.EST3UTR	putative oxidoreductase YdgJ	DNA damage-inducible protein I	1703835	1703875	-	1121201	1121203	-	15	235	3188	23391194	468.336	8.93473e-29
Hfq_t4rnl1_IP_1	ydhQ.5UTR	G0-9941	5UTR	sRNA	ydhQ.5UTR	sgrS	putative adhesin-related protein YdhQ	small regulatory RNA SgrS	1746160	1746164	-	77567	77594	+	15	663	5460	23388494	96.9142	1.04016e-18
Hfq_t4rnl1_IP_1	EG30111	ibpB.EST3UTR	tRNA	3UTR	valV	ibpB.EST3UTR	tRNA-Val(GAC)	small heat shock protein IbpB	1746435	1746483	+	3866426	3866433	-	15	5419	9415	23379783	6.87373	0.0228471
Hfq_t4rnl1_IP_1	EG10013	uhpT.EST3UTR:G0-17104:EG11054	mRNA	3UTR:sRNA:mRNA	mepM	uhpT.EST3UTR:uhpU:uhpT	peptidoglycan endopeptidase MepM	hexose-6-phosphate:phosphate antiporter:small RNA UhpU:hexose-6-phosphate:phosphate antiporter	1941507	1941554	-	3845732	3845778	-	15	333	40206	23354078	26.1649	2.7256e-10
Hfq_t4rnl1_IP_1	EG30039	EG30067	tRNA	tRNA	glyW	proL	tRNA-Gly(GCC)	tRNA-Pro(GGG)	1992065	1992099	-	2286246	2286291	+	15	5884	1925	23386808	30.9713	1.82971e-11
Hfq_t4rnl1_IP_1	EG11140	G0-8868	mRNA	sRNA	uvrY	omrA	DNA-binding transcriptional activator UvrY-phosphorylated // DNA-binding transcriptional activator UvrY	small regulatory RNA OmrA	1995336	1995365	-	2976101	2976128	-	15	985	38474	23355158	9.24422	0.000486422
Hfq_t4rnl1_IP_1	EG11347	ibpB.EST3UTR	mRNA	3UTR	fliF	ibpB.EST3UTR	flagellar basal-body MS-ring and collar protein	small heat shock protein IbpB	2014752	2014787	+	3866426	3866464	-	15	3605	9415	23381597	10.3333	0.000100836
Hfq_t4rnl1_IP_1	mepS.5UTR	G0-8863	5UTR	sRNA	mepS.5UTR	rprA	peptidoglycan endopeptidase/peptidoglycan L,D-carboxypeptidase	small regulatory RNA RprA	2269810	2269820	+	1770469	1770477	+	15	924	5326	23388367	71.2883	9.40367e-17
Hfq_t4rnl1_IP_1	EG12060	G0-8871	mRNA	sRNA	napC	arcZ	periplasmic nitrate reductase cytochrome c protein	small regulatory RNA ArcZ	2298202	2298265	-	3350695	3350697	+	15	126	71465	23323026	38.8519	1.48063e-12
Hfq_t4rnl1_IP_1	yfhR.suhB.IGR	motA.5UTR:G0-17103	IGR	5UTR:sRNA	yfhR.suhB.IGR	motA.5UTR:motR	putative peptidase:Nus factor SuhB	motility protein A:small RNA MotR	2664302	2664304	-	1977208	1977211	-	15	25	41879	23352713	334.574	4.425e-25
Hfq_t4rnl1_IP_1	G0-10600	tRNAnn174.AS:mobB.EST3UTR	other-ncRNA	AS:3UTR	ryfD	rrfA.3UTR.AS:mobB.EST3UTR	small regulatory RNA RyfD	5S ribosomal RNA:molybdopterin-guanine dinucleotide biosynthesis adaptor protein	2734216	2734295	-	4040813	4040816	-	15	7731	73	23386813	621.59	3.55135e-30
Hfq_t4rnl1_IP_1	EG30103	EG30042	tRNA	tRNA	thrV	hisR	tRNA-Thr(GGU)	tRNA-His(GUG)	3423609	3423655	-	3982577	3982585	+	15	4929	6175	23383513	11.5241	2.25627e-05
Hfq_t4rnl1_IP_1	EG10106	uhpT.EST3UTR:G0-17104	mRNA	3UTR:sRNA	atpI	uhpT.EST3UTR:uhpU	ATP synthase accessory factor AtpI	hexose-6-phosphate:phosphate antiporter:small RNA UhpU	3922146	3922154	-	3845732	3845770	-	15	1027	40206	23353384	8.48359	0.00153084
Hfq_t4rnl1_IP_1	mioC.5UTR:mioC.asnC.TU	G0-16649:fieF.EST5UTR	5UTR:TU	sRNA:5UTR	mioC.5UTR:mioC.asnC.TU	cpxQ:fieF.EST5UTR	flavoprotein MioC:flavoprotein MioC:DNA-binding transcriptional dual regulator AsnC	small regulatory RNA CpxQ:Zn<sup>2+</sup>/Fe<sup>2+</sup>/Cd<sup>2+</sup> exporter	3926473	3926478	-	4106380	4106386	+	15	607	12020	23381990	48.0706	3.3181e-14
Hfq_t4rnl1_IP_1	EG11467	uhpT.EST3UTR:G0-17104	mRNA	3UTR:sRNA	yigI	uhpT.EST3UTR:uhpU	acyl-CoA thioesterase YigI	hexose-6-phosphate:phosphate antiporter:small RNA UhpU	4004235	4004270	-	3845732	3845762	-	15	116	40206	23354295	75.112	9.85783e-17
Hfq_t4rnl1_IP_1	EG11410	G0-8871	mRNA	sRNA	yjgA	arcZ	putative ribosome biogenesis factor YjgA	small regulatory RNA ArcZ	4457705	4457772	-	3350675	3350697	+	15	219	71465	23322933	22.3531	3.09647e-09
Hfq_t4rnl1_IP_1	G7888	G0-8871	mRNA	sRNA	lptF	arcZ	lipopolysaccharide transport system protein LptF	small regulatory RNA ArcZ	4486726	4486789	+	3350678	3350698	+	15	140	71465	23323012	34.9667	6.32414e-12
Hfq_t4rnl1_IP_1	EG30047	sucD.EST3UTR:G0-17009	tRNA	3UTR:sRNA	leuP	sucD.EST3UTR:sdhX	tRNA-Leu(CAG)	succinyl-CoA synthetase subunit &alpha;:small regulatory RNA SdhX	4606241	4606248	-	765118	765148	+	15	629	84366	23309622	6.58883	0.0442678
Hfq_t4rnl1_IP_1	lpxL.5UTR	G0-17102	5UTR	sRNA	lpxL.5UTR	fliX	lauroyl acyltransferase	small RNA FliX	1116680	1116702	-	2001911	2001919	-	15	61	254850	23139706	22.3272	1.01099e-08
Hfq_t4rnl1_IP_1	fumA.manA.IGR	G0-8871	IGR	sRNA	fumA.manA.IGR	arcZ	fumarase A:mannose-6-phosphate isomerase	small regulatory RNA ArcZ	1688302	1688551	+	3350695	3350698	+	15	272	71465	23322880	17.9975	6.20055e-08
Hfq_t4rnl1_IP_1	uspB.5UTR	G0-8871	5UTR	sRNA	uspB.5UTR	arcZ	universal stress protein B	small regulatory RNA ArcZ	3639753	3639846	-	3350693	3350697	+	15	102	71465	23323050	47.9936	8.18422e-14
Hfq_t4rnl1_IP_1	ilvN.3UTR	G0-8871	3UTR	sRNA	ilvN.3UTR	arcZ	acetohydroxy acid synthase I subunit IlvN	small regulatory RNA ArcZ	3850664	3850755	-	3350675	3350698	+	15	241	71465	23322911	20.3125	1.16504e-08
Hfq_t4rnl1_IP_1	EG30090	tRNAnn167:EG30084	rRNA	5UTR:rRNA	rrsH	rrsA.5UTR:rrsA	16S ribosomal RNA	16S ribosomal RNA:16S ribosomal RNA	225281	225312	+	4035521	4035540	+	15	20549	38	23374030	449.004	1.60386e-27
Hfq_t4rnl1_IP_1	EG10671	G7885	mRNA	mRNA	ompF	rraB	outer membrane porin F	ribonuclease E inhibitor protein B	985879	985986	-	4478477	4478499	+	15	23232	48	23371337	314.374	1.94722e-25
Hfq_t4rnl1_IP_1	G360	G0-8863	mRNA	sRNA	flgD	rprA	flagellar biosynthesis, initiation of hook assembly	small regulatory RNA RprA	1132410	1132521	+	1770469	1770477	+	15	2996	5326	23386295	21.9842	2.54596e-09
Hfq_t4rnl1_IP_1	dld.EST5UTR	glnA.3UTR:glnZ	5UTR	3UTR:sRNA	dld.EST5UTR	glnA.3UTR:glnZ	quinone-dependent D-lactate dehydrogenase	adenylyl-[glutamine synthetase] // glutamine synthetase:small regulatory RNA GlnZ	2222153	2222174	+	4056427	4056561	-	15	306	85885	23308426	13.3035	4.14444e-06
Hfq_t4rnl1_IP_1	yaaX.AS:yaaA.yaaX.IGR	G0-17021.AS:G0-10671	AS:IGR	AS:sRNA	yaaX.AS:yaaA.yaaX.IGR	mgtT.AS:mgrR	DUF2502 domain-containing protein YaaX:DNA binding and peroxide stress response protein YaaA:DUF2502 domain-containing protein YaaX	protein MgtT:small regulatory RNA MgrR	5496	5551	-	1622818	1622824	-	15	136	217795	23176686	11.737	3.45878e-05
Hfq_t4rnl1_IP_1	rplA.rplJ.TU	agaA.EST3UTR	TU	3UTR	rplA.rplJ.TU	agaA.EST3UTR	50S ribosomal subunit protein L1:50S ribosomal subunit protein L10	putative truncated N-acetylgalactosamine-6-phosphate deacetylase	4179869	4179963	+	3281662	3281677	+	15	44638	268	23349711	29.2774	5.79894e-11
Hfq_t4rnl1_IP_1	EG12017	G0-8871	mRNA	sRNA	yohD	arcZ	DedA family protein YohD	small regulatory RNA ArcZ	2225833	2226019	+	3350691	3350697	+	15	118	71465	23323034	41.4859	6.0109e-13
Hfq_t4rnl1_IP_1	lapB.pyrF.TU	uhpT.EST3UTR:G0-17104:EG11054	TU	3UTR:sRNA:mRNA	lapB.pyrF.TU	uhpT.EST3UTR:uhpU:uhpT	lipopolysaccharide assembly protein B:orotidine-5'-phosphate decarboxylase	hexose-6-phosphate:phosphate antiporter:small RNA UhpU:hexose-6-phosphate:phosphate antiporter	1341810	1341906	+	3845732	3845776	-	15	287	40206	23354124	30.3586	3.33772e-11
Hfq_t4rnl1_IP_1	EG11337	uhpT.EST3UTR:G0-17104	mRNA	3UTR:sRNA	lysP	uhpT.EST3UTR:uhpU	lysine:H+ symporter	hexose-6-phosphate:phosphate antiporter:small RNA UhpU	2248282	2248345	-	3845732	3845761	-	15	165	40206	23354246	52.8059	1.35142e-14
Hfq_t4rnl1_IP_1	ibpA.5UTR:yidQ.ibpA.IGR	motA.5UTR:G0-17103	5UTR:IGR	5UTR:sRNA	ibpA.5UTR:yidQ.ibpA.IGR	motA.5UTR:motR	small heat shock protein IbpA:DUF1375 domain-containing putative lipoprotein YidQ:small heat shock protein IbpA	motility protein A:small RNA MotR	3867429	3867519	-	1977208	1977213	-	15	186	41879	23352552	44.9693	1.32728e-13
Hfq_t4rnl1_IP_1	hflX.hflK.TU	dinI.EST3UTR	TU	3UTR	hflX.hflK.TU	dinI.EST3UTR	ribosome rescue factor HflX:regulator of FtsH protease	DNA damage-inducible protein I	4401886	4401994	+	1121200	1121208	-	15	3103	3532	23387982	32.0097	1.12176e-11
Hfq_t4rnl1_IP_1	acrA.5UTR:acrR.acrA.IGR:acrR.AS	yhcN.EST3UTR	5UTR:IGR:AS	3UTR	acrA.5UTR:acrR.acrA.IGR:acrR.AS	yhcN.EST3UTR	multidrug efflux pump membrane fusion lipoprotein AcrA:DNA-binding transcriptional repressor AcrR:multidrug efflux pump membrane fusion lipoprotein AcrA:DNA-binding transcriptional repressor AcrR	DUF1471 domain-containing stress-induced protein YhcN	485637	485829	-	3385845	3385851	+	15	674	16068	23377875	32.3798	1.05411e-11
Hfq_t4rnl1_IP_1	EG30109	EG11435:marR.marA.TU:EG11434	tRNA	mRNA:TU:mRNA	valT	marR:marR.marA.TU:marA	tRNA-Val(UAC)	DNA-binding transcriptional repressor MarR:DNA-binding transcriptional repressor MarR:DNA-binding transcriptional dual regulator MarA:DNA-binding transcriptional dual regulator MarA	780581	780815	+	1619514	1619600	+	15	76585	267	23317765	17.105	1.28278e-07
Hfq_t4rnl1_IP_1	EG11612	G0-10699:G0-10699	mRNA	sRNA:sRNA	proP	sdsN:sdsN	osmolyte:H<sup>+</sup> symporter ProP	small regulatory RNA SdsN:small regulatory RNA SdsN	4331537	4331685	+	1997055	1997059	+	15	2121	4446	23388050	37.2028	1.26421e-12
Hfq_t4rnl1_IP_1	EG10694	pepA.5UTR	mRNA	5UTR	pepA	pepA.5UTR	aminopeptidase A/I	aminopeptidase A/I	4484544	4484982	-	4486003	4486076	-	15	1879	340	23392398	549.238	7.2542e-30
Hfq_t4rnl1_IP_1	lpxD.fabZ.TU:EG11284	G0-8863	TU:mRNA	sRNA	lpxD.fabZ.TU:fabZ	rprA	UDP-3-<i>O</i>-(3-hydroxymyristoyl)glucosamine <i>N</i>-acyltransferase:3-hydroxy-acyl-[acyl-carrier-protein] dehydratase:3-hydroxy-acyl-[acyl-carrier-protein] dehydratase	small regulatory RNA RprA	202045	202205	+	1770469	1770477	+	15	5356	5326	23383935	12.2961	9.21889e-06
Hfq_t4rnl1_IP_1	EG11555	G0-8871	mRNA	sRNA	yaaJ	arcZ	putative transporter YaaJ	small regulatory RNA ArcZ	7907	7940	-	3350695	3350697	+	14	351	71466	23322801	13.0167	2.77604e-05
Hfq_t4rnl1_IP_1	G0-8893	G0-8871	other-ncRNA	sRNA	tpke11	arcZ		small regulatory RNA ArcZ	14100	14100	+	3350691	3350697	+	14	531	71466	23322621	8.60422	0.0039685
Hfq_t4rnl1_IP_1	EG11754	G0-8871	mRNA	sRNA	setA	arcZ	sugar exporter SetA	small regulatory RNA ArcZ	78649	78689	+	3350692	3350697	+	14	73	71466	23323079	62.5881	4.99139e-14
Hfq_t4rnl1_IP_1	G6255	uhpT.EST3UTR:G0-17104	mRNA	3UTR:sRNA	mscK	uhpT.EST3UTR:uhpU	potassium dependent, small conductance mechanosensitive channel	hexose-6-phosphate:phosphate antiporter:small RNA UhpU	487245	487268	+	3845732	3845739	-	14	267	40207	23354144	30.4564	3.72812e-10
Hfq_t4rnl1_IP_1	EG12117	ykgH.EST3UTR	mRNA	3UTR	ompX	ykgH.EST3UTR	outer membrane protein X	uncharacterized protein YkgH	850953	850963	+	324603	324610	-	14	3076	8919	23382623	11.9322	6.90346e-05
Hfq_t4rnl1_IP_1	ndh.5UTR	G0-10699:G0-10699	5UTR	sRNA:sRNA	ndh.5UTR	sdsN:sdsN	NADH:quinone oxidoreductase II	small regulatory RNA SdsN:small regulatory RNA SdsN	1166026	1166079	+	1997051	1997058	+	14	590	4447	23389581	124.805	1.15742e-18
Hfq_t4rnl1_IP_1	cvrA.dadX.IGR	G0-8871	IGR	sRNA	cvrA.dadX.IGR	arcZ	putative K<sup>+</sup>:H<sup>+</sup> antiporter:alanine racemase 2	small regulatory RNA ArcZ	1240093	1240100	-	3350692	3350696	+	14	35	71466	23323117	130.541	6.94512e-18
Hfq_t4rnl1_IP_1	paaK.EST3UTR	allE.EST3UTR	3UTR	3UTR	paaK.EST3UTR	allE.EST3UTR	phenylacetate-CoA ligase	(S)-ureidoglycine aminohydrolase	1463510	1463534	+	543191	543197	-	14	621	4580	23389417	115.13	3.51647e-18
Hfq_t4rnl1_IP_1	G6732	G0-8871	mRNA	sRNA	hrpA	arcZ	ATP-dependent 3'&rarr;5' RNA helicase HrpA	small regulatory RNA ArcZ	1483327	1483341	+	3350679	3350697	+	14	123	71466	23323029	37.1457	3.78827e-11
Hfq_t4rnl1_IP_1	ynfB.speG.TU	motA.5UTR:G0-17103	TU	5UTR:sRNA	ynfB.speG.TU	motA.5UTR:motR	DUF1283 domain-containing protein YnfB:spermidine <i>N</i>-acetyltransferase	motility protein A:small RNA MotR	1656154	1656185	+	1977208	1977264	-	14	356	41880	23352382	21.9282	2.85002e-08
Hfq_t4rnl1_IP_1	EG11975	uhpT.EST3UTR:G0-17104	mRNA	3UTR:sRNA	fliP	uhpT.EST3UTR:uhpU	flagellar biosynthesis protein FliP	hexose-6-phosphate:phosphate antiporter:small RNA UhpU	2022152	2022172	+	3845732	3845739	-	14	478	40207	23353933	17.0121	7.80348e-07
Hfq_t4rnl1_IP_1	yejL.EST5UTR	uhpT.EST3UTR:G0-17104	5UTR	3UTR:sRNA	yejL.EST5UTR	uhpT.EST3UTR:uhpU	DUF1414 domain-containing protein YejL	hexose-6-phosphate:phosphate antiporter:small RNA UhpU	2284101	2284112	+	3845732	3845765	-	14	447	40207	23353964	18.192	3.25554e-07
Hfq_t4rnl1_IP_1	mlaA.5UTR	G0-8871	5UTR	sRNA	mlaA.5UTR	arcZ	intermembrane phospholipid transport system - outer membrane lipoprotein MlaA	small regulatory RNA ArcZ	2465010	2465086	-	3350690	3350697	+	14	555	71466	23322597	8.23214	0.00853357
Hfq_t4rnl1_IP_1	gltX.valU.IGR:EG30110	G0-8863	IGR:tRNA	sRNA	gltX.valU.IGR:valU	rprA	glutamate&mdash;tRNA ligase:tRNA-Val(UAC):tRNA-Val(UAC)	small regulatory RNA RprA	2520921	2520988	+	1770469	1770477	+	14	1551	5327	23387740	39.6298	7.78551e-12
Hfq_t4rnl1_IP_1	mutS.5UTR	G0-8871	5UTR	sRNA	mutS.5UTR	arcZ	DNA mismatch repair protein MutS	small regulatory RNA ArcZ	2857032	2857063	+	3350695	3350697	+	14	237	71466	23322915	19.278	1.80654e-07
Hfq_t4rnl1_IP_1	EG10824	G0-17021.AS:G0-10671	mRNA	AS:sRNA	recB	mgtT.AS:mgrR	exodeoxyribonuclease V subunit RecB	protein MgtT:small regulatory RNA MgrR	2955124	2955178	-	1622817	1622825	-	14	132	217796	23176690	11.2864	0.000258598
Hfq_t4rnl1_IP_1	yqeA.EST3UTR	G0-17102	3UTR	sRNA	yqeA.EST3UTR	fliX	putative amino acid kinase YqeA	small RNA FliX	3012429	3012437	+	2001913	2001938	-	14	7	254851	23139760	181.594	6.61006e-17
Hfq_t4rnl1_IP_1	G7611	uhpT.EST3UTR:G0-17104	mRNA	3UTR:sRNA	yqjC	uhpT.EST3UTR:uhpU	DUF1090 domain-containing protein YqjC	hexose-6-phosphate:phosphate antiporter:small RNA UhpU	3249001	3249062	+	3845731	3845739	-	14	390	40207	23354021	20.8508	5.46275e-08
Hfq_t4rnl1_IP_1	G7718	G0-17021.AS:G0-10671	mRNA	AS:sRNA	yheT	mgtT.AS:mgrR	putative hydrolase YheT	protein MgtT:small regulatory RNA MgrR	3483305	3483365	+	1622818	1622848	-	14	201	217796	23176621	7.41195	0.0396105
Hfq_t4rnl1_IP_1	EG10088	G0-10699:G0-10699	mRNA	sRNA:sRNA	asd	sdsN:sdsN	aspartate-semialdehyde dehydrogenase	small regulatory RNA SdsN:small regulatory RNA SdsN	3574603	3574604	-	1997056	1997058	+	14	971	4447	23389200	75.8328	1.07983e-15
Hfq_t4rnl1_IP_1	secB.grxC.TU	yhcN.EST3UTR	TU	3UTR	secB.grxC.TU	yhcN.EST3UTR	protein export chaperone SecB:oxidized glutaredoxin 3 // reduced glutaredoxin 3	DUF1471 domain-containing stress-induced protein YhcN	3784152	3784197	-	3385839	3385853	+	14	1863	16069	23376686	10.9322	0.000215682
Hfq_t4rnl1_IP_1	EG10734	G0-8871	mRNA	sRNA	pstS	arcZ	phosphate ABC transporter periplasmic binding protein	small regulatory RNA ArcZ	3911385	3911392	-	3350695	3350696	+	14	111	71466	23323041	41.1615	1.01436e-11
Hfq_t4rnl1_IP_1	EG11851	uhpT.EST3UTR:G0-17104	mRNA	3UTR:sRNA	yihY	uhpT.EST3UTR:uhpU	PF03631 family membrane protein YihY	hexose-6-phosphate:phosphate antiporter:small RNA UhpU	4076326	4076375	+	3845731	3845735	-	14	187	40207	23354224	43.4861	3.40255e-12
Hfq_t4rnl1_IP_1	mrr.AS	G0-8871	AS	sRNA	mrr.AS	arcZ	Type IV methyl-directed restriction enzyme EcoKMrr	small regulatory RNA ArcZ	4587754	4587792	-	3350696	3350697	+	14	67	71466	23323085	68.193	1.71166e-14
Hfq_t4rnl1_IP_1	G0-8899	csgD.5UTR	sRNA	5UTR	mcaS	csgD.5UTR	small regulatory RNA McaS	DNA-binding transcriptional dual regulator CsgD	1405687	1405752	-	1103226	1103253	-	14	71983	237	23322398	19.1392	1.9886e-07
Hfq_t4rnl1_IP_1	yihS.AS	G0-8871	AS	sRNA	yihS.AS	arcZ	sulfoquinovose isomerase	small regulatory RNA ArcZ	4070537	4070667	+	3350670	3350697	+	14	23	71466	23323129	198.65	6.50017e-20
Hfq_t4rnl1_IP_1	EG30109	EG30024	tRNA	tRNA	valT	aspU	tRNA-Val(UAC)	tRNA-Asp(GUC)	780807	780817	+	228900	228996	+	14	6415	6030	23382173	8.4625	0.00535897
Hfq_t4rnl1_IP_1	cfa.5UTR	insL-1.AS	5UTR	AS	cfa.5UTR	insL-1.AS	cyclopropane fatty acyl phospholipid synthase		1741209	1741338	+	16150	16184	-	14	6802	2766	23385050	17.4011	4.98522e-07
Hfq_t4rnl1_IP_1	EG30111	G0-10698	tRNA	other-ncRNA	valV	G0-10698	tRNA-Val(GAC)		1746416	1746564	+	1670952	1671000	-	14	6124	594	23387900	90.0114	1.06966e-16
Hfq_t4rnl1_IP_1	malE.5UTR	glnA.3UTR:glnZ	5UTR	3UTR:sRNA	malE.5UTR	glnA.3UTR:glnZ	maltose ABC transporter periplasmic binding protein	adenylyl-[glutamine synthetase] // glutamine synthetase:small regulatory RNA GlnZ	4246462	4246464	-	4056428	4056591	-	14	10	85886	23308722	379.948	2.8226e-22
Hfq_t4rnl1_IP_1	EG10668:EG12853	uhpT.EST3UTR:G0-17104:EG11054	mRNA:mRNA	3UTR:sRNA:mRNA	ogt:abgT	uhpT.EST3UTR:uhpU:uhpT	methylated-DNA&mdash;[protein]-cysteine <i>S</i>-methyltransferase:<i>p</i>-aminobenzoyl glutamate:H<sup>+</sup> symporter	hexose-6-phosphate:phosphate antiporter:small RNA UhpU:hexose-6-phosphate:phosphate antiporter	1400152	1400276	-	3845731	3845777	-	14	557	40207	23353854	14.5992	5.67706e-06
Hfq_t4rnl1_IP_1	G7130	G0-8871	mRNA	sRNA	yegT	arcZ	putative transporter YegT	small regulatory RNA ArcZ	2179911	2180052	+	3350692	3350697	+	14	57	71466	23323095	80.1567	2.32521e-15
Hfq_t4rnl1_IP_1	lysC.AS	G0-8871	AS	sRNA	lysC.AS	arcZ	aspartate kinase III	small regulatory RNA ArcZ	4231896	4231916	+	3350689	3350697	+	14	8	71466	23323144	571.118	3.55242e-24
Hfq_t4rnl1_IP_1	yoeA.insH-6.IGR	insG.AS	IGR	AS	yoeA.insH-6.IGR	insG.AS	CP4-44 prophage; TonB-dependent receptor plug domain-containing protein YoeA	KpLE2 phage-like element; IS<i>4</i> putative transposase	2068408	2068484	-	4502053	4502127	+	14	1154	9976	23383488	28.4364	7.21202e-10
Hfq_t4rnl1_IP_1	EG12428	glpX.fpr.IGR	mRNA	IGR	rhoL	glpX.fpr.IGR	<i>rho</i> operon leader peptide	fructose-1,6-bisphosphatase 2:flavodoxin/ferredoxin-NADP<sup>+</sup> reductase	3966189	3966263	+	4114519	4114523	-	14	2942	3026	23388650	36.7808	2.12182e-11
Hfq_t4rnl1_IP_1	ompA.5UTR	pncB.EST3UTR	5UTR	3UTR	ompA.5UTR	pncB.EST3UTR	outer membrane protein A	nicotinate phosphoribosyltransferase	1020052	1020186	-	989120	989166	-	14	44876	692	23349050	10.5263	0.000376988
Hfq_t4rnl1_IP_1	G7536.AS	sucD.EST3UTR:G0-17009	AS	3UTR:sRNA	yghE.AS	sucD.EST3UTR:sdhX	putative type II secretion system L-type protein YghE	succinyl-CoA synthetase subunit &alpha;:small regulatory RNA SdhX	3111306	3111472	+	765111	765149	+	14	388	84367	23309863	9.96927	0.000826944
Hfq_t4rnl1_IP_1	EG10043	EG10659	mRNA	mRNA	cysQ	nmpC	3'(2'),5'-bisphosphate nucleotidase	DLP12 prophage; putative outer membrane porin NmpC	4437243	4437426	+	575762	575768	-	14	598	388	23393632	1411.54	2.89965e-33
Hfq_t4rnl1_IP_1	yehI.yehF.IGR	G0-8871	IGR	sRNA	yehI.yehF.IGR	arcZ	DUF4132 domain-containing protein YehI:PF05406 family protein YehF	small regulatory RNA ArcZ	2197930	2198028	-	3350663	3350697	+	14	13	71466	23323139	351.457	2.19676e-22
Hfq_t4rnl1_IP_1	G7531	G0-8871	mRNA	sRNA	yggW	arcZ		small regulatory RNA ArcZ	3098196	3098264	+	3350669	3350697	+	14	595	71466	23322557	7.6787	0.0199357
Hfq_t4rnl1_IP_1	EG11084	mdtK.EST5UTR	mRNA	5UTR	mraZ	mdtK.EST5UTR	DNA-binding transcriptional repressor MraZ	multidrug efflux pump MdtK	89612	89761	+	1743421	1743422	+	14	1468	369	23392781	604.585	3.74343e-28
Hfq_t4rnl1_IP_1	ybiA.rhlE.IGR:ybiA.EST3UTR	G0-17102	IGR:3UTR	sRNA	ybiA.rhlE.IGR:ybiA.EST3UTR	fliX	<i>N</i>-glycosidase YbiA:ATP-dependent RNA helicase RhlE:<i>N</i>-glycosidase YbiA	small RNA FliX	832237	832423	-	2001912	2001945	-	14	158	254851	23139609	8.04527	0.0161501
Hfq_t4rnl1_IP_1	G7457	G0-8871	mRNA	sRNA	mltA	arcZ	membrane-bound lytic murein transglycosylase A	small regulatory RNA ArcZ	2946539	2946844	-	3350689	3350697	+	14	438	71466	23322714	10.4312	0.000454232
Hfq_t4rnl1_IP_1	EG20044	fadA.fre.IGR	mRNA	IGR	dctA	fadA.fre.IGR	C4 dicarboxylate/orotate:H<sup>+</sup> symporter	3-ketoacyl-CoA thiolase:NAD(P)H-flavin reductase	3683246	3683417	-	4027233	4027235	-	14	1438	1051	23392129	216.689	5.21005e-22
Hfq_t4rnl1_IP_1	EG10697	EG11323	mRNA	mRNA	pepP	ygfB	Xaa-Pro aminopeptidase	PF03695 family protein YgfB	3053455	3053879	-	3055020	3055437	-	14	3419	1703	23389496	56.2387	6.42597e-14
Hfq_t4rnl1_IP_1	EG12331	G0-8871	mRNA	sRNA	clcA	arcZ	chloride:H<sup>+</sup> antiporter ClcA	small regulatory RNA ArcZ	176359	176386	+	3350696	3350697	+	13	351	71467	23322801	12.0868	0.000116818
Hfq_t4rnl1_IP_1	G6423	dicF.dicB.IGR	mRNA	IGR	ybiT	dicF.dicB.IGR	putative ATP-binding protein YbiT	Qin prophage; small regulatory RNA DicF:Qin prophage; cell division inhibition protein DicB	855933	855970	+	1649437	1649439	+	13	198	2939	23391482	522.56	6.5202e-25
Hfq_t4rnl1_IP_1	cspD.5UTR	G0-17021.AS:G0-10671	5UTR	AS:sRNA	cspD.5UTR	mgtT.AS:mgrR	DNA replication inhibitor CspD	protein MgtT:small regulatory RNA MgrR	922605	922677	-	1622818	1622836	-	13	104	217797	23176718	13.3018	0.000182828
Hfq_t4rnl1_IP_1	EG10597	ykgH.EST3UTR	mRNA	3UTR	minD	ykgH.EST3UTR	Z-ring positioning protein MinD	uncharacterized protein YkgH	1225349	1225394	-	324603	324604	-	13	873	8920	23384826	39.039	1.49849e-10
Hfq_t4rnl1_IP_1	EG10675	motA.5UTR:G0-17103	mRNA	5UTR:sRNA	oppB	motA.5UTR:motR	murein tripeptide ABC transporter / oligopeptide ABC transporter inner membrane subunit OppB	motility protein A:small RNA MotR	1302913	1302982	+	1977208	1977255	-	13	876	41881	23351862	8.27454	0.0267033
Hfq_t4rnl1_IP_1	EG11042	EG31116	mRNA	sRNA	tyrR	oxyS	DNA-binding transcriptional dual regulator TyrR	small regulatory RNA OxyS	1387117	1387133	+	4158278	4158298	-	13	767	14290	23379562	27.7301	1.13602e-08
Hfq_t4rnl1_IP_1	EG11133:nlpC.EST5UTR	G0-8863	mRNA:5UTR	sRNA	nlpC:nlpC.EST5UTR	rprA	NlpC/P60 family lipoprotein NlpC:NlpC/P60 family lipoprotein NlpC	small regulatory RNA RprA	1792712	1792760	-	1770471	1770477	+	13	1181	5328	23388110	48.3197	9.75736e-12
Hfq_t4rnl1_IP_1	G6938	G0-16649:fieF.EST5UTR	mRNA	sRNA:5UTR	ves	cpxQ:fieF.EST5UTR	HutD family protein Ves	small regulatory RNA CpxQ:Zn<sup>2+</sup>/Fe<sup>2+</sup>/Cd<sup>2+</sup> exporter	1824603	1824678	-	4106384	4106387	+	13	1289	12022	23381308	19.6147	8.17473e-07
Hfq_t4rnl1_IP_1	G7005	G0-8878	mRNA	sRNA	msrC	cyaR	free methionine-(<i>R</i>)-sulfoxide reductase	small regulatory RNA CyaR	1915806	1915900	-	2167183	2167200	+	13	861	20112	23373646	17.5473	3.32595e-06
Hfq_t4rnl1_IP_1	nuoA.lrhA.IGR	G0-8863	IGR	sRNA	nuoA.lrhA.IGR	rprA	NADH:quinone oxidoreductase subunit A:DNA-binding transcriptional dual regulator LrhA	small regulatory RNA RprA	2405440	2405452	+	1770473	1770477	+	13	540	5328	23388751	105.68	4.66954e-16
Hfq_t4rnl1_IP_1	tRNAnn97:rrfG.rrlG.TU	tRNAnn178:gltT.rrlB.TU	IGR:TU	IGR:TU	rrlG.rrfG.IGR:rrfG.rrlG.TU	gltT.rrlB.IGR:gltT.rrlB.TU	23S ribosomal RNA:5S ribosomal RNA:5S ribosomal RNA:23S ribosomal RNA	tRNA-Glu(UUC):23S ribosomal RNA:tRNA-Glu(UUC):23S ribosomal RNA	2726256	2726273	-	4168551	4168594	+	13	1645	113	23392861	1636	3.38792e-31
Hfq_t4rnl1_IP_1	ffh.3UTR	cpxP.3UTR:G0-16649:fieF.EST5UTR	3UTR	3UTR:sRNA:5UTR	ffh.3UTR	cpxP.3UTR:cpxQ:fieF.EST5UTR	signal recognition particle protein component	periplasmic protein CpxP:small regulatory RNA CpxQ:Zn<sup>2+</sup>/Fe<sup>2+</sup>/Cd<sup>2+</sup> exporter	2746204	2746291	-	4106367	4106386	+	13	2611	12022	23379986	9.68287	0.00406974
Hfq_t4rnl1_IP_1	EG11376	G0-8871	mRNA	sRNA	ftsP	arcZ	cell division protein FtsP	small regulatory RNA ArcZ	3162645	3162669	-	3350693	3350697	+	13	359	71467	23322793	11.8175	0.000456671
Hfq_t4rnl1_IP_1	G7673	G0-8871	mRNA	sRNA	yhcF	arcZ	DUF1120 domain-containing protein YhcF	small regulatory RNA ArcZ	3367466	3367490	+	3350696	3350698	+	13	119	71467	23323033	35.6513	8.5503e-10
Hfq_t4rnl1_IP_1	EG11036	tRNAnn186:thrT.tufB.TU:EG11037	mRNA	IGR:TU:mRNA	tufA	thrT.tufB.IGR:thrT.tufB.TU:tufB	translation elongation factor Tu 1	tRNA-Thr(GGU):translation elongation factor Tu 2:tRNA-Thr(GGU):translation elongation factor Tu 2:translation elongation factor Tu 2	3470202	3470288	-	4175912	4175958	+	13	5865	1391	23387363	37.2674	2.61619e-10
Hfq_t4rnl1_IP_1	EG10817:EG10814	ykgH.EST3UTR	mRNA:mRNA	3UTR	rbsD:rbsA	ykgH.EST3UTR	D-ribose pyranase:ribose ABC transporter ATP binding subunit	uncharacterized protein YkgH	3933744	3933783	+	324603	324630	-	13	207	8920	23385492	164.647	1.96911e-18
Hfq_t4rnl1_IP_1	EG11733:yieP.EST5UTR	xylB.xylA.TU	mRNA:5UTR	TU	yieP:yieP.EST5UTR	xylB.xylA.TU	DNA-binding transcriptional dual regulator YieP:DNA-binding transcriptional dual regulator YieP	xylulokinase:xylose isomerase	3941312	3941343	-	3729385	3729392	-	13	1243	2389	23390987	102.401	6.52171e-16
Hfq_t4rnl1_IP_1	tRNAnn153:gltU.rrlC.TU	tRNAnn9:rrlH.rrfH.TU:EG30076	IGR:TU	IGR:TU:rRNA	gltU.rrlC.IGR:gltU.rrlC.TU	rrlH.rrfH.IGR:rrlH.rrfH.TU:rrfH	tRNA-Glu(UUC):23S ribosomal RNA:tRNA-Glu(UUC):23S ribosomal RNA	23S ribosomal RNA:5S ribosomal RNA:23S ribosomal RNA:5S ribosomal RNA:5S ribosomal RNA	3943551	3943578	+	228718	228772	+	13	4115	4420	23386084	16.7151	1.89727e-06
Hfq_t4rnl1_IP_1	G0-10471	ykgH.EST3UTR	mRNA	3UTR	yifL	ykgH.EST3UTR	putative lipoprotein YifL	uncharacterized protein YkgH	3994551	3994556	+	324602	324609	-	13	681	8920	23385018	50.046	6.53857e-12
Hfq_t4rnl1_IP_1	G7903	G0-17021.AS:G0-10671	mRNA	AS:sRNA	yjhE_pg	mgtT.AS:mgrR		protein MgtT:small regulatory RNA MgrR	4507041	4507045	+	1622817	1622818	-	13	96	217797	23176726	14.4103	7.40003e-05
Hfq_t4rnl1_IP_1	yjhP.AS	sucD.EST3UTR:G0-17009	AS	3UTR:sRNA	yjhP.AS	sucD.EST3UTR:sdhX	KpLE2 phage-like element; putative methyltransferase YjhP	succinyl-CoA synthetase subunit &alpha;:small regulatory RNA SdhX	4532925	4532963	+	765143	765148	+	13	3	84368	23310248	1197.27	1.78356e-23
Hfq_t4rnl1_IP_1	G7938	G0-16649:fieF.EST5UTR	mRNA	sRNA:5UTR	yjiT	cpxQ:fieF.EST5UTR	putative uncharacterized protein YjiT	small regulatory RNA CpxQ:Zn<sup>2+</sup>/Fe<sup>2+</sup>/Cd<sup>2+</sup> exporter	4572408	4572475	+	4106384	4106387	+	13	100	12022	23382497	252.847	1.18359e-20
Hfq_t4rnl1_IP_1	EG11088:pdhR.aceE.IGR	fadA.fre.IGR	mRNA:IGR	IGR	pdhR:pdhR.aceE.IGR	fadA.fre.IGR	DNA-binding transcriptional dual regulator PdhR:DNA-binding transcriptional dual regulator PdhR:pyruvate dehydrogenase E1 component	3-ketoacyl-CoA thiolase:NAD(P)H-flavin reductase	122734	122890	+	4027233	4027251	-	13	6056	1052	23387511	47.7228	1.15132e-11
Hfq_t4rnl1_IP_1	ybcM.EST3UTR	G0-8863	3UTR	sRNA	ybcM.EST3UTR	rprA	DLP12 prophage; putative DNA-binding transcriptional regulator	small regulatory RNA RprA	572256	572312	+	1770469	1770477	+	13	232	5328	23389059	245.982	1.05276e-20
Hfq_t4rnl1_IP_1	EG10532	G0-8863	mRNA	sRNA	leuS	rprA	leucine&mdash;tRNA ligase	small regulatory RNA RprA	674676	674772	-	1770471	1770477	+	13	1226	5328	23388065	46.5461	1.56716e-11
Hfq_t4rnl1_IP_1	G7345	G0-8871	mRNA	sRNA	glrK	arcZ	GlrK-<i>N</i>-phospho-L-histidine // histidine kinase GlrK	small regulatory RNA ArcZ	2689788	2689886	-	3350696	3350697	+	13	165	71467	23322987	25.7121	4.30089e-08
Hfq_t4rnl1_IP_1	EG10106	G0-8863	mRNA	sRNA	atpI	rprA	ATP synthase accessory factor AtpI	small regulatory RNA RprA	3922256	3922490	-	1770471	1770477	+	13	816	5328	23388475	69.9344	8.92025e-14
Hfq_t4rnl1_IP_1	G0-8887	3'ETS<sup><i>leuZ</i></sup>.EST3UTR	mRNA	3UTR	yncL	3'ETS<sup><i>leuZ</i></sup>.EST3UTR	uncharacterized protein YncL		1517052	1517142	-	1991746	1991746	-	13	2229	10152	23382238	13.4328	8.22927e-05
Hfq_t4rnl1_IP_1	mdtK.EST5UTR	EG31116	5UTR	sRNA	mdtK.EST5UTR	oxyS	multidrug efflux pump MdtK	small regulatory RNA OxyS	1743375	1743590	+	4158278	4158286	-	13	796	14290	23379533	26.7198	1.80273e-08
Hfq_t4rnl1_IP_1	dctA.5UTR	G0-8882	5UTR	sRNA	dctA.5UTR	omrB	C4 dicarboxylate/orotate:H<sup>+</sup> symporter	small regulatory RNA OmrB	3683460	3683498	-	2976102	2976343	-	13	445	81526	23312648	8.3537	0.0258472
Hfq_t4rnl1_IP_1	G6248	G0-8871	mRNA	sRNA	mdlA	arcZ	ABC transporter family protein MdlA	small regulatory RNA ArcZ	469358	469434	+	3350666	3350696	+	13	153	71467	23322999	27.7288	1.73704e-08
Hfq_t4rnl1_IP_1	EG11534:ibpA.5UTR:yidQ.ibpA.IGR	uhpT.EST3UTR:G0-17104	mRNA:5UTR:IGR	3UTR:sRNA	ibpA:ibpA.5UTR:yidQ.ibpA.IGR	uhpT.EST3UTR:uhpU	small heat shock protein IbpA:small heat shock protein IbpA:DUF1375 domain-containing putative lipoprotein YidQ:small heat shock protein IbpA	hexose-6-phosphate:phosphate antiporter:small RNA UhpU	3867398	3867519	-	3845732	3845738	-	13	266	40208	23354145	28.3866	1.0345e-08
Hfq_t4rnl1_IP_1	EG10919	xylB.xylA.TU	mRNA	TU	rpsT	xylB.xylA.TU	30S ribosomal subunit protein S20	xylulokinase:xylose isomerase	20869	21061	-	3729386	3729413	-	13	5480	2595	23386544	21.3792	2.74122e-07
Hfq_t4rnl1_IP_1	EG11499	uhpT.EST3UTR:G0-17104	mRNA	3UTR:sRNA	yhbE	uhpT.EST3UTR:uhpU	putative transporter YhbE	hexose-6-phosphate:phosphate antiporter:small RNA UhpU	3332040	3332226	-	3845732	3845739	-	13	476	40208	23353935	15.863	1.23333e-05
Hfq_t4rnl1_IP_1	rpiB.5UTR	G0-8871	5UTR	sRNA	rpiB.5UTR	arcZ	allose-6-phosphate isomerase / ribose-5-phosphate isomerase B	small regulatory RNA ArcZ	4313257	4313327	+	3350679	3350697	+	13	34	71467	23323118	124.78	4.7523e-16
Hfq_t4rnl1_IP_1	insCD-2.ynbG.IGR	uhpT.EST3UTR:G0-17104	IGR	3UTR:sRNA	insCD-2.ynbG.IGR	uhpT.EST3UTR:uhpU	uncharacterized protein YnbG	hexose-6-phosphate:phosphate antiporter:small RNA UhpU	1467389	1467488	-	3845732	3845762	-	13	14	40208	23354397	539.351	4.13352e-23
Hfq_t4rnl1_IP_1	EG10564	uhpT.EST3UTR:G0-17104	mRNA	3UTR:sRNA	malY	uhpT.EST3UTR:uhpU	negative regulator of MalT activity/cystathionine &beta;-lyase	hexose-6-phosphate:phosphate antiporter:small RNA UhpU	1700861	1701097	+	3845732	3845739	-	13	360	40208	23354051	20.9745	4.17331e-07
Hfq_t4rnl1_IP_1	G7014	G7012	mRNA	mRNA	yobA	yebY	copper-binding protein	DUF2511 domain-containing protein YebY	1924587	1924964	-	1923513	1923563	-	13	5182	733	23388704	80.0476	1.5958e-14
Hfq_t4rnl1_IP_1	mepS.5UTR	EG31116	5UTR	sRNA	mepS.5UTR	oxyS	peptidoglycan endopeptidase/peptidoglycan L,D-carboxypeptidase	small regulatory RNA OxyS	2269810	2269940	+	4158279	4158349	-	13	2168	16212	23376239	8.64614	0.0153422
Hfq_t4rnl1_IP_1	yhbY.AS	EG31116	AS	sRNA	yhbY.AS	oxyS	ribosome assembly factor YhbY	small regulatory RNA OxyS	3327959	3328065	-	4158278	4158286	-	13	926	14290	23379403	22.9685	1.17803e-07
Hfq_t4rnl1_IP_1	EG10323	EG10322	mRNA	mRNA	fliM	fliL	flagellar motor switch protein FliM	flagellar protein FliL	2020764	2020887	+	2019513	2019852	+	13	1260	6722	23386637	35.8957	4.22613e-10
Hfq_t4rnl1_IP_1	G0-9581	ykgH.EST3UTR	sRNA	3UTR	sokC	ykgH.EST3UTR	small regulatory RNA antitoxin SokC	uncharacterized protein YkgH	16951	16980	+	324603	324662	-	12	1407	8921	23384292	22.3562	1.42218e-06
Hfq_t4rnl1_IP_1	ftsA.ftsZ.TU	allR.EST3UTR	TU	3UTR	ftsA.ftsZ.TU	allR.EST3UTR	cell division protein FtsA:cell division protein FtsZ	DNA-binding transcriptional repressor AllR	105244	105265	+	533859	533864	+	12	4433	3749	23386438	16.8862	3.42947e-05
Hfq_t4rnl1_IP_1	EG12314	uhpT.EST3UTR:G0-17104	mRNA	3UTR:sRNA	yacG	uhpT.EST3UTR:uhpU	DNA gyrase inhibitor YacG	hexose-6-phosphate:phosphate antiporter:small RNA UhpU	111742	111798	-	3845731	3845771	-	12	283	40209	23354128	24.6283	3.39527e-07
Hfq_t4rnl1_IP_1	tsx.5UTR	motA.5UTR:G0-17103	5UTR	5UTR:sRNA	tsx.5UTR	motA.5UTR:motR	nucleoside-specific channel-forming protein Tsx	motility protein A:small RNA MotR	432073	432091	-	1977208	1977216	-	12	586	41882	23352152	11.4178	0.00297254
Hfq_t4rnl1_IP_1	G6245	G0-8871	mRNA	sRNA	queC	arcZ	7-cyano-7-deazaguanine synthase	small regulatory RNA ArcZ	465270	465271	-	3350695	3350697	+	12	143	71468	23323009	27.3853	2.1107e-07
Hfq_t4rnl1_IP_1	G6430	G0-8871	mRNA	sRNA	gsiB	arcZ	glutathione ABC transporter periplasmic binding protein	small regulatory RNA ArcZ	870924	870926	+	3350695	3350697	+	12	244	71468	23322908	16.0495	7.79597e-05
Hfq_t4rnl1_IP_1	EG12165	uhpT.EST3UTR:G0-17104	mRNA	3UTR:sRNA	mukF	uhpT.EST3UTR:uhpU	chromosome partitioning protein MukF	hexose-6-phosphate:phosphate antiporter:small RNA UhpU	975560	975598	+	3845732	3845738	-	12	410	40209	23354001	16.9995	3.6411e-05
Hfq_t4rnl1_IP_1	putP.3UTR:putP.efeU_1.IGR	ykgH.EST3UTR	3UTR:IGR	3UTR	putP.3UTR:putP.efeU_1.IGR	ykgH.EST3UTR	proline:Na<sup>+</sup> symporter:proline:Na<sup>+</sup> symporter	uncharacterized protein YkgH	1080832	1080878	+	324603	324624	-	12	242	8921	23385457	129.986	1.86488e-15
Hfq_t4rnl1_IP_1	G357	ibpB.EST3UTR	mRNA	3UTR	flgA	ibpB.EST3UTR	flagellar basal body P-ring formation protein FlgA	small heat shock protein IbpB	1130323	1130399	-	3866427	3866469	-	12	1189	9418	23384013	25.0588	3.85011e-07
Hfq_t4rnl1_IP_1	EG10710	G0-8871	mRNA	sRNA	pheT	arcZ	phenylalanine&mdash;tRNA ligase subunit &beta;	small regulatory RNA ArcZ	1797490	1797499	-	3350695	3350697	+	12	354	71468	23322798	11.0623	0.00451968
Hfq_t4rnl1_IP_1	flhD.5UTR	G0-8863	5UTR	sRNA	flhD.5UTR	rprA	DNA-binding transcriptional dual regulator FlhD	small regulatory RNA RprA	1978202	1978266	-	1770473	1770477	+	12	2511	5329	23386780	20.9729	9.70766e-07
Hfq_t4rnl1_IP_1	G7090	cpxP.3UTR:G0-16649:fieF.EST5UTR	mRNA	3UTR:sRNA:5UTR	wzzB	cpxP.3UTR:cpxQ:fieF.EST5UTR	O-antigen co-polymerase	periplasmic protein CpxP:small regulatory RNA CpxQ:Zn<sup>2+</sup>/Fe<sup>2+</sup>/Cd<sup>2+</sup> exporter	2098228	2098293	-	4106367	4106387	+	12	931	12023	23381666	25.0665	3.89458e-07
Hfq_t4rnl1_IP_1	EG11980	G0-8863	mRNA	sRNA	rfbX	rprA	polyisoprenol-linked O16-antigen repeat unit flippase	small regulatory RNA RprA	2109399	2109399	-	1770469	1770476	+	12	831	5329	23388460	63.3776	7.61186e-12
Hfq_t4rnl1_IP_1	EG10885	EG50002	mRNA	mRNA	rplY	rpmA	50S ribosomal subunit protein L25	50S ribosomal subunit protein L27	2282542	2282549	+	3333084	3333089	-	12	1955	2200	23390465	65.2605	5.21547e-12
Hfq_t4rnl1_IP_1	EG30067	yhcN.EST3UTR	tRNA	3UTR	proL	yhcN.EST3UTR	tRNA-Pro(GGG)	DUF1471 domain-containing stress-induced protein YhcN	2286217	2286249	+	3385845	3385851	+	12	1579	16071	23376970	11.0546	0.00396674
Hfq_t4rnl1_IP_1	EG12093	ykgH.EST3UTR	mRNA	3UTR	nuoN	ykgH.EST3UTR	NADH:quinone oxidoreductase subunit N	uncharacterized protein YkgH	2390039	2390049	-	324603	324633	-	12	217	8921	23385482	144.962	5.26946e-16
Hfq_t4rnl1_IP_1	sseA.yfhM.IGR	G0-16649:fieF.EST5UTR	IGR	sRNA:5UTR	sseA.yfhM.IGR	cpxQ:fieF.EST5UTR	3-mercaptopyruvate sulfurtransferase:&alpha;<sub>2</sub>-macroglobulin	small regulatory RNA CpxQ:Zn<sup>2+</sup>/Fe<sup>2+</sup>/Cd<sup>2+</sup> exporter	2652321	2652326	-	4106385	4106387	+	12	129	12023	23382468	180.913	4.71457e-17
Hfq_t4rnl1_IP_1	EG10810:pyrG.5UTR	G0-10592	mRNA:5UTR	sRNA	pyrG:pyrG.5UTR	rydC	CTP synthetase:CTP synthetase	small regulatory RNA RydC	2909656	2909686	-	1491442	1491476	-	12	954	30798	23362868	9.54194	0.020268
Hfq_t4rnl1_IP_1	EG10562	cspA.ysaE.IGR	mRNA	IGR	malT	cspA.ysaE.IGR	DNA-binding transcriptional activator MalT	cold shock protein CspA:protein YsaE	3553672	3553693	+	3720316	3720317	+	12	433	5403	23388784	119.968	4.25224e-15
Hfq_t4rnl1_IP_1	ubiD.rfaH.IGR	G0-8871	IGR	sRNA	ubiD.rfaH.IGR	arcZ	3-octaprenyl-4-hydroxybenzoate decarboxylase:transcription antiterminator RfaH	small regulatory RNA ArcZ	4024902	4024944	-	3350664	3350698	+	12	27	71468	23323125	145.042	4.41348e-15
Hfq_t4rnl1_IP_1	sbp.EST3UTR	G0-8871	3UTR	sRNA	sbp.EST3UTR	arcZ	sulfate/thiosulfate ABC transporter periplasmic binding protein Sbp	small regulatory RNA ArcZ	4109905	4109908	+	3350688	3350697	+	12	41	71468	23323111	95.5151	2.89411e-13
Hfq_t4rnl1_IP_1	aphA.EST5UTR	G0-8883	5UTR	sRNA	aphA.EST5UTR	sdsR	acid phosphatase / phosphotransferase	small regulatory RNA SdsR	4269354	4269394	+	1923104	1923134	-	12	95	3745	23390780	788.952	1.30139e-24
Hfq_t4rnl1_IP_1	yjeT.EST3UTR	ybiC.AS	3UTR	AS	yjeT.EST3UTR	ybiC.AS	DUF2065 domain-containing protein YjeT		4404659	4404677	+	837436	837455	-	12	490	3341	23390789	171.456	5.95622e-17
Hfq_t4rnl1_IP_1	EG30109	yjgZ.insG.IGR	tRNA	IGR	valT	yjgZ.insG.IGR	tRNA-Val(UAC)	KpLE2 phage-like element; uncharacterized protein YjgZ:KpLE2 phage-like element; IS<i>4</i> putative transposase	780588	780798	+	4502068	4502099	+	12	70159	339	23324122	11.768	0.00230745
Hfq_t4rnl1_IP_1	yehL.EST5UTR	uhpT.EST3UTR:G0-17104:EG11054	5UTR	3UTR:sRNA:mRNA	yehL.EST5UTR	uhpT.EST3UTR:uhpU:uhpT	putative AAA+ MoxR family ATPase YehL	hexose-6-phosphate:phosphate antiporter:small RNA UhpU:hexose-6-phosphate:phosphate antiporter	2204562	2204609	+	3845732	3845776	-	12	6	40209	23354405	1161.65	2.25457e-23
Hfq_t4rnl1_IP_1	tRNAnn129:rimP.metY.TU	EG11535	3UTR:TU	mRNA	metY.3UTR:rimP.metY.TU	ibpB	tRNA-initiator Met(CAU):ribosome maturation factor RimP:tRNA-initiator Met(CAU)	small heat shock protein IbpB	3318105	3318175	-	3866427	3866514	-	12	821	10161	23383638	33.6367	1.2953e-08
Hfq_t4rnl1_IP_1	EG30109	opgB.EST3UTR	tRNA	3UTR	valT	opgB.EST3UTR	tRNA-Val(UAC)	phosphoglycerol transferase II // phosphoglycerol transferase I	780765	780806	+	4597103	4597151	-	12	68589	240	23325791	17.004	4.07763e-05
Hfq_t4rnl1_IP_1	EG10764	araG.araF.TU_AS	mRNA	AS	priB	araG.araF.TU_AS	primosomal replication protein N	arabinose ABC transporter ATP binding subunit:arabinose ABC transporter periplasmic binding protein	4425701	4425766	+	1985098	1985131	+	12	10744	1183	23382693	22.0762	1.65748e-06
Hfq_t4rnl1_IP_1	ylcI.ybcW.IGR	G0-8871	IGR	sRNA	ylcI.ybcW.IGR	arcZ	DLP12 prophage; DUF3950 domain-containing protein YlcI:DLP12 prophage; uncharacterized protein YbcW	small regulatory RNA ArcZ	580095	580151	-	3350695	3350697	+	12	31	71468	23323121	126.327	1.71159e-14
Hfq_t4rnl1_IP_1	G6833	G6586	mRNA	mRNA	flxA	ymfH	Qin prophage; PF14282 family protein FlxA	e14 prophage; putative protein YmfH	1646512	1646535	+	1201195	1201228	-	12	7773	1303	23385544	27.7074	1.19884e-07
Hfq_t4rnl1_IP_1	ydgH.pntA.IGR	G0-8878	IGR	sRNA	ydgH.pntA.IGR	cyaR	DUF1471 domain-containing protein YdgH:pyridine nucleotide transhydrogenase subunit &alpha;	small regulatory RNA CyaR	1677983	1678014	-	2167179	2167200	+	12	539	20113	23373968	25.8731	2.84909e-07
Hfq_t4rnl1_IP_1	EG11356	G0-8863	mRNA	sRNA	fliZ	rprA	DNA-binding transcriptional regulator FliZ	small regulatory RNA RprA	2000692	2000768	-	1770466	1770478	+	12	3915	5329	23385376	13.4508	0.000265755
Hfq_t4rnl1_IP_1	EG10928	yhcN.EST3UTR	mRNA	3UTR	sbmA	yhcN.EST3UTR	peptide antibiotic/peptide nucleic acid transporter	DUF1471 domain-containing stress-induced protein YhcN	396666	396733	+	3385824	3385851	+	12	501	16071	23378048	34.8425	9.06403e-09
Hfq_t4rnl1_IP_1	G362	opgC.EST3UTR	mRNA	3UTR	flgF	opgC.EST3UTR	flagellar basal-body rod protein FlgF	osmoregulated periplasmic glucans (OPG) biosynthesis protein C	1133899	1134016	+	1107697	1107698	-	12	2996	1428	23390196	65.6062	4.92463e-12
Hfq_t4rnl1_IP_1	G7038:dcyD.5UTR:tcyJ.dcyD.IGR	uhpT.EST3UTR:G0-17104	mRNA:5UTR:IGR	3UTR:sRNA	dcyD:dcyD.5UTR:tcyJ.dcyD.IGR	uhpT.EST3UTR:uhpU	D-cysteine desulfhydrase:D-cysteine desulfhydrase:cystine ABC transporter periplasmic binding protein:D-cysteine desulfhydrase	hexose-6-phosphate:phosphate antiporter:small RNA UhpU	1999457	1999531	-	3845732	3845765	-	12	755	40209	23353656	9.23136	0.0294783
Hfq_t4rnl1_IP_1	G7130	sucD.EST3UTR:G0-17009	mRNA	3UTR:sRNA	yegT	sucD.EST3UTR:sdhX	putative transporter YegT	succinyl-CoA synthetase subunit &alpha;:small regulatory RNA SdhX	2179652	2179805	+	765142	765148	+	12	64	84369	23310187	51.8041	2.2359e-10
Hfq_t4rnl1_IP_1	fre.EST3UTR	glnA.3UTR:glnZ	3UTR	3UTR:sRNA	fre.EST3UTR	glnA.3UTR:glnZ	NAD(P)H-flavin reductase	adenylyl-[glutamine synthetase] // glutamine synthetase:small regulatory RNA GlnZ	4027230	4027241	+	4056427	4056567	-	12	317	85888	23308415	10.2731	0.0103626
Hfq_t4rnl1_IP_1	tRNAnn3:rrsH.ileV.TU:tRNAnn5:ileV.alaV.TU:EG30010	EG10457	IGR:TU:IGR:TU:tRNA	mRNA	rrsH.ileV.IGR:rrsH.ileV.TU:ileV.alaV.IGR:ileV.alaV.TU:alaV	hns	16S ribosomal RNA:tRNA-Ile(GAU):16S ribosomal RNA:tRNA-Ile(GAU):tRNA-Ile(GAU):tRNA-Ala(UGC):tRNA-Ile(GAU):tRNA-Ala(UGC):tRNA-Ala(UGC)	DNA-binding transcriptional dual regulator H-NS	225316	225532	+	1292901	1292938	-	12	46198	587	23347835	10.3316	0.00889342
Hfq_t4rnl1_IP_1	pdeL.5UTR:EG11236	G0-8871	5UTR:mRNA	sRNA	pdeL.5UTR:pdeL	arcZ	DNA-binding transcriptional regulator/c-di-GMP phosphodiesterase PdeL:DNA-binding transcriptional regulator/c-di-GMP phosphodiesterase PdeL	small regulatory RNA ArcZ	332198	332592	+	3350677	3350696	+	12	393	71468	23322759	9.96453	0.0138989
Hfq_t4rnl1_IP_1	EG10635	uhpT.EST3UTR:G0-17104	mRNA	3UTR:sRNA	nagE	uhpT.EST3UTR:uhpU	N-acetylglucosamine-specific PTS enzyme IIABC component	hexose-6-phosphate:phosphate antiporter:small RNA UhpU	703957	704045	+	3845731	3845739	-	12	301	40209	23354110	23.1555	1.13435e-06
Hfq_t4rnl1_IP_1	G7323	G0-8871	mRNA	sRNA	yfhM	arcZ	&alpha;<sub>2</sub>-macroglobulin	small regulatory RNA ArcZ	2651574	2651693	-	3350693	3350697	+	12	222	71468	23322930	17.64	2.75159e-05
Hfq_t4rnl1_IP_1	G7593	G0-8863	mRNA	sRNA	yqjH	rprA		small regulatory RNA RprA	3216359	3216487	-	1770462	1770477	+	12	68	5329	23389223	774.537	2.16586e-24
Hfq_t4rnl1_IP_1	EG30042:EG30049	EG10673	tRNA:tRNA	mRNA	hisR:leuT	ompT	tRNA-His(GUG):tRNA-Leu(CAG)	DLP12 prophage; omptin family outer membrane protease OmpT	3982520	3982655	+	585603	585640	-	12	27181	528	23366911	19.5381	7.20326e-06
Hfq_t4rnl1_IP_1	yncL.EST3UTR:G0-8887	G6586	3UTR:mRNA	mRNA	yncL.EST3UTR:yncL	ymfH	uncharacterized protein YncL:uncharacterized protein YncL	e14 prophage; putative protein YmfH	1517070	1517136	-	1201194	1201218	-	12	2230	1303	23391087	96.6012	5.0788e-14
Hfq_t4rnl1_IP_1	kgtP.EST5UTR	bhsA.EST3UTR	5UTR	3UTR	kgtP.EST5UTR	bhsA.EST3UTR	&alpha;-ketoglutarate:H<sup>+</sup> symporter	DUF1471 domain-containing multiple stress resistance outer membrane protein BhsA	2725769	2725771	-	1169399	1169402	+	12	8583	1415	23384622	23.1055	9.73149e-07
Hfq_t4rnl1_IP_1	EG11794	G0-8863	mRNA	sRNA	rlmM	rprA	23S rRNA 2'-<i>O</i>-ribose C2498 methyltransferase	small regulatory RNA RprA	2940534	2940988	-	1770474	1770477	+	12	1084	5329	23388207	48.5851	1.71443e-10
Hfq_t4rnl1_IP_1	EG11871	allE.EST3UTR	mRNA	3UTR	gph	allE.EST3UTR	phosphoglycolate phosphatase	(S)-ureidoglycine aminohydrolase	3513506	3513880	-	543192	543209	-	12	2187	5361	23387072	23.9366	6.39325e-07
Hfq_t4rnl1_IP_1	G357	G0-8872	mRNA	sRNA	flgA	ryhB	flagellar basal body P-ring formation protein FlgA	small regulatory RNA RyhB	1130576	1130885	-	3580923	3580929	-	12	3745	6889	23383986	10.8766	0.00465509
Hfq_t4rnl1_IP_1	EG10104	EG10098	mRNA	mRNA	atpG	atpA	ATP synthase F<sub>1</sub> complex subunit &gamma;	ATP synthase F<sub>1</sub> complex subunit &alpha;	3917463	3917895	-	3918890	3918992	-	12	4110	2607	23387903	26.1933	2.25463e-07
Hfq_t4rnl1_IP_1	dnaK.5UTR	ibpB.EST3UTR:EG11535	5UTR	3UTR:mRNA	dnaK.5UTR	ibpB.EST3UTR:ibpB	chaperone protein DnaK	small heat shock protein IbpB:small heat shock protein IbpB	12112	12144	+	3866426	3866497	-	11	377	9419	23384825	72.4404	4.73672e-11
Hfq_t4rnl1_IP_1	EG10622	EG31116	mRNA	sRNA	murF	oxyS	D-alanyl-D-alanine-adding enzyme	small regulatory RNA OxyS	95935	95961	+	4158279	4158281	-	11	439	14292	23379890	40.99	2.17235e-08
Hfq_t4rnl1_IP_1	EG11322	ilvL.ilvX.TU	mRNA	TU	ribE	ilvL.ilvX.TU	6,7-dimethyl-8-ribityllumazine synthase	<i>ilvXGMEDA</i> operon leader peptide:uncharacterized protein IlvX	434653	434655	+	3950475	3950476	+	11	281	3035	23391305	301.705	8.68651e-18
Hfq_t4rnl1_IP_1	hupB.5UTR	cysE.5UTR:EG20091	5UTR	5UTR:mRNA	hupB.5UTR	cysE.5UTR:gpsA	DNA-binding protein HU-&beta;	serine acetyltransferase:glycerol-3-phosphate dehydrogenase	461332	461381	+	3782633	3782645	-	11	5359	1489	23387773	32.2406	2.5967e-07
Hfq_t4rnl1_IP_1	G0-16677.AS:hokE.sokE.IGR	ybiE.ybiC.IGR	AS:IGR	IGR	sokE.AS:hokE.sokE.IGR	ybiE.ybiC.IGR	small RNA SokE:protein HokE:small RNA SokE	protein YbiE	607759	607793	-	837436	837481	-	11	1811	3342	23389468	42.5097	1.33779e-08
Hfq_t4rnl1_IP_1	EG30055	tRNAnn7:alaV.rrlH.TU	tRNA	IGR:TU	lysT	alaV.rrlH.IGR:alaV.rrlH.TU	tRNA-Lys(UUU)	tRNA-Ala(UGC):23S ribosomal RNA:tRNA-Ala(UGC):23S ribosomal RNA	780554	780554	+	225660	225684	+	11	5759	4005	23384857	11.1526	0.016484
Hfq_t4rnl1_IP_1	EG11405	G0-8871	mRNA	sRNA	cydD	arcZ	glutathione/L-cysteine ABC exporter subunit CydD	small regulatory RNA ArcZ	929760	929770	-	3350690	3350697	+	11	148	71469	23323004	24.2548	7.6068e-06
Hfq_t4rnl1_IP_1	ariR.ymgC.TU	G0-17102	TU	sRNA	ariR.ymgC.TU	fliX	putative two-component system connector protein AriR:protein YmgC	small RNA FliX	1216718	1216732	+	2001913	2001919	-	11	13	254854	23139754	76.8275	1.03484e-09
Hfq_t4rnl1_IP_1	adhE.ychE.IGR	G0-8878	IGR	sRNA	adhE.ychE.IGR	cyaR	fused acetaldehyde-CoA dehydrogenase and iron-dependent alcohol dehydrogenasealdehyde/alcohol dehydrogenase AdhE:MarC family putative inner membrane protein YchE	small regulatory RNA CyaR	1298439	1298473	+	2167192	2167200	+	11	735	20114	23373772	17.3914	0.000182171
Hfq_t4rnl1_IP_1	EG11780	G0-8871	mRNA	sRNA	ydeK	arcZ		small regulatory RNA ArcZ	1594917	1594958	-	3350695	3350697	+	11	34	71469	23323118	105.58	3.67889e-12
Hfq_t4rnl1_IP_1	G6856	uhpT.EST3UTR:G0-17104	mRNA	3UTR:sRNA	ydgD	uhpT.EST3UTR:uhpU	putative serine protease YdgD	hexose-6-phosphate:phosphate antiporter:small RNA UhpU	1672029	1672081	+	3845733	3845739	-	11	492	40210	23353919	12.9853	0.00385131
Hfq_t4rnl1_IP_1	EG30111	ydfW.flxA.IGR	tRNA	IGR	valV	ydfW.flxA.IGR	tRNA-Val(GAC)	Qin prophage; protein YdfW:Qin prophage; PF14282 family protein FlxA	1746435	1746487	+	1647051	1647078	-	11	5423	570	23388628	83.2306	9.94663e-12
Hfq_t4rnl1_IP_1	EG10968	G0-8871	mRNA	sRNA	sppA	arcZ	protease IV, a signal peptide peptidase	small regulatory RNA ArcZ	1850205	1850291	+	3350695	3350697	+	11	243	71469	23322909	14.7724	0.00115358
Hfq_t4rnl1_IP_1	EG10411	fadA.fre.IGR	mRNA	IGR	gnd	fadA.fre.IGR	6-phosphogluconate dehydrogenase, decarboxylating	3-ketoacyl-CoA thiolase:NAD(P)H-flavin reductase	2100601	2100601	-	4027235	4027236	-	11	2242	1054	23391325	108.886	5.14831e-13
Hfq_t4rnl1_IP_1	EG11419	uhpT.EST3UTR:G0-17104	mRNA	3UTR:sRNA	bcr	uhpT.EST3UTR:uhpU	multidrug efflux pump Bcr	hexose-6-phosphate:phosphate antiporter:small RNA UhpU	2279712	2279725	-	3845732	3845771	-	11	394	40210	23354017	16.2153	0.000403143
Hfq_t4rnl1_IP_1	G7320	insL-1.AS	mRNA	AS	bamB	insL-1.AS	outer membrane protein assembly factor BamB		2637476	2637500	-	16148	16183	-	11	509	2769	23391343	182.561	1.9296e-15
Hfq_t4rnl1_IP_1	bamD.raiA.IGR	G0-8871	IGR	sRNA	bamD.raiA.IGR	arcZ	outer membrane protein assembly factor BamD:ribosome-associated inhibitor A	small regulatory RNA ArcZ	2737088	2737089	+	3350694	3350697	+	11	95	71469	23323057	37.7865	8.49306e-08
Hfq_t4rnl1_IP_1	csrD.EST5UTR	G0-8871	5UTR	sRNA	csrD.EST5UTR	arcZ	regulator of CsrB and CsrC decay	small regulatory RNA ArcZ	3403302	3403360	-	3350693	3350697	+	11	66	71469	23323086	54.3897	2.214e-09
Hfq_t4rnl1_IP_1	EG20044	G0-8871	mRNA	sRNA	dctA	arcZ	C4 dicarboxylate/orotate:H<sup>+</sup> symporter	small regulatory RNA ArcZ	3683092	3683093	-	3350694	3350697	+	11	298	71469	23322854	12.0459	0.00889165
Hfq_t4rnl1_IP_1	EG12263	G0-17021.AS:G0-10671	mRNA	AS:sRNA	bcsE	mgtT.AS:mgrR	c-di-GMP-binding protein BcsE	protein MgtT:small regulatory RNA MgrR	3696765	3696789	+	1622818	1622832	-	11	104	217799	23176718	11.2553	0.0245474
Hfq_t4rnl1_IP_1	tRNAnn7:alaV.rrlH.TU	tRNAnn173:rrlA.rrfA.TU	IGR:TU	IGR:TU	alaV.rrlH.IGR:alaV.rrlH.TU	rrlA.rrfA.IGR:rrlA.rrfA.TU	tRNA-Ala(UGC):23S ribosomal RNA:tRNA-Ala(UGC):23S ribosomal RNA	23S ribosomal RNA:5S ribosomal RNA:23S ribosomal RNA:5S ribosomal RNA	225644	225711	+	4040455	4040460	+	11	20963	34	23373624	360.733	5.45303e-18
Hfq_t4rnl1_IP_1	efp.AS	uhpT.EST3UTR:G0-17104	AS	3UTR:sRNA	efp.AS	uhpT.EST3UTR:uhpU	protein chain elongation factor EF-P, &beta;-lysyl-Lys34 // protein chain elongation factor EF-P	hexose-6-phosphate:phosphate antiporter:small RNA UhpU	4376026	4376351	-	3845732	3845739	-	11	84	40210	23354327	76.0583	4.8795e-11
Hfq_t4rnl1_IP_1	gloC.aspC.IGR	uhpT.EST3UTR:G0-17104	IGR	3UTR:sRNA	gloC.aspC.IGR	uhpT.EST3UTR:uhpU	hydroxyacylglutathione hydrolase GloC:aspartate aminotransferase	hexose-6-phosphate:phosphate antiporter:small RNA UhpU	984334	984472	+	3845732	3845739	-	11	129	40210	23354282	49.5262	3.94676e-09
Hfq_t4rnl1_IP_1	gadC.gadB.TU_AS	G0-8871	AS	sRNA	gadC.gadB.TU_AS	arcZ	L-glutamate:4-aminobutyrate antiporter:glutamate decarboxylase B	small regulatory RNA ArcZ	1570500	1570509	+	3350662	3350697	+	11	23	71469	23323129	156.075	1.06937e-13
Hfq_t4rnl1_IP_1	EG11652	uhpT.EST3UTR:G0-17104	mRNA	3UTR:sRNA	degS	uhpT.EST3UTR:uhpU	serine endoprotease	hexose-6-phosphate:phosphate antiporter:small RNA UhpU	3383125	3383223	+	3845732	3845739	-	11	52	40210	23354359	122.864	4.04711e-13
Hfq_t4rnl1_IP_1	EG30102	tRNAnn7:alaV.rrlH.TU	tRNA	IGR:TU	thrU	alaV.rrlH.IGR:alaV.rrlH.TU	tRNA-Thr(UGU)	tRNA-Ala(UGC):23S ribosomal RNA:tRNA-Ala(UGC):23S ribosomal RNA	4175388	4175432	+	225667	225684	+	11	4972	4005	23385644	12.9184	0.00296675
Hfq_t4rnl1_IP_1	G6205:mhpE.EST3UTR:mhpE.mhpT.IGR	G0-17102	mRNA:3UTR:IGR	sRNA	mhpE:mhpE.EST3UTR:mhpE.mhpT.IGR	fliX	4-hydroxy-2-oxovalerate aldolase:4-hydroxy-2-oxovalerate aldolase:4-hydroxy-2-oxovalerate aldolase:3-hydroxyphenylpropionate/3-hydroxycinnamate:H<sup>+</sup> symporter	small RNA FliX	374876	374989	+	2001912	2001947	-	11	49	254854	23139718	20.3828	9.90729e-05
Hfq_t4rnl1_IP_1	EG10802	yhcN.EST3UTR	mRNA	3UTR	putP	yhcN.EST3UTR	proline:Na<sup>+</sup> symporter	DUF1471 domain-containing stress-induced protein YhcN	1079308	1079457	+	3385845	3385851	+	11	1140	16072	23377409	14.0351	0.00163024
Hfq_t4rnl1_IP_1	tcyP.5UTR	G0-8914	5UTR	sRNA	tcyP.5UTR	gadY	cystine/sulfocysteine:cation symporter	small regulatory RNA GadY	1810880	1810882	+	3664899	3664969	+	11	537	34187	23359897	13.9968	0.00177007
Hfq_t4rnl1_IP_1	G7272	intZ.EST3UTR:yffL.EST5UTR	mRNA	3UTR:5UTR	intZ	intZ.EST3UTR:yffL.EST5UTR	CPZ-55 prophage; putative phage integrase IntZ	CPZ-55 prophage; putative phage integrase IntZ:CPZ-55 prophage; uncharacterized protein YffL	2558774	2559035	+	2560120	2560191	+	11	1193	1217	23392211	177.228	2.55702e-15
Hfq_t4rnl1_IP_1	EG10880	EG11450	mRNA	mRNA	rplS	yifE	50S ribosomal subunit protein L19		2744167	2744238	-	3948112	3948180	+	11	4266	1030	23389325	58.5534	4.31431e-10
Hfq_t4rnl1_IP_1	EG10551	G0-8871	mRNA	sRNA	lysR	arcZ	DNA-binding transcriptional dual regulator LysR	small regulatory RNA ArcZ	2979192	2979265	+	3350692	3350697	+	11	173	71469	23322979	20.7498	3.71339e-05
Hfq_t4rnl1_IP_1	yjcE.EST5UTR	G0-16649:fieF.EST5UTR	5UTR	sRNA:5UTR	yjcE.EST5UTR	cpxQ:fieF.EST5UTR	putative transporter YjcE	small regulatory RNA CpxQ:Zn<sup>2+</sup>/Fe<sup>2+</sup>/Cd<sup>2+</sup> exporter	4279916	4280349	+	4106385	4106387	+	11	669	12024	23381928	31.9741	2.96629e-07
Hfq_t4rnl1_IP_1	yciX.EST3UTR	G0-8863	3UTR	sRNA	yciX.EST3UTR	rprA	uncharacterized protein YciX	small regulatory RNA RprA	1335248	1335502	+	1770469	1770477	+	11	1255	5330	23388036	38.4606	3.95598e-08
Hfq_t4rnl1_IP_1	ygiM.5UTR:EG12434	G0-8914	5UTR:mRNA	sRNA	ygiM.5UTR:ygiM	gadY	putative signal transduction protein (SH3 domain):putative signal transduction protein (SH3 domain)	small regulatory RNA GadY	3201042	3201246	+	3664953	3664969	+	11	275	33939	23360407	27.5322	1.65595e-06
Hfq_t4rnl1_IP_1	ykfC.AS:insH-1.EST3UTR:G6134	EG10659	AS:3UTR:mRNA	mRNA	ykfC.AS:insH-1.EST3UTR:insH-1	nmpC	CP4-6 prophage; PF00078 domain-containing protein YkfC::	DLP12 prophage; putative outer membrane porin NmpC	273978	274122	-	575762	575766	-	11	6571	391	23387659	100.132	1.39607e-12
Hfq_t4rnl1_IP_1	EG11534:ibpA.5UTR:yidQ.ibpA.IGR	cspA.ysaE.IGR	mRNA:5UTR:IGR	IGR	ibpA:ibpA.5UTR:yidQ.ibpA.IGR	cspA.ysaE.IGR	small heat shock protein IbpA:small heat shock protein IbpA:DUF1375 domain-containing putative lipoprotein YidQ:small heat shock protein IbpA	cold shock protein CspA:protein YsaE	3867397	3867519	-	3720315	3720317	+	11	268	5404	23388949	177.645	2.87894e-15
Hfq_t4rnl1_IP_1	EG10612	motA.5UTR:G0-17103	mRNA	5UTR:sRNA	mrr	motA.5UTR:motR	Type IV methyl-directed restriction enzyme EcoKMrr	motility protein A:small RNA MotR	4587108	4587206	+	1977208	1977211	-	11	331	41883	23352407	18.5293	0.0001035
Hfq_t4rnl1_IP_1	G0-9581	EG10979:sucA.sucB.TU:EG10980	sRNA	mRNA:TU:mRNA	sokC	sucA:sucA.sucB.TU:sucB	small regulatory RNA antitoxin SokC	subunit of E1(0) component of 2-oxoglutarate dehydrogenase:subunit of E1(0) component of 2-oxoglutarate dehydrogenase:SucB-dihydrolipoate // SucB-S-succinyldihydrolipoate // SucB-lipoate // dihydrolipoyltranssuccinylase:SucB-dihydrolipoate // SucB-S-succinyldihydrolipoate // SucB-lipoate // dihydrolipoyltranssuccinylase	16952	16952	+	761472	761658	+	11	1408	3980	23389233	45.9117	5.87912e-09
Hfq_t4rnl1_IP_1	sbcC.EST3UTR	mak.AS	3UTR	AS	sbcC.EST3UTR	mak.AS	ATP-dependent structure-specific DNA nuclease - SbcC subunit	fructokinase	412510	412531	-	410710	410929	-	11	4617	2848	23387156	19.5646	5.06456e-05
Hfq_t4rnl1_IP_1	EG12134	sucD.EST3UTR:G0-17009	mRNA	3UTR:sRNA	rhtA	sucD.EST3UTR:sdhX	L-threonine/L-homoserine exporter	succinyl-CoA synthetase subunit &alpha;:small regulatory RNA SdhX	849674	849754	-	765084	765148	+	11	110	97203	23297308	23.9677	9.85767e-06
Hfq_t4rnl1_IP_1	EG10255:eco.EST3UTR:eco.mqo.IGR	EG30024	mRNA:3UTR:IGR	tRNA	eco:eco.EST3UTR:eco.mqo.IGR	aspU	serine protease inhibitor ecotin:serine protease inhibitor ecotin:serine protease inhibitor ecotin:malate:quinone oxidoreductase	tRNA-Asp(GUC)	2304319	2304512	+	228966	229004	+	11	354	33489	23360778	21.6758	1.97767e-05
Hfq_t4rnl1_IP_1	sgrR.5UTR:sgrS.AS	uhpT.EST3UTR:G0-17104	5UTR:AS	3UTR:sRNA	sgrR.5UTR:sgrS.AS	uhpT.EST3UTR:uhpU	DNA-binding transcriptional dual regulator SgrR:small regulatory RNA SgrS	hexose-6-phosphate:phosphate antiporter:small RNA UhpU	77310	77376	-	3845732	3845775	-	10	21	40211	23354390	276.57	1.7813e-14
Hfq_t4rnl1_IP_1	tRNAnn1	tRNAnn168:rrsA.ileT.TU	5UTR	IGR:TU	rrsH.5UTR	rrsA.ileT.IGR:rrsA.ileT.TU	16S ribosomal RNA	16S ribosomal RNA:tRNA-Ile(GAU):16S ribosomal RNA:tRNA-Ile(GAU)	223656	223680	+	4037105	4037107	+	10	43376	25	23351221	215.338	1.5581e-13
Hfq_t4rnl1_IP_1	tRNAnn7:alaV.rrlH.TU	tRNAnn154:rrlC.rrfC.TU	IGR:TU	IGR:TU	alaV.rrlH.IGR:alaV.rrlH.TU	rrlC.rrfC.IGR:rrlC.rrfC.TU	tRNA-Ala(UGC):23S ribosomal RNA:tRNA-Ala(UGC):23S ribosomal RNA	23S ribosomal RNA:5S ribosomal RNA:23S ribosomal RNA:5S ribosomal RNA	225638	225696	+	3946638	3946698	+	10	13974	23	23380625	727.457	9.77145e-19
Hfq_t4rnl1_IP_1	G6134	insL-1.AS	mRNA	AS	insH-1	insL-1.AS			274440	274472	-	16149	16151	-	10	3332	2770	23388520	25.3407	3.36012e-05
Hfq_t4rnl1_IP_1	G6242	G0-8863	mRNA	sRNA	ppiD	rprA	periplasmic folding chaperone	small regulatory RNA RprA	462618	462667	+	1770475	1770477	+	10	487	5331	23388804	90.0887	1.46903e-10
Hfq_t4rnl1_IP_1	G58	G0-8871	mRNA	sRNA	maa	arcZ	maltose <i>O</i>-acetyltransferase	small regulatory RNA ArcZ	479623	479680	-	3350696	3350697	+	10	137	71470	23323015	23.8199	8.4705e-05
Hfq_t4rnl1_IP_1	G0-16677.AS	EG10146	AS	mRNA	sokE.AS	cheA	small RNA SokE	chemotaxis protein CheA // chemotaxis protein CheA(S)	607759	607793	-	1973335	1973397	-	10	1812	2074	23390736	62.2411	5.31144e-09
Hfq_t4rnl1_IP_1	ahpC.5UTR	hns.galU.IGR:hns.3UTR	5UTR	IGR:3UTR	ahpC.5UTR	hns.galU.IGR:hns.3UTR	alkyl hydroperoxide reductase, AhpC component	DNA-binding transcriptional dual regulator H-NS:UTP&mdash;glucose-1-phosphate uridylyltransferase:DNA-binding transcriptional dual regulator H-NS	638742	638762	+	1292458	1292464	-	10	3403	5467	23385752	12.5701	0.0256284
Hfq_t4rnl1_IP_1	djlC.EST3UTR	motA.5UTR:G0-17103	3UTR	5UTR:sRNA	djlC.EST3UTR	motA.5UTR:motR	co-chaperone DjlC	motility protein A:small RNA MotR	681670	681677	+	1977208	1977240	-	10	43	41884	23352695	129.664	1.13422e-11
Hfq_t4rnl1_IP_1	G0-9603	insG.AS	sRNA	AS	rdlA	insG.AS	putative antisense regulatory RNA RdlA	KpLE2 phage-like element; IS<i>4</i> putative transposase	1269360	1269366	+	4502120	4502127	+	10	519	9629	23384474	46.7928	9.24001e-08
Hfq_t4rnl1_IP_1	G6756	G0-8871	mRNA	sRNA	ortT	arcZ	orphan toxin OrtT	small regulatory RNA ArcZ	1517405	1517421	+	3350696	3350696	+	10	29	71470	23323123	112.529	7.65384e-11
Hfq_t4rnl1_IP_1	ydcZ.EST3UTR:G6758	G0-17021.AS:G0-10671	3UTR:mRNA	AS:sRNA	ydcZ.EST3UTR:ydcZ	mgtT.AS:mgrR	putative inner membrane protein YdcZ:putative inner membrane protein YdcZ	protein MgtT:small regulatory RNA MgrR	1517829	1517896	-	1622818	1622834	-	10	71	217800	23176751	14.9877	0.00927057
Hfq_t4rnl1_IP_1	blr.cnu.IGR:cnu.EST5UTR	EG31116	IGR:5UTR	sRNA	blr.cnu.IGR:cnu.EST5UTR	oxyS	&beta;-lactam resistance protein:H-NS- and StpA-binding protein:H-NS- and StpA-binding protein	small regulatory RNA OxyS	1704806	1704865	+	4158279	4158286	-	10	626	14293	23379703	26.1301	2.63057e-05
Hfq_t4rnl1_IP_1	mliC.EST5UTR:anmK.EST3UTR	G0-8871	5UTR:3UTR	sRNA	mliC.EST5UTR:anmK.EST3UTR	arcZ	inhibitor of c-type lysozyme, putative lipoprotein:anhydro-<i>N</i>-acetylmuramic acid kinase	small regulatory RNA ArcZ	1718441	1718474	-	3350692	3350697	+	10	157	71470	23322995	20.7855	0.000298144
Hfq_t4rnl1_IP_1	ppsR.ppsA.IGR	G0-8871	IGR	sRNA	ppsR.ppsA.IGR	arcZ	phosphoenolpyruvate synthetase regulatory protein:phosphoenolpyruvate synthetase	small regulatory RNA ArcZ	1787314	1787393	-	3350680	3350697	+	10	221	71470	23322931	14.7661	0.00230586
Hfq_t4rnl1_IP_1	G6957	uhpT.EST3UTR:G0-17104	mRNA	3UTR:sRNA	ydjF	uhpT.EST3UTR:uhpU	putative DNA-binding transcriptional regulator YdjF	hexose-6-phosphate:phosphate antiporter:small RNA UhpU	1854106	1854166	-	3845732	3845739	-	10	212	40211	23354199	27.3958	1.94427e-05
Hfq_t4rnl1_IP_1	EG10567	G0-9941	mRNA	sRNA	manX	sgrS	mannose-specific PTS enzyme IIAB component	small regulatory RNA SgrS	1902003	1902065	+	77591	77593	+	10	219	5465	23388938	195.423	7.6941e-14
Hfq_t4rnl1_IP_1	EG10935	G0-8863	mRNA	sRNA	sdiA	rprA	DNA-binding transcriptional dual regulator SdiA	small regulatory RNA RprA	1996535	1996536	-	1770442	1770475	+	10	635	5331	23388656	69.0912	1.9719e-09
Hfq_t4rnl1_IP_1	EG11145	uhpT.EST3UTR:G0-17104	mRNA	3UTR:sRNA	pdeA	uhpT.EST3UTR:uhpU	putative c-di-GMP phosphodiesterase PdeA	hexose-6-phosphate:phosphate antiporter:small RNA UhpU	2517713	2517742	-	3845732	3845739	-	10	125	40211	23354286	46.4635	1.34446e-07
Hfq_t4rnl1_IP_1	G7261:yfeS.EST3UTR	G0-17102	mRNA:3UTR	sRNA	yfeS:yfeS.EST3UTR	fliX	PF05406 family protein YfeS:PF05406 family protein YfeS	small RNA FliX	2538452	2538497	+	2001913	2001914	-	10	17	254855	23139750	53.4093	3.08876e-07
Hfq_t4rnl1_IP_1	EG12401	uhpT.EST3UTR:G0-17104	mRNA	3UTR:sRNA	rlmN	uhpT.EST3UTR:uhpU	23S rRNA m<sup>2</sup>A2503 methyltransferase/tRNA m<sup>2</sup>A37 methyltransferase	hexose-6-phosphate:phosphate antiporter:small RNA UhpU	2644269	2644298	-	3845732	3845733	-	10	124	40211	23354287	46.8382	1.24682e-07
Hfq_t4rnl1_IP_1	yfjT.AS	G0-8871	AS	sRNA	yfjT.AS	arcZ	CP4-57 prophage; uncharacterized protein YfjT	small regulatory RNA ArcZ	2771570	2771570	-	3350680	3350697	+	10	14	71470	23323138	233.096	2.46172e-13
Hfq_t4rnl1_IP_1	G7451	G0-8871	mRNA	sRNA	syd	arcZ	SecY-interacting protein	small regulatory RNA ArcZ	2925019	2925050	-	3350668	3350697	+	10	50	71470	23323102	65.2668	8.56234e-09
Hfq_t4rnl1_IP_1	tRNAnn124	EG11072	5UTR	mRNA	pheV.5UTR	xseA	tRNA-Phe(GAA)	exodeoxyribonuclease VII subunit XseA	3110303	3110365	+	2634261	2634262	+	10	1199	1962	23391461	99.435	5.26972e-11
Hfq_t4rnl1_IP_1	yqhD.dkgA.TU	EG31116	TU	sRNA	yqhD.dkgA.TU	oxyS	NADPH-dependent aldehyde reductase YqhD:methylglyoxal reductase DkgA	small regulatory RNA OxyS	3156523	3156575	+	4158279	4158281	-	10	68	14293	23380261	240.556	1.62304e-14
Hfq_t4rnl1_IP_1	rplU.5UTR	eptB.5UTR	5UTR	5UTR	rplU.5UTR	eptB.5UTR	50S ribosomal subunit protein L21	phosphoethanolamine transferase EptB	3333503	3333516	-	3710501	3710528	-	10	1557	120	23392945	1252.03	8.60233e-22
Hfq_t4rnl1_IP_1	EG12628	G0-8871	mRNA	sRNA	dppF	arcZ	dipeptide ABC transporter ATP binding subunit DppF	small regulatory RNA ArcZ	3702504	3702509	-	3350695	3350697	+	10	83	71470	23323069	39.3173	8.37219e-07
Hfq_t4rnl1_IP_1	dnaA.5UTR	ykgH.EST3UTR	5UTR	3UTR	dnaA.5UTR	ykgH.EST3UTR	chromosomal replication initiator protein DnaA	uncharacterized protein YkgH	3883734	3883746	-	324602	324605	-	10	445	8923	23385254	58.894	9.81615e-09
Hfq_t4rnl1_IP_1	EG10099	uhpT.EST3UTR:G0-17104	mRNA	3UTR:sRNA	atpB	uhpT.EST3UTR:uhpU	ATP synthase F<sub>o</sub> complex subunit a	hexose-6-phosphate:phosphate antiporter:small RNA UhpU	3921315	3921390	-	3845732	3845761	-	10	555	40211	23353856	10.4646	0.0491348
Hfq_t4rnl1_IP_1	EG11452	G0-8871	mRNA	sRNA	wecC	arcZ	UDP-<i>N</i>-acetyl-D-mannosamine dehydrogenase	small regulatory RNA ArcZ	3971910	3971991	+	3350696	3350697	+	10	222	71470	23322930	14.6996	0.00720921
Hfq_t4rnl1_IP_1	EG11476	G0-8871	mRNA	sRNA	ubiB	arcZ	ubiquinone biosynthesis protein UbiB	small regulatory RNA ArcZ	4021627	4021686	+	3350689	3350697	+	10	228	71470	23322924	14.3128	0.00919925
Hfq_t4rnl1_IP_1	tRNAnn173:rrlA.rrfA.TU	tRNAnn191:gltV.rrlE.TU	IGR:TU	IGR:TU	rrlA.rrfA.IGR:rrlA.rrfA.TU	gltV.rrlE.IGR:gltV.rrlE.TU	23S ribosomal RNA:5S ribosomal RNA:23S ribosomal RNA:5S ribosomal RNA	tRNA-Glu(UUC):23S ribosomal RNA:tRNA-Glu(UUC):23S ribosomal RNA	4040431	4040432	+	4210022	4210036	+	10	474	8	23394140	61693.4	1.054e-36
Hfq_t4rnl1_IP_1	EG30102	tRNAnn70.AS	tRNA	AS	thrU	serU.3UTR.AS	tRNA-Thr(UGU)	tRNA-Ser(CGA)	4175420	4175434	+	2043159	2043181	+	10	3622	2680	23388320	24.0944	5.45788e-05
Hfq_t4rnl1_IP_1	EG11037:tufB.EST3UTR:tRNAnn187	G0-10699:G0-10699	mRNA:3UTR:3UTR	sRNA:sRNA	tufB:tufB.EST3UTR:tufB.3UTR	sdsN:sdsN	translation elongation factor Tu 2:translation elongation factor Tu 2:translation elongation factor Tu 2	small regulatory RNA SdsN:small regulatory RNA SdsN	4177118	4177147	+	1997055	1997057	+	10	2532	4451	23387639	20.7522	0.000228248
Hfq_t4rnl1_IP_1	EG11037:tufB.EST3UTR:tRNAnn187	G0-8863	mRNA:3UTR:3UTR	sRNA	tufB:tufB.EST3UTR:tufB.3UTR	rprA	translation elongation factor Tu 2:translation elongation factor Tu 2:translation elongation factor Tu 2	small regulatory RNA RprA	4177118	4177142	+	1770453	1770476	+	10	2532	5331	23386759	17.326	0.00126934
Hfq_t4rnl1_IP_1	EG10459	G0-10699:G0-10699	mRNA	sRNA:sRNA	hsdR	sdsN:sdsN	type I restriction enzyme EcoKI endonuclease subunit	small regulatory RNA SdsN:small regulatory RNA SdsN	4586412	4586493	-	1997056	1997057	+	10	500	4451	23389671	105.098	3.19013e-11
Hfq_t4rnl1_IP_1	EG10021	uhpT.EST3UTR:G0-17104	mRNA	3UTR:sRNA	yjiA	uhpT.EST3UTR:uhpU	P-loop guanosine triphosphatase YjiA	hexose-6-phosphate:phosphate antiporter:small RNA UhpU	4588442	4588467	-	3845731	3845739	-	10	182	40211	23354229	31.9117	4.61707e-06
Hfq_t4rnl1_IP_1	yeeJ.AS	uhpT.EST3UTR:G0-17104	AS	3UTR:sRNA	yeeJ.AS	uhpT.EST3UTR:uhpU	inverse autotransporter adhesin	hexose-6-phosphate:phosphate antiporter:small RNA UhpU	2050491	2050513	-	3845732	3845739	-	10	10	40211	23354401	580.796	7.54901e-17
Hfq_t4rnl1_IP_1	kgtP.EST5UTR	fadA.fre.IGR	5UTR	IGR	kgtP.EST5UTR	fadA.fre.IGR	&alpha;-ketoglutarate:H<sup>+</sup> symporter	3-ketoacyl-CoA thiolase:NAD(P)H-flavin reductase	2725759	2725803	-	4027234	4027241	-	10	8781	1055	23384786	25.2428	3.55954e-05
Hfq_t4rnl1_IP_1	yhdP.AS	G0-8871	AS	sRNA	yhdP.AS	arcZ	phospholipid transport factor YhdP	small regulatory RNA ArcZ	3394600	3394601	+	3350693	3350697	+	10	21	71470	23323131	155.397	5.45969e-12
Hfq_t4rnl1_IP_1	ftsA.ftsZ.TU	EG11688	TU	mRNA	ftsA.ftsZ.TU	yicL	cell division protein FtsA:cell division protein FtsZ	putative transporter YicL	105199	105261	+	3838909	3838914	+	10	6211	112	23388299	336.217	4.33587e-16
Hfq_t4rnl1_IP_1	trkG.EST3UTR	G0-8871	3UTR	sRNA	trkG.EST3UTR	arcZ	Rac prophage; K<sup>+</sup> transporter TrkG	small regulatory RNA ArcZ	1425269	1425305	+	3350664	3350698	+	10	116	71470	23323036	28.1322	1.82171e-05
Hfq_t4rnl1_IP_1	dgcQ.EST5UTR	uhpT.EST3UTR:G0-17104	5UTR	3UTR:sRNA	dgcQ.EST5UTR	uhpT.EST3UTR:uhpU	diguanylate cyclase DgcQ	hexose-6-phosphate:phosphate antiporter:small RNA UhpU	2027879	2028091	-	3845733	3845739	-	10	278	40211	23354133	20.8917	0.000248412
Hfq_t4rnl1_IP_1	yfaH.EST3UTR	G0-8871	3UTR	sRNA	yfaH.EST3UTR	arcZ	putative uncharacterized protein YfaH	small regulatory RNA ArcZ	2349944	2350004	+	3350690	3350696	+	10	52	71470	23323100	62.7566	1.2143e-08
Hfq_t4rnl1_IP_1	rplN.5UTR:rpsQ.rplN.IGR:rpsQ.3UTR	araG.araF.TU_AS	5UTR:IGR:3UTR	AS	rplN.5UTR:rpsQ.rplN.IGR:rpsQ.3UTR	araG.araF.TU_AS	50S ribosomal subunit protein L14:30S ribosomal subunit protein S17:50S ribosomal subunit protein L14:30S ribosomal subunit protein S17	arabinose ABC transporter ATP binding subunit:arabinose ABC transporter periplasmic binding protein	3448222	3448268	-	1985100	1985130	+	10	3634	1185	23389803	54.3154	2.03866e-08
Hfq_t4rnl1_IP_1	G7747	cpxP.3UTR:G0-16649:fieF.EST5UTR	mRNA	3UTR:sRNA:5UTR	gntX	cpxP.3UTR:cpxQ:fieF.EST5UTR		periplasmic protein CpxP:small regulatory RNA CpxQ:Zn<sup>2+</sup>/Fe<sup>2+</sup>/Cd<sup>2+</sup> exporter	3545457	3545519	+	4106379	4106385	+	10	307	12025	23382290	63.3379	5.04837e-09
Hfq_t4rnl1_IP_1	EG11051	uhpT.EST3UTR:G0-17104	mRNA	3UTR:sRNA	uhpA	uhpT.EST3UTR:uhpU	UhpA-Phosphorylated // DNA-binding transcriptional activator UhpA	hexose-6-phosphate:phosphate antiporter:small RNA UhpU	3850360	3850431	-	3845732	3845747	-	10	394	40211	23354017	14.7408	0.00640468
Hfq_t4rnl1_IP_1	rhsC.EST5UTR	G0-8871	5UTR	sRNA	rhsC.EST5UTR	arcZ	rhs element protein RhsC	small regulatory RNA ArcZ	729509	729643	+	3350693	3350697	+	10	167	71470	23322985	19.5409	0.000527021
Hfq_t4rnl1_IP_1	araH.AS	glnA.3UTR:glnZ	AS	3UTR:sRNA	araH.AS	glnA.3UTR:glnZ	arabinose ABC transporter membrane subunit	adenylyl-[glutamine synthetase] // glutamine synthetase:small regulatory RNA GlnZ	1982612	1982660	+	4056428	4056573	-	10	23	85890	23308709	117.991	7.0273e-11
Hfq_t4rnl1_IP_1	EG30065	allE.EST3UTR	tRNA	3UTR	pheV	allE.EST3UTR	tRNA-Phe(GAA)	(S)-ureidoglycine aminohydrolase	3110413	3110418	+	543193	543209	-	10	1782	5363	23387477	24.4719	4.72289e-05
Hfq_t4rnl1_IP_1	G7668	G0-8871	mRNA	sRNA	mtgA	arcZ	peptidoglycan glycosyltransferase MtgA	small regulatory RNA ArcZ	3348920	3349193	-	3350696	3350697	+	10	167	71470	23322985	19.5409	0.000527021
Hfq_t4rnl1_IP_1	tRNAnn135	EG10394	3UTR	mRNA	rrfF.3UTR	glpD	5S ribosomal RNA	aerobic glycerol 3-phosphate dehydrogenase	3423407	3423408	-	3562015	3562144	+	10	229	3910	23390483	261.232	4.24757e-15
Hfq_t4rnl1_IP_1	G7748	uhpT.EST3UTR:G0-17104	mRNA	3UTR:sRNA	nfuA	uhpT.EST3UTR:uhpU	iron-sulfur cluster carrier protein NfuA	hexose-6-phosphate:phosphate antiporter:small RNA UhpU	3545825	3545957	+	3845732	3845738	-	10	427	40211	23353984	13.6015	0.0134562
Hfq_t4rnl1_IP_1	uvrD.5UTR	ompF.5UTR	5UTR	5UTR	uvrD.5UTR	ompF.5UTR	DNA helicase II	outer membrane porin F	3997937	3997937	+	986908	987066	-	10	160	66588	23327874	21.8957	0.000180386
Hfq_t4rnl1_IP_1	EG11612	EG10060	mRNA	mRNA	proP	araJ	osmolyte:H<sup>+</sup> symporter ProP	putative transport protein AraJ	4330511	4330636	+	412155	412195	-	10	2485	6230	23385907	15.1057	0.00462606
Hfq_t4rnl1_IP_1	aspA.5UTR	malG.3UTR	5UTR	sRNA	aspA.5UTR	malG.3UTR	aspartate ammonia-lyase	maltose ABC transporter membrane subunit MalG	4368381	4368432	-	4242531	4242591	-	10	9021	1953	23383648	13.2726	0.0155664
Hfq_t4rnl1_IP_1	EG10673	dxr.EST3UTR:G0-17084:ispU.5UTR	mRNA	3UTR:mRNA:5UTR	ompT	dxr.EST3UTR:ispZ:ispU.5UTR	DLP12 prophage; omptin family outer membrane protease OmpT	1-deoxy-D-xylulose 5-phosphate reductoisomerase:small regulatory RNA IspZ:<i>ditrans,polycis</i>-undecaprenyl-diphosphate synthase [(2<i>E</i>,6<i>E</i>)-farnesyl-diphosphate specific]	584655	584686	-	194789	194844	+	10	2185	3386	23389051	31.6136	3.97103e-06
Hfq_t4rnl1_IP_1	EG10709	G0-16649:fieF.EST5UTR	mRNA	sRNA:5UTR	pheS	cpxQ:fieF.EST5UTR	phenylalanine&mdash;tRNA ligase subunit &alpha;	small regulatory RNA CpxQ:Zn<sup>2+</sup>/Fe<sup>2+</sup>/Cd<sup>2+</sup> exporter	1798062	1798190	-	4106380	4106387	+	10	1300	12025	23381297	14.9569	0.0051484
Hfq_t4rnl1_IP_1	EG10763	G0-8871	mRNA	sRNA	priA	arcZ	primosomal protein N'	small regulatory RNA ArcZ	4126415	4126598	-	3350692	3350697	+	10	107	71470	23323045	30.4984	8.64733e-06
Hfq_t4rnl1_IP_1	EG11037:tufB.EST3UTR:tRNAnn187	zapB.EST5UTR:EG11878	mRNA:3UTR:3UTR	5UTR:mRNA	tufB:tufB.EST3UTR:tufB.3UTR	zapB.EST5UTR:zapB	translation elongation factor Tu 2:translation elongation factor Tu 2:translation elongation factor Tu 2	cell division factor ZapB:cell division factor ZapB	4177107	4177141	+	4118473	4118552	+	10	2532	1156	23390934	79.9146	4.56181e-10
Hfq_t4rnl1_IP_1	EG10032:adk.hemH.IGR	G0-8863	mRNA:IGR	sRNA	adk:adk.hemH.IGR	rprA	adenylate kinase:adenylate kinase:ferrochelatase	small regulatory RNA RprA	497817	497972	+	1770475	1770476	+	10	1095	5331	23388196	40.0658	4.02063e-07
Hfq_t4rnl1_IP_1	EG12713	G0-17021.AS:G0-10671	mRNA	AS:sRNA	yddG	mgtT.AS:mgrR	amino acid exporter YddG	protein MgtT:small regulatory RNA MgrR	1546408	1546567	-	1622817	1622824	-	10	79	217800	23176743	13.47	0.0234556
Hfq_t4rnl1_IP_1	yeaX.AS	G0-8871	AS	sRNA	yeaX.AS	arcZ	carnitine monooxygenase subunit YeaX	small regulatory RNA ArcZ	1886575	1886604	-	3350696	3350697	+	10	38	71470	23323114	85.8775	7.67997e-10
Hfq_t4rnl1_IP_1	csdE.EST3UTR	G7047	3UTR	sRNA	csdE.EST3UTR	dsrA	sulfur acceptor protein CsdE	small regulatory RNA DsrA	2944981	2945010	+	2025223	2025240	-	10	145	99784	23294693	16.1001	0.00343269
Hfq_t4rnl1_IP_1	G0-9581	hupB.5UTR	sRNA	5UTR	sokC	hupB.5UTR	small regulatory RNA antitoxin SokC	DNA-binding protein HU-&beta;	16952	16977	+	461414	461473	+	9	1410	8279	23384934	18.0294	0.00645265
Hfq_t4rnl1_IP_1	EG11546	uhpT.EST3UTR:G0-17104	mRNA	3UTR:sRNA	nadC	uhpT.EST3UTR:uhpU	quinolinate phosphoribosyltransferase (decarboxylating)	hexose-6-phosphate:phosphate antiporter:small RNA UhpU	118409	118475	-	3845732	3845739	-	9	202	40212	23354209	25.8762	0.000339554
Hfq_t4rnl1_IP_1	EG10025	cueO.EST3UTR	mRNA	3UTR	aceF	cueO.EST3UTR	AceF-dihydrolipoate // AceF-S-acetyldihydrolipoate // AceF-lipoate // pyruvate dehydrogenase, E2 subunit	multicopper oxidase CueO	127537	127558	+	138723	138727	+	9	2322	162	23392139	559.674	4.81121e-16
Hfq_t4rnl1_IP_1	EG12331	uhpT.EST3UTR:G0-17104:EG11054	mRNA	3UTR:sRNA:mRNA	clcA	uhpT.EST3UTR:uhpU:uhpT	chloride:H<sup>+</sup> antiporter ClcA	hexose-6-phosphate:phosphate antiporter:small RNA UhpU:hexose-6-phosphate:phosphate antiporter	175219	175299	+	3845732	3845780	-	9	118	40212	23354293	44.2967	3.56532e-06
Hfq_t4rnl1_IP_1	sbcC.EST3UTR	EG11362	3UTR	mRNA	sbcC.EST3UTR	gluQ	ATP-dependent structure-specific DNA nuclease - SbcC subunit	glutamyl-Q tRNA<sup>Asp</sup> synthetase	412511	412531	-	160093	160095	-	9	4619	1684	23388320	27.0615	0.000193839
Hfq_t4rnl1_IP_1	G0-16677.AS	EG10522	AS	mRNA	sokE.AS	kgtP	small RNA SokE	&alpha;-ketoglutarate:H<sup>+</sup> symporter	607762	607793	-	2725589	2725592	-	9	1813	6749	23386061	17.2013	0.00958993
Hfq_t4rnl1_IP_1	G6329	G0-8871	mRNA	sRNA	ybdL	arcZ	methionine transaminase	small regulatory RNA ArcZ	633618	633644	+	3350696	3350697	+	9	70	71471	23323082	41.9566	7.25182e-06
Hfq_t4rnl1_IP_1	EG10932	motA.5UTR:G0-17103	mRNA	5UTR:sRNA	sdhB	motA.5UTR:motR	succinate:quinone oxidoreductase, iron-sulfur cluster binding protein	motility protein A:small RNA MotR	758355	758400	+	1977208	1977238	-	9	282	41885	23352456	17.7937	0.00805613
Hfq_t4rnl1_IP_1	tRNAnn36:lysT.valT.TU:EG30109	yjdM.EST5UTR	IGR:TU:tRNA	5UTR	lysT.valT.IGR:lysT.valT.TU:valT	yjdM.EST5UTR	tRNA-Lys(UUU):tRNA-Val(UAC):tRNA-Lys(UUU):tRNA-Val(UAC):tRNA-Val(UAC)	zinc ribbon domain-containing protein YjdM	780764	780769	+	4326734	4326766	-	9	62163	88	23332372	38.3872	1.40905e-05
Hfq_t4rnl1_IP_1	G6408	uhpT.EST3UTR:G0-17104:EG11054	mRNA	3UTR:sRNA:mRNA	ybhQ	uhpT.EST3UTR:uhpU:uhpT	inner membrane protein YbhQ	hexose-6-phosphate:phosphate antiporter:small RNA UhpU:hexose-6-phosphate:phosphate antiporter	825001	825029	+	3845732	3845779	-	9	218	40212	23354193	23.977	0.0006475
Hfq_t4rnl1_IP_1	ybiA.rhlE.IGR	motA.5UTR:G0-17103	IGR	5UTR:sRNA	ybiA.rhlE.IGR	motA.5UTR:motR	<i>N</i>-glycosidase YbiA:ATP-dependent RNA helicase RhlE	motility protein A:small RNA MotR	832271	832292	-	1977208	1977245	-	9	62	41885	23352676	80.9336	2.34829e-08
Hfq_t4rnl1_IP_1	G6462	G0-8871	mRNA	sRNA	macB	arcZ	ABC-type tripartite efflux pump ATP binding/membrane subunit	small regulatory RNA ArcZ	922163	922198	+	3350666	3350697	+	9	116	71471	23323036	25.3186	0.000474824
Hfq_t4rnl1_IP_1	EG10946	G0-10699:G0-10699	mRNA	sRNA:sRNA	serC	sdsN:sdsN	phosphoserine/phosphohydroxythreonine aminotransferase	small regulatory RNA SdsN:small regulatory RNA SdsN	957951	957952	+	1997056	1997057	+	9	1099	4452	23389072	43.0232	3.38697e-06
Hfq_t4rnl1_IP_1	ompA.5UTR	EG10646	5UTR	mRNA	ompA.5UTR	narX	outer membrane protein A	sensor histidine kinase NarX	1020119	1020187	-	1276123	1276129	-	9	31407	112	23363104	59.7762	2.57756e-07
Hfq_t4rnl1_IP_1	G6566	G0-8871	mRNA	sRNA	thiK	arcZ	thiamine kinase	small regulatory RNA ArcZ	1163301	1163372	+	3350665	3350696	+	9	159	71471	23322993	18.4714	0.00652002
Hfq_t4rnl1_IP_1	EG10751	motA.5UTR:G0-17103	mRNA	5UTR:sRNA	potC	motA.5UTR:motR	spermidine preferential ABC transporter membrane subunit PotC	motility protein A:small RNA MotR	1183387	1183393	-	1977207	1977229	-	9	99	41885	23352639	50.6856	1.16199e-06
Hfq_t4rnl1_IP_1	EG10638	G0-8871	mRNA	sRNA	narG	arcZ	nitrate reductase A subunit &alpha;	small regulatory RNA ArcZ	1282006	1282057	+	3350661	3350697	+	9	176	71471	23322976	16.6872	0.0151223
Hfq_t4rnl1_IP_1	G6762:yncD.EST5UTR	3'ETS<sup><i>leuZ</i></sup>.EST3UTR	mRNA:5UTR	3UTR	yncD:yncD.EST5UTR	3'ETS<sup><i>leuZ</i></sup>.EST3UTR	:		1523055	1523094	-	1991746	1991746	-	9	81	10156	23384386	255.835	6.93105e-13
Hfq_t4rnl1_IP_1	ynfE.AS	uhpT.EST3UTR:G0-17104	AS	3UTR:sRNA	ynfE.AS	uhpT.EST3UTR:uhpU	putative selenate reductase YnfE	hexose-6-phosphate:phosphate antiporter:small RNA UhpU	1659106	1659185	-	3845732	3845735	-	9	78	40212	23354333	67.0131	1.09768e-07
Hfq_t4rnl1_IP_1	malX.malI.IGR	G0-8871	IGR	sRNA	malX.malI.IGR	arcZ	PTS enzyme IIBC component MalX:DNA-binding transcriptional repressor MalI	small regulatory RNA ArcZ	1699216	1699282	-	3350695	3350697	+	9	162	71471	23322990	18.1293	0.00761289
Hfq_t4rnl1_IP_1	G6972	uhpT.EST3UTR:G0-17104	mRNA	3UTR:sRNA	dgcJ	uhpT.EST3UTR:uhpU	diguanylate cyclase DgcJ	hexose-6-phosphate:phosphate antiporter:small RNA UhpU	1872839	1872889	+	3845733	3845750	-	9	86	40212	23354325	60.7793	2.48367e-07
Hfq_t4rnl1_IP_1	G0-8865	EG31116	other-ncRNA	sRNA	ryeA	oxyS	small antisense RNA RyeA	small regulatory RNA OxyS	1923101	1923169	+	4158278	4158286	-	9	917	14294	23379412	16.0529	0.0175881
Hfq_t4rnl1_IP_1	yoeA.insH-6.IGR	G6662	IGR	mRNA	yoeA.insH-6.IGR	mpaA	CP4-44 prophage; TonB-dependent receptor plug domain-containing protein YoeA	murein tripeptide amidase A	2068430	2068484	-	1390559	1390591	-	9	1159	253	23393211	718.007	4.74726e-17
Hfq_t4rnl1_IP_1	yoeA.insH-6.IGR	ymfL.AS	IGR	AS	yoeA.insH-6.IGR	ymfL.AS	CP4-44 prophage; TonB-dependent receptor plug domain-containing protein YoeA	e14 prophage; uncharacterized protein YmfL	2068444	2068475	-	1203748	1203784	-	9	1159	673	23392791	269.914	2.78592e-13
Hfq_t4rnl1_IP_1	sibB.mdtA.IGR	G0-9382	IGR	sRNA	sibB.mdtA.IGR	chiX	small RNA SibB:multidrug efflux pump membrane fusion protein MdtA	small regulatory RNA ChiX	2153810	2153885	+	507287	507287	+	9	30	271539	23123054	25.5467	0.00108963
Hfq_t4rnl1_IP_1	G7137	G0-8871	mRNA	sRNA	rcnR	arcZ	DNA-binding transcriptional repressor RcnR	small regulatory RNA ArcZ	2185608	2185629	-	3350695	3350697	+	9	56	71471	23323096	52.4458	1.17054e-06
Hfq_t4rnl1_IP_1	ompC.5UTR	malG.3UTR	5UTR	sRNA	ompC.5UTR	malG.3UTR	outer membrane porin C	maltose ABC transporter membrane subunit MalG	2312820	2312829	-	4242531	4242538	-	9	4357	1954	23388312	24.7246	0.000423498
Hfq_t4rnl1_IP_1	G7162	uhpT.EST3UTR:G0-17104	mRNA	3UTR:sRNA	yfaY	uhpT.EST3UTR:uhpU	IPR008135 CinA family protein YfaY	hexose-6-phosphate:phosphate antiporter:small RNA UhpU	2363419	2363499	-	3845732	3845736	-	9	353	40212	23354058	14.8073	0.0124203
Hfq_t4rnl1_IP_1	G7228	G0-8871	mRNA	sRNA	yfdP	arcZ	CPS-53 (KpLE1) prophage; uncharacterized protein YfdP	small regulatory RNA ArcZ	2473829	2473889	+	3350696	3350697	+	9	11	71471	23323141	266.997	6.96069e-12
Hfq_t4rnl1_IP_1	G7401	G0-8871	mRNA	sRNA	nrdH	arcZ	glutaredoxin-like protein NrdH	small regulatory RNA ArcZ	2800736	2800769	+	3350695	3350697	+	9	23	71471	23323129	127.694	1.12465e-09
Hfq_t4rnl1_IP_1	EG10510	etk.appA.IGR	mRNA	IGR	rpoS	etk.appA.IGR	RNA polymerase sigma factor RpoS	protein-tyrosine kinase Etk:periplasmic phosphoanhydride phosphatase/multiple inositol-polyphosphate phosphatase	2867519	2867534	-	1041920	1041921	-	9	12560	886	23381177	18.9097	0.0043569
Hfq_t4rnl1_IP_1	EG12142	ykgH.EST3UTR	mRNA	3UTR	sdaC	ykgH.EST3UTR	L-serine:H+ symporter SdaC	uncharacterized protein YkgH	2929457	2929458	+	324603	324620	-	9	341	8924	23385358	69.1628	5.51281e-08
Hfq_t4rnl1_IP_1	EG10136	sucD.EST3UTR:G0-17009	mRNA	3UTR:sRNA	cca	sucD.EST3UTR:sdhX	fused CCA tRNA nucleotidyltransferase/phosphohydrolase	succinyl-CoA synthetase subunit &alpha;:small regulatory RNA SdhX	3203105	3203105	+	765142	765148	+	9	34	84372	23310217	73.1327	9.60311e-08
Hfq_t4rnl1_IP_1	tRNAnn129:rimP.metY.TU	G0-8878	3UTR:TU	sRNA	metY.3UTR:rimP.metY.TU	cyaR	tRNA-initiator Met(CAU):ribosome maturation factor RimP:tRNA-initiator Met(CAU)	small regulatory RNA CyaR	3318025	3318097	-	2167198	2167200	+	9	580	20116	23373927	18.0304	0.00669957
Hfq_t4rnl1_IP_1	EG12365	uhpT.EST3UTR:G0-17104	mRNA	3UTR:sRNA	prkB	uhpT.EST3UTR:uhpU	putative phosphoribulokinase	hexose-6-phosphate:phosphate antiporter:small RNA UhpU	3484602	3484693	+	3845732	3845739	-	9	110	40212	23354301	47.5183	1.97006e-06
Hfq_t4rnl1_IP_1	damX.aroB.TU	cpxP.3UTR:G0-16649:fieF.EST5UTR	TU	3UTR:sRNA:5UTR	damX.aroB.TU	cpxP.3UTR:cpxQ:fieF.EST5UTR	cell division protein DamX:3-dehydroquinate synthase	periplasmic protein CpxP:small regulatory RNA CpxQ:Zn<sup>2+</sup>/Fe<sup>2+</sup>/Cd<sup>2+</sup> exporter	3517323	3517357	-	4106379	4106387	+	9	190	12026	23382407	92.0994	4.76332e-09
Hfq_t4rnl1_IP_1	EG11184	G0-8863	mRNA	sRNA	yhhA	rprA	DUF2756 domain-containing protein YhhA	small regulatory RNA RprA	3586958	3586960	+	1770469	1770477	+	9	27	5332	23389264	1462.19	2.88545e-19
Hfq_t4rnl1_IP_1	yhjJ.dctA.IGR	cpxP.3UTR:G0-16649:fieF.EST5UTR	IGR	3UTR:sRNA:5UTR	yhjJ.dctA.IGR	cpxP.3UTR:cpxQ:fieF.EST5UTR	peptidase M16 family protein YhjJ:C4 dicarboxylate/orotate:H<sup>+</sup> symporter	periplasmic protein CpxP:small regulatory RNA CpxQ:Zn<sup>2+</sup>/Fe<sup>2+</sup>/Cd<sup>2+</sup> exporter	3682019	3682045	+	4106368	4106387	+	9	127	12026	23382470	137.787	1.46221e-10
Hfq_t4rnl1_IP_1	EG20044	uhpT.EST3UTR:G0-17104	mRNA	3UTR:sRNA	dctA	uhpT.EST3UTR:uhpU	C4 dicarboxylate/orotate:H<sup>+</sup> symporter	hexose-6-phosphate:phosphate antiporter:small RNA UhpU	3683143	3683170	-	3845732	3845734	-	9	355	40212	23354056	14.7238	0.0390564
Hfq_t4rnl1_IP_1	EG12264	G0-8871	mRNA	sRNA	bcsF	arcZ	putative cellulose biosynthesis protein BcsF	small regulatory RNA ArcZ	3698159	3698185	+	3350695	3350697	+	9	104	71471	23323048	28.24	0.000191602
Hfq_t4rnl1_IP_1	EG30066	EG10026:G0-17105	tRNA	mRNA:sRNA	proK	aceK:aceK-int	tRNA-Pro(CGG)	isocitrate dehydrogenase kinase/phosphatase:small RNA AceK-int	3708692	3708693	-	4218956	4218963	+	9	307	38410	23355906	17.8261	0.0078426
Hfq_t4rnl1_IP_1	selA.5UTR	G0-8871	5UTR	sRNA	selA.5UTR	arcZ	selenocysteine synthase	small regulatory RNA ArcZ	3761285	3761297	-	3350693	3350697	+	9	74	71471	23323078	39.6887	1.1455e-05
Hfq_t4rnl1_IP_1	atpC.atpD.TU	G0-16649:fieF.EST5UTR	TU	sRNA:5UTR	atpC.atpD.TU	cpxQ:fieF.EST5UTR	ATP synthase F<sub>1</sub> complex subunit &epsilon;:ATP synthase F<sub>1</sub> complex subunit &beta;	small regulatory RNA CpxQ:Zn<sup>2+</sup>/Fe<sup>2+</sup>/Cd<sup>2+</sup> exporter	3915986	3915990	-	4106381	4106387	+	9	1201	12026	23381396	14.5696	0.0395868
Hfq_t4rnl1_IP_1	EG11202	G0-8863	mRNA	sRNA	yigB	rprA	5-amino-6-(5-phospho-D-ribitylamino)uracil phosphatase	small regulatory RNA RprA	3997458	3997466	+	1770474	1770477	+	9	295	5332	23388996	133.826	1.57304e-10
Hfq_t4rnl1_IP_1	EG11473	dicF.dicB.IGR	mRNA	IGR	ubiE	dicF.dicB.IGR	bifunctional 2-octaprenyl-6-methoxy-1,4-benzoquinol methylase and demethylmenaquinone methyltransferase	Qin prophage; small regulatory RNA DicF:Qin prophage; cell division inhibition protein DicB	4019253	4019258	+	1649439	1649439	+	9	244	2943	23391436	293.17	1.45454e-13
Hfq_t4rnl1_IP_1	hslU.3UTR	ygaM.EST3UTR	3UTR	3UTR	hslU.3UTR	ygaM.EST3UTR	ATPase component of the HslVU protease	DUF883 domain-containing protein YgaM	4120364	4120396	-	2800531	2800536	+	9	90	1087	23393446	2152.11	3.34056e-21
Hfq_t4rnl1_IP_1	EG11428	G0-10699:G0-10699	mRNA	sRNA:sRNA	sthA	sdsN:sdsN	soluble pyridine nucleotide transhydrogenase	small regulatory RNA SdsN:small regulatory RNA SdsN	4160780	4160784	-	1997056	1997058	+	9	1796	4452	23388375	26.3258	0.000246037
Hfq_t4rnl1_IP_1	EG11037:tufB.EST3UTR:tRNAnn187	thrL.5UTR:EG11277	mRNA:3UTR:3UTR	5UTR:mRNA	tufB:tufB.EST3UTR:tufB.3UTR	thrL.5UTR:thrL	translation elongation factor Tu 2:translation elongation factor Tu 2:translation elongation factor Tu 2	<i>thr</i> operon leader peptide:<i>thr</i> operon leader peptide	4177108	4177141	+	179	196	+	9	2533	2816	23389274	29.5115	9.08706e-05
Hfq_t4rnl1_IP_1	EG11919	G0-8914	mRNA	sRNA	yjbB	gadY	putative inorganic phosphate export protein YjbB	small regulatory RNA GadY	4227734	4227749	+	3664966	3664969	+	9	101	33941	23360581	61.331	2.13703e-07
Hfq_t4rnl1_IP_1	fimH.gntP.IGR	uhpT.EST3UTR:G0-17104	IGR	3UTR:sRNA	fimH.gntP.IGR	uhpT.EST3UTR:uhpU	type 1 fimbriae D-mannose specific adhesin:fructuronate transporter	hexose-6-phosphate:phosphate antiporter:small RNA UhpU	4549825	4549900	+	3845732	3845739	-	9	152	40212	23354259	34.3882	1.01496e-05
Hfq_t4rnl1_IP_1	ydiY.EST5UTR	ccmH.AS	5UTR	AS	ydiY.EST5UTR	ccmH.AS	acid-inducible putative outer membrane protein YdiY	holocytochrome <I>c</I> synthase CcmH component	1806077	1806135	-	2291358	2291359	+	9	339	3500	23390784	177.427	1.2436e-11
Hfq_t4rnl1_IP_1	EG10320	G6586	mRNA	mRNA	flhD	ymfH	DNA-binding transcriptional dual regulator FlhD	e14 prophage; putative protein YmfH	1978146	1978178	-	1201195	1201225	-	9	1573	1306	23391744	102.479	1.55044e-09
Hfq_t4rnl1_IP_1	ygfZ.AS	G0-8871	AS	sRNA	ygfZ.AS	arcZ	folate-binding protein	small regulatory RNA ArcZ	3041806	3041988	-	3350693	3350696	+	9	52	71471	23323100	56.4801	6.42033e-07
Hfq_t4rnl1_IP_1	EG30102	EG30067	tRNA	tRNA	thrU	proL	tRNA-Thr(UGU)	tRNA-Pro(GGG)	4175406	4175433	+	2285928	2286287	+	9	3623	2687	23388313	21.6225	0.00134499
Hfq_t4rnl1_IP_1	EG10545	EG11284	mRNA	mRNA	lpxA	fabZ	acyl-[acyl-carrier-protein]&mdash;UDP-<i>N</i>-acetylglucosamine <i>O</i>-acyltransferase	3-hydroxy-acyl-[acyl-carrier-protein] dehydratase	203279	203469	+	202123	202184	+	9	3381	1865	23389377	33.3839	3.10395e-05
Hfq_t4rnl1_IP_1	EG10245	G0-8863	mRNA	sRNA	dnaX	rprA	DNA polymerase III subunit &gamma; // DNA polymerase III subunit &tau;	small regulatory RNA RprA	493604	493753	+	1770469	1770476	+	9	667	5332	23388624	59.1877	2.07003e-07
Hfq_t4rnl1_IP_1	glnP.glnH.TU:EG10386	G0-8863	TU:mRNA	sRNA	glnP.glnH.TU:glnH	rprA	L-glutamine ABC transporter membrane subunit:L-glutamine ABC transporter periplasmic binding protein:L-glutamine ABC transporter periplasmic binding protein	small regulatory RNA RprA	847250	847304	-	1770461	1770476	+	9	767	5332	23388524	51.4707	7.06838e-07
Hfq_t4rnl1_IP_1	EG11626	yhcN.EST3UTR	mRNA	3UTR	artQ	yhcN.EST3UTR	L-arginine ABC transporter membrane subunit ArtQ	DUF1471 domain-containing stress-induced protein YhcN	902151	902236	-	3385851	3385851	+	9	418	16074	23378131	31.315	5.81528e-05
Hfq_t4rnl1_IP_1	G364	tRNAnn74	mRNA	3UTR	flgH	asnW.3UTR	flagellar L-ring protein	tRNA-Asn(GUU)	1135595	1135640	+	2057929	2057930	-	9	869	2722	23391032	88.9988	5.47821e-09
Hfq_t4rnl1_IP_1	folE.5UTR	G0-9941	5UTR	sRNA	folE.5UTR	sgrS	GTP cyclohydrolase 1	small regulatory RNA SgrS	2243688	2243799	-	77558	77593	+	9	475	5466	23388682	81.0746	1.29941e-08
Hfq_t4rnl1_IP_1	EG12108	uhpT.EST3UTR:G0-17104	mRNA	3UTR:sRNA	norR	uhpT.EST3UTR:uhpU	DNA-binding transcriptional dual regulator NorR	hexose-6-phosphate:phosphate antiporter:small RNA UhpU	2832164	2832292	-	3845730	3845739	-	9	185	40212	23354226	28.254	0.000161174
Hfq_t4rnl1_IP_1	tRNAnn153:gltU.rrlC.TU	tRNAnn154:rrlC.rrfC.TU	IGR:TU	IGR:TU	gltU.rrlC.IGR:gltU.rrlC.TU	rrlC.rrfC.IGR:rrlC.rrfC.TU	tRNA-Glu(UUC):23S ribosomal RNA:tRNA-Glu(UUC):23S ribosomal RNA	23S ribosomal RNA:5S ribosomal RNA:23S ribosomal RNA:5S ribosomal RNA	3943551	3943671	+	3946639	3946644	+	9	5058	24	23389541	1734.1	7.36233e-20
Hfq_t4rnl1_IP_1	arcA.5UTR	yehA.EST3UTR	5UTR	3UTR	arcA.5UTR	yehA.EST3UTR	DNA-binding transcriptional dual regulator ArcA-phosphorylated // DNA-binding transcriptional dual regulator ArcA	putative fimbrial adhesin YehA	4640315	4640339	-	2187298	2187305	-	9	696	663	23393264	456.258	2.57086e-15
Hfq_t4rnl1_IP_1	G6497	dinI.EST3UTR	mRNA	3UTR	mgsA	dinI.EST3UTR	methylglyoxal synthase	DNA damage-inducible protein I	1026917	1027006	-	1121202	1121207	-	9	527	3194	23390902	125.067	2.71371e-10
Hfq_t4rnl1_IP_1	phoP.5UTR:purB.phoP.IGR	G0-16649:fieF.EST5UTR	5UTR:IGR	sRNA:5UTR	phoP.5UTR:purB.phoP.IGR	cpxQ:fieF.EST5UTR	DNA-binding transcriptional dual regulator PhoP-phosphorylated // DNA-binding transcriptional dual regulator PhoP:adenylosuccinate lyase:DNA-binding transcriptional dual regulator PhoP-phosphorylated // DNA-binding transcriptional dual regulator PhoP	small regulatory RNA CpxQ:Zn<sup>2+</sup>/Fe<sup>2+</sup>/Cd<sup>2+</sup> exporter	1190473	1190511	-	4106385	4106387	+	9	735	12026	23381862	23.8075	0.00060494
Hfq_t4rnl1_IP_1	EG11345	G0-8863	mRNA	sRNA	hflD	rprA	lysogenization regulator	small regulatory RNA RprA	1192341	1192452	-	1770473	1770477	+	9	418	5332	23388873	94.4464	3.37935e-09
Hfq_t4rnl1_IP_1	EG30111	EG10056	tRNA	mRNA	valV	araE	tRNA-Val(GAC)	arabinose:H<sup>+</sup> symporter	1746435	1746483	+	2982063	2982186	-	9	5425	2362	23386836	16.4261	0.0141514
Hfq_t4rnl1_IP_1	EG10462	cpxP.3UTR:G0-16649:fieF.EST5UTR	mRNA	3UTR:sRNA:5UTR	htpX	cpxP.3UTR:cpxQ:fieF.EST5UTR	protease HtpX	periplasmic protein CpxP:small regulatory RNA CpxQ:Zn<sup>2+</sup>/Fe<sup>2+</sup>/Cd<sup>2+</sup> exporter	1912421	1912542	-	4106379	4106385	+	9	749	12026	23381848	23.3624	0.000711486
Hfq_t4rnl1_IP_1	lrhA.alaA.IGR	G0-8871	IGR	sRNA	lrhA.alaA.IGR	arcZ	DNA-binding transcriptional dual regulator LrhA:glutamate&mdash;pyruvate aminotransferase AlaA	small regulatory RNA ArcZ	2407176	2407202	+	3350696	3350698	+	9	38	71471	23323114	77.2886	5.24285e-08
Hfq_t4rnl1_IP_1	G7399	cpxP.3UTR:G0-16649:fieF.EST5UTR	mRNA	3UTR:sRNA:5UTR	alaE	cpxP.3UTR:cpxQ:fieF.EST5UTR	AlaE	periplasmic protein CpxP:small regulatory RNA CpxQ:Zn<sup>2+</sup>/Fe<sup>2+</sup>/Cd<sup>2+</sup> exporter	2799491	2799525	+	4106371	4106387	+	9	722	12026	23381875	24.2361	0.000518847
Hfq_t4rnl1_IP_1	EG30102	EG11982	tRNA	mRNA	thrU	wbbH	tRNA-Thr(UGU)	putative O-antigen polymerase	4175397	4175432	+	2106183	2106288	-	9	4974	934	23388715	45.3102	2.15819e-06
Hfq_t4rnl1_IP_1	EG11612	G0-10707:pmrR.EST3UTR	mRNA	mRNA:3UTR	proP	pmrR:pmrR.EST3UTR	osmolyte:H<sup>+</sup> symporter ProP	small regulatory membrane protein PmrR:small regulatory membrane protein PmrR	4330586	4330698	+	4332180	4332293	+	9	2486	2104	23390033	40.2463	6.02745e-06
Hfq_t4rnl1_IP_1	yjhF.yjhU.IGR:yjhF.EST3UTR:EG12548	G0-17021.AS:G0-10671	IGR:3UTR:mRNA	AS:sRNA	yjhF.yjhU.IGR:yjhF.EST3UTR:yjhF	mgtT.AS:mgrR	KpLE2 phage-like element; putative transporter YjhF:KpLE2 phage-like element; putative DNA-binding transcriptional regulator YjhU:KpLE2 phage-like element; putative transporter YjhF:KpLE2 phage-like element; putative transporter YjhF	protein MgtT:small regulatory RNA MgrR	4520569	4520679	-	1622817	1622839	-	9	39	217801	23176783	24.5568	0.00116968
Hfq_t4rnl1_IP_1	yjiS.EST3UTR:yjiS.yjiT.IGR	sucD.EST3UTR:G0-17009	3UTR:IGR	3UTR:sRNA	yjiS.EST3UTR:yjiS.yjiT.IGR	sucD.EST3UTR:sdhX	DUF1127 domain-containing protein YjiS:DUF1127 domain-containing protein YjiS:putative uncharacterized protein YjiT	succinyl-CoA synthetase subunit &alpha;:small regulatory RNA SdhX	4571937	4572075	+	765147	765149	+	9	26	84372	23310225	95.6351	1.23404e-08
Hfq_t4rnl1_IP_1	ymjA.EST5UTR	G0-8871	5UTR	sRNA	ymjA.EST5UTR	arcZ	DUF2543 domain-containing protein YmjA	small regulatory RNA ArcZ	1357693	1357702	-	3350680	3350697	+	9	113	71471	23323039	25.9908	0.000381884
Hfq_t4rnl1_IP_1	yniC.EST3UTR:yniC.ydjM.IGR:ydjM.5UTR:G6933	uhpT.EST3UTR:G0-17104	3UTR:IGR:5UTR:mRNA	3UTR:sRNA	yniC.EST3UTR:yniC.ydjM.IGR:ydjM.5UTR:ydjM	uhpT.EST3UTR:uhpU	:inner membrane protein YdjM:inner membrane protein YdjM:inner membrane protein YdjM	hexose-6-phosphate:phosphate antiporter:small RNA UhpU	1810136	1810266	+	3845732	3845739	-	9	313	40212	23354098	16.6996	0.0136418
Hfq_t4rnl1_IP_1	EG12087	EG11774	mRNA	mRNA	nuoG	nuoF	NADH:quinone oxidoreductase subunit G	NADH:quinone oxidoreductase subunit F	2399418	2399491	-	2400565	2400619	-	9	1240	2815	23390568	60.3091	1.71342e-07
Hfq_t4rnl1_IP_1	emrB.AS:luxS.EST3UTR	G0-8871	AS:3UTR	sRNA	emrB.AS:luxS.EST3UTR	arcZ	multidrug efflux pump membrane subunit EmrB:<i>S</i>-ribosylhomocysteine lyase	small regulatory RNA ArcZ	2814027	2814156	-	3350693	3350697	+	9	121	71471	23323031	24.2724	0.000674388
Hfq_t4rnl1_IP_1	rlmG.higB.IGR:G7603	dicF.dicB.IGR	IGR:mRNA	IGR	rlmG.higB.IGR:rlmG	dicF.dicB.IGR	23S rRNA m<sup>2</sup>G1835 methyltransferase:ribosome-dependent mRNA interferase toxin HigB:23S rRNA m<sup>2</sup>G1835 methyltransferase	Qin prophage; small regulatory RNA DicF:Qin prophage; cell division inhibition protein DicB	3234541	3234760	-	1649407	1649439	+	9	308	2943	23391372	232.251	1.13178e-12
Hfq_t4rnl1_IP_1	EG11036	G6586	mRNA	mRNA	tufA	ymfH	translation elongation factor Tu 1	e14 prophage; putative protein YmfH	3471110	3471163	-	1201195	1201225	-	9	7752	1306	23385565	20.789	0.0019064
Hfq_t4rnl1_IP_1	rhtB.EST5UTR	G0-8871	5UTR	sRNA	rhtB.EST5UTR	arcZ	L-homoserine/L-homoserine lactone/L-threonine exporter	small regulatory RNA ArcZ	4009094	4009137	-	3350696	3350697	+	9	46	71471	23323106	63.8471	2.39319e-07
Hfq_t4rnl1_IP_1	fimH.gntP.IGR	ykgH.EST3UTR	IGR	3UTR	fimH.gntP.IGR	ykgH.EST3UTR	type 1 fimbriae D-mannose specific adhesin:fructuronate transporter	uncharacterized protein YkgH	4549900	4549911	+	324603	324608	-	9	242	8924	23385457	97.4571	2.74539e-09
Hfq_t4rnl1_IP_1	G7941	EG30042	mRNA	tRNA	yjiX	hisR	PF04328 family protein YjiX	tRNA-His(GUG)	4588879	4589000	-	3982585	3982585	+	9	1418	6181	23387024	24.015	0.000547919
Hfq_t4rnl1_IP_1	EG10652	G0-16649:fieF.EST5UTR	mRNA	sRNA:5UTR	nhaA	cpxQ:fieF.EST5UTR	Na<sup>+</sup>:H<sup>+</sup> antiporter NhaA	small regulatory RNA CpxQ:Zn<sup>2+</sup>/Fe<sup>2+</sup>/Cd<sup>2+</sup> exporter	18602	18644	+	4106385	4106387	+	8	566	12027	23382031	27.4788	0.00193712
Hfq_t4rnl1_IP_1	cra.mraZ.IGR	yhcN.EST3UTR	IGR	3UTR	cra.mraZ.IGR	yhcN.EST3UTR	DNA-binding transcriptional dual regulator Cra:DNA-binding transcriptional repressor MraZ	DUF1471 domain-containing stress-induced protein YhcN	89409	89413	+	3385825	3385851	+	8	135	16075	23378414	86.1827	3.00092e-07
Hfq_t4rnl1_IP_1	ftsA.ftsZ.TU	rnd.5UTR	TU	5UTR	ftsA.ftsZ.TU	rnd.5UTR	cell division protein FtsA:cell division protein FtsZ	RNase D	105239	105265	+	1888016	1888023	-	8	4437	2036	23388151	20.7118	0.0164482
Hfq_t4rnl1_IP_1	EG11411	uhpT.EST3UTR:G0-17104	mRNA	3UTR:sRNA	glnD	uhpT.EST3UTR:uhpU	protein-PII uridylyltransferase/uridylyl-removing enzyme	hexose-6-phosphate:phosphate antiporter:small RNA UhpU	187427	187471	-	3845732	3845739	-	8	194	40213	23354217	23.949	0.00624218
Hfq_t4rnl1_IP_1	G6160.AS	G0-17102	AS	sRNA	ecpE.AS	fliX	putative fimbrial chaperone EcpE	small RNA FliX	305056	305056	+	2001913	2001916	-	8	0	254857	23139767	#NUM!	3.65347e-10
Hfq_t4rnl1_IP_1	yaiX.insCD-1.IGR	G0-8871	IGR	sRNA	yaiX.insCD-1.IGR	arcZ	putative acyltransferase, N-terminal fragment	small regulatory RNA ArcZ	381183	381186	+	3350689	3350696	+	8	1	71472	23323151	2610.61	1.25499e-13
Hfq_t4rnl1_IP_1	secF.AS	G0-17101:flgL.EST3UTR	AS	sRNA:3UTR	secF.AS	flgO:flgL.EST3UTR	Sec translocon accessory complex subunit SecF	small RNA FlgO:flagellar hook-filament junction protein 2	430417	430418	-	1141056	1141063	+	8	11	63531	23331082	267.083	4.01123e-10
Hfq_t4rnl1_IP_1	G6269	G0-8871	mRNA	sRNA	ybbO	arcZ	NADP<sup>+</sup>-dependent aldehyde reductase YbbO	small regulatory RNA ArcZ	518806	518843	-	3350696	3350697	+	8	140	71472	23323012	18.6471	0.0450428
Hfq_t4rnl1_IP_1	G6316	G0-8871	mRNA	sRNA	ybcY	arcZ	DLP12 prophage; putative SAM-dependent methyltransferase YbcY	small regulatory RNA ArcZ	582547	582547	-	3350696	3350697	+	8	51	71472	23323101	51.1882	2.69934e-05
Hfq_t4rnl1_IP_1	ompX.5UTR:G0-16731	EG10457	5UTR:mRNA	mRNA	ompX.5UTR:yliM	hns	outer membrane protein X:protein YliM	DNA-binding transcriptional dual regulator H-NS	850304	850373	+	1292901	1292919	-	8	9106	591	23384927	34.7625	0.000311467
Hfq_t4rnl1_IP_1	clpA.EST3UTR	EG10156	3UTR	mRNA	clpA.EST3UTR	clpA	ATP-dependent Clp protease ATP-binding subunit ClpA	ATP-dependent Clp protease ATP-binding subunit ClpA	925547	925573	+	924241	924265	+	8	917	681	23393026	299.682	1.2602e-11
Hfq_t4rnl1_IP_1	G6464	ykgH.EST3UTR	mRNA	3UTR	ftsK	ykgH.EST3UTR	cell division DNA translocase FtsK	uncharacterized protein YkgH	933310	933354	+	324602	324624	-	8	728	8925	23384971	28.793	0.00133274
Hfq_t4rnl1_IP_1	prs.ispE.TU	G0-10699:G0-10699	TU	sRNA:sRNA	prs.ispE.TU	sdsN:sdsN	ribose-phosphate diphosphokinase:4-(cytidine 5'-diphospho)-2-<i>C</i>-methyl-D-erythritol kinase	small regulatory RNA SdsN:small regulatory RNA SdsN	1261910	1261963	-	1997053	1997057	+	8	428	4453	23389743	98.1791	9.03408e-08
Hfq_t4rnl1_IP_1	cysB.5UTR	cpxP.3UTR:G0-16649:fieF.EST5UTR	5UTR	3UTR:sRNA:5UTR	cysB.5UTR	cpxP.3UTR:cpxQ:fieF.EST5UTR	DNA-binding transcriptional dual regulator CysB	periplasmic protein CpxP:small regulatory RNA CpxQ:Zn<sup>2+</sup>/Fe<sup>2+</sup>/Cd<sup>2+</sup> exporter	1333807	1333833	+	4106368	4106385	+	8	856	12027	23381741	18.1692	0.0454784
Hfq_t4rnl1_IP_1	G6703	G0-8871	mRNA	sRNA	ydbH	arcZ	putative phospholipid transport factor YdbH	small regulatory RNA ArcZ	1443224	1443253	+	3350696	3350697	+	8	63	71472	23323089	41.4381	0.000125361
Hfq_t4rnl1_IP_1	G370	G0-16649:fieF.EST5UTR	mRNA	sRNA:5UTR	flhA	cpxQ:fieF.EST5UTR	flagellar biosynthesis protein FlhA	small regulatory RNA CpxQ:Zn<sup>2+</sup>/Fe<sup>2+</sup>/Cd<sup>2+</sup> exporter	1964761	1964800	-	4106385	4106387	+	8	257	12027	23382340	60.5184	4.34481e-06
Hfq_t4rnl1_IP_1	EG10321	pitA.uspB.IGR	mRNA	IGR	fliC	pitA.uspB.IGR	flagellar filament structural protein	metal phosphate:H<sup>+</sup> symporter PitA:universal stress protein B	2002204	2002231	-	3639361	3639361	+	8	81250	74	23313300	31.0198	0.00110607
Hfq_t4rnl1_IP_1	EG11347	G0-8863	mRNA	sRNA	fliF	rprA	flagellar basal-body MS-ring and collar protein	small regulatory RNA RprA	2014225	2014256	+	1770474	1770477	+	8	1280	5333	23388011	27.4095	0.00191801
Hfq_t4rnl1_IP_1	bglX.5UTR	yhcN.EST3UTR	5UTR	3UTR	bglX.5UTR	yhcN.EST3UTR	&beta;-D-glucoside glucohydrolase, periplasmic	DUF1471 domain-containing stress-induced protein YhcN	2222023	2222040	-	3385847	3385852	+	8	201	16075	23378348	57.8838	6.39614e-06
Hfq_t4rnl1_IP_1	EG12025	G0-8863	mRNA	sRNA	sanA	rprA	DUF218 domain-containing protein SanA	small regulatory RNA RprA	2233456	2233497	+	1770459	1770476	+	8	159	5333	23389132	220.666	1.65678e-10
Hfq_t4rnl1_IP_1	gcvR.5UTR	uhpT.EST3UTR:G0-17104	5UTR	3UTR:sRNA	gcvR.5UTR	uhpT.EST3UTR:uhpU	putative transcriptional regulator GcvR	hexose-6-phosphate:phosphate antiporter:small RNA UhpU	2599808	2599899	+	3845731	3845739	-	8	241	40213	23354170	19.2784	0.0318175
Hfq_t4rnl1_IP_1	EG11285	uhpT.EST3UTR:G0-17104	mRNA	3UTR:sRNA	glrR	uhpT.EST3UTR:uhpU	DNA-binding transcriptional activator GlrR-phosphorylated // DNA-binding transcriptional activator GlrR	hexose-6-phosphate:phosphate antiporter:small RNA UhpU	2687503	2687505	-	3845731	3845739	-	8	227	40213	23354184	20.4674	0.0203188
Hfq_t4rnl1_IP_1	rplS.EST3UTR:EG10880	motA.5UTR:G0-17103	3UTR:mRNA	5UTR:sRNA	rplS.EST3UTR:rplS	motA.5UTR:motR	50S ribosomal subunit protein L19:50S ribosomal subunit protein L19	motility protein A:small RNA MotR	2744164	2744198	-	1977208	1977211	-	8	198	41886	23352540	22.5263	0.00995786
Hfq_t4rnl1_IP_1	EG10368	EG10060	mRNA	mRNA	epd	araJ	D-erythrose-4-phosphate dehydrogenase	putative transport protein AraJ	3072707	3072707	-	412155	412155	-	8	851	6232	23387541	35.2791	0.000273283
Hfq_t4rnl1_IP_1	speB.loiP.IGR	G0-8871	IGR	sRNA	speB.loiP.IGR	arcZ	agmatinase:metalloprotease LoiP	small regulatory RNA ArcZ	3082689	3082694	-	3350692	3350697	+	8	43	71472	23323109	60.7117	7.92156e-06
Hfq_t4rnl1_IP_1	EG11779	cpxP.3UTR:G0-16649:fieF.EST5UTR	mRNA	3UTR:sRNA:5UTR	trmI	cpxP.3UTR:cpxQ:fieF.EST5UTR		periplasmic protein CpxP:small regulatory RNA CpxQ:Zn<sup>2+</sup>/Fe<sup>2+</sup>/Cd<sup>2+</sup> exporter	3102151	3102172	-	4106379	4106387	+	8	242	12027	23382355	64.2696	2.72703e-06
Hfq_t4rnl1_IP_1	bacA.5UTR	EG30063	5UTR	sRNA	bacA.5UTR	micF	undecaprenyl pyrophosphate phosphatase	small regulatory RNA MicF	3204161	3204170	-	2313176	2313177	+	8	248	6856	23387520	110.04	3.86809e-08
Hfq_t4rnl1_IP_1	rlmG.higB.IGR	ykgH.EST3UTR	IGR	3UTR	rlmG.higB.IGR	ykgH.EST3UTR	23S rRNA m<sup>2</sup>G1835 methyltransferase:ribosome-dependent mRNA interferase toxin HigB	uncharacterized protein YkgH	3234539	3234548	-	324603	324625	-	8	78	8925	23385621	268.742	4.28718e-11
Hfq_t4rnl1_IP_1	rlmG.higB.IGR	G0-8863	IGR	sRNA	rlmG.higB.IGR	rprA	23S rRNA m<sup>2</sup>G1835 methyltransferase:ribosome-dependent mRNA interferase toxin HigB	small regulatory RNA RprA	3234541	3234588	-	1770471	1770477	+	8	78	5333	23389213	449.821	7.06124e-13
Hfq_t4rnl1_IP_1	EG10122	G0-8871	mRNA	sRNA	bioH	arcZ	pimeloyl-acyl carrier protein methyl ester esterase	small regulatory RNA ArcZ	3544514	3544516	-	3350675	3350697	+	8	18	71472	23323134	145.034	2.0801e-08
Hfq_t4rnl1_IP_1	EG12213	uhpT.EST3UTR:G0-17104	mRNA	3UTR:sRNA	yhhM	uhpT.EST3UTR:uhpU	DUF2500 domain-containing protein YhhM	hexose-6-phosphate:phosphate antiporter:small RNA UhpU	3605421	3605453	-	3845733	3845733	-	8	39	40213	23354372	119.132	4.16165e-08
Hfq_t4rnl1_IP_1	EG12223	uhpT.EST3UTR:G0-17104	mRNA	3UTR:sRNA	rbbA	uhpT.EST3UTR:uhpU	ribosome-associated ATPase	hexose-6-phosphate:phosphate antiporter:small RNA UhpU	3627621	3627697	-	3845731	3845739	-	8	114	40213	23354297	40.7554	0.000113644
Hfq_t4rnl1_IP_1	EG12263	uhpT.EST3UTR:G0-17104	mRNA	3UTR:sRNA	bcsE	uhpT.EST3UTR:uhpU	c-di-GMP-binding protein BcsE	hexose-6-phosphate:phosphate antiporter:small RNA UhpU	3696903	3696988	+	3845731	3845733	-	8	162	40213	23354249	28.6797	0.00160563
Hfq_t4rnl1_IP_1	EG10107	uhpT.EST3UTR:G0-17104	mRNA	3UTR:sRNA	avtA	uhpT.EST3UTR:uhpU	valine&mdash;pyruvate aminotransferase	hexose-6-phosphate:phosphate antiporter:small RNA UhpU	3740914	3740930	+	3845732	3845740	-	8	126	40213	23354285	36.8739	0.000241462
Hfq_t4rnl1_IP_1	EG11534:ibpA.5UTR	ung.EST3UTR	mRNA:5UTR	3UTR	ibpA:ibpA.5UTR	ung.EST3UTR	small heat shock protein IbpA:small heat shock protein IbpA	uracil-DNA glycosylase	3867414	3867473	-	2717483	2717491	+	8	94	896	23393634	2222.04	1.93986e-18
Hfq_t4rnl1_IP_1	EG10739	G0-9941	mRNA	sRNA	pldB	sgrS	lysophospholipase L2	small regulatory RNA SgrS	4010018	4010083	+	77556	77593	+	8	654	5467	23388503	52.3318	1.26204e-05
Hfq_t4rnl1_IP_1	yshB.hemN.IGR	G0-8863	IGR	sRNA	yshB.hemN.IGR	rprA	uncharacterized protein YshB:coproporphyrinogen III dehydrogenase	small regulatory RNA RprA	4053458	4053489	-	1770471	1770476	+	8	233	5333	23389058	150.583	3.23669e-09
Hfq_t4rnl1_IP_1	EG30102	pntB.EST3UTR	tRNA	3UTR	thrU	pntB.EST3UTR	tRNA-Thr(UGU)	pyridine nucleotide transhydrogenase subunit &beta;	4175420	4175423	+	1674941	1674942	-	8	3624	2659	23388341	19.417	0.0268863
Hfq_t4rnl1_IP_1	lamB.malM.TU	malM.3UTR:malM.EST3UTR	TU	sRNA:3UTR	lamB.malM.TU	malM.3UTR:malM.EST3UTR	maltose outer membrane channel / phage lambda receptor protein:maltose regulon periplasmic protein	maltose regulon periplasmic protein:maltose regulon periplasmic protein	4249490	4249492	+	4250530	4250533	+	8	4	1733	23392887	26997	8.43642e-25
Hfq_t4rnl1_IP_1	G7823	G0-16649:fieF.EST5UTR	mRNA	sRNA:5UTR	yjcZ	cpxQ:fieF.EST5UTR		small regulatory RNA CpxQ:Zn<sup>2+</sup>/Fe<sup>2+</sup>/Cd<sup>2+</sup> exporter	4329865	4329865	+	4106385	4106385	+	8	729	12027	23381868	21.3346	0.0134304
Hfq_t4rnl1_IP_1	dcuA.5UTR	EG12334	5UTR	mRNA	dcuA.5UTR	btuF	C4-dicarboxylate transporter DcuA	vitamin B<sub>12</sub> ABC transporter periplasmic binding protein	4366832	4366834	-	178418	178420	-	8	1599	1941	23391084	60.2929	4.05852e-06
Hfq_t4rnl1_IP_1	yjeV.EST3UTR	G0-8863	3UTR	sRNA	yjeV.EST3UTR	rprA	uncharacterized protein YjeV	small regulatory RNA RprA	4392974	4392992	+	1770469	1770477	+	8	28	5333	23389263	1253.07	4.06803e-16
Hfq_t4rnl1_IP_1	EG12548	G0-8871	mRNA	sRNA	yjhF	arcZ	KpLE2 phage-like element; putative transporter YjhF	small regulatory RNA ArcZ	4521956	4521972	-	3350670	3350697	+	8	7	71472	23323145	372.944	8.82797e-11
Hfq_t4rnl1_IP_1	tRNAnn206:EG30051	G0-8866:micA.gshA.IGR	3UTR:tRNA	sRNA:IGR	leuV.3UTR:leuV	micA:micA.gshA.IGR	tRNA-Leu(CAG):tRNA-Leu(CAG)	small regulatory RNA MicA:small regulatory RNA MicA:glutamate&mdash;cysteine ligase	4606057	4606084	-	2814872	2814877	+	8	25	52344	23342255	142.701	1.52903e-08
Hfq_t4rnl1_IP_1	ybcI.AS	G0-8871	AS	sRNA	ybcI.AS	arcZ	PF04307 family inner membrane protein YbcI	small regulatory RNA ArcZ	556158	556206	+	3350668	3350697	+	8	33	71472	23323119	79.1092	1.22138e-06
Hfq_t4rnl1_IP_1	hisQ.hisJ.TU	G0-16649:fieF.EST5UTR	TU	sRNA:5UTR	hisQ.hisJ.TU	cpxQ:fieF.EST5UTR	lysine/arginine/ornithine ABC transporter / histidine ABC transporter, membrane subunit HisQ:histidine ABC transporter periplasmic binding protein	small regulatory RNA CpxQ:Zn<sup>2+</sup>/Fe<sup>2+</sup>/Cd<sup>2+</sup> exporter	2425823	2425957	-	4106385	4106386	+	8	729	12027	23381868	21.3346	0.0134304
Hfq_t4rnl1_IP_1	EG10824	cspA.ysaE.IGR	mRNA	IGR	recB	cspA.ysaE.IGR	exodeoxyribonuclease V subunit RecB	cold shock protein CspA:protein YsaE	2955877	2955913	-	3720315	3720316	+	8	229	5407	23388988	151.116	3.15495e-09
Hfq_t4rnl1_IP_1	nudE.EST3UTR	glnA.3UTR:glnZ	3UTR	3UTR:sRNA	nudE.EST3UTR	glnA.3UTR:glnZ	ADP-sugar diphosphatase NudE	adenylyl-[glutamine synthetase] // glutamine synthetase:small regulatory RNA GlnZ	3525532	3525534	-	4056428	4056542	-	8	94	85892	23308638	23.0954	0.0098156
Hfq_t4rnl1_IP_1	tamA.EST5UTR	tRNAnn70.AS	5UTR	AS	tamA.EST5UTR	serU.3UTR.AS	translocation and assembly module subunit TamA	tRNA-Ser(CGA)	4442289	4442325	+	2043180	2043180	+	8	2502	2682	23389440	27.8846	0.00166811
Hfq_t4rnl1_IP_1	fsr.EST3UTR:G6256	G6256	3UTR:mRNA	mRNA	fsr.EST3UTR:fsr	fsr	fosmidomycin efflux pump:fosmidomycin efflux pump	fosmidomycin efflux pump	503470	503497	-	504632	504716	-	8	31	105	23394488	57498	2.60503e-29
Hfq_t4rnl1_IP_1	yciT.EST3UTR	EG10878	3UTR	mRNA	yciT.EST3UTR	rplQ	DNA-binding transcriptional dual regulator YciT	50S ribosomal subunit protein L17	1343592	1343593	-	3439764	3439975	-	8	136	17544	23376944	78.3809	6.34245e-07
Hfq_t4rnl1_IP_1	fadD.5UTR	G0-8878	5UTR	sRNA	fadD.5UTR	cyaR	long-chain-fatty-acid&mdash;CoA ligase	small regulatory RNA CyaR	1889770	1889886	-	2167176	2167200	+	8	242	20117	23374265	38.4104	0.000154935
Hfq_t4rnl1_IP_1	fimA.5UTR	G6586	5UTR	mRNA	fimA.5UTR	ymfH	type 1 fimbriae major subunit	e14 prophage; putative protein YmfH	4542987	4543095	+	1201195	1201227	-	8	725	1307	23392592	197.494	3.44703e-10
Hfq_t4rnl1_IP_1	EG10900	EG11072	mRNA	mRNA	rpsA	xseA	30S ribosomal subunit protein S1	exodeoxyribonuclease VII subunit XseA	963644	963644	+	2634251	2634317	+	8	1668	3320	23389636	33.7893	0.000376895
Hfq_t4rnl1_IP_1	EG11826	uhpT.EST3UTR:G0-17104	mRNA	3UTR:sRNA	etk	uhpT.EST3UTR:uhpU	protein-tyrosine kinase Etk	hexose-6-phosphate:phosphate antiporter:small RNA UhpU	1044092	1044209	-	3845732	3845762	-	8	79	40213	23354332	58.8117	7.27499e-06
Hfq_t4rnl1_IP_1	fliE.fliF.IGR:fliF.5UTR:EG11347	G7044.AS:fliE.EST3UTR:EG11346	IGR:5UTR:mRNA	AS:3UTR:mRNA	fliE.fliF.IGR:fliF.5UTR:fliF	intG_pg.AS:fliE.EST3UTR:fliE	flagellar protein FliE:flagellar basal-body MS-ring and collar protein:flagellar basal-body MS-ring and collar protein:flagellar basal-body MS-ring and collar protein	:flagellar protein FliE:flagellar protein FliE	2013142	2013230	+	2012624	2012885	-	8	645	465	23393514	623.983	3.76234e-14
Hfq_t4rnl1_IP_1	EG11980	allE.EST3UTR	mRNA	3UTR	rfbX	allE.EST3UTR	polyisoprenol-linked O16-antigen repeat unit flippase	(S)-ureidoglycine aminohydrolase	2108921	2109009	-	543193	543199	-	8	2089	4586	23387949	19.5303	0.0257558
Hfq_t4rnl1_IP_1	EG12415	EG30105:tRNAnn158	mRNA	tRNA:3UTR	gatB	trpT:trpT.3UTR	galactitol-specific PTS enzyme IIB component	tRNA-Trp(CCA):tRNA-Trp(CCA)	2174318	2174386	-	3946977	3947067	+	8	396	23338	23370890	20.2305	0.0209153
Hfq_t4rnl1_IP_1	rcsD.AS	G0-8871	AS	sRNA	rcsD.AS	arcZ	RcsD-<i>N</i>-phospho-L-histidine // RcsD phosphotransferase	small regulatory RNA ArcZ	2315796	2316111	-	3350696	3350697	+	8	98	71472	23323054	26.6387	0.00323175
Hfq_t4rnl1_IP_1	ygaY.AS:ygaZ.AS	G0-8871	AS:AS	sRNA	ygaY.AS:ygaZ.AS	arcZ	putative transporter YgaY, N-terminal fragment:L-valine exporter, YgaZ component	small regulatory RNA ArcZ	2809254	2809673	-	3350694	3350697	+	8	81	71472	23323071	32.2296	0.000792521
Hfq_t4rnl1_IP_1	EG10353	G0-8871	mRNA	sRNA	fucR	arcZ	DNA-binding transcriptional activator FucR	small regulatory RNA ArcZ	2940000	2940004	+	3350666	3350696	+	8	138	71472	23323014	18.9173	0.0405079
Hfq_t4rnl1_IP_1	tcdA.EST3UTR	G7457	3UTR	mRNA	tcdA.EST3UTR	mltA	tRNA threonylcarbamoyladenosine dehydratase	membrane-bound lytic murein transglycosylase A	2944905	2945032	-	2946008	2946465	-	8	178	969	23393477	1085.03	5.01663e-16
Hfq_t4rnl1_IP_1	EG10549	G0-10699:G0-10699	mRNA	sRNA:sRNA	lysA	sdsN:sdsN	diaminopimelate decarboxylase	small regulatory RNA SdsN:small regulatory RNA SdsN	2978784	2978808	-	1997053	1997057	+	8	249	4453	23389922	168.759	1.29679e-09
Hfq_t4rnl1_IP_1	EG11856	EG11857:fdoH.fdoG.TU:EG11858	mRNA	mRNA:TU:mRNA	fdoI	fdoH:fdoH.fdoG.TU:fdoG	formate dehydrogenase O subunit &gamma;	formate dehydrogenase O subunit &beta;:formate dehydrogenase O subunit &beta;:formate dehydrogenase O subunit &alpha;:formate dehydrogenase O subunit &alpha;	4081698	4081727	-	4082707	4082802	-	8	460	1209	23392955	336.505	5.07845e-12
Hfq_t4rnl1_IP_1	G7883	G0-8883	mRNA	sRNA	tabA	sdsR	DUF386 domain-containing toxin-antitoxin biofilm protein TabA	small regulatory RNA SdsR	4475099	4475227	+	1923104	1923104	-	8	643	3749	23390232	77.6244	5.65432e-07
Hfq_t4rnl1_IP_1	insA-7.yjhU.IGR	EG11005	IGR	mRNA	insA-7.yjhU.IGR	tnaA	KpLE2 phage-like element; putative DNA-binding transcriptional regulator YjhU	tryptophanase	4518908	4519182	+	3889912	3890190	+	8	276	31	23394317	21874.1	4.83638e-26
Hfq_t4rnl1_IP_1	yjiK.ytiA.IGR:ytiA.AS:yjiL.AS	G0-8871	IGR:AS:AS	sRNA	yjiK.ytiA.IGR:ytiA.AS:yjiL.AS	arcZ	PF06977 family protein YjiK:uncharacterized protein YtiA:uncharacterized protein YtiA:putative ATPase, activator of (R)-hydroxyglutaryl-CoA dehdratase	small regulatory RNA ArcZ	4563637	4564082	+	3350696	3350698	+	8	90	71472	23323062	29.0066	0.00172332
Hfq_t4rnl1_IP_1	EG30090	EG10031	rRNA	mRNA	rrsH	adhE	16S ribosomal RNA	fused acetaldehyde-CoA dehydrogenase and iron-dependent alcohol dehydrogenasealdehyde/alcohol dehydrogenase AdhE	225118	225118	+	1298033	1298033	-	7	3051	1545	23390029	34.7343	0.00424548
Hfq_t4rnl1_IP_1	EG30010	EG12802	tRNA	mRNA	alaV	yrbG	tRNA-Ala(UGC)	putative transport protein YrbG	225532	225532	+	3340657	3340657	+	7	5734	64	23388827	446.138	1.28993e-10
Hfq_t4rnl1_IP_1	EG10659	uhpT.EST3UTR:G0-17104	mRNA	3UTR:sRNA	nmpC	uhpT.EST3UTR:uhpU	DLP12 prophage; putative outer membrane porin NmpC	hexose-6-phosphate:phosphate antiporter:small RNA UhpU	575786	575789	-	3845732	3845733	-	7	74	40214	23354337	54.9359	0.000254233
Hfq_t4rnl1_IP_1	G0-16677.AS	rraB.5UTR	AS	5UTR	sokE.AS	rraB.5UTR	small RNA SokE	ribonuclease E inhibitor protein B	607792	607792	-	4478472	4478491	+	7	1815	56	23392754	1611.07	1.74382e-14
Hfq_t4rnl1_IP_1	G0-16677.AS	EG11279	AS	mRNA	sokE.AS	pyrL	small RNA SokE	<i>pyrBI</i> operon leader peptide	607792	607792	-	4472418	4472472	-	7	1815	167	23392643	540.237	2.65232e-11
Hfq_t4rnl1_IP_1	fepB.5UTR	G0-17102	5UTR	sRNA	fepB.5UTR	fliX	ferric enterobactin ABC transporter periplasmic binding protein	small RNA FliX	624601	624606	-	2001912	2001918	-	7	17	254858	23139750	37.386	0.00986517
Hfq_t4rnl1_IP_1	lrp.trxB.IGR	G0-8871	IGR	sRNA	lrp.trxB.IGR	arcZ	DNA-binding transcriptional dual regulator Lrp:thioredoxin reductase	small regulatory RNA ArcZ	932320	932322	-	3350696	3350697	+	7	17	71473	23323135	134.367	1.51357e-06
Hfq_t4rnl1_IP_1	EG10859	insL-1.AS	mRNA	AS	rne	insL-1.AS	ribonuclease E		1144191	1144192	-	16149	16150	-	7	784	2773	23391068	75.3151	2.11042e-05
Hfq_t4rnl1_IP_1	G6581	G0-8871	mRNA	sRNA	rluE	arcZ	23S rRNA pseudouridine<sup>2457</sup> synthase	small regulatory RNA ArcZ	1194906	1194911	-	3350680	3350696	+	7	79	71473	23323073	28.9144	0.0199114
Hfq_t4rnl1_IP_1	G6702:ldhA.EST3UTR	motA.5UTR:G0-17103	mRNA:3UTR	5UTR:sRNA	hslJ:ldhA.EST3UTR	motA.5UTR:motR	lipoprotein implicated in Novobiocin resistance:D-lactate dehydrogenase	motility protein A:small RNA MotR	1441733	1441759	-	1977208	1977209	-	7	70	41887	23352668	55.7516	0.000234256
Hfq_t4rnl1_IP_1	EG12110	G0-8863	mRNA	sRNA	ydcF	rprA	DUF218 domain-containing protein YdcF	small regulatory RNA RprA	1487461	1487470	+	1770471	1770477	+	7	149	5334	23389142	206.003	2.24016e-08
Hfq_t4rnl1_IP_1	mcbR.EST5UTR	G0-8871	5UTR	sRNA	mcbR.EST5UTR	arcZ	DNA-binding transcriptional dual regulator McbR	small regulatory RNA ArcZ	1520154	1520192	+	3350678	3350697	+	7	18	71473	23323134	126.903	2.09657e-06
Hfq_t4rnl1_IP_1	G6842:speG.EST3UTR	cpxP.3UTR:G0-16649:fieF.EST5UTR	mRNA:3UTR	3UTR:sRNA:5UTR	speG:speG.EST3UTR	cpxP.3UTR:cpxQ:fieF.EST5UTR	spermidine <i>N</i>-acetyltransferase:spermidine <i>N</i>-acetyltransferase	periplasmic protein CpxP:small regulatory RNA CpxQ:Zn<sup>2+</sup>/Fe<sup>2+</sup>/Cd<sup>2+</sup> exporter	1656738	1656765	+	4106354	4106387	+	7	444	12028	23382153	30.6483	0.0103183
Hfq_t4rnl1_IP_1	EG10356	G0-8872	mRNA	sRNA	fumA	ryhB	fumarase A	small regulatory RNA RyhB	1688356	1688363	-	3580922	3580928	-	7	314	6894	23387417	75.6274	2.14687e-05
Hfq_t4rnl1_IP_1	gstA.dtpA.IGR:gstA.AS	G0-17102	IGR:AS	sRNA	gstA.dtpA.IGR:gstA.AS	fliX	glutathione <i>S</i>-transferase GstA:dipeptide/tripeptide:H<sup>+</sup> symporter DtpA:glutathione <i>S</i>-transferase GstA	small RNA FliX	1714365	1714386	-	2001913	2001928	-	7	21	254858	23139746	30.2649	0.0324843
Hfq_t4rnl1_IP_1	EG10804	3'ETS<sup><i>leuZ</i></sup>.EST3UTR:G0-16636:3'ETS<sup><i>leuZ</i></sup>	mRNA	3UTR:sRNA:other-ncRNA	pykF	3'ETS<sup><i>leuZ</i></sup>.EST3UTR:3'ETS-leuZ:3'ETS<sup><i>leuZ</i></sup>	pyruvate kinase 1	::	1757032	1757095	+	1991746	1991772	-	7	494	10158	23383973	32.6198	0.00671412
Hfq_t4rnl1_IP_1	EG10080	uhpT.EST3UTR:G0-17104	mRNA	3UTR:sRNA	aroH	uhpT.EST3UTR:uhpU	3-deoxy-7-phosphoheptulonate synthase, Trp-sensitive	hexose-6-phosphate:phosphate antiporter:small RNA UhpU	1789236	1789249	+	3845731	3845739	-	7	141	40214	23354270	28.8315	0.0176674
Hfq_t4rnl1_IP_1	dgcJ.AS	insA-1.EST5UTR	AS	5UTR	dgcJ.AS	insA-1.EST5UTR	diguanylate cyclase DgcJ		1873061	1873100	-	20512	20534	-	7	3	43	23394579	1.26947e+06	2.90065e-32
Hfq_t4rnl1_IP_1	EG10149	ruvA.5UTR	mRNA	5UTR	cheW	ruvA.5UTR	chemotaxis protein CheW	Holliday junction branch migration complex subunit RuvA	1973272	1973281	-	1946019	1946019	-	7	2682	792	23391151	77.0843	1.7972e-05
Hfq_t4rnl1_IP_1	EG11347	ykgH.EST3UTR	mRNA	3UTR	fliF	ykgH.EST3UTR	flagellar basal-body MS-ring and collar protein	uncharacterized protein YkgH	2013439	2013442	+	324603	324607	-	7	482	8926	23385217	38.0483	0.00235255
Hfq_t4rnl1_IP_1	wzzB.EST5UTR	ybiC.AS:ybiE.ybiC.IGR	5UTR	AS:IGR	wzzB.EST5UTR	ybiC.AS:ybiE.ybiC.IGR	O-antigen co-polymerase	:protein YbiE	2098322	2098331	-	837436	837437	-	7	1993	3346	23389286	24.5517	0.0445453
Hfq_t4rnl1_IP_1	EG12041	uhpT.EST3UTR:G0-17104	mRNA	3UTR:sRNA	yejF	uhpT.EST3UTR:uhpU	putative oligopeptide ABC transporter ATP binding subunit YejF	hexose-6-phosphate:phosphate antiporter:small RNA UhpU	2277449	2277463	+	3845733	3845734	-	7	118	40214	23354293	34.4513	0.00545736
Hfq_t4rnl1_IP_1	EG12084	G6586	mRNA	mRNA	nuoC	ymfH	NADH:quinone oxidoreductase subunit CD	e14 prophage; putative protein YmfH	2403615	2403645	-	1201195	1201195	-	7	5790	1169	23387666	24.1875	0.0495627
Hfq_t4rnl1_IP_1	ucpA.EST3UTR	ykgH.EST3UTR	3UTR	3UTR	ucpA.EST3UTR	ykgH.EST3UTR	oxidoreductase UcpA	uncharacterized protein YkgH	2543709	2543767	-	324603	324612	-	7	55	8926	23385644	333.448	1.04993e-09
Hfq_t4rnl1_IP_1	G7321	ccmH.AS	mRNA	AS	yfgM	ccmH.AS	ancillary SecYEG translocon subunit	holocytochrome <I>c</I> synthase CcmH component	2639009	2639034	-	2291352	2291359	+	7	795	3502	23390328	58.81	0.000116217
Hfq_t4rnl1_IP_1	EG10370	EG10191	mRNA	mRNA	ispG	cysJ	(<em>E</em>)-4-hydroxy-3-methylbut-2-enyl-diphosphate synthase (flavodoxin)	sulfite reductase, flavoprotein subunit	2641136	2641136	-	2891084	2891084	-	7	1165	371	23393089	378.866	2.91615e-10
Hfq_t4rnl1_IP_1	C0614.sseA.IGR:G0-8907	uhpT.EST3UTR:G0-17104	IGR:other-ncRNA	3UTR:sRNA	C0614.sseA.IGR:C0614	uhpT.EST3UTR:uhpU	3-mercaptopyruvate sulfurtransferase:	hexose-6-phosphate:phosphate antiporter:small RNA UhpU	2653440	2653456	-	3845732	3845733	-	7	132	40214	23354279	30.7973	0.0114338
Hfq_t4rnl1_IP_1	EG10857	G0-8863	mRNA	sRNA	rnc	rprA	RNase III	small regulatory RNA RprA	2704047	2704072	-	1770476	1770477	+	7	211	5334	23389080	145.471	2.39479e-07
Hfq_t4rnl1_IP_1	kduD.kduI.IGR	uhpT.EST3UTR:G0-17104	IGR	3UTR:sRNA	kduD.kduI.IGR	uhpT.EST3UTR:uhpU	putative 2-keto-3-deoxy-D-gluconate dehydrogenase:5-dehydro-4-deoxy-D-glucuronate isomerase	hexose-6-phosphate:phosphate antiporter:small RNA UhpU	2983262	2983263	+	3845732	3845738	-	7	9	40214	23354402	451.697	9.22305e-10
Hfq_t4rnl1_IP_1	serA.5UTR	EG12142	5UTR	mRNA	serA.5UTR	sdaC	phosphoglycerate dehydrogenase	L-serine:H+ symporter SdaC	3058431	3058456	-	2928526	2928571	+	7	6842	542	23387241	44.1463	0.000845602
Hfq_t4rnl1_IP_1	ygfI.EST5UTR:yggE.EST3UTR	sucD.EST3UTR:G0-17009	5UTR:3UTR	3UTR:sRNA	ygfI.EST5UTR:yggE.EST3UTR	sucD.EST3UTR:sdhX	:DUF541 domain-containing protein YggE	succinyl-CoA synthetase subunit &alpha;:small regulatory RNA SdhX	3067242	3067260	-	765142	765148	+	7	62	84374	23310189	31.192	0.0129717
Hfq_t4rnl1_IP_1	EG10282	EG10821	mRNA	mRNA	fbaA	rcsB	fructose-bisphosphate aldolase class II	RcsB-acetylated // DNA-binding transcriptional dual regulator RcsB-phosphorylated // DNA-binding transcriptional activator RcsB	3070322	3070322	-	2316559	2316559	+	7	1218	913	23392494	147.25	2.02755e-07
Hfq_t4rnl1_IP_1	loiP.tktA.IGR	minE.ycgI.IGR	IGR	IGR	loiP.tktA.IGR	minE.ycgI.IGR	metalloprotease LoiP:transketolase 1	Z-ring positioning protein MinE:protein YcgI	3081710	3081711	-	1223978	1223980	-	7	9853	412	23384360	40.3235	0.00159558
Hfq_t4rnl1_IP_1	EG10589	G0-10699:G0-10699	mRNA	sRNA:sRNA	metK	sdsN:sdsN	methionine adenosyltransferase	small regulatory RNA SdsN:small regulatory RNA SdsN	3086721	3086722	+	1997056	1997058	+	7	543	4454	23389628	67.6973	4.4624e-05
Hfq_t4rnl1_IP_1	kbaZ.AS	G0-8871	AS	sRNA	kbaZ.AS	arcZ	putative tagatose-1,6-bisphosphate aldolase 1 chaperone	small regulatory RNA ArcZ	3279618	3279618	-	3350696	3350697	+	7	0	71473	23323152	#NUM!	4.5767e-12
Hfq_t4rnl1_IP_1	G7641	G0-8871	mRNA	sRNA	rsmI	arcZ	16S rRNA 2'-<i>O</i>-ribose C1402 methyltransferase	small regulatory RNA ArcZ	3292759	3292780	-	3350694	3350697	+	7	66	71473	23323086	34.6097	0.00625097
Hfq_t4rnl1_IP_1	EG30103	EG11007	tRNA	mRNA	thrV	tolA	tRNA-Thr(GGU)	Tol-Pal system protein TolA	3423624	3423642	-	777328	777387	+	7	4937	322	23389366	102.991	2.52531e-06
Hfq_t4rnl1_IP_1	greB.AS	G0-8871	AS	sRNA	greB.AS	arcZ	transcription elongation factor GreB	small regulatory RNA ArcZ	3536838	3536887	-	3350694	3350696	+	7	18	71473	23323134	126.903	2.09657e-06
Hfq_t4rnl1_IP_1	dppA.proK.3UTR.IGR	G0-8871	IGR	sRNA	dppA.proK.3UTR.IGR	arcZ	dipeptide ABC transporter periplasmic binding protein:tRNA-Pro(CGG)	small regulatory RNA ArcZ	3708115	3708130	+	3350690	3350696	+	7	52	71473	23323100	43.9278	0.00135866
Hfq_t4rnl1_IP_1	yiaG.cspA.IGR	EG11198	IGR	mRNA	yiaG.cspA.IGR	glmU	putative DNA-binding transcriptional regulator YiaG:cold shock protein CspA	fused N-acetylglucosamine-1-phosphate uridyltransferase and glucosamine-1-phosphate acetyltransferase	3719888	3719888	+	3915189	3915189	-	7	3571	673	23390381	68.1288	4.23628e-05
Hfq_t4rnl1_IP_1	xylF.xylA.IGR	G0-17101:flgL.EST3UTR	IGR	sRNA:3UTR	xylF.xylA.IGR	flgO:flgL.EST3UTR	xylose ABC transporter periplasmic binding protein:xylose isomerase	small RNA FlgO:flagellar hook-filament junction protein 2	3730932	3730974	-	1141011	1141064	+	7	1	63532	23331092	2570.64	1.60171e-11
Hfq_t4rnl1_IP_1	G0-17077:rbsB.rbsK.TU	ahpF.EST3UTR	sRNA:TU	3UTR	rbsZ:rbsB.rbsK.TU	ahpF.EST3UTR	small regulatory RNA RbsZ:ribose ABC transporter periplasmic binding protein:ribokinase	alkyl hydroperoxide reductase, AhpF component	3937220	3937224	+	641377	641377	+	7	679	5778	23388168	41.7299	0.00123247
Hfq_t4rnl1_IP_1	EG11457	uhpT.EST3UTR:G0-17104	mRNA	3UTR:sRNA	wzyE	uhpT.EST3UTR:uhpU	enterobacterial common antigen polymerase	hexose-6-phosphate:phosphate antiporter:small RNA UhpU	3978840	3978897	+	3845732	3845739	-	7	84	40214	23354327	48.3959	0.000582959
Hfq_t4rnl1_IP_1	yifK.EST5UTR	EG10944	5UTR	mRNA	yifK.EST5UTR	serA	putative transporter YifK	phosphoglycerate dehydrogenase	3980823	3980851	+	3058402	3058402	-	7	7808	740	23386077	28.3324	0.0172023
Hfq_t4rnl1_IP_1	EG30017	fadA.fre.IGR	tRNA	IGR	argX	fadA.fre.IGR	tRNA-Arg(CCG)	3-ketoacyl-CoA thiolase:NAD(P)H-flavin reductase	3982404	3982422	+	4027235	4027235	-	7	3677	1058	23389890	42.0869	0.00114937
Hfq_t4rnl1_IP_1	EG30042	EG12127	tRNA	mRNA	hisR	treB	tRNA-His(GUG)	trehalose-specific PTS enzyme IIBC component	3982547	3982547	+	4464782	4464782	-	7	6808	667	23387150	36.052	0.00335161
Hfq_t4rnl1_IP_1	EG11297	G0-16649:fieF.EST5UTR	mRNA	sRNA:5UTR	dsbA	cpxQ:fieF.EST5UTR	thiol:disulfide oxidoreductase - DsbA<sub>oxidized</sub> // thiol:disulfide oxidoreductase DsbA	small regulatory RNA CpxQ:Zn<sup>2+</sup>/Fe<sup>2+</sup>/Cd<sup>2+</sup> exporter	4043622	4043656	+	4106384	4106386	+	7	505	12028	23382092	26.9461	0.0245367
Hfq_t4rnl1_IP_1	EG11612	opgC.EST3UTR	mRNA	3UTR	proP	opgC.EST3UTR	osmolyte:H<sup>+</sup> symporter ProP	osmoregulated periplasmic glucans (OPG) biosynthesis protein C	4330914	4330917	+	1107697	1107699	-	7	1075	1433	23392117	106.295	1.93769e-06
Hfq_t4rnl1_IP_1	yjfY.EST5UTR	G0-8871	5UTR	sRNA	yjfY.EST5UTR	arcZ	DUF1471 domain-containing protein YjfY	small regulatory RNA ArcZ	4424818	4424840	-	3350695	3350696	+	7	56	71473	23323096	40.79	0.00218005
Hfq_t4rnl1_IP_1	G0-8895	tRNAnn23:glnX.glnV.TU:EG30029	other-ncRNA	IGR:TU:tRNA	tff	glnV.glnX.IGR:glnX.glnV.TU:glnV	putative small RNA T44	tRNA-Gln(CUG):tRNA-Gln(CUG):tRNA-Gln(CUG):tRNA-Gln(CUG):tRNA-Gln(CUG)	189712	189836	+	696509	696599	-	7	7794	854	23385977	24.5943	0.044599
Hfq_t4rnl1_IP_1	ybaN.EST3UTR	xylB.xylA.TU	3UTR	TU	ybaN.EST3UTR	xylB.xylA.TU	DUF454 domain-containing inner membrane protein YbaN	xylulokinase:xylose isomerase	491310	491412	+	3729386	3729393	-	7	640	2395	23391590	106.825	1.89002e-06
Hfq_t4rnl1_IP_1	EG10299	G0-16649:fieF.EST5UTR	mRNA	sRNA:5UTR	fes	cpxQ:fieF.EST5UTR	ferric enterobactin esterase	small regulatory RNA CpxQ:Zn<sup>2+</sup>/Fe<sup>2+</sup>/Cd<sup>2+</sup> exporter	613834	613912	+	4106385	4106387	+	7	39	12028	23382558	348.925	9.21906e-10
Hfq_t4rnl1_IP_1	speF.AS	motA.5UTR:G0-17103	AS	5UTR:sRNA	speF.AS	motA.5UTR:motR	inducible ornithine decarboxylase	motility protein A:small RNA MotR	719870	719963	+	1977208	1977209	-	7	7	41887	23352731	557.517	3.6899e-10
Hfq_t4rnl1_IP_1	G7073	EG31116	mRNA	sRNA	ldtA	oxyS	L,D-transpeptidase LdtA	small regulatory RNA OxyS	2062394	2062396	-	4158278	4158309	-	7	21	16218	23378386	480.503	1.6594e-10
Hfq_t4rnl1_IP_1	EG11894	EG11895	mRNA	mRNA	yeeD	yeeE			2084110	2084290	-	2085429	2085516	-	7	821	99	23393705	2014.74	3.03454e-15
Hfq_t4rnl1_IP_1	yhbX.leuU.3UTR.IGR	G0-8871	IGR	sRNA	yhbX.leuU.3UTR.IGR	arcZ	putative hydrolase YhbX:tRNA-Leu(GAG)	small regulatory RNA ArcZ	3321866	3322012	+	3350690	3350697	+	7	8	71473	23323144	285.531	2.88272e-08
Hfq_t4rnl1_IP_1	yheS.EST5UTR	G0-8863	5UTR	sRNA	yheS.EST5UTR	rprA	putative ATP-binding protein YheS	small regulatory RNA RprA	3481196	3481260	+	1770475	1770475	+	7	242	5334	23389049	126.836	6.1107e-07
Hfq_t4rnl1_IP_1	EG10413	EG10844	mRNA	mRNA	gpp	rhlB	guanosine-5'-triphosphate,3'-diphosphate phosphatase	ATP-dependent RNA helicase RhlB	3963025	3963180	-	3964327	3964372	-	7	831	1134	23392660	173.766	6.43342e-08
Hfq_t4rnl1_IP_1	G0-9581	G6586	sRNA	mRNA	sokC	ymfH	small regulatory RNA antitoxin SokC	e14 prophage; putative protein YmfH	16952	16952	+	1201195	1201227	-	7	1412	1308	23391905	88.6587	6.79119e-06
Hfq_t4rnl1_IP_1	EG10341:G0-17085	malG.3UTR	mRNA:sRNA	sRNA	ftsI:ftsO	malG.3UTR	peptidoglycan DD-transpeptidase FtsI:small regulatory RNA FtsO	maltose ABC transporter membrane subunit MalG	92484	92574	+	4242531	4242583	-	7	2075	1956	23390594	40.3415	0.00152713
Hfq_t4rnl1_IP_1	EG10369	G0-8863	mRNA	sRNA	gcd	rprA	quinoprotein glucose dehydrogenase	small regulatory RNA RprA	140976	141087	-	1770469	1770477	+	7	551	5334	23388740	55.7058	0.000170976
Hfq_t4rnl1_IP_1	EG30083	araH.EST3UTR	rRNA	3UTR	rrlH	araH.EST3UTR	23S ribosomal RNA	arabinose ABC transporter membrane subunit	226840	226847	+	1982486	1982576	-	7	11822	513	23382290	26.9884	0.0242594
Hfq_t4rnl1_IP_1	G0-16677.AS	ribD.ribE.TU	AS	TU	sokE.AS	ribD.ribE.TU	small RNA SokE	fused diaminohydroxyphosphoribosylaminopyrimidine deaminase / 5-amino-6-(5-phosphoribosylamino)uracil reductase:6,7-dimethyl-8-ribityllumazine synthase	607780	607792	-	434622	434701	+	7	1815	1474	23391336	61.2039	8.75143e-05
Hfq_t4rnl1_IP_1	uof.fldA.TU_AS	G0-8871	AS	sRNA	uof.fldA.TU_AS	arcZ	RyhB-regulated <i>fur</i> leader peptide:oxidized flavodoxin 1 // flavodoxin 1	small regulatory RNA ArcZ	710796	710811	+	3350696	3350697	+	7	18	71473	23323134	126.903	2.09657e-06
Hfq_t4rnl1_IP_1	ycaM.EST5UTR	cpxP.3UTR:G0-16649:fieF.EST5UTR	5UTR	3UTR:sRNA:5UTR	ycaM.EST5UTR	cpxP.3UTR:cpxQ:fieF.EST5UTR	putative transporter YcaM	periplasmic protein CpxP:small regulatory RNA CpxQ:Zn<sup>2+</sup>/Fe<sup>2+</sup>/Cd<sup>2+</sup> exporter	947188	947205	+	4106379	4106387	+	7	65	12028	23382532	209.355	2.50777e-08
Hfq_t4rnl1_IP_1	G6675	tRNAnn70.AS	mRNA	AS	ttcA	serU.3UTR.AS	tRNA cytosine<sup>32</sup> 2-sulfurtransferase TtcA	tRNA-Ser(CGA)	1411662	1411712	-	2043178	2043181	+	7	788	2683	23391154	77.4467	1.7401e-05
Hfq_t4rnl1_IP_1	G6702	G0-8863	mRNA	sRNA	hslJ	rprA	lipoprotein implicated in Novobiocin resistance	small regulatory RNA RprA	1441324	1441422	-	1770474	1770476	+	7	193	5334	23389098	159.038	1.30315e-07
Hfq_t4rnl1_IP_1	EG30111	cysB.5UTR	tRNA	5UTR	valV	cysB.5UTR	tRNA-Val(GAC)	DNA-binding transcriptional dual regulator CysB	1746435	1746483	+	1333786	1333855	+	7	5427	386	23388812	78.1554	1.68469e-05
Hfq_t4rnl1_IP_1	flhD.5UTR	secF.EST3UTR	5UTR	3UTR	flhD.5UTR	secF.EST3UTR	DNA-binding transcriptional dual regulator FlhD	Sec translocon accessory complex subunit SecF	1978272	1978307	-	430512	430528	+	7	3822	305	23390498	140.458	2.94366e-07
Hfq_t4rnl1_IP_1	EG11387	EG10841	mRNA	mRNA	amyA	fliD	alpha-amylase	flagellar filament capping protein	2007624	2007703	+	2005180	2005224	+	7	369	3666	23390590	121.038	8.15777e-07
Hfq_t4rnl1_IP_1	G7052	G0-8871	mRNA	sRNA	yedS_pg	arcZ		small regulatory RNA ArcZ	2034523	2034691	+	3350693	3350697	+	7	28	71473	23323124	81.5802	2.8555e-05
Hfq_t4rnl1_IP_1	EG10697	pepP.ygfB.TU:EG11323	mRNA	TU:mRNA	pepP	pepP.ygfB.TU:ygfB	Xaa-Pro aminopeptidase	Xaa-Pro aminopeptidase:PF03695 family protein YgfB:PF03695 family protein YgfB	3053587	3053707	-	3054857	3054878	-	7	2182	563	23391880	133.291	2.45343e-07
Hfq_t4rnl1_IP_1	G7572	cpxP.3UTR:G0-16649:fieF.EST5UTR	mRNA	3UTR:sRNA:5UTR	mqsR	cpxP.3UTR:cpxQ:fieF.EST5UTR	mRNA interferase toxin MqsR	periplasmic protein CpxP:small regulatory RNA CpxQ:Zn<sup>2+</sup>/Fe<sup>2+</sup>/Cd<sup>2+</sup> exporter	3168375	3168413	-	4106357	4106387	+	7	509	12028	23382088	26.7344	0.0258723
Hfq_t4rnl1_IP_1	kefG.EST5UTR	G0-8863	5UTR	sRNA	kefG.EST5UTR	rprA	glutathione-regulated potassium-efflux system ancillary protein KefG	small regulatory RNA RprA	3481080	3481240	-	1770475	1770477	+	7	550	5334	23388741	55.8071	0.000168865
Hfq_t4rnl1_IP_1	G0-17036	insL-1.AS	mRNA	AS	yhiY	insL-1.AS	protein YhiY		3630697	3630745	-	16148	16153	-	7	314	2773	23391538	188.052	3.86169e-08
Hfq_t4rnl1_IP_1	yihI.EST3UTR:hemN.5UTR	ybiE.ybiC.IGR	3UTR:5UTR	IGR	yihI.EST3UTR:hemN.5UTR	ybiE.ybiC.IGR	Der GTPase-activating protein YihI:coproporphyrinogen III dehydrogenase	protein YbiE	4051943	4052017	+	837437	837479	-	7	1380	3346	23389899	35.4586	0.00369244
Hfq_t4rnl1_IP_1	fbp.EST3UTR	G0-8871	3UTR	sRNA	fbp.EST3UTR	arcZ	fructose-1,6-bisphosphatase 1	small regulatory RNA ArcZ	4454465	4454516	-	3350696	3350697	+	7	73	71473	23323079	31.291	0.0119619
Hfq_t4rnl1_IP_1	EG11080	dicF.dicB.IGR	mRNA	IGR	fkpB	dicF.dicB.IGR	peptidyl-prolyl <i>cis-trans</i> isomerase FkpB	Qin prophage; small regulatory RNA DicF:Qin prophage; cell division inhibition protein DicB	25948	25948	+	1649439	1649439	+	6	1208	2946	23390472	39.4358	0.0285132
Hfq_t4rnl1_IP_1	EG11569	malG.3UTR	mRNA	sRNA	lptD	malG.3UTR	lipopolysaccharide assembly protein LptD	maltose ABC transporter membrane subunit MalG	54918	54945	-	4242531	4242532	-	6	579	1957	23392090	123.866	3.31981e-05
Hfq_t4rnl1_IP_1	EG11576	EG10966	mRNA	mRNA	leuC	spoT	3-isopropylmalate dehydratase subunit LeuC	bifunctional (p)ppGpp synthase/hydrolase SpoT	79955	79955	-	3824240	3824240	+	6	548	689	23393389	371.745	4.77459e-08
Hfq_t4rnl1_IP_1	EG10432	G6158	mRNA	mRNA	hemL	yagU	glutamate-1-semialdehyde 2,1-aminomutase	DUF1440 domain-containing inner membrane protein YagU	174245	174246	-	303411	303416	+	6	285	1369	23392972	359.74	5.92742e-08
Hfq_t4rnl1_IP_1	EG30010	dxr.EST5UTR	tRNA	5UTR	alaV	dxr.EST5UTR	tRNA-Ala(UGC)	1-deoxy-D-xylulose 5-phosphate reductoisomerase	225536	225536	+	193491	193491	+	6	5735	484	23388407	50.556	0.00675567
Hfq_t4rnl1_IP_1	EG30083	yafZ.ykfA.TU	rRNA	TU	rrlH	yafZ.ykfA.TU	23S ribosomal RNA	CP4-6 prophage; DUF932 domain-containing protein YafZ:CP4-6 prophage; putative GTP-binding protein YkfA	226804	226849	+	268036	268036	-	6	11823	150	23382653	79.109	0.000523109
Hfq_t4rnl1_IP_1	EG30024	EG10857	tRNA	mRNA	aspU	rnc	tRNA-Asp(GUC)	RNase III	228928	228960	+	2703668	2703672	-	6	36167	100	23358359	38.7508	0.0375906
Hfq_t4rnl1_IP_1	G6148	sucD.EST3UTR:G0-17009	mRNA	3UTR:sRNA	yagK	sucD.EST3UTR:sdhX	CP4-6 prophage; uncharacterized protein YagK	succinyl-CoA synthetase subunit &alpha;:small regulatory RNA SdhX	292852	292880	-	765143	765149	+	6	10	84375	23310241	165.762	3.14758e-05
Hfq_t4rnl1_IP_1	iraP.5UTR	insL-1.AS	5UTR	AS	iraP.5UTR	insL-1.AS	anti-adaptor protein IraP		401318	401366	+	16150	16150	-	6	1252	2774	23390600	40.4093	0.0247059
Hfq_t4rnl1_IP_1	tsx.5UTR	EG12334	5UTR	mRNA	tsx.5UTR	btuF	nucleoside-specific channel-forming protein Tsx	vitamin B<sub>12</sub> ABC transporter periplasmic binding protein	432049	432072	-	178419	178421	-	6	592	1943	23392091	122.019	3.62812e-05
Hfq_t4rnl1_IP_1	EG12182	glnA.3UTR:glnZ	mRNA	3UTR:sRNA	yajG	glnA.3UTR:glnZ	putative lipoprotein YajG	adenylyl-[glutamine synthetase] // glutamine synthetase:small regulatory RNA GlnZ	454119	454143	-	4056513	4056584	-	6	378	7106	23387142	52.241	0.00562918
Hfq_t4rnl1_IP_1	EG12623	fadA.fre.IGR	mRNA	IGR	ybaL	fadA.fre.IGR	putative transporter YbaL	3-ketoacyl-CoA thiolase:NAD(P)H-flavin reductase	502845	502869	-	4027233	4027235	-	6	261	1059	23393306	507.816	7.60754e-09
Hfq_t4rnl1_IP_1	EG11060	araG.araF.TU_AS	mRNA	AS	ushA	araG.araF.TU_AS	5'-nucleotidase / UDP-sugar hydrolase	arabinose ABC transporter ATP binding subunit:arabinose ABC transporter periplasmic binding protein	505846	505846	+	1985130	1985130	+	6	163	1167	23393296	737.877	8.48631e-10
Hfq_t4rnl1_IP_1	G6267	EG31116	mRNA	sRNA	fetB	oxyS	putative iron ABC exporter membrane subunit FetB	small regulatory RNA OxyS	517125	517144	+	4158279	4158280	-	6	46	14297	23380283	213.304	1.90938e-06
Hfq_t4rnl1_IP_1	ylbI_pg.ybbD.IGR	thrL.3UTR	IGR	3UTR	ylbI_pg.ybbD.IGR	thrL.3UTR	putative uncharacterized protein YbbD	<i>thr</i> operon leader peptide	528974	528980	-	308	308	+	6	39	1909	23392678	1885.21	4.465e-12
Hfq_t4rnl1_IP_1	ybcM.EST3UTR	EG10872	3UTR	mRNA	ybcM.EST3UTR	rplK	DLP12 prophage; putative DNA-binding transcriptional regulator	50S ribosomal subunit protein L11	572272	572272	+	4178697	4178697	+	6	226	11393	23383007	54.4885	0.0045445
Hfq_t4rnl1_IP_1	nmpC.5UTR:essD.nmpC.IGR	glpX.fpr.IGR	5UTR:IGR	IGR	nmpC.5UTR:essD.nmpC.IGR	glpX.fpr.IGR	DLP12 prophage; putative outer membrane porin NmpC:DLP12 prophage; putative phage lysis protein:DLP12 prophage; putative outer membrane porin NmpC	fructose-1,6-bisphosphatase 2:flavodoxin/ferredoxin-NADP<sup>+</sup> reductase	576867	576871	-	4114520	4114521	-	6	786	3034	23390806	58.8516	0.00271933
Hfq_t4rnl1_IP_1	EG12692	G0-8871	mRNA	sRNA	ybdH	arcZ		small regulatory RNA ArcZ	633352	633378	-	3350693	3350697	+	6	18	71474	23323134	108.772	0.000192338
Hfq_t4rnl1_IP_1	tatE.EST5UTR	uhpT.EST3UTR:G0-17104	5UTR	3UTR:sRNA	tatE.EST5UTR	uhpT.EST3UTR:uhpU	twin arginine protein translocation system - TatE protein	hexose-6-phosphate:phosphate antiporter:small RNA UhpU	658873	658886	+	3845732	3845775	-	6	75	40215	23354336	46.459	0.0138151
Hfq_t4rnl1_IP_1	tatE.EST5UTR	G0-16649:fieF.EST5UTR	5UTR	sRNA:5UTR	tatE.EST5UTR	cpxQ:fieF.EST5UTR	twin arginine protein translocation system - TatE protein	small regulatory RNA CpxQ:Zn<sup>2+</sup>/Fe<sup>2+</sup>/Cd<sup>2+</sup> exporter	658904	658926	+	4106385	4106387	+	6	183	12029	23382414	63.7324	0.00183766
Hfq_t4rnl1_IP_1	EG10532	EG10126	mRNA	mRNA	leuS	btuB	leucine&mdash;tRNA ligase	cobalamin outer membrane transporter	673317	673317	-	4163990	4163990	+	6	191	265	23394170	2773.19	3.15789e-13
Hfq_t4rnl1_IP_1	G6377	G0-8871	mRNA	sRNA	ybfL	arcZ	putative transposase YbfL	small regulatory RNA ArcZ	737743	737744	+	3350694	3350697	+	6	12	71474	23323140	163.158	2.69483e-05
Hfq_t4rnl1_IP_1	EG10079	EG10239	mRNA	mRNA	aroG	dnaG	3-deoxy-7-phosphoheptulonate synthase, Phe-sensitive	DNA primase	786347	786347	+	3212653	3212653	+	6	1230	162	23393234	704.403	1.12068e-09
Hfq_t4rnl1_IP_1	ybhK.AS	G0-8871	AS	sRNA	ybhK.AS	arcZ	putative transferase YbhK	small regulatory RNA ArcZ	816031	816053	+	3350691	3350696	+	6	8	71474	23323144	244.737	4.40522e-06
Hfq_t4rnl1_IP_1	G6445	cpxP.3UTR:G0-16649:fieF.EST5UTR	mRNA	3UTR:sRNA:5UTR	ybjL	cpxP.3UTR:cpxQ:fieF.EST5UTR	putative transport protein YbjL	periplasmic protein CpxP:small regulatory RNA CpxQ:Zn<sup>2+</sup>/Fe<sup>2+</sup>/Cd<sup>2+</sup> exporter	888477	888484	-	4106357	4106387	+	6	86	12029	23382511	135.617	2.34052e-05
Hfq_t4rnl1_IP_1	G6448	uhpT.EST3UTR:G0-17104	mRNA	3UTR:sRNA	ybjO	uhpT.EST3UTR:uhpU	putative inner membrane protein	hexose-6-phosphate:phosphate antiporter:small RNA UhpU	898238	898252	+	3845732	3845733	-	6	26	40215	23354385	134.016	4.14607e-05
Hfq_t4rnl1_IP_1	EG12375	G0-8871	mRNA	sRNA	ycaI	arcZ	metallo-&beta;-lactamase superfamily inner membrane protein YcaI	small regulatory RNA ArcZ	966490	966490	+	3350695	3350697	+	6	3	71474	23323149	652.633	1.24849e-07
Hfq_t4rnl1_IP_1	EG12167	G0-16649:fieF.EST5UTR	mRNA	sRNA:5UTR	cmoM	cpxQ:fieF.EST5UTR	tRNA <b>cmo</b><sup>5</sup>U34 methyltransferase	small regulatory RNA CpxQ:Zn<sup>2+</sup>/Fe<sup>2+</sup>/Cd<sup>2+</sup> exporter	973573	973581	+	4106384	4106387	+	6	304	12029	23382293	38.365	0.0350122
Hfq_t4rnl1_IP_1	asnS.ompF.IGR	EG31116	IGR	sRNA	asnS.ompF.IGR	oxyS	asparagine&mdash;tRNA ligase:outer membrane porin F	small regulatory RNA OxyS	987146	987146	-	4158280	4158280	-	6	145	14297	23380184	67.6685	0.00132586
Hfq_t4rnl1_IP_1	G6517	G0-8878	mRNA	sRNA	rutG	cyaR	pyrimidine:H<sup>+</sup> symporter	small regulatory RNA CyaR	1068625	1068625	-	2167173	2167200	+	6	12	20119	23374495	580.906	1.37222e-08
Hfq_t4rnl1_IP_1	G6556	EG11619	mRNA	mRNA	solA	mfd	N-methyl-L-tryptophan oxidase	transcription-repair coupling factor	1119517	1119517	-	1172486	1172486	-	6	257	151	23394218	3617.01	6.61845e-14
Hfq_t4rnl1_IP_1	G6577	lolE.EST3UTR	mRNA	3UTR	cobB	lolE.EST3UTR	CobB-S // protein-lysine deacetylase/desuccinylase/delipoylase	lipoprotein release complex - inner membrane subunit	1180266	1180271	+	1178530	1178565	+	6	175	1450	23393001	553.135	4.71338e-09
Hfq_t4rnl1_IP_1	G6620	bhsA.EST3UTR	mRNA	3UTR	cvrA	bhsA.EST3UTR	putative K<sup>+</sup>:H<sup>+</sup> antiporter	DUF1471 domain-containing multiple stress resistance outer membrane protein BhsA	1241960	1241960	-	1169396	1169400	+	6	341	955	23393330	431.008	1.99822e-08
Hfq_t4rnl1_IP_1	G6638	EG12334	mRNA	mRNA	yciT	btuF	DNA-binding transcriptional dual regulator YciT	vitamin B<sub>12</sub> ABC transporter periplasmic binding protein	1344288	1344288	-	178421	178421	-	6	1519	1943	23391164	47.5524	0.00948696
Hfq_t4rnl1_IP_1	fabI.ycjD.IGR	G0-17102	IGR	sRNA	fabI.ycjD.IGR	fliX	enoyl-[acyl-carrier-protein] reductase:DUF559 domain-containing protein YcjD	small RNA FliX	1351212	1351220	+	2001913	2001913	-	6	4	254859	23139763	136.192	0.000622682
Hfq_t4rnl1_IP_1	EG10036	uhpT.EST3UTR:G0-17104	mRNA	3UTR:sRNA	puuC	uhpT.EST3UTR:uhpU	&gamma;-glutamyl-&gamma;-aminobutyraldehyde dehydrogenase	hexose-6-phosphate:phosphate antiporter:small RNA UhpU	1363963	1363963	+	3845732	3845732	-	6	8	40215	23354403	435.554	1.41089e-07
Hfq_t4rnl1_IP_1	G6658	uhpT.EST3UTR:G0-17104	mRNA	3UTR:sRNA	ycjW	uhpT.EST3UTR:uhpU	DNA-binding transcriptional repressor YcjW	hexose-6-phosphate:phosphate antiporter:small RNA UhpU	1383232	1383254	-	3845739	3845774	-	6	30	40215	23354381	116.148	8.8593e-05
Hfq_t4rnl1_IP_1	tyrR.3UTR	G0-8883	3UTR	sRNA	tyrR.3UTR	sdsR	DNA-binding transcriptional dual regulator TyrR	small regulatory RNA SdsR	1388263	1388263	+	1923104	1923104	-	6	963	3751	23389912	38.8514	0.0312096
Hfq_t4rnl1_IP_1	dgcM.EST5UTR	G0-8863	5UTR	sRNA	dgcM.EST5UTR	rprA	diguanylate cyclase DgcM	small regulatory RNA RprA	1407801	1407870	-	1770475	1770478	+	6	53	5335	23389238	496.315	1.15954e-08
Hfq_t4rnl1_IP_1	ydbK.5UTR	G6864	5UTR	mRNA	ydbK.5UTR	rstA	putative pyruvate-flavodoxin oxidoreductase	DNA-binding transcriptional regulator RstA-phosphorylated // DNA-binding transcriptional regulator RstA	1440845	1440845	-	1682487	1682487	+	6	352	200	23394074	1993.81	2.23025e-12
Hfq_t4rnl1_IP_1	G0-17021.AS	G0-17102	AS	sRNA	mgtT.AS	fliX	protein MgtT	small RNA FliX	1622787	1622798	-	2001911	2001913	-	6	11	254859	23139756	49.5242	0.0343674
Hfq_t4rnl1_IP_1	ydfG.5UTR:EG12345	ybiE.ybiC.IGR	5UTR:mRNA	IGR	ydfG.5UTR:ydfG	ybiE.ybiC.IGR	3-hydroxy acid dehydrogenase YdfG:3-hydroxy acid dehydrogenase YdfG	protein YbiE	1627509	1627555	+	837435	837438	-	6	535	3347	23390744	78.3765	0.000504029
Hfq_t4rnl1_IP_1	ydfV.AS	G6833	AS	mRNA	ydfV.AS	flxA	Qin prophage; protein YdfV	Qin prophage; PF14282 family protein FlxA	1646020	1646020	-	1646631	1646631	+	6	31	5190	23389405	872.251	5.09433e-10
Hfq_t4rnl1_IP_1	ydgA.AS	G0-8871	AS	sRNA	ydgA.AS	arcZ	DUF945 domain-containing protein YdgA	small regulatory RNA ArcZ	1690999	1690999	-	3350696	3350696	+	6	0	71474	23323152	#NUM!	1.49803e-09
Hfq_t4rnl1_IP_1	rsxC.AS	G0-8871	AS	sRNA	rsxC.AS	arcZ	SoxR [2Fe-2S] reducing system protein RsxC	small regulatory RNA ArcZ	1708232	1708233	-	3350694	3350696	+	6	4	71474	23323148	489.475	3.11304e-07
Hfq_t4rnl1_IP_1	EG11487	EG10095	mRNA	mRNA	pdxH	aspA	pyridoxine/pyridoxamine 5'-phosphate oxidase	aspartate ammonia-lyase	1717754	1717754	-	4367066	4367066	-	6	365	855	23393406	449.765	1.54611e-08
Hfq_t4rnl1_IP_1	EG30111	minE.ycgI.IGR	tRNA	IGR	valV	minE.ycgI.IGR	tRNA-Val(GAC)	Z-ring positioning protein MinE:protein YcgI	1746435	1746483	+	1223978	1223983	-	6	5428	413	23388785	62.5992	0.00192626
Hfq_t4rnl1_IP_1	EG10080	yhcN.EST3UTR	mRNA	3UTR	aroH	yhcN.EST3UTR	3-deoxy-7-phosphoheptulonate synthase, Trp-sensitive	DUF1471 domain-containing stress-induced protein YhcN	1789340	1789340	+	3385845	3385851	+	6	197	16077	23378352	44.2888	0.0156031
Hfq_t4rnl1_IP_1	yeaD.EST3UTR	allE.EST3UTR	3UTR	3UTR	yeaD.EST3UTR	allE.EST3UTR	putative aldose 1-epimerase YeaD	(S)-ureidoglycine aminohydrolase	1864724	1864781	+	543191	543199	-	6	44	4588	23389994	695.193	1.66021e-09
Hfq_t4rnl1_IP_1	G6993	EG12411	mRNA	mRNA	yoaB	rfbD	RutC family protein YoaB	dTDP-4-dehydrorhamnose reductase	1893379	1893379	+	2111512	2111512	-	6	916	1513	23392197	101.272	0.000109016
Hfq_t4rnl1_IP_1	G7005	ybhL.EST3UTR	mRNA	3UTR	msrC	ybhL.EST3UTR	free methionine-(<i>R</i>)-sulfoxide reductase	Bax1-I family protein YbhL	1915801	1915895	-	820627	820633	+	6	868	1236	23392522	130.825	2.38332e-05
Hfq_t4rnl1_IP_1	yebE.ptrB.IGR	uhpT.EST3UTR:G0-17104	IGR	3UTR:sRNA	yebE.ptrB.IGR	uhpT.EST3UTR:uhpU	DUF533 domain-containing inner membrane protein YebE:oligopeptidase B	hexose-6-phosphate:phosphate antiporter:small RNA UhpU	1928906	1928906	-	3845732	3845739	-	6	23	40215	23354388	151.497	2.18297e-05
Hfq_t4rnl1_IP_1	EG10803	EG10035	mRNA	mRNA	pykA	aldA	pyruvate kinase 2	aldehyde dehydrogenase A	1937674	1937674	+	1489272	1489272	+	6	337	237	23394052	1757.43	4.69025e-12
[truncated: 217 more rows]

## Sheet: Hfq_t4rnl1_IP_2
ID	RNA1_EcoCyc_ID	RNA2_EcoCyc_ID	RNA1_type	RNA2_type	RNA1_name	RNA2_name	RNA1_description	RNA2_description	RNA1_from	RNA1_to	RNA1.strand	RNA2_from	RNA2_to	RNA2.strand	Interactions	Other_interactions_of_RNA1	Other_interactions_of_RNA2	Total_other_interactions	Odds_ratio	Fisher's_exact_test_pvalue
[truncated: 2,655 more rows]

[truncated: 4 more sheets: R16A_ctrlplasmid_IP_1, R16A_ctrlplasmid_IP_2, R16A_t4rnl1_IP_1, R16A_t4rnl1_IP_2]
